# Supplementary material for: Assessment and Challenges of Ligand Docking into Comparative Models of G-Protein Coupled Receptors
Source: PLoS One. 2013 Jul 2;8(7):e67302. doi: 10.1371/journal.pone.0067302 (PMC3699586; doi:10.1371/journal.pone.0067302)
Supplement: File S2 — Files for protocol capture. The input files necessary to carry out the steps outlined in the protocol capture in File S1 as well as the output files relating to the results found in the manuscript are provided in this attachment. (ZIP) [file pone.0067302.s015.zip]

Archive with 89 entries (78 files):
- FileS2_GPCR_model_dock/example_outputs/
- FileS2_GPCR_model_dock/example_outputs/1u19A_cluster01_01_ligand_011u19A_cluster01_01_ligand_0001.pdb
- FileS2_GPCR_model_dock/example_outputs/cluster3_1u19A.Centers
- FileS2_GPCR_model_dock/example_outputs/cluster3_1u19A_ligand.Centers
- FileS2_GPCR_model_dock/README.txt
- FileS2_GPCR_model_dock/rosetta_inputs/
- FileS2_GPCR_model_dock/rosetta_inputs/1u19A.aln
- FileS2_GPCR_model_dock/rosetta_inputs/1u19A.disulfide
- FileS2_GPCR_model_dock/rosetta_inputs/1u19A.fasta
- FileS2_GPCR_model_dock/rosetta_inputs/1u19A.jufo_ss
- FileS2_GPCR_model_dock/rosetta_inputs/1u19A.loops
- FileS2_GPCR_model_dock/rosetta_inputs/1u19A.params
- FileS2_GPCR_model_dock/rosetta_inputs/1u19A.psipred_ss2
- FileS2_GPCR_model_dock/rosetta_inputs/1u19A.sdf
- FileS2_GPCR_model_dock/rosetta_inputs/1u19A.span
- FileS2_GPCR_model_dock/rosetta_inputs/1u19A_clean.pdb
- FileS2_GPCR_model_dock/rosetta_inputs/1u19A_cluster01_01.pdb
- FileS2_GPCR_model_dock/rosetta_inputs/1u19A_cluster01_01_ligand.pdb
- FileS2_GPCR_model_dock/rosetta_inputs/1u19A_confs.pdb
- FileS2_GPCR_model_dock/rosetta_inputs/1u19A_energy01.pdb
- FileS2_GPCR_model_dock/rosetta_inputs/1u19A_on_2rh1A.loops
- FileS2_GPCR_model_dock/rosetta_inputs/1u19A_on_2rh1A.pdb
- FileS2_GPCR_model_dock/rosetta_inputs/1u19A_rmsd01.pdb
- FileS2_GPCR_model_dock/rosetta_inputs/2rh1A_clean.pdb
- FileS2_GPCR_model_dock/rosetta_inputs/2vt4B_clean.pdb
- FileS2_GPCR_model_dock/rosetta_inputs/3emlA_clean.pdb
- FileS2_GPCR_model_dock/rosetta_inputs/3oduA_clean.pdb
- FileS2_GPCR_model_dock/rosetta_inputs/3pblA_clean.pdb
- FileS2_GPCR_model_dock/rosetta_inputs/3rzeA_clean.pdb
- FileS2_GPCR_model_dock/rosetta_inputs/3uonA_clean.pdb
- FileS2_GPCR_model_dock/rosetta_inputs/3v2wA_clean.pdb
- FileS2_GPCR_model_dock/rosetta_inputs/4dajA_clean.pdb
- FileS2_GPCR_model_dock/rosetta_inputs/4djhA_clean.pdb
- FileS2_GPCR_model_dock/rosetta_inputs/4dklA_clean.pdb
- FileS2_GPCR_model_dock/rosetta_inputs/4ea3A_clean.pdb
- FileS2_GPCR_model_dock/rosetta_inputs/4ej4A_clean.pdb
- FileS2_GPCR_model_dock/rosetta_inputs/all_gpcrs.fasta
- FileS2_GPCR_model_dock/rosetta_inputs/ccd.options
- FileS2_GPCR_model_dock/rosetta_inputs/ccd_initial.options
- FileS2_GPCR_model_dock/rosetta_inputs/dock.options
- FileS2_GPCR_model_dock/rosetta_inputs/dock.xml
- FileS2_GPCR_model_dock/rosetta_inputs/kic.options
- FileS2_GPCR_model_dock/scripts/
- FileS2_GPCR_model_dock/scripts/evaluate_score_vs_pocket_rmsd/
- FileS2_GPCR_model_dock/scripts/evaluate_score_vs_pocket_rmsd/01_make_distances.csh
- FileS2_GPCR_model_dock/scripts/evaluate_score_vs_pocket_rmsd/02_filter_models.py
- FileS2_GPCR_model_dock/scripts/evaluate_score_vs_pocket_rmsd/crystal_pockets/
- FileS2_GPCR_model_dock/scripts/evaluate_score_vs_pocket_rmsd/crystal_pockets/1u19_rhodopsin_pocket.pdb
- FileS2_GPCR_model_dock/scripts/evaluate_score_vs_pocket_rmsd/crystal_pockets/2rh1_b2ar_pocket.pdb
- FileS2_GPCR_model_dock/scripts/evaluate_score_vs_pocket_rmsd/crystal_pockets/2vt4_b1ar_pocket.pdb
- FileS2_GPCR_model_dock/scripts/evaluate_score_vs_pocket_rmsd/crystal_pockets/2vt4B_pocket_for_native.pdb
- FileS2_GPCR_model_dock/scripts/evaluate_score_vs_pocket_rmsd/crystal_pockets/3eml_a2a_pocket.pdb
- FileS2_GPCR_model_dock/scripts/evaluate_score_vs_pocket_rmsd/crystal_pockets/3odu_cxcr4_pocket.pdb
- FileS2_GPCR_model_dock/scripts/evaluate_score_vs_pocket_rmsd/crystal_pockets/3pbl_dopamine_pocket.pdb
- FileS2_GPCR_model_dock/scripts/evaluate_score_vs_pocket_rmsd/crystal_pockets/3rze_H1_pocket.pdb
- FileS2_GPCR_model_dock/scripts/evaluate_score_vs_pocket_rmsd/crystal_pockets/3uon_M2_pocket.pdb
- FileS2_GPCR_model_dock/scripts/evaluate_score_vs_pocket_rmsd/crystal_pockets/3v2w_sphingosine_pocket.pdb
- FileS2_GPCR_model_dock/scripts/evaluate_score_vs_pocket_rmsd/crystal_pockets/4daj_m3_pocket.pdb
- FileS2_GPCR_model_dock/scripts/evaluate_score_vs_pocket_rmsd/crystal_pockets/4djh_ka_opioid_pocket.pdb
- FileS2_GPCR_model_dock/scripts/evaluate_score_vs_pocket_rmsd/crystal_pockets/4dkl_mu_opioid_pocket.pdb
- FileS2_GPCR_model_dock/scripts/evaluate_score_vs_pocket_rmsd/crystal_pockets/4ea3_nociceptin_pocket.pdb
- FileS2_GPCR_model_dock/scripts/evaluate_score_vs_pocket_rmsd/crystal_pockets/4ej4_de_opioid_pocket.pdb
- FileS2_GPCR_model_dock/scripts/evaluate_score_vs_pocket_rmsd/crystal_pockets/template_2rh1.pdb
- FileS2_GPCR_model_dock/scripts/evaluate_score_vs_pocket_rmsd/distance_output/
- FileS2_GPCR_model_dock/scripts/evaluate_score_vs_pocket_rmsd/distance_output/3emlA_pymol_distance_output.txt
- FileS2_GPCR_model_dock/scripts/evaluate_score_vs_pocket_rmsd/pdb_lists/
- FileS2_GPCR_model_dock/scripts/evaluate_score_vs_pocket_rmsd/pdb_lists/3emlA.lst
- FileS2_GPCR_model_dock/scripts/evaluate_score_vs_pocket_rmsd/pdb_lists_filtered/
- FileS2_GPCR_model_dock/scripts/evaluate_score_vs_pocket_rmsd/pdb_lists_filtered/3emlA.txt
- FileS2_GPCR_model_dock/scripts/evaluate_score_vs_pocket_rmsd/scripts/
- FileS2_GPCR_model_dock/scripts/evaluate_score_vs_pocket_rmsd/scripts/01_distances.py
- FileS2_GPCR_model_dock/scripts/evaluate_score_vs_pocket_rmsd/scripts/01_distances_3emlA.log
- FileS2_GPCR_model_dock/scripts/evaluate_score_vs_pocket_rmsd/scripts/01_distances_3emlA.py
- FileS2_GPCR_model_dock/scripts/evaluate_score_vs_pocket_rmsd/structures/
- FileS2_GPCR_model_dock/scripts/evaluate_score_vs_pocket_rmsd/structures/3emlA/
- FileS2_GPCR_model_dock/scripts/evaluate_score_vs_pocket_rmsd/structures/3emlA/3emlA_1.pdb
- FileS2_GPCR_model_dock/scripts/evaluate_score_vs_pocket_rmsd/structures/3emlA/3emlA_10.pdb
- FileS2_GPCR_model_dock/scripts/evaluate_score_vs_pocket_rmsd/structures/3emlA/3emlA_11.pdb
- FileS2_GPCR_model_dock/scripts/evaluate_score_vs_pocket_rmsd/structures/3emlA/3emlA_12.pdb
- FileS2_GPCR_model_dock/scripts/evaluate_score_vs_pocket_rmsd/structures/3emlA/3emlA_2.pdb
- FileS2_GPCR_model_dock/scripts/evaluate_score_vs_pocket_rmsd/structures/3emlA/3emlA_3.pdb
- FileS2_GPCR_model_dock/scripts/evaluate_score_vs_pocket_rmsd/structures/3emlA/3emlA_4.pdb
- FileS2_GPCR_model_dock/scripts/evaluate_score_vs_pocket_rmsd/structures/3emlA/3emlA_5.pdb
- FileS2_GPCR_model_dock/scripts/evaluate_score_vs_pocket_rmsd/structures/3emlA/3emlA_6.pdb
- FileS2_GPCR_model_dock/scripts/evaluate_score_vs_pocket_rmsd/structures/3emlA/3emlA_7.pdb
- FileS2_GPCR_model_dock/scripts/evaluate_score_vs_pocket_rmsd/structures/3emlA/3emlA_8.pdb
- FileS2_GPCR_model_dock/scripts/evaluate_score_vs_pocket_rmsd/structures/3emlA/3emlA_9.pdb
- FileS2_GPCR_model_dock/scripts/jufo9d_span.pl
- FileS2_GPCR_model_dock/scripts/rmsd.tcsh
