# Supplementary material for: Assessment and Challenges of Ligand Docking into Comparative Models of G-Protein Coupled Receptors
Source: PLoS One. 2013 Jul 2;8(7):e67302. doi: 10.1371/journal.pone.0067302 (PMC3699586; doi:10.1371/journal.pone.0067302)
Supplement: File S2 — Files for protocol capture. The input files necessary to carry out the steps outlined in the protocol capture in File S1 as well as the output files relating to the results found in the manuscript are provided in this attachment. (ZIP) [file pone.0067302.s015.zip › FileS2_GPCR_model_dock/example_outputs/1u19A_cluster01_01_ligand_011u19A_cluster01_01_ligand_0001.pdb]

ATOM      1  N   PRO A   1      66.742  11.642  15.736  1.00  0.00              
ATOM      2  CA  PRO A   1      66.830  13.118  15.717  1.00  0.00              
ATOM      3  C   PRO A   1      66.525  13.710  14.334  1.00  0.00              
ATOM      4  O   PRO A   1      65.366  13.901  13.997  1.00  0.00              
ATOM      5  CB  PRO A   1      68.270  13.406  16.150  1.00  0.00              
ATOM      6  CG  PRO A   1      69.030  12.188  15.748  1.00  0.00              
ATOM      7  CD  PRO A   1      68.083  11.038  15.963  1.00  0.00              
ATOM      8 1H   PRO A   1      67.543  11.096  15.982  1.00  0.00              
ATOM      9 2H   PRO A   1      66.090  11.188  16.342  1.00  0.00              
ATOM     10  HA  PRO A   1      66.096  13.596  16.381  1.00  0.00              
ATOM     11 1HB  PRO A   1      68.669  14.305  15.656  1.00  0.00              
ATOM     12 2HB  PRO A   1      68.339  13.578  17.235  1.00  0.00              
ATOM     13 1HG  PRO A   1      69.349  12.247  14.697  1.00  0.00              
ATOM     14 2HG  PRO A   1      69.940  12.069  16.354  1.00  0.00              
ATOM     15 1HD  PRO A   1      68.262  10.214  15.257  1.00  0.00              
ATOM     16 2HD  PRO A   1      68.165  10.615  16.975  1.00  0.00              
ATOM     17  N   TRP A   2      67.563  13.999  13.542  1.00  0.00              
ATOM     18  CA  TRP A   2      67.404  14.596  12.184  1.00  0.00              
ATOM     19  C   TRP A   2      66.471  13.744  11.301  1.00  0.00              
ATOM     20  O   TRP A   2      65.797  14.269  10.407  1.00  0.00              
ATOM     21  CB  TRP A   2      68.764  14.750  11.501  1.00  0.00              
ATOM     22  CG  TRP A   2      69.388  13.444  11.111  1.00  0.00              
ATOM     23  CD1 TRP A   2      70.227  12.682  11.868  1.00  0.00              
ATOM     24  CD2 TRP A   2      69.223  12.748   9.869  1.00  0.00              
ATOM     25  NE1 TRP A   2      70.596  11.555  11.177  1.00  0.00              
ATOM     26  CE2 TRP A   2      69.991  11.572   9.946  1.00  0.00              
ATOM     27  CE3 TRP A   2      68.498  13.006   8.699  1.00  0.00              
ATOM     28  CZ2 TRP A   2      70.058  10.659   8.905  1.00  0.00              
ATOM     29  CZ3 TRP A   2      68.565  12.090   7.656  1.00  0.00              
ATOM     30  CH2 TRP A   2      69.322  10.950   7.756  1.00  0.00              
ATOM     31  H   TRP A   2      68.492  13.800  13.886  1.00  0.00              
ATOM     32  HA  TRP A   2      66.945  15.582  12.266  1.00  0.00              
ATOM     33 1HB  TRP A   2      68.664  15.333  10.586  1.00  0.00              
ATOM     34 2HB  TRP A   2      69.467  15.244  12.171  1.00  0.00              
ATOM     35  HD1 TRP A   2      70.471  13.057  12.861  1.00  0.00              
ATOM     36  HE1 TRP A   2      71.213  10.832  11.518  1.00  0.00              
ATOM     37  HE3 TRP A   2      67.880  13.894   8.569  1.00  0.00              
ATOM     38  HZ2 TRP A   2      70.672   9.767   9.026  1.00  0.00              
ATOM     39  HZ3 TRP A   2      67.996  12.304   6.751  1.00  0.00              
ATOM     40  HH2 TRP A   2      69.347  10.258   6.915  1.00  0.00              
ATOM     41  N   GLN A   3      66.448  12.435  11.570  1.00  0.00              
ATOM     42  CA  GLN A   3      65.569  11.483  10.894  1.00  0.00              
ATOM     43  C   GLN A   3      64.086  11.763  11.197  1.00  0.00              
ATOM     44  O   GLN A   3      63.242  11.629  10.308  1.00  0.00              
ATOM     45  CB  GLN A   3      65.923  10.053  11.310  1.00  0.00              
ATOM     46  CG  GLN A   3      67.248   9.554  10.760  1.00  0.00              
ATOM     47  CD  GLN A   3      67.605   8.172  11.274  1.00  0.00              
ATOM     48  OE1 GLN A   3      66.875   7.586  12.078  1.00  0.00              
ATOM     49  NE2 GLN A   3      68.734   7.645  10.815  1.00  0.00              
ATOM     50  H   GLN A   3      67.081  12.100  12.283  1.00  0.00              
ATOM     51  HA  GLN A   3      65.682  11.583   9.815  1.00  0.00              
ATOM     52 1HB  GLN A   3      65.947  10.038  12.400  1.00  0.00              
ATOM     53 2HB  GLN A   3      65.114   9.413  10.957  1.00  0.00              
ATOM     54 1HG  GLN A   3      67.498   9.591   9.700  1.00  0.00              
ATOM     55 2HG  GLN A   3      67.848  10.288  11.299  1.00  0.00              
ATOM     56 1HE2 GLN A   3      69.022   6.735  11.119  1.00  0.00              
ATOM     57 2HE2 GLN A   3      69.298   8.155  10.166  1.00  0.00              
ATOM     58  N   PHE A   4      63.786  12.143  12.452  1.00  0.00              
ATOM     59  CA  PHE A   4      62.420  12.506  12.889  1.00  0.00              
ATOM     60  C   PHE A   4      61.991  13.856  12.353  1.00  0.00              
ATOM     61  O   PHE A   4      60.827  14.024  11.976  1.00  0.00              
ATOM     62  CB  PHE A   4      62.325  12.510  14.415  1.00  0.00              
ATOM     63  CG  PHE A   4      62.423  11.144  15.033  1.00  0.00              
ATOM     64  CD1 PHE A   4      62.207  10.006  14.271  1.00  0.00              
ATOM     65  CD2 PHE A   4      62.731  10.995  16.376  1.00  0.00              
ATOM     66  CE1 PHE A   4      62.297   8.749  14.837  1.00  0.00              
ATOM     67  CE2 PHE A   4      62.823   9.739  16.945  1.00  0.00              
ATOM     68  CZ  PHE A   4      62.605   8.615  16.174  1.00  0.00              
ATOM     69  H   PHE A   4      64.541  12.180  13.121  1.00  0.00              
ATOM     70  HA  PHE A   4      61.703  11.782  12.497  1.00  0.00              
ATOM     71 1HB  PHE A   4      63.134  13.103  14.840  1.00  0.00              
ATOM     72 2HB  PHE A   4      61.368  12.926  14.730  1.00  0.00              
ATOM     73  HD1 PHE A   4      61.964  10.112  13.213  1.00  0.00              
ATOM     74  HD2 PHE A   4      62.903  11.883  16.985  1.00  0.00              
ATOM     75  HE1 PHE A   4      62.125   7.863  14.227  1.00  0.00              
ATOM     76  HE2 PHE A   4      63.067   9.636  18.003  1.00  0.00              
ATOM     77  HZ  PHE A   4      62.676   7.625  16.622  1.00  0.00              
ATOM     78  N   SER A   5      62.932  14.804  12.327  1.00  0.00              
ATOM     79  CA  SER A   5      62.692  16.144  11.773  1.00  0.00              
ATOM     80  C   SER A   5      62.379  16.013  10.285  1.00  0.00              
ATOM     81  O   SER A   5      61.458  16.656   9.795  1.00  0.00              
ATOM     82  CB  SER A   5      63.892  17.045  11.993  1.00  0.00              
ATOM     83  OG  SER A   5      64.103  17.317  13.352  1.00  0.00              
ATOM     84  H   SER A   5      63.842  14.584  12.706  1.00  0.00              
ATOM     85  HA  SER A   5      61.914  16.698  12.300  1.00  0.00              
ATOM     86 1HB  SER A   5      64.776  16.553  11.588  1.00  0.00              
ATOM     87 2HB  SER A   5      63.726  17.983  11.466  1.00  0.00              
ATOM     88  HG  SER A   5      63.326  17.745  13.717  1.00  0.00              
ATOM     89  N   MET A   6      63.153  15.172   9.593  1.00  0.00              
ATOM     90  CA  MET A   6      62.919  14.822   8.176  1.00  0.00              
ATOM     91  C   MET A   6      61.578  14.158   7.871  1.00  0.00              
ATOM     92  O   MET A   6      60.841  14.623   7.001  1.00  0.00              
ATOM     93  CB  MET A   6      64.042  13.907   7.693  1.00  0.00              
ATOM     94  CG  MET A   6      63.870  13.396   6.270  1.00  0.00              
ATOM     95  SD  MET A   6      65.124  12.183   5.810  1.00  0.00              
ATOM     96  CE  MET A   6      64.640  10.793   6.829  1.00  0.00              
ATOM     97  H   MET A   6      63.938  14.760  10.079  1.00  0.00              
ATOM     98  HA  MET A   6      62.906  15.726   7.568  1.00  0.00              
ATOM     99 1HB  MET A   6      64.968  14.477   7.764  1.00  0.00              
ATOM    100 2HB  MET A   6      64.082  13.061   8.380  1.00  0.00              
ATOM    101 1HG  MET A   6      62.884  12.939   6.190  1.00  0.00              
ATOM    102 2HG  MET A   6      63.931  14.248   5.593  1.00  0.00              
ATOM    103 1HE  MET A   6      65.323   9.960   6.657  1.00  0.00              
ATOM    104 2HE  MET A   6      64.677  11.082   7.880  1.00  0.00              
ATOM    105 3HE  MET A   6      63.625  10.489   6.571  1.00  0.00              
ATOM    106  N   LEU A   7      61.270  13.077   8.584  1.00  0.00              
ATOM    107  CA  LEU A   7      60.021  12.341   8.392  1.00  0.00              
ATOM    108  C   LEU A   7      58.835  13.227   8.780  1.00  0.00              
ATOM    109  O   LEU A   7      57.757  13.124   8.186  1.00  0.00              
ATOM    110  CB  LEU A   7      60.025  11.047   9.215  1.00  0.00              
ATOM    111  CG  LEU A   7      61.012   9.974   8.739  1.00  0.00              
ATOM    112  CD1 LEU A   7      61.055   8.824   9.737  1.00  0.00              
ATOM    113  CD2 LEU A   7      60.599   9.477   7.361  1.00  0.00              
ATOM    114  H   LEU A   7      61.925  12.759   9.282  1.00  0.00              
ATOM    115  HA  LEU A   7      59.906  12.087   7.339  1.00  0.00              
ATOM    116 1HB  LEU A   7      60.344  11.448  10.175  1.00  0.00              
ATOM    117 2HB  LEU A   7      59.024  10.627   9.311  1.00  0.00              
ATOM    118  HG  LEU A   7      61.988  10.451   8.642  1.00  0.00              
ATOM    119 1HD1 LEU A   7      61.759   8.068   9.390  1.00  0.00              
ATOM    120 2HD1 LEU A   7      61.375   9.198  10.709  1.00  0.00              
ATOM    121 3HD1 LEU A   7      60.063   8.383   9.825  1.00  0.00              
ATOM    122 1HD2 LEU A   7      61.302   8.715   7.024  1.00  0.00              
ATOM    123 2HD2 LEU A   7      59.597   9.050   7.413  1.00  0.00              
ATOM    124 3HD2 LEU A   7      60.602  10.310   6.658  1.00  0.00              
ATOM    125  N   ALA A   8      59.042  14.087   9.778  1.00  0.00              
ATOM    126  CA  ALA A   8      58.047  15.058  10.207  1.00  0.00              
ATOM    127  C   ALA A   8      57.732  16.063   9.118  1.00  0.00              
ATOM    128  O   ALA A   8      56.567  16.371   8.899  1.00  0.00              
ATOM    129  CB  ALA A   8      58.518  15.776  11.463  1.00  0.00              
ATOM    130  H   ALA A   8      59.933  14.056  10.252  1.00  0.00              
ATOM    131  HA  ALA A   8      57.119  14.533  10.431  1.00  0.00              
ATOM    132 1HB  ALA A   8      57.760  16.497  11.773  1.00  0.00              
ATOM    133 2HB  ALA A   8      58.674  15.049  12.260  1.00  0.00              
ATOM    134 3HB  ALA A   8      59.451  16.297  11.257  1.00  0.00              
ATOM    135  N   ALA A   9      58.772  16.565   8.442  1.00  0.00              
ATOM    136  CA  ALA A   9      58.607  17.459   7.279  1.00  0.00              
ATOM    137  C   ALA A   9      57.811  16.764   6.167  1.00  0.00              
ATOM    138  O   ALA A   9      56.961  17.381   5.543  1.00  0.00              
ATOM    139  CB  ALA A   9      59.962  17.916   6.759  1.00  0.00              
ATOM    140  H   ALA A   9      59.703  16.319   8.746  1.00  0.00              
ATOM    141  HA  ALA A   9      58.041  18.336   7.591  1.00  0.00              
ATOM    142 1HB  ALA A   9      59.817  18.569   5.898  1.00  0.00              
ATOM    143 2HB  ALA A   9      60.487  18.460   7.543  1.00  0.00              
ATOM    144 3HB  ALA A   9      60.549  17.049   6.462  1.00  0.00              
ATOM    145  N   TYR A  10      58.094  15.485   5.929  1.00  0.00              
ATOM    146  CA  TYR A  10      57.334  14.673   4.976  1.00  0.00              
ATOM    147  C   TYR A  10      55.884  14.519   5.399  1.00  0.00              
ATOM    148  O   TYR A  10      54.981  14.559   4.559  1.00  0.00              
ATOM    149  CB  TYR A  10      57.974  13.292   4.817  1.00  0.00              
ATOM    150  CG  TYR A  10      59.379  13.329   4.256  1.00  0.00              
ATOM    151  CD1 TYR A  10      59.892  14.489   3.696  1.00  0.00              
ATOM    152  CD2 TYR A  10      60.188  12.203   4.291  1.00  0.00              
ATOM    153  CE1 TYR A  10      61.174  14.528   3.182  1.00  0.00              
ATOM    154  CE2 TYR A  10      61.471  12.230   3.781  1.00  0.00              
ATOM    155  CZ  TYR A  10      61.961  13.396   3.227  1.00  0.00              
ATOM    156  OH  TYR A  10      63.239  13.428   2.718  1.00  0.00              
ATOM    157  H   TYR A  10      58.865  15.064   6.429  1.00  0.00              
ATOM    158  HA  TYR A  10      57.318  15.164   4.001  1.00  0.00              
ATOM    159 1HB  TYR A  10      57.989  12.828   5.804  1.00  0.00              
ATOM    160 2HB  TYR A  10      57.333  12.714   4.153  1.00  0.00              
ATOM    161  HD1 TYR A  10      59.265  15.380   3.664  1.00  0.00              
ATOM    162  HD2 TYR A  10      59.795  11.286   4.730  1.00  0.00              
ATOM    163  HE1 TYR A  10      61.564  15.447   2.744  1.00  0.00              
ATOM    164  HE2 TYR A  10      62.091  11.334   3.817  1.00  0.00              
ATOM    165  HH  TYR A  10      63.698  12.589   2.801  1.00  0.00              
ATOM    166  N   MET A  11      55.664  14.342   6.696  1.00  0.00              
ATOM    167  CA  MET A  11      54.296  14.248   7.241  1.00  0.00              
ATOM    168  C   MET A  11      53.580  15.620   7.232  1.00  0.00              
ATOM    169  O   MET A  11      52.355  15.675   7.133  1.00  0.00              
ATOM    170  CB  MET A  11      54.338  13.684   8.660  1.00  0.00              
ATOM    171  CG  MET A  11      54.674  12.202   8.738  1.00  0.00              
ATOM    172  SD  MET A  11      54.880  11.625  10.435  1.00  0.00              
ATOM    173  CE  MET A  11      55.077   9.865  10.172  1.00  0.00              
ATOM    174  H   MET A  11      56.452  14.268   7.326  1.00  0.00              
ATOM    175  HA  MET A  11      53.693  13.588   6.619  1.00  0.00              
ATOM    176 1HB  MET A  11      55.086  14.256   9.206  1.00  0.00              
ATOM    177 2HB  MET A  11      53.355  13.858   9.099  1.00  0.00              
ATOM    178 1HG  MET A  11      53.865  11.645   8.267  1.00  0.00              
ATOM    179 2HG  MET A  11      55.600  12.034   8.189  1.00  0.00              
ATOM    180 1HE  MET A  11      55.215   9.366  11.132  1.00  0.00              
ATOM    181 2HE  MET A  11      54.187   9.468   9.681  1.00  0.00              
ATOM    182 3HE  MET A  11      55.949   9.687   9.542  1.00  0.00              
ATOM    183  N   PHE A  12      54.348  16.708   7.332  1.00  0.00              
ATOM    184  CA  PHE A  12      53.798  18.060   7.188  1.00  0.00              
ATOM    185  C   PHE A  12      53.296  18.306   5.769  1.00  0.00              
ATOM    186  O   PHE A  12      52.277  18.972   5.584  1.00  0.00              
ATOM    187  CB  PHE A  12      54.848  19.109   7.559  1.00  0.00              
ATOM    188  CG  PHE A  12      55.252  19.076   9.006  1.00  0.00              
ATOM    189  CD1 PHE A  12      54.481  18.400   9.941  1.00  0.00              
ATOM    190  CD2 PHE A  12      56.402  19.720   9.435  1.00  0.00              
ATOM    191  CE1 PHE A  12      54.852  18.369  11.272  1.00  0.00              
ATOM    192  CE2 PHE A  12      56.775  19.690  10.765  1.00  0.00              
ATOM    193  CZ  PHE A  12      55.999  19.014  11.684  1.00  0.00              
ATOM    194  H   PHE A  12      55.334  16.596   7.514  1.00  0.00              
ATOM    195  HA  PHE A  12      52.936  18.182   7.845  1.00  0.00              
ATOM    196 1HB  PHE A  12      55.756  18.953   6.979  1.00  0.00              
ATOM    197 2HB  PHE A  12      54.462  20.109   7.367  1.00  0.00              
ATOM    198  HD1 PHE A  12      53.575  17.889   9.614  1.00  0.00              
ATOM    199  HD2 PHE A  12      57.015  20.255   8.709  1.00  0.00              
ATOM    200  HE1 PHE A  12      54.237  17.834  11.996  1.00  0.00              
ATOM    201  HE2 PHE A  12      57.682  20.200  11.089  1.00  0.00              
ATOM    202  HZ  PHE A  12      56.291  18.990  12.733  1.00  0.00              
ATOM    203  N   LEU A  13      54.008  17.773   4.776  1.00  0.00              
ATOM    204  CA  LEU A  13      53.518  17.758   3.394  1.00  0.00              
ATOM    205  C   LEU A  13      52.211  16.969   3.275  1.00  0.00              
ATOM    206  O   LEU A  13      51.278  17.438   2.640  1.00  0.00              
ATOM    207  CB  LEU A  13      54.584  17.168   2.462  1.00  0.00              
ATOM    208  CG  LEU A  13      54.168  17.046   0.990  1.00  0.00              
ATOM    209  CD1 LEU A  13      53.833  18.420   0.426  1.00  0.00              
ATOM    210  CD2 LEU A  13      55.292  16.396   0.196  1.00  0.00              
ATOM    211  H   LEU A  13      54.911  17.368   4.983  1.00  0.00              
ATOM    212  HA  LEU A  13      53.294  18.776   3.075  1.00  0.00              
ATOM    213 1HB  LEU A  13      55.355  17.929   2.570  1.00  0.00              
ATOM    214 2HB  LEU A  13      54.960  16.214   2.831  1.00  0.00              
ATOM    215  HG  LEU A  13      53.305  16.381   0.951  1.00  0.00              
ATOM    216 1HD1 LEU A  13      53.539  18.323  -0.619  1.00  0.00              
ATOM    217 2HD1 LEU A  13      53.012  18.856   0.994  1.00  0.00              
ATOM    218 3HD1 LEU A  13      54.708  19.065   0.498  1.00  0.00              
ATOM    219 1HD2 LEU A  13      54.995  16.309  -0.849  1.00  0.00              
ATOM    220 2HD2 LEU A  13      56.191  17.009   0.269  1.00  0.00              
ATOM    221 3HD2 LEU A  13      55.496  15.404   0.599  1.00  0.00              
ATOM    222  N   LEU A  14      52.153  15.780   3.879  1.00  0.00              
ATOM    223  CA  LEU A  14      50.930  14.966   3.882  1.00  0.00              
ATOM    224  C   LEU A  14      49.763  15.769   4.449  1.00  0.00              
ATOM    225  O   LEU A  14      48.654  15.686   3.937  1.00  0.00              
ATOM    226  CB  LEU A  14      51.140  13.680   4.692  1.00  0.00              
ATOM    227  CG  LEU A  14      52.089  12.656   4.057  1.00  0.00              
ATOM    228  CD1 LEU A  14      52.324  11.497   5.016  1.00  0.00              
ATOM    229  CD2 LEU A  14      51.499  12.160   2.746  1.00  0.00              
ATOM    230  H   LEU A  14      52.977  15.432   4.350  1.00  0.00              
ATOM    231  HA  LEU A  14      50.669  14.695   2.860  1.00  0.00              
ATOM    232 1HB  LEU A  14      51.594  14.106   5.586  1.00  0.00              
ATOM    233 2HB  LEU A  14      50.193  13.209   4.955  1.00  0.00              
ATOM    234  HG  LEU A  14      53.020  13.175   3.828  1.00  0.00              
ATOM    235 1HD1 LEU A  14      52.999  10.775   4.557  1.00  0.00              
ATOM    236 2HD1 LEU A  14      52.768  11.871   5.938  1.00  0.00              
ATOM    237 3HD1 LEU A  14      51.374  11.013   5.241  1.00  0.00              
ATOM    238 1HD2 LEU A  14      52.175  11.432   2.295  1.00  0.00              
ATOM    239 2HD2 LEU A  14      50.533  11.690   2.936  1.00  0.00              
ATOM    240 3HD2 LEU A  14      51.365  13.001   2.065  1.00  0.00              
ATOM    241  N   ILE A  15      50.027  16.540   5.502  1.00  0.00              
ATOM    242  CA  ILE A  15      49.036  17.451   6.077  1.00  0.00              
ATOM    243  C   ILE A  15      48.614  18.525   5.059  1.00  0.00              
ATOM    244  O   ILE A  15      47.427  18.836   4.948  1.00  0.00              
ATOM    245  CB  ILE A  15      49.573  18.136   7.347  1.00  0.00              
ATOM    246  CG1 ILE A  15      49.711  17.121   8.484  1.00  0.00              
ATOM    247  CG2 ILE A  15      48.661  19.282   7.759  1.00  0.00              
ATOM    248  CD1 ILE A  15      50.496  17.634   9.669  1.00  0.00              
ATOM    249  H   ILE A  15      50.947  16.490   5.915  1.00  0.00              
ATOM    250  HA  ILE A  15      48.117  16.917   6.315  1.00  0.00              
ATOM    251  HB  ILE A  15      50.572  18.521   7.147  1.00  0.00              
ATOM    252 1HG1 ILE A  15      48.704  16.853   8.804  1.00  0.00              
ATOM    253 2HG1 ILE A  15      50.206  16.241   8.074  1.00  0.00              
ATOM    254 1HG2 ILE A  15      49.054  19.755   8.658  1.00  0.00              
ATOM    255 2HG2 ILE A  15      48.612  20.015   6.955  1.00  0.00              
ATOM    256 3HG2 ILE A  15      47.661  18.897   7.960  1.00  0.00              
ATOM    257 1HD1 ILE A  15      50.551  16.859  10.433  1.00  0.00              
ATOM    258 2HD1 ILE A  15      51.505  17.901   9.350  1.00  0.00              
ATOM    259 3HD1 ILE A  15      50.002  18.513  10.081  1.00  0.00              
ATOM    260  N   MET A  16      49.585  19.077   4.328  1.00  0.00              
ATOM    261  CA  MET A  16      49.315  20.131   3.340  1.00  0.00              
ATOM    262  C   MET A  16      48.800  19.544   2.027  1.00  0.00              
ATOM    263  O   MET A  16      48.622  20.273   1.064  1.00  0.00              
ATOM    264  CB  MET A  16      50.575  20.955   3.087  1.00  0.00              
ATOM    265  CG  MET A  16      51.050  21.764   4.286  1.00  0.00              
ATOM    266  SD  MET A  16      52.472  22.805   3.903  1.00  0.00              
ATOM    267  CE  MET A  16      53.755  21.571   3.715  1.00  0.00              
ATOM    268  H   MET A  16      50.534  18.758   4.461  1.00  0.00              
ATOM    269  HA  MET A  16      48.535  20.796   3.708  1.00  0.00              
ATOM    270 1HB  MET A  16      51.356  20.257   2.787  1.00  0.00              
ATOM    271 2HB  MET A  16      50.353  21.630   2.259  1.00  0.00              
ATOM    272 1HG  MET A  16      50.226  22.393   4.619  1.00  0.00              
ATOM    273 2HG  MET A  16      51.320  21.068   5.079  1.00  0.00              
ATOM    274 1HE  MET A  16      54.700  22.060   3.475  1.00  0.00              
ATOM    275 2HE  MET A  16      53.861  21.011   4.646  1.00  0.00              
ATOM    276 3HE  MET A  16      53.486  20.887   2.909  1.00  0.00              
ATOM    277  N   LEU A  17      48.568  18.228   2.017  1.00  0.00              
ATOM    278  CA  LEU A  17      47.878  17.530   0.925  1.00  0.00              
ATOM    279  C   LEU A  17      46.505  17.025   1.337  1.00  0.00              
ATOM    280  O   LEU A  17      45.573  17.045   0.537  1.00  0.00              
ATOM    281  CB  LEU A  17      48.733  16.361   0.423  1.00  0.00              
ATOM    282  CG  LEU A  17      50.077  16.756  -0.203  1.00  0.00              
ATOM    283  CD1 LEU A  17      50.898  15.511  -0.507  1.00  0.00              
ATOM    284  CD2 LEU A  17      49.830  17.562  -1.470  1.00  0.00              
ATOM    285  H   LEU A  17      48.894  17.697   2.812  1.00  0.00              
ATOM    286  HA  LEU A  17      47.705  18.222   0.102  1.00  0.00              
ATOM    287 1HB  LEU A  17      48.899  15.844   1.367  1.00  0.00              
ATOM    288 2HB  LEU A  17      48.175  15.713  -0.253  1.00  0.00              
ATOM    289  HG  LEU A  17      50.588  17.404   0.510  1.00  0.00              
ATOM    290 1HD1 LEU A  17      51.850  15.802  -0.951  1.00  0.00              
ATOM    291 2HD1 LEU A  17      51.082  14.962   0.416  1.00  0.00              
ATOM    292 3HD1 LEU A  17      50.352  14.876  -1.205  1.00  0.00              
ATOM    293 1HD2 LEU A  17      50.786  17.844  -1.913  1.00  0.00              
ATOM    294 2HD2 LEU A  17      49.263  16.960  -2.180  1.00  0.00              
ATOM    295 3HD2 LEU A  17      49.266  18.462  -1.225  1.00  0.00              
ATOM    296  N   GLY A  18      46.395  16.578   2.582  1.00  0.00              
ATOM    297  CA  GLY A  18      45.170  15.938   3.090  1.00  0.00              
ATOM    298  C   GLY A  18      44.121  16.967   3.508  1.00  0.00              
ATOM    299  O   GLY A  18      42.954  16.839   3.158  1.00  0.00              
ATOM    300  H   GLY A  18      47.187  16.687   3.200  1.00  0.00              
ATOM    301 1HA  GLY A  18      44.749  15.306   2.309  1.00  0.00              
ATOM    302 2HA  GLY A  18      45.421  15.324   3.955  1.00  0.00              
ATOM    303  N   PHE A  19      44.550  17.979   4.252  1.00  0.00              
ATOM    304  CA  PHE A  19      43.630  18.933   4.869  1.00  0.00              
ATOM    305  C   PHE A  19      42.974  19.846   3.809  1.00  0.00              
ATOM    306  O   PHE A  19      41.766  20.056   3.858  1.00  0.00              
ATOM    307  CB  PHE A  19      44.366  19.775   5.913  1.00  0.00              
ATOM    308  CG  PHE A  19      43.506  20.819   6.565  1.00  0.00              
ATOM    309  CD1 PHE A  19      42.657  20.486   7.610  1.00  0.00              
ATOM    310  CD2 PHE A  19      43.543  22.137   6.136  1.00  0.00              
ATOM    311  CE1 PHE A  19      41.865  21.446   8.211  1.00  0.00              
ATOM    312  CE2 PHE A  19      42.754  23.099   6.735  1.00  0.00              
ATOM    313  CZ  PHE A  19      41.914  22.753   7.774  1.00  0.00              
ATOM    314  H   PHE A  19      45.543  18.091   4.395  1.00  0.00              
ATOM    315  HA  PHE A  19      42.816  18.398   5.359  1.00  0.00              
ATOM    316 1HB  PHE A  19      44.741  19.137   6.712  1.00  0.00              
ATOM    317 2HB  PHE A  19      45.199  20.302   5.450  1.00  0.00              
ATOM    318  HD1 PHE A  19      42.619  19.453   7.957  1.00  0.00              
ATOM    319  HD2 PHE A  19      44.207  22.411   5.315  1.00  0.00              
ATOM    320  HE1 PHE A  19      41.202  21.170   9.031  1.00  0.00              
ATOM    321  HE2 PHE A  19      42.794  24.132   6.388  1.00  0.00              
ATOM    322  HZ  PHE A  19      41.289  23.510   8.246  1.00  0.00              
ATOM    323  N   PRO A  20      43.765  20.370   2.869  1.00  0.00              
ATOM    324  CA  PRO A  20      43.265  21.318   1.866  1.00  0.00              
ATOM    325  C   PRO A  20      42.108  20.753   1.074  1.00  0.00              
ATOM    326  O   PRO A  20      41.123  21.450   0.827  1.00  0.00              
ATOM    327  CB  PRO A  20      44.479  21.595   0.972  1.00  0.00              
ATOM    328  CG  PRO A  20      45.653  21.386   1.866  1.00  0.00              
ATOM    329  CD  PRO A  20      45.278  20.229   2.754  1.00  0.00              
ATOM    330  HA  PRO A  20      42.867  22.242   2.312  1.00  0.00              
ATOM    331 1HB  PRO A  20      44.508  20.913   0.110  1.00  0.00              
ATOM    332 2HB  PRO A  20      44.460  22.620   0.573  1.00  0.00              
ATOM    333 1HG  PRO A  20      46.560  21.161   1.286  1.00  0.00              
ATOM    334 2HG  PRO A  20      45.867  22.287   2.460  1.00  0.00              
ATOM    335 1HD  PRO A  20      45.553  19.260   2.312  1.00  0.00              
ATOM    336 2HD  PRO A  20      45.768  20.284   3.737  1.00  0.00              
ATOM    337  N   ILE A  21      42.246  19.482   0.683  1.00  0.00              
ATOM    338  CA  ILE A  21      41.258  18.796  -0.131  1.00  0.00              
ATOM    339  C   ILE A  21      39.998  18.371   0.596  1.00  0.00              
ATOM    340  O   ILE A  21      38.962  18.184  -0.040  1.00  0.00              
ATOM    341  CB  ILE A  21      41.876  17.544  -0.781  1.00  0.00              
ATOM    342  CG1 ILE A  21      42.348  16.561   0.293  1.00  0.00              
ATOM    343  CG2 ILE A  21      43.029  17.934  -1.694  1.00  0.00              
ATOM    344  CD1 ILE A  21      42.768  15.216  -0.252  1.00  0.00              
ATOM    345  H   ILE A  21      43.077  18.986   0.971  1.00  0.00              
ATOM    346  HA  ILE A  21      40.864  19.459  -0.900  1.00  0.00              
ATOM    347  HB  ILE A  21      41.110  17.031  -1.362  1.00  0.00              
ATOM    348 1HG1 ILE A  21      43.189  17.023   0.809  1.00  0.00              
ATOM    349 2HG1 ILE A  21      41.523  16.427   0.994  1.00  0.00              
ATOM    350 1HG2 ILE A  21      43.455  17.038  -2.145  1.00  0.00              
ATOM    351 2HG2 ILE A  21      42.665  18.596  -2.478  1.00  0.00              
ATOM    352 3HG2 ILE A  21      43.796  18.446  -1.113  1.00  0.00              
ATOM    353 1HD1 ILE A  21      43.089  14.573   0.568  1.00  0.00              
ATOM    354 2HD1 ILE A  21      41.926  14.752  -0.768  1.00  0.00              
ATOM    355 3HD1 ILE A  21      43.592  15.347  -0.952  1.00  0.00              
ATOM    356  N   ASN A  22      40.086  18.217   1.919  1.00  0.00              
ATOM    357  CA  ASN A  22      38.886  18.108   2.775  1.00  0.00              
ATOM    358  C   ASN A  22      38.136  19.446   2.907  1.00  0.00              
ATOM    359  O   ASN A  22      36.901  19.457   2.928  1.00  0.00              
ATOM    360  CB  ASN A  22      39.242  17.579   4.152  1.00  0.00              
ATOM    361  CG  ASN A  22      39.504  16.098   4.183  1.00  0.00              
ATOM    362  OD1 ASN A  22      39.061  15.351   3.303  1.00  0.00              
ATOM    363  ND2 ASN A  22      40.152  15.661   5.233  1.00  0.00              
ATOM    364  H   ASN A  22      41.001  18.176   2.346  1.00  0.00              
ATOM    365  HA  ASN A  22      38.176  17.412   2.327  1.00  0.00              
ATOM    366 1HB  ASN A  22      39.983  18.086   4.771  1.00  0.00              
ATOM    367 2HB  ASN A  22      38.245  17.767   4.552  1.00  0.00              
ATOM    368 1HD2 ASN A  22      40.362  14.687   5.320  1.00  0.00              
ATOM    369 2HD2 ASN A  22      40.436  16.301   5.946  1.00  0.00              
ATOM    370  N   PHE A  23      38.875  20.560   2.997  1.00  0.00              
ATOM    371  CA  PHE A  23      38.245  21.868   3.004  1.00  0.00              
ATOM    372  C   PHE A  23      37.565  22.074   1.654  1.00  0.00              
ATOM    373  O   PHE A  23      36.451  22.574   1.603  1.00  0.00              
ATOM    374  CB  PHE A  23      39.268  22.973   3.276  1.00  0.00              
ATOM    375  CG  PHE A  23      38.701  24.361   3.181  1.00  0.00              
ATOM    376  CD1 PHE A  23      37.988  24.908   4.238  1.00  0.00              
ATOM    377  CD2 PHE A  23      38.878  25.121   2.035  1.00  0.00              
ATOM    378  CE1 PHE A  23      37.466  26.184   4.151  1.00  0.00              
ATOM    379  CE2 PHE A  23      38.358  26.398   1.947  1.00  0.00              
ATOM    380  CZ  PHE A  23      37.651  26.930   3.006  1.00  0.00              
ATOM    381  H   PHE A  23      39.880  20.495   3.062  1.00  0.00              
ATOM    382  HA  PHE A  23      37.486  21.909   3.785  1.00  0.00              
ATOM    383 1HB  PHE A  23      39.673  22.870   4.282  1.00  0.00              
ATOM    384 2HB  PHE A  23      40.080  22.918   2.551  1.00  0.00              
ATOM    385  HD1 PHE A  23      37.843  24.319   5.144  1.00  0.00              
ATOM    386  HD2 PHE A  23      39.436  24.701   1.198  1.00  0.00              
ATOM    387  HE1 PHE A  23      36.908  26.602   4.989  1.00  0.00              
ATOM    388  HE2 PHE A  23      38.504  26.986   1.041  1.00  0.00              
ATOM    389  HZ  PHE A  23      37.238  27.935   2.937  1.00  0.00              
ATOM    390  N   LEU A  24      38.246  21.677   0.575  1.00  0.00              
ATOM    391  CA  LEU A  24      37.696  21.781  -0.791  1.00  0.00              
ATOM    392  C   LEU A  24      36.421  20.935  -0.982  1.00  0.00              
ATOM    393  O   LEU A  24      35.482  21.379  -1.633  1.00  0.00              
ATOM    394  CB  LEU A  24      38.761  21.363  -1.813  1.00  0.00              
ATOM    395  CG  LEU A  24      39.908  22.363  -2.007  1.00  0.00              
ATOM    396  CD1 LEU A  24      40.983  21.758  -2.900  1.00  0.00              
ATOM    397  CD2 LEU A  24      39.365  23.649  -2.612  1.00  0.00              
ATOM    398  H   LEU A  24      39.169  21.293   0.706  1.00  0.00              
ATOM    399  HA  LEU A  24      37.399  22.811  -0.987  1.00  0.00              
ATOM    400 1HB  LEU A  24      39.129  20.461  -1.326  1.00  0.00              
ATOM    401 2HB  LEU A  24      38.318  21.101  -2.774  1.00  0.00              
ATOM    402  HG  LEU A  24      40.302  22.599  -1.018  1.00  0.00              
ATOM    403 1HD1 LEU A  24      41.793  22.475  -3.032  1.00  0.00              
ATOM    404 2HD1 LEU A  24      41.373  20.851  -2.437  1.00  0.00              
ATOM    405 3HD1 LEU A  24      40.553  21.513  -3.871  1.00  0.00              
ATOM    406 1HD2 LEU A  24      40.181  24.359  -2.748  1.00  0.00              
ATOM    407 2HD2 LEU A  24      38.906  23.432  -3.577  1.00  0.00              
ATOM    408 3HD2 LEU A  24      38.619  24.079  -1.944  1.00  0.00              
ATOM    409  N   THR A  25      36.398  19.727  -0.409  1.00  0.00              
ATOM    410  CA  THR A  25      35.199  18.876  -0.412  1.00  0.00              
ATOM    411  C   THR A  25      33.999  19.565   0.258  1.00  0.00              
ATOM    412  O   THR A  25      32.905  19.606  -0.308  1.00  0.00              
ATOM    413  CB  THR A  25      35.463  17.535   0.298  1.00  0.00              
ATOM    414  OG1 THR A  25      36.474  16.807  -0.411  1.00  0.00              
ATOM    415  CG2 THR A  25      34.191  16.703   0.358  1.00  0.00              
ATOM    416  H   THR A  25      37.239  19.393   0.040  1.00  0.00              
ATOM    417  HA  THR A  25      34.891  18.674  -1.439  1.00  0.00              
ATOM    418  HB  THR A  25      35.814  17.734   1.311  1.00  0.00              
ATOM    419  HG1 THR A  25      37.157  17.413  -0.706  1.00  0.00              
ATOM    420 1HG2 THR A  25      34.398  15.760   0.864  1.00  0.00              
ATOM    421 2HG2 THR A  25      33.425  17.250   0.907  1.00  0.00              
ATOM    422 3HG2 THR A  25      33.841  16.503  -0.654  1.00  0.00              
ATOM    423  N   LEU A  26      34.214  20.097   1.459  1.00  0.00              
ATOM    424  CA  LEU A  26      33.174  20.822   2.195  1.00  0.00              
ATOM    425  C   LEU A  26      32.720  22.055   1.424  1.00  0.00              
ATOM    426  O   LEU A  26      31.513  22.273   1.250  1.00  0.00              
ATOM    427  CB  LEU A  26      33.683  21.222   3.586  1.00  0.00              
ATOM    428  CG  LEU A  26      32.694  22.029   4.436  1.00  0.00              
ATOM    429  CD1 LEU A  26      31.428  21.218   4.675  1.00  0.00              
ATOM    430  CD2 LEU A  26      33.349  22.408   5.756  1.00  0.00              
ATOM    431  H   LEU A  26      35.128  19.994   1.874  1.00  0.00              
ATOM    432  HA  LEU A  26      32.298  20.186   2.312  1.00  0.00              
ATOM    433 1HB  LEU A  26      33.823  20.231   4.015  1.00  0.00              
ATOM    434 2HB  LEU A  26      34.644  21.733   3.532  1.00  0.00              
ATOM    435  HG  LEU A  26      32.478  22.951   3.895  1.00  0.00              
ATOM    436 1HD1 LEU A  26      30.732  21.799   5.280  1.00  0.00              
ATOM    437 2HD1 LEU A  26      30.964  20.978   3.719  1.00  0.00              
ATOM    438 3HD1 LEU A  26      31.680  20.296   5.198  1.00  0.00              
ATOM    439 1HD2 LEU A  26      32.645  22.982   6.359  1.00  0.00              
ATOM    440 2HD2 LEU A  26      33.635  21.503   6.294  1.00  0.00              
ATOM    441 3HD2 LEU A  26      34.237  23.011   5.563  1.00  0.00              
ATOM    442  N   TYR A  27      33.707  22.836   0.977  1.00  0.00              
ATOM    443  CA  TYR A  27      33.499  24.072   0.238  1.00  0.00              
ATOM    444  C   TYR A  27      32.687  23.854  -1.037  1.00  0.00              
ATOM    445  O   TYR A  27      31.667  24.481  -1.206  1.00  0.00              
ATOM    446  CB  TYR A  27      34.847  24.710  -0.105  1.00  0.00              
ATOM    447  CG  TYR A  27      34.732  26.025  -0.845  1.00  0.00              
ATOM    448  CD1 TYR A  27      34.551  27.216  -0.157  1.00  0.00              
ATOM    449  CD2 TYR A  27      34.808  26.070  -2.229  1.00  0.00              
ATOM    450  CE1 TYR A  27      34.445  28.419  -0.828  1.00  0.00              
ATOM    451  CE2 TYR A  27      34.704  27.267  -2.910  1.00  0.00              
ATOM    452  CZ  TYR A  27      34.523  28.440  -2.206  1.00  0.00              
ATOM    453  OH  TYR A  27      34.419  29.635  -2.880  1.00  0.00              
ATOM    454  H   TYR A  27      34.650  22.534   1.174  1.00  0.00              
ATOM    455  HA  TYR A  27      32.922  24.773   0.843  1.00  0.00              
ATOM    456 1HB  TYR A  27      35.378  24.868   0.835  1.00  0.00              
ATOM    457 2HB  TYR A  27      35.396  23.995  -0.717  1.00  0.00              
ATOM    458  HD1 TYR A  27      34.491  27.192   0.931  1.00  0.00              
ATOM    459  HD2 TYR A  27      34.951  25.140  -2.779  1.00  0.00              
ATOM    460  HE1 TYR A  27      34.303  29.347  -0.276  1.00  0.00              
ATOM    461  HE2 TYR A  27      34.764  27.282  -3.999  1.00  0.00              
ATOM    462  HH  TYR A  27      34.487  29.536  -3.833  1.00  0.00              
ATOM    463  N   VAL A  28      33.164  22.959  -1.910  1.00  0.00              
ATOM    464  CA  VAL A  28      32.476  22.597  -3.171  1.00  0.00              
ATOM    465  C   VAL A  28      31.047  22.063  -2.982  1.00  0.00              
ATOM    466  O   VAL A  28      30.144  22.414  -3.732  1.00  0.00              
ATOM    467  CB  VAL A  28      33.284  21.541  -3.950  1.00  0.00              
ATOM    468  CG1 VAL A  28      32.461  20.986  -5.102  1.00  0.00              
ATOM    469  CG2 VAL A  28      34.585  22.138  -4.464  1.00  0.00              
ATOM    470  H   VAL A  28      34.042  22.515  -1.683  1.00  0.00              
ATOM    471  HA  VAL A  28      32.329  23.471  -3.806  1.00  0.00              
ATOM    472  HB  VAL A  28      33.553  20.731  -3.272  1.00  0.00              
ATOM    473 1HG1 VAL A  28      33.047  20.241  -5.642  1.00  0.00              
ATOM    474 2HG1 VAL A  28      31.555  20.522  -4.713  1.00  0.00              
ATOM    475 3HG1 VAL A  28      32.192  21.795  -5.781  1.00  0.00              
ATOM    476 1HG2 VAL A  28      35.143  21.378  -5.011  1.00  0.00              
ATOM    477 2HG2 VAL A  28      34.363  22.974  -5.128  1.00  0.00              
ATOM    478 3HG2 VAL A  28      35.182  22.490  -3.623  1.00  0.00              
ATOM    479  N   THR A  29      30.852  21.214  -1.981  1.00  0.00              
ATOM    480  CA  THR A  29      29.532  20.649  -1.687  1.00  0.00              
ATOM    481  C   THR A  29      28.543  21.780  -1.318  1.00  0.00              
ATOM    482  O   THR A  29      27.438  21.847  -1.865  1.00  0.00              
ATOM    483  CB  THR A  29      29.597  19.624  -0.539  1.00  0.00              
ATOM    484  OG1 THR A  29      30.440  18.529  -0.919  1.00  0.00              
ATOM    485  CG2 THR A  29      28.207  19.099  -0.214  1.00  0.00              
ATOM    486  H   THR A  29      31.640  20.950  -1.406  1.00  0.00              
ATOM    487  HA  THR A  29      29.137  20.154  -2.575  1.00  0.00              
ATOM    488  HB  THR A  29      30.017  20.106   0.343  1.00  0.00              
ATOM    489  HG1 THR A  29      30.733  18.064  -0.132  1.00  0.00              
ATOM    490 1HG2 THR A  29      28.272  18.377   0.599  1.00  0.00              
ATOM    491 2HG2 THR A  29      27.566  19.928   0.086  1.00  0.00              
ATOM    492 3HG2 THR A  29      27.786  18.616  -1.095  1.00  0.00              
ATOM    493  N   VAL A  30      28.946  22.654  -0.394  1.00  0.00              
ATOM    494  CA  VAL A  30      28.061  23.696   0.139  1.00  0.00              
ATOM    495  C   VAL A  30      27.895  24.877  -0.815  1.00  0.00              
ATOM    496  O   VAL A  30      26.882  25.577  -0.754  1.00  0.00              
ATOM    497  CB  VAL A  30      28.577  24.226   1.490  1.00  0.00              
ATOM    498  CG1 VAL A  30      29.775  25.140   1.281  1.00  0.00              
ATOM    499  CG2 VAL A  30      27.471  24.960   2.232  1.00  0.00              
ATOM    500  H   VAL A  30      29.895  22.593  -0.052  1.00  0.00              
ATOM    501  HA  VAL A  30      27.045  23.323   0.273  1.00  0.00              
ATOM    502  HB  VAL A  30      28.869  23.381   2.113  1.00  0.00              
ATOM    503 1HG1 VAL A  30      30.126  25.505   2.247  1.00  0.00              
ATOM    504 2HG1 VAL A  30      30.574  24.586   0.790  1.00  0.00              
ATOM    505 3HG1 VAL A  30      29.483  25.986   0.659  1.00  0.00              
ATOM    506 1HG2 VAL A  30      27.852  25.327   3.184  1.00  0.00              
ATOM    507 2HG2 VAL A  30      27.126  25.801   1.630  1.00  0.00              
ATOM    508 3HG2 VAL A  30      26.639  24.279   2.413  1.00  0.00              
ATOM    509  N   GLN A  31      28.882  25.089  -1.689  1.00  0.00              
ATOM    510  CA  GLN A  31      28.891  26.228  -2.610  1.00  0.00              
ATOM    511  C   GLN A  31      28.270  25.956  -3.978  1.00  0.00              
ATOM    512  O   GLN A  31      28.175  26.876  -4.798  1.00  0.00              
ATOM    513  CB  GLN A  31      30.330  26.711  -2.812  1.00  0.00              
ATOM    514  CG  GLN A  31      30.950  27.351  -1.581  1.00  0.00              
ATOM    515  CD  GLN A  31      30.208  28.599  -1.142  1.00  0.00              
ATOM    516  OE1 GLN A  31      29.855  29.449  -1.963  1.00  0.00              
ATOM    517  NE2 GLN A  31      29.971  28.717   0.159  1.00  0.00              
ATOM    518  H   GLN A  31      29.650  24.432  -1.709  1.00  0.00              
ATOM    519  HA  GLN A  31      28.287  27.036  -2.198  1.00  0.00              
ATOM    520 1HB  GLN A  31      30.915  25.841  -3.110  1.00  0.00              
ATOM    521 2HB  GLN A  31      30.309  27.431  -3.630  1.00  0.00              
ATOM    522 1HG  GLN A  31      31.208  26.783  -0.688  1.00  0.00              
ATOM    523 2HG  GLN A  31      31.864  27.655  -2.093  1.00  0.00              
ATOM    524 1HE2 GLN A  31      29.485  29.520   0.509  1.00  0.00              
ATOM    525 2HE2 GLN A  31      30.276  28.005   0.791  1.00  0.00              
ATOM    526  N   HIS A  32      27.861  24.711  -4.215  1.00  0.00              
ATOM    527  CA  HIS A  32      27.203  24.329  -5.466  1.00  0.00              
ATOM    528  C   HIS A  32      25.803  23.739  -5.255  1.00  0.00              
ATOM    529  O   HIS A  32      25.636  22.712  -4.580  1.00  0.00              
ATOM    530  CB  HIS A  32      28.073  23.326  -6.231  1.00  0.00              
ATOM    531  CG  HIS A  32      29.310  23.929  -6.820  1.00  0.00              
ATOM    532  ND1 HIS A  32      29.362  24.410  -8.111  1.00  0.00              
ATOM    533  CD2 HIS A  32      30.542  24.128  -6.294  1.00  0.00              
ATOM    534  CE1 HIS A  32      30.573  24.881  -8.354  1.00  0.00              
ATOM    535  NE2 HIS A  32      31.307  24.721  -7.268  1.00  0.00              
ATOM    536  H   HIS A  32      28.012  24.009  -3.503  1.00  0.00              
ATOM    537  HA  HIS A  32      27.052  25.212  -6.084  1.00  0.00              
ATOM    538 1HB  HIS A  32      28.402  22.528  -5.565  1.00  0.00              
ATOM    539 2HB  HIS A  32      27.510  22.898  -7.060  1.00  0.00              
ATOM    540  HD1 HIS A  32      28.593  24.480  -8.747  1.00  0.00              
ATOM    541  HD2 HIS A  32      30.974  23.911  -5.317  1.00  0.00              
ATOM    542  HE1 HIS A  32      30.817  25.309  -9.326  1.00  0.00              
ATOM    543  N   LYS A  33      24.825  24.430  -5.860  1.00  0.00              
ATOM    544  CA  LYS A  33      23.380  24.096  -5.841  1.00  0.00              
ATOM    545  C   LYS A  33      23.099  22.628  -6.211  1.00  0.00              
ATOM    546  O   LYS A  33      22.256  21.977  -5.590  1.00  0.00              
ATOM    547  CB  LYS A  33      22.614  25.019  -6.789  1.00  0.00              
ATOM    548  CG  LYS A  33      21.110  24.779  -6.823  1.00  0.00              
ATOM    549  CD  LYS A  33      20.410  25.779  -7.730  1.00  0.00              
ATOM    550  CE  LYS A  33      18.912  25.518  -7.791  1.00  0.00              
ATOM    551  NZ  LYS A  33      18.212  26.494  -8.670  1.00  0.00              
ATOM    552  H   LYS A  33      25.134  25.246  -6.367  1.00  0.00              
ATOM    553  HA  LYS A  33      22.987  24.223  -4.830  1.00  0.00              
ATOM    554 1HB  LYS A  33      22.810  26.042  -6.468  1.00  0.00              
ATOM    555 2HB  LYS A  33      23.027  24.867  -7.787  1.00  0.00              
ATOM    556 1HG  LYS A  33      20.930  23.767  -7.188  1.00  0.00              
ATOM    557 2HG  LYS A  33      20.722  24.873  -5.809  1.00  0.00              
ATOM    558 1HD  LYS A  33      20.589  26.783  -7.344  1.00  0.00              
ATOM    559 2HD  LYS A  33      20.833  25.695  -8.731  1.00  0.00              
ATOM    560 1HE  LYS A  33      18.756  24.510  -8.172  1.00  0.00              
ATOM    561 2HE  LYS A  33      18.512  25.589  -6.780  1.00  0.00              
ATOM    562 1HZ  LYS A  33      17.224  26.287  -8.683  1.00  0.00              
ATOM    563 2HZ  LYS A  33      18.356  27.429  -8.317  1.00  0.00              
ATOM    564 3HZ  LYS A  33      18.582  26.427  -9.607  1.00  0.00              
ATOM    565  N   LYS A  34      23.814  22.134  -7.225  1.00  0.00              
ATOM    566  CA  LYS A  34      23.740  20.743  -7.693  1.00  0.00              
ATOM    567  C   LYS A  34      24.118  19.726  -6.609  1.00  0.00              
ATOM    568  O   LYS A  34      23.708  18.566  -6.666  1.00  0.00              
ATOM    569  CB  LYS A  34      24.641  20.553  -8.914  1.00  0.00              
ATOM    570  CG  LYS A  34      24.153  21.259 -10.172  1.00  0.00              
ATOM    571  CD  LYS A  34      25.100  21.026 -11.339  1.00  0.00              
ATOM    572  CE  LYS A  34      24.597  21.704 -12.605  1.00  0.00              
ATOM    573  NZ  LYS A  34      25.523  21.499 -13.752  1.00  0.00              
ATOM    574  H   LYS A  34      24.441  22.776  -7.689  1.00  0.00              
ATOM    575  HA  LYS A  34      22.713  20.502  -7.972  1.00  0.00              
ATOM    576 1HB  LYS A  34      25.627  20.932  -8.645  1.00  0.00              
ATOM    577 2HB  LYS A  34      24.704  19.481  -9.101  1.00  0.00              
ATOM    578 1HG  LYS A  34      23.164  20.873 -10.423  1.00  0.00              
ATOM    579 2HG  LYS A  34      24.085  22.326  -9.966  1.00  0.00              
ATOM    580 1HD  LYS A  34      26.080  21.427 -11.077  1.00  0.00              
ATOM    581 2HD  LYS A  34      25.183  19.953 -11.512  1.00  0.00              
ATOM    582 1HE  LYS A  34      23.620  21.291 -12.849  1.00  0.00              
ATOM    583 2HE  LYS A  34      24.499  22.771 -12.405  1.00  0.00              
ATOM    584 1HZ  LYS A  34      25.153  21.964 -14.570  1.00  0.00              
ATOM    585 2HZ  LYS A  34      26.429  21.884 -13.527  1.00  0.00              
ATOM    586 3HZ  LYS A  34      25.613  20.511 -13.939  1.00  0.00              
ATOM    587  N   LEU A  35      24.901  20.174  -5.631  1.00  0.00              
ATOM    588  CA  LEU A  35      25.293  19.343  -4.502  1.00  0.00              
ATOM    589  C   LEU A  35      24.533  19.677  -3.210  1.00  0.00              
ATOM    590  O   LEU A  35      24.932  19.228  -2.160  1.00  0.00              
ATOM    591  CB  LEU A  35      26.804  19.476  -4.272  1.00  0.00              
ATOM    592  CG  LEU A  35      27.683  19.090  -5.469  1.00  0.00              
ATOM    593  CD1 LEU A  35      29.144  19.387  -5.161  1.00  0.00              
ATOM    594  CD2 LEU A  35      27.487  17.616  -5.790  1.00  0.00              
ATOM    595  H   LEU A  35      25.232  21.127  -5.680  1.00  0.00              
ATOM    596  HA  LEU A  35      25.051  18.301  -4.713  1.00  0.00              
ATOM    597 1HB  LEU A  35      26.863  20.549  -4.096  1.00  0.00              
ATOM    598 2HB  LEU A  35      27.125  18.943  -3.378  1.00  0.00              
ATOM    599  HG  LEU A  35      27.333  19.667  -6.326  1.00  0.00              
ATOM    600 1HD1 LEU A  35      29.760  19.110  -6.017  1.00  0.00              
ATOM    601 2HD1 LEU A  35      29.264  20.451  -4.958  1.00  0.00              
ATOM    602 3HD1 LEU A  35      29.456  18.812  -4.290  1.00  0.00              
ATOM    603 1HD2 LEU A  35      28.112  17.343  -6.641  1.00  0.00              
ATOM    604 2HD2 LEU A  35      27.769  17.015  -4.925  1.00  0.00              
ATOM    605 3HD2 LEU A  35      26.441  17.431  -6.034  1.00  0.00              
ATOM    606  N   ARG A  36      23.444  20.457  -3.280  1.00  0.00              
ATOM    607  CA  ARG A  36      22.595  20.728  -2.090  1.00  0.00              
ATOM    608  C   ARG A  36      21.331  19.862  -2.064  1.00  0.00              
ATOM    609  O   ARG A  36      20.209  20.368  -2.151  1.00  0.00              
ATOM    610  CB  ARG A  36      22.240  22.204  -1.966  1.00  0.00              
ATOM    611  CG  ARG A  36      23.433  23.139  -1.844  1.00  0.00              
ATOM    612  CD  ARG A  36      23.091  24.582  -1.934  1.00  0.00              
ATOM    613  NE  ARG A  36      24.234  25.478  -1.863  1.00  0.00              
ATOM    614  CZ  ARG A  36      24.207  26.781  -2.207  1.00  0.00              
ATOM    615  NH1 ARG A  36      23.113  27.333  -2.684  1.00  0.00              
ATOM    616  NH2 ARG A  36      25.320  27.483  -2.079  1.00  0.00              
ATOM    617  H   ARG A  36      23.196  20.871  -4.167  1.00  0.00              
ATOM    618  HA  ARG A  36      23.144  20.485  -1.182  1.00  0.00              
ATOM    619 1HB  ARG A  36      21.665  22.469  -2.851  1.00  0.00              
ATOM    620 2HB  ARG A  36      21.614  22.306  -1.080  1.00  0.00              
ATOM    621 1HG  ARG A  36      23.911  22.967  -0.880  1.00  0.00              
ATOM    622 2HG  ARG A  36      24.136  22.909  -2.645  1.00  0.00              
ATOM    623 1HD  ARG A  36      22.589  24.768  -2.883  1.00  0.00              
ATOM    624 2HD  ARG A  36      22.422  24.839  -1.114  1.00  0.00              
ATOM    625  HE  ARG A  36      25.181  25.292  -1.562  1.00  0.00              
ATOM    626 1HH1 ARG A  36      22.277  26.779  -2.792  1.00  0.00              
ATOM    627 2HH1 ARG A  36      23.116  28.311  -2.936  1.00  0.00              
ATOM    628 1HH2 ARG A  36      26.157  27.037  -1.728  1.00  0.00              
ATOM    629 2HH2 ARG A  36      25.328  28.460  -2.330  1.00  0.00              
ATOM    630  N   THR A  37      21.548  18.559  -1.939  1.00  0.00              
ATOM    631  CA  THR A  37      20.505  17.536  -1.959  1.00  0.00              
ATOM    632  C   THR A  37      20.417  16.901  -0.592  1.00  0.00              
ATOM    633  O   THR A  37      21.337  17.023   0.174  1.00  0.00              
ATOM    634  CB  THR A  37      20.772  16.446  -3.014  1.00  0.00              
ATOM    635  OG1 THR A  37      21.863  15.620  -2.585  1.00  0.00              
ATOM    636  CG2 THR A  37      21.115  17.074  -4.356  1.00  0.00              
ATOM    637  H   THR A  37      22.512  18.277  -1.825  1.00  0.00              
ATOM    638  HA  THR A  37      19.542  17.995  -2.181  1.00  0.00              
ATOM    639  HB  THR A  37      19.880  15.829  -3.119  1.00  0.00              
ATOM    640  HG1 THR A  37      21.736  14.727  -2.916  1.00  0.00              
ATOM    641 1HG2 THR A  37      21.300  16.289  -5.088  1.00  0.00              
ATOM    642 2HG2 THR A  37      20.283  17.694  -4.690  1.00  0.00              
ATOM    643 3HG2 THR A  37      22.007  17.691  -4.251  1.00  0.00              
ATOM    644  N   PRO A  38      19.315  16.219  -0.291  1.00  0.00              
ATOM    645  CA  PRO A  38      19.143  15.573   1.030  1.00  0.00              
ATOM    646  C   PRO A  38      20.308  14.614   1.334  1.00  0.00              
ATOM    647  O   PRO A  38      20.784  14.555   2.478  1.00  0.00              
ATOM    648  CB  PRO A  38      17.805  14.836   0.920  1.00  0.00              
ATOM    649  CG  PRO A  38      17.041  15.604  -0.104  1.00  0.00              
ATOM    650  CD  PRO A  38      18.064  16.050  -1.114  1.00  0.00              
ATOM    651  HA  PRO A  38      19.143  16.295   1.860  1.00  0.00              
ATOM    652 1HB  PRO A  38      17.946  13.790   0.610  1.00  0.00              
ATOM    653 2HB  PRO A  38      17.273  14.818   1.883  1.00  0.00              
ATOM    654 1HG  PRO A  38      16.267  14.979  -0.575  1.00  0.00              
ATOM    655 2HG  PRO A  38      16.528  16.466   0.347  1.00  0.00              
ATOM    656 1HD  PRO A  38      18.213  15.307  -1.911  1.00  0.00              
ATOM    657 2HD  PRO A  38      17.782  16.994  -1.604  1.00  0.00              
ATOM    658  N   LEU A  39      20.757  13.873   0.320  1.00  0.00              
ATOM    659  CA  LEU A  39      21.883  12.950   0.488  1.00  0.00              
ATOM    660  C   LEU A  39      23.178  13.722   0.680  1.00  0.00              
ATOM    661  O   LEU A  39      24.007  13.355   1.520  1.00  0.00              
ATOM    662  CB  LEU A  39      21.995  12.010  -0.719  1.00  0.00              
ATOM    663  CG  LEU A  39      20.881  10.962  -0.837  1.00  0.00              
ATOM    664  CD1 LEU A  39      20.991  10.230  -2.168  1.00  0.00              
ATOM    665  CD2 LEU A  39      20.977   9.985   0.325  1.00  0.00              
ATOM    666  H   LEU A  39      20.313  13.950  -0.583  1.00  0.00              
ATOM    667  HA  LEU A  39      21.732  12.351   1.385  1.00  0.00              
ATOM    668 1HB  LEU A  39      21.907  12.741  -1.522  1.00  0.00              
ATOM    669 2HB  LEU A  39      22.974  11.533  -0.770  1.00  0.00              
ATOM    670  HG  LEU A  39      19.931  11.489  -0.752  1.00  0.00              
ATOM    671 1HD1 LEU A  39      20.196   9.488  -2.242  1.00  0.00              
ATOM    672 2HD1 LEU A  39      20.897  10.945  -2.985  1.00  0.00              
ATOM    673 3HD1 LEU A  39      21.958   9.733  -2.230  1.00  0.00              
ATOM    674 1HD2 LEU A  39      20.184   9.241   0.241  1.00  0.00              
ATOM    675 2HD2 LEU A  39      21.947   9.487   0.304  1.00  0.00              
ATOM    676 3HD2 LEU A  39      20.868  10.526   1.266  1.00  0.00              
ATOM    677  N   ASN A  40      23.343  14.798  -0.087  1.00  0.00              
ATOM    678  CA  ASN A  40      24.561  15.623   0.006  1.00  0.00              
ATOM    679  C   ASN A  40      24.665  16.528   1.243  1.00  0.00              
ATOM    680  O   ASN A  40      25.761  17.015   1.554  1.00  0.00              
ATOM    681  CB  ASN A  40      24.713  16.474  -1.241  1.00  0.00              
ATOM    682  CG  ASN A  40      25.257  15.723  -2.424  1.00  0.00              
ATOM    683  OD1 ASN A  40      26.403  15.260  -2.417  1.00  0.00              
ATOM    684  ND2 ASN A  40      24.472  15.671  -3.470  1.00  0.00              
ATOM    685  H   ASN A  40      22.623  15.055  -0.748  1.00  0.00              
ATOM    686  HA  ASN A  40      25.439  14.979   0.086  1.00  0.00              
ATOM    687 1HB  ASN A  40      23.905  17.127  -1.573  1.00  0.00              
ATOM    688 2HB  ASN A  40      25.512  17.077  -0.810  1.00  0.00              
ATOM    689 1HD2 ASN A  40      24.768  15.187  -4.293  1.00  0.00              
ATOM    690 2HD2 ASN A  40      23.576  16.114  -3.445  1.00  0.00              
ATOM    691  N   TYR A  41      23.554  16.755   1.943  1.00  0.00              
ATOM    692  CA  TYR A  41      23.587  17.507   3.210  1.00  0.00              
ATOM    693  C   TYR A  41      24.259  16.635   4.268  1.00  0.00              
ATOM    694  O   TYR A  41      25.001  17.143   5.090  1.00  0.00              
ATOM    695  CB  TYR A  41      22.181  17.911   3.658  1.00  0.00              
ATOM    696  CG  TYR A  41      21.611  19.090   2.901  1.00  0.00              
ATOM    697  CD1 TYR A  41      20.399  18.990   2.233  1.00  0.00              
ATOM    698  CD2 TYR A  41      22.287  20.301   2.857  1.00  0.00              
ATOM    699  CE1 TYR A  41      19.874  20.064   1.540  1.00  0.00              
ATOM    700  CE2 TYR A  41      21.771  21.381   2.167  1.00  0.00              
ATOM    701  CZ  TYR A  41      20.564  21.258   1.510  1.00  0.00              
ATOM    702  OH  TYR A  41      20.046  22.332   0.822  1.00  0.00              
ATOM    703  H   TYR A  41      22.671  16.405   1.601  1.00  0.00              
ATOM    704  HA  TYR A  41      24.176  18.415   3.086  1.00  0.00              
ATOM    705 1HB  TYR A  41      21.535  17.043   3.518  1.00  0.00              
ATOM    706 2HB  TYR A  41      22.238  18.154   4.719  1.00  0.00              
ATOM    707  HD1 TYR A  41      19.859  18.043   2.262  1.00  0.00              
ATOM    708  HD2 TYR A  41      23.240  20.391   3.378  1.00  0.00              
ATOM    709  HE1 TYR A  41      18.921  19.970   1.020  1.00  0.00              
ATOM    710  HE2 TYR A  41      22.318  22.324   2.144  1.00  0.00              
ATOM    711  HH  TYR A  41      19.232  22.122   0.357  1.00  0.00              
ATOM    712  N   ILE A  42      23.993  15.328   4.237  1.00  0.00              
ATOM    713  CA  ILE A  42      24.626  14.378   5.166  1.00  0.00              
ATOM    714  C   ILE A  42      26.064  14.084   4.765  1.00  0.00              
ATOM    715  O   ILE A  42      26.930  13.909   5.629  1.00  0.00              
ATOM    716  CB  ILE A  42      23.849  13.051   5.239  1.00  0.00              
ATOM    717  CG1 ILE A  42      22.411  13.298   5.702  1.00  0.00              
ATOM    718  CG2 ILE A  42      24.551  12.074   6.170  1.00  0.00              
ATOM    719  CD1 ILE A  42      22.311  13.937   7.069  1.00  0.00              
ATOM    720  H   ILE A  42      23.336  14.983   3.552  1.00  0.00              
ATOM    721  HA  ILE A  42      24.699  14.808   6.164  1.00  0.00              
ATOM    722  HB  ILE A  42      23.787  12.620   4.240  1.00  0.00              
ATOM    723 1HG1 ILE A  42      21.939  13.945   4.963  1.00  0.00              
ATOM    724 2HG1 ILE A  42      21.904  12.333   5.715  1.00  0.00              
ATOM    725 1HG2 ILE A  42      23.988  11.142   6.211  1.00  0.00              
ATOM    726 2HG2 ILE A  42      25.555  11.876   5.799  1.00  0.00              
ATOM    727 3HG2 ILE A  42      24.612  12.504   7.170  1.00  0.00              
ATOM    728 1HD1 ILE A  42      21.262  14.081   7.328  1.00  0.00              
ATOM    729 2HD1 ILE A  42      22.782  13.290   7.809  1.00  0.00              
ATOM    730 3HD1 ILE A  42      22.816  14.902   7.058  1.00  0.00              
ATOM    731  N   LEU A  43      26.316  14.026   3.456  1.00  0.00              
ATOM    732  CA  LEU A  43      27.678  13.921   2.957  1.00  0.00              
ATOM    733  C   LEU A  43      28.464  15.172   3.335  1.00  0.00              
ATOM    734  O   LEU A  43      29.671  15.094   3.588  1.00  0.00              
ATOM    735  CB  LEU A  43      27.680  13.714   1.437  1.00  0.00              
ATOM    736  CG  LEU A  43      27.069  12.391   0.957  1.00  0.00              
ATOM    737  CD1 LEU A  43      26.873  12.424  -0.552  1.00  0.00              
ATOM    738  CD2 LEU A  43      27.975  11.237   1.359  1.00  0.00              
ATOM    739  H   LEU A  43      25.552  14.056   2.796  1.00  0.00              
ATOM    740  HA  LEU A  43      28.173  13.072   3.428  1.00  0.00              
ATOM    741 1HB  LEU A  43      27.044  14.548   1.144  1.00  0.00              
ATOM    742 2HB  LEU A  43      28.675  13.850   1.013  1.00  0.00              
ATOM    743  HG  LEU A  43      26.119  12.266   1.477  1.00  0.00              
ATOM    744 1HD1 LEU A  43      26.439  11.481  -0.884  1.00  0.00              
ATOM    745 2HD1 LEU A  43      26.203  13.243  -0.815  1.00  0.00              
ATOM    746 3HD1 LEU A  43      27.836  12.571  -1.041  1.00  0.00              
ATOM    747 1HD2 LEU A  43      27.539  10.297   1.018  1.00  0.00              
ATOM    748 2HD2 LEU A  43      28.957  11.369   0.903  1.00  0.00              
ATOM    749 3HD2 LEU A  43      28.078  11.215   2.444  1.00  0.00              
ATOM    750  N   LEU A  44      27.780  16.322   3.371  1.00  0.00              
ATOM    751  CA  LEU A  44      28.399  17.555   3.846  1.00  0.00              
ATOM    752  C   LEU A  44      28.757  17.418   5.314  1.00  0.00              
ATOM    753  O   LEU A  44      29.862  17.793   5.713  1.00  0.00              
ATOM    754  CB  LEU A  44      27.464  18.751   3.627  1.00  0.00              
ATOM    755  CG  LEU A  44      28.076  20.123   3.937  1.00  0.00              
ATOM    756  CD1 LEU A  44      27.286  21.218   3.232  1.00  0.00              
ATOM    757  CD2 LEU A  44      28.084  20.348   5.442  1.00  0.00              
ATOM    758  H   LEU A  44      26.818  16.341   3.065  1.00  0.00              
ATOM    759  HA  LEU A  44      29.325  17.733   3.300  1.00  0.00              
ATOM    760 1HB  LEU A  44      27.296  18.650   2.556  1.00  0.00              
ATOM    761 2HB  LEU A  44      26.520  18.627   4.156  1.00  0.00              
ATOM    762  HG  LEU A  44      29.111  20.101   3.598  1.00  0.00              
ATOM    763 1HD1 LEU A  44      27.728  22.189   3.458  1.00  0.00              
ATOM    764 2HD1 LEU A  44      27.313  21.050   2.155  1.00  0.00              
ATOM    765 3HD1 LEU A  44      26.253  21.201   3.577  1.00  0.00              
ATOM    766 1HD2 LEU A  44      28.519  21.323   5.661  1.00  0.00              
ATOM    767 2HD2 LEU A  44      27.062  20.312   5.821  1.00  0.00              
ATOM    768 3HD2 LEU A  44      28.677  19.570   5.923  1.00  0.00              
ATOM    769  N   ASN A  45      27.834  16.884   6.110  1.00  0.00              
ATOM    770  CA  ASN A  45      28.084  16.648   7.532  1.00  0.00              
ATOM    771  C   ASN A  45      29.332  15.752   7.725  1.00  0.00              
ATOM    772  O   ASN A  45      30.138  15.979   8.638  1.00  0.00              
ATOM    773  CB  ASN A  45      26.874  16.034   8.212  1.00  0.00              
ATOM    774  CG  ASN A  45      26.981  15.986   9.711  1.00  0.00              
ATOM    775  OD1 ASN A  45      27.173  17.012  10.373  1.00  0.00              
ATOM    776  ND2 ASN A  45      26.941  14.790  10.242  1.00  0.00              
ATOM    777  H   ASN A  45      26.935  16.636   5.721  1.00  0.00              
ATOM    778  HA  ASN A  45      28.297  17.594   8.033  1.00  0.00              
ATOM    779 1HB  ASN A  45      25.864  16.338   7.935  1.00  0.00              
ATOM    780 2HB  ASN A  45      27.076  15.039   7.814  1.00  0.00              
ATOM    781 1HD2 ASN A  45      27.006  14.682  11.234  1.00  0.00              
ATOM    782 2HD2 ASN A  45      26.845  13.986   9.656  1.00  0.00              
ATOM    783  N   LEU A  46      29.478  14.753   6.858  1.00  0.00              
ATOM    784  CA  LEU A  46      30.631  13.840   6.864  1.00  0.00              
ATOM    785  C   LEU A  46      31.932  14.595   6.534  1.00  0.00              
ATOM    786  O   LEU A  46      32.971  14.362   7.162  1.00  0.00              
ATOM    787  CB  LEU A  46      30.407  12.695   5.868  1.00  0.00              
ATOM    788  CG  LEU A  46      29.362  11.656   6.292  1.00  0.00              
ATOM    789  CD1 LEU A  46      29.076  10.703   5.140  1.00  0.00              
ATOM    790  CD2 LEU A  46      29.866  10.894   7.509  1.00  0.00              
ATOM    791  H   LEU A  46      28.755  14.629   6.163  1.00  0.00              
ATOM    792  HA  LEU A  46      30.758  13.420   7.862  1.00  0.00              
ATOM    793 1HB  LEU A  46      30.039  13.269   5.019  1.00  0.00              
ATOM    794 2HB  LEU A  46      31.342  12.206   5.598  1.00  0.00              
ATOM    795  HG  LEU A  46      28.465  12.200   6.588  1.00  0.00              
ATOM    796 1HD1 LEU A  46      28.332   9.968   5.450  1.00  0.00              
ATOM    797 2HD1 LEU A  46      28.694  11.266   4.288  1.00  0.00              
ATOM    798 3HD1 LEU A  46      29.994  10.190   4.855  1.00  0.00              
ATOM    799 1HD2 LEU A  46      29.122  10.156   7.810  1.00  0.00              
ATOM    800 2HD2 LEU A  46      30.800  10.389   7.261  1.00  0.00              
ATOM    801 3HD2 LEU A  46      30.038  11.591   8.329  1.00  0.00              
ATOM    802  N   ALA A  47      31.863  15.498   5.553  1.00  0.00              
ATOM    803  CA  ALA A  47      32.981  16.398   5.212  1.00  0.00              
ATOM    804  C   ALA A  47      33.448  17.304   6.384  1.00  0.00              
ATOM    805  O   ALA A  47      34.645  17.512   6.555  1.00  0.00              
ATOM    806  CB  ALA A  47      32.589  17.258   4.018  1.00  0.00              
ATOM    807  H   ALA A  47      31.003  15.559   5.027  1.00  0.00              
ATOM    808  HA  ALA A  47      33.849  15.794   4.948  1.00  0.00              
ATOM    809 1HB  ALA A  47      33.426  17.902   3.746  1.00  0.00              
ATOM    810 2HB  ALA A  47      32.338  16.615   3.174  1.00  0.00              
ATOM    811 3HB  ALA A  47      31.729  17.870   4.277  1.00  0.00              
ATOM    812  N   VAL A  48      32.514  17.832   7.179  1.00  0.00              
ATOM    813  CA  VAL A  48      32.878  18.569   8.426  1.00  0.00              
ATOM    814  C   VAL A  48      33.539  17.653   9.449  1.00  0.00              
ATOM    815  O   VAL A  48      34.514  18.045  10.074  1.00  0.00              
ATOM    816  CB  VAL A  48      31.650  19.227   9.084  1.00  0.00              
ATOM    817  CG1 VAL A  48      32.022  19.814  10.438  1.00  0.00              
ATOM    818  CG2 VAL A  48      31.073  20.304   8.179  1.00  0.00              
ATOM    819  H   VAL A  48      31.538  17.732   6.934  1.00  0.00              
ATOM    820  HA  VAL A  48      33.617  19.344   8.226  1.00  0.00              
ATOM    821  HB  VAL A  48      30.873  18.474   9.216  1.00  0.00              
ATOM    822 1HG1 VAL A  48      31.142  20.274  10.889  1.00  0.00              
ATOM    823 2HG1 VAL A  48      32.390  19.022  11.089  1.00  0.00              
ATOM    824 3HG1 VAL A  48      32.798  20.568  10.307  1.00  0.00              
ATOM    825 1HG2 VAL A  48      30.206  20.758   8.658  1.00  0.00              
ATOM    826 2HG2 VAL A  48      31.829  21.068   7.996  1.00  0.00              
ATOM    827 3HG2 VAL A  48      30.771  19.859   7.230  1.00  0.00              
ATOM    828  N   ALA A  49      33.000  16.441   9.609  1.00  0.00              
ATOM    829  CA  ALA A  49      33.556  15.439  10.509  1.00  0.00              
ATOM    830  C   ALA A  49      34.975  15.050  10.085  1.00  0.00              
ATOM    831  O   ALA A  49      35.831  14.792  10.925  1.00  0.00              
ATOM    832  CB  ALA A  49      32.652  14.215  10.557  1.00  0.00              
ATOM    833  H   ALA A  49      32.171  16.219   9.076  1.00  0.00              
ATOM    834  HA  ALA A  49      33.618  15.865  11.509  1.00  0.00              
ATOM    835 1HB  ALA A  49      33.079  13.477  11.236  1.00  0.00              
ATOM    836 2HB  ALA A  49      31.665  14.505  10.913  1.00  0.00              
ATOM    837 3HB  ALA A  49      32.568  13.785   9.560  1.00  0.00              
ATOM    838  N   ASP A  50      35.213  15.011   8.784  1.00  0.00              
ATOM    839  CA  ASP A  50      36.549  14.735   8.251  1.00  0.00              
ATOM    840  C   ASP A  50      37.532  15.831   8.654  1.00  0.00              
ATOM    841  O   ASP A  50      38.662  15.536   9.035  1.00  0.00              
ATOM    842  CB  ASP A  50      36.505  14.602   6.726  1.00  0.00              
ATOM    843  CG  ASP A  50      35.851  13.321   6.225  1.00  0.00              
ATOM    844  OD1 ASP A  50      35.616  12.446   7.024  1.00  0.00              
ATOM    845  OD2 ASP A  50      35.450  13.289   5.087  1.00  0.00              
ATOM    846  H   ASP A  50      34.452  15.176   8.141  1.00  0.00              
ATOM    847  HA  ASP A  50      36.928  13.803   8.671  1.00  0.00              
ATOM    848 1HB  ASP A  50      36.052  15.459   6.228  1.00  0.00              
ATOM    849 2HB  ASP A  50      37.573  14.575   6.506  1.00  0.00              
ATOM    850  N   LEU A  51      37.116  17.087   8.568  1.00  0.00              
ATOM    851  CA  LEU A  51      37.993  18.191   9.014  1.00  0.00              
ATOM    852  C   LEU A  51      38.256  18.107  10.514  1.00  0.00              
ATOM    853  O   LEU A  51      39.338  18.455  10.971  1.00  0.00              
ATOM    854  CB  LEU A  51      37.373  19.548   8.661  1.00  0.00              
ATOM    855  CG  LEU A  51      37.365  19.895   7.167  1.00  0.00              
ATOM    856  CD1 LEU A  51      36.545  21.155   6.927  1.00  0.00              
ATOM    857  CD2 LEU A  51      38.795  20.081   6.681  1.00  0.00              
ATOM    858  H   LEU A  51      36.201  17.304   8.199  1.00  0.00              
ATOM    859  HA  LEU A  51      38.961  18.111   8.520  1.00  0.00              
ATOM    860 1HB  LEU A  51      36.356  19.374   9.009  1.00  0.00              
ATOM    861 2HB  LEU A  51      37.820  20.358   9.237  1.00  0.00              
ATOM    862  HG  LEU A  51      36.942  19.040   6.638  1.00  0.00              
ATOM    863 1HD1 LEU A  51      36.546  21.393   5.863  1.00  0.00              
ATOM    864 2HD1 LEU A  51      35.521  20.992   7.261  1.00  0.00              
ATOM    865 3HD1 LEU A  51      36.981  21.984   7.484  1.00  0.00              
ATOM    866 1HD2 LEU A  51      38.789  20.326   5.618  1.00  0.00              
ATOM    867 2HD2 LEU A  51      39.267  20.891   7.238  1.00  0.00              
ATOM    868 3HD2 LEU A  51      39.356  19.159   6.836  1.00  0.00              
ATOM    869  N   PHE A  52      37.267  17.640  11.273  1.00  0.00              
ATOM    870  CA  PHE A  52      37.436  17.404  12.723  1.00  0.00              
ATOM    871  C   PHE A  52      38.474  16.276  12.998  1.00  0.00              
ATOM    872  O   PHE A  52      39.359  16.443  13.840  1.00  0.00              
ATOM    873  CB  PHE A  52      36.092  17.053  13.362  1.00  0.00              
ATOM    874  CG  PHE A  52      35.139  18.212  13.444  1.00  0.00              
ATOM    875  CD1 PHE A  52      35.588  19.511  13.264  1.00  0.00              
ATOM    876  CD2 PHE A  52      33.792  18.005  13.700  1.00  0.00              
ATOM    877  CE1 PHE A  52      34.712  20.578  13.339  1.00  0.00              
ATOM    878  CE2 PHE A  52      32.914  19.069  13.775  1.00  0.00              
ATOM    879  CZ  PHE A  52      33.376  20.357  13.594  1.00  0.00              
ATOM    880  H   PHE A  52      36.375  17.443  10.843  1.00  0.00              
ATOM    881  HA  PHE A  52      37.828  18.303  13.202  1.00  0.00              
ATOM    882 1HB  PHE A  52      35.591  16.278  12.783  1.00  0.00              
ATOM    883 2HB  PHE A  52      36.242  16.702  14.382  1.00  0.00              
ATOM    884  HD1 PHE A  52      36.645  19.686  13.062  1.00  0.00              
ATOM    885  HD2 PHE A  52      33.428  16.987  13.843  1.00  0.00              
ATOM    886  HE1 PHE A  52      35.079  21.594  13.197  1.00  0.00              
ATOM    887  HE2 PHE A  52      31.858  18.892  13.976  1.00  0.00              
ATOM    888  HZ  PHE A  52      32.685  21.197  13.654  1.00  0.00              
ATOM    889  N   MET A  53      38.355  15.150  12.293  1.00  0.00              
ATOM    890  CA  MET A  53      39.257  14.002  12.510  1.00  0.00              
ATOM    891  C   MET A  53      40.697  14.365  12.137  1.00  0.00              
ATOM    892  O   MET A  53      41.645  13.906  12.768  1.00  0.00              
ATOM    893  CB  MET A  53      38.791  12.795  11.699  1.00  0.00              
ATOM    894  CG  MET A  53      37.522  12.138  12.220  1.00  0.00              
ATOM    895  SD  MET A  53      37.165  10.569  11.405  1.00  0.00              
ATOM    896  CE  MET A  53      36.496  11.142   9.846  1.00  0.00              
ATOM    897  H   MET A  53      37.631  15.079  11.593  1.00  0.00              
ATOM    898  HA  MET A  53      39.264  13.729  13.565  1.00  0.00              
ATOM    899 1HB  MET A  53      38.629  13.142  10.679  1.00  0.00              
ATOM    900 2HB  MET A  53      39.607  12.070  11.711  1.00  0.00              
ATOM    901 1HG  MET A  53      37.642  11.966  13.289  1.00  0.00              
ATOM    902 2HG  MET A  53      36.691  12.824  12.054  1.00  0.00              
ATOM    903 1HE  MET A  53      36.227  10.285   9.228  1.00  0.00              
ATOM    904 2HE  MET A  53      35.609  11.749  10.032  1.00  0.00              
ATOM    905 3HE  MET A  53      37.244  11.742   9.328  1.00  0.00              
ATOM    906  N   VAL A  54      40.842  15.194  11.109  1.00  0.00              
ATOM    907  CA  VAL A  54      42.151  15.713  10.698  1.00  0.00              
ATOM    908  C   VAL A  54      42.764  16.791  11.579  1.00  0.00              
ATOM    909  O   VAL A  54      43.924  16.673  11.962  1.00  0.00              
ATOM    910  CB  VAL A  54      42.073  16.275   9.266  1.00  0.00              
ATOM    911  CG1 VAL A  54      43.368  16.985   8.901  1.00  0.00              
ATOM    912  CG2 VAL A  54      41.779  15.161   8.272  1.00  0.00              
ATOM    913  H   VAL A  54      40.018  15.474  10.595  1.00  0.00              
ATOM    914  HA  VAL A  54      42.917  14.937  10.741  1.00  0.00              
ATOM    915  HB  VAL A  54      41.243  16.979   9.207  1.00  0.00              
ATOM    916 1HG1 VAL A  54      43.295  17.376   7.886  1.00  0.00              
ATOM    917 2HG1 VAL A  54      43.539  17.808   9.595  1.00  0.00              
ATOM    918 3HG1 VAL A  54      44.198  16.281   8.959  1.00  0.00              
ATOM    919 1HG2 VAL A  54      41.727  15.575   7.266  1.00  0.00              
ATOM    920 2HG2 VAL A  54      42.574  14.416   8.317  1.00  0.00              
ATOM    921 3HG2 VAL A  54      40.827  14.692   8.521  1.00  0.00              
ATOM    922  N   PHE A  55      41.992  17.833  11.897  1.00  0.00              
ATOM    923  CA  PHE A  55      42.419  18.881  12.842  1.00  0.00              
ATOM    924  C   PHE A  55      42.852  18.366  14.221  1.00  0.00              
ATOM    925  O   PHE A  55      43.928  18.707  14.711  1.00  0.00              
ATOM    926  CB  PHE A  55      41.290  19.899  13.020  1.00  0.00              
ATOM    927  CG  PHE A  55      41.585  20.958  14.044  1.00  0.00              
ATOM    928  CD1 PHE A  55      42.370  22.055  13.722  1.00  0.00              
ATOM    929  CD2 PHE A  55      41.078  20.860  15.331  1.00  0.00              
ATOM    930  CE1 PHE A  55      42.642  23.030  14.663  1.00  0.00              
ATOM    931  CE2 PHE A  55      41.347  21.833  16.273  1.00  0.00              
ATOM    932  CZ  PHE A  55      42.131  22.919  15.938  1.00  0.00              
ATOM    933  H   PHE A  55      41.080  17.900  11.467  1.00  0.00              
ATOM    934  HA  PHE A  55      43.301  19.392  12.456  1.00  0.00              
ATOM    935 1HB  PHE A  55      41.101  20.417  12.081  1.00  0.00              
ATOM    936 2HB  PHE A  55      40.381  19.396  13.346  1.00  0.00              
ATOM    937  HD1 PHE A  55      42.774  22.143  12.712  1.00  0.00              
ATOM    938  HD2 PHE A  55      40.460  20.001  15.595  1.00  0.00              
ATOM    939  HE1 PHE A  55      43.261  23.886  14.396  1.00  0.00              
ATOM    940  HE2 PHE A  55      40.943  21.744  17.281  1.00  0.00              
ATOM    941  HZ  PHE A  55      42.346  23.686  16.681  1.00  0.00              
ATOM    942  N   GLY A  56      42.008  17.551  14.836  1.00  0.00              
ATOM    943  CA  GLY A  56      42.290  16.989  16.151  1.00  0.00              
ATOM    944  C   GLY A  56      43.228  15.811  16.122  1.00  0.00              
ATOM    945  O   GLY A  56      44.069  15.719  16.994  1.00  0.00              
ATOM    946  H   GLY A  56      41.142  17.315  14.374  1.00  0.00              
ATOM    947 1HA  GLY A  56      42.743  17.759  16.777  1.00  0.00              
ATOM    948 2HA  GLY A  56      41.356  16.658  16.603  1.00  0.00              
ATOM    949  N   GLY A  57      43.093  14.919  15.137  1.00  0.00              
ATOM    950  CA  GLY A  57      43.899  13.685  15.086  1.00  0.00              
ATOM    951  C   GLY A  57      45.007  13.736  14.040  1.00  0.00              
ATOM    952  O   GLY A  57      46.154  13.901  14.382  1.00  0.00              
ATOM    953  H   GLY A  57      42.417  15.096  14.406  1.00  0.00              
ATOM    954 1HA  GLY A  57      44.362  13.522  16.059  1.00  0.00              
ATOM    955 2HA  GLY A  57      43.249  12.844  14.847  1.00  0.00              
ATOM    956  N   PHE A  58      44.661  13.598  12.768  1.00  0.00              
ATOM    957  CA  PHE A  58      45.693  13.441  11.698  1.00  0.00              
ATOM    958  C   PHE A  58      46.892  14.421  11.758  1.00  0.00              
ATOM    959  O   PHE A  58      48.030  13.970  11.598  1.00  0.00              
ATOM    960  CB  PHE A  58      45.022  13.569  10.329  1.00  0.00              
ATOM    961  CG  PHE A  58      45.951  13.327   9.174  1.00  0.00              
ATOM    962  CD1 PHE A  58      46.248  12.035   8.764  1.00  0.00              
ATOM    963  CD2 PHE A  58      46.530  14.388   8.495  1.00  0.00              
ATOM    964  CE1 PHE A  58      47.103  11.811   7.701  1.00  0.00              
ATOM    965  CE2 PHE A  58      47.383  14.167   7.432  1.00  0.00              
ATOM    966  CZ  PHE A  58      47.670  12.876   7.035  1.00  0.00              
ATOM    967  H   PHE A  58      43.685  13.597  12.514  1.00  0.00              
ATOM    968  HA  PHE A  58      46.162  12.459  11.778  1.00  0.00              
ATOM    969 1HB  PHE A  58      44.214  12.844  10.238  1.00  0.00              
ATOM    970 2HB  PHE A  58      44.623  14.575  10.202  1.00  0.00              
ATOM    971  HD1 PHE A  58      45.799  11.193   9.290  1.00  0.00              
ATOM    972  HD2 PHE A  58      46.304  15.408   8.810  1.00  0.00              
ATOM    973  HE1 PHE A  58      47.328  10.791   7.390  1.00  0.00              
ATOM    974  HE2 PHE A  58      47.831  15.010   6.907  1.00  0.00              
ATOM    975  HZ  PHE A  58      48.345  12.700   6.198  1.00  0.00              
ATOM    976  N   THR A  59      46.656  15.739  11.989  1.00  0.00              
ATOM    977  CA  THR A  59      47.801  16.671  11.945  1.00  0.00              
ATOM    978  C   THR A  59      48.738  16.603  13.155  1.00  0.00              
ATOM    979  O   THR A  59      49.846  17.127  13.092  1.00  0.00              
ATOM    980  CB  THR A  59      47.313  18.125  11.805  1.00  0.00              
ATOM    981  OG1 THR A  59      46.533  18.482  12.953  1.00  0.00              
ATOM    982  CG2 THR A  59      46.466  18.285  10.551  1.00  0.00              
ATOM    983  H   THR A  59      45.735  16.101  12.188  1.00  0.00              
ATOM    984  HA  THR A  59      48.443  16.427  11.097  1.00  0.00              
ATOM    985  HB  THR A  59      48.178  18.785  11.745  1.00  0.00              
ATOM    986  HG1 THR A  59      45.602  18.489  12.717  1.00  0.00              
ATOM    987 1HG2 THR A  59      46.131  19.318  10.470  1.00  0.00              
ATOM    988 2HG2 THR A  59      47.061  18.024   9.676  1.00  0.00              
ATOM    989 3HG2 THR A  59      45.601  17.626  10.611  1.00  0.00              
ATOM    990  N   THR A  60      48.289  15.965  14.233  1.00  0.00              
ATOM    991  CA  THR A  60      49.084  15.874  15.462  1.00  0.00              
ATOM    992  C   THR A  60      49.558  14.464  15.758  1.00  0.00              
ATOM    993  O   THR A  60      50.564  14.295  16.448  1.00  0.00              
ATOM    994  CB  THR A  60      48.291  16.385  16.679  1.00  0.00              
ATOM    995  OG1 THR A  60      47.157  15.538  16.903  1.00  0.00              
ATOM    996  CG2 THR A  60      47.817  17.811  16.446  1.00  0.00              
ATOM    997  H   THR A  60      47.377  15.533  14.204  1.00  0.00              
ATOM    998  HA  THR A  60      49.994  16.468  15.358  1.00  0.00              
ATOM    999  HB  THR A  60      48.934  16.356  17.559  1.00  0.00              
ATOM   1000  HG1 THR A  60      46.985  15.476  17.846  1.00  0.00              
ATOM   1001 1HG2 THR A  60      47.259  18.154  17.317  1.00  0.00              
ATOM   1002 2HG2 THR A  60      48.678  18.459  16.287  1.00  0.00              
ATOM   1003 3HG2 THR A  60      47.173  17.840  15.568  1.00  0.00              
ATOM   1004  N   THR A  61      48.847  13.460  15.254  1.00  0.00              
ATOM   1005  CA  THR A  61      49.244  12.066  15.455  1.00  0.00              
ATOM   1006  C   THR A  61      50.551  11.797  14.725  1.00  0.00              
ATOM   1007  O   THR A  61      51.416  11.101  15.249  1.00  0.00              
ATOM   1008  CB  THR A  61      48.170  11.081  14.958  1.00  0.00              
ATOM   1009  OG1 THR A  61      46.959  11.274  15.701  1.00  0.00              
ATOM   1010  CG2 THR A  61      48.642   9.645  15.130  1.00  0.00              
ATOM   1011  H   THR A  61      48.014  13.664  14.720  1.00  0.00              
ATOM   1012  HA  THR A  61      49.415  11.879  16.516  1.00  0.00              
ATOM   1013  HB  THR A  61      47.973  11.273  13.903  1.00  0.00              
ATOM   1014  HG1 THR A  61      47.105  11.031  16.618  1.00  0.00              
ATOM   1015 1HG2 THR A  61      47.870   8.964  14.773  1.00  0.00              
ATOM   1016 2HG2 THR A  61      49.556   9.492  14.557  1.00  0.00              
ATOM   1017 3HG2 THR A  61      48.838   9.452  16.184  1.00  0.00              
ATOM   1018  N   LEU A  62      50.685  12.361  13.514  1.00  0.00              
ATOM   1019  CA  LEU A  62      51.900  12.234  12.682  1.00  0.00              
ATOM   1020  C   LEU A  62      53.136  12.786  13.381  1.00  0.00              
ATOM   1021  O   LEU A  62      54.196  12.149  13.374  1.00  0.00              
ATOM   1022  CB  LEU A  62      51.699  12.947  11.339  1.00  0.00              
ATOM   1023  CG  LEU A  62      50.688  12.286  10.393  1.00  0.00              
ATOM   1024  CD1 LEU A  62      50.480  13.156   9.161  1.00  0.00              
ATOM   1025  CD2 LEU A  62      51.188  10.904   9.999  1.00  0.00              
ATOM   1026  H   LEU A  62      49.905  12.899  13.164  1.00  0.00              
ATOM   1027  HA  LEU A  62      52.107  11.179  12.495  1.00  0.00              
ATOM   1028 1HB  LEU A  62      51.308  13.897  11.700  1.00  0.00              
ATOM   1029 2HB  LEU A  62      52.646  13.116  10.826  1.00  0.00              
ATOM   1030  HG  LEU A  62      49.760  12.158  10.950  1.00  0.00              
ATOM   1031 1HD1 LEU A  62      49.760  12.679   8.496  1.00  0.00              
ATOM   1032 2HD1 LEU A  62      50.100  14.132   9.465  1.00  0.00              
ATOM   1033 3HD1 LEU A  62      51.428  13.282   8.640  1.00  0.00              
ATOM   1034 1HD2 LEU A  62      50.469  10.436   9.327  1.00  0.00              
ATOM   1035 2HD2 LEU A  62      52.151  10.995   9.494  1.00  0.00              
ATOM   1036 3HD2 LEU A  62      51.304  10.290  10.892  1.00  0.00              
ATOM   1037  N   TYR A  63      52.977  13.974  13.978  1.00  0.00              
ATOM   1038  CA  TYR A  63      54.029  14.637  14.765  1.00  0.00              
ATOM   1039  C   TYR A  63      54.385  13.853  16.017  1.00  0.00              
ATOM   1040  O   TYR A  63      55.554  13.633  16.284  1.00  0.00              
ATOM   1041  CB  TYR A  63      53.596  16.053  15.153  1.00  0.00              
ATOM   1042  CG  TYR A  63      54.623  16.806  15.969  1.00  0.00              
ATOM   1043  CD1 TYR A  63      55.721  17.398  15.362  1.00  0.00              
ATOM   1044  CD2 TYR A  63      54.490  16.926  17.344  1.00  0.00              
ATOM   1045  CE1 TYR A  63      56.662  18.086  16.102  1.00  0.00              
ATOM   1046  CE2 TYR A  63      55.424  17.613  18.094  1.00  0.00              
ATOM   1047  CZ  TYR A  63      56.510  18.192  17.470  1.00  0.00              
ATOM   1048  OH  TYR A  63      57.443  18.878  18.213  1.00  0.00              
ATOM   1049  H   TYR A  63      52.081  14.428  13.874  1.00  0.00              
ATOM   1050  HA  TYR A  63      54.945  14.704  14.177  1.00  0.00              
ATOM   1051 1HB  TYR A  63      53.399  16.595  14.227  1.00  0.00              
ATOM   1052 2HB  TYR A  63      52.673  15.962  15.725  1.00  0.00              
ATOM   1053  HD1 TYR A  63      55.835  17.310  14.281  1.00  0.00              
ATOM   1054  HD2 TYR A  63      53.630  16.466  17.831  1.00  0.00              
ATOM   1055  HE1 TYR A  63      57.521  18.545  15.612  1.00  0.00              
ATOM   1056  HE2 TYR A  63      55.302  17.694  19.175  1.00  0.00              
ATOM   1057  HH  TYR A  63      58.155  19.240  17.679  1.00  0.00              
ATOM   1058  N   THR A  64      53.363  13.442  16.766  1.00  0.00              
ATOM   1059  CA  THR A  64      53.528  12.724  18.031  1.00  0.00              
ATOM   1060  C   THR A  64      54.269  11.397  17.847  1.00  0.00              
ATOM   1061  O   THR A  64      55.089  11.029  18.683  1.00  0.00              
ATOM   1062  CB  THR A  64      52.168  12.446  18.697  1.00  0.00              
ATOM   1063  OG1 THR A  64      51.483  13.684  18.926  1.00  0.00              
ATOM   1064  CG2 THR A  64      52.360  11.725  20.023  1.00  0.00              
ATOM   1065  H   THR A  64      52.433  13.643  16.431  1.00  0.00              
ATOM   1066  HA  THR A  64      54.140  13.316  18.715  1.00  0.00              
ATOM   1067  HB  THR A  64      51.567  11.826  18.031  1.00  0.00              
ATOM   1068  HG1 THR A  64      50.819  13.561  19.609  1.00  0.00              
ATOM   1069 1HG2 THR A  64      51.388  11.537  20.478  1.00  0.00              
ATOM   1070 2HG2 THR A  64      52.871  10.778  19.850  1.00  0.00              
ATOM   1071 3HG2 THR A  64      52.959  12.345  20.689  1.00  0.00              
ATOM   1072  N   SER A  65      53.977  10.696  16.756  1.00  0.00              
ATOM   1073  CA  SER A  65      54.616   9.411  16.454  1.00  0.00              
ATOM   1074  C   SER A  65      56.127   9.538  16.247  1.00  0.00              
ATOM   1075  O   SER A  65      56.853   8.543  16.354  1.00  0.00              
ATOM   1076  CB  SER A  65      53.974   8.796  15.226  1.00  0.00              
ATOM   1077  OG  SER A  65      54.249   9.530  14.065  1.00  0.00              
ATOM   1078  H   SER A  65      53.289  11.066  16.115  1.00  0.00              
ATOM   1079  HA  SER A  65      54.426   8.645  17.207  1.00  0.00              
ATOM   1080 1HB  SER A  65      54.356   7.783  15.104  1.00  0.00              
ATOM   1081 2HB  SER A  65      52.896   8.761  15.376  1.00  0.00              
ATOM   1082  HG  SER A  65      54.109   8.974  13.295  1.00  0.00              
ATOM   1083  N   LEU A  66      56.588  10.752  15.955  1.00  0.00              
ATOM   1084  CA  LEU A  66      58.030  11.031  15.823  1.00  0.00              
ATOM   1085  C   LEU A  66      58.595  11.884  16.963  1.00  0.00              
ATOM   1086  O   LEU A  66      59.793  11.809  17.248  1.00  0.00              
ATOM   1087  CB  LEU A  66      58.301  11.720  14.480  1.00  0.00              
ATOM   1088  CG  LEU A  66      57.854  10.934  13.241  1.00  0.00              
ATOM   1089  CD1 LEU A  66      58.053  11.777  11.988  1.00  0.00              
ATOM   1090  CD2 LEU A  66      58.644   9.637  13.149  1.00  0.00              
ATOM   1091  H   LEU A  66      55.928  11.502  15.819  1.00  0.00              
ATOM   1092  HA  LEU A  66      58.589  10.096  15.865  1.00  0.00              
ATOM   1093 1HB  LEU A  66      57.679  12.605  14.606  1.00  0.00              
ATOM   1094 2HB  LEU A  66      59.344  12.021  14.384  1.00  0.00              
ATOM   1095  HG  LEU A  66      56.805  10.676  13.382  1.00  0.00              
ATOM   1096 1HD1 LEU A  66      57.733  11.211  11.114  1.00  0.00              
ATOM   1097 2HD1 LEU A  66      57.461  12.689  12.066  1.00  0.00              
ATOM   1098 3HD1 LEU A  66      59.107  12.035  11.887  1.00  0.00              
ATOM   1099 1HD2 LEU A  66      58.325   9.079  12.268  1.00  0.00              
ATOM   1100 2HD2 LEU A  66      59.708   9.863  13.071  1.00  0.00              
ATOM   1101 3HD2 LEU A  66      58.466   9.038  14.042  1.00  0.00              
ATOM   1102  N   HIS A  67      57.742  12.683  17.601  1.00  0.00              
ATOM   1103  CA  HIS A  67      58.188  13.612  18.633  1.00  0.00              
ATOM   1104  C   HIS A  67      57.301  13.512  19.866  1.00  0.00              
ATOM   1105  O   HIS A  67      56.923  14.524  20.455  1.00  0.00              
ATOM   1106  CB  HIS A  67      58.196  15.051  18.106  1.00  0.00              
ATOM   1107  CG  HIS A  67      59.072  15.247  16.908  1.00  0.00              
ATOM   1108  ND1 HIS A  67      60.436  15.430  17.006  1.00  0.00              
ATOM   1109  CD2 HIS A  67      58.780  15.291  15.587  1.00  0.00              
ATOM   1110  CE1 HIS A  67      60.945  15.577  15.794  1.00  0.00              
ATOM   1111  NE2 HIS A  67      59.961  15.497  14.917  1.00  0.00              
ATOM   1112  H   HIS A  67      56.761  12.646  17.364  1.00  0.00              
ATOM   1113  HA  HIS A  67      59.198  13.352  18.949  1.00  0.00              
ATOM   1114 1HB  HIS A  67      57.190  15.348  17.808  1.00  0.00              
ATOM   1115 2HB  HIS A  67      58.562  15.730  18.875  1.00  0.00              
ATOM   1116  HD1 HIS A  67      60.981  15.377  17.842  1.00  0.00              
ATOM   1117  HD2 HIS A  67      57.847  15.198  15.031  1.00  0.00              
ATOM   1118  HE1 HIS A  67      62.015  15.733  15.657  1.00  0.00              
ATOM   1119  N   GLY A  68      56.972  12.284  20.253  1.00  0.00              
ATOM   1120  CA  GLY A  68      56.115  12.049  21.410  1.00  0.00              
ATOM   1121  C   GLY A  68      56.758  12.533  22.703  1.00  0.00              
ATOM   1122  O   GLY A  68      56.072  12.773  23.697  1.00  0.00              
ATOM   1123  H   GLY A  68      57.324  11.493  19.734  1.00  0.00              
ATOM   1124 1HA  GLY A  68      55.173  12.579  21.268  1.00  0.00              
ATOM   1125 2HA  GLY A  68      55.919  10.981  21.496  1.00  0.00              
ATOM   1126  N   TYR A  69      58.079  12.675  22.683  1.00  0.00              
ATOM   1127  CA  TYR A  69      58.812  13.189  23.835  1.00  0.00              
ATOM   1128  C   TYR A  69      58.451  14.643  24.108  1.00  0.00              
ATOM   1129  O   TYR A  69      58.657  15.148  25.211  1.00  0.00              
ATOM   1130  CB  TYR A  69      60.320  13.053  23.616  1.00  0.00              
ATOM   1131  CG  TYR A  69      60.846  13.864  22.453  1.00  0.00              
ATOM   1132  CD1 TYR A  69      61.176  15.203  22.609  1.00  0.00              
ATOM   1133  CD2 TYR A  69      61.013  13.288  21.203  1.00  0.00              
ATOM   1134  CE1 TYR A  69      61.656  15.949  21.549  1.00  0.00              
ATOM   1135  CE2 TYR A  69      61.493  14.024  20.136  1.00  0.00              
ATOM   1136  CZ  TYR A  69      61.813  15.354  20.314  1.00  0.00              
ATOM   1137  OH  TYR A  69      62.293  16.091  19.255  1.00  0.00              
ATOM   1138  H   TYR A  69      58.590  12.421  21.850  1.00  0.00              
ATOM   1139  HA  TYR A  69      58.536  12.626  24.729  1.00  0.00              
ATOM   1140 1HB  TYR A  69      60.810  13.377  24.536  1.00  0.00              
ATOM   1141 2HB  TYR A  69      60.527  11.997  23.446  1.00  0.00              
ATOM   1142  HD1 TYR A  69      61.049  15.665  23.588  1.00  0.00              
ATOM   1143  HD2 TYR A  69      60.757  12.237  21.069  1.00  0.00              
ATOM   1144  HE1 TYR A  69      61.910  16.999  21.686  1.00  0.00              
ATOM   1145  HE2 TYR A  69      61.616  13.553  19.161  1.00  0.00              
ATOM   1146  HH  TYR A  69      62.367  17.028  19.453  1.00  0.00              
ATOM   1147  N   PHE A  70      57.910  15.312  23.096  1.00  0.00              
ATOM   1148  CA  PHE A  70      57.402  16.669  23.259  1.00  0.00              
ATOM   1149  C   PHE A  70      56.208  16.724  24.205  1.00  0.00              
ATOM   1150  O   PHE A  70      55.229  16.000  24.027  1.00  0.00              
ATOM   1151  CB  PHE A  70      57.016  17.255  21.900  1.00  0.00              
ATOM   1152  CG  PHE A  70      56.438  18.640  21.979  1.00  0.00              
ATOM   1153  CD1 PHE A  70      57.260  19.739  22.175  1.00  0.00              
ATOM   1154  CD2 PHE A  70      55.072  18.845  21.857  1.00  0.00              
ATOM   1155  CE1 PHE A  70      56.730  21.014  22.248  1.00  0.00              
ATOM   1156  CE2 PHE A  70      54.539  20.118  21.928  1.00  0.00              
ATOM   1157  CZ  PHE A  70      55.370  21.203  22.124  1.00  0.00              
ATOM   1158  H   PHE A  70      57.849  14.871  22.190  1.00  0.00              
ATOM   1159  HA  PHE A  70      58.170  17.301  23.706  1.00  0.00              
ATOM   1160 1HB  PHE A  70      57.893  17.319  21.256  1.00  0.00              
ATOM   1161 2HB  PHE A  70      56.262  16.630  21.423  1.00  0.00              
ATOM   1162  HD1 PHE A  70      58.336  19.590  22.272  1.00  0.00              
ATOM   1163  HD2 PHE A  70      54.417  17.988  21.702  1.00  0.00              
ATOM   1164  HE1 PHE A  70      57.387  21.869  22.403  1.00  0.00              
ATOM   1165  HE2 PHE A  70      53.464  20.265  21.830  1.00  0.00              
ATOM   1166  HZ  PHE A  70      54.951  22.206  22.182  1.00  0.00              
ATOM   1167  N   VAL A  71      56.322  17.586  25.172  1.00  0.00              
ATOM   1168  CA  VAL A  71      55.215  17.737  26.110  1.00  0.00              
ATOM   1169  C   VAL A  71      54.123  18.601  25.494  1.00  0.00              
ATOM   1170  O   VAL A  71      54.336  19.781  25.211  1.00  0.00              
ATOM   1171  CB  VAL A  71      55.672  18.363  27.441  1.00  0.00              
ATOM   1172  CG1 VAL A  71      54.487  18.554  28.375  1.00  0.00              
ATOM   1173  CG2 VAL A  71      56.734  17.497  28.101  1.00  0.00              
ATOM   1174  H   VAL A  71      57.153  18.145  25.299  1.00  0.00              
ATOM   1175  HA  VAL A  71      54.730  16.782  26.320  1.00  0.00              
ATOM   1176  HB  VAL A  71      56.134  19.330  27.237  1.00  0.00              
ATOM   1177 1HG1 VAL A  71      54.828  18.998  29.310  1.00  0.00              
ATOM   1178 2HG1 VAL A  71      53.757  19.214  27.906  1.00  0.00              
ATOM   1179 3HG1 VAL A  71      54.025  17.588  28.579  1.00  0.00              
ATOM   1180 1HG2 VAL A  71      57.046  17.954  29.039  1.00  0.00              
ATOM   1181 2HG2 VAL A  71      56.323  16.506  28.298  1.00  0.00              
ATOM   1182 3HG2 VAL A  71      57.595  17.407  27.437  1.00  0.00              
ATOM   1183  N   PHE A  72      52.950  18.009  25.291  1.00  0.00              
ATOM   1184  CA  PHE A  72      51.834  18.713  24.671  1.00  0.00              
ATOM   1185  C   PHE A  72      51.006  19.468  25.703  1.00  0.00              
ATOM   1186  O   PHE A  72      50.688  18.937  26.768  1.00  0.00              
ATOM   1187  CB  PHE A  72      50.947  17.730  23.904  1.00  0.00              
ATOM   1188  CG  PHE A  72      51.616  17.115  22.708  1.00  0.00              
ATOM   1189  CD1 PHE A  72      52.422  15.995  22.847  1.00  0.00              
ATOM   1190  CD2 PHE A  72      51.442  17.655  21.443  1.00  0.00              
ATOM   1191  CE1 PHE A  72      53.039  15.428  21.747  1.00  0.00              
ATOM   1192  CE2 PHE A  72      52.056  17.090  20.342  1.00  0.00              
ATOM   1193  CZ  PHE A  72      52.856  15.975  20.495  1.00  0.00              
ATOM   1194  H   PHE A  72      52.829  17.047  25.573  1.00  0.00              
ATOM   1195  HA  PHE A  72      52.213  19.459  23.971  1.00  0.00              
ATOM   1196 1HB  PHE A  72      50.650  16.907  24.553  1.00  0.00              
ATOM   1197 2HB  PHE A  72      50.057  18.239  23.535  1.00  0.00              
ATOM   1198  HD1 PHE A  72      52.566  15.561  23.837  1.00  0.00              
ATOM   1199  HD2 PHE A  72      50.811  18.536  21.323  1.00  0.00              
ATOM   1200  HE1 PHE A  72      53.669  14.548  21.871  1.00  0.00              
ATOM   1201  HE2 PHE A  72      51.911  17.524  19.353  1.00  0.00              
ATOM   1202  HZ  PHE A  72      53.342  15.529  19.629  1.00  0.00              
ATOM   1203  N   GLY A  73      50.661  20.711  25.384  1.00  0.00              
ATOM   1204  CA  GLY A  73      49.897  21.552  26.297  1.00  0.00              
ATOM   1205  C   GLY A  73      48.504  20.975  26.516  1.00  0.00              
ATOM   1206  O   GLY A  73      47.869  20.487  25.580  1.00  0.00              
ATOM   1207  H   GLY A  73      50.933  21.080  24.485  1.00  0.00              
ATOM   1208 1HA  GLY A  73      50.413  21.609  27.255  1.00  0.00              
ATOM   1209 2HA  GLY A  73      49.805  22.553  25.875  1.00  0.00              
ATOM   1210  N   PRO A  74      48.034  21.033  27.757  1.00  0.00              
ATOM   1211  CA  PRO A  74      46.691  20.527  28.109  1.00  0.00              
ATOM   1212  C   PRO A  74      45.536  21.030  27.257  1.00  0.00              
ATOM   1213  O   PRO A  74      44.638  20.238  26.953  1.00  0.00              
ATOM   1214  CB  PRO A  74      46.524  20.972  29.565  1.00  0.00              
ATOM   1215  CG  PRO A  74      47.915  21.022  30.100  1.00  0.00              
ATOM   1216  CD  PRO A  74      48.762  21.531  28.965  1.00  0.00              
ATOM   1217  HA  PRO A  74      46.602  19.437  27.989  1.00  0.00              
ATOM   1218 1HB  PRO A  74      46.036  21.956  29.634  1.00  0.00              
ATOM   1219 2HB  PRO A  74      45.904  20.264  30.135  1.00  0.00              
ATOM   1220 1HG  PRO A  74      47.981  21.687  30.974  1.00  0.00              
ATOM   1221 2HG  PRO A  74      48.250  20.027  30.428  1.00  0.00              
ATOM   1222 1HD  PRO A  74      48.832  22.630  28.959  1.00  0.00              
ATOM   1223 2HD  PRO A  74      49.789  21.143  29.005  1.00  0.00              
ATOM   1224  N   THR A  75      45.540  22.310  26.873  1.00  0.00              
ATOM   1225  CA  THR A  75      44.460  22.826  26.027  1.00  0.00              
ATOM   1226  C   THR A  75      44.482  22.157  24.675  1.00  0.00              
ATOM   1227  O   THR A  75      43.437  21.749  24.162  1.00  0.00              
ATOM   1228  CB  THR A  75      44.557  24.350  25.831  1.00  0.00              
ATOM   1229  OG1 THR A  75      44.434  25.007  27.099  1.00  0.00              
ATOM   1230  CG2 THR A  75      43.457  24.840  24.902  1.00  0.00              
ATOM   1231  H   THR A  75      46.282  22.933  27.159  1.00  0.00              
ATOM   1232  HA  THR A  75      43.495  22.600  26.482  1.00  0.00              
ATOM   1233  HB  THR A  75      45.529  24.591  25.400  1.00  0.00              
ATOM   1234  HG1 THR A  75      44.501  25.957  26.975  1.00  0.00              
ATOM   1235 1HG2 THR A  75      43.543  25.919  24.775  1.00  0.00              
ATOM   1236 2HG2 THR A  75      43.556  24.351  23.933  1.00  0.00              
ATOM   1237 3HG2 THR A  75      42.485  24.601  25.332  1.00  0.00              
ATOM   1238  N   GLY A  76      45.680  22.048  24.108  1.00  0.00              
ATOM   1239  CA  GLY A  76      45.845  21.361  22.848  1.00  0.00              
ATOM   1240  C   GLY A  76      45.454  19.855  22.938  1.00  0.00              
ATOM   1241  O   GLY A  76      44.862  19.345  22.007  1.00  0.00              
ATOM   1242  H   GLY A  76      46.489  22.450  24.559  1.00  0.00              
ATOM   1243 1HA  GLY A  76      45.212  21.836  22.097  1.00  0.00              
ATOM   1244 2HA  GLY A  76      46.888  21.428  22.540  1.00  0.00              
ATOM   1245  N   CYS A  77      45.781  19.168  24.038  1.00  0.00              
ATOM   1246  CA  CYS A  77      45.404  17.742  24.190  1.00  0.00              
ATOM   1247  C   CYS A  77      43.893  17.577  24.254  1.00  0.00              
ATOM   1248  O   CYS A  77      43.340  16.611  23.715  1.00  0.00              
ATOM   1249  CB  CYS A  77      46.038  17.357  25.527  1.00  0.00              
ATOM   1250  SG  CYS A  77      47.843  17.249  25.497  1.00  0.00              
ATOM   1251  H   CYS A  77      46.294  19.623  24.778  1.00  0.00              
ATOM   1252  HA  CYS A  77      45.818  17.100  23.413  1.00  0.00              
ATOM   1253 1HB  CYS A  77      45.792  18.098  26.288  1.00  0.00              
ATOM   1254 2HB  CYS A  77      45.682  16.377  25.844  1.00  0.00              
ATOM   1255  N   ASN A  78      43.234  18.500  24.953  1.00  0.00              
ATOM   1256  CA  ASN A  78      41.782  18.529  25.084  1.00  0.00              
ATOM   1257  C   ASN A  78      41.083  18.796  23.739  1.00  0.00              
ATOM   1258  O   ASN A  78      40.080  18.147  23.426  1.00  0.00              
ATOM   1259  CB  ASN A  78      41.351  19.559  26.112  1.00  0.00              
ATOM   1260  CG  ASN A  78      41.630  19.151  27.532  1.00  0.00              
ATOM   1261  OD1 ASN A  78      41.803  17.965  27.836  1.00  0.00              
ATOM   1262  ND2 ASN A  78      41.594  20.116  28.415  1.00  0.00              
ATOM   1263  H   ASN A  78      43.784  19.215  25.404  1.00  0.00              
ATOM   1264  HA  ASN A  78      41.421  17.555  25.419  1.00  0.00              
ATOM   1265 1HB  ASN A  78      41.604  20.613  25.987  1.00  0.00              
ATOM   1266 2HB  ASN A  78      40.290  19.414  25.907  1.00  0.00              
ATOM   1267 1HD2 ASN A  78      41.770  19.918  29.379  1.00  0.00              
ATOM   1268 2HD2 ASN A  78      41.390  21.051  28.125  1.00  0.00              
ATOM   1269  N   LEU A  79      41.612  19.745  22.955  1.00  0.00              
ATOM   1270  CA  LEU A  79      41.030  20.073  21.648  1.00  0.00              
ATOM   1271  C   LEU A  79      41.223  18.900  20.696  1.00  0.00              
ATOM   1272  O   LEU A  79      40.291  18.512  19.988  1.00  0.00              
ATOM   1273  CB  LEU A  79      41.663  21.346  21.073  1.00  0.00              
ATOM   1274  CG  LEU A  79      41.288  22.646  21.796  1.00  0.00              
ATOM   1275  CD1 LEU A  79      42.127  23.800  21.265  1.00  0.00              
ATOM   1276  CD2 LEU A  79      39.805  22.925  21.606  1.00  0.00              
ATOM   1277  H   LEU A  79      42.430  20.247  23.269  1.00  0.00              
ATOM   1278  HA  LEU A  79      39.958  20.237  21.756  1.00  0.00              
ATOM   1279 1HB  LEU A  79      42.713  21.114  21.242  1.00  0.00              
ATOM   1280 2HB  LEU A  79      41.479  21.440  20.003  1.00  0.00              
ATOM   1281  HG  LEU A  79      41.463  22.486  22.861  1.00  0.00              
ATOM   1282 1HD1 LEU A  79      41.855  24.718  21.785  1.00  0.00              
ATOM   1283 2HD1 LEU A  79      43.184  23.589  21.433  1.00  0.00              
ATOM   1284 3HD1 LEU A  79      41.946  23.920  20.197  1.00  0.00              
ATOM   1285 1HD2 LEU A  79      39.540  23.849  22.121  1.00  0.00              
ATOM   1286 2HD2 LEU A  79      39.587  23.027  20.542  1.00  0.00              
ATOM   1287 3HD2 LEU A  79      39.223  22.101  22.018  1.00  0.00              
ATOM   1288  N   GLU A  80      42.439  18.352  20.694  1.00  0.00              
ATOM   1289  CA  GLU A  80      42.804  17.174  19.901  1.00  0.00              
ATOM   1290  C   GLU A  80      41.806  16.058  20.122  1.00  0.00              
ATOM   1291  O   GLU A  80      41.095  15.694  19.202  1.00  0.00              
ATOM   1292  CB  GLU A  80      44.214  16.694  20.250  1.00  0.00              
ATOM   1293  CG  GLU A  80      45.330  17.460  19.555  1.00  0.00              
ATOM   1294  CD  GLU A  80      46.683  16.965  19.985  1.00  0.00              
ATOM   1295  OE1 GLU A  80      46.993  15.830  19.713  1.00  0.00              
ATOM   1296  OE2 GLU A  80      47.450  17.754  20.484  1.00  0.00              
ATOM   1297  H   GLU A  80      43.139  18.785  21.280  1.00  0.00              
ATOM   1298  HA  GLU A  80      42.777  17.422  18.839  1.00  0.00              
ATOM   1299 1HB  GLU A  80      44.325  16.792  21.330  1.00  0.00              
ATOM   1300 2HB  GLU A  80      44.270  15.641  19.973  1.00  0.00              
ATOM   1301 1HG  GLU A  80      45.263  17.433  18.468  1.00  0.00              
ATOM   1302 2HG  GLU A  80      45.191  18.484  19.900  1.00  0.00              
ATOM   1303  N   GLY A  81      41.766  15.535  21.352  1.00  0.00              
ATOM   1304  CA  GLY A  81      40.832  14.472  21.719  1.00  0.00              
ATOM   1305  C   GLY A  81      39.381  14.802  21.405  1.00  0.00              
ATOM   1306  O   GLY A  81      38.662  13.948  20.888  1.00  0.00              
ATOM   1307  H   GLY A  81      42.406  15.890  22.048  1.00  0.00              
ATOM   1308 1HA  GLY A  81      41.093  13.564  21.176  1.00  0.00              
ATOM   1309 2HA  GLY A  81      40.907  14.286  22.791  1.00  0.00              
ATOM   1310  N   PHE A  82      38.956  16.030  21.711  1.00  0.00              
ATOM   1311  CA  PHE A  82      37.574  16.486  21.427  1.00  0.00              
ATOM   1312  C   PHE A  82      37.135  16.264  19.969  1.00  0.00              
ATOM   1313  O   PHE A  82      36.097  15.628  19.724  1.00  0.00              
ATOM   1314  CB  PHE A  82      37.435  17.969  21.777  1.00  0.00              
ATOM   1315  CG  PHE A  82      36.097  18.552  21.422  1.00  0.00              
ATOM   1316  CD1 PHE A  82      34.990  17.734  21.253  1.00  0.00              
ATOM   1317  CD2 PHE A  82      35.942  19.920  21.255  1.00  0.00              
ATOM   1318  CE1 PHE A  82      33.758  18.269  20.927  1.00  0.00              
ATOM   1319  CE2 PHE A  82      34.712  20.458  20.929  1.00  0.00              
ATOM   1320  CZ  PHE A  82      33.619  19.631  20.765  1.00  0.00              
ATOM   1321  H   PHE A  82      39.604  16.668  22.154  1.00  0.00              
ATOM   1322  HA  PHE A  82      36.865  15.912  22.025  1.00  0.00              
ATOM   1323 1HB  PHE A  82      37.564  18.115  22.849  1.00  0.00              
ATOM   1324 2HB  PHE A  82      38.181  18.552  21.239  1.00  0.00              
ATOM   1325  HD1 PHE A  82      35.099  16.657  21.383  1.00  0.00              
ATOM   1326  HD2 PHE A  82      36.805  20.573  21.384  1.00  0.00              
ATOM   1327  HE1 PHE A  82      32.897  17.614  20.797  1.00  0.00              
ATOM   1328  HE2 PHE A  82      34.604  21.535  20.801  1.00  0.00              
ATOM   1329  HZ  PHE A  82      32.649  20.054  20.506  1.00  0.00              
ATOM   1330  N   PHE A  83      37.919  16.789  19.019  1.00  0.00              
ATOM   1331  CA  PHE A  83      37.555  16.781  17.587  1.00  0.00              
ATOM   1332  C   PHE A  83      37.877  15.427  16.965  1.00  0.00              
ATOM   1333  O   PHE A  83      37.236  15.008  15.992  1.00  0.00              
ATOM   1334  CB  PHE A  83      38.285  17.892  16.831  1.00  0.00              
ATOM   1335  CG  PHE A  83      37.785  19.272  17.149  1.00  0.00              
ATOM   1336  CD1 PHE A  83      38.573  20.164  17.860  1.00  0.00              
ATOM   1337  CD2 PHE A  83      36.525  19.681  16.739  1.00  0.00              
ATOM   1338  CE1 PHE A  83      38.114  21.434  18.154  1.00  0.00              
ATOM   1339  CE2 PHE A  83      36.063  20.950  17.030  1.00  0.00              
ATOM   1340  CZ  PHE A  83      36.859  21.827  17.739  1.00  0.00              
ATOM   1341  H   PHE A  83      38.795  17.206  19.301  1.00  0.00              
ATOM   1342  HA  PHE A  83      36.481  16.938  17.477  1.00  0.00              
ATOM   1343 1HB  PHE A  83      39.346  17.880  17.078  1.00  0.00              
ATOM   1344 2HB  PHE A  83      38.163  17.757  15.757  1.00  0.00              
ATOM   1345  HD1 PHE A  83      39.566  19.854  18.188  1.00  0.00              
ATOM   1346  HD2 PHE A  83      35.896  18.987  16.180  1.00  0.00              
ATOM   1347  HE1 PHE A  83      38.744  22.125  18.714  1.00  0.00              
ATOM   1348  HE2 PHE A  83      35.071  21.259  16.702  1.00  0.00              
ATOM   1349  HZ  PHE A  83      36.496  22.827  17.971  1.00  0.00              
ATOM   1350  N   ALA A  84      38.875  14.766  17.538  1.00  0.00              
ATOM   1351  CA  ALA A  84      39.308  13.435  17.126  1.00  0.00              
ATOM   1352  C   ALA A  84      38.161  12.449  17.366  1.00  0.00              
ATOM   1353  O   ALA A  84      37.919  11.577  16.545  1.00  0.00              
ATOM   1354  CB  ALA A  84      40.563  13.014  17.877  1.00  0.00              
ATOM   1355  H   ALA A  84      39.352  15.225  18.301  1.00  0.00              
ATOM   1356  HA  ALA A  84      39.535  13.456  16.060  1.00  0.00              
ATOM   1357 1HB  ALA A  84      40.853  12.011  17.564  1.00  0.00              
ATOM   1358 2HB  ALA A  84      41.371  13.711  17.655  1.00  0.00              
ATOM   1359 3HB  ALA A  84      40.364  13.016  18.947  1.00  0.00              
ATOM   1360  N   THR A  85      37.468  12.615  18.489  1.00  0.00              
ATOM   1361  CA  THR A  85      36.317  11.782  18.866  1.00  0.00              
ATOM   1362  C   THR A  85      34.972  12.333  18.321  1.00  0.00              
ATOM   1363  O   THR A  85      34.046  11.552  18.084  1.00  0.00              
ATOM   1364  CB  THR A  85      36.218  11.646  20.396  1.00  0.00              
ATOM   1365  OG1 THR A  85      36.047  12.942  20.984  1.00  0.00              
ATOM   1366  CG2 THR A  85      37.476  11.000  20.957  1.00  0.00              
ATOM   1367  H   THR A  85      37.760  13.358  19.106  1.00  0.00              
ATOM   1368  HA  THR A  85      36.421  10.789  18.426  1.00  0.00              
ATOM   1369  HB  THR A  85      35.353  11.029  20.642  1.00  0.00              
ATOM   1370  HG1 THR A  85      35.494  12.868  21.766  1.00  0.00              
ATOM   1371 1HG2 THR A  85      37.386  10.912  22.040  1.00  0.00              
ATOM   1372 2HG2 THR A  85      37.601  10.010  20.521  1.00  0.00              
ATOM   1373 3HG2 THR A  85      38.340  11.617  20.713  1.00  0.00              
ATOM   1374  N   LEU A  86      34.882  13.661  18.131  1.00  0.00              
ATOM   1375  CA  LEU A  86      33.679  14.304  17.543  1.00  0.00              
ATOM   1376  C   LEU A  86      33.447  13.868  16.109  1.00  0.00              
ATOM   1377  O   LEU A  86      32.381  13.355  15.779  1.00  0.00              
ATOM   1378  CB  LEU A  86      33.802  15.832  17.604  1.00  0.00              
ATOM   1379  CG  LEU A  86      32.620  16.607  17.009  1.00  0.00              
ATOM   1380  CD1 LEU A  86      31.334  16.235  17.735  1.00  0.00              
ATOM   1381  CD2 LEU A  86      32.886  18.101  17.113  1.00  0.00              
ATOM   1382  H   LEU A  86      35.665  14.237  18.402  1.00  0.00              
ATOM   1383  HA  LEU A  86      32.794  14.002  18.101  1.00  0.00              
ATOM   1384 1HB  LEU A  86      33.830  15.965  18.684  1.00  0.00              
ATOM   1385 2HB  LEU A  86      34.741  16.179  17.171  1.00  0.00              
ATOM   1386  HG  LEU A  86      32.565  16.351  15.950  1.00  0.00              
ATOM   1387 1HD1 LEU A  86      30.500  16.790  17.306  1.00  0.00              
ATOM   1388 2HD1 LEU A  86      31.151  15.166  17.628  1.00  0.00              
ATOM   1389 3HD1 LEU A  86      31.429  16.484  18.792  1.00  0.00              
ATOM   1390 1HD2 LEU A  86      32.044  18.650  16.689  1.00  0.00              
ATOM   1391 2HD2 LEU A  86      33.009  18.377  18.161  1.00  0.00              
ATOM   1392 3HD2 LEU A  86      33.794  18.348  16.563  1.00  0.00              
ATOM   1393  N   GLY A  87      34.461  14.086  15.271  1.00  0.00              
ATOM   1394  CA  GLY A  87      34.437  13.668  13.866  1.00  0.00              
ATOM   1395  C   GLY A  87      34.392  12.160  13.706  1.00  0.00              
ATOM   1396  O   GLY A  87      33.671  11.658  12.829  1.00  0.00              
ATOM   1397  H   GLY A  87      35.278  14.560  15.631  1.00  0.00              
ATOM   1398 1HA  GLY A  87      33.555  14.090  13.385  1.00  0.00              
ATOM   1399 2HA  GLY A  87      35.334  14.038  13.369  1.00  0.00              
ATOM   1400  N   GLY A  88      35.146  11.441  14.538  1.00  0.00              
ATOM   1401  CA  GLY A  88      35.175   9.973  14.462  1.00  0.00              
ATOM   1402  C   GLY A  88      33.784   9.373  14.739  1.00  0.00              
ATOM   1403  O   GLY A  88      33.343   8.471  14.006  1.00  0.00              
ATOM   1404  H   GLY A  88      35.709  11.909  15.234  1.00  0.00              
ATOM   1405 1HA  GLY A  88      35.498   9.674  13.464  1.00  0.00              
ATOM   1406 2HA  GLY A  88      35.880   9.591  15.200  1.00  0.00              
ATOM   1407  N   GLU A  89      33.105   9.878  15.784  1.00  0.00              
ATOM   1408  CA  GLU A  89      31.746   9.437  16.136  1.00  0.00              
ATOM   1409  C   GLU A  89      30.742   9.816  15.053  1.00  0.00              
ATOM   1410  O   GLU A  89      29.977   8.968  14.615  1.00  0.00              
ATOM   1411  CB  GLU A  89      31.316  10.036  17.477  1.00  0.00              
ATOM   1412  CG  GLU A  89      29.945   9.582  17.958  1.00  0.00              
ATOM   1413  CD  GLU A  89      29.656  10.089  19.343  1.00  0.00              
ATOM   1414  OE1 GLU A  89      30.466  10.812  19.872  1.00  0.00              
ATOM   1415  OE2 GLU A  89      28.576   9.847  19.829  1.00  0.00              
ATOM   1416  H   GLU A  89      33.553  10.586  16.347  1.00  0.00              
ATOM   1417  HA  GLU A  89      31.719   8.350  16.218  1.00  0.00              
ATOM   1418 1HB  GLU A  89      32.070   9.750  18.211  1.00  0.00              
ATOM   1419 2HB  GLU A  89      31.317  11.120  17.358  1.00  0.00              
ATOM   1420 1HG  GLU A  89      29.134   9.870  17.290  1.00  0.00              
ATOM   1421 2HG  GLU A  89      30.028   8.496  17.979  1.00  0.00              
ATOM   1422  N   ILE A  90      30.755  11.087  14.631  1.00  0.00              
ATOM   1423  CA  ILE A  90      29.856  11.587  13.573  1.00  0.00              
ATOM   1424  C   ILE A  90      29.966  10.765  12.286  1.00  0.00              
ATOM   1425  O   ILE A  90      28.952  10.484  11.650  1.00  0.00              
ATOM   1426  CB  ILE A  90      30.145  13.063  13.241  1.00  0.00              
ATOM   1427  CG1 ILE A  90      29.734  13.963  14.410  1.00  0.00              
ATOM   1428  CG2 ILE A  90      29.420  13.474  11.969  1.00  0.00              
ATOM   1429  CD1 ILE A  90      30.225  15.387  14.286  1.00  0.00              
ATOM   1430  H   ILE A  90      31.410  11.723  15.061  1.00  0.00              
ATOM   1431  HA  ILE A  90      28.815  11.482  13.870  1.00  0.00              
ATOM   1432  HB  ILE A  90      31.218  13.194  13.106  1.00  0.00              
ATOM   1433 1HG1 ILE A  90      28.645  13.957  14.457  1.00  0.00              
ATOM   1434 2HG1 ILE A  90      30.138  13.517  15.319  1.00  0.00              
ATOM   1435 1HG2 ILE A  90      29.633  14.520  11.749  1.00  0.00              
ATOM   1436 2HG2 ILE A  90      29.758  12.853  11.140  1.00  0.00              
ATOM   1437 3HG2 ILE A  90      28.346  13.344  12.104  1.00  0.00              
ATOM   1438 1HD1 ILE A  90      29.896  15.963  15.151  1.00  0.00              
ATOM   1439 2HD1 ILE A  90      31.315  15.394  14.240  1.00  0.00              
ATOM   1440 3HD1 ILE A  90      29.822  15.834  13.379  1.00  0.00              
ATOM   1441  N   ALA A  91      31.187  10.384  11.913  1.00  0.00              
ATOM   1442  CA  ALA A  91      31.409   9.648  10.658  1.00  0.00              
ATOM   1443  C   ALA A  91      30.437   8.490  10.505  1.00  0.00              
ATOM   1444  O   ALA A  91      29.655   8.466   9.549  1.00  0.00              
ATOM   1445  CB  ALA A  91      32.842   9.142  10.585  1.00  0.00              
ATOM   1446  H   ALA A  91      31.977  10.603  12.501  1.00  0.00              
ATOM   1447  HA  ALA A  91      31.239  10.324   9.819  1.00  0.00              
ATOM   1448 1HB  ALA A  91      32.987   8.598   9.651  1.00  0.00              
ATOM   1449 2HB  ALA A  91      33.529   9.987  10.622  1.00  0.00              
ATOM   1450 3HB  ALA A  91      33.037   8.478  11.425  1.00  0.00              
ATOM   1451  N   LEU A  92      30.478   7.544  11.440  1.00  0.00              
ATOM   1452  CA  LEU A  92      29.639   6.326  11.342  1.00  0.00              
ATOM   1453  C   LEU A  92      28.179   6.606  11.711  1.00  0.00              
ATOM   1454  O   LEU A  92      27.283   5.959  11.169  1.00  0.00              
ATOM   1455  CB  LEU A  92      30.202   5.219  12.242  1.00  0.00              
ATOM   1456  CG  LEU A  92      31.560   4.652  11.808  1.00  0.00              
ATOM   1457  CD1 LEU A  92      32.067   3.659  12.845  1.00  0.00              
ATOM   1458  CD2 LEU A  92      31.421   3.986  10.447  1.00  0.00              
ATOM   1459  H   LEU A  92      31.093   7.656  12.234  1.00  0.00              
ATOM   1460  HA  LEU A  92      29.629   5.971  10.311  1.00  0.00              
ATOM   1461 1HB  LEU A  92      30.311   5.782  13.168  1.00  0.00              
ATOM   1462 2HB  LEU A  92      29.483   4.413  12.390  1.00  0.00              
ATOM   1463  HG  LEU A  92      32.243   5.495  11.699  1.00  0.00              
ATOM   1464 1HD1 LEU A  92      33.031   3.262  12.528  1.00  0.00              
ATOM   1465 2HD1 LEU A  92      32.181   4.162  13.805  1.00  0.00              
ATOM   1466 3HD1 LEU A  92      31.354   2.842  12.945  1.00  0.00              
ATOM   1467 1HD2 LEU A  92      32.387   3.584  10.139  1.00  0.00              
ATOM   1468 2HD2 LEU A  92      30.694   3.177  10.510  1.00  0.00              
ATOM   1469 3HD2 LEU A  92      31.084   4.720   9.715  1.00  0.00              
ATOM   1470  N   TRP A  93      27.936   7.555  12.618  1.00  0.00              
ATOM   1471  CA  TRP A  93      26.557   7.851  13.040  1.00  0.00              
ATOM   1472  C   TRP A  93      25.876   8.736  12.011  1.00  0.00              
ATOM   1473  O   TRP A  93      24.692   9.017  12.147  1.00  0.00              
ATOM   1474  CB  TRP A  93      26.536   8.529  14.411  1.00  0.00              
ATOM   1475  CG  TRP A  93      26.684   7.572  15.554  1.00  0.00              
ATOM   1476  CD1 TRP A  93      27.762   7.449  16.380  1.00  0.00              
ATOM   1477  CD2 TRP A  93      25.725   6.605  15.999  1.00  0.00              
ATOM   1478  NE1 TRP A  93      27.535   6.465  17.310  1.00  0.00              
ATOM   1479  CE2 TRP A  93      26.289   5.933  17.098  1.00  0.00              
ATOM   1480  CE3 TRP A  93      24.441   6.244  15.572  1.00  0.00              
ATOM   1481  CZ2 TRP A  93      25.621   4.923  17.774  1.00  0.00              
ATOM   1482  CZ3 TRP A  93      23.771   5.233  16.251  1.00  0.00              
ATOM   1483  CH2 TRP A  93      24.344   4.592  17.321  1.00  0.00              
ATOM   1484  H   TRP A  93      28.699   8.077  13.026  1.00  0.00              
ATOM   1485  HA  TRP A  93      25.983   6.926  13.105  1.00  0.00              
ATOM   1486 1HB  TRP A  93      27.357   9.242  14.492  1.00  0.00              
ATOM   1487 2HB  TRP A  93      25.589   9.048  14.559  1.00  0.00              
ATOM   1488  HD1 TRP A  93      28.604   8.113  16.193  1.00  0.00              
ATOM   1489  HE1 TRP A  93      28.180   6.179  18.033  1.00  0.00              
ATOM   1490  HE3 TRP A  93      23.938   6.722  14.732  1.00  0.00              
ATOM   1491  HZ2 TRP A  93      26.113   4.440  18.618  1.00  0.00              
ATOM   1492  HZ3 TRP A  93      22.772   4.961  15.908  1.00  0.00              
ATOM   1493  HH2 TRP A  93      23.784   3.804  17.826  1.00  0.00              
ATOM   1494  N   SER A  94      26.628   9.168  10.995  1.00  0.00              
ATOM   1495  CA  SER A  94      26.047   9.861   9.828  1.00  0.00              
ATOM   1496  C   SER A  94      25.999   8.964   8.614  1.00  0.00              
ATOM   1497  O   SER A  94      25.091   9.088   7.802  1.00  0.00              
ATOM   1498  CB  SER A  94      26.837  11.116   9.508  1.00  0.00              
ATOM   1499  OG  SER A  94      26.690  12.097  10.497  1.00  0.00              
ATOM   1500  H   SER A  94      27.625   9.013  11.028  1.00  0.00              
ATOM   1501  HA  SER A  94      25.057  10.276  10.020  1.00  0.00              
ATOM   1502 1HB  SER A  94      27.891  10.851   9.424  1.00  0.00              
ATOM   1503 2HB  SER A  94      26.487  11.516   8.557  1.00  0.00              
ATOM   1504  HG  SER A  94      25.825  12.012  10.906  1.00  0.00              
ATOM   1505  N   LEU A  95      26.980   8.066   8.495  1.00  0.00              
ATOM   1506  CA  LEU A  95      26.978   7.079   7.443  1.00  0.00              
ATOM   1507  C   LEU A  95      25.806   6.161   7.609  1.00  0.00              
ATOM   1508  O   LEU A  95      25.205   5.766   6.636  1.00  0.00              
ATOM   1509  CB  LEU A  95      28.290   6.283   7.443  1.00  0.00              
ATOM   1510  CG  LEU A  95      29.508   7.033   6.888  1.00  0.00              
ATOM   1511  CD1 LEU A  95      30.786   6.285   7.242  1.00  0.00              
ATOM   1512  CD2 LEU A  95      29.370   7.183   5.381  1.00  0.00              
ATOM   1513  H   LEU A  95      27.743   8.076   9.158  1.00  0.00              
ATOM   1514  HA  LEU A  95      26.870   7.574   6.478  1.00  0.00              
ATOM   1515 1HB  LEU A  95      28.403   6.128   8.514  1.00  0.00              
ATOM   1516 2HB  LEU A  95      28.177   5.320   6.946  1.00  0.00              
ATOM   1517  HG  LEU A  95      29.500   8.032   7.325  1.00  0.00              
ATOM   1518 1HD1 LEU A  95      31.646   6.825   6.844  1.00  0.00              
ATOM   1519 2HD1 LEU A  95      30.876   6.210   8.325  1.00  0.00              
ATOM   1520 3HD1 LEU A  95      30.754   5.286   6.809  1.00  0.00              
ATOM   1521 1HD2 LEU A  95      30.236   7.717   4.988  1.00  0.00              
ATOM   1522 2HD2 LEU A  95      29.311   6.196   4.920  1.00  0.00              
ATOM   1523 3HD2 LEU A  95      28.464   7.744   5.152  1.00  0.00              
ATOM   1524  N   VAL A  96      25.481   5.828   8.844  1.00  0.00              
ATOM   1525  CA  VAL A  96      24.316   4.995   9.120  1.00  0.00              
ATOM   1526  C   VAL A  96      23.005   5.696   8.762  1.00  0.00              
ATOM   1527  O   VAL A  96      22.021   5.027   8.460  1.00  0.00              
ATOM   1528  CB  VAL A  96      24.270   4.577  10.601  1.00  0.00              
ATOM   1529  CG1 VAL A  96      23.815   5.740  11.469  1.00  0.00              
ATOM   1530  CG2 VAL A  96      23.349   3.381  10.789  1.00  0.00              
ATOM   1531  H   VAL A  96      26.048   6.152   9.615  1.00  0.00              
ATOM   1532  HA  VAL A  96      24.315   4.097   8.500  1.00  0.00              
ATOM   1533  HB  VAL A  96      25.267   4.260  10.911  1.00  0.00              
ATOM   1534 1HG1 VAL A  96      23.789   5.427  12.513  1.00  0.00              
ATOM   1535 2HG1 VAL A  96      24.511   6.571  11.358  1.00  0.00              
ATOM   1536 3HG1 VAL A  96      22.819   6.056  11.161  1.00  0.00              
ATOM   1537 1HG2 VAL A  96      23.329   3.098  11.841  1.00  0.00              
ATOM   1538 2HG2 VAL A  96      22.342   3.644  10.464  1.00  0.00              
ATOM   1539 3HG2 VAL A  96      23.715   2.543  10.196  1.00  0.00              
ATOM   1540  N   VAL A  97      23.004   7.036   8.801  1.00  0.00              
ATOM   1541  CA  VAL A  97      21.837   7.852   8.373  1.00  0.00              
ATOM   1542  C   VAL A  97      21.643   7.745   6.860  1.00  0.00              
ATOM   1543  O   VAL A  97      20.523   7.569   6.398  1.00  0.00              
ATOM   1544  CB  VAL A  97      21.994   9.336   8.754  1.00  0.00              
ATOM   1545  CG1 VAL A  97      20.893  10.170   8.115  1.00  0.00              
ATOM   1546  CG2 VAL A  97      21.978   9.503  10.266  1.00  0.00              
ATOM   1547  H   VAL A  97      23.834   7.503   9.137  1.00  0.00              
ATOM   1548  HA  VAL A  97      20.910   7.483   8.815  1.00  0.00              
ATOM   1549  HB  VAL A  97      22.965   9.689   8.407  1.00  0.00              
ATOM   1550 1HG1 VAL A  97      21.021  11.216   8.395  1.00  0.00              
ATOM   1551 2HG1 VAL A  97      20.948  10.075   7.031  1.00  0.00              
ATOM   1552 3HG1 VAL A  97      19.922   9.818   8.462  1.00  0.00              
ATOM   1553 1HG2 VAL A  97      22.091  10.557  10.517  1.00  0.00              
ATOM   1554 2HG2 VAL A  97      21.031   9.134  10.661  1.00  0.00              
ATOM   1555 3HG2 VAL A  97      22.799   8.936  10.704  1.00  0.00              
ATOM   1556  N   LEU A  98      22.741   7.853   6.099  1.00  0.00              
ATOM   1557  CA  LEU A  98      22.702   7.667   4.631  1.00  0.00              
ATOM   1558  C   LEU A  98      22.105   6.323   4.310  1.00  0.00              
ATOM   1559  O   LEU A  98      21.233   6.237   3.472  1.00  0.00              
ATOM   1560  CB  LEU A  98      24.103   7.784   4.018  1.00  0.00              
ATOM   1561  CG  LEU A  98      24.686   9.203   3.991  1.00  0.00              
ATOM   1562  CD1 LEU A  98      26.163   9.153   3.622  1.00  0.00              
ATOM   1563  CD2 LEU A  98      23.911  10.053   2.995  1.00  0.00              
ATOM   1564  H   LEU A  98      23.621   8.068   6.545  1.00  0.00              
ATOM   1565  HA  LEU A  98      22.065   8.429   4.184  1.00  0.00              
ATOM   1566 1HB  LEU A  98      24.657   7.166   4.721  1.00  0.00              
ATOM   1567 2HB  LEU A  98      24.148   7.335   3.025  1.00  0.00              
ATOM   1568  HG  LEU A  98      24.539   9.632   4.982  1.00  0.00              
ATOM   1569 1HD1 LEU A  98      26.569  10.164   3.606  1.00  0.00              
ATOM   1570 2HD1 LEU A  98      26.702   8.558   4.361  1.00  0.00              
ATOM   1571 3HD1 LEU A  98      26.277   8.700   2.638  1.00  0.00              
ATOM   1572 1HD2 LEU A  98      24.326  11.061   2.978  1.00  0.00              
ATOM   1573 2HD2 LEU A  98      23.987   9.611   2.002  1.00  0.00              
ATOM   1574 3HD2 LEU A  98      22.863  10.098   3.293  1.00  0.00              
ATOM   1575  N   ALA A  99      22.579   5.279   4.983  1.00  0.00              
ATOM   1576  CA  ALA A  99      22.121   3.911   4.736  1.00  0.00              
ATOM   1577  C   ALA A  99      20.651   3.721   5.046  1.00  0.00              
ATOM   1578  O   ALA A  99      19.907   3.209   4.216  1.00  0.00              
ATOM   1579  CB  ALA A  99      22.953   2.926   5.544  1.00  0.00              
ATOM   1580  H   ALA A  99      23.281   5.443   5.691  1.00  0.00              
ATOM   1581  HA  ALA A  99      22.245   3.687   3.676  1.00  0.00              
ATOM   1582 1HB  ALA A  99      22.608   1.911   5.346  1.00  0.00              
ATOM   1583 2HB  ALA A  99      24.001   3.014   5.258  1.00  0.00              
ATOM   1584 3HB  ALA A  99      22.845   3.145   6.604  1.00  0.00              
ATOM   1585  N   ILE A 100      20.232   4.132   6.242  1.00  0.00              
ATOM   1586  CA  ILE A 100      18.851   3.885   6.694  1.00  0.00              
ATOM   1587  C   ILE A 100      17.875   4.747   5.875  1.00  0.00              
ATOM   1588  O   ILE A 100      16.892   4.232   5.352  1.00  0.00              
ATOM   1589  CB  ILE A 100      18.672   4.189   8.192  1.00  0.00              
ATOM   1590  CG1 ILE A 100      19.451   3.180   9.039  1.00  0.00              
ATOM   1591  CG2 ILE A 100      17.197   4.176   8.565  1.00  0.00              
ATOM   1592  CD1 ILE A 100      19.550   3.556  10.500  1.00  0.00              
ATOM   1593  H   ILE A 100      20.870   4.621   6.853  1.00  0.00              
ATOM   1594  HA  ILE A 100      18.563   2.851   6.502  1.00  0.00              
ATOM   1595  HB  ILE A 100      19.093   5.171   8.408  1.00  0.00              
ATOM   1596 1HG1 ILE A 100      18.947   2.219   8.945  1.00  0.00              
ATOM   1597 2HG1 ILE A 100      20.453   3.106   8.615  1.00  0.00              
ATOM   1598 1HG2 ILE A 100      17.089   4.392   9.628  1.00  0.00              
ATOM   1599 2HG2 ILE A 100      16.669   4.931   7.985  1.00  0.00              
ATOM   1600 3HG2 ILE A 100      16.776   3.193   8.351  1.00  0.00              
ATOM   1601 1HD1 ILE A 100      20.117   2.794  11.035  1.00  0.00              
ATOM   1602 2HD1 ILE A 100      20.057   4.517  10.596  1.00  0.00              
ATOM   1603 3HD1 ILE A 100      18.551   3.629  10.926  1.00  0.00              
ATOM   1604  N   GLU A 101      18.169   6.045   5.777  1.00  0.00              
ATOM   1605  CA  GLU A 101      17.287   7.025   5.122  1.00  0.00              
ATOM   1606  C   GLU A 101      17.139   6.758   3.634  1.00  0.00              
ATOM   1607  O   GLU A 101      16.052   6.876   3.107  1.00  0.00              
ATOM   1608  CB  GLU A 101      17.812   8.446   5.338  1.00  0.00              
ATOM   1609  CG  GLU A 101      17.744   8.929   6.779  1.00  0.00              
ATOM   1610  CD  GLU A 101      16.328   8.942   7.285  1.00  0.00              
ATOM   1611  OE1 GLU A 101      15.509   9.596   6.686  1.00  0.00              
ATOM   1612  OE2 GLU A 101      16.040   8.210   8.202  1.00  0.00              
ATOM   1613  H   GLU A 101      19.043   6.358   6.174  1.00  0.00              
ATOM   1614  HA  GLU A 101      16.282   6.957   5.541  1.00  0.00              
ATOM   1615 1HB  GLU A 101      18.848   8.457   5.000  1.00  0.00              
ATOM   1616 2HB  GLU A 101      17.216   9.105   4.706  1.00  0.00              
ATOM   1617 1HG  GLU A 101      18.367   8.350   7.461  1.00  0.00              
ATOM   1618 2HG  GLU A 101      18.119   9.950   6.725  1.00  0.00              
ATOM   1619  N   ARG A 102      18.240   6.399   2.955  1.00  0.00              
ATOM   1620  CA  ARG A 102      18.153   6.005   1.529  1.00  0.00              
ATOM   1621  C   ARG A 102      17.472   4.648   1.338  1.00  0.00              
ATOM   1622  O   ARG A 102      16.739   4.467   0.347  1.00  0.00              
ATOM   1623  CB  ARG A 102      19.511   6.030   0.844  1.00  0.00              
ATOM   1624  CG  ARG A 102      19.474   5.808  -0.660  1.00  0.00              
ATOM   1625  CD  ARG A 102      18.716   6.840  -1.412  1.00  0.00              
ATOM   1626  NE  ARG A 102      18.787   6.705  -2.858  1.00  0.00              
ATOM   1627  CZ  ARG A 102      17.949   7.306  -3.725  1.00  0.00              
ATOM   1628  NH1 ARG A 102      16.955   8.053  -3.299  1.00  0.00              
ATOM   1629  NH2 ARG A 102      18.139   7.106  -5.018  1.00  0.00              
ATOM   1630  H   ARG A 102      19.140   6.391   3.414  1.00  0.00              
ATOM   1631  HA  ARG A 102      17.541   6.726   0.985  1.00  0.00              
ATOM   1632 1HB  ARG A 102      19.955   7.003   1.053  1.00  0.00              
ATOM   1633 2HB  ARG A 102      20.114   5.249   1.307  1.00  0.00              
ATOM   1634 1HG  ARG A 102      20.497   5.802  -1.035  1.00  0.00              
ATOM   1635 2HG  ARG A 102      19.010   4.841  -0.855  1.00  0.00              
ATOM   1636 1HD  ARG A 102      17.665   6.784  -1.131  1.00  0.00              
ATOM   1637 2HD  ARG A 102      19.108   7.824  -1.157  1.00  0.00              
ATOM   1638  HE  ARG A 102      19.434   6.172  -3.425  1.00  0.00              
ATOM   1639 1HH1 ARG A 102      16.813   8.182  -2.307  1.00  0.00              
ATOM   1640 2HH1 ARG A 102      16.338   8.495  -3.964  1.00  0.00              
ATOM   1641 1HH2 ARG A 102      18.897   6.514  -5.328  1.00  0.00              
ATOM   1642 2HH2 ARG A 102      17.525   7.544  -5.689  1.00  0.00              
ATOM   1643  N   TYR A 103      17.691   3.702   2.262  1.00  0.00              
ATOM   1644  CA  TYR A 103      17.035   2.398   2.128  1.00  0.00              
ATOM   1645  C   TYR A 103      15.521   2.571   2.148  1.00  0.00              
ATOM   1646  O   TYR A 103      14.827   2.019   1.298  1.00  0.00              
ATOM   1647  CB  TYR A 103      17.475   1.449   3.245  1.00  0.00              
ATOM   1648  CG  TYR A 103      16.739   0.127   3.251  1.00  0.00              
ATOM   1649  CD1 TYR A 103      17.052  -0.867   2.336  1.00  0.00              
ATOM   1650  CD2 TYR A 103      15.735  -0.124   4.175  1.00  0.00              
ATOM   1651  CE1 TYR A 103      16.383  -2.076   2.336  1.00  0.00              
ATOM   1652  CE2 TYR A 103      15.060  -1.329   4.185  1.00  0.00              
ATOM   1653  CZ  TYR A 103      15.387  -2.303   3.264  1.00  0.00              
ATOM   1654  OH  TYR A 103      14.718  -3.505   3.271  1.00  0.00              
ATOM   1655  H   TYR A 103      18.299   3.868   3.051  1.00  0.00              
ATOM   1656  HA  TYR A 103      17.300   1.948   1.171  1.00  0.00              
ATOM   1657 1HB  TYR A 103      18.543   1.270   3.115  1.00  0.00              
ATOM   1658 2HB  TYR A 103      17.305   1.963   4.191  1.00  0.00              
ATOM   1659  HD1 TYR A 103      17.840  -0.680   1.606  1.00  0.00              
ATOM   1660  HD2 TYR A 103      15.481   0.650   4.899  1.00  0.00              
ATOM   1661  HE1 TYR A 103      16.639  -2.847   1.611  1.00  0.00              
ATOM   1662  HE2 TYR A 103      14.273  -1.506   4.919  1.00  0.00              
ATOM   1663  HH  TYR A 103      14.047  -3.558   3.956  1.00  0.00              
ATOM   1664  N   VAL A 104      15.002   3.330   3.102  1.00  0.00              
ATOM   1665  CA  VAL A 104      13.525   3.447   3.199  1.00  0.00              
ATOM   1666  C   VAL A 104      12.938   4.230   2.016  1.00  0.00              
ATOM   1667  O   VAL A 104      11.765   4.067   1.719  1.00  0.00              
ATOM   1668  CB  VAL A 104      13.096   4.136   4.508  1.00  0.00              
ATOM   1669  CG1 VAL A 104      13.557   3.327   5.711  1.00  0.00              
ATOM   1670  CG2 VAL A 104      13.652   5.550   4.573  1.00  0.00              
ATOM   1671  H   VAL A 104      15.580   3.829   3.762  1.00  0.00              
ATOM   1672  HA  VAL A 104      13.045   2.470   3.148  1.00  0.00              
ATOM   1673  HB  VAL A 104      12.009   4.222   4.523  1.00  0.00              
ATOM   1674 1HG1 VAL A 104      13.245   3.829   6.628  1.00  0.00              
ATOM   1675 2HG1 VAL A 104      13.114   2.333   5.673  1.00  0.00              
ATOM   1676 3HG1 VAL A 104      14.644   3.242   5.697  1.00  0.00              
ATOM   1677 1HG2 VAL A 104      13.338   6.022   5.504  1.00  0.00              
ATOM   1678 2HG2 VAL A 104      14.740   5.515   4.533  1.00  0.00              
ATOM   1679 3HG2 VAL A 104      13.275   6.129   3.729  1.00  0.00              
ATOM   1680  N   VAL A 105      13.752   5.053   1.357  1.00  0.00              
ATOM   1681  CA  VAL A 105      13.291   5.781   0.181  1.00  0.00              
ATOM   1682  C   VAL A 105      13.187   4.871  -1.027  1.00  0.00              
ATOM   1683  O   VAL A 105      12.217   4.958  -1.768  1.00  0.00              
ATOM   1684  CB  VAL A 105      14.226   6.957  -0.159  1.00  0.00              
ATOM   1685  CG1 VAL A 105      13.895   7.520  -1.534  1.00  0.00              
ATOM   1686  CG2 VAL A 105      14.121   8.044   0.899  1.00  0.00              
ATOM   1687  H   VAL A 105      14.703   5.177   1.672  1.00  0.00              
ATOM   1688  HA  VAL A 105      12.282   6.169   0.326  1.00  0.00              
ATOM   1689  HB  VAL A 105      15.257   6.604  -0.150  1.00  0.00              
ATOM   1690 1HG1 VAL A 105      14.565   8.350  -1.758  1.00  0.00              
ATOM   1691 2HG1 VAL A 105      14.019   6.741  -2.285  1.00  0.00              
ATOM   1692 3HG1 VAL A 105      12.864   7.874  -1.543  1.00  0.00              
ATOM   1693 1HG2 VAL A 105      14.788   8.867   0.644  1.00  0.00              
ATOM   1694 2HG2 VAL A 105      13.094   8.409   0.945  1.00  0.00              
ATOM   1695 3HG2 VAL A 105      14.404   7.636   1.870  1.00  0.00              
ATOM   1696  N   VAL A 106      14.175   3.998  -1.223  1.00  0.00              
ATOM   1697  CA  VAL A 106      14.183   3.083  -2.384  1.00  0.00              
ATOM   1698  C   VAL A 106      13.297   1.838  -2.243  1.00  0.00              
ATOM   1699  O   VAL A 106      13.137   1.092  -3.219  1.00  0.00              
ATOM   1700  CB  VAL A 106      15.617   2.611  -2.688  1.00  0.00              
ATOM   1701  CG1 VAL A 106      16.521   3.802  -2.972  1.00  0.00              
ATOM   1702  CG2 VAL A 106      16.166   1.792  -1.530  1.00  0.00              
ATOM   1703  H   VAL A 106      14.936   3.961  -0.562  1.00  0.00              
ATOM   1704  HA  VAL A 106      13.769   3.563  -3.272  1.00  0.00              
ATOM   1705  HB  VAL A 106      15.597   1.955  -3.558  1.00  0.00              
ATOM   1706 1HG1 VAL A 106      17.530   3.450  -3.186  1.00  0.00              
ATOM   1707 2HG1 VAL A 106      16.139   4.351  -3.832  1.00  0.00              
ATOM   1708 3HG1 VAL A 106      16.542   4.458  -2.102  1.00  0.00              
ATOM   1709 1HG2 VAL A 106      17.179   1.466  -1.762  1.00  0.00              
ATOM   1710 2HG2 VAL A 106      16.179   2.403  -0.627  1.00  0.00              
ATOM   1711 3HG2 VAL A 106      15.533   0.919  -1.369  1.00  0.00              
ATOM   1712  N   CYS A 107      12.731   1.608  -1.057  1.00  0.00              
ATOM   1713  CA  CYS A 107      11.813   0.478  -0.831  1.00  0.00              
ATOM   1714  C   CYS A 107      10.395   0.941  -0.502  1.00  0.00              
ATOM   1715  O   CYS A 107       9.428   0.289  -0.894  1.00  0.00              
ATOM   1716  CB  CYS A 107      12.436  -0.224   0.376  1.00  0.00              
ATOM   1717  SG  CYS A 107      14.082  -0.911   0.077  1.00  0.00              
ATOM   1718  H   CYS A 107      12.940   2.232  -0.291  1.00  0.00              
ATOM   1719  HA  CYS A 107      11.778  -0.225  -1.665  1.00  0.00              
ATOM   1720 1HB  CYS A 107      12.547   0.477   1.204  1.00  0.00              
ATOM   1721 2HB  CYS A 107      11.812  -1.060   0.689  1.00  0.00              
ATOM   1722  HG  CYS A 107      13.714  -1.734  -0.899  1.00  0.00              
ATOM   1723  N   LYS A 108      10.268   2.062   0.221  1.00  0.00              
ATOM   1724  CA  LYS A 108       8.963   2.558   0.642  1.00  0.00              
ATOM   1725  C   LYS A 108       8.746   4.005   0.217  1.00  0.00              
ATOM   1726  O   LYS A 108       9.700   4.725  -0.077  1.00  0.00              
ATOM   1727  CB  LYS A 108       8.809   2.431   2.159  1.00  0.00              
ATOM   1728  CG  LYS A 108       8.735   0.997   2.665  1.00  0.00              
ATOM   1729  CD  LYS A 108       8.588   0.952   4.179  1.00  0.00              
ATOM   1730  CE  LYS A 108       8.507  -0.481   4.686  1.00  0.00              
ATOM   1731  NZ  LYS A 108       8.333  -0.540   6.162  1.00  0.00              
ATOM   1732  H   LYS A 108      11.097   2.575   0.481  1.00  0.00              
ATOM   1733  HA  LYS A 108       8.175   1.979   0.160  1.00  0.00              
ATOM   1734 1HB  LYS A 108       9.666   2.932   2.610  1.00  0.00              
ATOM   1735 2HB  LYS A 108       7.895   2.959   2.433  1.00  0.00              
ATOM   1736 1HG  LYS A 108       7.877   0.509   2.202  1.00  0.00              
ATOM   1737 2HG  LYS A 108       9.648   0.479   2.373  1.00  0.00              
ATOM   1738 1HD  LYS A 108       9.451   1.448   4.627  1.00  0.00              
ATOM   1739 2HD  LYS A 108       7.680   1.486   4.456  1.00  0.00              
ATOM   1740 1HE  LYS A 108       7.662  -0.967   4.201  1.00  0.00              
ATOM   1741 2HE  LYS A 108       9.428  -0.994   4.408  1.00  0.00              
ATOM   1742 1HZ  LYS A 108       8.284  -1.505   6.457  1.00  0.00              
ATOM   1743 2HZ  LYS A 108       9.118  -0.089   6.613  1.00  0.00              
ATOM   1744 3HZ  LYS A 108       7.479  -0.065   6.420  1.00  0.00              
ATOM   1745  N   PRO A 109       7.486   4.425   0.186  1.00  0.00              
ATOM   1746  CA  PRO A 109       7.142   5.790  -0.192  1.00  0.00              
ATOM   1747  C   PRO A 109       7.892   6.791   0.678  1.00  0.00              
ATOM   1748  O   PRO A 109       7.751   6.794   1.901  1.00  0.00              
ATOM   1749  CB  PRO A 109       5.626   5.868   0.012  1.00  0.00              
ATOM   1750  CG  PRO A 109       5.157   4.461  -0.141  1.00  0.00              
ATOM   1751  CD  PRO A 109       6.251   3.611   0.447  1.00  0.00              
ATOM   1752  HA  PRO A 109       7.428   6.031  -1.225  1.00  0.00              
ATOM   1753 1HB  PRO A 109       5.372   6.267   1.006  1.00  0.00              
ATOM   1754 2HB  PRO A 109       5.152   6.528  -0.730  1.00  0.00              
ATOM   1755 1HG  PRO A 109       4.204   4.299   0.385  1.00  0.00              
ATOM   1756 2HG  PRO A 109       4.986   4.212  -1.198  1.00  0.00              
ATOM   1757 1HD  PRO A 109       6.111   3.437   1.524  1.00  0.00              
ATOM   1758 2HD  PRO A 109       6.312   2.622  -0.032  1.00  0.00              
ATOM   1759  N   MET A 110       8.688   7.642   0.039  1.00  0.00              
ATOM   1760  CA  MET A 110       9.509   8.609   0.757  1.00  0.00              
ATOM   1761  C   MET A 110       8.660   9.700   1.397  1.00  0.00              
ATOM   1762  O   MET A 110       9.101  10.381   2.323  1.00  0.00              
ATOM   1763  CB  MET A 110      10.537   9.228  -0.188  1.00  0.00              
ATOM   1764  CG  MET A 110       9.937  10.053  -1.317  1.00  0.00              
ATOM   1765  SD  MET A 110      11.171  10.584  -2.522  1.00  0.00              
ATOM   1766  CE  MET A 110      12.122  11.743  -1.543  1.00  0.00              
ATOM   1767  H   MET A 110       8.726   7.618  -0.970  1.00  0.00              
ATOM   1768  HA  MET A 110      10.038   8.115   1.572  1.00  0.00              
ATOM   1769 1HB  MET A 110      11.185   9.859   0.419  1.00  0.00              
ATOM   1770 2HB  MET A 110      11.118   8.406  -0.608  1.00  0.00              
ATOM   1771 1HG  MET A 110       9.185   9.446  -1.820  1.00  0.00              
ATOM   1772 2HG  MET A 110       9.463  10.932  -0.881  1.00  0.00              
ATOM   1773 1HE  MET A 110      12.927  12.158  -2.151  1.00  0.00              
ATOM   1774 2HE  MET A 110      11.472  12.549  -1.200  1.00  0.00              
ATOM   1775 3HE  MET A 110      12.548  11.227  -0.681  1.00  0.00              
ATOM   1776  N   SER A 111       7.439   9.863   0.898  1.00  0.00              
ATOM   1777  CA  SER A 111       6.503  10.826   1.462  1.00  0.00              
ATOM   1778  C   SER A 111       6.006  10.392   2.835  1.00  0.00              
ATOM   1779  O   SER A 111       5.459  11.194   3.591  1.00  0.00              
ATOM   1780  CB  SER A 111       5.334  11.024   0.517  1.00  0.00              
ATOM   1781  OG  SER A 111       4.551   9.868   0.398  1.00  0.00              
ATOM   1782  H   SER A 111       7.154   9.303   0.106  1.00  0.00              
ATOM   1783  HA  SER A 111       6.907  11.837   1.523  1.00  0.00              
ATOM   1784 1HB  SER A 111       4.713  11.835   0.898  1.00  0.00              
ATOM   1785 2HB  SER A 111       5.719  11.294  -0.465  1.00  0.00              
ATOM   1786  HG  SER A 111       3.824  10.035  -0.206  1.00  0.00              
ATOM   1787  N   ASN A 112       6.201   9.115   3.151  1.00  0.00              
ATOM   1788  CA  ASN A 112       5.863   8.595   4.471  1.00  0.00              
ATOM   1789  C   ASN A 112       6.966   8.876   5.483  1.00  0.00              
ATOM   1790  O   ASN A 112       6.784   8.678   6.684  1.00  0.00              
ATOM   1791  CB  ASN A 112       5.569   7.107   4.421  1.00  0.00              
ATOM   1792  CG  ASN A 112       4.263   6.770   3.757  1.00  0.00              
ATOM   1793  OD1 ASN A 112       3.359   7.608   3.659  1.00  0.00              
ATOM   1794  ND2 ASN A 112       4.127   5.526   3.375  1.00  0.00              
ATOM   1795  H   ASN A 112       6.591   8.492   2.462  1.00  0.00              
ATOM   1796  HA  ASN A 112       4.969   9.093   4.849  1.00  0.00              
ATOM   1797 1HB  ASN A 112       6.330   6.398   4.092  1.00  0.00              
ATOM   1798 2HB  ASN A 112       5.444   7.030   5.501  1.00  0.00              
ATOM   1799 1HD2 ASN A 112       3.284   5.230   2.926  1.00  0.00              
ATOM   1800 2HD2 ASN A 112       4.866   4.872   3.532  1.00  0.00              
ATOM   1801  N   PHE A 113       8.110   9.338   4.989  1.00  0.00              
ATOM   1802  CA  PHE A 113       9.252   9.627   5.846  1.00  0.00              
ATOM   1803  C   PHE A 113       9.653  11.094   5.745  1.00  0.00              
ATOM   1804  O   PHE A 113      10.434  11.591   6.557  1.00  0.00              
ATOM   1805  CB  PHE A 113      10.436   8.730   5.481  1.00  0.00              
ATOM   1806  CG  PHE A 113      10.117   7.262   5.515  1.00  0.00              
ATOM   1807  CD1 PHE A 113       9.778   6.585   4.354  1.00  0.00              
ATOM   1808  CD2 PHE A 113      10.156   6.557   6.708  1.00  0.00              
ATOM   1809  CE1 PHE A 113       9.484   5.234   4.384  1.00  0.00              
ATOM   1810  CE2 PHE A 113       9.864   5.207   6.741  1.00  0.00              
ATOM   1811  CZ  PHE A 113       9.528   4.545   5.577  1.00  0.00              
ATOM   1812  H   PHE A 113       8.190   9.493   3.994  1.00  0.00              
ATOM   1813  HA  PHE A 113       8.987   9.449   6.890  1.00  0.00              
ATOM   1814 1HB  PHE A 113      10.777   8.951   4.471  1.00  0.00              
ATOM   1815 2HB  PHE A 113      11.255   8.887   6.182  1.00  0.00              
ATOM   1816  HD1 PHE A 113       9.745   7.129   3.410  1.00  0.00              
ATOM   1817  HD2 PHE A 113      10.421   7.079   7.628  1.00  0.00              
ATOM   1818  HE1 PHE A 113       9.218   4.714   3.464  1.00  0.00              
ATOM   1819  HE2 PHE A 113       9.899   4.664   7.686  1.00  0.00              
ATOM   1820  HZ  PHE A 113       9.295   3.482   5.602  1.00  0.00              
ATOM   1821  N   ARG A 114       9.116  11.780   4.744  1.00  0.00              
ATOM   1822  CA  ARG A 114       9.406  13.195   4.543  1.00  0.00              
ATOM   1823  C   ARG A 114      10.881  13.438   4.245  1.00  0.00              
ATOM   1824  O   ARG A 114      11.494  14.348   4.799  1.00  0.00              
ATOM   1825  CB  ARG A 114       8.933  14.044   5.714  1.00  0.00              
ATOM   1826  CG  ARG A 114       7.433  14.018   5.958  1.00  0.00              
ATOM   1827  CD  ARG A 114       6.975  14.910   7.054  1.00  0.00              
ATOM   1828  NE  ARG A 114       5.578  14.745   7.421  1.00  0.00              
ATOM   1829  CZ  ARG A 114       4.945  15.467   8.367  1.00  0.00              
ATOM   1830  NH1 ARG A 114       5.587  16.374   9.069  1.00  0.00              
ATOM   1831  NH2 ARG A 114       3.665  15.221   8.587  1.00  0.00              
ATOM   1832  H   ARG A 114       8.489  11.311   4.105  1.00  0.00              
ATOM   1833  HA  ARG A 114       8.857  13.564   3.675  1.00  0.00              
ATOM   1834 1HB  ARG A 114       9.448  13.677   6.601  1.00  0.00              
ATOM   1835 2HB  ARG A 114       9.246  15.068   5.511  1.00  0.00              
ATOM   1836 1HG  ARG A 114       6.927  14.324   5.042  1.00  0.00              
ATOM   1837 2HG  ARG A 114       7.141  12.998   6.210  1.00  0.00              
ATOM   1838 1HD  ARG A 114       7.571  14.712   7.944  1.00  0.00              
ATOM   1839 2HD  ARG A 114       7.113  15.946   6.748  1.00  0.00              
ATOM   1840  HE  ARG A 114       4.886  14.105   7.054  1.00  0.00              
ATOM   1841 1HH1 ARG A 114       6.569  16.538   8.900  1.00  0.00              
ATOM   1842 2HH1 ARG A 114       5.095  16.904   9.773  1.00  0.00              
ATOM   1843 1HH2 ARG A 114       3.191  14.507   8.051  1.00  0.00              
ATOM   1844 2HH2 ARG A 114       3.168  15.746   9.291  1.00  0.00              
ATOM   1845  N   PHE A 115      11.444  12.618   3.363  1.00  0.00              
ATOM   1846  CA  PHE A 115      12.856  12.717   3.019  1.00  0.00              
ATOM   1847  C   PHE A 115      13.105  13.915   2.112  1.00  0.00              
ATOM   1848  O   PHE A 115      13.317  13.760   0.910  1.00  0.00              
ATOM   1849  CB  PHE A 115      13.337  11.431   2.344  1.00  0.00              
ATOM   1850  CG  PHE A 115      14.822  11.381   2.124  1.00  0.00              
ATOM   1851  CD1 PHE A 115      15.691  11.216   3.193  1.00  0.00              
ATOM   1852  CD2 PHE A 115      15.354  11.499   0.849  1.00  0.00              
ATOM   1853  CE1 PHE A 115      17.057  11.170   2.992  1.00  0.00              
ATOM   1854  CE2 PHE A 115      16.719  11.452   0.645  1.00  0.00              
ATOM   1855  CZ  PHE A 115      17.572  11.287   1.718  1.00  0.00              
ATOM   1856  H   PHE A 115      10.878  11.908   2.920  1.00  0.00              
ATOM   1857  HA  PHE A 115      13.447  12.875   3.924  1.00  0.00              
ATOM   1858 1HB  PHE A 115      13.083  10.567   2.957  1.00  0.00              
ATOM   1859 2HB  PHE A 115      12.874  11.327   1.364  1.00  0.00              
ATOM   1860  HD1 PHE A 115      15.284  11.122   4.200  1.00  0.00              
ATOM   1861  HD2 PHE A 115      14.680  11.629   0.001  1.00  0.00              
ATOM   1862  HE1 PHE A 115      17.728  11.041   3.841  1.00  0.00              
ATOM   1863  HE2 PHE A 115      17.124  11.545  -0.363  1.00  0.00              
ATOM   1864  HZ  PHE A 115      18.649  11.252   1.559  1.00  0.00              
ATOM   1865  N   GLY A 116      13.078  15.108   2.695  1.00  0.00              
ATOM   1866  CA  GLY A 116      13.350  16.332   1.949  1.00  0.00              
ATOM   1867  C   GLY A 116      14.677  16.942   2.381  1.00  0.00              
ATOM   1868  O   GLY A 116      15.439  16.330   3.130  1.00  0.00              
ATOM   1869  H   GLY A 116      12.864  15.170   3.681  1.00  0.00              
ATOM   1870 1HA  GLY A 116      13.390  16.099   0.884  1.00  0.00              
ATOM   1871 2HA  GLY A 116      12.549  17.047   2.134  1.00  0.00              
ATOM   1872  N   GLU A 117      14.904  18.139   1.883  1.00  0.00              
ATOM   1873  CA  GLU A 117      16.137  18.873   2.141  1.00  0.00              
ATOM   1874  C   GLU A 117      16.234  19.305   3.599  1.00  0.00              
ATOM   1875  O   GLU A 117      17.266  19.122   4.243  1.00  0.00              
ATOM   1876  CB  GLU A 117      16.232  20.095   1.225  1.00  0.00              
ATOM   1877  CG  GLU A 117      16.573  19.770  -0.223  1.00  0.00              
ATOM   1878  CD  GLU A 117      16.805  21.022  -1.023  1.00  0.00              
ATOM   1879  OE1 GLU A 117      17.632  21.810  -0.631  1.00  0.00              
ATOM   1880  OE2 GLU A 117      16.239  21.137  -2.085  1.00  0.00              
ATOM   1881  H   GLU A 117      14.193  18.561   1.302  1.00  0.00              
ATOM   1882  HA  GLU A 117      16.996  18.229   1.955  1.00  0.00              
ATOM   1883 1HB  GLU A 117      15.267  20.600   1.266  1.00  0.00              
ATOM   1884 2HB  GLU A 117      17.001  20.746   1.641  1.00  0.00              
ATOM   1885 1HG  GLU A 117      17.432  19.108  -0.328  1.00  0.00              
ATOM   1886 2HG  GLU A 117      15.680  19.266  -0.589  1.00  0.00              
ATOM   1887  N   ASN A 118      15.150  19.876   4.114  1.00  0.00              
ATOM   1888  CA  ASN A 118      15.108  20.328   5.501  1.00  0.00              
ATOM   1889  C   ASN A 118      15.194  19.128   6.436  1.00  0.00              
ATOM   1890  O   ASN A 118      15.791  19.207   7.510  1.00  0.00              
ATOM   1891  CB  ASN A 118      13.862  21.143   5.793  1.00  0.00              
ATOM   1892  CG  ASN A 118      13.880  22.516   5.181  1.00  0.00              
ATOM   1893  OD1 ASN A 118      14.941  23.055   4.847  1.00  0.00              
ATOM   1894  ND2 ASN A 118      12.719  23.117   5.108  1.00  0.00              
ATOM   1895  H   ASN A 118      14.334  20.001   3.532  1.00  0.00              
ATOM   1896  HA  ASN A 118      15.968  20.965   5.709  1.00  0.00              
ATOM   1897 1HB  ASN A 118      12.869  20.709   5.669  1.00  0.00              
ATOM   1898 2HB  ASN A 118      14.090  21.229   6.856  1.00  0.00              
ATOM   1899 1HD2 ASN A 118      12.656  24.033   4.711  1.00  0.00              
ATOM   1900 2HD2 ASN A 118      11.898  22.660   5.447  1.00  0.00              
ATOM   1901  N   HIS A 119      14.597  18.016   6.021  1.00  0.00              
ATOM   1902  CA  HIS A 119      14.698  16.767   6.794  1.00  0.00              
ATOM   1903  C   HIS A 119      16.165  16.357   6.950  1.00  0.00              
ATOM   1904  O   HIS A 119      16.601  16.085   8.055  1.00  0.00              
ATOM   1905  CB  HIS A 119      13.906  15.639   6.124  1.00  0.00              
ATOM   1906  CG  HIS A 119      14.099  14.302   6.770  1.00  0.00              
ATOM   1907  ND1 HIS A 119      13.529  13.973   7.982  1.00  0.00              
ATOM   1908  CD2 HIS A 119      14.798  13.213   6.374  1.00  0.00              
ATOM   1909  CE1 HIS A 119      13.870  12.736   8.303  1.00  0.00              
ATOM   1910  NE2 HIS A 119      14.639  12.255   7.344  1.00  0.00              
ATOM   1911  H   HIS A 119      14.061  18.023   5.164  1.00  0.00              
ATOM   1912  HA  HIS A 119      14.300  16.921   7.796  1.00  0.00              
ATOM   1913 1HB  HIS A 119      12.837  15.854   6.167  1.00  0.00              
ATOM   1914 2HB  HIS A 119      14.212  15.531   5.084  1.00  0.00              
ATOM   1915  HD2 HIS A 119      15.406  13.004   5.493  1.00  0.00              
ATOM   1916  HE1 HIS A 119      13.517  12.286   9.230  1.00  0.00              
ATOM   1917  HE2 HIS A 119      15.049  11.332   7.319  1.00  0.00              
ATOM   1918  N   ALA A 120      16.912  16.316   5.839  1.00  0.00              
ATOM   1919  CA  ALA A 120      18.354  16.001   5.868  1.00  0.00              
ATOM   1920  C   ALA A 120      19.149  17.026   6.702  1.00  0.00              
ATOM   1921  O   ALA A 120      20.047  16.642   7.440  1.00  0.00              
ATOM   1922  CB  ALA A 120      18.905  15.931   4.451  1.00  0.00              
ATOM   1923  H   ALA A 120      16.468  16.509   4.953  1.00  0.00              
ATOM   1924  HA  ALA A 120      18.490  15.028   6.343  1.00  0.00              
ATOM   1925 1HB  ALA A 120      19.967  15.693   4.487  1.00  0.00              
ATOM   1926 2HB  ALA A 120      18.378  15.156   3.893  1.00  0.00              
ATOM   1927 3HB  ALA A 120      18.767  16.892   3.959  1.00  0.00              
ATOM   1928  N   ILE A 121      18.815  18.315   6.578  1.00  0.00              
ATOM   1929  CA  ILE A 121      19.502  19.366   7.364  1.00  0.00              
ATOM   1930  C   ILE A 121      19.332  19.174   8.866  1.00  0.00              
ATOM   1931  O   ILE A 121      20.277  19.394   9.624  1.00  0.00              
ATOM   1932  CB  ILE A 121      18.995  20.771   6.992  1.00  0.00              
ATOM   1933  CG1 ILE A 121      19.429  21.137   5.570  1.00  0.00              
ATOM   1934  CG2 ILE A 121      19.503  21.801   7.989  1.00  0.00              
ATOM   1935  CD1 ILE A 121      18.733  22.358   5.014  1.00  0.00              
ATOM   1936  H   ILE A 121      18.081  18.582   5.937  1.00  0.00              
ATOM   1937  HA  ILE A 121      20.580  19.316   7.212  1.00  0.00              
ATOM   1938  HB  ILE A 121      17.905  20.768   6.996  1.00  0.00              
ATOM   1939 1HG1 ILE A 121      20.504  21.310   5.594  1.00  0.00              
ATOM   1940 2HG1 ILE A 121      19.215  20.277   4.935  1.00  0.00              
ATOM   1941 1HG2 ILE A 121      19.136  22.789   7.711  1.00  0.00              
ATOM   1942 2HG2 ILE A 121      19.146  21.549   8.986  1.00  0.00              
ATOM   1943 3HG2 ILE A 121      20.593  21.805   7.984  1.00  0.00              
ATOM   1944 1HD1 ILE A 121      19.093  22.554   4.003  1.00  0.00              
ATOM   1945 2HD1 ILE A 121      17.657  22.184   4.988  1.00  0.00              
ATOM   1946 3HD1 ILE A 121      18.946  23.219   5.646  1.00  0.00              
ATOM   1947  N   MET A 122      18.132  18.772   9.284  1.00  0.00              
ATOM   1948  CA  MET A 122      17.875  18.392  10.677  1.00  0.00              
ATOM   1949  C   MET A 122      18.676  17.137  11.050  1.00  0.00              
ATOM   1950  O   MET A 122      19.119  17.012  12.179  1.00  0.00              
ATOM   1951  CB  MET A 122      16.382  18.158  10.896  1.00  0.00              
ATOM   1952  CG  MET A 122      15.534  19.421  10.861  1.00  0.00              
ATOM   1953  SD  MET A 122      13.831  19.130  11.382  1.00  0.00              
ATOM   1954  CE  MET A 122      13.181  18.274   9.950  1.00  0.00              
ATOM   1955  H   MET A 122      17.376  18.728   8.615  1.00  0.00              
ATOM   1956  HA  MET A 122      18.204  19.188  11.344  1.00  0.00              
ATOM   1957 1HB  MET A 122      16.050  17.475  10.115  1.00  0.00              
ATOM   1958 2HB  MET A 122      16.275  17.676  11.869  1.00  0.00              
ATOM   1959 1HG  MET A 122      15.990  20.155  11.524  1.00  0.00              
ATOM   1960 2HG  MET A 122      15.535  19.802   9.840  1.00  0.00              
ATOM   1961 1HE  MET A 122      12.133  18.026  10.119  1.00  0.00              
ATOM   1962 2HE  MET A 122      13.266  18.917   9.072  1.00  0.00              
ATOM   1963 3HE  MET A 122      13.749  17.358   9.786  1.00  0.00              
ATOM   1964  N   GLY A 123      18.860  16.224  10.102  1.00  0.00              
ATOM   1965  CA  GLY A 123      19.701  15.035  10.331  1.00  0.00              
ATOM   1966  C   GLY A 123      21.148  15.465  10.552  1.00  0.00              
ATOM   1967  O   GLY A 123      21.850  14.880  11.382  1.00  0.00              
ATOM   1968  H   GLY A 123      18.413  16.343   9.202  1.00  0.00              
ATOM   1969 1HA  GLY A 123      19.335  14.504  11.211  1.00  0.00              
ATOM   1970 2HA  GLY A 123      19.639  14.382   9.462  1.00  0.00              
ATOM   1971  N   VAL A 124      21.575  16.487   9.807  1.00  0.00              
ATOM   1972  CA  VAL A 124      22.922  17.053   9.941  1.00  0.00              
ATOM   1973  C   VAL A 124      23.139  17.589  11.347  1.00  0.00              
ATOM   1974  O   VAL A 124      24.109  17.238  11.998  1.00  0.00              
ATOM   1975  CB  VAL A 124      23.172  18.186   8.927  1.00  0.00              
ATOM   1976  CG1 VAL A 124      24.482  18.896   9.235  1.00  0.00              
ATOM   1977  CG2 VAL A 124      23.185  17.638   7.508  1.00  0.00              
ATOM   1978  H   VAL A 124      20.942  16.881   9.126  1.00  0.00              
ATOM   1979  HA  VAL A 124      23.688  16.291   9.801  1.00  0.00              
ATOM   1980  HB  VAL A 124      22.350  18.899   8.984  1.00  0.00              
ATOM   1981 1HG1 VAL A 124      24.643  19.694   8.509  1.00  0.00              
ATOM   1982 2HG1 VAL A 124      24.438  19.322  10.237  1.00  0.00              
ATOM   1983 3HG1 VAL A 124      25.304  18.184   9.178  1.00  0.00              
ATOM   1984 1HG2 VAL A 124      23.362  18.452   6.805  1.00  0.00              
ATOM   1985 2HG2 VAL A 124      23.978  16.896   7.413  1.00  0.00              
ATOM   1986 3HG2 VAL A 124      22.224  17.173   7.289  1.00  0.00              
ATOM   1987  N   ALA A 125      22.234  18.432  11.813  1.00  0.00              
ATOM   1988  CA  ALA A 125      22.341  18.977  13.180  1.00  0.00              
ATOM   1989  C   ALA A 125      22.192  17.857  14.222  1.00  0.00              
ATOM   1990  O   ALA A 125      22.839  17.898  15.263  1.00  0.00              
ATOM   1991  CB  ALA A 125      21.299  20.062  13.408  1.00  0.00              
ATOM   1992  H   ALA A 125      21.456  18.713  11.232  1.00  0.00              
ATOM   1993  HA  ALA A 125      23.331  19.416  13.305  1.00  0.00              
ATOM   1994 1HB  ALA A 125      21.390  20.446  14.424  1.00  0.00              
ATOM   1995 2HB  ALA A 125      21.458  20.874  12.699  1.00  0.00              
ATOM   1996 3HB  ALA A 125      20.303  19.646  13.267  1.00  0.00              
ATOM   1997  N   PHE A 126      21.345  16.868  13.921  1.00  0.00              
ATOM   1998  CA  PHE A 126      21.109  15.746  14.835  1.00  0.00              
ATOM   1999  C   PHE A 126      22.377  14.959  15.134  1.00  0.00              
ATOM   2000  O   PHE A 126      22.724  14.797  16.300  1.00  0.00              
ATOM   2001  CB  PHE A 126      20.047  14.809  14.259  1.00  0.00              
ATOM   2002  CG  PHE A 126      19.838  13.560  15.067  1.00  0.00              
ATOM   2003  CD1 PHE A 126      19.153  13.603  16.272  1.00  0.00              
ATOM   2004  CD2 PHE A 126      20.325  12.340  14.624  1.00  0.00              
ATOM   2005  CE1 PHE A 126      18.960  12.454  17.017  1.00  0.00              
ATOM   2006  CE2 PHE A 126      20.133  11.190  15.365  1.00  0.00              
ATOM   2007  CZ  PHE A 126      19.450  11.248  16.563  1.00  0.00              
ATOM   2008  H   PHE A 126      20.856  16.895  13.038  1.00  0.00              
ATOM   2009  HA  PHE A 126      20.761  16.122  15.799  1.00  0.00              
ATOM   2010 1HB  PHE A 126      19.084  15.316  14.214  1.00  0.00              
ATOM   2011 2HB  PHE A 126      20.334  14.488  13.258  1.00  0.00              
ATOM   2012  HD1 PHE A 126      18.765  14.557  16.630  1.00  0.00              
ATOM   2013  HD2 PHE A 126      20.865  12.294  13.677  1.00  0.00              
ATOM   2014  HE1 PHE A 126      18.421  12.503  17.962  1.00  0.00              
ATOM   2015  HE2 PHE A 126      20.521  10.237  15.005  1.00  0.00              
ATOM   2016  HZ  PHE A 126      19.299  10.343  17.149  1.00  0.00              
ATOM   2017  N   THR A 127      23.064  14.474  14.094  1.00  0.00              
ATOM   2018  CA  THR A 127      24.206  13.572  14.283  1.00  0.00              
ATOM   2019  C   THR A 127      25.410  14.350  14.836  1.00  0.00              
ATOM   2020  O   THR A 127      26.263  13.771  15.511  1.00  0.00              
ATOM   2021  CB  THR A 127      24.608  12.874  12.970  1.00  0.00              
ATOM   2022  OG1 THR A 127      25.000  13.858  12.004  1.00  0.00              
ATOM   2023  CG2 THR A 127      23.445  12.063  12.420  1.00  0.00              
ATOM   2024  H   THR A 127      22.793  14.734  13.157  1.00  0.00              
ATOM   2025  HA  THR A 127      23.955  12.806  15.020  1.00  0.00              
ATOM   2026  HB  THR A 127      25.452  12.212  13.164  1.00  0.00              
ATOM   2027  HG1 THR A 127      24.221  14.322  11.687  1.00  0.00              
ATOM   2028 1HG2 THR A 127      23.748  11.578  11.492  1.00  0.00              
ATOM   2029 2HG2 THR A 127      23.152  11.307  13.148  1.00  0.00              
ATOM   2030 3HG2 THR A 127      22.602  12.724  12.225  1.00  0.00              
ATOM   2031  N   TRP A 128      25.474  15.649  14.547  1.00  0.00              
ATOM   2032  CA  TRP A 128      26.566  16.500  15.086  1.00  0.00              
ATOM   2033  C   TRP A 128      26.392  16.850  16.563  1.00  0.00              
ATOM   2034  O   TRP A 128      27.296  16.586  17.354  1.00  0.00              
ATOM   2035  CB  TRP A 128      26.674  17.793  14.275  1.00  0.00              
ATOM   2036  CG  TRP A 128      27.791  18.687  14.720  1.00  0.00              
ATOM   2037  CD1 TRP A 128      28.510  18.581  15.873  1.00  0.00              
ATOM   2038  CD2 TRP A 128      28.317  19.822  14.021  1.00  0.00              
ATOM   2039  NE1 TRP A 128      29.450  19.579  15.938  1.00  0.00              
ATOM   2040  CE2 TRP A 128      29.353  20.354  14.809  1.00  0.00              
ATOM   2041  CE3 TRP A 128      28.012  20.438  12.801  1.00  0.00              
ATOM   2042  CZ2 TRP A 128      30.082  21.468  14.425  1.00  0.00              
ATOM   2043  CZ3 TRP A 128      28.744  21.555  12.415  1.00  0.00              
ATOM   2044  CH2 TRP A 128      29.750  22.055  13.204  1.00  0.00              
ATOM   2045  H   TRP A 128      24.770  16.068  13.956  1.00  0.00              
ATOM   2046  HA  TRP A 128      27.515  15.965  15.024  1.00  0.00              
ATOM   2047 1HB  TRP A 128      26.856  17.566  13.224  1.00  0.00              
ATOM   2048 2HB  TRP A 128      25.755  18.372  14.366  1.00  0.00              
ATOM   2049  HD1 TRP A 128      28.249  17.764  16.543  1.00  0.00              
ATOM   2050  HE1 TRP A 128      30.107  19.721  16.692  1.00  0.00              
ATOM   2051  HE3 TRP A 128      27.226  20.081  12.136  1.00  0.00              
ATOM   2052  HZ2 TRP A 128      30.872  21.833  15.082  1.00  0.00              
ATOM   2053  HZ3 TRP A 128      28.496  22.026  11.464  1.00  0.00              
ATOM   2054  HH2 TRP A 128      30.300  22.933  12.864  1.00  0.00              
ATOM   2055  N   VAL A 129      25.247  17.434  16.925  1.00  0.00              
ATOM   2056  CA  VAL A 129      24.957  17.756  18.332  1.00  0.00              
ATOM   2057  C   VAL A 129      24.910  16.482  19.189  1.00  0.00              
ATOM   2058  O   VAL A 129      25.467  16.472  20.278  1.00  0.00              
ATOM   2059  CB  VAL A 129      23.622  18.511  18.477  1.00  0.00              
ATOM   2060  CG1 VAL A 129      23.251  18.657  19.946  1.00  0.00              
ATOM   2061  CG2 VAL A 129      23.707  19.876  17.812  1.00  0.00              
ATOM   2062  H   VAL A 129      24.562  17.661  16.217  1.00  0.00              
ATOM   2063  HA  VAL A 129      25.751  18.363  18.771  1.00  0.00              
ATOM   2064  HB  VAL A 129      22.842  17.954  17.959  1.00  0.00              
ATOM   2065 1HG1 VAL A 129      22.305  19.192  20.030  1.00  0.00              
ATOM   2066 2HG1 VAL A 129      23.149  17.669  20.395  1.00  0.00              
ATOM   2067 3HG1 VAL A 129      24.030  19.215  20.464  1.00  0.00              
ATOM   2068 1HG2 VAL A 129      22.755  20.395  17.924  1.00  0.00              
ATOM   2069 2HG2 VAL A 129      24.497  20.461  18.283  1.00  0.00              
ATOM   2070 3HG2 VAL A 129      23.929  19.752  16.752  1.00  0.00              
ATOM   2071  N   MET A 130      24.251  15.429  18.690  1.00  0.00              
ATOM   2072  CA  MET A 130      24.195  14.132  19.392  1.00  0.00              
ATOM   2073  C   MET A 130      25.596  13.578  19.676  1.00  0.00              
ATOM   2074  O   MET A 130      25.917  13.257  20.823  1.00  0.00              
ATOM   2075  CB  MET A 130      23.392  13.124  18.573  1.00  0.00              
ATOM   2076  CG  MET A 130      23.302  11.737  19.195  1.00  0.00              
ATOM   2077  SD  MET A 130      22.507  10.537  18.107  1.00  0.00              
ATOM   2078  CE  MET A 130      23.786  10.297  16.877  1.00  0.00              
ATOM   2079  H   MET A 130      23.777  15.528  17.803  1.00  0.00              
ATOM   2080  HA  MET A 130      23.715  14.256  20.363  1.00  0.00              
ATOM   2081 1HB  MET A 130      22.390  13.535  18.458  1.00  0.00              
ATOM   2082 2HB  MET A 130      23.871  13.053  17.596  1.00  0.00              
ATOM   2083 1HG  MET A 130      24.313  11.400  19.420  1.00  0.00              
ATOM   2084 2HG  MET A 130      22.730  11.815  20.119  1.00  0.00              
ATOM   2085 1HE  MET A 130      23.444   9.578  16.131  1.00  0.00              
ATOM   2086 2HE  MET A 130      24.007  11.248  16.391  1.00  0.00              
ATOM   2087 3HE  MET A 130      24.687   9.917  17.359  1.00  0.00              
ATOM   2088  N   ALA A 131      26.417  13.477  18.628  1.00  0.00              
ATOM   2089  CA  ALA A 131      27.797  13.001  18.761  1.00  0.00              
ATOM   2090  C   ALA A 131      28.596  13.842  19.776  1.00  0.00              
ATOM   2091  O   ALA A 131      29.254  13.288  20.652  1.00  0.00              
ATOM   2092  CB  ALA A 131      28.487  13.008  17.402  1.00  0.00              
ATOM   2093  H   ALA A 131      26.072  13.738  17.715  1.00  0.00              
ATOM   2094  HA  ALA A 131      27.781  11.978  19.138  1.00  0.00              
ATOM   2095 1HB  ALA A 131      29.508  12.646  17.512  1.00  0.00              
ATOM   2096 2HB  ALA A 131      27.943  12.360  16.716  1.00  0.00              
ATOM   2097 3HB  ALA A 131      28.504  14.023  17.010  1.00  0.00              
ATOM   2098  N   LEU A 132      28.528  15.170  19.642  1.00  0.00              
ATOM   2099  CA  LEU A 132      29.234  16.094  20.539  1.00  0.00              
ATOM   2100  C   LEU A 132      28.894  15.805  21.991  1.00  0.00              
ATOM   2101  O   LEU A 132      29.765  15.745  22.843  1.00  0.00              
ATOM   2102  CB  LEU A 132      28.890  17.548  20.193  1.00  0.00              
ATOM   2103  CG  LEU A 132      29.937  18.586  20.616  1.00  0.00              
ATOM   2104  CD1 LEU A 132      29.558  19.959  20.079  1.00  0.00              
ATOM   2105  CD2 LEU A 132      30.045  18.610  22.133  1.00  0.00              
ATOM   2106  H   LEU A 132      27.969  15.546  18.890  1.00  0.00              
ATOM   2107  HA  LEU A 132      30.310  15.954  20.435  1.00  0.00              
ATOM   2108 1HB  LEU A 132      28.859  17.469  19.107  1.00  0.00              
ATOM   2109 2HB  LEU A 132      27.904  17.829  20.565  1.00  0.00              
ATOM   2110  HG  LEU A 132      30.898  18.257  20.219  1.00  0.00              
ATOM   2111 1HD1 LEU A 132      30.308  20.689  20.385  1.00  0.00              
ATOM   2112 2HD1 LEU A 132      29.510  19.924  18.991  1.00  0.00              
ATOM   2113 3HD1 LEU A 132      28.587  20.250  20.478  1.00  0.00              
ATOM   2114 1HD2 LEU A 132      30.791  19.348  22.433  1.00  0.00              
ATOM   2115 2HD2 LEU A 132      29.079  18.875  22.563  1.00  0.00              
ATOM   2116 3HD2 LEU A 132      30.344  17.626  22.493  1.00  0.00              
ATOM   2117  N   ALA A 133      27.604  15.627  22.243  1.00  0.00              
ATOM   2118  CA  ALA A 133      27.074  15.348  23.571  1.00  0.00              
ATOM   2119  C   ALA A 133      27.610  14.016  24.105  1.00  0.00              
ATOM   2120  O   ALA A 133      27.577  13.779  25.298  1.00  0.00              
ATOM   2121  CB  ALA A 133      25.551  15.343  23.543  1.00  0.00              
ATOM   2122  H   ALA A 133      26.967  15.691  21.462  1.00  0.00              
ATOM   2123  HA  ALA A 133      27.405  16.132  24.252  1.00  0.00              
ATOM   2124 1HB  ALA A 133      25.171  15.134  24.543  1.00  0.00              
ATOM   2125 2HB  ALA A 133      25.190  16.317  23.213  1.00  0.00              
ATOM   2126 3HB  ALA A 133      25.204  14.574  22.856  1.00  0.00              
ATOM   2127  N   CYS A 134      28.108  13.155  23.220  1.00  0.00              
ATOM   2128  CA  CYS A 134      28.749  11.896  23.636  1.00  0.00              
ATOM   2129  C   CYS A 134      30.231  11.752  23.172  1.00  0.00              
ATOM   2130  O   CYS A 134      30.799  10.673  23.311  1.00  0.00              
ATOM   2131  CB  CYS A 134      27.870  10.856  22.941  1.00  0.00              
ATOM   2132  SG  CYS A 134      26.137  10.872  23.458  1.00  0.00              
ATOM   2133  H   CYS A 134      28.041  13.371  22.236  1.00  0.00              
ATOM   2134  HA  CYS A 134      28.717  11.730  24.712  1.00  0.00              
ATOM   2135 1HB  CYS A 134      27.866  11.025  21.864  1.00  0.00              
ATOM   2136 2HB  CYS A 134      28.239   9.852  23.151  1.00  0.00              
ATOM   2137  HG  CYS A 134      25.747   9.879  22.665  1.00  0.00              
ATOM   2138  N   ALA A 135      30.836  12.826  22.638  1.00  0.00              
ATOM   2139  CA  ALA A 135      32.218  12.799  22.129  1.00  0.00              
ATOM   2140  C   ALA A 135      33.225  13.354  23.127  1.00  0.00              
ATOM   2141  O   ALA A 135      34.324  12.812  23.262  1.00  0.00              
ATOM   2142  CB  ALA A 135      32.311  13.568  20.819  1.00  0.00              
ATOM   2143  H   ALA A 135      30.309  13.685  22.587  1.00  0.00              
ATOM   2144  HA  ALA A 135      32.504  11.763  21.945  1.00  0.00              
ATOM   2145 1HB  ALA A 135      33.336  13.535  20.451  1.00  0.00              
ATOM   2146 2HB  ALA A 135      31.646  13.116  20.083  1.00  0.00              
ATOM   2147 3HB  ALA A 135      32.018  14.604  20.985  1.00  0.00              
ATOM   2148  N   ALA A 136      32.848  14.432  23.819  1.00  0.00              
ATOM   2149  CA  ALA A 136      33.753  15.091  24.788  1.00  0.00              
ATOM   2150  C   ALA A 136      33.530  14.652  26.229  1.00  0.00              
ATOM   2151  O   ALA A 136      34.502  14.432  26.936  1.00  0.00              
ATOM   2152  CB  ALA A 136      33.609  16.603  24.688  1.00  0.00              
ATOM   2153  H   ALA A 136      31.922  14.808  23.678  1.00  0.00              
ATOM   2154  HA  ALA A 136      34.781  14.820  24.547  1.00  0.00              
ATOM   2155 1HB  ALA A 136      34.287  17.080  25.397  1.00  0.00              
ATOM   2156 2HB  ALA A 136      33.855  16.927  23.677  1.00  0.00              
ATOM   2157 3HB  ALA A 136      32.583  16.887  24.920  1.00  0.00              
ATOM   2158  N   PRO A 137      32.272  14.527  26.667  1.00  0.00              
ATOM   2159  CA  PRO A 137      32.006  14.188  28.085  1.00  0.00              
ATOM   2160  C   PRO A 137      32.699  12.888  28.527  1.00  0.00              
ATOM   2161  O   PRO A 137      33.224  12.873  29.626  1.00  0.00              
ATOM   2162  CB  PRO A 137      30.481  14.067  28.153  1.00  0.00              
ATOM   2163  CG  PRO A 137      29.987  14.975  27.079  1.00  0.00              
ATOM   2164  CD  PRO A 137      30.972  14.828  25.949  1.00  0.00              
ATOM   2165  HA  PRO A 137      32.392  14.944  28.782  1.00  0.00              
ATOM   2166 1HB  PRO A 137      30.151  13.031  27.982  1.00  0.00              
ATOM   2167 2HB  PRO A 137      30.096  14.369  29.138  1.00  0.00              
ATOM   2168 1HG  PRO A 137      28.973  14.697  26.758  1.00  0.00              
ATOM   2169 2HG  PRO A 137      29.940  16.016  27.430  1.00  0.00              
ATOM   2170 1HD  PRO A 137      30.699  14.013  25.263  1.00  0.00              
ATOM   2171 2HD  PRO A 137      31.050  15.744  25.345  1.00  0.00              
ATOM   2172  N   PRO A 138      32.755  11.727  27.425  1.00  0.00              
ATOM   2173  CA  PRO A 138      33.525  10.606  28.013  1.00  0.00              
ATOM   2174  C   PRO A 138      35.008  10.885  28.246  1.00  0.00              
ATOM   2175  O   PRO A 138      35.613  10.251  29.109  1.00  0.00              
ATOM   2176  CB  PRO A 138      33.332   9.474  26.998  1.00  0.00              
ATOM   2177  CG  PRO A 138      33.035  10.173  25.715  1.00  0.00              
ATOM   2178  CD  PRO A 138      32.221  11.380  26.097  1.00  0.00              
ATOM   2179  HA  PRO A 138      33.174  10.329  29.017  1.00  0.00              
ATOM   2180 1HB  PRO A 138      34.235   8.851  26.913  1.00  0.00              
ATOM   2181 2HB  PRO A 138      32.507   8.808  27.289  1.00  0.00              
ATOM   2182 1HG  PRO A 138      33.961  10.467  25.199  1.00  0.00              
ATOM   2183 2HG  PRO A 138      32.476   9.521  25.028  1.00  0.00              
ATOM   2184 1HD  PRO A 138      32.349  12.210  25.386  1.00  0.00              
ATOM   2185 2HD  PRO A 138      31.145  11.159  26.143  1.00  0.00              
ATOM   2186  N   LEU A 139      35.574  11.820  27.481  1.00  0.00              
ATOM   2187  CA  LEU A 139      36.971  12.201  27.648  1.00  0.00              
ATOM   2188  C   LEU A 139      37.159  12.956  28.957  1.00  0.00              
ATOM   2189  O   LEU A 139      38.162  12.782  29.647  1.00  0.00              
ATOM   2190  CB  LEU A 139      37.440  13.053  26.461  1.00  0.00              
ATOM   2191  CG  LEU A 139      38.924  13.443  26.483  1.00  0.00              
ATOM   2192  CD1 LEU A 139      39.792  12.192  26.465  1.00  0.00              
ATOM   2193  CD2 LEU A 139      39.234  14.333  25.289  1.00  0.00              
ATOM   2194  H   LEU A 139      35.020  12.275  26.771  1.00  0.00              
ATOM   2195  HA  LEU A 139      37.590  11.307  27.704  1.00  0.00              
ATOM   2196 1HB  LEU A 139      37.250  12.350  25.652  1.00  0.00              
ATOM   2197 2HB  LEU A 139      36.817  13.937  26.328  1.00  0.00              
ATOM   2198  HG  LEU A 139      39.091  14.028  27.388  1.00  0.00              
ATOM   2199 1HD1 LEU A 139      40.844  12.478  26.481  1.00  0.00              
ATOM   2200 2HD1 LEU A 139      39.570  11.581  27.340  1.00  0.00              
ATOM   2201 3HD1 LEU A 139      39.586  11.620  25.561  1.00  0.00              
ATOM   2202 1HD2 LEU A 139      40.288  14.609  25.307  1.00  0.00              
ATOM   2203 2HD2 LEU A 139      39.014  13.794  24.367  1.00  0.00              
ATOM   2204 3HD2 LEU A 139      38.622  15.234  25.338  1.00  0.00              
ATOM   2205  N   VAL A 140      36.185  13.796  29.296  1.00  0.00              
ATOM   2206  CA  VAL A 140      36.189  14.499  30.573  1.00  0.00              
ATOM   2207  C   VAL A 140      36.117  13.504  31.723  1.00  0.00              
ATOM   2208  O   VAL A 140      36.849  13.622  32.706  1.00  0.00              
ATOM   2209  CB  VAL A 140      35.016  15.491  30.683  1.00  0.00              
ATOM   2210  CG1 VAL A 140      34.937  16.069  32.088  1.00  0.00              
ATOM   2211  CG2 VAL A 140      35.162  16.605  29.658  1.00  0.00              
ATOM   2212  H   VAL A 140      35.423  13.949  28.651  1.00  0.00              
ATOM   2213  HA  VAL A 140      37.122  15.045  30.722  1.00  0.00              
ATOM   2214  HB  VAL A 140      34.087  14.969  30.452  1.00  0.00              
ATOM   2215 1HG1 VAL A 140      34.103  16.768  32.148  1.00  0.00              
ATOM   2216 2HG1 VAL A 140      34.787  15.262  32.805  1.00  0.00              
ATOM   2217 3HG1 VAL A 140      35.865  16.592  32.319  1.00  0.00              
ATOM   2218 1HG2 VAL A 140      34.325  17.296  29.749  1.00  0.00              
ATOM   2219 2HG2 VAL A 140      36.096  17.140  29.834  1.00  0.00              
ATOM   2220 3HG2 VAL A 140      35.172  16.178  28.655  1.00  0.00              
ATOM   2221  N   GLY A 141      35.229  12.523  31.596  1.00  0.00              
ATOM   2222  CA  GLY A 141      35.103  11.470  32.597  1.00  0.00              
ATOM   2223  C   GLY A 141      36.422  10.741  32.822  1.00  0.00              
ATOM   2224  O   GLY A 141      36.796  10.452  33.958  1.00  0.00              
ATOM   2225  H   GLY A 141      34.628  12.506  30.786  1.00  0.00              
ATOM   2226 1HA  GLY A 141      34.782  11.912  33.540  1.00  0.00              
ATOM   2227 2HA  GLY A 141      34.358  10.749  32.263  1.00  0.00              
ATOM   2228  N   TRP A 142      37.122  10.447  31.732  1.00  0.00              
ATOM   2229  CA  TRP A 142      38.463   9.879  31.813  1.00  0.00              
ATOM   2230  C   TRP A 142      39.401  10.759  32.631  1.00  0.00              
ATOM   2231  O   TRP A 142      40.108  10.273  33.514  1.00  0.00              
ATOM   2232  CB  TRP A 142      39.035   9.672  30.410  1.00  0.00              
ATOM   2233  CG  TRP A 142      40.381   9.012  30.404  1.00  0.00              
ATOM   2234  CD1 TRP A 142      40.633   7.673  30.429  1.00  0.00              
ATOM   2235  CD2 TRP A 142      41.658   9.661  30.370  1.00  0.00              
ATOM   2236  NE1 TRP A 142      41.987   7.446  30.414  1.00  0.00              
ATOM   2237  CE2 TRP A 142      42.638   8.653  30.376  1.00  0.00              
ATOM   2238  CE3 TRP A 142      42.067  11.000  30.333  1.00  0.00              
ATOM   2239  CZ2 TRP A 142      43.995   8.935  30.350  1.00  0.00              
ATOM   2240  CZ3 TRP A 142      43.427  11.283  30.306  1.00  0.00              
ATOM   2241  CH2 TRP A 142      44.364  10.280  30.313  1.00  0.00              
ATOM   2242  H   TRP A 142      36.716  10.621  30.824  1.00  0.00              
ATOM   2243  HA  TRP A 142      38.426   8.916  32.322  1.00  0.00              
ATOM   2244 1HB  TRP A 142      38.373   9.035  29.822  1.00  0.00              
ATOM   2245 2HB  TRP A 142      39.156  10.631  29.907  1.00  0.00              
ATOM   2246  HD1 TRP A 142      39.770   7.010  30.456  1.00  0.00              
ATOM   2247  HE1 TRP A 142      42.431   6.539  30.430  1.00  0.00              
ATOM   2248  HE3 TRP A 142      41.366  11.834  30.323  1.00  0.00              
ATOM   2249  HZ2 TRP A 142      44.705   8.108  30.358  1.00  0.00              
ATOM   2250  HZ3 TRP A 142      43.732  12.330  30.279  1.00  0.00              
ATOM   2251  HH2 TRP A 142      45.421  10.545  30.291  1.00  0.00              
ATOM   2252  N   SER A 143      39.401  12.053  32.332  1.00  0.00              
ATOM   2253  CA  SER A 143      40.282  12.996  33.013  1.00  0.00              
ATOM   2254  C   SER A 143      39.793  13.318  34.418  1.00  0.00              
ATOM   2255  O   SER A 143      40.507  13.940  35.206  1.00  0.00              
ATOM   2256  CB  SER A 143      40.407  14.268  32.197  1.00  0.00              
ATOM   2257  OG  SER A 143      39.206  14.990  32.162  1.00  0.00              
ATOM   2258  H   SER A 143      38.776  12.393  31.616  1.00  0.00              
ATOM   2259  HA  SER A 143      41.321  12.665  33.056  1.00  0.00              
ATOM   2260 1HB  SER A 143      41.182  14.892  32.641  1.00  0.00              
ATOM   2261 2HB  SER A 143      40.692  14.005  31.180  1.00  0.00              
ATOM   2262  HG  SER A 143      39.327  15.785  31.638  1.00  0.00              
ATOM   2263  N   ARG A 144      38.574  12.892  34.728  1.00  0.00              
ATOM   2264  CA  ARG A 144      38.043  13.006  36.081  1.00  0.00              
ATOM   2265  C   ARG A 144      38.675  11.963  36.993  1.00  0.00              
ATOM   2266  O   ARG A 144      38.740  12.144  38.209  1.00  0.00              
ATOM   2267  CB  ARG A 144      36.523  12.934  36.114  1.00  0.00              
ATOM   2268  CG  ARG A 144      35.813  14.212  35.697  1.00  0.00              
ATOM   2269  CD  ARG A 144      34.331  14.115  35.692  1.00  0.00              
ATOM   2270  NE  ARG A 144      33.646  15.355  35.365  1.00  0.00              
ATOM   2271  CZ  ARG A 144      32.324  15.461  35.130  1.00  0.00              
ATOM   2272  NH1 ARG A 144      31.546  14.401  35.148  1.00  0.00              
ATOM   2273  NH2 ARG A 144      31.832  16.657  34.857  1.00  0.00              
ATOM   2274  H   ARG A 144      37.999  12.479  34.008  1.00  0.00              
ATOM   2275  HA  ARG A 144      38.296  13.984  36.496  1.00  0.00              
ATOM   2276 1HB  ARG A 144      36.228  12.125  35.447  1.00  0.00              
ATOM   2277 2HB  ARG A 144      36.239  12.683  37.136  1.00  0.00              
ATOM   2278 1HG  ARG A 144      36.095  15.007  36.388  1.00  0.00              
ATOM   2279 2HG  ARG A 144      36.136  14.475  34.690  1.00  0.00              
ATOM   2280 1HD  ARG A 144      34.027  13.371  34.956  1.00  0.00              
ATOM   2281 2HD  ARG A 144      33.993  13.806  36.681  1.00  0.00              
ATOM   2282  HE  ARG A 144      34.020  16.290  35.264  1.00  0.00              
ATOM   2283 1HH1 ARG A 144      31.941  13.491  35.340  1.00  0.00              
ATOM   2284 2HH1 ARG A 144      30.558  14.501  34.969  1.00  0.00              
ATOM   2285 1HH2 ARG A 144      32.447  17.459  34.830  1.00  0.00              
ATOM   2286 2HH2 ARG A 144      30.845  16.764  34.677  1.00  0.00              
ATOM   2287  N   TYR A 145      39.144  10.870  36.398  1.00  0.00              
ATOM   2288  CA  TYR A 145      39.789   9.804  37.153  1.00  0.00              
ATOM   2289  C   TYR A 145      41.302   9.928  37.034  1.00  0.00              
ATOM   2290  O   TYR A 145      42.038   9.549  37.945  1.00  0.00              
ATOM   2291  CB  TYR A 145      39.325   8.431  36.661  1.00  0.00              
ATOM   2292  CG  TYR A 145      37.852   8.166  36.879  1.00  0.00              
ATOM   2293  CD1 TYR A 145      36.971   8.115  35.809  1.00  0.00              
ATOM   2294  CD2 TYR A 145      37.347   7.966  38.155  1.00  0.00              
ATOM   2295  CE1 TYR A 145      35.625   7.874  36.002  1.00  0.00              
ATOM   2296  CE2 TYR A 145      36.003   7.724  38.360  1.00  0.00              
ATOM   2297  CZ  TYR A 145      35.144   7.679  37.281  1.00  0.00              
ATOM   2298  OH  TYR A 145      33.804   7.437  37.480  1.00  0.00              
ATOM   2299  H   TYR A 145      39.049  10.777  35.397  1.00  0.00              
ATOM   2300  HA  TYR A 145      39.539   9.895  38.211  1.00  0.00              
ATOM   2301 1HB  TYR A 145      39.550   8.378  35.595  1.00  0.00              
ATOM   2302 2HB  TYR A 145      39.912   7.683  37.194  1.00  0.00              
ATOM   2303  HD1 TYR A 145      37.358   8.271  34.801  1.00  0.00              
ATOM   2304  HD2 TYR A 145      38.030   8.004  39.003  1.00  0.00              
ATOM   2305  HE1 TYR A 145      34.944   7.837  35.152  1.00  0.00              
ATOM   2306  HE2 TYR A 145      35.625   7.570  39.372  1.00  0.00              
ATOM   2307  HH  TYR A 145      33.578   7.315  38.405  1.00  0.00              
ATOM   2308  N   ILE A 146      41.761  10.461  35.908  1.00  0.00              
ATOM   2309  CA  ILE A 146      43.186  10.681  35.686  1.00  0.00              
ATOM   2310  C   ILE A 146      43.574  12.137  35.907  1.00  0.00              
ATOM   2311  O   ILE A 146      43.169  13.018  35.150  1.00  0.00              
ATOM   2312  CB  ILE A 146      43.603  10.262  34.264  1.00  0.00              
ATOM   2313  CG1 ILE A 146      43.206   8.808  33.998  1.00  0.00              
ATOM   2314  CG2 ILE A 146      45.100  10.452  34.072  1.00  0.00              
ATOM   2315  CD1 ILE A 146      43.805   7.822  34.974  1.00  0.00              
ATOM   2316  H   ILE A 146      41.105  10.721  35.185  1.00  0.00              
ATOM   2317  HA  ILE A 146      43.776  10.128  36.417  1.00  0.00              
ATOM   2318  HB  ILE A 146      43.063  10.872  33.541  1.00  0.00              
ATOM   2319 1HG1 ILE A 146      42.119   8.754  34.048  1.00  0.00              
ATOM   2320 2HG1 ILE A 146      43.534   8.562  32.987  1.00  0.00              
ATOM   2321 1HG2 ILE A 146      45.378  10.151  33.062  1.00  0.00              
ATOM   2322 2HG2 ILE A 146      45.356  11.500  34.221  1.00  0.00              
ATOM   2323 3HG2 ILE A 146      45.640   9.840  34.795  1.00  0.00              
ATOM   2324 1HD1 ILE A 146      43.478   6.813  34.721  1.00  0.00              
ATOM   2325 2HD1 ILE A 146      44.893   7.874  34.924  1.00  0.00              
ATOM   2326 3HD1 ILE A 146      43.477   8.064  35.984  1.00  0.00              
ATOM   2327  N   PRO A 147      44.362  12.381  36.949  1.00  0.00              
ATOM   2328  CA  PRO A 147      44.783  13.736  37.289  1.00  0.00              
ATOM   2329  C   PRO A 147      45.460  14.387  36.089  1.00  0.00              
ATOM   2330  O   PRO A 147      46.149  13.721  35.316  1.00  0.00              
ATOM   2331  CB  PRO A 147      45.741  13.554  38.471  1.00  0.00              
ATOM   2332  CG  PRO A 147      45.307  12.280  39.108  1.00  0.00              
ATOM   2333  CD  PRO A 147      44.856  11.399  37.974  1.00  0.00              
ATOM   2334  HA  PRO A 147      43.937  14.392  37.544  1.00  0.00              
ATOM   2335 1HB  PRO A 147      46.787  13.496  38.135  1.00  0.00              
ATOM   2336 2HB  PRO A 147      45.674  14.395  39.176  1.00  0.00              
ATOM   2337 1HG  PRO A 147      46.131  11.813  39.668  1.00  0.00              
ATOM   2338 2HG  PRO A 147      44.489  12.450  39.824  1.00  0.00              
ATOM   2339 1HD  PRO A 147      45.677  10.788  37.570  1.00  0.00              
ATOM   2340 2HD  PRO A 147      44.059  10.704  38.276  1.00  0.00              
ATOM   2341  N   GLU A 148      45.258  15.691  35.939  1.00  0.00              
ATOM   2342  CA  GLU A 148      45.930  16.454  34.893  1.00  0.00              
ATOM   2343  C   GLU A 148      47.424  16.584  35.168  1.00  0.00              
ATOM   2344  O   GLU A 148      47.831  16.991  36.254  1.00  0.00              
ATOM   2345  CB  GLU A 148      45.300  17.842  34.757  1.00  0.00              
ATOM   2346  CG  GLU A 148      45.872  18.684  33.625  1.00  0.00              
ATOM   2347  CD  GLU A 148      45.183  20.017  33.534  1.00  0.00              
ATOM   2348  OE1 GLU A 148      44.272  20.247  34.293  1.00  0.00              
ATOM   2349  OE2 GLU A 148      45.637  20.848  32.784  1.00  0.00              
ATOM   2350  H   GLU A 148      44.622  16.166  36.563  1.00  0.00              
ATOM   2351  HA  GLU A 148      45.838  15.936  33.938  1.00  0.00              
ATOM   2352 1HB  GLU A 148      44.233  17.693  34.594  1.00  0.00              
ATOM   2353 2HB  GLU A 148      45.454  18.357  35.706  1.00  0.00              
ATOM   2354 1HG  GLU A 148      46.948  18.837  33.700  1.00  0.00              
ATOM   2355 2HG  GLU A 148      45.650  18.099  32.734  1.00  0.00              
ATOM   2356  N   GLY A 149      48.234  16.232  34.175  1.00  0.00              
ATOM   2357  CA  GLY A 149      49.684  16.315  34.304  1.00  0.00              
ATOM   2358  C   GLY A 149      50.301  14.926  34.420  1.00  0.00              
ATOM   2359  O   GLY A 149      51.522  14.783  34.485  1.00  0.00              
ATOM   2360  H   GLY A 149      47.836  15.899  33.309  1.00  0.00              
ATOM   2361 1HA  GLY A 149      50.093  16.815  33.426  1.00  0.00              
ATOM   2362 2HA  GLY A 149      49.930  16.890  35.197  1.00  0.00              
ATOM   2363  N   MET A 150      49.449  13.906  34.447  1.00  0.00              
ATOM   2364  CA  MET A 150      49.910  12.525  34.505  1.00  0.00              
ATOM   2365  C   MET A 150      50.565  12.091  33.199  1.00  0.00              
ATOM   2366  O   MET A 150      51.460  11.244  33.194  1.00  0.00              
ATOM   2367  CB  MET A 150      48.743  11.598  34.839  1.00  0.00              
ATOM   2368  CG  MET A 150      48.235  11.717  36.269  1.00  0.00              
ATOM   2369  SD  MET A 150      49.501  11.323  37.492  1.00  0.00              
ATOM   2370  CE  MET A 150      50.033  12.965  37.969  1.00  0.00              
ATOM   2371  H   MET A 150      48.458  14.093  34.426  1.00  0.00              
ATOM   2372  HA  MET A 150      50.672  12.419  35.276  1.00  0.00              
ATOM   2373 1HB  MET A 150      47.938  11.839  34.146  1.00  0.00              
ATOM   2374 2HB  MET A 150      49.086  10.578  34.660  1.00  0.00              
ATOM   2375 1HG  MET A 150      47.893  12.740  36.424  1.00  0.00              
ATOM   2376 2HG  MET A 150      47.396  11.031  36.389  1.00  0.00              
ATOM   2377 1HE  MET A 150      50.817  12.890  38.723  1.00  0.00              
ATOM   2378 2HE  MET A 150      50.419  13.491  37.094  1.00  0.00              
ATOM   2379 3HE  MET A 150      49.187  13.517  38.380  1.00  0.00              
ATOM   2380  N   GLN A 151      50.116  12.676  32.094  1.00  0.00              
ATOM   2381  CA  GLN A 151      50.667  12.361  30.781  1.00  0.00              
ATOM   2382  C   GLN A 151      51.175  13.607  30.067  1.00  0.00              
ATOM   2383  O   GLN A 151      50.759  14.724  30.376  1.00  0.00              
ATOM   2384  CB  GLN A 151      49.612  11.667  29.915  1.00  0.00              
ATOM   2385  CG  GLN A 151      48.460  12.565  29.497  1.00  0.00              
ATOM   2386  CD  GLN A 151      47.489  11.866  28.566  1.00  0.00              
ATOM   2387  OE1 GLN A 151      47.735  10.742  28.119  1.00  0.00              
ATOM   2388  NE2 GLN A 151      46.379  12.529  28.264  1.00  0.00              
ATOM   2389  H   GLN A 151      49.373  13.357  32.165  1.00  0.00              
ATOM   2390  HA  GLN A 151      51.529  11.703  30.895  1.00  0.00              
ATOM   2391 1HB  GLN A 151      50.128  11.292  29.031  1.00  0.00              
ATOM   2392 2HB  GLN A 151      49.231  10.827  30.495  1.00  0.00              
ATOM   2393 1HG  GLN A 151      47.879  13.149  30.211  1.00  0.00              
ATOM   2394 2HG  GLN A 151      49.084  13.236  28.905  1.00  0.00              
ATOM   2395 1HE2 GLN A 151      45.700  12.118  27.653  1.00  0.00              
ATOM   2396 2HE2 GLN A 151      46.219  13.439  28.646  1.00  0.00              
ATOM   2397  N   CYS A 152      52.075  13.409  29.110  1.00  0.00              
ATOM   2398  CA  CYS A 152      52.637  14.515  28.346  1.00  0.00              
ATOM   2399  C   CYS A 152      52.320  14.331  26.867  1.00  0.00              
ATOM   2400  O   CYS A 152      52.152  15.305  26.132  1.00  0.00              
ATOM   2401  CB  CYS A 152      54.138  14.387  28.603  1.00  0.00              
ATOM   2402  SG  CYS A 152      54.616  14.528  30.342  1.00  0.00              
ATOM   2403  H   CYS A 152      52.379  12.467  28.909  1.00  0.00              
ATOM   2404  HA  CYS A 152      52.306  15.494  28.694  1.00  0.00              
ATOM   2405 1HB  CYS A 152      54.496  13.413  28.269  1.00  0.00              
ATOM   2406 2HB  CYS A 152      54.679  15.173  28.077  1.00  0.00              
ATOM   2407  HG  CYS A 152      55.920  14.370  30.141  1.00  0.00              
ATOM   2408  N   SER A 153      52.241  13.076  26.436  1.00  0.00              
ATOM   2409  CA  SER A 153      52.014  12.761  25.030  1.00  0.00              
ATOM   2410  C   SER A 153      50.534  12.770  24.675  1.00  0.00              
ATOM   2411  O   SER A 153      49.730  12.086  25.309  1.00  0.00              
ATOM   2412  CB  SER A 153      52.624  11.413  24.698  1.00  0.00              
ATOM   2413  OG  SER A 153      54.016  11.410  24.861  1.00  0.00              
ATOM   2414  H   SER A 153      52.338  12.322  27.099  1.00  0.00              
ATOM   2415  HA  SER A 153      52.555  13.419  24.347  1.00  0.00              
ATOM   2416 1HB  SER A 153      52.188  10.662  25.356  1.00  0.00              
ATOM   2417 2HB  SER A 153      52.388  11.169  23.663  1.00  0.00              
ATOM   2418  HG  SER A 153      54.407  12.063  24.276  1.00  0.00              
ATOM   2419  N   CYS A 154      50.179  13.548  23.658  1.00  0.00              
ATOM   2420  CA  CYS A 154      48.808  13.585  23.163  1.00  0.00              
ATOM   2421  C   CYS A 154      48.800  13.409  21.651  1.00  0.00              
ATOM   2422  O   CYS A 154      49.618  13.998  20.943  1.00  0.00              
ATOM   2423  CB  CYS A 154      48.336  14.986  23.551  1.00  0.00              
ATOM   2424  SG  CYS A 154      48.220  15.271  25.334  1.00  0.00              
ATOM   2425  H   CYS A 154      50.877  14.129  23.216  1.00  0.00              
ATOM   2426  HA  CYS A 154      48.156  12.853  23.640  1.00  0.00              
ATOM   2427 1HB  CYS A 154      49.029  15.737  23.170  1.00  0.00              
ATOM   2428 2HB  CYS A 154      47.340  15.173  23.150  1.00  0.00              
ATOM   2429  N   GLY A 155      47.744  12.821  21.139  1.00  0.00              
ATOM   2430  CA  GLY A 155      47.546  12.550  19.720  1.00  0.00              
ATOM   2431  C   GLY A 155      47.548  11.050  19.456  1.00  0.00              
ATOM   2432  O   GLY A 155      46.989  10.584  18.462  1.00  0.00              
ATOM   2433  H   GLY A 155      47.042  12.522  21.800  1.00  0.00              
ATOM   2434 1HA  GLY A 155      46.589  12.965  19.403  1.00  0.00              
ATOM   2435 2HA  GLY A 155      48.349  13.013  19.147  1.00  0.00              
ATOM   2436  N   ILE A 156      48.180  10.297  20.350  1.00  0.00              
ATOM   2437  CA  ILE A 156      48.200   8.843  20.251  1.00  0.00              
ATOM   2438  C   ILE A 156      47.672   8.222  21.537  1.00  0.00              
ATOM   2439  O   ILE A 156      48.087   8.594  22.634  1.00  0.00              
ATOM   2440  CB  ILE A 156      49.615   8.308  19.969  1.00  0.00              
ATOM   2441  CG1 ILE A 156      50.122   8.822  18.619  1.00  0.00              
ATOM   2442  CG2 ILE A 156      49.625   6.787  20.000  1.00  0.00              
ATOM   2443  CD1 ILE A 156      51.560   8.460  18.328  1.00  0.00              
ATOM   2444  H   ILE A 156      48.657  10.745  21.120  1.00  0.00              
ATOM   2445  HA  ILE A 156      47.520   8.494  19.475  1.00  0.00              
ATOM   2446  HB  ILE A 156      50.298   8.691  20.727  1.00  0.00              
ATOM   2447 1HG1 ILE A 156      49.478   8.400  17.849  1.00  0.00              
ATOM   2448 2HG1 ILE A 156      50.015   9.907  18.626  1.00  0.00              
ATOM   2449 1HG2 ILE A 156      50.633   6.425  19.799  1.00  0.00              
ATOM   2450 2HG2 ILE A 156      49.306   6.441  20.983  1.00  0.00              
ATOM   2451 3HG2 ILE A 156      48.943   6.403  19.241  1.00  0.00              
ATOM   2452 1HD1 ILE A 156      51.847   8.859  17.355  1.00  0.00              
ATOM   2453 2HD1 ILE A 156      52.206   8.884  19.098  1.00  0.00              
ATOM   2454 3HD1 ILE A 156      51.669   7.376  18.320  1.00  0.00              
ATOM   2455  N   ASP A 157      46.752   7.273  21.396  1.00  0.00              
ATOM   2456  CA  ASP A 157      46.198   6.566  22.544  1.00  0.00              
ATOM   2457  C   ASP A 157      47.191   5.521  23.034  1.00  0.00              
ATOM   2458  O   ASP A 157      47.904   4.909  22.239  1.00  0.00              
ATOM   2459  CB  ASP A 157      44.862   5.910  22.188  1.00  0.00              
ATOM   2460  CG  ASP A 157      43.723   6.892  21.947  1.00  0.00              
ATOM   2461  OD1 ASP A 157      43.883   8.046  22.264  1.00  0.00              
ATOM   2462  OD2 ASP A 157      42.768   6.518  21.308  1.00  0.00              
ATOM   2463  H   ASP A 157      46.429   7.036  20.468  1.00  0.00              
ATOM   2464  HA  ASP A 157      46.038   7.256  23.374  1.00  0.00              
ATOM   2465 1HB  ASP A 157      44.928   5.217  21.349  1.00  0.00              
ATOM   2466 2HB  ASP A 157      44.672   5.353  23.106  1.00  0.00              
ATOM   2467  N   TYR A 158      47.232   5.319  24.347  1.00  0.00              
ATOM   2468  CA  TYR A 158      48.103   4.313  24.941  1.00  0.00              
ATOM   2469  C   TYR A 158      47.705   4.036  26.384  1.00  0.00              
ATOM   2470  O   TYR A 158      46.835   4.708  26.938  1.00  0.00              
ATOM   2471  CB  TYR A 158      49.565   4.761  24.873  1.00  0.00              
ATOM   2472  CG  TYR A 158      49.811   6.139  25.447  1.00  0.00              
ATOM   2473  CD1 TYR A 158      49.958   6.326  26.814  1.00  0.00              
ATOM   2474  CD2 TYR A 158      49.898   7.249  24.619  1.00  0.00              
ATOM   2475  CE1 TYR A 158      50.182   7.582  27.343  1.00  0.00              
ATOM   2476  CE2 TYR A 158      50.122   8.509  25.137  1.00  0.00              
ATOM   2477  CZ  TYR A 158      50.264   8.672  26.500  1.00  0.00              
ATOM   2478  OH  TYR A 158      50.489   9.926  27.021  1.00  0.00              
ATOM   2479  H   TYR A 158      46.643   5.877  24.948  1.00  0.00              
ATOM   2480  HA  TYR A 158      48.004   3.369  24.404  1.00  0.00              
ATOM   2481 1HB  TYR A 158      50.153   4.027  25.425  1.00  0.00              
ATOM   2482 2HB  TYR A 158      49.858   4.747  23.824  1.00  0.00              
ATOM   2483  HD1 TYR A 158      49.892   5.460  27.473  1.00  0.00              
ATOM   2484  HD2 TYR A 158      49.784   7.113  23.544  1.00  0.00              
ATOM   2485  HE1 TYR A 158      50.296   7.714  28.419  1.00  0.00              
ATOM   2486  HE2 TYR A 158      50.186   9.369  24.470  1.00  0.00              
ATOM   2487  HH  TYR A 158      50.230  10.632  26.425  1.00  0.00              
ATOM   2488  N   TYR A 159      48.348   3.044  26.990  1.00  0.00              
ATOM   2489  CA  TYR A 159      48.002   2.619  28.342  1.00  0.00              
ATOM   2490  C   TYR A 159      49.232   2.068  29.056  1.00  0.00              
ATOM   2491  O   TYR A 159      49.966   1.249  28.505  1.00  0.00              
ATOM   2492  CB  TYR A 159      46.891   1.568  28.312  1.00  0.00              
ATOM   2493  CG  TYR A 159      46.620   0.923  29.654  1.00  0.00              
ATOM   2494  CD1 TYR A 159      45.908   1.595  30.637  1.00  0.00              
ATOM   2495  CD2 TYR A 159      47.077  -0.357  29.933  1.00  0.00              
ATOM   2496  CE1 TYR A 159      45.659   1.011  31.864  1.00  0.00              
ATOM   2497  CE2 TYR A 159      46.833  -0.951  31.156  1.00  0.00              
ATOM   2498  CZ  TYR A 159      46.123  -0.263  32.119  1.00  0.00              
ATOM   2499  OH  TYR A 159      45.876  -0.851  33.339  1.00  0.00              
ATOM   2500  H   TYR A 159      49.093   2.569  26.501  1.00  0.00              
ATOM   2501  HA  TYR A 159      47.659   3.472  28.928  1.00  0.00              
ATOM   2502 1HB  TYR A 159      45.986   2.064  27.959  1.00  0.00              
ATOM   2503 2HB  TYR A 159      47.190   0.803  27.596  1.00  0.00              
ATOM   2504  HD1 TYR A 159      45.544   2.601  30.428  1.00  0.00              
ATOM   2505  HD2 TYR A 159      47.637  -0.894  29.168  1.00  0.00              
ATOM   2506  HE1 TYR A 159      45.098   1.551  32.627  1.00  0.00              
ATOM   2507  HE2 TYR A 159      47.201  -1.957  31.356  1.00  0.00              
ATOM   2508  HH  TYR A 159      44.954  -1.090  33.461  1.00  0.00              
ATOM   2509  N   THR A 160      49.441   2.436  30.225  1.00  0.00              
ATOM   2510  CA  THR A 160      50.589   1.956  30.986  1.00  0.00              
ATOM   2511  C   THR A 160      50.163   1.248  32.265  1.00  0.00              
ATOM   2512  O   THR A 160      49.024   1.384  32.712  1.00  0.00              
ATOM   2513  CB  THR A 160      51.545   3.107  31.347  1.00  0.00              
ATOM   2514  OG1 THR A 160      50.888   4.015  32.241  1.00  0.00              
ATOM   2515  CG2 THR A 160      51.974   3.857  30.095  1.00  0.00              
ATOM   2516  H   THR A 160      48.805   3.093  30.655  1.00  0.00              
ATOM   2517  HA  THR A 160      51.135   1.222  30.394  1.00  0.00              
ATOM   2518  HB  THR A 160      52.424   2.696  31.843  1.00  0.00              
ATOM   2519  HG1 THR A 160      50.276   4.564  31.746  1.00  0.00              
ATOM   2520 1HG2 THR A 160      52.650   4.667  30.371  1.00  0.00              
ATOM   2521 2HG2 THR A 160      52.485   3.172  29.419  1.00  0.00              
ATOM   2522 3HG2 THR A 160      51.096   4.270  29.600  1.00  0.00              
ATOM   2523  N   PRO A 161      51.084   0.491  32.851  1.00  0.00              
ATOM   2524  CA  PRO A 161      50.824  -0.195  34.112  1.00  0.00              
ATOM   2525  C   PRO A 161      50.363   0.790  35.178  1.00  0.00              
ATOM   2526  O   PRO A 161      49.680   0.413  36.131  1.00  0.00              
ATOM   2527  CB  PRO A 161      52.163  -0.849  34.468  1.00  0.00              
ATOM   2528  CG  PRO A 161      52.854  -1.018  33.158  1.00  0.00              
ATOM   2529  CD  PRO A 161      52.461   0.184  32.342  1.00  0.00              
ATOM   2530  HA  PRO A 161      50.012  -0.934  34.037  1.00  0.00              
ATOM   2531 1HB  PRO A 161      52.750  -0.217  35.150  1.00  0.00              
ATOM   2532 2HB  PRO A 161      52.017  -1.817  34.970  1.00  0.00              
ATOM   2533 1HG  PRO A 161      53.945  -1.070  33.288  1.00  0.00              
ATOM   2534 2HG  PRO A 161      52.544  -1.952  32.664  1.00  0.00              
ATOM   2535 1HD  PRO A 161      53.146   1.031  32.494  1.00  0.00              
ATOM   2536 2HD  PRO A 161      52.451  -0.033  31.263  1.00  0.00              
ATOM   2537  N   HIS A 162      50.738   2.053  35.012  1.00  0.00              
ATOM   2538  CA  HIS A 162      50.343   3.100  35.949  1.00  0.00              
ATOM   2539  C   HIS A 162      48.874   3.452  35.760  1.00  0.00              
ATOM   2540  O   HIS A 162      48.527   4.273  34.911  1.00  0.00              
ATOM   2541  CB  HIS A 162      51.213   4.349  35.773  1.00  0.00              
ATOM   2542  CG  HIS A 162      52.661   4.121  36.080  1.00  0.00              
ATOM   2543  ND1 HIS A 162      53.133   3.965  37.366  1.00  0.00              
ATOM   2544  CD2 HIS A 162      53.740   4.025  35.268  1.00  0.00              
ATOM   2545  CE1 HIS A 162      54.442   3.781  37.332  1.00  0.00              
ATOM   2546  NE2 HIS A 162      54.834   3.814  36.071  1.00  0.00              
ATOM   2547  H   HIS A 162      51.310   2.296  34.216  1.00  0.00              
ATOM   2548  HA  HIS A 162      50.447   2.741  36.972  1.00  0.00              
ATOM   2549 1HB  HIS A 162      51.165   4.699  34.742  1.00  0.00              
ATOM   2550 2HB  HIS A 162      50.873   5.139  36.442  1.00  0.00              
ATOM   2551  HD2 HIS A 162      53.860   4.084  34.186  1.00  0.00              
ATOM   2552  HE1 HIS A 162      55.006   3.636  38.253  1.00  0.00              
ATOM   2553  HE2 HIS A 162      55.782   3.702  35.742  1.00  0.00              
ATOM   2554  N   GLU A 163      48.013   2.826  36.556  1.00  0.00              
ATOM   2555  CA  GLU A 163      46.575   3.049  36.456  1.00  0.00              
ATOM   2556  C   GLU A 163      46.245   4.489  36.828  1.00  0.00              
ATOM   2557  O   GLU A 163      45.195   5.012  36.452  1.00  0.00              
ATOM   2558  CB  GLU A 163      45.809   2.077  37.356  1.00  0.00              
ATOM   2559  CG  GLU A 163      45.880   0.622  36.915  1.00  0.00              
ATOM   2560  CD  GLU A 163      45.243  -0.288  37.927  1.00  0.00              
ATOM   2561  OE1 GLU A 163      44.788   0.201  38.934  1.00  0.00              
ATOM   2562  OE2 GLU A 163      45.108  -1.455  37.646  1.00  0.00              
ATOM   2563  H   GLU A 163      48.364   2.180  37.248  1.00  0.00              
ATOM   2564  HA  GLU A 163      46.241   2.911  35.428  1.00  0.00              
ATOM   2565 1HB  GLU A 163      46.229   2.173  38.358  1.00  0.00              
ATOM   2566 2HB  GLU A 163      44.769   2.403  37.365  1.00  0.00              
ATOM   2567 1HG  GLU A 163      45.435   0.444  35.936  1.00  0.00              
ATOM   2568 2HG  GLU A 163      46.950   0.421  36.868  1.00  0.00              
ATOM   2569  N   GLU A 164      47.146   5.126  37.568  1.00  0.00              
ATOM   2570  CA  GLU A 164      46.941   6.499  38.014  1.00  0.00              
ATOM   2571  C   GLU A 164      47.060   7.448  36.828  1.00  0.00              
ATOM   2572  O   GLU A 164      46.522   8.554  36.848  1.00  0.00              
ATOM   2573  CB  GLU A 164      47.947   6.875  39.104  1.00  0.00              
ATOM   2574  CG  GLU A 164      47.732   6.161  40.431  1.00  0.00              
ATOM   2575  CD  GLU A 164      48.802   6.521  41.424  1.00  0.00              
ATOM   2576  OE1 GLU A 164      49.691   7.257  41.070  1.00  0.00              
ATOM   2577  OE2 GLU A 164      48.672   6.152  42.567  1.00  0.00              
ATOM   2578  H   GLU A 164      47.998   4.646  37.827  1.00  0.00              
ATOM   2579  HA  GLU A 164      45.933   6.624  38.410  1.00  0.00              
ATOM   2580 1HB  GLU A 164      48.938   6.635  38.719  1.00  0.00              
ATOM   2581 2HB  GLU A 164      47.866   7.952  39.254  1.00  0.00              
ATOM   2582 1HG  GLU A 164      46.753   6.347  40.870  1.00  0.00              
ATOM   2583 2HG  GLU A 164      47.818   5.107  40.171  1.00  0.00              
ATOM   2584  N   THR A 165      47.769   7.006  35.793  1.00  0.00              
ATOM   2585  CA  THR A 165      48.075   7.862  34.654  1.00  0.00              
ATOM   2586  C   THR A 165      47.226   7.468  33.452  1.00  0.00              
ATOM   2587  O   THR A 165      46.967   8.284  32.568  1.00  0.00              
ATOM   2588  CB  THR A 165      49.564   7.791  34.270  1.00  0.00              
ATOM   2589  OG1 THR A 165      49.879   6.472  33.807  1.00  0.00              
ATOM   2590  CG2 THR A 165      50.440   8.127  35.467  1.00  0.00              
ATOM   2591  H   THR A 165      48.105   6.054  35.798  1.00  0.00              
ATOM   2592  HA  THR A 165      47.823   8.898  34.883  1.00  0.00              
ATOM   2593  HB  THR A 165      49.758   8.504  33.468  1.00  0.00              
ATOM   2594  HG1 THR A 165      49.566   6.366  32.905  1.00  0.00              
ATOM   2595 1HG2 THR A 165      51.489   8.072  35.176  1.00  0.00              
ATOM   2596 2HG2 THR A 165      50.211   9.134  35.814  1.00  0.00              
ATOM   2597 3HG2 THR A 165      50.248   7.414  36.269  1.00  0.00              
ATOM   2598  N   ASN A 166      46.791   6.213  33.428  1.00  0.00              
ATOM   2599  CA  ASN A 166      46.041   5.684  32.295  1.00  0.00              
ATOM   2600  C   ASN A 166      44.883   4.806  32.755  1.00  0.00              
ATOM   2601  O   ASN A 166      45.055   3.931  33.604  1.00  0.00              
ATOM   2602  CB  ASN A 166      46.941   4.909  31.349  1.00  0.00              
ATOM   2603  CG  ASN A 166      47.963   5.763  30.651  1.00  0.00              
ATOM   2604  OD1 ASN A 166      49.097   5.917  31.119  1.00  0.00              
ATOM   2605  ND2 ASN A 166      47.542   6.384  29.579  1.00  0.00              
ATOM   2606  H   ASN A 166      46.985   5.609  34.214  1.00  0.00              
ATOM   2607  HA  ASN A 166      45.600   6.505  31.730  1.00  0.00              
ATOM   2608 1HB  ASN A 166      47.409   3.975  31.663  1.00  0.00              
ATOM   2609 2HB  ASN A 166      46.130   4.693  30.654  1.00  0.00              
ATOM   2610 1HD2 ASN A 166      48.168   6.969  29.063  1.00  0.00              
ATOM   2611 2HD2 ASN A 166      46.597   6.273  29.275  1.00  0.00              
ATOM   2612  N   ASN A 167      43.706   5.046  32.191  1.00  0.00              
ATOM   2613  CA  ASN A 167      42.532   4.235  32.492  1.00  0.00              
ATOM   2614  C   ASN A 167      41.950   3.594  31.238  1.00  0.00              
ATOM   2615  O   ASN A 167      41.380   4.276  30.388  1.00  0.00              
ATOM   2616  CB  ASN A 167      41.468   5.051  33.203  1.00  0.00              
ATOM   2617  CG  ASN A 167      40.307   4.232  33.696  1.00  0.00              
ATOM   2618  OD1 ASN A 167      40.103   3.089  33.271  1.00  0.00              
ATOM   2619  ND2 ASN A 167      39.501   4.840  34.528  1.00  0.00              
ATOM   2620  H   ASN A 167      43.619   5.810  31.536  1.00  0.00              
ATOM   2621  HA  ASN A 167      42.815   3.416  33.156  1.00  0.00              
ATOM   2622 1HB  ASN A 167      41.741   5.781  33.966  1.00  0.00              
ATOM   2623 2HB  ASN A 167      41.169   5.571  32.293  1.00  0.00              
ATOM   2624 1HD2 ASN A 167      38.707   4.356  34.898  1.00  0.00              
ATOM   2625 2HD2 ASN A 167      39.678   5.787  34.795  1.00  0.00              
ATOM   2626  N   GLU A 168      42.098   2.278  31.131  1.00  0.00              
ATOM   2627  CA  GLU A 168      41.697   1.532  29.921  1.00  0.00              
ATOM   2628  C   GLU A 168      40.187   1.459  29.732  1.00  0.00              
ATOM   2629  O   GLU A 168      39.727   1.071  28.654  1.00  0.00              
ATOM   2630  CB  GLU A 168      42.272   0.114  29.962  1.00  0.00              
ATOM   2631  CG  GLU A 168      41.799  -0.722  31.142  1.00  0.00              
ATOM   2632  CD  GLU A 168      42.612  -0.435  32.374  1.00  0.00              
ATOM   2633  OE1 GLU A 168      42.628   0.694  32.803  1.00  0.00              
ATOM   2634  OE2 GLU A 168      43.125  -1.364  32.953  1.00  0.00              
ATOM   2635  H   GLU A 168      42.498   1.773  31.910  1.00  0.00              
ATOM   2636  HA  GLU A 168      42.075   2.039  29.033  1.00  0.00              
ATOM   2637 1HB  GLU A 168      41.979  -0.374  29.032  1.00  0.00              
ATOM   2638 2HB  GLU A 168      43.357   0.210  29.996  1.00  0.00              
ATOM   2639 1HG  GLU A 168      40.741  -0.594  31.369  1.00  0.00              
ATOM   2640 2HG  GLU A 168      41.980  -1.746  30.819  1.00  0.00              
ATOM   2641  N   SER A 169      39.433   1.832  30.772  1.00  0.00              
ATOM   2642  CA  SER A 169      37.962   1.739  30.779  1.00  0.00              
ATOM   2643  C   SER A 169      37.340   2.513  29.619  1.00  0.00              
ATOM   2644  O   SER A 169      36.505   1.976  28.893  1.00  0.00              
ATOM   2645  CB  SER A 169      37.411   2.247  32.097  1.00  0.00              
ATOM   2646  OG  SER A 169      37.850   1.477  33.182  1.00  0.00              
ATOM   2647  H   SER A 169      39.907   2.195  31.587  1.00  0.00              
ATOM   2648  HA  SER A 169      37.593   0.712  30.773  1.00  0.00              
ATOM   2649 1HB  SER A 169      37.739   3.277  32.237  1.00  0.00              
ATOM   2650 2HB  SER A 169      36.323   2.215  32.057  1.00  0.00              
ATOM   2651  HG  SER A 169      38.681   1.831  33.510  1.00  0.00              
ATOM   2652  N   PHE A 170      37.755   3.770  29.454  1.00  0.00              
ATOM   2653  CA  PHE A 170      37.174   4.649  28.450  1.00  0.00              
ATOM   2654  C   PHE A 170      37.757   4.355  27.091  1.00  0.00              
ATOM   2655  O   PHE A 170      37.116   4.608  26.081  1.00  0.00              
ATOM   2656  CB  PHE A 170      37.402   6.117  28.813  1.00  0.00              
ATOM   2657  CG  PHE A 170      36.557   6.596  29.960  1.00  0.00              
ATOM   2658  CD1 PHE A 170      37.012   6.492  31.266  1.00  0.00              
ATOM   2659  CD2 PHE A 170      35.306   7.151  29.735  1.00  0.00              
ATOM   2660  CE1 PHE A 170      36.236   6.932  32.321  1.00  0.00              
ATOM   2661  CE2 PHE A 170      34.529   7.593  30.788  1.00  0.00              
ATOM   2662  CZ  PHE A 170      34.995   7.483  32.083  1.00  0.00              
ATOM   2663  H   PHE A 170      38.493   4.120  30.047  1.00  0.00              
ATOM   2664  HA  PHE A 170      36.099   4.473  28.383  1.00  0.00              
ATOM   2665 1HB  PHE A 170      38.440   6.275  29.104  1.00  0.00              
ATOM   2666 2HB  PHE A 170      37.163   6.755  27.963  1.00  0.00              
ATOM   2667  HD1 PHE A 170      37.994   6.058  31.455  1.00  0.00              
ATOM   2668  HD2 PHE A 170      34.939   7.237  28.712  1.00  0.00              
ATOM   2669  HE1 PHE A 170      36.605   6.844  33.343  1.00  0.00              
ATOM   2670  HE2 PHE A 170      33.548   8.027  30.597  1.00  0.00              
ATOM   2671  HZ  PHE A 170      34.382   7.829  32.914  1.00  0.00              
ATOM   2672  N   VAL A 171      39.047   3.637  27.120  1.00  0.00              
ATOM   2673  CA  VAL A 171      39.670   3.258  25.842  1.00  0.00              
ATOM   2674  C   VAL A 171      38.811   2.249  25.088  1.00  0.00              
ATOM   2675  O   VAL A 171      38.589   2.415  23.905  1.00  0.00              
ATOM   2676  CB  VAL A 171      41.076   2.662  26.048  1.00  0.00              
ATOM   2677  CG1 VAL A 171      41.616   2.106  24.739  1.00  0.00              
ATOM   2678  CG2 VAL A 171      42.022   3.711  26.611  1.00  0.00              
ATOM   2679  H   VAL A 171      39.554   3.485  27.980  1.00  0.00              
ATOM   2680  HA  VAL A 171      39.753   4.115  25.172  1.00  0.00              
ATOM   2681  HB  VAL A 171      41.016   1.861  26.785  1.00  0.00              
ATOM   2682 1HG1 VAL A 171      42.610   1.689  24.903  1.00  0.00              
ATOM   2683 2HG1 VAL A 171      40.950   1.325  24.373  1.00  0.00              
ATOM   2684 3HG1 VAL A 171      41.677   2.907  24.001  1.00  0.00              
ATOM   2685 1HG2 VAL A 171      43.010   3.273  26.751  1.00  0.00              
ATOM   2686 2HG2 VAL A 171      42.091   4.548  25.916  1.00  0.00              
ATOM   2687 3HG2 VAL A 171      41.644   4.065  27.570  1.00  0.00              
ATOM   2688  N   ILE A 172      38.336   1.217  25.788  1.00  0.00              
ATOM   2689  CA  ILE A 172      37.468   0.192  25.187  1.00  0.00              
ATOM   2690  C   ILE A 172      36.012   0.645  25.072  1.00  0.00              
ATOM   2691  O   ILE A 172      35.341   0.317  24.099  1.00  0.00              
ATOM   2692  CB  ILE A 172      37.512  -1.119  25.994  1.00  0.00              
ATOM   2693  CG1 ILE A 172      36.950  -2.276  25.164  1.00  0.00              
ATOM   2694  CG2 ILE A 172      36.739  -0.969  27.295  1.00  0.00              
ATOM   2695  CD1 ILE A 172      37.140  -3.633  25.801  1.00  0.00              
ATOM   2696  H   ILE A 172      38.584   1.141  26.764  1.00  0.00              
ATOM   2697  HA  ILE A 172      37.761  -0.004  24.158  1.00  0.00              
ATOM   2698  HB  ILE A 172      38.550  -1.366  26.214  1.00  0.00              
ATOM   2699 1HG1 ILE A 172      35.887  -2.087  25.022  1.00  0.00              
ATOM   2700 2HG1 ILE A 172      37.454  -2.255  24.197  1.00  0.00              
ATOM   2701 1HG2 ILE A 172      36.780  -1.904  27.853  1.00  0.00              
ATOM   2702 2HG2 ILE A 172      37.182  -0.172  27.891  1.00  0.00              
ATOM   2703 3HG2 ILE A 172      35.700  -0.723  27.075  1.00  0.00              
ATOM   2704 1HD1 ILE A 172      36.717  -4.403  25.155  1.00  0.00              
ATOM   2705 2HD1 ILE A 172      38.205  -3.824  25.943  1.00  0.00              
ATOM   2706 3HD1 ILE A 172      36.637  -3.657  26.767  1.00  0.00              
ATOM   2707  N   TYR A 173      35.548   1.399  26.073  1.00  0.00              
ATOM   2708  CA  TYR A 173      34.156   1.890  26.136  1.00  0.00              
ATOM   2709  C   TYR A 173      33.791   2.847  25.018  1.00  0.00              
ATOM   2710  O   TYR A 173      32.791   2.629  24.328  1.00  0.00              
ATOM   2711  CB  TYR A 173      33.899   2.574  27.480  1.00  0.00              
ATOM   2712  CG  TYR A 173      32.586   3.323  27.547  1.00  0.00              
ATOM   2713  CD1 TYR A 173      31.388   2.645  27.717  1.00  0.00              
ATOM   2714  CD2 TYR A 173      32.550   4.705  27.441  1.00  0.00              
ATOM   2715  CE1 TYR A 173      30.186   3.324  27.777  1.00  0.00              
ATOM   2716  CE2 TYR A 173      31.354   5.394  27.501  1.00  0.00              
ATOM   2717  CZ  TYR A 173      30.174   4.700  27.669  1.00  0.00              
ATOM   2718  OH  TYR A 173      28.980   5.381  27.731  1.00  0.00              
ATOM   2719  H   TYR A 173      36.188   1.641  26.817  1.00  0.00              
ATOM   2720  HA  TYR A 173      33.464   1.054  26.029  1.00  0.00              
ATOM   2721 1HB  TYR A 173      33.914   1.798  28.246  1.00  0.00              
ATOM   2722 2HB  TYR A 173      34.722   3.268  27.651  1.00  0.00              
ATOM   2723  HD1 TYR A 173      31.405   1.559  27.801  1.00  0.00              
ATOM   2724  HD2 TYR A 173      33.486   5.248  27.308  1.00  0.00              
ATOM   2725  HE1 TYR A 173      29.252   2.779  27.911  1.00  0.00              
ATOM   2726  HE2 TYR A 173      31.347   6.481  27.414  1.00  0.00              
ATOM   2727  HH  TYR A 173      29.086   6.332  27.646  1.00  0.00              
ATOM   2728  N   MET A 174      34.587   3.900  24.837  1.00  0.00              
ATOM   2729  CA  MET A 174      34.275   4.915  23.822  1.00  0.00              
ATOM   2730  C   MET A 174      34.204   4.329  22.420  1.00  0.00              
ATOM   2731  O   MET A 174      33.395   4.778  21.617  1.00  0.00              
ATOM   2732  CB  MET A 174      35.316   6.033  23.861  1.00  0.00              
ATOM   2733  CG  MET A 174      35.239   6.922  25.094  1.00  0.00              
ATOM   2734  SD  MET A 174      36.681   7.990  25.273  1.00  0.00              
ATOM   2735  CE  MET A 174      36.447   9.108  23.893  1.00  0.00              
ATOM   2736  H   MET A 174      35.417   4.008  25.401  1.00  0.00              
ATOM   2737  HA  MET A 174      33.293   5.345  24.016  1.00  0.00              
ATOM   2738 1HB  MET A 174      36.294   5.557  23.817  1.00  0.00              
ATOM   2739 2HB  MET A 174      35.165   6.639  22.967  1.00  0.00              
ATOM   2740 1HG  MET A 174      34.344   7.539  25.013  1.00  0.00              
ATOM   2741 2HG  MET A 174      35.159   6.279  25.971  1.00  0.00              
ATOM   2742 1HE  MET A 174      37.262   9.831  23.868  1.00  0.00              
ATOM   2743 2HE  MET A 174      36.437   8.539  22.962  1.00  0.00              
ATOM   2744 3HE  MET A 174      35.498   9.633  24.008  1.00  0.00              
ATOM   2745  N   PHE A 175      35.042   3.335  22.132  1.00  0.00              
ATOM   2746  CA  PHE A 175      35.026   2.685  20.823  1.00  0.00              
ATOM   2747  C   PHE A 175      33.753   1.839  20.625  1.00  0.00              
ATOM   2748  O   PHE A 175      33.336   1.620  19.487  1.00  0.00              
ATOM   2749  CB  PHE A 175      36.272   1.814  20.654  1.00  0.00              
ATOM   2750  CG  PHE A 175      37.555   2.593  20.612  1.00  0.00              
ATOM   2751  CD1 PHE A 175      37.578   3.938  20.949  1.00  0.00              
ATOM   2752  CD2 PHE A 175      38.742   1.983  20.236  1.00  0.00              
ATOM   2753  CE1 PHE A 175      38.758   4.656  20.912  1.00  0.00              
ATOM   2754  CE2 PHE A 175      39.924   2.698  20.198  1.00  0.00              
ATOM   2755  CZ  PHE A 175      39.931   4.037  20.536  1.00  0.00              
ATOM   2756  H   PHE A 175      35.704   3.023  22.829  1.00  0.00              
ATOM   2757  HA  PHE A 175      35.014   3.440  20.035  1.00  0.00              
ATOM   2758 1HB  PHE A 175      36.358   1.116  21.486  1.00  0.00              
ATOM   2759 2HB  PHE A 175      36.215   1.258  19.719  1.00  0.00              
ATOM   2760  HD1 PHE A 175      36.650   4.428  21.247  1.00  0.00              
ATOM   2761  HD2 PHE A 175      38.736   0.926  19.968  1.00  0.00              
ATOM   2762  HE1 PHE A 175      38.761   5.713  21.179  1.00  0.00              
ATOM   2763  HE2 PHE A 175      40.850   2.207  19.901  1.00  0.00              
ATOM   2764  HZ  PHE A 175      40.861   4.602  20.505  1.00  0.00              
ATOM   2765  N   VAL A 176      33.138   1.367  21.713  1.00  0.00              
ATOM   2766  CA  VAL A 176      31.870   0.622  21.601  1.00  0.00              
ATOM   2767  C   VAL A 176      30.749   1.532  21.094  1.00  0.00              
ATOM   2768  O   VAL A 176      29.986   1.147  20.200  1.00  0.00              
ATOM   2769  CB  VAL A 176      31.446   0.006  22.947  1.00  0.00              
ATOM   2770  CG1 VAL A 176      30.036  -0.559  22.855  1.00  0.00              
ATOM   2771  CG2 VAL A 176      32.426  -1.079  23.369  1.00  0.00              
ATOM   2772  H   VAL A 176      33.540   1.520  22.627  1.00  0.00              
ATOM   2773  HA  VAL A 176      31.945  -0.178  20.863  1.00  0.00              
ATOM   2774  HB  VAL A 176      31.479   0.778  23.716  1.00  0.00              
ATOM   2775 1HG1 VAL A 176      29.753  -0.990  23.815  1.00  0.00              
ATOM   2776 2HG1 VAL A 176      29.341   0.240  22.597  1.00  0.00              
ATOM   2777 3HG1 VAL A 176      30.004  -1.332  22.087  1.00  0.00              
ATOM   2778 1HG2 VAL A 176      32.112  -1.503  24.322  1.00  0.00              
ATOM   2779 2HG2 VAL A 176      32.447  -1.863  22.612  1.00  0.00              
ATOM   2780 3HG2 VAL A 176      33.422  -0.649  23.474  1.00  0.00              
ATOM   2781  N   VAL A 177      30.664   2.729  21.671  1.00  0.00              
ATOM   2782  CA  VAL A 177      29.618   3.705  21.310  1.00  0.00              
ATOM   2783  C   VAL A 177      29.991   4.641  20.150  1.00  0.00              
ATOM   2784  O   VAL A 177      29.117   5.290  19.575  1.00  0.00              
ATOM   2785  CB  VAL A 177      29.243   4.572  22.526  1.00  0.00              
ATOM   2786  CG1 VAL A 177      28.689   3.706  23.648  1.00  0.00              
ATOM   2787  CG2 VAL A 177      30.450   5.361  23.011  1.00  0.00              
ATOM   2788  H   VAL A 177      31.341   2.974  22.379  1.00  0.00              
ATOM   2789  HA  VAL A 177      28.723   3.205  20.937  1.00  0.00              
ATOM   2790  HB  VAL A 177      28.490   5.300  22.223  1.00  0.00              
ATOM   2791 1HG1 VAL A 177      28.429   4.336  24.499  1.00  0.00              
ATOM   2792 2HG1 VAL A 177      27.799   3.184  23.299  1.00  0.00              
ATOM   2793 3HG1 VAL A 177      29.442   2.980  23.952  1.00  0.00              
ATOM   2794 1HG2 VAL A 177      30.167   5.969  23.870  1.00  0.00              
ATOM   2795 2HG2 VAL A 177      31.243   4.671  23.299  1.00  0.00              
ATOM   2796 3HG2 VAL A 177      30.807   6.009  22.210  1.00  0.00              
ATOM   2797  N   HIS A 178      31.271   4.714  19.810  1.00  0.00              
ATOM   2798  CA  HIS A 178      31.702   5.508  18.656  1.00  0.00              
ATOM   2799  C   HIS A 178      31.958   4.693  17.404  1.00  0.00              
ATOM   2800  O   HIS A 178      31.906   5.251  16.313  1.00  0.00              
ATOM   2801  CB  HIS A 178      32.968   6.299  19.003  1.00  0.00              
ATOM   2802  CG  HIS A 178      32.763   7.320  20.078  1.00  0.00              
ATOM   2803  ND1 HIS A 178      33.811   7.915  20.749  1.00  0.00              
ATOM   2804  CD2 HIS A 178      31.632   7.852  20.600  1.00  0.00              
ATOM   2805  CE1 HIS A 178      33.333   8.770  21.637  1.00  0.00              
ATOM   2806  NE2 HIS A 178      32.014   8.749  21.566  1.00  0.00              
ATOM   2807  H   HIS A 178      31.964   4.216  20.351  1.00  0.00              
ATOM   2808  HA  HIS A 178      30.914   6.207  18.377  1.00  0.00              
ATOM   2809 1HB  HIS A 178      33.747   5.624  19.360  1.00  0.00              
ATOM   2810 2HB  HIS A 178      33.327   6.836  18.126  1.00  0.00              
ATOM   2811  HD2 HIS A 178      30.574   7.691  20.391  1.00  0.00              
ATOM   2812  HE1 HIS A 178      34.006   9.346  22.271  1.00  0.00              
ATOM   2813  HE2 HIS A 178      31.381   9.301  22.127  1.00  0.00              
ATOM   2814  N   PHE A 179      32.234   3.391  17.558  1.00  0.00              
ATOM   2815  CA  PHE A 179      32.567   2.511  16.427  1.00  0.00              
ATOM   2816  C   PHE A 179      31.712   1.264  16.327  1.00  0.00              
ATOM   2817  O   PHE A 179      31.034   1.078  15.319  1.00  0.00              
ATOM   2818  CB  PHE A 179      34.038   2.100  16.506  1.00  0.00              
ATOM   2819  CG  PHE A 179      34.472   1.185  15.395  1.00  0.00              
ATOM   2820  CD1 PHE A 179      34.652   1.670  14.108  1.00  0.00              
ATOM   2821  CD2 PHE A 179      34.701  -0.161  15.635  1.00  0.00              
ATOM   2822  CE1 PHE A 179      35.051   0.830  13.086  1.00  0.00              
ATOM   2823  CE2 PHE A 179      35.101  -1.003  14.616  1.00  0.00              
ATOM   2824  CZ  PHE A 179      35.276  -0.507  13.340  1.00  0.00              
ATOM   2825  H   PHE A 179      32.210   3.003  18.491  1.00  0.00              
ATOM   2826  HA  PHE A 179      32.397   3.037  15.486  1.00  0.00              
ATOM   2827 1HB  PHE A 179      34.678   2.980  16.452  1.00  0.00              
ATOM   2828 2HB  PHE A 179      34.229   1.569  17.438  1.00  0.00              
ATOM   2829  HD1 PHE A 179      34.475   2.727  13.908  1.00  0.00              
ATOM   2830  HD2 PHE A 179      34.563  -0.554  16.643  1.00  0.00              
ATOM   2831  HE1 PHE A 179      35.188   1.224  12.080  1.00  0.00              
ATOM   2832  HE2 PHE A 179      35.278  -2.059  14.818  1.00  0.00              
ATOM   2833  HZ  PHE A 179      35.589  -1.170  12.535  1.00  0.00              
ATOM   2834  N   ILE A 180      31.732   0.414  17.345  1.00  0.00              
ATOM   2835  CA  ILE A 180      31.058  -0.905  17.231  1.00  0.00              
ATOM   2836  C   ILE A 180      29.551  -0.870  17.053  1.00  0.00              
ATOM   2837  O   ILE A 180      29.037  -1.535  16.152  1.00  0.00              
ATOM   2838  CB  ILE A 180      31.352  -1.775  18.467  1.00  0.00              
ATOM   2839  CG1 ILE A 180      32.835  -2.153  18.513  1.00  0.00              
ATOM   2840  CG2 ILE A 180      30.481  -3.022  18.459  1.00  0.00              
ATOM   2841  CD1 ILE A 180      33.268  -2.767  19.825  1.00  0.00              
ATOM   2842  H   ILE A 180      32.206   0.651  18.205  1.00  0.00              
ATOM   2843  HA  ILE A 180      31.379  -1.424  16.329  1.00  0.00              
ATOM   2844  HB  ILE A 180      31.148  -1.194  19.366  1.00  0.00              
ATOM   2845 1HG1 ILE A 180      33.014  -2.860  17.704  1.00  0.00              
ATOM   2846 2HG1 ILE A 180      33.407  -1.243  18.332  1.00  0.00              
ATOM   2847 1HG2 ILE A 180      30.702  -3.625  19.339  1.00  0.00              
ATOM   2848 2HG2 ILE A 180      29.431  -2.732  18.473  1.00  0.00              
ATOM   2849 3HG2 ILE A 180      30.685  -3.603  17.560  1.00  0.00              
ATOM   2850 1HD1 ILE A 180      34.330  -3.008  19.781  1.00  0.00              
ATOM   2851 2HD1 ILE A 180      33.090  -2.059  20.635  1.00  0.00              
ATOM   2852 3HD1 ILE A 180      32.698  -3.677  20.007  1.00  0.00              
ATOM   2853  N   ILE A 181      28.844  -0.109  17.886  1.00  0.00              
ATOM   2854  CA  ILE A 181      27.378  -0.070  17.806  1.00  0.00              
ATOM   2855  C   ILE A 181      26.911   0.478  16.430  1.00  0.00              
ATOM   2856  O   ILE A 181      26.123  -0.190  15.769  1.00  0.00              
ATOM   2857  CB  ILE A 181      26.778   0.792  18.932  1.00  0.00              
ATOM   2858  CG1 ILE A 181      26.970   0.108  20.288  1.00  0.00              
ATOM   2859  CG2 ILE A 181      25.304   1.059  18.670  1.00  0.00              
ATOM   2860  CD1 ILE A 181      26.650   0.994  21.470  1.00  0.00              
ATOM   2861  H   ILE A 181      29.313   0.452  18.582  1.00  0.00              
ATOM   2862  HA  ILE A 181      26.964  -1.078  17.858  1.00  0.00              
ATOM   2863  HB  ILE A 181      27.316   1.738  18.980  1.00  0.00              
ATOM   2864 1HG1 ILE A 181      26.321  -0.767  20.304  1.00  0.00              
ATOM   2865 2HG1 ILE A 181      28.010  -0.212  20.346  1.00  0.00              
ATOM   2866 1HG2 ILE A 181      24.896   1.669  19.476  1.00  0.00              
ATOM   2867 2HG2 ILE A 181      25.193   1.586  17.724  1.00  0.00              
ATOM   2868 3HG2 ILE A 181      24.765   0.112  18.624  1.00  0.00              
ATOM   2869 1HD1 ILE A 181      26.810   0.440  22.395  1.00  0.00              
ATOM   2870 2HD1 ILE A 181      27.300   1.870  21.456  1.00  0.00              
ATOM   2871 3HD1 ILE A 181      25.611   1.314  21.415  1.00  0.00              
ATOM   2872  N   PRO A 182      27.387   1.670  16.010  1.00  0.00              
ATOM   2873  CA  PRO A 182      26.992   2.139  14.686  1.00  0.00              
ATOM   2874  C   PRO A 182      27.473   1.262  13.503  1.00  0.00              
ATOM   2875  O   PRO A 182      26.784   1.229  12.489  1.00  0.00              
ATOM   2876  CB  PRO A 182      27.601   3.543  14.631  1.00  0.00              
ATOM   2877  CG  PRO A 182      28.739   3.492  15.593  1.00  0.00              
ATOM   2878  CD  PRO A 182      28.272   2.606  16.717  1.00  0.00              
ATOM   2879  HA  PRO A 182      25.901   2.145  14.545  1.00  0.00              
ATOM   2880 1HB  PRO A 182      27.948   3.793  13.617  1.00  0.00              
ATOM   2881 2HB  PRO A 182      26.870   4.312  14.920  1.00  0.00              
ATOM   2882 1HG  PRO A 182      29.643   3.084  15.118  1.00  0.00              
ATOM   2883 2HG  PRO A 182      28.994   4.497  15.961  1.00  0.00              
ATOM   2884 1HD  PRO A 182      29.106   2.091  17.215  1.00  0.00              
ATOM   2885 2HD  PRO A 182      27.732   3.169  17.493  1.00  0.00              
ATOM   2886  N   LEU A 183      28.615   0.577  13.633  1.00  0.00              
ATOM   2887  CA  LEU A 183      29.082  -0.392  12.619  1.00  0.00              
ATOM   2888  C   LEU A 183      28.088  -1.531  12.450  1.00  0.00              
ATOM   2889  O   LEU A 183      27.785  -1.919  11.338  1.00  0.00              
ATOM   2890  CB  LEU A 183      30.459  -0.949  13.000  1.00  0.00              
ATOM   2891  CG  LEU A 183      31.016  -2.018  12.052  1.00  0.00              
ATOM   2892  CD1 LEU A 183      31.237  -1.424  10.667  1.00  0.00              
ATOM   2893  CD2 LEU A 183      32.317  -2.570  12.615  1.00  0.00              
ATOM   2894  H   LEU A 183      29.177   0.733  14.458  1.00  0.00              
ATOM   2895  HA  LEU A 183      29.157   0.102  11.651  1.00  0.00              
ATOM   2896 1HB  LEU A 183      31.047  -0.036  12.920  1.00  0.00              
ATOM   2897 2HB  LEU A 183      30.480  -1.305  14.030  1.00  0.00              
ATOM   2898  HG  LEU A 183      30.293  -2.834  12.023  1.00  0.00              
ATOM   2899 1HD1 LEU A 183      31.632  -2.191  10.001  1.00  0.00              
ATOM   2900 2HD1 LEU A 183      30.289  -1.057  10.274  1.00  0.00              
ATOM   2901 3HD1 LEU A 183      31.947  -0.601  10.734  1.00  0.00              
ATOM   2902 1HD2 LEU A 183      32.711  -3.331  11.941  1.00  0.00              
ATOM   2903 2HD2 LEU A 183      33.042  -1.763  12.716  1.00  0.00              
ATOM   2904 3HD2 LEU A 183      32.131  -3.015  13.593  1.00  0.00              
ATOM   2905  N   ILE A 184      27.595  -2.061  13.563  1.00  0.00              
ATOM   2906  CA  ILE A 184      26.623  -3.166  13.539  1.00  0.00              
ATOM   2907  C   ILE A 184      25.329  -2.752  12.837  1.00  0.00              
ATOM   2908  O   ILE A 184      24.795  -3.503  12.017  1.00  0.00              
ATOM   2909  CB  ILE A 184      26.288  -3.658  14.959  1.00  0.00              
ATOM   2910  CG1 ILE A 184      27.505  -4.342  15.588  1.00  0.00              
ATOM   2911  CG2 ILE A 184      25.098  -4.604  14.927  1.00  0.00              
ATOM   2912  CD1 ILE A 184      27.365  -4.593  17.072  1.00  0.00              
ATOM   2913  H   ILE A 184      27.900  -1.693  14.453  1.00  0.00              
ATOM   2914  HA  ILE A 184      27.003  -3.999  12.948  1.00  0.00              
ATOM   2915  HB  ILE A 184      26.053  -2.798  15.586  1.00  0.00              
ATOM   2916 1HG1 ILE A 184      27.647  -5.290  15.071  1.00  0.00              
ATOM   2917 2HG1 ILE A 184      28.367  -3.699  15.408  1.00  0.00              
ATOM   2918 1HG2 ILE A 184      24.875  -4.943  15.938  1.00  0.00              
ATOM   2919 2HG2 ILE A 184      24.232  -4.086  14.519  1.00  0.00              
ATOM   2920 3HG2 ILE A 184      25.334  -5.465  14.300  1.00  0.00              
ATOM   2921 1HD1 ILE A 184      28.265  -5.080  17.446  1.00  0.00              
ATOM   2922 2HD1 ILE A 184      27.224  -3.644  17.591  1.00  0.00              
ATOM   2923 3HD1 ILE A 184      26.505  -5.236  17.253  1.00  0.00              
ATOM   2924  N   VAL A 185      24.844  -1.559  13.166  1.00  0.00              
ATOM   2925  CA  VAL A 185      23.606  -1.035  12.598  1.00  0.00              
ATOM   2926  C   VAL A 185      23.771  -0.782  11.094  1.00  0.00              
ATOM   2927  O   VAL A 185      22.871  -1.088  10.329  1.00  0.00              
ATOM   2928  CB  VAL A 185      23.171   0.269  13.292  1.00  0.00              
ATOM   2929  CG1 VAL A 185      21.949   0.857  12.603  1.00  0.00              
ATOM   2930  CG2 VAL A 185      22.882   0.019  14.764  1.00  0.00              
ATOM   2931  H   VAL A 185      25.354  -0.998  13.833  1.00  0.00              
ATOM   2932  HA  VAL A 185      22.796  -1.760  12.680  1.00  0.00              
ATOM   2933  HB  VAL A 185      23.993   0.985  13.248  1.00  0.00              
ATOM   2934 1HG1 VAL A 185      21.656   1.779  13.106  1.00  0.00              
ATOM   2935 2HG1 VAL A 185      22.188   1.073  11.561  1.00  0.00              
ATOM   2936 3HG1 VAL A 185      21.127   0.143  12.647  1.00  0.00              
ATOM   2937 1HG2 VAL A 185      22.577   0.951  15.239  1.00  0.00              
ATOM   2938 2HG2 VAL A 185      22.082  -0.716  14.857  1.00  0.00              
ATOM   2939 3HG2 VAL A 185      23.780  -0.360  15.252  1.00  0.00              
ATOM   2940  N   ILE A 186      24.919  -0.227  10.701  1.00  0.00              
ATOM   2941  CA  ILE A 186      25.290  -0.015   9.294  1.00  0.00              
ATOM   2942  C   ILE A 186      25.343  -1.314   8.527  1.00  0.00              
ATOM   2943  O   ILE A 186      24.839  -1.388   7.414  1.00  0.00              
ATOM   2944  CB  ILE A 186      26.654   0.687   9.162  1.00  0.00              
ATOM   2945  CG1 ILE A 186      26.549   2.145   9.615  1.00  0.00              
ATOM   2946  CG2 ILE A 186      27.157   0.606   7.729  1.00  0.00              
ATOM   2947  CD1 ILE A 186      27.887   2.827   9.792  1.00  0.00              
ATOM   2948  H   ILE A 186      25.561   0.060  11.428  1.00  0.00              
ATOM   2949  HA  ILE A 186      24.530   0.572   8.780  1.00  0.00              
ATOM   2950  HB  ILE A 186      27.369   0.202   9.826  1.00  0.00              
ATOM   2951 1HG1 ILE A 186      25.967   2.677   8.864  1.00  0.00              
ATOM   2952 2HG1 ILE A 186      26.011   2.152  10.563  1.00  0.00              
ATOM   2953 1HG2 ILE A 186      28.122   1.108   7.653  1.00  0.00              
ATOM   2954 2HG2 ILE A 186      27.268  -0.438   7.441  1.00  0.00              
ATOM   2955 3HG2 ILE A 186      26.443   1.092   7.064  1.00  0.00              
ATOM   2956 1HD1 ILE A 186      27.732   3.857  10.114  1.00  0.00              
ATOM   2957 2HD1 ILE A 186      28.471   2.296  10.544  1.00  0.00              
ATOM   2958 3HD1 ILE A 186      28.426   2.822   8.846  1.00  0.00              
ATOM   2959  N   PHE A 187      25.964  -2.320   9.139  1.00  0.00              
ATOM   2960  CA  PHE A 187      26.097  -3.647   8.541  1.00  0.00              
ATOM   2961  C   PHE A 187      24.752  -4.187   8.050  1.00  0.00              
ATOM   2962  O   PHE A 187      24.639  -4.606   6.898  1.00  0.00              
ATOM   2963  CB  PHE A 187      26.716  -4.620   9.547  1.00  0.00              
ATOM   2964  CG  PHE A 187      26.826  -6.029   9.038  1.00  0.00              
ATOM   2965  CD1 PHE A 187      27.861  -6.397   8.191  1.00  0.00              
ATOM   2966  CD2 PHE A 187      25.894  -6.989   9.404  1.00  0.00              
ATOM   2967  CE1 PHE A 187      27.963  -7.693   7.722  1.00  0.00              
ATOM   2968  CE2 PHE A 187      25.994  -8.285   8.937  1.00  0.00              
ATOM   2969  CZ  PHE A 187      27.030  -8.637   8.095  1.00  0.00              
ATOM   2970  H   PHE A 187      26.357  -2.151  10.054  1.00  0.00              
ATOM   2971  HA  PHE A 187      26.741  -3.594   7.662  1.00  0.00              
ATOM   2972 1HB  PHE A 187      27.725  -4.302   9.804  1.00  0.00              
ATOM   2973 2HB  PHE A 187      26.108  -4.661  10.450  1.00  0.00              
ATOM   2974  HD1 PHE A 187      28.599  -5.650   7.897  1.00  0.00              
ATOM   2975  HD2 PHE A 187      25.076  -6.710  10.069  1.00  0.00              
ATOM   2976  HE1 PHE A 187      28.781  -7.968   7.057  1.00  0.00              
ATOM   2977  HE2 PHE A 187      25.256  -9.030   9.233  1.00  0.00              
ATOM   2978  HZ  PHE A 187      27.109  -9.658   7.725  1.00  0.00              
ATOM   2979  N   PHE A 188      23.745  -4.177   8.921  1.00  0.00              
ATOM   2980  CA  PHE A 188      22.432  -4.678   8.545  1.00  0.00              
ATOM   2981  C   PHE A 188      21.755  -3.756   7.539  1.00  0.00              
ATOM   2982  O   PHE A 188      21.433  -4.169   6.437  1.00  0.00              
ATOM   2983  CB  PHE A 188      21.551  -4.843   9.785  1.00  0.00              
ATOM   2984  CG  PHE A 188      20.142  -5.264   9.475  1.00  0.00              
ATOM   2985  CD1 PHE A 188      19.857  -6.573   9.116  1.00  0.00              
ATOM   2986  CD2 PHE A 188      19.100  -4.352   9.542  1.00  0.00              
ATOM   2987  CE1 PHE A 188      18.562  -6.961   8.831  1.00  0.00              
ATOM   2988  CE2 PHE A 188      17.804  -4.737   9.259  1.00  0.00              
ATOM   2989  CZ  PHE A 188      17.535  -6.043   8.903  1.00  0.00              
ATOM   2990  H   PHE A 188      23.887  -3.818   9.855  1.00  0.00              
ATOM   2991  HA  PHE A 188      22.533  -5.649   8.055  1.00  0.00              
ATOM   2992 1HB  PHE A 188      21.967  -5.606  10.442  1.00  0.00              
ATOM   2993 2HB  PHE A 188      21.482  -3.899  10.324  1.00  0.00              
ATOM   2994  HD1 PHE A 188      20.669  -7.298   9.061  1.00  0.00              
ATOM   2995  HD2 PHE A 188      19.313  -3.320   9.823  1.00  0.00              
ATOM   2996  HE1 PHE A 188      18.352  -7.992   8.550  1.00  0.00              
ATOM   2997  HE2 PHE A 188      16.994  -4.010   9.315  1.00  0.00              
ATOM   2998  HZ  PHE A 188      16.514  -6.348   8.677  1.00  0.00              
ATOM   2999  N   CYS A 189      21.550  -2.510   7.940  1.00  0.00              
ATOM   3000  CA  CYS A 189      20.784  -1.563   7.131  1.00  0.00              
ATOM   3001  C   CYS A 189      21.463  -1.243   5.816  1.00  0.00              
ATOM   3002  O   CYS A 189      20.818  -1.342   4.786  1.00  0.00              
ATOM   3003  CB  CYS A 189      20.743  -0.321   8.022  1.00  0.00              
ATOM   3004  SG  CYS A 189      19.740  -0.502   9.516  1.00  0.00              
ATOM   3005  H   CYS A 189      21.934  -2.206   8.824  1.00  0.00              
ATOM   3006  HA  CYS A 189      19.762  -1.888   6.937  1.00  0.00              
ATOM   3007 1HB  CYS A 189      21.747  -0.066   8.361  1.00  0.00              
ATOM   3008 2HB  CYS A 189      20.319   0.521   7.474  1.00  0.00              
ATOM   3009  HG  CYS A 189      18.598  -0.759   8.887  1.00  0.00              
ATOM   3010  N   TYR A 190      22.741  -0.874   5.839  1.00  0.00              
ATOM   3011  CA  TYR A 190      23.461  -0.644   4.584  1.00  0.00              
ATOM   3012  C   TYR A 190      23.679  -1.913   3.767  1.00  0.00              
ATOM   3013  O   TYR A 190      23.742  -1.820   2.550  1.00  0.00              
ATOM   3014  CB  TYR A 190      24.813   0.013   4.871  1.00  0.00              
ATOM   3015  CG  TYR A 190      25.393   0.764   3.693  1.00  0.00              
ATOM   3016  CD1 TYR A 190      24.763   0.748   2.458  1.00  0.00              
ATOM   3017  CD2 TYR A 190      26.569   1.489   3.821  1.00  0.00              
ATOM   3018  CE1 TYR A 190      25.288   1.432   1.378  1.00  0.00              
ATOM   3019  CE2 TYR A 190      27.103   2.177   2.749  1.00  0.00              
ATOM   3020  CZ  TYR A 190      26.460   2.146   1.529  1.00  0.00              
ATOM   3021  OH  TYR A 190      26.987   2.830   0.458  1.00  0.00              
ATOM   3022  H   TYR A 190      23.227  -0.747   6.715  1.00  0.00              
ATOM   3023  HA  TYR A 190      22.880   0.015   3.937  1.00  0.00              
ATOM   3024 1HB  TYR A 190      24.667   0.702   5.705  1.00  0.00              
ATOM   3025 2HB  TYR A 190      25.499  -0.779   5.170  1.00  0.00              
ATOM   3026  HD1 TYR A 190      23.838   0.182   2.346  1.00  0.00              
ATOM   3027  HD2 TYR A 190      27.072   1.509   4.788  1.00  0.00              
ATOM   3028  HE1 TYR A 190      24.783   1.410   0.413  1.00  0.00              
ATOM   3029  HE2 TYR A 190      28.029   2.740   2.870  1.00  0.00              
ATOM   3030  HH  TYR A 190      26.546   2.628  -0.371  1.00  0.00              
ATOM   3031  N   GLY A 191      23.799  -3.082   4.402  1.00  0.00              
ATOM   3032  CA  GLY A 191      23.965  -4.309   3.616  1.00  0.00              
ATOM   3033  C   GLY A 191      22.667  -4.465   2.827  1.00  0.00              
ATOM   3034  O   GLY A 191      22.722  -4.805   1.661  1.00  0.00              
ATOM   3035  H   GLY A 191      23.777  -3.143   5.410  1.00  0.00              
ATOM   3036 1HA  GLY A 191      24.827  -4.196   2.959  1.00  0.00              
ATOM   3037 2HA  GLY A 191      24.132  -5.146   4.292  1.00  0.00              
ATOM   3038  N   GLN A 192      21.514  -4.201   3.471  1.00  0.00              
ATOM   3039  CA  GLN A 192      20.189  -4.287   2.803  1.00  0.00              
ATOM   3040  C   GLN A 192      19.989  -3.269   1.687  1.00  0.00              
ATOM   3041  O   GLN A 192      19.353  -3.583   0.685  1.00  0.00              
ATOM   3042  CB  GLN A 192      19.069  -4.109   3.832  1.00  0.00              
ATOM   3043  CG  GLN A 192      18.934  -5.261   4.812  1.00  0.00              
ATOM   3044  CD  GLN A 192      18.593  -6.570   4.125  1.00  0.00              
ATOM   3045  OE1 GLN A 192      17.766  -6.609   3.210  1.00  0.00              
ATOM   3046  NE2 GLN A 192      19.227  -7.651   4.564  1.00  0.00              
ATOM   3047  H   GLN A 192      21.558  -3.935   4.445  1.00  0.00              
ATOM   3048  HA  GLN A 192      20.087  -5.257   2.319  1.00  0.00              
ATOM   3049 1HB  GLN A 192      19.282  -3.187   4.373  1.00  0.00              
ATOM   3050 2HB  GLN A 192      18.142  -3.994   3.270  1.00  0.00              
ATOM   3051 1HG  GLN A 192      19.678  -5.471   5.581  1.00  0.00              
ATOM   3052 2HG  GLN A 192      18.030  -4.871   5.280  1.00  0.00              
ATOM   3053 1HE2 GLN A 192      19.043  -8.543   4.149  1.00  0.00              
ATOM   3054 2HE2 GLN A 192      19.889  -7.574   5.310  1.00  0.00              
ATOM   3055  N   LEU A 193      20.517  -2.058   1.862  1.00  0.00              
ATOM   3056  CA  LEU A 193      20.493  -1.035   0.822  1.00  0.00              
ATOM   3057  C   LEU A 193      21.325  -1.523  -0.363  1.00  0.00              
ATOM   3058  O   LEU A 193      20.882  -1.406  -1.513  1.00  0.00              
ATOM   3059  CB  LEU A 193      21.026   0.301   1.356  1.00  0.00              
ATOM   3060  CG  LEU A 193      21.175   1.411   0.307  1.00  0.00              
ATOM   3061  CD1 LEU A 193      19.832   1.686  -0.356  1.00  0.00              
ATOM   3062  CD2 LEU A 193      21.717   2.668   0.970  1.00  0.00              
ATOM   3063  H   LEU A 193      20.948  -1.845   2.749  1.00  0.00              
ATOM   3064  HA  LEU A 193      19.470  -0.886   0.476  1.00  0.00              
ATOM   3065 1HB  LEU A 193      20.224   0.547   2.049  1.00  0.00              
ATOM   3066 2HB  LEU A 193      21.957   0.172   1.908  1.00  0.00              
ATOM   3067  HG  LEU A 193      21.914   1.072  -0.420  1.00  0.00              
ATOM   3068 1HD1 LEU A 193      19.948   2.475  -1.099  1.00  0.00              
ATOM   3069 2HD1 LEU A 193      19.475   0.779  -0.844  1.00  0.00              
ATOM   3070 3HD1 LEU A 193      19.112   2.001   0.398  1.00  0.00              
ATOM   3071 1HD2 LEU A 193      21.823   3.456   0.224  1.00  0.00              
ATOM   3072 2HD2 LEU A 193      21.027   2.995   1.749  1.00  0.00              
ATOM   3073 3HD2 LEU A 193      22.690   2.456   1.414  1.00  0.00              
ATOM   3074  N   VAL A 194      22.519  -2.071  -0.097  1.00  0.00              
ATOM   3075  CA  VAL A 194      23.329  -2.667  -1.178  1.00  0.00              
ATOM   3076  C   VAL A 194      22.609  -3.811  -1.861  1.00  0.00              
ATOM   3077  O   VAL A 194      22.694  -3.916  -3.073  1.00  0.00              
ATOM   3078  CB  VAL A 194      24.683  -3.184  -0.657  1.00  0.00              
ATOM   3079  CG1 VAL A 194      25.397  -3.986  -1.734  1.00  0.00              
ATOM   3080  CG2 VAL A 194      25.553  -2.026  -0.192  1.00  0.00              
ATOM   3081  H   VAL A 194      22.876  -2.081   0.849  1.00  0.00              
ATOM   3082  HA  VAL A 194      23.516  -1.946  -1.976  1.00  0.00              
ATOM   3083  HB  VAL A 194      24.509  -3.818   0.213  1.00  0.00              
ATOM   3084 1HG1 VAL A 194      26.352  -4.344  -1.349  1.00  0.00              
ATOM   3085 2HG1 VAL A 194      24.781  -4.837  -2.023  1.00  0.00              
ATOM   3086 3HG1 VAL A 194      25.573  -3.352  -2.603  1.00  0.00              
ATOM   3087 1HG2 VAL A 194      26.505  -2.410   0.174  1.00  0.00              
ATOM   3088 2HG2 VAL A 194      25.731  -1.348  -1.027  1.00  0.00              
ATOM   3089 3HG2 VAL A 194      25.047  -1.490   0.611  1.00  0.00              
ATOM   3090  N   PHE A 195      21.908  -4.653  -1.103  1.00  0.00              
ATOM   3091  CA  PHE A 195      21.136  -5.763  -1.702  1.00  0.00              
ATOM   3092  C   PHE A 195      20.034  -5.249  -2.606  1.00  0.00              
ATOM   3093  O   PHE A 195      19.775  -5.835  -3.636  1.00  0.00              
ATOM   3094  CB  PHE A 195      20.533  -6.655  -0.615  1.00  0.00              
ATOM   3095  CG  PHE A 195      21.558  -7.357   0.230  1.00  0.00              
ATOM   3096  CD1 PHE A 195      22.871  -7.473  -0.200  1.00  0.00              
ATOM   3097  CD2 PHE A 195      21.210  -7.902   1.457  1.00  0.00              
ATOM   3098  CE1 PHE A 195      23.814  -8.119   0.576  1.00  0.00              
ATOM   3099  CE2 PHE A 195      22.151  -8.547   2.236  1.00  0.00              
ATOM   3100  CZ  PHE A 195      23.455  -8.656   1.794  1.00  0.00              
ATOM   3101  H   PHE A 195      21.901  -4.533  -0.100  1.00  0.00              
ATOM   3102  HA  PHE A 195      21.790  -6.374  -2.326  1.00  0.00              
ATOM   3103 1HB  PHE A 195      19.924  -6.059   0.064  1.00  0.00              
ATOM   3104 2HB  PHE A 195      19.917  -7.431  -1.066  1.00  0.00              
ATOM   3105  HD1 PHE A 195      23.155  -7.048  -1.163  1.00  0.00              
ATOM   3106  HD2 PHE A 195      20.181  -7.817   1.805  1.00  0.00              
ATOM   3107  HE1 PHE A 195      24.842  -8.204   0.226  1.00  0.00              
ATOM   3108  HE2 PHE A 195      21.866  -8.972   3.198  1.00  0.00              
ATOM   3109  HZ  PHE A 195      24.197  -9.166   2.406  1.00  0.00              
ATOM   3110  N   THR A 196      19.386  -4.147  -2.210  1.00  0.00              
ATOM   3111  CA  THR A 196      18.373  -3.515  -3.065  1.00  0.00              
ATOM   3112  C   THR A 196      18.969  -3.038  -4.370  1.00  0.00              
ATOM   3113  O   THR A 196      18.363  -3.225  -5.403  1.00  0.00              
ATOM   3114  CB  THR A 196      17.700  -2.321  -2.364  1.00  0.00              
ATOM   3115  OG1 THR A 196      17.019  -2.776  -1.188  1.00  0.00              
ATOM   3116  CG2 THR A 196      16.702  -1.650  -3.295  1.00  0.00              
ATOM   3117  H   THR A 196      19.593  -3.739  -1.310  1.00  0.00              
ATOM   3118  HA  THR A 196      17.606  -4.245  -3.326  1.00  0.00              
ATOM   3119  HB  THR A 196      18.466  -1.602  -2.075  1.00  0.00              
ATOM   3120  HG1 THR A 196      17.653  -2.889  -0.475  1.00  0.00              
ATOM   3121 1HG2 THR A 196      16.236  -0.808  -2.783  1.00  0.00              
ATOM   3122 2HG2 THR A 196      17.219  -1.293  -4.186  1.00  0.00              
ATOM   3123 3HG2 THR A 196      15.935  -2.368  -3.584  1.00  0.00              
ATOM   3124  N   VAL A 197      20.144  -2.430  -4.304  1.00  0.00              
ATOM   3125  CA  VAL A 197      20.841  -1.989  -5.496  1.00  0.00              
ATOM   3126  C   VAL A 197      21.146  -3.194  -6.413  1.00  0.00              
ATOM   3127  O   VAL A 197      21.031  -3.085  -7.620  1.00  0.00              
ATOM   3128  CB  VAL A 197      22.151  -1.259  -5.143  1.00  0.00              
ATOM   3129  CG1 VAL A 197      22.961  -0.981  -6.401  1.00  0.00              
ATOM   3130  CG2 VAL A 197      21.856   0.037  -4.404  1.00  0.00              
ATOM   3131  H   VAL A 197      20.563  -2.269  -3.399  1.00  0.00              
ATOM   3132  HA  VAL A 197      20.220  -1.321  -6.095  1.00  0.00              
ATOM   3133  HB  VAL A 197      22.734  -1.884  -4.467  1.00  0.00              
ATOM   3134 1HG1 VAL A 197      23.884  -0.465  -6.133  1.00  0.00              
ATOM   3135 2HG1 VAL A 197      23.203  -1.922  -6.894  1.00  0.00              
ATOM   3136 3HG1 VAL A 197      22.380  -0.355  -7.077  1.00  0.00              
ATOM   3137 1HG2 VAL A 197      22.792   0.540  -4.162  1.00  0.00              
ATOM   3138 2HG2 VAL A 197      21.249   0.686  -5.036  1.00  0.00              
ATOM   3139 3HG2 VAL A 197      21.315  -0.183  -3.484  1.00  0.00              
ATOM   3140  N   LYS A 198      21.520  -4.326  -5.825  1.00  0.00              
ATOM   3141  CA  LYS A 198      21.738  -5.581  -6.582  1.00  0.00              
ATOM   3142  C   LYS A 198      20.455  -6.120  -7.191  1.00  0.00              
ATOM   3143  O   LYS A 198      20.456  -6.586  -8.327  1.00  0.00              
ATOM   3144  CB  LYS A 198      22.361  -6.651  -5.684  1.00  0.00              
ATOM   3145  CG  LYS A 198      23.805  -6.375  -5.286  1.00  0.00              
ATOM   3146  CD  LYS A 198      24.347  -7.466  -4.375  1.00  0.00              
ATOM   3147  CE  LYS A 198      25.797  -7.205  -3.997  1.00  0.00              
ATOM   3148  NZ  LYS A 198      26.341  -8.266  -3.107  1.00  0.00              
ATOM   3149  H   LYS A 198      21.660  -4.326  -4.825  1.00  0.00              
ATOM   3150  HA  LYS A 198      22.412  -5.394  -7.419  1.00  0.00              
ATOM   3151 1HB  LYS A 198      21.744  -6.714  -4.787  1.00  0.00              
ATOM   3152 2HB  LYS A 198      22.309  -7.595  -6.227  1.00  0.00              
ATOM   3153 1HG  LYS A 198      24.410  -6.324  -6.192  1.00  0.00              
ATOM   3154 2HG  LYS A 198      23.846  -5.417  -4.769  1.00  0.00              
ATOM   3155 1HD  LYS A 198      23.736  -7.499  -3.472  1.00  0.00              
ATOM   3156 2HD  LYS A 198      24.274  -8.421  -4.895  1.00  0.00              
ATOM   3157 1HE  LYS A 198      26.386  -7.163  -4.912  1.00  0.00              
ATOM   3158 2HE  LYS A 198      25.849  -6.243  -3.488  1.00  0.00              
ATOM   3159 1HZ  LYS A 198      27.302  -8.055  -2.880  1.00  0.00              
ATOM   3160 2HZ  LYS A 198      25.795  -8.305  -2.257  1.00  0.00              
ATOM   3161 3HZ  LYS A 198      26.293  -9.158  -3.578  1.00  0.00              
ATOM   3162  N   GLU A 199      19.372  -6.042  -6.418  1.00  0.00              
ATOM   3163  CA  GLU A 199      18.082  -6.562  -6.851  1.00  0.00              
ATOM   3164  C   GLU A 199      17.567  -5.745  -8.030  1.00  0.00              
ATOM   3165  O   GLU A 199      16.849  -6.257  -8.888  1.00  0.00              
ATOM   3166  CB  GLU A 199      17.071  -6.540  -5.703  1.00  0.00              
ATOM   3167  CG  GLU A 199      17.287  -7.623  -4.655  1.00  0.00              
ATOM   3168  CD  GLU A 199      16.379  -7.428  -3.473  1.00  0.00              
ATOM   3169  OE1 GLU A 199      15.668  -6.452  -3.449  1.00  0.00              
ATOM   3170  OE2 GLU A 199      16.314  -8.308  -2.648  1.00  0.00              
ATOM   3171  H   GLU A 199      19.449  -5.611  -5.507  1.00  0.00              
ATOM   3172  HA  GLU A 199      18.193  -7.592  -7.192  1.00  0.00              
ATOM   3173 1HB  GLU A 199      17.145  -5.560  -5.232  1.00  0.00              
ATOM   3174 2HB  GLU A 199      16.082  -6.657  -6.146  1.00  0.00              
ATOM   3175 1HG  GLU A 199      17.163  -8.633  -5.044  1.00  0.00              
ATOM   3176 2HG  GLU A 199      18.321  -7.478  -4.346  1.00  0.00              
ATOM   3177  N   ALA A 200      17.938  -4.469  -8.066  1.00  0.00              
ATOM   3178  CA  ALA A 200      17.564  -3.592  -9.170  1.00  0.00              
ATOM   3179  C   ALA A 200      18.007  -4.196 -10.495  1.00  0.00              
ATOM   3180  O   ALA A 200      17.408  -3.935 -11.538  1.00  0.00              
ATOM   3181  CB  ALA A 200      18.162  -2.206  -8.981  1.00  0.00              
ATOM   3182  H   ALA A 200      18.495  -4.097  -7.308  1.00  0.00              
ATOM   3183  HA  ALA A 200      16.478  -3.501  -9.189  1.00  0.00              
ATOM   3184 1HB  ALA A 200      17.877  -1.570  -9.820  1.00  0.00              
ATOM   3185 2HB  ALA A 200      17.790  -1.771  -8.054  1.00  0.00              
ATOM   3186 3HB  ALA A 200      19.248  -2.282  -8.936  1.00  0.00              
ATOM   3187  N   ALA A 201      19.135  -5.051 -10.580  1.00  0.00              
ATOM   3188  CA  ALA A 201      19.658  -5.650 -11.802  1.00  0.00              
ATOM   3189  C   ALA A 201      18.681  -6.648 -12.408  1.00  0.00              
ATOM   3190  O   ALA A 201      18.822  -7.044 -13.566  1.00  0.00              
ATOM   3191  CB  ALA A 201      20.996  -6.322 -11.527  1.00  0.00              
ATOM   3192  H   ALA A 201      19.585  -5.257  -9.699  1.00  0.00              
ATOM   3193  HA  ALA A 201      19.808  -4.864 -12.542  1.00  0.00              
ATOM   3194 1HB  ALA A 201      21.378  -6.761 -12.448  1.00  0.00              
ATOM   3195 2HB  ALA A 201      21.705  -5.582 -11.156  1.00  0.00              
ATOM   3196 3HB  ALA A 201      20.863  -7.104 -10.781  1.00  0.00              
ATOM   3197  N   ALA A 202      17.690  -7.053 -11.622  1.00  0.00              
ATOM   3198  CA  ALA A 202      16.681  -7.998 -12.082  1.00  0.00              
ATOM   3199  C   ALA A 202      15.921  -7.405 -13.263  1.00  0.00              
ATOM   3200  O   ALA A 202      15.444  -8.129 -14.135  1.00  0.00              
ATOM   3201  CB  ALA A 202      15.729  -8.365 -10.955  1.00  0.00              
ATOM   3202  H   ALA A 202      17.636  -6.698 -10.677  1.00  0.00              
ATOM   3203  HA  ALA A 202      17.180  -8.906 -12.421  1.00  0.00              
ATOM   3204 1HB  ALA A 202      14.978  -9.062 -11.326  1.00  0.00              
ATOM   3205 2HB  ALA A 202      16.287  -8.833 -10.143  1.00  0.00              
ATOM   3206 3HB  ALA A 202      15.238  -7.466 -10.585  1.00  0.00              
ATOM   3207  N   GLN A 203      15.812  -6.080 -13.284  1.00  0.00              
ATOM   3208  CA  GLN A 203      15.134  -5.384 -14.372  1.00  0.00              
ATOM   3209  C   GLN A 203      16.014  -4.286 -14.956  1.00  0.00              
ATOM   3210  O   GLN A 203      16.526  -3.435 -14.228  1.00  0.00              
ATOM   3211  CB  GLN A 203      13.813  -4.783 -13.883  1.00  0.00              
ATOM   3212  CG  GLN A 203      13.014  -4.075 -14.964  1.00  0.00              
ATOM   3213  CD  GLN A 203      11.659  -3.606 -14.468  1.00  0.00              
ATOM   3214  OE1 GLN A 203      11.332  -3.748 -13.287  1.00  0.00              
ATOM   3215  NE2 GLN A 203      10.861  -3.048 -15.371  1.00  0.00              
ATOM   3216  H   GLN A 203      16.207  -5.542 -12.526  1.00  0.00              
ATOM   3217  HA  GLN A 203      14.932  -6.084 -15.183  1.00  0.00              
ATOM   3218 1HB  GLN A 203      13.228  -5.604 -13.470  1.00  0.00              
ATOM   3219 2HB  GLN A 203      14.063  -4.080 -13.089  1.00  0.00              
ATOM   3220 1HG  GLN A 203      13.435  -3.285 -15.586  1.00  0.00              
ATOM   3221 2HG  GLN A 203      12.870  -4.972 -15.567  1.00  0.00              
ATOM   3222 1HE2 GLN A 203       9.954  -2.720 -15.103  1.00  0.00              
ATOM   3223 2HE2 GLN A 203      11.166  -2.954 -16.319  1.00  0.00              
ATOM   3224  N   GLN A 204      16.186  -4.311 -16.273  1.00  0.00              
ATOM   3225  CA  GLN A 204      17.073  -3.370 -16.947  1.00  0.00              
ATOM   3226  C   GLN A 204      16.535  -1.950 -16.812  1.00  0.00              
ATOM   3227  O   GLN A 204      17.298  -1.006 -16.603  1.00  0.00              
ATOM   3228  CB  GLN A 204      17.226  -3.733 -18.427  1.00  0.00              
ATOM   3229  CG  GLN A 204      18.018  -5.005 -18.678  1.00  0.00              
ATOM   3230  CD  GLN A 204      18.046  -5.389 -20.145  1.00  0.00              
ATOM   3231  OE1 GLN A 204      17.392  -4.758 -20.979  1.00  0.00              
ATOM   3232  NE2 GLN A 204      18.803  -6.432 -20.468  1.00  0.00              
ATOM   3233  H   GLN A 204      15.691  -4.998 -16.821  1.00  0.00              
ATOM   3234  HA  GLN A 204      18.054  -3.388 -16.472  1.00  0.00              
ATOM   3235 1HB  GLN A 204      16.218  -3.840 -18.830  1.00  0.00              
ATOM   3236 2HB  GLN A 204      17.721  -2.890 -18.908  1.00  0.00              
ATOM   3237 1HG  GLN A 204      19.014  -5.169 -18.269  1.00  0.00              
ATOM   3238 2HG  GLN A 204      17.305  -5.653 -18.165  1.00  0.00              
ATOM   3239 1HE2 GLN A 204      18.861  -6.733 -21.421  1.00  0.00              
ATOM   3240 2HE2 GLN A 204      19.315  -6.917 -19.759  1.00  0.00              
ATOM   3241  N   GLN A 205      15.220  -1.807 -16.934  1.00  0.00              
ATOM   3242  CA  GLN A 205      14.582  -0.498 -16.859  1.00  0.00              
ATOM   3243  C   GLN A 205      14.746   0.082 -15.461  1.00  0.00              
ATOM   3244  O   GLN A 205      14.898   1.292 -15.295  1.00  0.00              
ATOM   3245  CB  GLN A 205      13.096  -0.596 -17.215  1.00  0.00              
ATOM   3246  CG  GLN A 205      12.826  -0.902 -18.679  1.00  0.00              
ATOM   3247  CD  GLN A 205      11.348  -1.088 -18.968  1.00  0.00              
ATOM   3248  OE1 GLN A 205      10.516  -1.064 -18.057  1.00  0.00              
ATOM   3249  NE2 GLN A 205      11.014  -1.277 -20.239  1.00  0.00              
ATOM   3250  H   GLN A 205      14.648  -2.626 -17.079  1.00  0.00              
ATOM   3251  HA  GLN A 205      15.071   0.186 -17.553  1.00  0.00              
ATOM   3252 1HB  GLN A 205      12.673  -1.381 -16.589  1.00  0.00              
ATOM   3253 2HB  GLN A 205      12.646   0.361 -16.951  1.00  0.00              
ATOM   3254 1HG  GLN A 205      13.256  -0.319 -19.493  1.00  0.00              
ATOM   3255 2HG  GLN A 205      13.298  -1.885 -18.650  1.00  0.00              
ATOM   3256 1HE2 GLN A 205      10.054  -1.406 -20.491  1.00  0.00              
ATOM   3257 2HE2 GLN A 205      11.722  -1.291 -20.946  1.00  0.00              
ATOM   3258  N   GLU A 206      14.716  -0.789 -14.458  1.00  0.00              
ATOM   3259  CA  GLU A 206      14.878  -0.368 -13.071  1.00  0.00              
ATOM   3260  C   GLU A 206      16.314   0.081 -12.829  1.00  0.00              
ATOM   3261  O   GLU A 206      16.554   1.162 -12.291  1.00  0.00              
ATOM   3262  CB  GLU A 206      14.504  -1.498 -12.110  1.00  0.00              
ATOM   3263  CG  GLU A 206      14.684  -1.158 -10.638  1.00  0.00              
ATOM   3264  CD  GLU A 206      13.737  -0.071 -10.209  1.00  0.00              
ATOM   3265  OE1 GLU A 206      12.805   0.196 -10.928  1.00  0.00              
ATOM   3266  OE2 GLU A 206      13.881   0.414  -9.111  1.00  0.00              
ATOM   3267  H   GLU A 206      14.574  -1.769 -14.662  1.00  0.00              
ATOM   3268  HA  GLU A 206      14.233   0.488 -12.867  1.00  0.00              
ATOM   3269 1HB  GLU A 206      13.459  -1.744 -12.300  1.00  0.00              
ATOM   3270 2HB  GLU A 206      15.131  -2.353 -12.364  1.00  0.00              
ATOM   3271 1HG  GLU A 206      14.572  -2.017  -9.977  1.00  0.00              
ATOM   3272 2HG  GLU A 206      15.707  -0.790 -10.583  1.00  0.00              
ATOM   3273  N   SER A 207      17.265  -0.756 -13.230  1.00  0.00              
ATOM   3274  CA  SER A 207      18.675  -0.489 -12.980  1.00  0.00              
ATOM   3275  C   SER A 207      19.160   0.703 -13.795  1.00  0.00              
ATOM   3276  O   SER A 207      20.127   1.368 -13.425  1.00  0.00              
ATOM   3277  CB  SER A 207      19.504  -1.719 -13.296  1.00  0.00              
ATOM   3278  OG  SER A 207      19.493  -2.024 -14.664  1.00  0.00              
ATOM   3279  H   SER A 207      17.003  -1.600 -13.722  1.00  0.00              
ATOM   3280  HA  SER A 207      18.907  -0.338 -11.925  1.00  0.00              
ATOM   3281 1HB  SER A 207      20.531  -1.537 -12.982  1.00  0.00              
ATOM   3282 2HB  SER A 207      19.099  -2.565 -12.741  1.00  0.00              
ATOM   3283  HG  SER A 207      20.027  -2.806 -14.821  1.00  0.00              
ATOM   3284  N   ALA A 208      18.483   0.968 -14.906  1.00  0.00              
ATOM   3285  CA  ALA A 208      18.859   2.063 -15.791  1.00  0.00              
ATOM   3286  C   ALA A 208      18.820   3.401 -15.064  1.00  0.00              
ATOM   3287  O   ALA A 208      19.578   4.315 -15.386  1.00  0.00              
ATOM   3288  CB  ALA A 208      17.950   2.092 -17.011  1.00  0.00              
ATOM   3289  H   ALA A 208      17.686   0.395 -15.145  1.00  0.00              
ATOM   3290  HA  ALA A 208      19.886   1.906 -16.125  1.00  0.00              
ATOM   3291 1HB  ALA A 208      18.245   2.916 -17.664  1.00  0.00              
ATOM   3292 2HB  ALA A 208      18.037   1.151 -17.554  1.00  0.00              
ATOM   3293 3HB  ALA A 208      16.919   2.235 -16.693  1.00  0.00              
ATOM   3294  N   THR A 209      17.932   3.510 -14.083  1.00  0.00              
ATOM   3295  CA  THR A 209      17.763   4.750 -13.336  1.00  0.00              
ATOM   3296  C   THR A 209      18.230   4.555 -11.899  1.00  0.00              
ATOM   3297  O   THR A 209      19.078   5.298 -11.405  1.00  0.00              
ATOM   3298  CB  THR A 209      16.299   5.229 -13.339  1.00  0.00              
ATOM   3299  OG1 THR A 209      15.855   5.407 -14.690  1.00  0.00              
ATOM   3300  CG2 THR A 209      16.167   6.545 -12.588  1.00  0.00              
ATOM   3301  H   THR A 209      17.358   2.712 -13.849  1.00  0.00              
ATOM   3302  HA  THR A 209      18.381   5.533 -13.775  1.00  0.00              
ATOM   3303  HB  THR A 209      15.679   4.473 -12.858  1.00  0.00              
ATOM   3304  HG1 THR A 209      14.940   5.698 -14.689  1.00  0.00              
ATOM   3305 1HG2 THR A 209      15.126   6.867 -12.601  1.00  0.00              
ATOM   3306 2HG2 THR A 209      16.494   6.410 -11.557  1.00  0.00              
ATOM   3307 3HG2 THR A 209      16.786   7.301 -13.069  1.00  0.00              
ATOM   3308  N   THR A 210      17.673   3.548 -11.234  1.00  0.00              
ATOM   3309  CA  THR A 210      17.912   3.348  -9.808  1.00  0.00              
ATOM   3310  C   THR A 210      19.360   2.972  -9.528  1.00  0.00              
ATOM   3311  O   THR A 210      20.068   3.680  -8.812  1.00  0.00              
ATOM   3312  CB  THR A 210      16.991   2.257  -9.231  1.00  0.00              
ATOM   3313  OG1 THR A 210      15.624   2.670  -9.347  1.00  0.00              
ATOM   3314  CG2 THR A 210      17.317   2.003  -7.767  1.00  0.00              
ATOM   3315  H   THR A 210      17.071   2.906 -11.726  1.00  0.00              
ATOM   3316  HA  THR A 210      17.730   4.279  -9.270  1.00  0.00              
ATOM   3317  HB  THR A 210      17.133   1.337  -9.799  1.00  0.00              
ATOM   3318  HG1 THR A 210      15.048   1.921  -9.174  1.00  0.00              
ATOM   3319 1HG2 THR A 210      16.657   1.228  -7.377  1.00  0.00              
ATOM   3320 2HG2 THR A 210      18.354   1.677  -7.677  1.00  0.00              
ATOM   3321 3HG2 THR A 210      17.175   2.921  -7.199  1.00  0.00              
ATOM   3322  N   GLN A 211      19.795   1.853 -10.096  1.00  0.00              
ATOM   3323  CA  GLN A 211      21.144   1.349  -9.863  1.00  0.00              
ATOM   3324  C   GLN A 211      22.173   2.326 -10.412  1.00  0.00              
ATOM   3325  O   GLN A 211      23.156   2.650  -9.744  1.00  0.00              
ATOM   3326  CB  GLN A 211      21.329  -0.026 -10.511  1.00  0.00              
ATOM   3327  CG  GLN A 211      22.671  -0.675 -10.220  1.00  0.00              
ATOM   3328  CD  GLN A 211      22.801  -2.047 -10.854  1.00  0.00              
ATOM   3329  OE1 GLN A 211      23.207  -2.174 -12.013  1.00  0.00              
ATOM   3330  NE2 GLN A 211      22.451  -3.083 -10.100  1.00  0.00              
ATOM   3331  H   GLN A 211      19.177   1.337 -10.706  1.00  0.00              
ATOM   3332  HA  GLN A 211      21.320   1.265  -8.790  1.00  0.00              
ATOM   3333 1HB  GLN A 211      20.523  -0.659 -10.142  1.00  0.00              
ATOM   3334 2HB  GLN A 211      21.215   0.115 -11.586  1.00  0.00              
ATOM   3335 1HG  GLN A 211      23.620  -0.155 -10.350  1.00  0.00              
ATOM   3336 2HG  GLN A 211      22.474  -0.805  -9.155  1.00  0.00              
ATOM   3337 1HE2 GLN A 211      22.515  -4.012 -10.467  1.00  0.00              
ATOM   3338 2HE2 GLN A 211      22.125  -2.935  -9.166  1.00  0.00              
ATOM   3339  N   LYS A 212      21.943   2.797 -11.634  1.00  0.00              
ATOM   3340  CA  LYS A 212      22.826   3.774 -12.258  1.00  0.00              
ATOM   3341  C   LYS A 212      23.084   4.944 -11.316  1.00  0.00              
ATOM   3342  O   LYS A 212      24.226   5.375 -11.147  1.00  0.00              
ATOM   3343  CB  LYS A 212      22.230   4.275 -13.574  1.00  0.00              
ATOM   3344  CG  LYS A 212      23.105   5.274 -14.321  1.00  0.00              
ATOM   3345  CD  LYS A 212      22.485   5.664 -15.654  1.00  0.00              
ATOM   3346  CE  LYS A 212      23.347   6.678 -16.391  1.00  0.00              
ATOM   3347  NZ  LYS A 212      22.767   7.048 -17.710  1.00  0.00              
ATOM   3348  H   LYS A 212      21.134   2.468 -12.142  1.00  0.00              
ATOM   3349  HA  LYS A 212      23.793   3.316 -12.469  1.00  0.00              
ATOM   3350 1HB  LYS A 212      22.062   3.400 -14.202  1.00  0.00              
ATOM   3351 2HB  LYS A 212      21.273   4.739 -13.336  1.00  0.00              
ATOM   3352 1HG  LYS A 212      23.223   6.163 -13.700  1.00  0.00              
ATOM   3353 2HG  LYS A 212      24.080   4.820 -14.492  1.00  0.00              
ATOM   3354 1HD  LYS A 212      22.377   4.766 -16.264  1.00  0.00              
ATOM   3355 2HD  LYS A 212      21.501   6.094 -15.467  1.00  0.00              
ATOM   3356 1HE  LYS A 212      23.434   7.569 -15.770  1.00  0.00              
ATOM   3357 2HE  LYS A 212      24.335   6.243 -16.539  1.00  0.00              
ATOM   3358 1HZ  LYS A 212      23.368   7.721 -18.165  1.00  0.00              
ATOM   3359 2HZ  LYS A 212      22.688   6.223 -18.287  1.00  0.00              
ATOM   3360 3HZ  LYS A 212      21.852   7.453 -17.574  1.00  0.00              
ATOM   3361  N   ALA A 213      22.020   5.454 -10.706  1.00  0.00              
ATOM   3362  CA  ALA A 213      22.137   6.545  -9.748  1.00  0.00              
ATOM   3363  C   ALA A 213      22.914   6.111  -8.511  1.00  0.00              
ATOM   3364  O   ALA A 213      23.716   6.875  -7.972  1.00  0.00              
ATOM   3365  CB  ALA A 213      20.757   7.055  -9.357  1.00  0.00              
ATOM   3366  H   ALA A 213      21.106   5.076 -10.915  1.00  0.00              
ATOM   3367  HA  ALA A 213      22.690   7.359 -10.211  1.00  0.00              
ATOM   3368 1HB  ALA A 213      20.860   7.869  -8.640  1.00  0.00              
ATOM   3369 2HB  ALA A 213      20.237   7.416 -10.244  1.00  0.00              
ATOM   3370 3HB  ALA A 213      20.184   6.246  -8.905  1.00  0.00              
ATOM   3371  N   GLU A 214      22.676   4.883  -8.067  1.00  0.00              
ATOM   3372  CA  GLU A 214      23.263   4.387  -6.830  1.00  0.00              
ATOM   3373  C   GLU A 214      24.714   3.976  -7.045  1.00  0.00              
ATOM   3374  O   GLU A 214      25.413   3.607  -6.100  1.00  0.00              
ATOM   3375  CB  GLU A 214      22.454   3.208  -6.286  1.00  0.00              
ATOM   3376  CG  GLU A 214      21.057   3.572  -5.804  1.00  0.00              
ATOM   3377  CD  GLU A 214      21.108   4.606  -4.713  1.00  0.00              
ATOM   3378  OE1 GLU A 214      21.811   4.396  -3.755  1.00  0.00              
ATOM   3379  OE2 GLU A 214      20.532   5.654  -4.889  1.00  0.00              
ATOM   3380  H   GLU A 214      22.071   4.276  -8.601  1.00  0.00              
ATOM   3381  HA  GLU A 214      23.270   5.179  -6.080  1.00  0.00              
ATOM   3382 1HB  GLU A 214      22.381   2.475  -7.089  1.00  0.00              
ATOM   3383 2HB  GLU A 214      23.024   2.785  -5.458  1.00  0.00              
ATOM   3384 1HG  GLU A 214      20.401   3.919  -6.602  1.00  0.00              
ATOM   3385 2HG  GLU A 214      20.673   2.637  -5.400  1.00  0.00              
ATOM   3386  N   LYS A 215      25.164   4.043  -8.293  1.00  0.00              
ATOM   3387  CA  LYS A 215      26.576   3.873  -8.609  1.00  0.00              
ATOM   3388  C   LYS A 215      27.373   5.061  -8.085  1.00  0.00              
ATOM   3389  O   LYS A 215      28.583   4.966  -7.875  1.00  0.00              
ATOM   3390  CB  LYS A 215      26.782   3.717 -10.117  1.00  0.00              
ATOM   3391  CG  LYS A 215      26.283   2.395 -10.685  1.00  0.00              
ATOM   3392  CD  LYS A 215      26.500   2.322 -12.189  1.00  0.00              
ATOM   3393  CE  LYS A 215      25.974   1.015 -12.763  1.00  0.00              
ATOM   3394  NZ  LYS A 215      26.192   0.924 -14.232  1.00  0.00              
ATOM   3395  H   LYS A 215      24.509   4.214  -9.043  1.00  0.00              
ATOM   3396  HA  LYS A 215      26.960   2.982  -8.114  1.00  0.00              
ATOM   3397 1HB  LYS A 215      26.255   4.541 -10.598  1.00  0.00              
ATOM   3398 2HB  LYS A 215      27.851   3.811 -10.306  1.00  0.00              
ATOM   3399 1HG  LYS A 215      26.825   1.582 -10.200  1.00  0.00              
ATOM   3400 2HG  LYS A 215      25.220   2.303 -10.467  1.00  0.00              
ATOM   3401 1HD  LYS A 215      25.980   3.160 -12.656  1.00  0.00              
ATOM   3402 2HD  LYS A 215      27.569   2.402 -12.390  1.00  0.00              
ATOM   3403 1HE  LYS A 215      26.490   0.193 -12.269  1.00  0.00              
ATOM   3404 2HE  LYS A 215      24.907   0.954 -12.550  1.00  0.00              
ATOM   3405 1HZ  LYS A 215      25.830   0.045 -14.573  1.00  0.00              
ATOM   3406 2HZ  LYS A 215      25.713   1.686 -14.692  1.00  0.00              
ATOM   3407 3HZ  LYS A 215      27.181   0.980 -14.430  1.00  0.00              
ATOM   3408  N   GLU A 216      26.689   6.180  -7.877  1.00  0.00              
ATOM   3409  CA  GLU A 216      27.329   7.383  -7.354  1.00  0.00              
ATOM   3410  C   GLU A 216      26.875   7.675  -5.929  1.00  0.00              
ATOM   3411  O   GLU A 216      27.309   8.652  -5.319  1.00  0.00              
ATOM   3412  CB  GLU A 216      27.032   8.583  -8.256  1.00  0.00              
ATOM   3413  CG  GLU A 216      27.640   8.490  -9.648  1.00  0.00              
ATOM   3414  CD  GLU A 216      27.148   9.600 -10.535  1.00  0.00              
ATOM   3415  OE1 GLU A 216      27.311  10.740 -10.173  1.00  0.00              
ATOM   3416  OE2 GLU A 216      26.711   9.313 -11.624  1.00  0.00              
ATOM   3417  H   GLU A 216      25.701   6.198  -8.084  1.00  0.00              
ATOM   3418  HA  GLU A 216      28.409   7.238  -7.312  1.00  0.00              
ATOM   3419 1HB  GLU A 216      25.947   8.658  -8.339  1.00  0.00              
ATOM   3420 2HB  GLU A 216      27.420   9.467  -7.749  1.00  0.00              
ATOM   3421 1HG  GLU A 216      28.730   8.484  -9.645  1.00  0.00              
ATOM   3422 2HG  GLU A 216      27.274   7.535 -10.024  1.00  0.00              
ATOM   3423  N   VAL A 217      26.001   6.823  -5.404  1.00  0.00              
ATOM   3424  CA  VAL A 217      25.524   6.961  -4.035  1.00  0.00              
ATOM   3425  C   VAL A 217      25.969   5.765  -3.205  1.00  0.00              
ATOM   3426  O   VAL A 217      26.735   5.909  -2.252  1.00  0.00              
ATOM   3427  CB  VAL A 217      23.990   7.085  -3.971  1.00  0.00              
ATOM   3428  CG1 VAL A 217      23.525   7.208  -2.528  1.00  0.00              
ATOM   3429  CG2 VAL A 217      23.518   8.280  -4.785  1.00  0.00              
ATOM   3430  H   VAL A 217      25.659   6.059  -5.971  1.00  0.00              
ATOM   3431  HA  VAL A 217      25.962   7.835  -3.549  1.00  0.00              
ATOM   3432  HB  VAL A 217      23.545   6.199  -4.423  1.00  0.00              
ATOM   3433 1HG1 VAL A 217      22.438   7.295  -2.502  1.00  0.00              
ATOM   3434 2HG1 VAL A 217      23.832   6.323  -1.970  1.00  0.00              
ATOM   3435 3HG1 VAL A 217      23.970   8.095  -2.077  1.00  0.00              
ATOM   3436 1HG2 VAL A 217      22.432   8.353  -4.730  1.00  0.00              
ATOM   3437 2HG2 VAL A 217      23.964   9.191  -4.385  1.00  0.00              
ATOM   3438 3HG2 VAL A 217      23.821   8.155  -5.825  1.00  0.00              
ATOM   3439  N   THR A 218      25.484   4.583  -3.569  1.00  0.00              
ATOM   3440  CA  THR A 218      25.784   3.367  -2.825  1.00  0.00              
ATOM   3441  C   THR A 218      27.245   2.984  -3.026  1.00  0.00              
ATOM   3442  O   THR A 218      27.976   2.756  -2.062  1.00  0.00              
ATOM   3443  CB  THR A 218      24.884   2.194  -3.255  1.00  0.00              
ATOM   3444  OG1 THR A 218      23.527   2.469  -2.883  1.00  0.00              
ATOM   3445  CG2 THR A 218      25.336   0.903  -2.592  1.00  0.00              
ATOM   3446  H   THR A 218      24.889   4.526  -4.384  1.00  0.00              
ATOM   3447  HA  THR A 218      25.641   3.542  -1.758  1.00  0.00              
ATOM   3448  HB  THR A 218      24.939   2.084  -4.338  1.00  0.00              
ATOM   3449  HG1 THR A 218      23.200   3.213  -3.394  1.00  0.00              
ATOM   3450 1HG2 THR A 218      24.688   0.086  -2.908  1.00  0.00              
ATOM   3451 2HG2 THR A 218      26.364   0.685  -2.882  1.00  0.00              
ATOM   3452 3HG2 THR A 218      25.281   1.012  -1.509  1.00  0.00              
ATOM   3453  N   ARG A 219      27.666   2.913  -4.284  1.00  0.00              
ATOM   3454  CA  ARG A 219      29.045   2.488  -4.606  1.00  0.00              
ATOM   3455  C   ARG A 219      30.042   3.515  -4.062  1.00  0.00              
ATOM   3456  O   ARG A 219      31.149   3.149  -3.718  1.00  0.00              
ATOM   3457  CB  ARG A 219      29.253   2.236  -6.092  1.00  0.00              
ATOM   3458  CG  ARG A 219      28.598   0.970  -6.624  1.00  0.00              
ATOM   3459  CD  ARG A 219      28.860   0.703  -8.062  1.00  0.00              
ATOM   3460  NE  ARG A 219      28.257  -0.520  -8.567  1.00  0.00              
ATOM   3461  CZ  ARG A 219      28.360  -0.956  -9.837  1.00  0.00              
ATOM   3462  NH1 ARG A 219      29.007  -0.256 -10.743  1.00  0.00              
ATOM   3463  NH2 ARG A 219      27.773  -2.095 -10.156  1.00  0.00              
ATOM   3464  H   ARG A 219      27.036   3.154  -5.038  1.00  0.00              
ATOM   3465  HA  ARG A 219      29.258   1.532  -4.125  1.00  0.00              
ATOM   3466 1HB  ARG A 219      28.850   3.098  -6.621  1.00  0.00              
ATOM   3467 2HB  ARG A 219      30.329   2.179  -6.257  1.00  0.00              
ATOM   3468 1HG  ARG A 219      28.970   0.120  -6.052  1.00  0.00              
ATOM   3469 2HG  ARG A 219      27.519   1.056  -6.488  1.00  0.00              
ATOM   3470 1HD  ARG A 219      28.465   1.529  -8.653  1.00  0.00              
ATOM   3471 2HD  ARG A 219      29.935   0.626  -8.217  1.00  0.00              
ATOM   3472  HE  ARG A 219      27.695  -1.208  -8.084  1.00  0.00              
ATOM   3473 1HH1 ARG A 219      29.436   0.623 -10.487  1.00  0.00              
ATOM   3474 2HH1 ARG A 219      29.073  -0.599 -11.690  1.00  0.00              
ATOM   3475 1HH2 ARG A 219      27.264  -2.612  -9.452  1.00  0.00              
ATOM   3476 2HH2 ARG A 219      27.834  -2.444 -11.101  1.00  0.00              
ATOM   3477  N   MET A 220      29.638   4.788  -3.986  1.00  0.00              
ATOM   3478  CA  MET A 220      30.484   5.853  -3.392  1.00  0.00              
ATOM   3479  C   MET A 220      30.604   5.675  -1.898  1.00  0.00              
ATOM   3480  O   MET A 220      31.705   5.523  -1.399  1.00  0.00              
ATOM   3481  CB  MET A 220      29.916   7.237  -3.701  1.00  0.00              
ATOM   3482  CG  MET A 220      30.733   8.393  -3.142  1.00  0.00              
ATOM   3483  SD  MET A 220      30.028  10.003  -3.547  1.00  0.00              
ATOM   3484  CE  MET A 220      28.573  10.008  -2.503  1.00  0.00              
ATOM   3485  H   MET A 220      28.724   5.027  -4.344  1.00  0.00              
ATOM   3486  HA  MET A 220      31.491   5.798  -3.802  1.00  0.00              
ATOM   3487 1HB  MET A 220      29.861   7.322  -4.786  1.00  0.00              
ATOM   3488 2HB  MET A 220      28.909   7.268  -3.283  1.00  0.00              
ATOM   3489 1HG  MET A 220      30.778   8.284  -2.059  1.00  0.00              
ATOM   3490 2HG  MET A 220      31.739   8.329  -3.555  1.00  0.00              
ATOM   3491 1HE  MET A 220      28.029  10.943  -2.641  1.00  0.00              
ATOM   3492 2HE  MET A 220      27.930   9.169  -2.772  1.00  0.00              
ATOM   3493 3HE  MET A 220      28.875   9.915  -1.459  1.00  0.00              
ATOM   3494  N   VAL A 221      29.479   5.689  -1.195  1.00  0.00              
ATOM   3495  CA  VAL A 221      29.497   5.730   0.272  1.00  0.00              
ATOM   3496  C   VAL A 221      30.073   4.444   0.861  1.00  0.00              
ATOM   3497  O   VAL A 221      30.829   4.488   1.836  1.00  0.00              
ATOM   3498  CB  VAL A 221      28.086   5.954   0.849  1.00  0.00              
ATOM   3499  CG1 VAL A 221      28.097   5.790   2.361  1.00  0.00              
ATOM   3500  CG2 VAL A 221      27.568   7.333   0.468  1.00  0.00              
ATOM   3501  H   VAL A 221      28.591   5.672  -1.677  1.00  0.00              
ATOM   3502  HA  VAL A 221      30.152   6.520   0.639  1.00  0.00              
ATOM   3503  HB  VAL A 221      27.404   5.227   0.409  1.00  0.00              
ATOM   3504 1HG1 VAL A 221      27.092   5.952   2.752  1.00  0.00              
ATOM   3505 2HG1 VAL A 221      28.426   4.782   2.615  1.00  0.00              
ATOM   3506 3HG1 VAL A 221      28.778   6.517   2.802  1.00  0.00              
ATOM   3507 1HG2 VAL A 221      26.571   7.475   0.883  1.00  0.00              
ATOM   3508 2HG2 VAL A 221      28.239   8.095   0.866  1.00  0.00              
ATOM   3509 3HG2 VAL A 221      27.524   7.418  -0.617  1.00  0.00              
ATOM   3510  N   ILE A 222      29.725   3.297   0.272  1.00  0.00              
ATOM   3511  CA  ILE A 222      30.184   2.001   0.779  1.00  0.00              
ATOM   3512  C   ILE A 222      31.696   1.912   0.856  1.00  0.00              
ATOM   3513  O   ILE A 222      32.240   1.168   1.683  1.00  0.00              
ATOM   3514  CB  ILE A 222      29.668   0.842  -0.093  1.00  0.00              
ATOM   3515  CG1 ILE A 222      29.834  -0.492   0.640  1.00  0.00              
ATOM   3516  CG2 ILE A 222      30.398   0.814  -1.427  1.00  0.00              
ATOM   3517  CD1 ILE A 222      29.009  -0.602   1.902  1.00  0.00              
ATOM   3518  H   ILE A 222      29.132   3.325  -0.545  1.00  0.00              
ATOM   3519  HA  ILE A 222      29.858   1.853   1.809  1.00  0.00              
ATOM   3520  HB  ILE A 222      28.601   0.975  -0.265  1.00  0.00              
ATOM   3521 1HG1 ILE A 222      29.543  -1.281  -0.053  1.00  0.00              
ATOM   3522 2HG1 ILE A 222      30.890  -0.598   0.886  1.00  0.00              
ATOM   3523 1HG2 ILE A 222      30.022  -0.011  -2.031  1.00  0.00              
ATOM   3524 2HG2 ILE A 222      30.231   1.753  -1.952  1.00  0.00              
ATOM   3525 3HG2 ILE A 222      31.466   0.680  -1.255  1.00  0.00              
ATOM   3526 1HD1 ILE A 222      29.180  -1.574   2.366  1.00  0.00              
ATOM   3527 2HD1 ILE A 222      29.300   0.187   2.598  1.00  0.00              
ATOM   3528 3HD1 ILE A 222      27.953  -0.498   1.658  1.00  0.00              
ATOM   3529  N   ILE A 223      32.382   2.670  -0.004  1.00  0.00              
ATOM   3530  CA  ILE A 223      33.852   2.727   0.001  1.00  0.00              
ATOM   3531  C   ILE A 223      34.376   3.412   1.261  1.00  0.00              
ATOM   3532  O   ILE A 223      35.382   2.976   1.830  1.00  0.00              
ATOM   3533  CB  ILE A 223      34.395   3.469  -1.234  1.00  0.00              
ATOM   3534  CG1 ILE A 223      34.070   2.690  -2.511  1.00  0.00              
ATOM   3535  CG2 ILE A 223      35.895   3.686  -1.106  1.00  0.00              
ATOM   3536  CD1 ILE A 223      34.313   3.472  -3.782  1.00  0.00              
ATOM   3537  H   ILE A 223      31.871   3.222  -0.677  1.00  0.00              
ATOM   3538  HA  ILE A 223      34.275   1.724   0.035  1.00  0.00              
ATOM   3539  HB  ILE A 223      33.895   4.433  -1.318  1.00  0.00              
ATOM   3540 1HG1 ILE A 223      34.690   1.794  -2.511  1.00  0.00              
ATOM   3541 2HG1 ILE A 223      33.019   2.404  -2.456  1.00  0.00              
ATOM   3542 1HG2 ILE A 223      36.264   4.211  -1.987  1.00  0.00              
ATOM   3543 2HG2 ILE A 223      36.103   4.280  -0.217  1.00  0.00              
ATOM   3544 3HG2 ILE A 223      36.397   2.722  -1.023  1.00  0.00              
ATOM   3545 1HD1 ILE A 223      34.059   2.855  -4.644  1.00  0.00              
ATOM   3546 2HD1 ILE A 223      33.692   4.369  -3.783  1.00  0.00              
ATOM   3547 3HD1 ILE A 223      35.362   3.759  -3.838  1.00  0.00              
ATOM   3548  N   MET A 224      33.693   4.475   1.687  1.00  0.00              
ATOM   3549  CA  MET A 224      34.056   5.217   2.891  1.00  0.00              
ATOM   3550  C   MET A 224      33.841   4.309   4.091  1.00  0.00              
ATOM   3551  O   MET A 224      34.658   4.279   5.023  1.00  0.00              
ATOM   3552  CB  MET A 224      33.231   6.496   3.020  1.00  0.00              
ATOM   3553  CG  MET A 224      33.562   7.566   1.989  1.00  0.00              
ATOM   3554  SD  MET A 224      32.767   9.145   2.346  1.00  0.00              
ATOM   3555  CE  MET A 224      31.086   8.800   1.837  1.00  0.00              
ATOM   3556  H   MET A 224      32.892   4.772   1.149  1.00  0.00              
ATOM   3557  HA  MET A 224      35.110   5.495   2.852  1.00  0.00              
ATOM   3558 1HB  MET A 224      32.185   6.209   2.924  1.00  0.00              
ATOM   3559 2HB  MET A 224      33.410   6.890   4.022  1.00  0.00              
ATOM   3560 1HG  MET A 224      34.643   7.704   1.978  1.00  0.00              
ATOM   3561 2HG  MET A 224      33.230   7.211   1.014  1.00  0.00              
ATOM   3562 1HE  MET A 224      30.468   9.684   1.997  1.00  0.00              
ATOM   3563 2HE  MET A 224      31.073   8.534   0.780  1.00  0.00              
ATOM   3564 3HE  MET A 224      30.691   7.971   2.425  1.00  0.00              
ATOM   3565  N   VAL A 225      32.742   3.559   4.061  1.00  0.00              
ATOM   3566  CA  VAL A 225      32.410   2.631   5.141  1.00  0.00              
ATOM   3567  C   VAL A 225      33.410   1.514   5.263  1.00  0.00              
ATOM   3568  O   VAL A 225      33.840   1.197   6.371  1.00  0.00              
ATOM   3569  CB  VAL A 225      31.012   2.014   4.947  1.00  0.00              
ATOM   3570  CG1 VAL A 225      30.771   0.909   5.965  1.00  0.00              
ATOM   3571  CG2 VAL A 225      29.936   3.083   5.059  1.00  0.00              
ATOM   3572  H   VAL A 225      32.121   3.634   3.268  1.00  0.00              
ATOM   3573  HA  VAL A 225      32.438   3.127   6.112  1.00  0.00              
ATOM   3574  HB  VAL A 225      30.944   1.601   3.940  1.00  0.00              
ATOM   3575 1HG1 VAL A 225      29.779   0.484   5.813  1.00  0.00              
ATOM   3576 2HG1 VAL A 225      31.523   0.129   5.841  1.00  0.00              
ATOM   3577 3HG1 VAL A 225      30.838   1.321   6.972  1.00  0.00              
ATOM   3578 1HG2 VAL A 225      28.956   2.630   4.918  1.00  0.00              
ATOM   3579 2HG2 VAL A 225      29.985   3.545   6.045  1.00  0.00              
ATOM   3580 3HG2 VAL A 225      30.097   3.843   4.294  1.00  0.00              
ATOM   3581  N   ILE A 226      33.779   0.927   4.124  1.00  0.00              
ATOM   3582  CA  ILE A 226      34.772  -0.148   4.084  1.00  0.00              
ATOM   3583  C   ILE A 226      36.158   0.299   4.510  1.00  0.00              
ATOM   3584  O   ILE A 226      36.838  -0.404   5.255  1.00  0.00              
ATOM   3585  CB  ILE A 226      34.871  -0.760   2.674  1.00  0.00              
ATOM   3586  CG1 ILE A 226      33.593  -1.532   2.336  1.00  0.00              
ATOM   3587  CG2 ILE A 226      36.088  -1.667   2.572  1.00  0.00              
ATOM   3588  CD1 ILE A 226      33.476  -1.909   0.877  1.00  0.00              
ATOM   3589  H   ILE A 226      33.354   1.238   3.263  1.00  0.00              
ATOM   3590  HA  ILE A 226      34.525  -0.928   4.802  1.00  0.00              
ATOM   3591  HB  ILE A 226      34.955   0.044   1.944  1.00  0.00              
ATOM   3592 1HG1 ILE A 226      33.588  -2.434   2.947  1.00  0.00              
ATOM   3593 2HG1 ILE A 226      32.750  -0.900   2.617  1.00  0.00              
ATOM   3594 1HG2 ILE A 226      36.142  -2.091   1.570  1.00  0.00              
ATOM   3595 2HG2 ILE A 226      36.990  -1.090   2.771  1.00  0.00              
ATOM   3596 3HG2 ILE A 226      36.004  -2.472   3.303  1.00  0.00              
ATOM   3597 1HD1 ILE A 226      32.545  -2.453   0.715  1.00  0.00              
ATOM   3598 2HD1 ILE A 226      33.479  -1.007   0.265  1.00  0.00              
ATOM   3599 3HD1 ILE A 226      34.317  -2.541   0.596  1.00  0.00              
ATOM   3600  N   ALA A 227      36.572   1.472   4.034  1.00  0.00              
ATOM   3601  CA  ALA A 227      37.859   2.050   4.395  1.00  0.00              
ATOM   3602  C   ALA A 227      37.936   2.287   5.896  1.00  0.00              
ATOM   3603  O   ALA A 227      38.942   1.966   6.507  1.00  0.00              
ATOM   3604  CB  ALA A 227      38.094   3.348   3.636  1.00  0.00              
ATOM   3605  H   ALA A 227      35.967   1.973   3.400  1.00  0.00              
ATOM   3606  HA  ALA A 227      38.647   1.345   4.129  1.00  0.00              
ATOM   3607 1HB  ALA A 227      39.059   3.768   3.923  1.00  0.00              
ATOM   3608 2HB  ALA A 227      38.092   3.147   2.563  1.00  0.00              
ATOM   3609 3HB  ALA A 227      37.304   4.057   3.874  1.00  0.00              
ATOM   3610  N   PHE A 228      36.871   2.844   6.475  1.00  0.00              
ATOM   3611  CA  PHE A 228      36.797   3.063   7.927  1.00  0.00              
ATOM   3612  C   PHE A 228      36.878   1.745   8.675  1.00  0.00              
ATOM   3613  O   PHE A 228      37.585   1.641   9.664  1.00  0.00              
ATOM   3614  CB  PHE A 228      35.509   3.798   8.300  1.00  0.00              
ATOM   3615  CG  PHE A 228      35.505   5.249   7.912  1.00  0.00              
ATOM   3616  CD1 PHE A 228      36.676   5.881   7.522  1.00  0.00              
ATOM   3617  CD2 PHE A 228      34.330   5.986   7.936  1.00  0.00              
ATOM   3618  CE1 PHE A 228      36.674   7.216   7.165  1.00  0.00              
ATOM   3619  CE2 PHE A 228      34.324   7.320   7.578  1.00  0.00              
ATOM   3620  CZ  PHE A 228      35.498   7.936   7.193  1.00  0.00              
ATOM   3621  H   PHE A 228      36.093   3.122   5.896  1.00  0.00              
ATOM   3622  HA  PHE A 228      37.646   3.666   8.253  1.00  0.00              
ATOM   3623 1HB  PHE A 228      34.657   3.339   7.801  1.00  0.00              
ATOM   3624 2HB  PHE A 228      35.358   3.764   9.379  1.00  0.00              
ATOM   3625  HD1 PHE A 228      37.606   5.312   7.499  1.00  0.00              
ATOM   3626  HD2 PHE A 228      33.403   5.499   8.241  1.00  0.00              
ATOM   3627  HE1 PHE A 228      37.601   7.700   6.861  1.00  0.00              
ATOM   3628  HE2 PHE A 228      33.394   7.887   7.601  1.00  0.00              
ATOM   3629  HZ  PHE A 228      35.495   8.988   6.912  1.00  0.00              
ATOM   3630  N   LEU A 229      36.142   0.746   8.192  1.00  0.00              
ATOM   3631  CA  LEU A 229      36.170  -0.588   8.777  1.00  0.00              
ATOM   3632  C   LEU A 229      37.571  -1.139   8.797  1.00  0.00              
ATOM   3633  O   LEU A 229      38.004  -1.642   9.811  1.00  0.00              
ATOM   3634  CB  LEU A 229      35.241  -1.534   8.005  1.00  0.00              
ATOM   3635  CG  LEU A 229      35.229  -2.986   8.501  1.00  0.00              
ATOM   3636  CD1 LEU A 229      34.739  -3.041   9.941  1.00  0.00              
ATOM   3637  CD2 LEU A 229      34.340  -3.825   7.595  1.00  0.00              
ATOM   3638  H   LEU A 229      35.548   0.921   7.396  1.00  0.00              
ATOM   3639  HA  LEU A 229      35.839  -0.540   9.814  1.00  0.00              
ATOM   3640 1HB  LEU A 229      34.286  -1.058   8.220  1.00  0.00              
ATOM   3641 2HB  LEU A 229      35.431  -1.500   6.932  1.00  0.00              
ATOM   3642  HG  LEU A 229      36.247  -3.366   8.414  1.00  0.00              
ATOM   3643 1HD1 LEU A 229      34.733  -4.076  10.284  1.00  0.00              
ATOM   3644 2HD1 LEU A 229      35.403  -2.453  10.575  1.00  0.00              
ATOM   3645 3HD1 LEU A 229      33.729  -2.636   9.997  1.00  0.00              
ATOM   3646 1HD2 LEU A 229      34.333  -4.857   7.948  1.00  0.00              
ATOM   3647 2HD2 LEU A 229      33.325  -3.428   7.612  1.00  0.00              
ATOM   3648 3HD2 LEU A 229      34.725  -3.793   6.576  1.00  0.00              
ATOM   3649  N   ILE A 230      38.274  -1.036   7.675  1.00  0.00              
ATOM   3650  CA  ILE A 230      39.633  -1.575   7.561  1.00  0.00              
ATOM   3651  C   ILE A 230      40.628  -0.901   8.500  1.00  0.00              
ATOM   3652  O   ILE A 230      41.434  -1.579   9.124  1.00  0.00              
ATOM   3653  CB  ILE A 230      40.159  -1.448   6.119  1.00  0.00              
ATOM   3654  CG1 ILE A 230      39.384  -2.381   5.184  1.00  0.00              
ATOM   3655  CG2 ILE A 230      41.648  -1.754   6.068  1.00  0.00              
ATOM   3656  CD1 ILE A 230      39.632  -2.117   3.717  1.00  0.00              
ATOM   3657  H   ILE A 230      37.861  -0.576   6.877  1.00  0.00              
ATOM   3658  HA  ILE A 230      39.659  -2.620   7.869  1.00  0.00              
ATOM   3659  HB  ILE A 230      39.984  -0.433   5.766  1.00  0.00              
ATOM   3660 1HG1 ILE A 230      39.680  -3.401   5.425  1.00  0.00              
ATOM   3661 2HG1 ILE A 230      38.324  -2.250   5.403  1.00  0.00              
ATOM   3662 1HG2 ILE A 230      42.003  -1.660   5.042  1.00  0.00              
ATOM   3663 2HG2 ILE A 230      42.186  -1.052   6.703  1.00  0.00              
ATOM   3664 3HG2 ILE A 230      41.823  -2.770   6.421  1.00  0.00              
ATOM   3665 1HD1 ILE A 230      39.049  -2.816   3.117  1.00  0.00              
ATOM   3666 2HD1 ILE A 230      39.334  -1.096   3.474  1.00  0.00              
ATOM   3667 3HD1 ILE A 230      40.690  -2.248   3.496  1.00  0.00              
ATOM   3668  N   CYS A 231      40.567   0.428   8.598  1.00  0.00              
ATOM   3669  CA  CYS A 231      41.516   1.188   9.424  1.00  0.00              
ATOM   3670  C   CYS A 231      41.145   1.219  10.904  1.00  0.00              
ATOM   3671  O   CYS A 231      42.032   1.317  11.740  1.00  0.00              
ATOM   3672  CB  CYS A 231      41.415   2.592   8.828  1.00  0.00              
ATOM   3673  SG  CYS A 231      42.071   2.743   7.149  1.00  0.00              
ATOM   3674  H   CYS A 231      39.848   0.924   8.090  1.00  0.00              
ATOM   3675  HA  CYS A 231      42.544   0.840   9.333  1.00  0.00              
ATOM   3676 1HB  CYS A 231      40.372   2.905   8.774  1.00  0.00              
ATOM   3677 2HB  CYS A 231      41.977   3.301   9.436  1.00  0.00              
ATOM   3678  HG  CYS A 231      43.128   1.960   7.342  1.00  0.00              
ATOM   3679  N   TRP A 232      39.849   1.137  11.213  1.00  0.00              
ATOM   3680  CA  TRP A 232      39.351   1.270  12.604  1.00  0.00              
ATOM   3681  C   TRP A 232      39.025  -0.044  13.323  1.00  0.00              
ATOM   3682  O   TRP A 232      39.094  -0.076  14.548  1.00  0.00              
ATOM   3683  CB  TRP A 232      38.103   2.155  12.614  1.00  0.00              
ATOM   3684  CG  TRP A 232      38.355   3.550  12.128  1.00  0.00              
ATOM   3685  CD1 TRP A 232      39.566   4.113  11.859  1.00  0.00              
ATOM   3686  CD2 TRP A 232      37.373   4.557  11.853  1.00  0.00              
ATOM   3687  NE1 TRP A 232      39.402   5.408  11.434  1.00  0.00              
ATOM   3688  CE2 TRP A 232      38.062   5.704  11.421  1.00  0.00              
ATOM   3689  CE3 TRP A 232      35.976   4.597  11.930  1.00  0.00              
ATOM   3690  CZ2 TRP A 232      37.409   6.875  11.071  1.00  0.00              
ATOM   3691  CZ3 TRP A 232      35.321   5.772  11.578  1.00  0.00              
ATOM   3692  CH2 TRP A 232      36.017   6.877  11.160  1.00  0.00              
ATOM   3693  H   TRP A 232      39.186   0.978  10.468  1.00  0.00              
ATOM   3694  HA  TRP A 232      40.118   1.726  13.228  1.00  0.00              
ATOM   3695 1HB  TRP A 232      37.336   1.732  11.965  1.00  0.00              
ATOM   3696 2HB  TRP A 232      37.713   2.243  13.627  1.00  0.00              
ATOM   3697  HD1 TRP A 232      40.445   3.488  12.010  1.00  0.00              
ATOM   3698  HE1 TRP A 232      40.145   6.041  11.175  1.00  0.00              
ATOM   3699  HE3 TRP A 232      35.374   3.748  12.253  1.00  0.00              
ATOM   3700  HZ2 TRP A 232      38.001   7.730  10.744  1.00  0.00              
ATOM   3701  HZ3 TRP A 232      34.233   5.790  11.643  1.00  0.00              
ATOM   3702  HH2 TRP A 232      35.465   7.779  10.892  1.00  0.00              
ATOM   3703  N   LEU A 233      38.672  -1.107  12.598  1.00  0.00              
ATOM   3704  CA  LEU A 233      38.349  -2.387  13.265  1.00  0.00              
ATOM   3705  C   LEU A 233      39.510  -2.987  14.045  1.00  0.00              
ATOM   3706  O   LEU A 233      39.328  -3.306  15.207  1.00  0.00              
ATOM   3707  CB  LEU A 233      37.856  -3.403  12.226  1.00  0.00              
ATOM   3708  CG  LEU A 233      37.509  -4.789  12.783  1.00  0.00              
ATOM   3709  CD1 LEU A 233      36.360  -4.680  13.776  1.00  0.00              
ATOM   3710  CD2 LEU A 233      37.144  -5.721  11.638  1.00  0.00              
ATOM   3711  H   LEU A 233      38.620  -1.049  11.591  1.00  0.00              
ATOM   3712  HA  LEU A 233      37.566  -2.225  14.007  1.00  0.00              
ATOM   3713 1HB  LEU A 233      36.951  -2.895  11.897  1.00  0.00              
ATOM   3714 2HB  LEU A 233      38.548  -3.492  11.389  1.00  0.00              
ATOM   3715  HG  LEU A 233      38.408  -5.182  13.259  1.00  0.00              
ATOM   3716 1HD1 LEU A 233      36.120  -5.669  14.167  1.00  0.00              
ATOM   3717 2HD1 LEU A 233      36.651  -4.027  14.599  1.00  0.00              
ATOM   3718 3HD1 LEU A 233      35.485  -4.266  13.276  1.00  0.00              
ATOM   3719 1HD2 LEU A 233      36.898  -6.706  12.035  1.00  0.00              
ATOM   3720 2HD2 LEU A 233      36.284  -5.320  11.101  1.00  0.00              
ATOM   3721 3HD2 LEU A 233      37.990  -5.807  10.955  1.00  0.00              
ATOM   3722  N   PRO A 234      40.697  -3.140  13.419  1.00  0.00              
ATOM   3723  CA  PRO A 234      41.846  -3.675  14.165  1.00  0.00              
ATOM   3724  C   PRO A 234      42.305  -2.795  15.326  1.00  0.00              
ATOM   3725  O   PRO A 234      42.872  -3.297  16.303  1.00  0.00              
ATOM   3726  CB  PRO A 234      42.936  -3.802  13.095  1.00  0.00              
ATOM   3727  CG  PRO A 234      42.539  -2.824  12.043  1.00  0.00              
ATOM   3728  CD  PRO A 234      41.035  -2.867  12.004  1.00  0.00              
ATOM   3729  HA  PRO A 234      41.629  -4.637  14.651  1.00  0.00              
ATOM   3730 1HB  PRO A 234      43.930  -3.568  13.503  1.00  0.00              
ATOM   3731 2HB  PRO A 234      42.986  -4.824  12.690  1.00  0.00              
ATOM   3732 1HG  PRO A 234      42.900  -1.813  12.284  1.00  0.00              
ATOM   3733 2HG  PRO A 234      42.968  -3.094  11.067  1.00  0.00              
ATOM   3734 1HD  PRO A 234      40.600  -1.919  11.654  1.00  0.00              
ATOM   3735 2HD  PRO A 234      40.659  -3.658  11.339  1.00  0.00              
ATOM   3736  N   TYR A 235      42.056  -1.494  15.199  1.00  0.00              
ATOM   3737  CA  TYR A 235      42.348  -0.537  16.254  1.00  0.00              
ATOM   3738  C   TYR A 235      41.448  -0.769  17.468  1.00  0.00              
ATOM   3739  O   TYR A 235      41.912  -0.673  18.617  1.00  0.00              
ATOM   3740  CB  TYR A 235      42.182   0.894  15.736  1.00  0.00              
ATOM   3741  CG  TYR A 235      42.822   1.943  16.619  1.00  0.00              
ATOM   3742  CD1 TYR A 235      43.688   1.582  17.641  1.00  0.00              
ATOM   3743  CD2 TYR A 235      42.558   3.290  16.426  1.00  0.00              
ATOM   3744  CE1 TYR A 235      44.274   2.536  18.451  1.00  0.00              
ATOM   3745  CE2 TYR A 235      43.139   4.253  17.229  1.00  0.00              
ATOM   3746  CZ  TYR A 235      43.997   3.872  18.241  1.00  0.00              
ATOM   3747  OH  TYR A 235      44.579   4.827  19.042  1.00  0.00              
ATOM   3748  H   TYR A 235      41.647  -1.165  14.336  1.00  0.00              
ATOM   3749  HA  TYR A 235      43.373  -0.667  16.597  1.00  0.00              
ATOM   3750 1HB  TYR A 235      42.632   0.932  14.743  1.00  0.00              
ATOM   3751 2HB  TYR A 235      41.113   1.086  15.659  1.00  0.00              
ATOM   3752  HD1 TYR A 235      43.902   0.525  17.801  1.00  0.00              
ATOM   3753  HD2 TYR A 235      41.879   3.585  15.626  1.00  0.00              
ATOM   3754  HE1 TYR A 235      44.952   2.239  19.250  1.00  0.00              
ATOM   3755  HE2 TYR A 235      42.918   5.308  17.062  1.00  0.00              
ATOM   3756  HH  TYR A 235      44.307   5.720  18.819  1.00  0.00              
ATOM   3757  N   ALA A 236      40.173  -1.072  17.202  1.00  0.00              
ATOM   3758  CA  ALA A 236      39.248  -1.568  18.244  1.00  0.00              
ATOM   3759  C   ALA A 236      39.595  -2.942  18.819  1.00  0.00              
ATOM   3760  O   ALA A 236      39.375  -3.166  20.015  1.00  0.00              
ATOM   3761  CB  ALA A 236      37.830  -1.599  17.693  1.00  0.00              
ATOM   3762  H   ALA A 236      39.834  -0.955  16.258  1.00  0.00              
ATOM   3763  HA  ALA A 236      39.282  -0.889  19.096  1.00  0.00              
ATOM   3764 1HB  ALA A 236      37.146  -1.941  18.469  1.00  0.00              
ATOM   3765 2HB  ALA A 236      37.542  -0.598  17.371  1.00  0.00              
ATOM   3766 3HB  ALA A 236      37.784  -2.280  16.845  1.00  0.00              
ATOM   3767  N   GLY A 237      40.123  -3.851  17.997  1.00  0.00              
ATOM   3768  CA  GLY A 237      40.636  -5.127  18.507  1.00  0.00              
ATOM   3769  C   GLY A 237      41.778  -4.841  19.490  1.00  0.00              
ATOM   3770  O   GLY A 237      41.876  -5.484  20.540  1.00  0.00              
ATOM   3771  H   GLY A 237      40.172  -3.661  17.006  1.00  0.00              
ATOM   3772 1HA  GLY A 237      39.830  -5.660  19.011  1.00  0.00              
ATOM   3773 2HA  GLY A 237      40.999  -5.726  17.672  1.00  0.00              
ATOM   3774  N   VAL A 238      42.704  -3.965  19.268  1.00  0.00              
ATOM   3775  CA  VAL A 238      43.775  -3.453  20.136  1.00  0.00              
ATOM   3776  C   VAL A 238      43.233  -2.736  21.398  1.00  0.00              
ATOM   3777  O   VAL A 238      43.823  -2.863  22.470  1.00  0.00              
ATOM   3778  CB  VAL A 238      44.689  -2.481  19.367  1.00  0.00              
ATOM   3779  CG1 VAL A 238      45.635  -1.770  20.322  1.00  0.00              
ATOM   3780  CG2 VAL A 238      45.474  -3.223  18.296  1.00  0.00              
ATOM   3781  H   VAL A 238      42.568  -3.551  18.357  1.00  0.00              
ATOM   3782  HA  VAL A 238      44.382  -4.263  20.539  1.00  0.00              
ATOM   3783  HB  VAL A 238      44.070  -1.745  18.853  1.00  0.00              
ATOM   3784 1HG1 VAL A 238      46.274  -1.087  19.761  1.00  0.00              
ATOM   3785 2HG1 VAL A 238      45.057  -1.206  21.054  1.00  0.00              
ATOM   3786 3HG1 VAL A 238      46.255  -2.505  20.835  1.00  0.00              
ATOM   3787 1HG2 VAL A 238      46.114  -2.522  17.761  1.00  0.00              
ATOM   3788 2HG2 VAL A 238      46.089  -3.992  18.764  1.00  0.00              
ATOM   3789 3HG2 VAL A 238      44.782  -3.689  17.594  1.00  0.00              
ATOM   3790  N   ALA A 239      42.127  -2.001  21.273  1.00  0.00              
ATOM   3791  CA  ALA A 239      41.451  -1.427  22.455  1.00  0.00              
ATOM   3792  C   ALA A 239      40.971  -2.516  23.394  1.00  0.00              
ATOM   3793  O   ALA A 239      41.057  -2.381  24.612  1.00  0.00              
ATOM   3794  CB  ALA A 239      40.284  -0.546  22.035  1.00  0.00              
ATOM   3795  H   ALA A 239      41.742  -1.829  20.354  1.00  0.00              
ATOM   3796  HA  ALA A 239      42.166  -0.813  23.004  1.00  0.00              
ATOM   3797 1HB  ALA A 239      39.796  -0.144  22.922  1.00  0.00              
ATOM   3798 2HB  ALA A 239      40.651   0.276  21.420  1.00  0.00              
ATOM   3799 3HB  ALA A 239      39.570  -1.136  21.464  1.00  0.00              
ATOM   3800  N   PHE A 240      40.467  -3.597  22.813  1.00  0.00              
ATOM   3801  CA  PHE A 240      40.087  -4.786  23.565  1.00  0.00              
ATOM   3802  C   PHE A 240      41.290  -5.402  24.263  1.00  0.00              
ATOM   3803  O   PHE A 240      41.231  -5.642  25.469  1.00  0.00              
ATOM   3804  CB  PHE A 240      39.430  -5.815  22.644  1.00  0.00              
ATOM   3805  CG  PHE A 240      39.162  -7.137  23.306  1.00  0.00              
ATOM   3806  CD1 PHE A 240      38.066  -7.301  24.140  1.00  0.00              
ATOM   3807  CD2 PHE A 240      40.004  -8.218  23.096  1.00  0.00              
ATOM   3808  CE1 PHE A 240      37.818  -8.517  24.750  1.00  0.00              
ATOM   3809  CE2 PHE A 240      39.758  -9.435  23.703  1.00  0.00              
ATOM   3810  CZ  PHE A 240      38.664  -9.583  24.531  1.00  0.00              
ATOM   3811  H   PHE A 240      40.343  -3.589  21.810  1.00  0.00              
ATOM   3812  HA  PHE A 240      39.377  -4.518  24.348  1.00  0.00              
ATOM   3813 1HB  PHE A 240      38.470  -5.443  22.290  1.00  0.00              
ATOM   3814 2HB  PHE A 240      40.076  -6.020  21.791  1.00  0.00              
ATOM   3815  HD1 PHE A 240      37.397  -6.458  24.312  1.00  0.00              
ATOM   3816  HD2 PHE A 240      40.869  -8.101  22.442  1.00  0.00              
ATOM   3817  HE1 PHE A 240      36.954  -8.632  25.403  1.00  0.00              
ATOM   3818  HE2 PHE A 240      40.428 -10.277  23.529  1.00  0.00              
ATOM   3819  HZ  PHE A 240      38.470 -10.541  25.012  1.00  0.00              
ATOM   3820  N   TYR A 241      42.372  -5.654  23.512  1.00  0.00              
ATOM   3821  CA  TYR A 241      43.588  -6.318  24.063  1.00  0.00              
ATOM   3822  C   TYR A 241      44.197  -5.495  25.209  1.00  0.00              
ATOM   3823  O   TYR A 241      44.480  -6.037  26.270  1.00  0.00              
ATOM   3824  CB  TYR A 241      44.634  -6.532  22.967  1.00  0.00              
ATOM   3825  CG  TYR A 241      44.332  -7.698  22.052  1.00  0.00              
ATOM   3826  CD1 TYR A 241      44.118  -7.502  20.695  1.00  0.00              
ATOM   3827  CD2 TYR A 241      44.265  -8.992  22.546  1.00  0.00              
ATOM   3828  CE1 TYR A 241      43.842  -8.563  19.854  1.00  0.00              
ATOM   3829  CE2 TYR A 241      43.990 -10.060  21.715  1.00  0.00              
ATOM   3830  CZ  TYR A 241      43.779  -9.842  20.369  1.00  0.00              
ATOM   3831  OH  TYR A 241      43.506 -10.903  19.537  1.00  0.00              
ATOM   3832  H   TYR A 241      42.357  -5.383  22.540  1.00  0.00              
ATOM   3833  HA  TYR A 241      43.322  -7.290  24.481  1.00  0.00              
ATOM   3834 1HB  TYR A 241      44.681  -5.613  22.382  1.00  0.00              
ATOM   3835 2HB  TYR A 241      45.590  -6.697  23.463  1.00  0.00              
ATOM   3836  HD1 TYR A 241      44.170  -6.489  20.296  1.00  0.00              
ATOM   3837  HD2 TYR A 241      44.432  -9.158  23.611  1.00  0.00              
ATOM   3838  HE1 TYR A 241      43.676  -8.394  18.791  1.00  0.00              
ATOM   3839  HE2 TYR A 241      43.940 -11.070  22.124  1.00  0.00              
ATOM   3840  HH  TYR A 241      43.487 -11.745  19.997  1.00  0.00              
ATOM   3841  N   ILE A 242      44.383  -4.193  24.979  1.00  0.00              
ATOM   3842  CA  ILE A 242      44.907  -3.285  26.022  1.00  0.00              
ATOM   3843  C   ILE A 242      44.002  -3.096  27.249  1.00  0.00              
ATOM   3844  O   ILE A 242      44.489  -2.744  28.323  1.00  0.00              
ATOM   3845  CB  ILE A 242      45.196  -1.895  25.428  1.00  0.00              
ATOM   3846  CG1 ILE A 242      46.159  -1.119  26.329  1.00  0.00              
ATOM   3847  CG2 ILE A 242      43.901  -1.120  25.235  1.00  0.00              
ATOM   3848  CD1 ILE A 242      47.541  -1.726  26.411  1.00  0.00              
ATOM   3849  H   ILE A 242      44.161  -3.818  24.069  1.00  0.00              
ATOM   3850  HA  ILE A 242      45.812  -3.695  26.468  1.00  0.00              
ATOM   3851  HB  ILE A 242      45.693  -2.015  24.466  1.00  0.00              
ATOM   3852 1HG1 ILE A 242      46.230  -0.106  25.932  1.00  0.00              
ATOM   3853 2HG1 ILE A 242      45.717  -1.087  27.325  1.00  0.00              
ATOM   3854 1HG2 ILE A 242      44.123  -0.139  24.815  1.00  0.00              
ATOM   3855 2HG2 ILE A 242      43.248  -1.666  24.556  1.00  0.00              
ATOM   3856 3HG2 ILE A 242      43.403  -0.998  26.197  1.00  0.00              
ATOM   3857 1HD1 ILE A 242      48.167  -1.121  27.068  1.00  0.00              
ATOM   3858 2HD1 ILE A 242      47.471  -2.739  26.810  1.00  0.00              
ATOM   3859 3HD1 ILE A 242      47.985  -1.757  25.417  1.00  0.00              
ATOM   3860  N   PHE A 243      42.702  -3.326  27.085  1.00  0.00              
ATOM   3861  CA  PHE A 243      41.764  -3.328  28.207  1.00  0.00              
ATOM   3862  C   PHE A 243      42.033  -4.588  29.045  1.00  0.00              
ATOM   3863  O   PHE A 243      42.132  -4.508  30.271  1.00  0.00              
ATOM   3864  CB  PHE A 243      40.314  -3.291  27.719  1.00  0.00              
ATOM   3865  CG  PHE A 243      39.300  -3.358  28.825  1.00  0.00              
ATOM   3866  CD1 PHE A 243      39.033  -2.245  29.609  1.00  0.00              
ATOM   3867  CD2 PHE A 243      38.612  -4.534  29.085  1.00  0.00              
ATOM   3868  CE1 PHE A 243      38.100  -2.306  30.627  1.00  0.00              
ATOM   3869  CE2 PHE A 243      37.679  -4.597  30.101  1.00  0.00              
ATOM   3870  CZ  PHE A 243      37.423  -3.481  30.873  1.00  0.00              
ATOM   3871  H   PHE A 243      42.356  -3.502  26.153  1.00  0.00              
ATOM   3872  HA  PHE A 243      41.935  -2.451  28.835  1.00  0.00              
ATOM   3873 1HB  PHE A 243      40.124  -2.365  27.177  1.00  0.00              
ATOM   3874 2HB  PHE A 243      40.118  -4.140  27.065  1.00  0.00              
ATOM   3875  HD1 PHE A 243      39.568  -1.316  29.413  1.00  0.00              
ATOM   3876  HD2 PHE A 243      38.815  -5.415  28.475  1.00  0.00              
ATOM   3877  HE1 PHE A 243      37.900  -1.424  31.235  1.00  0.00              
ATOM   3878  HE2 PHE A 243      37.145  -5.527  30.295  1.00  0.00              
ATOM   3879  HZ  PHE A 243      36.689  -3.530  31.676  1.00  0.00              
ATOM   3880  N   THR A 244      42.150  -5.745  28.374  1.00  0.00              
ATOM   3881  CA  THR A 244      42.322  -7.016  29.066  1.00  0.00              
ATOM   3882  C   THR A 244      43.721  -7.119  29.661  1.00  0.00              
ATOM   3883  O   THR A 244      43.950  -7.878  30.602  1.00  0.00              
ATOM   3884  CB  THR A 244      42.082  -8.213  28.127  1.00  0.00              
ATOM   3885  OG1 THR A 244      43.021  -8.169  27.044  1.00  0.00              
ATOM   3886  CG2 THR A 244      40.668  -8.177  27.568  1.00  0.00              
ATOM   3887  H   THR A 244      42.118  -5.733  27.365  1.00  0.00              
ATOM   3888  HA  THR A 244      41.621  -7.083  29.896  1.00  0.00              
ATOM   3889  HB  THR A 244      42.228  -9.137  28.685  1.00  0.00              
ATOM   3890  HG1 THR A 244      42.784  -8.831  26.389  1.00  0.00              
ATOM   3891 1HG2 THR A 244      40.518  -9.030  26.907  1.00  0.00              
ATOM   3892 2HG2 THR A 244      39.952  -8.221  28.388  1.00  0.00              
ATOM   3893 3HG2 THR A 244      40.522  -7.254  27.008  1.00  0.00              
ATOM   3894  N   HIS A 245      44.652  -6.349  29.109  1.00  0.00              
ATOM   3895  CA  HIS A 245      46.012  -6.298  29.632  1.00  0.00              
ATOM   3896  C   HIS A 245      46.125  -5.218  30.701  1.00  0.00              
ATOM   3897  O   HIS A 245      46.840  -4.232  30.526  1.00  0.00              
ATOM   3898  CB  HIS A 245      47.021  -6.039  28.509  1.00  0.00              
ATOM   3899  CG  HIS A 245      47.221  -7.211  27.598  1.00  0.00              
ATOM   3900  ND1 HIS A 245      46.173  -7.863  26.985  1.00  0.00              
ATOM   3901  CD2 HIS A 245      48.347  -7.847  27.198  1.00  0.00              
ATOM   3902  CE1 HIS A 245      46.646  -8.851  26.245  1.00  0.00              
ATOM   3903  NE2 HIS A 245      47.962  -8.862  26.358  1.00  0.00              
ATOM   3904  H   HIS A 245      44.411  -5.786  28.306  1.00  0.00              
ATOM   3905  HA  HIS A 245      46.258  -7.246  30.109  1.00  0.00              
ATOM   3906 1HB  HIS A 245      46.684  -5.212  27.882  1.00  0.00              
ATOM   3907 2HB  HIS A 245      47.997  -5.800  28.929  1.00  0.00              
ATOM   3908  HD1 HIS A 245      45.210  -7.594  27.014  1.00  0.00              
ATOM   3909  HD2 HIS A 245      49.404  -7.692  27.419  1.00  0.00              
ATOM   3910  HE1 HIS A 245      45.972  -9.490  25.675  1.00  0.00              
ATOM   3911  N   GLN A 246      45.416  -5.411  31.807  1.00  0.00              
ATOM   3912  CA  GLN A 246      45.426  -4.449  32.901  1.00  0.00              
ATOM   3913  C   GLN A 246      46.742  -4.536  33.664  1.00  0.00              
ATOM   3914  O   GLN A 246      47.173  -5.621  34.054  1.00  0.00              
ATOM   3915  CB  GLN A 246      44.252  -4.695  33.853  1.00  0.00              
ATOM   3916  CG  GLN A 246      44.240  -3.793  35.074  1.00  0.00              
ATOM   3917  CD  GLN A 246      42.981  -3.958  35.904  1.00  0.00              
ATOM   3918  OE1 GLN A 246      42.096  -4.748  35.564  1.00  0.00              
ATOM   3919  NE2 GLN A 246      42.891  -3.208  36.997  1.00  0.00              
ATOM   3920  H   GLN A 246      44.854  -6.248  31.892  1.00  0.00              
ATOM   3921  HA  GLN A 246      45.355  -3.439  32.500  1.00  0.00              
ATOM   3922 1HB  GLN A 246      43.340  -4.545  33.274  1.00  0.00              
ATOM   3923 2HB  GLN A 246      44.314  -5.737  34.166  1.00  0.00              
ATOM   3924 1HG  GLN A 246      45.084  -3.716  35.759  1.00  0.00              
ATOM   3925 2HG  GLN A 246      44.155  -2.870  34.499  1.00  0.00              
ATOM   3926 1HE2 GLN A 246      42.083  -3.274  37.584  1.00  0.00              
ATOM   3927 2HE2 GLN A 246      43.631  -2.579  37.234  1.00  0.00              
ATOM   3928  N   GLY A 247      47.374  -3.387  33.874  1.00  0.00              
ATOM   3929  CA  GLY A 247      48.640  -3.330  34.595  1.00  0.00              
ATOM   3930  C   GLY A 247      49.809  -3.682  33.685  1.00  0.00              
ATOM   3931  O   GLY A 247      50.899  -4.009  34.157  1.00  0.00              
ATOM   3932  H   GLY A 247      46.969  -2.531  33.523  1.00  0.00              
ATOM   3933 1HA  GLY A 247      48.782  -2.322  34.984  1.00  0.00              
ATOM   3934 2HA  GLY A 247      48.609  -4.037  35.423  1.00  0.00              
ATOM   3935  N   SER A 248      49.578  -3.613  32.379  1.00  0.00              
ATOM   3936  CA  SER A 248      50.610  -3.932  31.399  1.00  0.00              
ATOM   3937  C   SER A 248      50.546  -2.953  30.235  1.00  0.00              
ATOM   3938  O   SER A 248      49.896  -1.911  30.322  1.00  0.00              
ATOM   3939  CB  SER A 248      50.450  -5.358  30.909  1.00  0.00              
ATOM   3940  OG  SER A 248      51.552  -5.780  30.153  1.00  0.00              
ATOM   3941  H   SER A 248      48.663  -3.329  32.056  1.00  0.00              
ATOM   3942  HA  SER A 248      51.614  -3.960  31.823  1.00  0.00              
ATOM   3943 1HB  SER A 248      50.340  -6.014  31.772  1.00  0.00              
ATOM   3944 2HB  SER A 248      49.554  -5.417  30.293  1.00  0.00              
ATOM   3945  HG  SER A 248      51.346  -6.618  29.730  1.00  0.00              
ATOM   3946  N   ASP A 249      51.228  -3.291  29.146  1.00  0.00              
ATOM   3947  CA  ASP A 249      51.223  -2.458  27.949  1.00  0.00              
ATOM   3948  C   ASP A 249      51.189  -3.297  26.680  1.00  0.00              
ATOM   3949  O   ASP A 249      52.225  -3.555  26.066  1.00  0.00              
ATOM   3950  CB  ASP A 249      52.447  -1.538  27.935  1.00  0.00              
ATOM   3951  CG  ASP A 249      52.460  -0.526  26.798  1.00  0.00              
ATOM   3952  OD1 ASP A 249      51.549  -0.542  26.004  1.00  0.00              
ATOM   3953  OD2 ASP A 249      53.290   0.351  26.820  1.00  0.00              
ATOM   3954  H   ASP A 249      51.761  -4.148  29.146  1.00  0.00              
ATOM   3955  HA  ASP A 249      50.325  -1.841  27.933  1.00  0.00              
ATOM   3956 1HB  ASP A 249      52.614  -1.023  28.881  1.00  0.00              
ATOM   3957 2HB  ASP A 249      53.237  -2.273  27.776  1.00  0.00              
ATOM   3958  N   PHE A 250      50.029  -3.742  26.258  1.00  0.00              
ATOM   3959  CA  PHE A 250      49.897  -4.424  24.976  1.00  0.00              
ATOM   3960  C   PHE A 250      50.336  -3.539  23.816  1.00  0.00              
ATOM   3961  O   PHE A 250      49.762  -2.476  23.584  1.00  0.00              
ATOM   3962  CB  PHE A 250      48.452  -4.882  24.766  1.00  0.00              
ATOM   3963  CG  PHE A 250      48.224  -5.588  23.460  1.00  0.00              
ATOM   3964  CD1 PHE A 250      48.524  -6.935  23.321  1.00  0.00              
ATOM   3965  CD2 PHE A 250      47.711  -4.907  22.366  1.00  0.00              
ATOM   3966  CE1 PHE A 250      48.315  -7.586  22.120  1.00  0.00              
ATOM   3967  CE2 PHE A 250      47.500  -5.555  21.165  1.00  0.00              
ATOM   3968  CZ  PHE A 250      47.803  -6.896  21.042  1.00  0.00              
ATOM   3969  H   PHE A 250      49.209  -3.611  26.834  1.00  0.00              
ATOM   3970  HA  PHE A 250      50.544  -5.301  24.961  1.00  0.00              
ATOM   3971 1HB  PHE A 250      48.161  -5.578  25.551  1.00  0.00              
ATOM   3972 2HB  PHE A 250      47.782  -4.024  24.776  1.00  0.00              
ATOM   3973  HD1 PHE A 250      48.928  -7.481  24.174  1.00  0.00              
ATOM   3974  HD2 PHE A 250      47.472  -3.847  22.463  1.00  0.00              
ATOM   3975  HE1 PHE A 250      48.555  -8.645  22.025  1.00  0.00              
ATOM   3976  HE2 PHE A 250      47.095  -5.008  20.313  1.00  0.00              
ATOM   3977  HZ  PHE A 250      47.639  -7.408  20.095  1.00  0.00              
ATOM   3978  N   GLY A 251      51.356  -3.986  23.093  1.00  0.00              
ATOM   3979  CA  GLY A 251      51.834  -3.268  21.916  1.00  0.00              
ATOM   3980  C   GLY A 251      52.507  -1.952  22.285  1.00  0.00              
ATOM   3981  O   GLY A 251      52.049  -0.879  21.894  1.00  0.00              
ATOM   3982  H   GLY A 251      51.813  -4.845  23.364  1.00  0.00              
ATOM   3983 1HA  GLY A 251      52.551  -3.899  21.390  1.00  0.00              
ATOM   3984 2HA  GLY A 251      50.985  -3.063  21.266  1.00  0.00              
ATOM   3985  N   PRO A 252      53.597  -2.042  23.040  1.00  0.00              
ATOM   3986  CA  PRO A 252      54.291  -0.856  23.527  1.00  0.00              
ATOM   3987  C   PRO A 252      54.601   0.106  22.388  1.00  0.00              
ATOM   3988  O   PRO A 252      54.438   1.318  22.524  1.00  0.00              
ATOM   3989  CB  PRO A 252      55.563  -1.407  24.179  1.00  0.00              
ATOM   3990  CG  PRO A 252      55.177  -2.765  24.657  1.00  0.00              
ATOM   3991  CD  PRO A 252      54.227  -3.299  23.618  1.00  0.00              
ATOM   3992  HA  PRO A 252      53.688  -0.269  24.236  1.00  0.00              
ATOM   3993 1HB  PRO A 252      56.395  -1.460  23.460  1.00  0.00              
ATOM   3994 2HB  PRO A 252      55.897  -0.772  25.012  1.00  0.00              
ATOM   3995 1HG  PRO A 252      56.056  -3.417  24.759  1.00  0.00              
ATOM   3996 2HG  PRO A 252      54.696  -2.718  25.645  1.00  0.00              
ATOM   3997 1HD  PRO A 252      54.746  -3.865  22.831  1.00  0.00              
ATOM   3998 2HD  PRO A 252      53.470  -3.970  24.051  1.00  0.00              
ATOM   3999  N   ILE A 253      55.051  -0.441  21.263  1.00  0.00              
ATOM   4000  CA  ILE A 253      55.411   0.369  20.107  1.00  0.00              
ATOM   4001  C   ILE A 253      54.572  -0.037  18.901  1.00  0.00              
ATOM   4002  O   ILE A 253      54.914   0.274  17.761  1.00  0.00              
ATOM   4003  CB  ILE A 253      56.905   0.237  19.758  1.00  0.00              
ATOM   4004  CG1 ILE A 253      57.249  -1.217  19.423  1.00  0.00              
ATOM   4005  CG2 ILE A 253      57.766   0.740  20.907  1.00  0.00              
ATOM   4006  CD1 ILE A 253      58.617  -1.394  18.806  1.00  0.00              
ATOM   4007  H   ILE A 253      55.145  -1.445  21.208  1.00  0.00              
ATOM   4008  HA  ILE A 253      55.175   1.418  20.283  1.00  0.00              
ATOM   4009  HB  ILE A 253      57.115   0.823  18.864  1.00  0.00              
ATOM   4010 1HG1 ILE A 253      57.192  -1.785  20.351  1.00  0.00              
ATOM   4011 2HG1 ILE A 253      56.489  -1.578  18.730  1.00  0.00              
ATOM   4012 1HG2 ILE A 253      58.819   0.639  20.644  1.00  0.00              
ATOM   4013 2HG2 ILE A 253      57.540   1.788  21.099  1.00  0.00              
ATOM   4014 3HG2 ILE A 253      57.558   0.153  21.802  1.00  0.00              
ATOM   4015 1HD1 ILE A 253      58.789  -2.451  18.597  1.00  0.00              
ATOM   4016 2HD1 ILE A 253      58.675  -0.827  17.877  1.00  0.00              
ATOM   4017 3HD1 ILE A 253      59.378  -1.035  19.498  1.00  0.00              
ATOM   4018  N   PHE A 254      53.468  -0.732  19.161  1.00  0.00              
ATOM   4019  CA  PHE A 254      52.676  -1.337  18.099  1.00  0.00              
ATOM   4020  C   PHE A 254      51.262  -0.770  18.089  1.00  0.00              
ATOM   4021  O   PHE A 254      50.537  -0.897  17.103  1.00  0.00              
ATOM   4022  CB  PHE A 254      52.636  -2.858  18.260  1.00  0.00              
ATOM   4023  CG  PHE A 254      53.988  -3.509  18.202  1.00  0.00              
ATOM   4024  CD1 PHE A 254      54.643  -3.884  19.366  1.00  0.00              
ATOM   4025  CD2 PHE A 254      54.608  -3.748  16.985  1.00  0.00              
ATOM   4026  CE1 PHE A 254      55.887  -4.484  19.314  1.00  0.00              
ATOM   4027  CE2 PHE A 254      55.851  -4.348  16.930  1.00  0.00              
ATOM   4028  CZ  PHE A 254      56.491  -4.716  18.097  1.00  0.00              
ATOM   4029  H   PHE A 254      53.172  -0.842  20.122  1.00  0.00              
ATOM   4030  HA  PHE A 254      53.117  -1.102  17.129  1.00  0.00              
ATOM   4031 1HB  PHE A 254      52.203  -3.122  19.224  1.00  0.00              
ATOM   4032 2HB  PHE A 254      52.042  -3.302  17.462  1.00  0.00              
ATOM   4033  HD1 PHE A 254      54.165  -3.702  20.328  1.00  0.00              
ATOM   4034  HD2 PHE A 254      54.103  -3.457  16.064  1.00  0.00              
ATOM   4035  HE1 PHE A 254      56.391  -4.773  20.236  1.00  0.00              
ATOM   4036  HE2 PHE A 254      56.327  -4.531  15.967  1.00  0.00              
ATOM   4037  HZ  PHE A 254      57.472  -5.188  18.055  1.00  0.00              
ATOM   4038  N   MET A 255      50.876  -0.143  19.195  1.00  0.00              
ATOM   4039  CA  MET A 255      49.594   0.567  19.291  1.00  0.00              
ATOM   4040  C   MET A 255      49.550   1.813  18.397  1.00  0.00              
ATOM   4041  O   MET A 255      48.472   2.336  18.125  1.00  0.00              
ATOM   4042  CB  MET A 255      49.323   0.958  20.742  1.00  0.00              
ATOM   4043  CG  MET A 255      48.885  -0.195  21.634  1.00  0.00              
ATOM   4044  SD  MET A 255      48.547   0.325  23.328  1.00  0.00              
ATOM   4045  CE  MET A 255      46.955   1.119  23.127  1.00  0.00              
ATOM   4046  H   MET A 255      51.490  -0.159  19.997  1.00  0.00              
ATOM   4047  HA  MET A 255      48.786  -0.076  18.944  1.00  0.00              
ATOM   4048 1HB  MET A 255      50.244   1.390  21.131  1.00  0.00              
ATOM   4049 2HB  MET A 255      48.543   1.720  20.725  1.00  0.00              
ATOM   4050 1HG  MET A 255      47.983  -0.631  21.206  1.00  0.00              
ATOM   4051 2HG  MET A 255      49.681  -0.940  21.640  1.00  0.00              
ATOM   4052 1HE  MET A 255      46.611   1.494  24.090  1.00  0.00              
ATOM   4053 2HE  MET A 255      47.048   1.949  22.425  1.00  0.00              
ATOM   4054 3HE  MET A 255      46.235   0.397  22.740  1.00  0.00              
ATOM   4055  N   THR A 256      50.717   2.275  17.947  1.00  0.00              
ATOM   4056  CA  THR A 256      50.802   3.455  17.076  1.00  0.00              
ATOM   4057  C   THR A 256      50.455   3.079  15.644  1.00  0.00              
ATOM   4058  O   THR A 256      50.111   3.944  14.862  1.00  0.00              
ATOM   4059  CB  THR A 256      52.203   4.093  17.105  1.00  0.00              
ATOM   4060  OG1 THR A 256      53.158   3.180  16.549  1.00  0.00              
ATOM   4061  CG2 THR A 256      52.604   4.435  18.531  1.00  0.00              
ATOM   4062  H   THR A 256      51.567   1.799  18.213  1.00  0.00              
ATOM   4063  HA  THR A 256      50.074   4.202  17.397  1.00  0.00              
ATOM   4064  HB  THR A 256      52.190   5.002  16.504  1.00  0.00              
ATOM   4065  HG1 THR A 256      53.399   2.528  17.212  1.00  0.00              
ATOM   4066 1HG2 THR A 256      53.596   4.886  18.531  1.00  0.00              
ATOM   4067 2HG2 THR A 256      51.886   5.138  18.952  1.00  0.00              
ATOM   4068 3HG2 THR A 256      52.618   3.527  19.132  1.00  0.00              
ATOM   4069  N   ILE A 257      50.544   1.788  15.312  1.00  0.00              
ATOM   4070  CA  ILE A 257      50.327   1.321  13.937  1.00  0.00              
ATOM   4071  C   ILE A 257      48.874   1.496  13.511  1.00  0.00              
ATOM   4072  O   ILE A 257      48.614   2.135  12.494  1.00  0.00              
ATOM   4073  CB  ILE A 257      50.720  -0.158  13.773  1.00  0.00              
ATOM   4074  CG1 ILE A 257      52.234  -0.328  13.930  1.00  0.00              
ATOM   4075  CG2 ILE A 257      50.260  -0.683  12.422  1.00  0.00              
ATOM   4076  CD1 ILE A 257      52.674  -1.767  14.076  1.00  0.00              
ATOM   4077  H   ILE A 257      50.769   1.112  16.031  1.00  0.00              
ATOM   4078  HA  ILE A 257      50.894   1.928  13.232  1.00  0.00              
ATOM   4079  HB  ILE A 257      50.255  -0.740  14.567  1.00  0.00              
ATOM   4080 1HG1 ILE A 257      52.702   0.107  13.048  1.00  0.00              
ATOM   4081 2HG1 ILE A 257      52.533   0.235  14.814  1.00  0.00              
ATOM   4082 1HG2 ILE A 257      50.546  -1.730  12.321  1.00  0.00              
ATOM   4083 2HG2 ILE A 257      49.177  -0.596  12.347  1.00  0.00              
ATOM   4084 3HG2 ILE A 257      50.726  -0.102  11.626  1.00  0.00              
ATOM   4085 1HD1 ILE A 257      53.758  -1.807  14.183  1.00  0.00              
ATOM   4086 2HD1 ILE A 257      52.206  -2.203  14.960  1.00  0.00              
ATOM   4087 3HD1 ILE A 257      52.377  -2.331  13.193  1.00  0.00              
ATOM   4088  N   PRO A 258      47.932   0.936  14.277  1.00  0.00              
ATOM   4089  CA  PRO A 258      46.494   1.112  13.972  1.00  0.00              
ATOM   4090  C   PRO A 258      46.012   2.552  14.194  1.00  0.00              
ATOM   4091  O   PRO A 258      45.086   2.994  13.530  1.00  0.00              
ATOM   4092  CB  PRO A 258      45.795   0.131  14.919  1.00  0.00              
ATOM   4093  CG  PRO A 258      46.721   0.011  16.081  1.00  0.00              
ATOM   4094  CD  PRO A 258      48.106   0.062  15.493  1.00  0.00              
ATOM   4095  HA  PRO A 258      46.256   0.910  12.918  1.00  0.00              
ATOM   4096 1HB  PRO A 258      44.809   0.506  15.232  1.00  0.00              
ATOM   4097 2HB  PRO A 258      45.631  -0.845  14.439  1.00  0.00              
ATOM   4098 1HG  PRO A 258      46.566   0.830  16.799  1.00  0.00              
ATOM   4099 2HG  PRO A 258      46.557  -0.930  16.625  1.00  0.00              
ATOM   4100 1HD  PRO A 258      48.839   0.491  16.193  1.00  0.00              
ATOM   4101 2HD  PRO A 258      48.476  -0.935  15.212  1.00  0.00              
ATOM   4102  N   ALA A 259      46.643   3.268  15.125  1.00  0.00              
ATOM   4103  CA  ALA A 259      46.359   4.679  15.350  1.00  0.00              
ATOM   4104  C   ALA A 259      46.702   5.481  14.099  1.00  0.00              
ATOM   4105  O   ALA A 259      46.004   6.446  13.773  1.00  0.00              
ATOM   4106  CB  ALA A 259      47.128   5.199  16.555  1.00  0.00              
ATOM   4107  H   ALA A 259      47.341   2.811  15.692  1.00  0.00              
ATOM   4108  HA  ALA A 259      45.293   4.794  15.544  1.00  0.00              
ATOM   4109 1HB  ALA A 259      46.909   6.257  16.697  1.00  0.00              
ATOM   4110 2HB  ALA A 259      46.830   4.644  17.445  1.00  0.00              
ATOM   4111 3HB  ALA A 259      48.197   5.070  16.388  1.00  0.00              
ATOM   4112  N   PHE A 260      47.822   5.247  13.478  1.00  0.00              
ATOM   4113  CA  PHE A 260      48.212   5.854  12.190  1.00  0.00              
ATOM   4114  C   PHE A 260      47.191   5.643  11.071  1.00  0.00              
ATOM   4115  O   PHE A 260      46.738   6.618  10.472  1.00  0.00              
ATOM   4116  CB  PHE A 260      49.568   5.304  11.745  1.00  0.00              
ATOM   4117  CG  PHE A 260      49.962   5.715  10.354  1.00  0.00              
ATOM   4118  CD1 PHE A 260      50.465   6.983  10.107  1.00  0.00              
ATOM   4119  CD2 PHE A 260      49.829   4.835   9.291  1.00  0.00              
ATOM   4120  CE1 PHE A 260      50.828   7.363   8.828  1.00  0.00              
ATOM   4121  CE2 PHE A 260      50.192   5.210   8.012  1.00  0.00              
ATOM   4122  CZ  PHE A 260      50.691   6.476   7.781  1.00  0.00              
ATOM   4123  H   PHE A 260      48.433   4.566  13.907  1.00  0.00              
ATOM   4124  HA  PHE A 260      48.289   6.937  12.300  1.00  0.00              
ATOM   4125 1HB  PHE A 260      50.354   5.660  12.409  1.00  0.00              
ATOM   4126 2HB  PHE A 260      49.551   4.215  11.754  1.00  0.00              
ATOM   4127  HD1 PHE A 260      50.574   7.684  10.935  1.00  0.00              
ATOM   4128  HD2 PHE A 260      49.434   3.835   9.474  1.00  0.00              
ATOM   4129  HE1 PHE A 260      51.221   8.362   8.648  1.00  0.00              
ATOM   4130  HE2 PHE A 260      50.083   4.508   7.186  1.00  0.00              
ATOM   4131  HZ  PHE A 260      50.976   6.774   6.773  1.00  0.00              
ATOM   4132  N   PHE A 261      46.836   4.388  10.801  1.00  0.00              
ATOM   4133  CA  PHE A 261      45.984   4.047   9.668  1.00  0.00              
ATOM   4134  C   PHE A 261      44.580   4.611   9.961  1.00  0.00              
ATOM   4135  O   PHE A 261      43.829   4.983   9.046  1.00  0.00              
ATOM   4136  CB  PHE A 261      45.940   2.535   9.441  1.00  0.00              
ATOM   4137  CG  PHE A 261      47.189   1.978   8.820  1.00  0.00              
ATOM   4138  CD1 PHE A 261      48.030   1.147   9.545  1.00  0.00              
ATOM   4139  CD2 PHE A 261      47.527   2.285   7.510  1.00  0.00              
ATOM   4140  CE1 PHE A 261      49.180   0.635   8.975  1.00  0.00              
ATOM   4141  CE2 PHE A 261      48.675   1.773   6.938  1.00  0.00              
ATOM   4142  CZ  PHE A 261      49.502   0.947   7.671  1.00  0.00              
ATOM   4143  H   PHE A 261      47.171   3.650  11.404  1.00  0.00              
ATOM   4144  HA  PHE A 261      46.369   4.517   8.761  1.00  0.00              
ATOM   4145 1HB  PHE A 261      45.806   2.017  10.390  1.00  0.00              
ATOM   4146 2HB  PHE A 261      45.119   2.281   8.771  1.00  0.00              
ATOM   4147  HD1 PHE A 261      47.775   0.899  10.576  1.00  0.00              
ATOM   4148  HD2 PHE A 261      46.873   2.938   6.931  1.00  0.00              
ATOM   4149  HE1 PHE A 261      49.832  -0.017   9.556  1.00  0.00              
ATOM   4150  HE2 PHE A 261      48.928   2.021   5.907  1.00  0.00              
ATOM   4151  HZ  PHE A 261      50.409   0.544   7.221  1.00  0.00              
ATOM   4152  N   ALA A 262      44.243   4.665  11.246  1.00  0.00              
ATOM   4153  CA  ALA A 262      42.959   5.189  11.687  1.00  0.00              
ATOM   4154  C   ALA A 262      42.820   6.642  11.276  1.00  0.00              
ATOM   4155  O   ALA A 262      41.726   7.071  10.950  1.00  0.00              
ATOM   4156  CB  ALA A 262      42.805   5.038  13.193  1.00  0.00              
ATOM   4157  H   ALA A 262      44.900   4.330  11.936  1.00  0.00              
ATOM   4158  HA  ALA A 262      42.165   4.624  11.201  1.00  0.00              
ATOM   4159 1HB  ALA A 262      41.842   5.446  13.502  1.00  0.00              
ATOM   4160 2HB  ALA A 262      42.854   3.982  13.460  1.00  0.00              
ATOM   4161 3HB  ALA A 262      43.605   5.577  13.697  1.00  0.00              
ATOM   4162  N   LYS A 263      43.925   7.395  11.288  1.00  0.00              
ATOM   4163  CA  LYS A 263      43.884   8.855  10.995  1.00  0.00              
ATOM   4164  C   LYS A 263      43.941   9.172   9.511  1.00  0.00              
ATOM   4165  O   LYS A 263      43.310  10.125   9.053  1.00  0.00              
ATOM   4166  CB  LYS A 263      45.034   9.575  11.702  1.00  0.00              
ATOM   4167  CG  LYS A 263      44.968   9.523  13.223  1.00  0.00              
ATOM   4168  CD  LYS A 263      43.688  10.159  13.744  1.00  0.00              
ATOM   4169  CE  LYS A 263      43.611  10.088  15.262  1.00  0.00              
ATOM   4170  NZ  LYS A 263      43.343   8.704  15.740  1.00  0.00              
ATOM   4171  H   LYS A 263      44.812   6.960  11.500  1.00  0.00              
ATOM   4172  HA  LYS A 263      42.941   9.276  11.347  1.00  0.00              
ATOM   4173 1HB  LYS A 263      45.959   9.109  11.363  1.00  0.00              
ATOM   4174 2HB  LYS A 263      45.011  10.614  11.374  1.00  0.00              
ATOM   4175 1HG  LYS A 263      45.009   8.479  13.536  1.00  0.00              
ATOM   4176 2HG  LYS A 263      45.829  10.055  13.625  1.00  0.00              
ATOM   4177 1HD  LYS A 263      43.666  11.203  13.427  1.00  0.00              
ATOM   4178 2HD  LYS A 263      42.838   9.632  13.313  1.00  0.00              
ATOM   4179 1HE  LYS A 263      44.560  10.435  15.669  1.00  0.00              
ATOM   4180 2HE  LYS A 263      42.811  10.748  15.594  1.00  0.00              
ATOM   4181 1HZ  LYS A 263      43.299   8.700  16.750  1.00  0.00              
ATOM   4182 2HZ  LYS A 263      42.462   8.382  15.364  1.00  0.00              
ATOM   4183 3HZ  LYS A 263      44.085   8.092  15.433  1.00  0.00              
ATOM   4184  N   THR A 264      44.707   8.355   8.785  1.00  0.00              
ATOM   4185  CA  THR A 264      44.857   8.441   7.327  1.00  0.00              
ATOM   4186  C   THR A 264      43.562   8.176   6.553  1.00  0.00              
ATOM   4187  O   THR A 264      43.446   8.574   5.394  1.00  0.00              
ATOM   4188  CB  THR A 264      45.929   7.454   6.828  1.00  0.00              
ATOM   4189  OG1 THR A 264      45.558   6.118   7.190  1.00  0.00              
ATOM   4190  CG2 THR A 264      47.282   7.783   7.439  1.00  0.00              
ATOM   4191  H   THR A 264      45.209   7.637   9.289  1.00  0.00              
ATOM   4192  HA  THR A 264      45.146   9.454   7.044  1.00  0.00              
ATOM   4193  HB  THR A 264      45.995   7.522   5.742  1.00  0.00              
ATOM   4194  HG1 THR A 264      44.907   5.787   6.566  1.00  0.00              
ATOM   4195 1HG2 THR A 264      48.027   7.076   7.075  1.00  0.00              
ATOM   4196 2HG2 THR A 264      47.573   8.795   7.156  1.00  0.00              
ATOM   4197 3HG2 THR A 264      47.217   7.715   8.524  1.00  0.00              
ATOM   4198  N   SER A 265      42.593   7.513   7.190  1.00  0.00              
ATOM   4199  CA  SER A 265      41.271   7.293   6.588  1.00  0.00              
ATOM   4200  C   SER A 265      40.473   8.584   6.370  1.00  0.00              
ATOM   4201  O   SER A 265      39.540   8.617   5.567  1.00  0.00              
ATOM   4202  CB  SER A 265      40.474   6.338   7.455  1.00  0.00              
ATOM   4203  OG  SER A 265      40.089   6.924   8.668  1.00  0.00              
ATOM   4204  H   SER A 265      42.778   7.155   8.117  1.00  0.00              
ATOM   4205  HA  SER A 265      41.313   6.754   5.640  1.00  0.00              
ATOM   4206 1HB  SER A 265      39.581   6.034   6.909  1.00  0.00              
ATOM   4207 2HB  SER A 265      41.086   5.461   7.663  1.00  0.00              
ATOM   4208  HG  SER A 265      40.813   6.863   9.296  1.00  0.00              
ATOM   4209  N   ALA A 266      40.850   9.643   7.093  1.00  0.00              
ATOM   4210  CA  ALA A 266      40.152  10.937   7.041  1.00  0.00              
ATOM   4211  C   ALA A 266      40.604  11.866   5.899  1.00  0.00              
ATOM   4212  O   ALA A 266      39.930  12.862   5.624  1.00  0.00              
ATOM   4213  CB  ALA A 266      40.312  11.651   8.376  1.00  0.00              
ATOM   4214  H   ALA A 266      41.653   9.541   7.697  1.00  0.00              
ATOM   4215  HA  ALA A 266      39.092  10.755   6.858  1.00  0.00              
ATOM   4216 1HB  ALA A 266      39.769  12.595   8.349  1.00  0.00              
ATOM   4217 2HB  ALA A 266      39.913  11.024   9.174  1.00  0.00              
ATOM   4218 3HB  ALA A 266      41.368  11.843   8.560  1.00  0.00              
ATOM   4219  N   VAL A 267      41.726  11.549   5.242  1.00  0.00              
ATOM   4220  CA  VAL A 267      42.287  12.375   4.191  1.00  0.00              
ATOM   4221  C   VAL A 267      42.206  11.813   2.782  1.00  0.00              
ATOM   4222  O   VAL A 267      42.819  12.382   1.888  1.00  0.00              
ATOM   4223  CB  VAL A 267      43.766  12.681   4.493  1.00  0.00              
ATOM   4224  CG1 VAL A 267      43.891  13.492   5.774  1.00  0.00              
ATOM   4225  CG2 VAL A 267      44.566  11.392   4.600  1.00  0.00              
ATOM   4226  H   VAL A 267      42.197  10.694   5.499  1.00  0.00              
ATOM   4227  HA  VAL A 267      41.736  13.311   4.085  1.00  0.00              
ATOM   4228  HB  VAL A 267      44.188  13.247   3.662  1.00  0.00              
ATOM   4229 1HG1 VAL A 267      44.943  13.700   5.972  1.00  0.00              
ATOM   4230 2HG1 VAL A 267      43.351  14.432   5.663  1.00  0.00              
ATOM   4231 3HG1 VAL A 267      43.471  12.927   6.605  1.00  0.00              
ATOM   4232 1HG2 VAL A 267      45.608  11.626   4.813  1.00  0.00              
ATOM   4233 2HG2 VAL A 267      44.160  10.779   5.405  1.00  0.00              
ATOM   4234 3HG2 VAL A 267      44.503  10.845   3.659  1.00  0.00              
ATOM   4235  N   TYR A 268      41.466  10.716   2.566  1.00  0.00              
ATOM   4236  CA  TYR A 268      41.251  10.191   1.196  1.00  0.00              
ATOM   4237  C   TYR A 268      39.848  10.170   0.667  1.00  0.00              
ATOM   4238  O   TYR A 268      39.634   9.661  -0.442  1.00  0.00              
ATOM   4239  CB  TYR A 268      41.798   8.765   1.106  1.00  0.00              
ATOM   4240  CG  TYR A 268      43.285   8.661   1.367  1.00  0.00              
ATOM   4241  CD1 TYR A 268      43.768   7.981   2.476  1.00  0.00              
ATOM   4242  CD2 TYR A 268      44.200   9.243   0.503  1.00  0.00              
ATOM   4243  CE1 TYR A 268      45.124   7.884   2.719  1.00  0.00              
ATOM   4244  CE2 TYR A 268      45.559   9.151   0.736  1.00  0.00              
ATOM   4245  CZ  TYR A 268      46.017   8.471   1.846  1.00  0.00              
ATOM   4246  OH  TYR A 268      47.370   8.376   2.082  1.00  0.00              
ATOM   4247  H   TYR A 268      41.046  10.237   3.350  1.00  0.00              
ATOM   4248  HA  TYR A 268      41.771  10.819   0.472  1.00  0.00              
ATOM   4249 1HB  TYR A 268      41.258   8.165   1.840  1.00  0.00              
ATOM   4250 2HB  TYR A 268      41.579   8.398   0.104  1.00  0.00              
ATOM   4251  HD1 TYR A 268      43.057   7.519   3.161  1.00  0.00              
ATOM   4252  HD2 TYR A 268      43.832   9.779  -0.371  1.00  0.00              
ATOM   4253  HE1 TYR A 268      45.490   7.346   3.594  1.00  0.00              
ATOM   4254  HE2 TYR A 268      46.263   9.616   0.045  1.00  0.00              
ATOM   4255  HH  TYR A 268      47.578   7.882   2.879  1.00  0.00              
ATOM   4256  N   ASN A 269      38.894  10.699   1.425  1.00  0.00              
ATOM   4257  CA  ASN A 269      37.498  10.756   0.963  1.00  0.00              
ATOM   4258  C   ASN A 269      37.269  11.657  -0.250  1.00  0.00              
ATOM   4259  O   ASN A 269      36.481  11.286  -1.111  1.00  0.00              
ATOM   4260  CB  ASN A 269      36.579  11.192   2.089  1.00  0.00              
ATOM   4261  CG  ASN A 269      36.389  10.147   3.154  1.00  0.00              
ATOM   4262  OD1 ASN A 269      36.649   8.958   2.938  1.00  0.00              
ATOM   4263  ND2 ASN A 269      35.861  10.571   4.273  1.00  0.00              
ATOM   4264  H   ASN A 269      39.125  11.068   2.337  1.00  0.00              
ATOM   4265  HA  ASN A 269      37.177   9.766   0.630  1.00  0.00              
ATOM   4266 1HB  ASN A 269      36.700  12.167   2.563  1.00  0.00              
ATOM   4267 2HB  ASN A 269      35.697  11.206   1.449  1.00  0.00              
ATOM   4268 1HD2 ASN A 269      35.705   9.931   5.026  1.00  0.00              
ATOM   4269 2HD2 ASN A 269      35.613  11.534   4.376  1.00  0.00              
ATOM   4270  N   PRO A 270      37.952  12.831  -0.319  1.00  0.00              
ATOM   4271  CA  PRO A 270      37.790  13.682  -1.497  1.00  0.00              
ATOM   4272  C   PRO A 270      38.032  12.937  -2.815  1.00  0.00              
ATOM   4273  O   PRO A 270      37.385  13.258  -3.813  1.00  0.00              
ATOM   4274  CB  PRO A 270      38.817  14.798  -1.278  1.00  0.00              
ATOM   4275  CG  PRO A 270      38.977  14.869   0.203  1.00  0.00              
ATOM   4276  CD  PRO A 270      38.873  13.447   0.684  1.00  0.00              
ATOM   4277  HA  PRO A 270      36.768  14.074  -1.603  1.00  0.00              
ATOM   4278 1HB  PRO A 270      39.773  14.568  -1.771  1.00  0.00              
ATOM   4279 2HB  PRO A 270      38.466  15.756  -1.687  1.00  0.00              
ATOM   4280 1HG  PRO A 270      39.947  15.309   0.477  1.00  0.00              
ATOM   4281 2HG  PRO A 270      38.198  15.499   0.657  1.00  0.00              
ATOM   4282 1HD  PRO A 270      39.849  12.940   0.700  1.00  0.00              
ATOM   4283 2HD  PRO A 270      38.461  13.382   1.702  1.00  0.00              
ATOM   4284  N   VAL A 271      38.946  11.963  -2.814  1.00  0.00              
ATOM   4285  CA  VAL A 271      39.156  11.080  -3.988  1.00  0.00              
ATOM   4286  C   VAL A 271      37.946  10.189  -4.251  1.00  0.00              
ATOM   4287  O   VAL A 271      37.522  10.041  -5.387  1.00  0.00              
ATOM   4288  CB  VAL A 271      40.396  10.184  -3.813  1.00  0.00              
ATOM   4289  CG1 VAL A 271      40.500   9.188  -4.958  1.00  0.00              
ATOM   4290  CG2 VAL A 271      41.658  11.030  -3.727  1.00  0.00              
ATOM   4291  H   VAL A 271      39.509  11.826  -1.986  1.00  0.00              
ATOM   4292  HA  VAL A 271      39.278  11.660  -4.905  1.00  0.00              
ATOM   4293  HB  VAL A 271      40.312   9.644  -2.869  1.00  0.00              
ATOM   4294 1HG1 VAL A 271      41.382   8.563  -4.818  1.00  0.00              
ATOM   4295 2HG1 VAL A 271      39.610   8.560  -4.977  1.00  0.00              
ATOM   4296 3HG1 VAL A 271      40.585   9.727  -5.902  1.00  0.00              
ATOM   4297 1HG2 VAL A 271      42.524  10.381  -3.603  1.00  0.00              
ATOM   4298 2HG2 VAL A 271      41.768  11.611  -4.643  1.00  0.00              
ATOM   4299 3HG2 VAL A 271      41.586  11.706  -2.875  1.00  0.00              
ATOM   4300  N   ILE A 272      37.395   9.599  -3.195  1.00  0.00              
ATOM   4301  CA  ILE A 272      36.165   8.807  -3.303  1.00  0.00              
ATOM   4302  C   ILE A 272      35.029   9.649  -3.914  1.00  0.00              
ATOM   4303  O   ILE A 272      34.232   9.127  -4.681  1.00  0.00              
ATOM   4304  CB  ILE A 272      35.719   8.265  -1.933  1.00  0.00              
ATOM   4305  CG1 ILE A 272      36.740   7.255  -1.400  1.00  0.00              
ATOM   4306  CG2 ILE A 272      34.341   7.630  -2.035  1.00  0.00              
ATOM   4307  CD1 ILE A 272      36.540   6.896   0.055  1.00  0.00              
ATOM   4308  H   ILE A 272      37.838   9.699  -2.293  1.00  0.00              
ATOM   4309  HA  ILE A 272      36.303   7.976  -3.993  1.00  0.00              
ATOM   4310  HB  ILE A 272      35.689   9.087  -1.218  1.00  0.00              
ATOM   4311 1HG1 ILE A 272      36.657   6.357  -2.011  1.00  0.00              
ATOM   4312 2HG1 ILE A 272      37.729   7.694  -1.533  1.00  0.00              
ATOM   4313 1HG2 ILE A 272      34.041   7.252  -1.058  1.00  0.00              
ATOM   4314 2HG2 ILE A 272      33.621   8.375  -2.371  1.00  0.00              
ATOM   4315 3HG2 ILE A 272      34.371   6.807  -2.749  1.00  0.00              
ATOM   4316 1HD1 ILE A 272      37.301   6.176   0.360  1.00  0.00              
ATOM   4317 2HD1 ILE A 272      36.625   7.794   0.668  1.00  0.00              
ATOM   4318 3HD1 ILE A 272      35.553   6.456   0.190  1.00  0.00              
ATOM   4319  N   TYR A 273      34.961  10.945  -3.581  1.00  0.00              
ATOM   4320  CA  TYR A 273      33.888  11.823  -4.111  1.00  0.00              
ATOM   4321  C   TYR A 273      34.072  12.196  -5.569  1.00  0.00              
ATOM   4322  O   TYR A 273      33.189  12.810  -6.128  1.00  0.00              
ATOM   4323  CB  TYR A 273      33.792  13.105  -3.279  1.00  0.00              
ATOM   4324  CG  TYR A 273      33.163  12.907  -1.918  1.00  0.00              
ATOM   4325  CD1 TYR A 273      33.929  12.973  -0.763  1.00  0.00              
ATOM   4326  CD2 TYR A 273      31.805  12.656  -1.792  1.00  0.00              
ATOM   4327  CE1 TYR A 273      33.359  12.793   0.483  1.00  0.00              
ATOM   4328  CE2 TYR A 273      31.225  12.475  -0.552  1.00  0.00              
ATOM   4329  CZ  TYR A 273      32.006  12.544   0.584  1.00  0.00              
ATOM   4330  OH  TYR A 273      31.432  12.365   1.822  1.00  0.00              
ATOM   4331  H   TYR A 273      35.653  11.334  -2.957  1.00  0.00              
ATOM   4332  HA  TYR A 273      32.930  11.306  -4.064  1.00  0.00              
ATOM   4333 1HB  TYR A 273      34.807  13.488  -3.159  1.00  0.00              
ATOM   4334 2HB  TYR A 273      33.200  13.817  -3.853  1.00  0.00              
ATOM   4335  HD1 TYR A 273      34.997  13.170  -0.851  1.00  0.00              
ATOM   4336  HD2 TYR A 273      31.194  12.603  -2.693  1.00  0.00              
ATOM   4337  HE1 TYR A 273      33.973  12.847   1.382  1.00  0.00              
ATOM   4338  HE2 TYR A 273      30.155  12.278  -0.474  1.00  0.00              
ATOM   4339  HH  TYR A 273      30.478  12.272   1.784  1.00  0.00              
ATOM   4340  N   ILE A 274      35.200  11.836  -6.188  1.00  0.00              
ATOM   4341  CA  ILE A 274      35.416  12.105  -7.605  1.00  0.00              
ATOM   4342  C   ILE A 274      35.515  10.805  -8.392  1.00  0.00              
ATOM   4343  O   ILE A 274      35.420  10.801  -9.619  1.00  0.00              
ATOM   4344  CB  ILE A 274      36.690  12.937  -7.839  1.00  0.00              
ATOM   4345  CG1 ILE A 274      37.921  12.183  -7.329  1.00  0.00              
ATOM   4346  CG2 ILE A 274      36.572  14.292  -7.158  1.00  0.00              
ATOM   4347  CD1 ILE A 274      39.234  12.807  -7.742  1.00  0.00              
ATOM   4348  H   ILE A 274      35.922  11.366  -5.662  1.00  0.00              
ATOM   4349  HA  ILE A 274      34.560  12.627  -8.031  1.00  0.00              
ATOM   4350  HB  ILE A 274      36.830  13.078  -8.910  1.00  0.00              
ATOM   4351 1HG1 ILE A 274      37.857  12.156  -6.241  1.00  0.00              
ATOM   4352 2HG1 ILE A 274      37.863  11.166  -7.720  1.00  0.00              
ATOM   4353 1HG2 ILE A 274      37.482  14.867  -7.333  1.00  0.00              
ATOM   4354 2HG2 ILE A 274      35.719  14.831  -7.567  1.00  0.00              
ATOM   4355 3HG2 ILE A 274      36.433  14.151  -6.086  1.00  0.00              
ATOM   4356 1HD1 ILE A 274      40.060  12.217  -7.344  1.00  0.00              
ATOM   4357 2HD1 ILE A 274      39.299  12.833  -8.830  1.00  0.00              
ATOM   4358 3HD1 ILE A 274      39.294  13.822  -7.351  1.00  0.00              
ATOM   4359  N   MET A 275      35.704   9.700  -7.678  1.00  0.00              
ATOM   4360  CA  MET A 275      35.643   8.377  -8.286  1.00  0.00              
ATOM   4361  C   MET A 275      34.201   7.982  -8.579  1.00  0.00              
ATOM   4362  O   MET A 275      33.894   7.465  -9.652  1.00  0.00              
ATOM   4363  CB  MET A 275      36.303   7.344  -7.375  1.00  0.00              
ATOM   4364  CG  MET A 275      37.820   7.442  -7.307  1.00  0.00              
ATOM   4365  SD  MET A 275      38.577   5.992  -6.546  1.00  0.00              
ATOM   4366  CE  MET A 275      37.982   6.143  -4.865  1.00  0.00              
ATOM   4367  H   MET A 275      35.896   9.779  -6.690  1.00  0.00              
ATOM   4368  HA  MET A 275      36.168   8.382  -9.241  1.00  0.00              
ATOM   4369 1HB  MET A 275      35.884   7.485  -6.380  1.00  0.00              
ATOM   4370 2HB  MET A 275      36.020   6.360  -7.753  1.00  0.00              
ATOM   4371 1HG  MET A 275      38.200   7.553  -8.322  1.00  0.00              
ATOM   4372 2HG  MET A 275      38.077   8.326  -6.724  1.00  0.00              
ATOM   4373 1HE  MET A 275      38.366   5.316  -4.267  1.00  0.00              
ATOM   4374 2HE  MET A 275      38.325   7.088  -4.440  1.00  0.00              
ATOM   4375 3HE  MET A 275      36.892   6.118  -4.861  1.00  0.00              
ATOM   4376  N   MET A 276      33.348   8.261  -7.551  1.00  0.00              
ATOM   4377  CA  MET A 276      31.952   7.863  -7.692  1.00  0.00              
ATOM   4378  C   MET A 276      31.013   9.037  -7.443  1.00  0.00              
ATOM   4379  O   MET A 276      30.119   8.962  -6.602  1.00  0.00              
ATOM   4380  CB  MET A 276      31.631   6.718  -6.734  1.00  0.00              
ATOM   4381  CG  MET A 276      32.381   5.426  -7.023  1.00  0.00              
ATOM   4382  SD  MET A 276      31.985   4.740  -8.644  1.00  0.00              
ATOM   4383  CE  MET A 276      32.857   3.178  -8.573  1.00  0.00              
ATOM   4384  H   MET A 276      33.642   8.729  -6.706  1.00  0.00              
ATOM   4385  HA  MET A 276      31.763   7.528  -8.712  1.00  0.00              
ATOM   4386 1HB  MET A 276      31.878   7.065  -5.732  1.00  0.00              
ATOM   4387 2HB  MET A 276      30.557   6.538  -6.803  1.00  0.00              
ATOM   4388 1HG  MET A 276      33.449   5.634  -6.974  1.00  0.00              
ATOM   4389 2HG  MET A 276      32.116   4.701  -6.254  1.00  0.00              
ATOM   4390 1HE  MET A 276      32.708   2.635  -9.507  1.00  0.00              
ATOM   4391 2HE  MET A 276      33.922   3.362  -8.425  1.00  0.00              
ATOM   4392 3HE  MET A 276      32.473   2.585  -7.743  1.00  0.00              
ATOM   4393  N   ASN A 277      31.223  10.123  -8.181  1.00  0.00              
ATOM   4394  CA  ASN A 277      30.294  11.244  -8.172  1.00  0.00              
ATOM   4395  C   ASN A 277      30.587  12.213  -9.311  1.00  0.00              
ATOM   4396  O   ASN A 277      31.485  13.049  -9.211  1.00  0.00              
ATOM   4397  CB  ASN A 277      30.319  11.975  -6.842  1.00  0.00              
ATOM   4398  CG  ASN A 277      29.191  12.954  -6.668  1.00  0.00              
ATOM   4399  OD1 ASN A 277      28.666  13.507  -7.641  1.00  0.00              
ATOM   4400  ND2 ASN A 277      28.871  13.232  -5.430  1.00  0.00              
ATOM   4401  H   ASN A 277      32.048  10.169  -8.762  1.00  0.00              
ATOM   4402  HA  ASN A 277      29.275  10.884  -8.327  1.00  0.00              
ATOM   4403 1HB  ASN A 277      30.468  11.431  -5.909  1.00  0.00              
ATOM   4404 2HB  ASN A 277      31.226  12.526  -7.090  1.00  0.00              
ATOM   4405 1HD2 ASN A 277      28.129  13.875  -5.238  1.00  0.00              
ATOM   4406 2HD2 ASN A 277      29.368  12.803  -4.676  1.00  0.00              
ATOM   4407  N   LYS A 278      29.826  12.095 -10.392  1.00  0.00              
ATOM   4408  CA  LYS A 278      30.122  12.946 -11.553  1.00  0.00              
ATOM   4409  C   LYS A 278      29.816  14.432 -11.287  1.00  0.00              
ATOM   4410  O   LYS A 278      30.528  15.288 -11.774  1.00  0.00              
ATOM   4411  CB  LYS A 278      29.334  12.463 -12.772  1.00  0.00              
ATOM   4412  CG  LYS A 278      29.796  11.123 -13.329  1.00  0.00              
ATOM   4413  CD  LYS A 278      28.958  10.703 -14.527  1.00  0.00              
ATOM   4414  CE  LYS A 278      29.402   9.352 -15.068  1.00  0.00              
ATOM   4415  NZ  LYS A 278      28.578   8.919 -16.229  1.00  0.00              
ATOM   4416  H   LYS A 278      29.054  11.445 -10.444  1.00  0.00              
ATOM   4417  HA  LYS A 278      31.188  12.900 -11.782  1.00  0.00              
ATOM   4418 1HB  LYS A 278      28.289  12.389 -12.468  1.00  0.00              
ATOM   4419 2HB  LYS A 278      29.434  13.228 -13.542  1.00  0.00              
ATOM   4420 1HG  LYS A 278      30.840  11.214 -13.629  1.00  0.00              
ATOM   4421 2HG  LYS A 278      29.709  10.373 -12.543  1.00  0.00              
ATOM   4422 1HD  LYS A 278      27.913  10.645 -14.217  1.00  0.00              
ATOM   4423 2HD  LYS A 278      29.063  11.457 -15.306  1.00  0.00              
ATOM   4424 1HE  LYS A 278      30.445   9.431 -15.373  1.00  0.00              
ATOM   4425 2HE  LYS A 278      29.314   8.617 -14.267  1.00  0.00              
ATOM   4426 1HZ  LYS A 278      28.904   8.021 -16.557  1.00  0.00              
ATOM   4427 2HZ  LYS A 278      27.611   8.844 -15.947  1.00  0.00              
ATOM   4428 3HZ  LYS A 278      28.660   9.599 -16.972  1.00  0.00              
ATOM   4429  N   GLN A 279      28.764  14.709 -10.514  1.00  0.00              
ATOM   4430  CA  GLN A 279      28.384  16.076 -10.159  1.00  0.00              
ATOM   4431  C   GLN A 279      29.400  16.774  -9.270  1.00  0.00              
ATOM   4432  O   GLN A 279      29.766  17.918  -9.544  1.00  0.00              
ATOM   4433  CB  GLN A 279      27.023  16.075  -9.456  1.00  0.00              
ATOM   4434  CG  GLN A 279      25.851  15.757 -10.369  1.00  0.00              
ATOM   4435  CD  GLN A 279      24.544  15.633  -9.610  1.00  0.00              
ATOM   4436  OE1 GLN A 279      24.522  15.649  -8.377  1.00  0.00              
ATOM   4437  NE2 GLN A 279      23.445  15.502 -10.345  1.00  0.00              
ATOM   4438  H   GLN A 279      28.211  13.938 -10.166  1.00  0.00              
ATOM   4439  HA  GLN A 279      28.326  16.687 -11.060  1.00  0.00              
ATOM   4440 1HB  GLN A 279      27.081  15.334  -8.658  1.00  0.00              
ATOM   4441 2HB  GLN A 279      26.893  17.066  -9.022  1.00  0.00              
ATOM   4442 1HG  GLN A 279      25.654  16.307 -11.289  1.00  0.00              
ATOM   4443 2HG  GLN A 279      26.204  14.755 -10.616  1.00  0.00              
ATOM   4444 1HE2 GLN A 279      22.552  15.416  -9.900  1.00  0.00              
ATOM   4445 2HE2 GLN A 279      23.508  15.492 -11.343  1.00  0.00              
ATOM   4446  N   PHE A 280      29.855  16.097  -8.209  1.00  0.00              
ATOM   4447  CA  PHE A 280      30.925  16.661  -7.340  1.00  0.00              
ATOM   4448  C   PHE A 280      32.187  16.891  -8.123  1.00  0.00              
ATOM   4449  O   PHE A 280      32.817  17.922  -7.978  1.00  0.00              
ATOM   4450  CB  PHE A 280      31.223  15.739  -6.156  1.00  0.00              
ATOM   4451  CG  PHE A 280      32.339  16.225  -5.276  1.00  0.00              
ATOM   4452  CD1 PHE A 280      32.078  17.056  -4.196  1.00  0.00              
ATOM   4453  CD2 PHE A 280      33.651  15.852  -5.525  1.00  0.00              
ATOM   4454  CE1 PHE A 280      33.104  17.503  -3.386  1.00  0.00              
ATOM   4455  CE2 PHE A 280      34.678  16.297  -4.715  1.00  0.00              
ATOM   4456  CZ  PHE A 280      34.404  17.124  -3.645  1.00  0.00              
ATOM   4457  H   PHE A 280      29.470  15.190  -7.990  1.00  0.00              
ATOM   4458  HA  PHE A 280      30.611  17.628  -6.947  1.00  0.00              
ATOM   4459 1HB  PHE A 280      30.342  15.647  -5.522  1.00  0.00              
ATOM   4460 2HB  PHE A 280      31.515  14.753  -6.514  1.00  0.00              
ATOM   4461  HD1 PHE A 280      31.050  17.355  -3.991  1.00  0.00              
ATOM   4462  HD2 PHE A 280      33.868  15.199  -6.371  1.00  0.00              
ATOM   4463  HE1 PHE A 280      32.885  18.156  -2.541  1.00  0.00              
ATOM   4464  HE2 PHE A 280      35.705  15.996  -4.922  1.00  0.00              
ATOM   4465  HZ  PHE A 280      35.213  17.477  -3.007  1.00  0.00              
ATOM   4466  N   ARG A 281      32.542  15.914  -8.949  1.00  0.00              
ATOM   4467  CA  ARG A 281      33.706  16.008  -9.813  1.00  0.00              
ATOM   4468  C   ARG A 281      33.668  17.305 -10.639  1.00  0.00              
ATOM   4469  O   ARG A 281      34.631  18.054 -10.617  1.00  0.00              
ATOM   4470  CB  ARG A 281      33.862  14.778 -10.694  1.00  0.00              
ATOM   4471  CG  ARG A 281      35.143  14.736 -11.513  1.00  0.00              
ATOM   4472  CD  ARG A 281      35.175  13.668 -12.545  1.00  0.00              
ATOM   4473  NE  ARG A 281      34.985  12.323 -12.027  1.00  0.00              
ATOM   4474  CZ  ARG A 281      34.548  11.277 -12.756  1.00  0.00              
ATOM   4475  NH1 ARG A 281      34.219  11.423 -14.020  1.00  0.00              
ATOM   4476  NH2 ARG A 281      34.435  10.104 -12.158  1.00  0.00              
ATOM   4477  H   ARG A 281      31.976  15.077  -8.974  1.00  0.00              
ATOM   4478  HA  ARG A 281      34.612  16.049  -9.208  1.00  0.00              
ATOM   4479 1HB  ARG A 281      33.827  13.910 -10.038  1.00  0.00              
ATOM   4480 2HB  ARG A 281      33.006  14.759 -11.368  1.00  0.00              
ATOM   4481 1HG  ARG A 281      35.264  15.695 -12.017  1.00  0.00              
ATOM   4482 2HG  ARG A 281      35.982  14.574 -10.835  1.00  0.00              
ATOM   4483 1HD  ARG A 281      34.383  13.854 -13.270  1.00  0.00              
ATOM   4484 2HD  ARG A 281      36.141  13.691 -13.048  1.00  0.00              
ATOM   4485  HE  ARG A 281      35.137  11.964 -11.094  1.00  0.00              
ATOM   4486 1HH1 ARG A 281      34.294  12.331 -14.458  1.00  0.00              
ATOM   4487 2HH1 ARG A 281      33.893  10.627 -14.549  1.00  0.00              
ATOM   4488 1HH2 ARG A 281      34.675  10.013 -11.180  1.00  0.00              
ATOM   4489 2HH2 ARG A 281      34.109   9.304 -12.681  1.00  0.00              
ATOM   4490  N   ASN A 282      32.555  17.542 -11.344  1.00  0.00              
ATOM   4491  CA  ASN A 282      32.378  18.711 -12.229  1.00  0.00              
ATOM   4492  C   ASN A 282      32.419  20.007 -11.436  1.00  0.00              
ATOM   4493  O   ASN A 282      33.060  20.970 -11.854  1.00  0.00              
ATOM   4494  CB  ASN A 282      31.086  18.631 -13.021  1.00  0.00              
ATOM   4495  CG  ASN A 282      31.118  17.615 -14.129  1.00  0.00              
ATOM   4496  OD1 ASN A 282      32.188  17.207 -14.595  1.00  0.00              
ATOM   4497  ND2 ASN A 282      29.951  17.265 -14.608  1.00  0.00              
ATOM   4498  H   ASN A 282      31.803  16.873 -11.257  1.00  0.00              
ATOM   4499  HA  ASN A 282      33.199  18.759 -12.948  1.00  0.00              
ATOM   4500 1HB  ASN A 282      30.123  18.576 -12.513  1.00  0.00              
ATOM   4501 2HB  ASN A 282      31.214  19.624 -13.452  1.00  0.00              
ATOM   4502 1HD2 ASN A 282      29.895  16.593 -15.346  1.00  0.00              
ATOM   4503 2HD2 ASN A 282      29.116  17.670 -14.235  1.00  0.00              
ATOM   4504  N   CYS A 283      31.729  20.022 -10.299  1.00  0.00              
ATOM   4505  CA  CYS A 283      31.649  21.204  -9.452  1.00  0.00              
ATOM   4506  C   CYS A 283      33.022  21.561  -8.878  1.00  0.00              
ATOM   4507  O   CYS A 283      33.365  22.719  -8.814  1.00  0.00              
ATOM   4508  CB  CYS A 283      30.696  20.759  -8.342  1.00  0.00              
ATOM   4509  SG  CYS A 283      28.960  20.658  -8.839  1.00  0.00              
ATOM   4510  H   CYS A 283      31.246  19.181 -10.018  1.00  0.00              
ATOM   4511  HA  CYS A 283      31.218  22.070  -9.955  1.00  0.00              
ATOM   4512 1HB  CYS A 283      30.968  19.763  -7.989  1.00  0.00              
ATOM   4513 2HB  CYS A 283      30.732  21.462  -7.510  1.00  0.00              
ATOM   4514  HG  CYS A 283      29.197  20.475 -10.134  1.00  0.00              
ATOM   4515  N   MET A 284      33.787  20.548  -8.473  1.00  0.00              
ATOM   4516  CA  MET A 284      35.161  20.739  -7.964  1.00  0.00              
ATOM   4517  C   MET A 284      36.149  21.229  -8.998  1.00  0.00              
ATOM   4518  O   MET A 284      36.971  22.090  -8.700  1.00  0.00              
ATOM   4519  CB  MET A 284      35.678  19.431  -7.368  1.00  0.00              
ATOM   4520  CG  MET A 284      37.018  19.549  -6.656  1.00  0.00              
ATOM   4521  SD  MET A 284      37.511  18.017  -5.842  1.00  0.00              
ATOM   4522  CE  MET A 284      38.912  18.580  -4.879  1.00  0.00              
ATOM   4523  H   MET A 284      33.405  19.613  -8.521  1.00  0.00              
ATOM   4524  HA  MET A 284      35.168  21.506  -7.191  1.00  0.00              
ATOM   4525 1HB  MET A 284      34.923  19.082  -6.665  1.00  0.00              
ATOM   4526 2HB  MET A 284      35.766  18.719  -8.190  1.00  0.00              
ATOM   4527 1HG  MET A 284      37.772  19.822  -7.393  1.00  0.00              
ATOM   4528 2HG  MET A 284      36.937  20.340  -5.910  1.00  0.00              
ATOM   4529 1HE  MET A 284      39.328  17.744  -4.318  1.00  0.00              
ATOM   4530 2HE  MET A 284      39.673  18.985  -5.547  1.00  0.00              
ATOM   4531 3HE  MET A 284      38.587  19.357  -4.186  1.00  0.00              
ATOM   4532  N   VAL A 285      36.066  20.680 -10.205  1.00  0.00              
ATOM   4533  CA  VAL A 285      36.876  21.176 -11.341  1.00  0.00              
ATOM   4534  C   VAL A 285      36.568  22.645 -11.730  1.00  0.00              
ATOM   4535  O   VAL A 285      37.485  23.406 -12.039  1.00  0.00              
ATOM   4536  CB  VAL A 285      36.674  20.289 -12.584  1.00  0.00              
ATOM   4537  CG1 VAL A 285      37.309  20.934 -13.808  1.00  0.00              
ATOM   4538  CG2 VAL A 285      37.259  18.904 -12.351  1.00  0.00              
ATOM   4539  H   VAL A 285      35.435  19.905 -10.353  1.00  0.00              
ATOM   4540  HA  VAL A 285      37.937  21.201 -11.091  1.00  0.00              
ATOM   4541  HB  VAL A 285      35.606  20.157 -12.756  1.00  0.00              
ATOM   4542 1HG1 VAL A 285      37.156  20.294 -14.677  1.00  0.00              
ATOM   4543 2HG1 VAL A 285      36.847  21.905 -13.987  1.00  0.00              
ATOM   4544 3HG1 VAL A 285      38.377  21.065 -13.637  1.00  0.00              
ATOM   4545 1HG2 VAL A 285      37.107  18.290 -13.239  1.00  0.00              
ATOM   4546 2HG2 VAL A 285      38.326  18.990 -12.147  1.00  0.00              
ATOM   4547 3HG2 VAL A 285      36.763  18.438 -11.500  1.00  0.00              
ATOM   4548  N   THR A 286      35.291  23.027 -11.708  1.00  0.00              
ATOM   4549  CA  THR A 286      34.896  24.403 -11.977  1.00  0.00              
ATOM   4550  C   THR A 286      35.460  25.298 -10.870  1.00  0.00              
ATOM   4551  O   THR A 286      36.090  26.326 -11.152  1.00  0.00              
ATOM   4552  CB  THR A 286      33.366  24.563 -12.052  1.00  0.00              
ATOM   4553  OG1 THR A 286      32.854  23.779 -13.137  1.00  0.00              
ATOM   4554  CG2 THR A 286      32.993  26.022 -12.265  1.00  0.00              
ATOM   4555  H   THR A 286      34.578  22.342 -11.502  1.00  0.00              
ATOM   4556  HA  THR A 286      35.322  24.731 -12.926  1.00  0.00              
ATOM   4557  HB  THR A 286      32.927  24.208 -11.120  1.00  0.00              
ATOM   4558  HG1 THR A 286      31.900  23.880 -13.181  1.00  0.00              
ATOM   4559 1HG2 THR A 286      31.908  26.115 -12.315  1.00  0.00              
ATOM   4560 2HG2 THR A 286      33.372  26.619 -11.436  1.00  0.00              
ATOM   4561 3HG2 THR A 286      33.431  26.376 -13.197  1.00  0.00              
ATOM   4562  N   THR A 287      35.221  24.897  -9.620  1.00  0.00              
ATOM   4563  CA  THR A 287      35.742  25.602  -8.443  1.00  0.00              
ATOM   4564  C   THR A 287      37.258  25.822  -8.486  1.00  0.00              
ATOM   4565  O   THR A 287      37.718  26.913  -8.173  1.00  0.00              
ATOM   4566  CB  THR A 287      35.395  24.841  -7.149  1.00  0.00              
ATOM   4567  OG1 THR A 287      33.973  24.830  -6.965  1.00  0.00              
ATOM   4568  CG2 THR A 287      36.054  25.502  -5.949  1.00  0.00              
ATOM   4569  H   THR A 287      34.655  24.070  -9.486  1.00  0.00              
ATOM   4570  HA  THR A 287      35.313  26.603  -8.392  1.00  0.00              
ATOM   4571  HB  THR A 287      35.749  23.814  -7.237  1.00  0.00              
ATOM   4572  HG1 THR A 287      33.541  24.750  -7.818  1.00  0.00              
ATOM   4573 1HG2 THR A 287      35.797  24.951  -5.044  1.00  0.00              
ATOM   4574 2HG2 THR A 287      37.135  25.502  -6.081  1.00  0.00              
ATOM   4575 3HG2 THR A 287      35.699  26.529  -5.860  1.00  0.00              
ATOM   4576  N   LEU A 288      38.016  24.789  -8.870  1.00  0.00              
ATOM   4577  CA  LEU A 288      39.482  24.871  -8.976  1.00  0.00              
ATOM   4578  C   LEU A 288      39.942  25.438 -10.340  1.00  0.00              
ATOM   4579  O   LEU A 288      41.145  25.634 -10.553  1.00  0.00              
ATOM   4580  CB  LEU A 288      40.097  23.486  -8.743  1.00  0.00              
ATOM   4581  CG  LEU A 288      39.856  22.889  -7.351  1.00  0.00              
ATOM   4582  CD1 LEU A 288      40.418  21.476  -7.283  1.00  0.00              
ATOM   4583  CD2 LEU A 288      40.502  23.778  -6.298  1.00  0.00              
ATOM   4584  H   LEU A 288      37.554  23.919  -9.094  1.00  0.00              
ATOM   4585  HA  LEU A 288      39.866  25.562  -8.226  1.00  0.00              
ATOM   4586 1HB  LEU A 288      39.547  22.919  -9.493  1.00  0.00              
ATOM   4587 2HB  LEU A 288      41.160  23.470  -8.985  1.00  0.00              
ATOM   4588  HG  LEU A 288      38.779  22.896  -7.178  1.00  0.00              
ATOM   4589 1HD1 LEU A 288      40.241  21.061  -6.291  1.00  0.00              
ATOM   4590 2HD1 LEU A 288      39.925  20.852  -8.029  1.00  0.00              
ATOM   4591 3HD1 LEU A 288      41.489  21.501  -7.480  1.00  0.00              
ATOM   4592 1HD2 LEU A 288      40.328  23.353  -5.309  1.00  0.00              
ATOM   4593 2HD2 LEU A 288      41.574  23.842  -6.484  1.00  0.00              
ATOM   4594 3HD2 LEU A 288      40.065  24.775  -6.346  1.00  0.00              
ATOM   4595  N   CYS A 289      38.979  25.693 -11.245  1.00  0.00              
ATOM   4596  CA  CYS A 289      39.219  26.248 -12.589  1.00  0.00              
ATOM   4597  C   CYS A 289      40.218  25.448 -13.425  1.00  0.00              
ATOM   4598  O   CYS A 289      41.128  26.017 -14.043  1.00  0.00              
ATOM   4599  CB  CYS A 289      39.792  27.629 -12.271  1.00  0.00              
ATOM   4600  SG  CYS A 289      38.697  28.689 -11.297  1.00  0.00              
ATOM   4601  H   CYS A 289      38.033  25.480 -10.961  1.00  0.00              
ATOM   4602  HA  CYS A 289      38.308  26.369 -13.176  1.00  0.00              
ATOM   4603 1HB  CYS A 289      40.712  27.531 -11.694  1.00  0.00              
ATOM   4604 2HB  CYS A 289      39.997  28.172 -13.193  1.00  0.00              
ATOM   4605  HG  CYS A 289      39.523  29.729 -11.245  1.00  0.00              
ATOM   4606  N   CYS A 290      40.030  24.129 -13.434  1.00  0.00              
ATOM   4607  CA  CYS A 290      40.898  23.196 -14.163  1.00  0.00              
ATOM   4608  C   CYS A 290      40.161  22.643 -15.393  1.00  0.00              
ATOM   4609  O   CYS A 290      40.183  21.442 -15.677  1.00  0.00              
ATOM   4610  OXT CYS A 290      39.542  23.384 -16.105  1.00  0.00              
ATOM   4611  CB  CYS A 290      41.155  22.091 -13.139  1.00  0.00              
ATOM   4612  SG  CYS A 290      42.043  22.632 -11.659  1.00  0.00              
ATOM   4613  H   CYS A 290      39.251  23.764 -12.907  1.00  0.00              
ATOM   4614  HA  CYS A 290      41.855  23.632 -14.453  1.00  0.00              
ATOM   4615 1HB  CYS A 290      40.210  21.674 -12.789  1.00  0.00              
ATOM   4616 2HB  CYS A 290      41.760  21.300 -13.582  1.00  0.00              
ATOM   4617  HG  CYS A 290      42.059  21.443 -11.064  1.00  0.00              
HETATM 4618  C9  LG1 X   1      39.967   8.510  19.749  1.00  0.00              
HETATM 4619  C8  LG1 X   1      38.977   7.715  19.017  1.00  0.00              
HETATM 4620  C7  LG1 X   1      38.840   7.637  17.681  1.00  0.00              
HETATM 4621  C6  LG1 X   1      37.846   6.794  17.018  1.00  0.00              
HETATM 4622  C1  LG1 X   1      38.423   5.622  16.191  1.00  0.00              
HETATM 4623  C2  LG1 X   1      37.327   4.570  15.873  1.00  0.00              
HETATM 4624  C3  LG1 X   1      36.037   5.210  15.385  1.00  0.00              
HETATM 4625  C4  LG1 X   1      35.479   6.159  16.439  1.00  0.00              
HETATM 4626  C5  LG1 X   1      36.514   7.032  17.119  1.00  0.00              
HETATM 4627  C18 LG1 X   1      35.889   8.173  17.889  1.00  0.00              
HETATM 4628  C19 LG1 X   1      39.547   4.868  16.942  1.00  0.00              
HETATM 4629  C20 LG1 X   1      39.008   6.168  14.868  1.00  0.00              
HETATM 4630  C10 LG1 X   1      39.928   8.489  21.099  1.00  0.00              
HETATM 4631  C11 LG1 X   1      40.772   9.234  22.011  1.00  0.00              
HETATM 4632  C12 LG1 X   1      40.914   9.081  23.339  1.00  0.00              
HETATM 4633  C13 LG1 X   1      40.385   8.081  24.264  1.00  0.00              
HETATM 4634  C14 LG1 X   1      40.297   8.408  25.570  1.00  0.00              
HETATM 4635  C15 LG1 X   1      39.792   7.555  26.694  1.00  0.00              
HETATM 4636  C16 LG1 X   1      40.065   6.698  23.754  1.00  0.00              
HETATM 4637  C17 LG1 X   1      40.974   9.288  18.933  1.00  0.00              
HETATM 4638  H10 LG1 X   1      38.289   7.129  19.630  1.00  0.00              
HETATM 4639  H9  LG1 X   1      39.509   8.172  17.011  1.00  0.00              
HETATM 4640  H3  LG1 X   1      37.686   3.858  15.119  1.00  0.00              
HETATM 4641  H4  LG1 X   1      37.104   3.978  16.771  1.00  0.00              
HETATM 4642  H5  LG1 X   1      36.210   5.752  14.449  1.00  0.00              
HETATM 4643  H6  LG1 X   1      35.296   4.434  15.163  1.00  0.00              
HETATM 4644  H7  LG1 X   1      34.718   6.786  15.958  1.00  0.00              
HETATM 4645  H8  LG1 X   1      34.965   5.576  17.213  1.00  0.00              
HETATM 4646  H22 LG1 X   1      36.610   8.907  18.258  1.00  0.00              
HETATM 4647  H23 LG1 X   1      35.331   7.785  18.747  1.00  0.00              
HETATM 4648  H24 LG1 X   1      35.192   8.723  17.246  1.00  0.00              
HETATM 4649  H25 LG1 X   1      39.205   4.518  17.923  1.00  0.00              
HETATM 4650  H26 LG1 X   1      40.431   5.496  17.099  1.00  0.00              
HETATM 4651  H27 LG1 X   1      39.877   3.991  16.374  1.00  0.00              
HETATM 4652  H28 LG1 X   1      39.334   5.349  14.214  1.00  0.00              
HETATM 4653  H29 LG1 X   1      39.883   6.804  15.045  1.00  0.00              
HETATM 4654  H30 LG1 X   1      38.278   6.766  14.313  1.00  0.00              
HETATM 4655  H11 LG1 X   1      39.157   7.887  21.578  1.00  0.00              
HETATM 4656  H1  LG1 X   1      41.316  10.074  21.576  1.00  0.00              
HETATM 4657  H2  LG1 X   1      41.542   9.838  23.821  1.00  0.00              
HETATM 4658  H12 LG1 X   1      40.589   9.408  25.891  1.00  0.00              
HETATM 4659  H13 LG1 X   1      39.063   8.122  27.282  1.00  0.00              
HETATM 4660  H14 LG1 X   1      39.294   6.643  26.359  1.00  0.00              
HETATM 4661  H15 LG1 X   1      40.620   7.279  27.354  1.00  0.00              
HETATM 4662  H16 LG1 X   1      40.213   5.932  24.521  1.00  0.00              
HETATM 4663  H17 LG1 X   1      40.726   6.411  22.929  1.00  0.00              
HETATM 4664  H18 LG1 X   1      39.025   6.639  23.418  1.00  0.00              
HETATM 4665  H19 LG1 X   1      40.472  10.065  18.346  1.00  0.00              
HETATM 4666  H20 LG1 X   1      41.511   8.621  18.249  1.00  0.00              
HETATM 4667  H21 LG1 X   1      41.740   9.781  19.535  1.00  0.00              
TER                                                                             
# All scores below are weighted scores, not raw scores.
#BEGIN_POSE_ENERGIES_TABLE 1u19A_cluster01_01_ligand_011u19A_cluster01_01_ligand_0001.pdb
label fa_atr fa_rep fa_sol fa_intra_rep pro_close fa_pair hbond_sr_bb hbond_lr_bb hbond_bb_sc hbond_sc dslf_ss_dst dslf_cs_ang dslf_ss_dih dslf_ca_dih rama omega fa_dun p_aa_pp ref total
weights 0.8 0.44 0.65 0.004 1 0.49 0.585 1.17 1.17 1.1 0.5 2 5 5 0.2 0.5 0.56 0.32 1 NA
pose -1207.5 141.998 534.219 3.52879 1.52608 -7.30839 -136.776 -13.5137 -25.5196 -20.6335 -1.85723 0.0224859 0.0351043 0.278318 -7.91426 24.1374 145.036 -14.799 4.71 -580.334
PRO_p:NtermProteinFull_1 -2.29828 0.542838 1.64261 0.0563664 0.074809 0 0 0 0 0 0 0 0 0 0 0.00433598 0.109436 0 0.02 0.152107
TRP_2 -3.95269 0.523839 1.57526 0.028475 0 0 0 0 0 0 0 0 0 0 -0.153268 0.0686097 0.690911 -0.00975588 0.91 -0.31862
GLN_3 -4.50536 0.574178 1.98093 0.00466297 0 0 0 0 0 0 0 0 0 0 -0.159866 0.0387331 0.851658 -0.119511 -0.97 -2.30458
PHE_4 -5.33251 0.475184 2.29716 0.0341785 0 0 0 0 0 0 0 0 0 0 -0.061363 0.0530195 1.20521 0.066168 0.63 -0.632949
SER_5 -2.92523 0.076339 1.5656 0.000783677 0 0.0177061 0 0 0 0 0 0 0 0 -0.0530975 0.178569 0.455539 0.13605 -0.37 -0.917742
MET_6 -4.96042 0.314942 1.88444 0.0113006 0 0 0 0 0 0 0 0 0 0 0.0822604 0.000240937 1.08429 -0.0272692 -0.34 -1.95022
LEU_7 -4.54862 0.325658 1.55814 0.0068742 0 0 0 0 0 0 0 0 0 0 -0.136687 0.0897125 0.212395 -0.111674 -0.1 -2.7042
ALA_8 -4.64466 0.675532 1.86716 0.000814881 0 0 0 0 0 0 0 0 0 0 -0.122447 0.154766 0 -0.144146 0.16 -2.05299
ALA_9 -3.5062 0.199148 1.48243 0.000678612 0 0 0 0 0 0 0 0 0 0 -0.140079 0.140611 0 -0.154725 0.16 -1.81813
TYR_10 -4.80378 0.286657 1.90392 0.035158 0 0 0 0 0 0 0 0 0 0 -0.1007 0.049736 1.41563 0.0753566 0.51 -0.628027
MET_11 -5.75951 0.586817 2.16427 0.00207757 0 0 0 0 0 0 0 0 0 0 -0.167518 0.233473 1.32246 -0.0814713 -0.34 -2.0394
PHE_12 -5.49142 0.503103 1.94317 0.0341624 0 0 0 0 0 0 0 0 0 0 -0.0971233 0.483104 1.16741 0.0992804 0.63 -0.728313
LEU_13 -4.04926 0.518061 1.65629 0.00943228 0 0 0 0 0 0 0 0 0 0 -0.0463754 0.0407451 0.489304 -0.101013 -0.1 -1.58282
LEU_14 -4.00965 0.306958 1.59637 0.00745446 0 0 0 0 0 0 0 0 0 0 -0.0306566 0.143996 0.37214 -0.0739522 -0.1 -1.78734
ILE_15 -5.02452 0.895158 1.63366 0.0217038 0 0 0 0 0 0 0 0 0 0 -0.0257179 0.00677444 0.164692 -0.0528467 0.24 -2.1411
MET_16 -3.17188 0.389342 1.18903 0.00391004 0 0 0 0 0 0 0 0 0 0 -0.119023 0.498252 1.11118 0.0107003 -0.34 -0.428492
LEU_17 -3.61847 0.762816 1.40015 0.0067823 0 0 0 0 0 0 0 0 0 0 0.192336 0.183967 0.192957 -0.0588263 -0.1 -1.03829
GLY_18 -2.87077 0.313022 1.34939 3.88654e-05 0 0 0 0 0 0 0 0 0 0 0.45027 0.346971 0 0.412469 -0.17 -0.168608
PHE_19 -3.63799 0.891077 1.25713 0.0263339 0.00450916 0 0 0 0 0 0 0 0 0 -0.0119707 0.0800967 0.306712 0.0207269 0.63 -0.433372
PRO_20 -3.93493 1.16274 1.34151 0.000835745 0.252679 0 0 0 0 0 0 0 0 0 0.0566311 0.0324129 0.141608 0.0148012 0.02 -0.911715
ILE_21 -4.70191 0.664527 1.90091 0.0176002 0 0 0 0 0 0 0 0 0 0 -0.0502907 0.982704 0.684506 0.17472 0.24 -0.0872322
ASN_22 -5.44895 0.436227 3.9647 0.00448027 0 -0.197427 0 0 -0.751414 0 0 0 0 0 0.013123 0.152502 0.408503 0.102494 -0.89 -2.20576
PHE_23 -3.81766 0.197092 1.52722 0.0260176 0 0 0 0 0 0 0 0 0 0 -0.0574658 0.0146904 0.34673 0.0414603 0.63 -1.09191
LEU_24 -4.54969 0.513749 1.61684 0.00722296 0 0 0 0 0 0 0 0 0 0 -0.0887013 0.164306 0.349785 -0.103664 -0.1 -2.19015
THR_25 -4.4684 0.363362 2.49747 0.0113624 0 -0.0691858 0 0 0 0 0 0 0 0 0.078217 0.0210408 0.0288664 0.09201 -0.27 -1.71526
LEU_26 -4.18333 0.36454 1.42513 0.00930277 0 0 0 0 0 0 0 0 0 0 -0.0155054 0.00565624 0.444594 -0.10335 -0.1 -2.15296
TYR_27 -4.96361 0.614662 1.95407 0.0264691 0 0 0 0 0 0 0 0 0 0 0.147212 0.0228102 0.150922 -0.161058 0.51 -1.69852
VAL_28 -5.56314 0.620309 1.92747 0.0217242 0 0 0 0 0 0 0 0 0 0 0.0173339 0.00343125 0.0988258 0.0487979 0.29 -2.53525
THR_29 -4.17052 0.284931 2.174 0.0083458 0 -0.0574003 0 0 0 0 0 0 0 0 0.0640749 0.174965 0.0204204 0.0852392 -0.27 -1.68595
VAL_30 -3.43677 0.394093 1.82038 0.0191166 0 0 0 0 -0.879752 0 0 0 0 0 -0.048843 0.0623999 0.950203 0.126413 0.29 -0.702762
GLN_31 -3.85079 0.46205 1.93488 0.00574888 0 -0.0459851 0 0 0 0 0 0 0 0 -0.237111 0.0277744 1.01042 -0.0841373 -0.97 -1.74715
HIS_D_32 -5.79572 0.463598 2.87222 0.00249564 0 -0.107654 0 0 0 -0.210689 0 0 0 0 -0.00554174 0.000895397 1.10019 -0.00755368 0.56 -1.12776
LYS_33 -1.9819 0.288373 1.02617 0.0061306 0 0 0 0 0 0 0 0 0 0 -0.0435798 0.0414254 0.747491 -0.0599826 -0.65 -0.62587
LYS_34 -1.75797 0.137757 0.922764 0.00336223 0 -0.0644729 0 0 0 0 0 0 0 0 -0.187725 0.0406843 0.731021 -0.0381628 -0.65 -0.862738
LEU_35 -5.49427 0.810148 2.24782 0.00803412 0 0 0 0 0 0 0 0 0 0 -0.0738765 0.13764 0.0749404 -0.0030095 -0.1 -2.39258
ARG_36 -5.01201 0.165193 3.12258 0.00923211 0 -0.0392065 0 0 -0.879752 0 0 0 0 0 0.452578 0.0551344 1.06449 -0.053034 -0.98 -2.0948
THR_37 -4.27908 0.553269 2.77115 0.005851 3.81182e-05 -0.0773318 0 0 -0.454825 -0.421212 0 0 0 0 -0.130112 0.000936343 0.335444 -0.274604 -0.27 -2.24048
PRO_38 -3.89249 0.793316 1.00074 0.000749218 0.125426 0 0 0 0 0 0 0 0 0 0.010877 0.0109419 0.181277 -0.136705 0.02 -1.88587
LEU_39 -3.94087 0.258976 1.48655 0.00684887 0 0 0 0 0 0 0 0 0 0 -0.0866807 0.00031671 0.303535 -0.112026 -0.1 -2.18335
ASN_40 -5.28316 0.56448 3.58607 0.00552744 0 -0.281645 0 0 -0.454825 -0.421212 0 0 0 0 -0.178281 0.163529 1.11311 -0.0363545 -0.89 -2.11276
TYR_41 -7.48943 0.736283 2.63752 0.0240679 0 0 0 0 0 -0.538256 0 0 0 0 -0.0900666 0.0383654 0.866739 0.0917116 0.51 -3.21307
ILE_42 -5.21743 0.473178 1.58741 0.0231183 0 0 0 0 0 0 0 0 0 0 -0.0195651 0.30712 0.979239 0.0130892 0.24 -1.61384
LEU_43 -5.4387 0.664207 1.91859 0.00603253 0 0 0 0 0 0 0 0 0 0 -0.125826 0.18188 0.350373 -0.103836 -0.1 -2.64728
LEU_44 -4.65663 0.746777 1.68113 0.0415748 0 0 0 0 0 0 0 0 0 0 -0.079028 0.0359802 2.07328 -0.108713 -0.1 -0.365619
ASN_45 -5.26575 0.408463 3.84366 0.00480918 0 -0.182911 0 0 0 -0.83674 0 0 0 0 0.0753233 0.0293137 1.34409 0.169725 -0.89 -1.30002
LEU_46 -5.64364 0.727677 2.12383 0.00676346 0 0 0 0 0 0 0 0 0 0 -0.0999064 0.208912 0.368807 -0.11372 -0.1 -2.52127
ALA_47 -3.8136 0.17439 1.69995 0.000762129 0 0 0 0 0 0 0 0 0 0 -0.149884 0.305256 0 -0.159062 0.16 -1.78218
VAL_48 -4.55871 0.365684 1.51072 0.017234 0 0 0 0 0 0 0 0 0 0 -0.0400167 0.0332321 0.0398684 -0.0167825 0.29 -2.35877
ALA_49 -4.54542 0.361675 1.79259 0.000729798 0 0 0 0 0 0 0 0 0 0 -0.207909 0.0746104 0 -0.166908 0.16 -2.53063
ASP_50 -5.46862 0.47232 3.77674 0.00312905 0 -0.168051 0 0 0 -0.739269 0 0 0 0 -0.0916717 0.0570837 0.305003 0.0532316 -0.67 -2.4701
LEU_51 -4.65183 0.289344 1.65674 0.00681552 0 0 0 0 0 0 0 0 0 0 -0.130579 0.137921 0.254267 -0.110294 -0.1 -2.64761
PHE_52 -7.27264 0.702817 1.94954 0.035163 0 0 0 0 0 0 0 0 0 0 -0.00402093 0.0233866 1.35293 -0.0368069 0.63 -2.61962
MET_53 -5.24182 0.249322 2.17384 0.00244517 0 0 0 0 0 0 0 0 0 0 -0.144743 0.112248 1.20498 -0.130935 -0.34 -2.11466
VAL_54 -5.1748 0.845109 1.91932 0.0227867 0 0 0 0 0 0 0 0 0 0 0.0527258 0.170883 0.0182925 -0.140556 0.29 -1.99624
PHE_55 -2.98879 0.159564 1.2728 0.0284446 0 0 0 0 -0.0477986 0 0 0 0 0 0.0464949 0.00011601 0.149605 -0.118466 0.63 -0.868022
GLY_56 -2.6985 0.102135 1.39463 7.70273e-05 0 0 0 0 0 0 0 0 0 0 0.182484 0.108567 0 0.374668 -0.17 -0.705939
GLY_57 -3.11359 0.245596 1.88927 5.2017e-05 0 0 0 0 0 0 0 0 0 0 1.12804 0.38945 0 -0.227238 -0.17 0.141572
PHE_58 -6.42112 0.988935 1.43687 0.027136 0 0 0 0 0 0 0 0 0 0 0.1921 0.0953408 0.238427 0.0113536 0.63 -2.80097
THR_59 -3.31528 0.332426 1.47962 0.00524544 0 -0.0538326 0 0 -0.0477986 0 0 0 0 0 -0.18542 0.0172617 0.0630122 0.0233037 -0.27 -1.95146
THR_60 -3.82528 0.295886 3.09028 0.00438376 0 -0.212368 0 0 0 -0.757121 0 0 0 0 -0.0370038 0.0131661 0.104488 -0.347167 -0.27 -1.94073
THR_61 -4.08284 0.168783 2.53657 0.00969439 0 -0.0406585 0 0 -0.836334 0 0 0 0 0 -0.0596946 0.0126234 0.092416 0.0996281 -0.27 -2.36981
LEU_62 -4.63265 0.607188 1.50572 0.00749818 0 0 0 0 0 0 0 0 0 0 -0.0492079 0.0588536 0.403363 -0.0978792 -0.1 -2.29711
TYR_63 -5.54155 0.339834 2.13666 0.0262195 0 0 0 0 0 0 0 0 0 0 -0.0350305 0.0342816 0.192991 -0.0377316 0.51 -2.37432
THR_64 -4.9613 0.491449 2.62717 0.00990797 0 -0.137329 0 0 -0.680982 0 0 0 0 0 -0.031803 0.000144112 0.167736 0.131523 -0.27 -2.65348
SER_65 -2.61231 0.157693 1.62548 0.00139032 0 -0.0322016 0 0 0 0 0 0 0 0 -0.231188 0.0940486 0.136761 -0.137671 -0.37 -1.36799
LEU_66 -5.31533 0.595668 1.60699 0.00700678 0 0 0 0 0 0 0 0 0 0 0.114088 0.11043 0.0954712 -0.050603 -0.1 -2.93627
HIS_D_67 -7.01776 0.73131 2.90428 0.00421555 0 0.0173216 0 0 0 -0.314351 0 0 0 0 0.109494 0.00215993 0.607139 -0.432134 0.56 -2.82833
GLY_68 -2.10496 0.454187 1.19658 1.19283e-05 0 0 0 0 -0.439003 0 0 0 0 0 0.0156672 0.0392262 0 0.221408 -0.17 -0.786889
TYR_69 -3.02652 0.552027 1.37459 0.0309972 0 0 0 0 0 -0.314351 0 0 0 0 -0.110075 0.177473 0.842335 0.173165 0.51 0.209644
PHE_70 -5.2016 0.688416 1.92939 0.0263043 0 0 0 0 0 0 0 0 0 0 -0.249901 0.012524 0.32491 0.0373998 0.63 -1.80255
VAL_71 -2.55799 0.0518282 0.902317 0.0121149 0 0 0 0 0 0 0 0 0 0 -0.175616 0.0178824 0.0112051 -0.173607 0.29 -1.62187
PHE_72 -6.42862 0.549068 2.21732 0.0240891 0 0 0 0 0 0 0 0 0 0 -0.191547 0.0111292 0.480561 -0.0735078 0.63 -2.7815
GLY_73 -1.61203 0.321687 0.997082 3.74201e-05 0.00031986 0 0 0 0 0 0 0 0 0 0.0337314 0.00355085 0 0.362861 -0.17 -0.0627613
PRO_74 -2.47019 0.337005 1.47822 0.000873419 0.0416287 0 0 0 0 0 0 0 0 0 0.0570931 0.00829889 0.135214 -0.284333 0.02 -0.676186
THR_75 -2.36015 0.197606 1.18613 0.010367 0 -0.0536879 0 0 0 0 0 0 0 0 -0.0164534 0.0598331 0.0538146 0.0785841 -0.27 -1.11395
GLY_76 -2.62335 0.275202 1.42134 3.51887e-05 0 0 0 0 0 0 0 0 0 0 0.109599 0.0116101 0 0.275659 -0.17 -0.699898
CYD_p:protein_cutpoint_lower_77 -3.7649 0.156229 2.08096 0.00140569 0 0 0 0 0 0 -0.928617 0.011243 0.0175522 0.139159 -0.0814592 0.0244933 0.194854 0.159567 1.7 -0.289518
ASN_p:protein_cutpoint_upper_78 -3.1988 0.189553 1.93361 0.00413325 0 -0.0935449 0 0 0 0 0 0 0 0 0.0541463 0.00071183 0.335754 0.163857 -0.89 -1.50058
LEU_79 -3.85544 0.365392 1.60896 0.00680502 0 0 0 0 0 0 0 0 0 0 -0.065592 0.0527182 0.356573 -0.108227 -0.1 -1.73881
GLU_80 -5.51187 0.682586 3.80672 0.00283056 0 -0.0479872 0 0 0 -0.757121 0 0 0 0 0.181282 0.00930333 1.29067 -0.116287 -0.81 -1.26986
GLY_81 -2.72577 0.252377 1.45883 5.36486e-05 0 0 0 0 0 0 0 0 0 0 0.200157 0.0106841 0 0.256491 -0.17 -0.717178
PHE_82 -5.80109 0.386873 1.81137 0.0598162 0 0 0 0 0 0 0 0 0 0 0.139869 0.214686 2.28969 -0.140163 0.63 -0.408948
PHE_83 -6.87689 0.477118 1.76196 0.022788 0 0 0 0 0 0 0 0 0 0 -0.0839873 0.0276664 0.322549 0.0290398 0.63 -3.68976
ALA_84 -3.41424 0.218236 1.44885 0.000649107 0 0 0 0 0 0 0 0 0 0 -0.170368 0.0105109 0 -0.154289 0.16 -1.90065
THR_85 -4.94169 0.624343 2.50599 0.00364148 0 0.00300547 0 0 -0.867563 0 0 0 0 0 -0.104047 0.0636653 0.105618 -0.105865 -0.27 -2.9829
LEU_86 -6.1086 0.737458 1.61558 0.00993445 0 0 0 0 0 0 0 0 0 0 0.120317 0.0483524 0.346809 -0.101023 -0.1 -3.43118
GLY_87 -3.54649 0.204587 1.59255 4.38537e-05 0 0 0 0 0 0 0 0 0 0 0.105551 0.000159628 0 0.276078 -0.17 -1.53752
GLY_88 -2.95524 0.173449 1.34011 3.12695e-05 0 0 0 0 0 0 0 0 0 0 0.168064 0.0275538 0 0.263386 -0.17 -1.15265
GLU_89 -6.86733 0.953994 4.25913 0.00676839 0 -0.0633442 0 0 0 -0.0100526 0 0 0 0 -0.121081 0.005792 1.02258 -0.108046 -0.81 -1.73159
ILE_90 -5.89609 1.00185 2.39821 0.0241623 0 0 0 0 0 0 0 0 0 0 0.0473476 0.0478523 0.166836 0.0204867 0.24 -1.94934
ALA_91 -3.93472 0.689074 1.53095 0.00071339 0 0 0 0 0 0 0 0 0 0 0.275487 0.0852054 0 -0.0741559 0.16 -1.26744
LEU_92 -5.07413 0.707519 1.31197 0.00742041 0 0 0 0 0 0 0 0 0 0 -0.124696 0.010044 0.158737 -0.102467 -0.1 -3.2056
TRP_93 -6.07325 0.67195 2.12487 0.0216767 0 0 0 0 -0.469747 0 0 0 0 0 -0.145807 0.439551 1.17922 0.00586725 0.91 -1.33566
SER_94 -4.84915 0.794835 2.97119 0.00114165 0 -0.121348 0 0 0 -0.859431 0 0 0 0 0.126068 0.150411 0.567802 0.0125975 -0.37 -1.57589
LEU_95 -5.43489 0.730849 1.24605 0.00602122 0 0 0 0 0 0 0 0 0 0 -0.112874 0.048556 0.606144 -0.114342 -0.1 -3.12449
VAL_96 -4.75363 0.800286 1.45845 0.0184438 0 0 0 0 0 0 0 0 0 0 -0.104452 0.127194 0.877706 0.14172 0.29 -1.14428
VAL_97 -4.03652 0.822234 1.52482 0.015733 0 0 0 0 0 0 0 0 0 0 -0.0135177 0.108142 0.0376448 -0.0771465 0.29 -1.32861
LEU_98 -4.60473 0.525327 1.13986 0.00618362 0 0 0 0 0 0 0 0 0 0 0.00133109 0.0246159 0.518542 -0.0879562 -0.1 -2.57683
ALA_99 -3.76871 0.32496 1.34447 0.00079873 0 0 0 0 0 0 0 0 0 0 -0.00419196 0.156596 0 -0.0750711 0.16 -1.86116
ILE_100 -3.91864 0.204965 1.70293 0.0192946 0 0 0 0 0 0 0 0 0 0 0.0299625 0.125023 0.0965564 -0.146638 0.24 -1.64654
GLU_101 -4.29493 0.687921 2.28218 0.00523659 0 -0.202827 0 0 0 -0.56256 0 0 0 0 -0.223824 0.148703 1.44895 -0.122333 -0.81 -1.64349
ARG_102 -5.64798 0.376878 3.16575 0.0121687 0 -0.238277 0 0 0 -1.33384 0 0 0 0 -0.195719 0.00741761 2.2852 -0.0955044 -0.98 -2.64391
TYR_103 -5.92684 0.740017 2.43991 0.026128 0 0 0 0 0 0 0 0 0 0 -0.012693 0.0741659 0.233778 -0.0435412 0.51 -1.95907
VAL_104 -4.77757 0.69098 1.66696 0.0115037 0 0 0 0 0 0 0 0 0 0 -0.0824008 0.0492489 0.460878 0.172154 0.29 -1.51825
VAL_105 -4.13913 0.76407 1.51613 0.0191234 0 0 0 0 0 0 0 0 0 0 -0.018289 0.00658935 0.245479 -0.0894064 0.29 -1.40543
VAL_106 -3.29684 0.301262 1.29548 0.0128088 0 0 0 0 0 0 0 0 0 0 0.0387528 0.0427241 0.0998922 0.36019 0.29 -0.855728
CYS_107 -2.45629 0.188152 1.25323 0.00120145 0 0 0 0 0 0 0 0 0 0 0.0762188 0.0403265 0.106482 -0.216767 1.7 0.692561
LYS_108 -2.60317 0.88036 1.21545 0.00319206 0.000197691 0 0 0 0 0 0 0 0 0 -0.05991 0.00153594 0.668707 -0.0338603 -0.65 -0.5775
PRO_109 -2.48946 0.529066 1.40871 0.00112895 0.0754953 0 0 0 0 0 0 0 0 0 -0.0651054 0.0421733 0.155396 -0.465043 0.02 -0.787636
MET_110 -3.26465 0.420262 1.19449 0.00655121 0 0 0 0 0 0 0 0 0 0 -0.179574 0.0475199 2.06508 -0.0178095 -0.34 -0.0681273
SER_111 -1.76062 0.391293 1.13094 0.00137284 0 -0.0364411 0 0 0 0 0 0 0 0 -0.270299 0.108383 0.123324 -0.170439 -0.37 -0.852484
ASN_112 -2.78982 0.349386 1.53882 0.00469022 0 -0.0364411 0 0 0 0 0 0 0 0 -0.210628 0.00490401 0.531488 -0.0790345 -0.89 -1.57663
PHE_113 -4.63423 0.7194 1.28998 0.0240078 0 0 0 0 0 0 0 0 0 0 0.0608195 0.00213946 0.382852 -0.147321 0.63 -1.67235
ARG_114 -2.08107 0.46522 1.17284 0.00873484 0 0 0 0 0 0 0 0 0 0 -0.0415003 0.017331 1.00939 -0.11672 -0.98 -0.54577
PHE_115 -4.19385 0.484334 0.912403 0.0281241 0 0 0 0 0 0 0 0 0 0 0.0572991 0.0262644 0.622104 0.001543 0.63 -1.43178
GLY_116 -2.30152 0.310681 1.20092 0.000138261 0 0 0 0 0 0 0 0 0 0 0.106015 0.0212696 0 -0.445845 -0.17 -1.27834
GLU_117 -3.89742 0.364912 1.93705 0.00307646 0 0.00917463 0 0 0 -0.538256 0 0 0 0 -0.142986 0.000715728 1.69225 -0.119208 -0.81 -1.50068
ASN_118 -2.63051 0.199976 1.41009 0.00389659 0 -0.00198813 0 0 0 0 0 0 0 0 -0.034519 0.103513 0.321318 0.0843783 -0.89 -1.43385
HIS_119 -4.87389 0.542522 2.39884 0.00522895 0 -0.202827 0 0 0 -0.56256 0 0 0 0 0.0280012 0.0471355 0.576848 0.028909 0.56 -1.45178
ALA_120 -4.09244 0.592889 1.58612 0.000698528 0 0 0 0 0 0 0 0 0 0 -0.151285 0.0109099 0 -0.154723 0.16 -2.04783
ILE_121 -4.45323 0.384705 1.82063 0.0249274 0 0 0 0 0 0 0 0 0 0 -0.0270576 0.288438 0.159471 -0.00431586 0.24 -1.56644
MET_122 -3.42721 0.315911 1.59061 0.00265875 0 0 0 0 0 0 0 0 0 0 -0.148236 0.112961 1.15911 -0.131244 -0.34 -0.865441
GLY_123 -2.95243 0.284374 1.54548 2.39356e-05 0 0 0 0 0 0 0 0 0 0 0.0839442 0.033354 0 0.278376 -0.17 -0.896877
VAL_124 -4.69969 0.805831 2.36138 0.0157577 0 0 0 0 0 0 0 0 0 0 0.109175 0.0127791 0.0225983 -0.0310807 0.29 -1.11326
ALA_125 -2.66086 0.15337 1.32198 0.000678812 0 0 0 0 0 0 0 0 0 0 -0.236914 0.000798151 0 -0.167485 0.16 -1.42842
PHE_126 -4.07637 0.596542 1.76175 0.0270284 0 0 0 0 0 0 0 0 0 0 0.110641 0.270712 0.177019 -0.163601 0.63 -0.666285
THR_127 -4.56605 0.374769 2.7647 0.00396897 0 -0.129885 0 0 0 -0.781047 0 0 0 0 -0.150751 0.0385042 0.234774 0.0540989 -0.27 -2.42692
TRP_128 -5.36984 0.299708 2.29183 0.201449 0 0 0 0 0 0 0 0 0 0 0.13276 0.0387676 1.33464 -0.0290918 0.91 -0.189784
VAL_129 -2.85909 0.140281 1.42467 0.0157156 0 0 0 0 0 0 0 0 0 0 -0.00581904 0.0473715 0.0310829 -0.0126993 0.29 -0.92849
MET_130 -4.23264 0.471809 1.66067 0.00743305 0 0 0 0 0 0 0 0 0 0 0.116982 0.0165778 1.05039 -0.0213354 -0.34 -1.27011
ALA_131 -4.68996 1.01724 2.20702 0.000694615 0 0 0 0 0 0 0 0 0 0 -0.038022 0.000147131 0 -0.116762 0.16 -1.45964
LEU_132 -4.27461 0.623004 1.60898 0.0390144 0 0 0 0 0 0 0 0 0 0 0.00397774 0.000703959 1.79753 -0.0776121 -0.1 -0.379016
ALA_133 -2.41409 0.315726 1.1496 0.000853722 0 0 0 0 0 0 0 0 0 0 -0.227739 0.130603 0 -0.0836373 0.16 -0.968683
CYS_134 -3.44887 0.56489 2.05376 0.00165488 0 0 0 0 -0.646932 0 0 0 0 0 -0.0058898 0.016634 0.291247 -0.0776521 1.7 0.44884
ALA_135 -4.11983 0.409728 1.90879 0.000653741 0 0 0 0 -0.867563 0 0 0 0 0 0.225026 0.0191729 0 0.136777 0.16 -2.12725
ALA_136 -2.78138 0.672509 1.08294 0.000706737 0.000264262 0 0 0 0 0 0 0 0 0 0.248463 0.0784905 0 0.128738 0.16 -0.409276
PRO_p:protein_cutpoint_lower_137 -3.06121 0.8074 1.11216 0.000807748 0.168267 0 0 0 0 0 0 0 0 0 -0.0267488 0.0556943 0.178259 -0.216342 0.02 -0.96172
PRO_p:protein_cutpoint_upper_138 -4.28596 0.497193 1.33463 0.00148963 0.00448352 0 0 0 0 0 0 0 0 0 -0.131586 0.0227986 0.29086 -0.094664 0.02 -2.34075
LEU_139 -3.82758 0.285969 1.57602 0.00880271 0 0 0 0 0 0 0 0 0 0 -0.104093 0.123622 0.653393 -0.115368 -0.1 -1.49924
VAL_140 -4.14363 0.432563 2.31254 0.014906 0 0 0 0 0 0 0 0 0 0 -0.00243079 0.0411667 0.0291892 -0.027291 0.29 -1.05299
GLY_141 -3.49077 0.504107 1.60708 3.3028e-05 0 0 0 0 0 0 0 0 0 0 0.167303 0.218645 0 0.257954 -0.17 -0.905646
TRP_142 -8.14957 0.68906 3.12507 0.0246367 0 0 0 0 0 0 0 0 0 0 -0.0415951 0.0175586 0.66346 -0.0703365 0.91 -2.83172
SER_143 -3.42224 0.529738 2.02795 0.00150298 0 -0.0402889 0 0 0 0 0 0 0 0 -0.257452 0.226271 0.118217 -0.176019 -0.37 -1.36232
ARG_144 -3.2304 0.535701 1.61328 0.00711017 0 -0.0029127 0 0 0 0 0 0 0 0 -0.243254 0.00333523 1.28947 -0.0955949 -0.98 -1.10327
TYR_145 -3.16613 0.39271 1.26337 0.0228984 0 0 0 0 0 0 0 0 0 0 0.0287864 0.0245284 0.215164 -0.0675307 0.51 -0.776202
ILE_146 -5.60641 0.978106 1.86094 0.0199618 0.00107445 0 0 0 0 0 0 0 0 0 -0.206385 0.00974034 0.749306 -0.328686 0.24 -2.28235
PRO_147 -2.33669 0.684256 0.86988 0.000861262 0.10751 0 0 0 0 0 0 0 0 0 -0.268237 0.114102 0.20646 -0.701846 0.02 -1.30371
GLU_148 -1.03457 0.0524175 0.642112 0.00687144 0 0.0139685 0 0 0 0 0 0 0 0 -0.228083 0.000520101 0.802053 0.0179613 -0.81 -0.536745
GLY_149 -1.07883 0.152421 0.541244 6.86337e-06 0 0 0 0 0 0 0 0 0 0 -0.222324 0.0269881 0 -0.80832 -0.17 -1.55881
MET_150 -3.01903 0.394631 0.944493 0.00474912 0 0 0 0 0 0 0 0 0 0 -0.156501 0.00184894 1.61829 -0.0970566 -0.34 -0.648576
GLN_151 -2.35448 0.134516 1.83457 0.0124634 0 -0.0634296 0 0 0 0 0 0 0 0 -0.103479 0.000424122 1.64399 -0.0369274 -0.97 0.0976567
CYS_152 -2.23295 0.106598 1.14864 0.00122429 0 0 0 0 0 0 0 0 0 0 0.0868824 0.0544908 0.041413 -0.0890094 1.7 0.817282
SER_153 -2.39794 0.107102 1.5646 0.00100505 0 -0.0205483 0 0 -1.06809 0 0 0 0 0 -0.00428566 0.0743799 0.613973 0.123877 -0.37 -1.37593
CYD_154 -3.09676 0.212693 1.77247 0.00127055 0 0 0 0 -0.680982 0 -0.928617 0.011243 0.0175522 0.139159 -0.0841773 0.00103305 0.174181 -0.00982165 1.7 -0.770751
GLY_155 -1.40967 0.0758652 1.04382 2.78715e-05 0 0 0 0 -0.836334 0 0 0 0 0 -0.0611211 0.0471706 0 -0.800875 -0.17 -2.11112
ILE_156 -3.15645 0.435828 0.880478 0.0187988 0 0 0 0 0 0 0 0 0 0 -0.141199 0.0226105 0.233858 -0.336668 0.24 -1.80274
ASP_157 -2.97812 0.191642 2.14503 0.00294723 0 -0.0645491 0 0 0 0 0 0 0 0 -0.161031 0.0250797 0.529084 0.050338 -0.67 -0.92958
TYR_158 -3.7998 0.298605 2.33994 0.028894 0 0 0 0 -0.647388 0 0 0 0 0 0.0585566 0.0804347 0.218925 -0.179618 0.51 -1.09145
TYR_p:protein_cutpoint_lower_159 -7.71134 0.720796 3.58623 0.0264848 0 0 0 0 -0.56327 -0.68165 0 0 0 0 0.0140515 0.000412662 0.498615 -0.132061 0.51 -3.73172
THR_p:protein_cutpoint_upper_160 -4.03019 1.03807 2.7982 0.0049045 0.0105023 -0.153759 0 0 -0.0662886 -0.625525 0 0 0 0 -0.166203 0.0357698 0.0573501 -0.298956 -0.27 -1.66613
PRO_161 -2.70585 0.502206 0.954127 0.000827824 0.0726237 0 0 0 0 0 0 0 0 0 -0.0558652 0.00607473 0.29696 -0.440245 0.02 -1.34915
HIS_162 -3.37585 1.05719 1.97539 0.00308871 0 0.038702 0 0 -0.0662886 0 0 0 0 0 0.224501 0.0109725 0.950781 -0.0704074 0.56 1.30808
GLU_163 -2.62724 0.454148 1.88544 0.00551473 0 -0.0433052 0 0 0 -0.402816 0 0 0 0 -0.280432 0.00731399 0.968264 -0.123005 -0.81 -0.96612
GLU_164 -2.03488 0.485122 1.00694 0.0052512 0 0.00116242 0 0 0 0 0 0 0 0 -0.266744 0.198736 0.869512 -0.122188 -0.81 -0.667093
THR_165 -4.09697 0.553378 2.63842 0.00481388 0 -0.169681 0 0 0 -0.637167 0 0 0 0 -0.0682233 0.0767325 0.174203 -0.308714 -0.27 -2.10321
ASN_166 -5.48473 0.39766 4.11343 0.00331565 0 -0.266854 0 0 -0.0182972 -1.26269 0 0 0 0 0.138584 0.0493238 1.27909 0.148593 -0.89 -1.79258
ASN_167 -4.14251 0.41481 3.11018 0.0131537 0 -0.168854 0 0 -0.495251 -0.430382 0 0 0 0 -0.00763908 0.161206 0.838803 -0.0445221 -0.89 -1.641
GLU_168 -5.69528 0.563251 3.46725 0.0420045 0 -0.349011 0 0 0 -0.68165 0 0 0 0 -0.230253 0.0799557 2.13445 -0.0992241 -0.81 -1.5785
SER_169 -3.20751 0.6304 2.08064 0.000747863 0 -0.207772 0 0 -0.495251 -0.430382 0 0 0 0 0.0653391 0.103273 0.471124 0.146541 -0.37 -1.21284
PHE_p:protein_cutpoint_lower_170 -6.31601 0.490089 1.89358 0.022994 0 0 0 0 0 0 0 0 0 0 -0.10416 0.0275599 0.295919 0.0677667 0.63 -2.99226
VAL_p:protein_cutpoint_upper_171 -3.84084 0.258568 1.31457 0.0160369 0 0 0 0 0 0 0 0 0 0 0.00197805 0.0114232 0.0211462 -0.0451115 0.29 -1.97223
ILE_172 -4.42262 0.727634 1.22016 0.0214114 0 0 0 0 0 0 0 0 0 0 0.0125824 0.014731 1.72701 0.00613171 0.24 -0.452949
TYR_173 -4.09528 0.760055 1.55279 0.0292335 0 0 0 0 0 0 0 0 0 0 0.0580938 0.0457892 0.401173 -0.121338 0.51 -0.859481
[truncated: 15,574 more chars]
