# Supplementary material for: Assessment and Challenges of Ligand Docking into Comparative Models of G-Protein Coupled Receptors
Source: PLoS One. 2013 Jul 2;8(7):e67302. doi: 10.1371/journal.pone.0067302 (PMC3699586; doi:10.1371/journal.pone.0067302)
Supplement: File S2 — Files for protocol capture. The input files necessary to carry out the steps outlined in the protocol capture in File S1 as well as the output files relating to the results found in the manuscript are provided in this attachment. (ZIP) [file pone.0067302.s015.zip › FileS2_GPCR_model_dock/example_outputs/cluster3_1u19A.Centers]

NODE 1315 : Member : 1u19A/1u19A_on_2rh1A_seqstruct_fullaccre_17S_0010_0001.pdb : Size : 1314 : Leaf : 0 : Linkage : 5.70861
NODE 1262 : Member : 1u19A/1u19A_on_4ej4A_seqstruct_fullaccre_17S_0023_0001.pdb : Size : 1 : Leaf : 1 : Linkage : nan
NODE 2627 : Member : 1u19A/1u19A_on_2rh1A_seqstruct_fullaccre_17S_0010_0001.pdb : Size : 1313 : Leaf : 0 : Linkage : 5.48849
NODE 2626 : Member : 1u19A/1u19A_on_2rh1A_seqstruct_fullaccre_20S_0041_0001.pdb : Size : 1236 : Leaf : 0 : Linkage : 5.404
NODE 2624 : Member : 1u19A/1u19A_on_2rh1A_seqstruct_fullaccre_20S_0041_0001.pdb : Size : 1229 : Leaf : 0 : Linkage : 5.15836
NODE 2623 : Member : 1u19A/1u19A_on_2rh1A_seqstruct_fullaccre_20S_0041_0001.pdb : Size : 1224 : Leaf : 0 : Linkage : 5.13333
NODE 2622 : Member : 1u19A/1u19A_on_2rh1A_seqstruct_fullaccre_20S_0041_0001.pdb : Size : 1221 : Leaf : 0 : Linkage : 4.99949
NODE 2621 : Member : 1u19A/1u19A_on_2rh1A_seqstruct_fullaccre_20S_0041_0001.pdb : Size : 1220 : Leaf : 0 : Linkage : 4.95761
NODE 2619 : Member : 1u19A/1u19A_on_2rh1A_seqstruct_fullaccre_20S_0041_0001.pdb : Size : 1219 : Leaf : 0 : Linkage : 4.71415
NODE 2618 : Member : 1u19A/1u19A_on_2rh1A_seqstruct_fullaccre_20S_0041_0001.pdb : Size : 1207 : Leaf : 0 : Linkage : 4.67482
NODE 2617 : Member : 1u19A/1u19A_on_2rh1A_seqstruct_fullaccre_20S_0041_0001.pdb : Size : 1203 : Leaf : 0 : Linkage : 4.53217
NODE 2615 : Member : 1u19A/1u19A_on_2rh1A_seqstruct_fullaccre_20S_0034_0001.pdb : Size : 1073 : Leaf : 0 : Linkage : 4.48036
NODE 2614 : Member : 1u19A/1u19A_on_2rh1A_seqstruct_fullaccre_20S_0034_0001.pdb : Size : 770 : Leaf : 0 : Linkage : 4.45969
NODE 2610 : Member : 1u19A/1u19A_on_2rh1A_seqstruct_fullaccre_20S_0034_0001.pdb : Size : 769 : Leaf : 0 : Linkage : 4.34109
NODE 2605 : Member : 1u19A/1u19A_on_2rh1A_seqstruct_fullaccre_20S_0034_0001.pdb : Size : 765 : Leaf : 0 : Linkage : 4.23293
NODE 2602 : Member : 1u19A/1u19A_on_2rh1A_seqstruct_fullaccre_20S_0034_0001.pdb : Size : 542 : Leaf : 0 : Linkage : 4.21311
NODE 2600 : Member : 1u19A/1u19A_on_2rh1A_seqstruct_fullaccre_20S_0034_0001.pdb : Size : 535 : Leaf : 0 : Linkage : 4.1766
NODE 2596 : Member : 1u19A/1u19A_on_2rh1A_seqstruct_fullaccre_20S_0034_0001.pdb : Size : 413 : Leaf : 0 : Linkage : 4.11282
NODE 2580 : Member : 1u19A/1u19A_on_2rh1A_seqstruct_fullaccre_20S_0034_0001.pdb : Size : 407 : Leaf : 0 : Linkage : 3.86939
NODE 2579 : Member : 1u19A/1u19A_on_2vt4B_seqstruct_fullaccre_20S_0028_0001.pdb : Size : 77 : Leaf : 0 : Linkage : 3.85557
NODE 2565 : Member : 1u19A/1u19A_on_2vt4B_seqstruct_fullaccre_20S_0028_0001.pdb : Size : 76 : Leaf : 0 : Linkage : 3.7141
NODE 2558 : Member : 1u19A/1u19A_on_2vt4B_seqstruct_fullaccre_20S_0028_0001.pdb : Size : 68 : Leaf : 0 : Linkage : 3.68201
NODE 2532 : Member : 1u19A/1u19A_on_3uonA_seqstruct_fullaccre_15S_0049_0001.pdb : Size : 4 : Leaf : 0 : Linkage : 3.5485
NODE 2388 : Member : 1u19A/1u19A_on_2vt4B_seqstruct_fullaccre_04S_0001_0001.pdb : Size : 2 : Leaf : 0 : Linkage : 3.1424
NODE 442 : Member : 1u19A/1u19A_on_2vt4B_seqstruct_fullaccre_04S_0001_0001.pdb : Size : 1 : Leaf : 1 : Linkage : nan
NODE 510 : Member : 1u19A/1u19A_on_2vt4B_seqstruct_fullaccre_14S_0050_0001.pdb : Size : 1 : Leaf : 1 : Linkage : nan
NODE 1787 : Member : 1u19A/1u19A_on_3uonA_seqstruct_fullaccre_08S_0050_0001.pdb : Size : 2 : Leaf : 1 : Linkage : 2.52313
NODE 2492 : Member : 1u19A/1u19A_on_2vt4B_seqstruct_fullaccre_20S_0028_0001.pdb : Size : 64 : Leaf : 0 : Linkage : 3.40486
NODE 2449 : Member : 1u19A/1u19A_on_2vt4B_seqstruct_fullaccre_20S_0028_0001.pdb : Size : 57 : Leaf : 0 : Linkage : 3.28157
NODE 2439 : Member : 1u19A/1u19A_on_2vt4B_seqstruct_fullaccre_20S_0028_0001.pdb : Size : 36 : Leaf : 0 : Linkage : 3.24772
NODE 2356 : Member : 1u19A/1u19A_on_2vt4B_seqstruct_fullaccre_20S_0028_0001.pdb : Size : 30 : Leaf : 0 : Linkage : 3.08648
NODE 2273 : Member : 1u19A/1u19A_on_2vt4B_seqstruct_fullaccre_20S_0028_0001.pdb : Size : 24 : Leaf : 1 : Linkage : 2.99108
NODE 2271 : Member : 1u19A/1u19A_on_2vt4B_seqstruct_fullaccre_05S_0025_0001.pdb : Size : 6 : Leaf : 1 : Linkage : 2.99001
NODE 2346 : Member : 1u19A/1u19A_on_2vt4B_seqstruct_fullaccre_07S_0016_0001.pdb : Size : 6 : Leaf : 0 : Linkage : 3.07629
NODE 2183 : Member : 1u19A/1u19A_on_2vt4B_seqstruct_fullaccre_02S_0001_0001.pdb : Size : 3 : Leaf : 1 : Linkage : 2.88221
NODE 2032 : Member : 1u19A/1u19A_on_2vt4B_seqstruct_fullaccre_07S_0016_0001.pdb : Size : 3 : Leaf : 1 : Linkage : 2.72205
NODE 2411 : Member : 1u19A/1u19A_on_2vt4B_seqstruct_fullaccre_06S_0001_0001.pdb : Size : 21 : Leaf : 0 : Linkage : 3.18716
NODE 2359 : Member : 1u19A/1u19A_on_2vt4B_seqstruct_fullaccre_12S_0003_0001.pdb : Size : 11 : Leaf : 0 : Linkage : 3.09085
NODE 2293 : Member : 1u19A/1u19A_on_2vt4B_seqstruct_fullaccre_12S_0003_0001.pdb : Size : 10 : Leaf : 0 : Linkage : 3.01417
NODE 2265 : Member : 1u19A/1u19A_on_2vt4B_seqstruct_fullaccre_20S_0031_0001.pdb : Size : 3 : Leaf : 1 : Linkage : 2.98346
NODE 2146 : Member : 1u19A/1u19A_on_2vt4B_seqstruct_fullaccre_12S_0003_0001.pdb : Size : 7 : Leaf : 1 : Linkage : 2.84514
NODE 432 : Member : 1u19A/1u19A_on_2vt4B_seqstruct_fullaccre_02S_0030_0001.pdb : Size : 1 : Leaf : 1 : Linkage : nan
NODE 2285 : Member : 1u19A/1u19A_on_2vt4B_seqstruct_fullaccre_07S_0044_0001.pdb : Size : 10 : Leaf : 0 : Linkage : 3.00483
NODE 2254 : Member : 1u19A/1u19A_on_2vt4B_seqstruct_fullaccre_04S_0009_0001.pdb : Size : 4 : Leaf : 1 : Linkage : 2.96416
NODE 2216 : Member : 1u19A/1u19A_on_2vt4B_seqstruct_fullaccre_07S_0044_0001.pdb : Size : 6 : Leaf : 1 : Linkage : 2.91859
NODE 2401 : Member : 1u19A/1u19A_on_2vt4B_seqstruct_fullaccre_10S_0025_0001.pdb : Size : 7 : Leaf : 0 : Linkage : 3.16508
NODE 2205 : Member : 1u19A/1u19A_on_2vt4B_seqstruct_fullaccre_19S_0037_0001.pdb : Size : 4 : Leaf : 1 : Linkage : 2.90396
NODE 2159 : Member : 1u19A/1u19A_on_2vt4B_seqstruct_fullaccre_19S_0013_0001.pdb : Size : 3 : Leaf : 1 : Linkage : 2.85772
NODE 2528 : Member : 1u19A/1u19A_on_2vt4B_seqstruct_fullaccre_11S_0029_0001.pdb : Size : 8 : Leaf : 0 : Linkage : 3.53477
NODE 2501 : Member : 1u19A/1u19A_on_2vt4B_seqstruct_fullaccre_11S_0029_0001.pdb : Size : 7 : Leaf : 0 : Linkage : 3.42172
NODE 2444 : Member : 1u19A/1u19A_on_2vt4B_seqstruct_fullaccre_12S_0039_0001.pdb : Size : 2 : Leaf : 0 : Linkage : 3.26878
NODE 497 : Member : 1u19A/1u19A_on_2vt4B_seqstruct_fullaccre_12S_0039_0001.pdb : Size : 1 : Leaf : 1 : Linkage : nan
NODE 521 : Member : 1u19A/1u19A_on_2vt4B_seqstruct_fullaccre_18S_0004_0001.pdb : Size : 1 : Leaf : 1 : Linkage : nan
NODE 2157 : Member : 1u19A/1u19A_on_2vt4B_seqstruct_fullaccre_11S_0029_0001.pdb : Size : 5 : Leaf : 1 : Linkage : 2.85641
NODE 487 : Member : 1u19A/1u19A_on_2vt4B_seqstruct_fullaccre_11S_0002_0001.pdb : Size : 1 : Leaf : 1 : Linkage : nan
NODE 433 : Member : 1u19A/1u19A_on_2vt4B_seqstruct_fullaccre_02S_0033_0001.pdb : Size : 1 : Leaf : 1 : Linkage : nan
NODE 2576 : Member : 1u19A/1u19A_on_2rh1A_seqstruct_fullaccre_19S_0014_0001.pdb : Size : 330 : Leaf : 0 : Linkage : 3.81498
NODE 2571 : Member : 1u19A/1u19A_on_2rh1A_seqstruct_fullaccre_19S_0014_0001.pdb : Size : 309 : Leaf : 0 : Linkage : 3.78297
NODE 2564 : Member : 1u19A/1u19A_on_2rh1A_seqstruct_fullaccre_11S_0039_0001.pdb : Size : 279 : Leaf : 0 : Linkage : 3.70579
NODE 2546 : Member : 1u19A/1u19A_on_2rh1A_seqstruct_fullaccre_11S_0039_0001.pdb : Size : 278 : Leaf : 0 : Linkage : 3.61572
NODE 2543 : Member : 1u19A/1u19A_on_2rh1A_seqstruct_fullaccre_11S_0039_0001.pdb : Size : 267 : Leaf : 0 : Linkage : 3.61144
NODE 2526 : Member : 1u19A/1u19A_on_2rh1A_seqstruct_fullaccre_11S_0039_0001.pdb : Size : 262 : Leaf : 0 : Linkage : 3.52948
NODE 2520 : Member : 1u19A/1u19A_on_2rh1A_seqstruct_fullaccre_01S_0035_0001.pdb : Size : 23 : Leaf : 0 : Linkage : 3.49045
NODE 2446 : Member : 1u19A/1u19A_on_2rh1A_seqstruct_fullaccre_04S_0013_0001.pdb : Size : 5 : Leaf : 0 : Linkage : 3.27165
NODE 2056 : Member : 1u19A/1u19A_on_2rh1A_seqstruct_fullaccre_07S_0017_0001.pdb : Size : 3 : Leaf : 1 : Linkage : 2.75028
NODE 1585 : Member : 1u19A/1u19A_on_2rh1A_seqstruct_fullaccre_03S_0007_0001.pdb : Size : 2 : Leaf : 1 : Linkage : 2.35579
NODE 2405 : Member : 1u19A/1u19A_on_2rh1A_seqstruct_fullaccre_01S_0035_0001.pdb : Size : 18 : Leaf : 0 : Linkage : 3.17185
NODE 2374 : Member : 1u19A/1u19A_on_2rh1A_seqstruct_fullaccre_01S_0035_0001.pdb : Size : 12 : Leaf : 0 : Linkage : 3.11581
NODE 2220 : Member : 1u19A/1u19A_on_2rh1A_seqstruct_fullaccre_01S_0035_0001.pdb : Size : 9 : Leaf : 1 : Linkage : 2.92441
NODE 1754 : Member : 1u19A/1u19A_on_2rh1A_seqstruct_fullaccre_10S_0030_0001.pdb : Size : 3 : Leaf : 1 : Linkage : 2.49187
NODE 2310 : Member : 1u19A/1u19A_on_2rh1A_seqstruct_fullaccre_18S_0048_0001.pdb : Size : 6 : Leaf : 0 : Linkage : 3.02933
NODE 2080 : Member : 1u19A/1u19A_on_2rh1A_seqstruct_fullaccre_18S_0048_0001.pdb : Size : 5 : Leaf : 1 : Linkage : 2.77645
NODE 72 : Member : 1u19A/1u19A_on_2rh1A_seqstruct_fullaccre_04S_0028_0001.pdb : Size : 1 : Leaf : 1 : Linkage : nan
NODE 2503 : Member : 1u19A/1u19A_on_2rh1A_seqstruct_fullaccre_20S_0034_0001.pdb : Size : 239 : Leaf : 0 : Linkage : 3.42845
NODE 2470 : Member : 1u19A/1u19A_on_2rh1A_seqstruct_fullaccre_19S_0021_0001.pdb : Size : 105 : Leaf : 0 : Linkage : 3.3414
NODE 2453 : Member : 1u19A/1u19A_on_2rh1A_seqstruct_fullaccre_19S_0021_0001.pdb : Size : 95 : Leaf : 0 : Linkage : 3.29185
NODE 2414 : Member : 1u19A/1u19A_on_2rh1A_seqstruct_fullaccre_19S_0021_0001.pdb : Size : 90 : Leaf : 0 : Linkage : 3.19535
NODE 2371 : Member : 1u19A/1u19A_on_2rh1A_seqstruct_fullaccre_19S_0021_0001.pdb : Size : 86 : Leaf : 0 : Linkage : 3.11411
NODE 2362 : Member : 1u19A/1u19A_on_2rh1A_seqstruct_fullaccre_17S_0022_0001.pdb : Size : 53 : Leaf : 0 : Linkage : 3.09981
NODE 2335 : Member : 1u19A/1u19A_on_2rh1A_seqstruct_fullaccre_17S_0022_0001.pdb : Size : 46 : Leaf : 0 : Linkage : 3.06127
NODE 2269 : Member : 1u19A/1u19A_on_2rh1A_seqstruct_fullaccre_17S_0022_0001.pdb : Size : 39 : Leaf : 1 : Linkage : 2.98818
NODE 2156 : Member : 1u19A/1u19A_on_2rh1A_seqstruct_fullaccre_17S_0031_0001.pdb : Size : 7 : Leaf : 1 : Linkage : 2.85604
NODE 2182 : Member : 1u19A/1u19A_on_2rh1A_seqstruct_fullaccre_11S_0006_0001.pdb : Size : 7 : Leaf : 1 : Linkage : 2.88129
NODE 2344 : Member : 1u19A/1u19A_on_2rh1A_seqstruct_fullaccre_09S_0034_0001.pdb : Size : 33 : Leaf : 0 : Linkage : 3.07618
NODE 2290 : Member : 1u19A/1u19A_on_2rh1A_seqstruct_fullaccre_18S_0037_0001.pdb : Size : 3 : Leaf : 0 : Linkage : 3.00917
NODE 1854 : Member : 1u19A/1u19A_on_2rh1A_seqstruct_fullaccre_02S_0024_0001.pdb : Size : 2 : Leaf : 1 : Linkage : 2.57009
NODE 94 : Member : 1u19A/1u19A_on_2rh1A_seqstruct_fullaccre_05S_0029_0001.pdb : Size : 1 : Leaf : 1 : Linkage : nan
NODE 2284 : Member : 1u19A/1u19A_on_2rh1A_seqstruct_fullaccre_11S_0038_0001.pdb : Size : 30 : Leaf : 0 : Linkage : 3.00001
NODE 2163 : Member : 1u19A/1u19A_on_2rh1A_seqstruct_fullaccre_11S_0022_0001.pdb : Size : 17 : Leaf : 1 : Linkage : 2.86047
NODE 2144 : Member : 1u19A/1u19A_on_2rh1A_seqstruct_fullaccre_08S_0007_0001.pdb : Size : 13 : Leaf : 1 : Linkage : 2.84325
NODE 2135 : Member : 1u19A/1u19A_on_2rh1A_seqstruct_fullaccre_12S_0028_0001.pdb : Size : 4 : Leaf : 1 : Linkage : 2.83538
NODE 2351 : Member : 1u19A/1u19A_on_2rh1A_seqstruct_fullaccre_07S_0044_0001.pdb : Size : 5 : Leaf : 0 : Linkage : 3.08139
NODE 2134 : Member : 1u19A/1u19A_on_2rh1A_seqstruct_fullaccre_18S_0030_0001.pdb : Size : 4 : Leaf : 1 : Linkage : 2.83492
NODE 327 : Member : 1u19A/1u19A_on_2rh1A_seqstruct_fullaccre_16S_0029_0001.pdb : Size : 1 : Leaf : 1 : Linkage : nan
NODE 2399 : Member : 1u19A/1u19A_on_2rh1A_seqstruct_fullaccre_06S_0047_0001.pdb : Size : 10 : Leaf : 0 : Linkage : 3.15882
NODE 2309 : Member : 1u19A/1u19A_on_2rh1A_seqstruct_fullaccre_06S_0047_0001.pdb : Size : 6 : Leaf : 0 : Linkage : 3.02871
NODE 1972 : Member : 1u19A/1u19A_on_2rh1A_seqstruct_fullaccre_06S_0047_0001.pdb : Size : 5 : Leaf : 1 : Linkage : 2.67125
NODE 283 : Member : 1u19A/1u19A_on_2rh1A_seqstruct_fullaccre_14S_0005_0001.pdb : Size : 1 : Leaf : 1 : Linkage : nan
NODE 2279 : Member : 1u19A/1u19A_on_2rh1A_seqstruct_fullaccre_01S_0041_0001.pdb : Size : 4 : Leaf : 1 : Linkage : 2.99663
NODE 2412 : Member : 1u19A/1u19A_on_2rh1A_seqstruct_fullaccre_20S_0041_0001.pdb : Size : 134 : Leaf : 0 : Linkage : 3.18974
NODE 2395 : Member : 1u19A/1u19A_on_2rh1A_seqstruct_fullaccre_07S_0024_0001.pdb : Size : 92 : Leaf : 0 : Linkage : 3.15157
NODE 2347 : Member : 1u19A/1u19A_on_2rh1A_seqstruct_fullaccre_02S_0028_0001.pdb : Size : 82 : Leaf : 0 : Linkage : 3.07656
NODE 2323 : Member : 1u19A/1u19A_on_2rh1A_seqstruct_fullaccre_19S_0011_0001.pdb : Size : 53 : Leaf : 0 : Linkage : 3.04824
NODE 2252 : Member : 1u19A/1u19A_on_2rh1A_seqstruct_fullaccre_19S_0011_0001.pdb : Size : 51 : Leaf : 1 : Linkage : 2.95868
NODE 1899 : Member : 1u19A/1u19A_on_2rh1A_seqstruct_fullaccre_02S_0012_0001.pdb : Size : 2 : Leaf : 1 : Linkage : 2.60703
NODE 2304 : Member : 1u19A/1u19A_on_2rh1A_seqstruct_fullaccre_07S_0041_0001.pdb : Size : 29 : Leaf : 0 : Linkage : 3.02145
NODE 2149 : Member : 1u19A/1u19A_on_2rh1A_seqstruct_fullaccre_07S_0041_0001.pdb : Size : 21 : Leaf : 1 : Linkage : 2.84743
NODE 2095 : Member : 1u19A/1u19A_on_2rh1A_seqstruct_fullaccre_05S_0047_0001.pdb : Size : 8 : Leaf : 1 : Linkage : 2.78498
NODE 2281 : Member : 1u19A/1u19A_on_2rh1A_seqstruct_fullaccre_12S_0005_0001.pdb : Size : 10 : Leaf : 1 : Linkage : 2.99779
NODE 2350 : Member : 1u19A/1u19A_on_2rh1A_seqstruct_fullaccre_11S_0030_0001.pdb : Size : 42 : Leaf : 0 : Linkage : 3.07923
NODE 2242 : Member : 1u19A/1u19A_on_2rh1A_seqstruct_fullaccre_12S_0027_0001.pdb : Size : 11 : Leaf : 1 : Linkage : 2.9515
NODE 2184 : Member : 1u19A/1u19A_on_2rh1A_seqstruct_fullaccre_11S_0030_0001.pdb : Size : 31 : Leaf : 1 : Linkage : 2.88417
NODE 2451 : Member : 1u19A/1u19A_on_2rh1A_seqstruct_fullaccre_11S_0008_0001.pdb : Size : 5 : Leaf : 0 : Linkage : 3.28601
NODE 2390 : Member : 1u19A/1u19A_on_2rh1A_seqstruct_fullaccre_11S_0008_0001.pdb : Size : 3 : Leaf : 0 : Linkage : 3.14757
NODE 1832 : Member : 1u19A/1u19A_on_2rh1A_seqstruct_fullaccre_11S_0008_0001.pdb : Size : 2 : Leaf : 1 : Linkage : 2.55464
NODE 177 : Member : 1u19A/1u19A_on_2rh1A_seqstruct_fullaccre_09S_0006_0001.pdb : Size : 1 : Leaf : 1 : Linkage : nan
NODE 2301 : Member : 1u19A/1u19A_on_2rh1A_seqstruct_fullaccre_12S_0046_0001.pdb : Size : 2 : Leaf : 0 : Linkage : 3.01887
NODE 256 : Member : 1u19A/1u19A_on_2rh1A_seqstruct_fullaccre_12S_0046_0001.pdb : Size : 1 : Leaf : 1 : Linkage : nan
NODE 390 : Member : 1u19A/1u19A_on_2rh1A_seqstruct_fullaccre_19S_0033_0001.pdb : Size : 1 : Leaf : 1 : Linkage : nan
NODE 2456 : Member : 1u19A/1u19A_on_2rh1A_seqstruct_fullaccre_12S_0009_0001.pdb : Size : 11 : Leaf : 0 : Linkage : 3.30286
NODE 2299 : Member : 1u19A/1u19A_on_2rh1A_seqstruct_fullaccre_12S_0009_0001.pdb : Size : 5 : Leaf : 0 : Linkage : 3.01813
NODE 1694 : Member : 1u19A/1u19A_on_2rh1A_seqstruct_fullaccre_12S_0009_0001.pdb : Size : 4 : Leaf : 1 : Linkage : 2.44934
NODE 344 : Member : 1u19A/1u19A_on_2rh1A_seqstruct_fullaccre_17S_0027_0001.pdb : Size : 1 : Leaf : 1 : Linkage : nan
NODE 2258 : Member : 1u19A/1u19A_on_2rh1A_seqstruct_fullaccre_11S_0007_0001.pdb : Size : 6 : Leaf : 1 : Linkage : 2.97135
NODE 248 : Member : 1u19A/1u19A_on_2rh1A_seqstruct_fullaccre_12S_0022_0001.pdb : Size : 1 : Leaf : 1 : Linkage : nan
NODE 2549 : Member : 1u19A/1u19A_on_2rh1A_seqstruct_fullaccre_18S_0038_0001.pdb : Size : 30 : Leaf : 0 : Linkage : 3.63883
NODE 2506 : Member : 1u19A/1u19A_on_2rh1A_seqstruct_fullaccre_18S_0038_0001.pdb : Size : 27 : Leaf : 0 : Linkage : 3.44948
NODE 2473 : Member : 1u19A/1u19A_on_2rh1A_seqstruct_fullaccre_19S_0005_0001.pdb : Size : 20 : Leaf : 0 : Linkage : 3.34456
NODE 2308 : Member : 1u19A/1u19A_on_2rh1A_seqstruct_fullaccre_19S_0005_0001.pdb : Size : 17 : Leaf : 0 : Linkage : 3.0281
NODE 2256 : Member : 1u19A/1u19A_on_2rh1A_seqstruct_fullaccre_18S_0038_0001.pdb : Size : 11 : Leaf : 1 : Linkage : 2.9686
NODE 2248 : Member : 1u19A/1u19A_on_2rh1A_seqstruct_fullaccre_05S_0048_0001.pdb : Size : 6 : Leaf : 1 : Linkage : 2.95594
NODE 2274 : Member : 1u19A/1u19A_on_2rh1A_seqstruct_fullaccre_07S_0050_0001.pdb : Size : 3 : Leaf : 1 : Linkage : 2.99299
NODE 2437 : Member : 1u19A/1u19A_on_2rh1A_seqstruct_fullaccre_18S_0049_0001.pdb : Size : 7 : Leaf : 0 : Linkage : 3.24696
NODE 2337 : Member : 1u19A/1u19A_on_2rh1A_seqstruct_fullaccre_18S_0049_0001.pdb : Size : 6 : Leaf : 0 : Linkage : 3.06722
NODE 2212 : Member : 1u19A/1u19A_on_2rh1A_seqstruct_fullaccre_18S_0049_0001.pdb : Size : 5 : Leaf : 1 : Linkage : 2.91449
NODE 65 : Member : 1u19A/1u19A_on_2rh1A_seqstruct_fullaccre_04S_0003_0001.pdb : Size : 1 : Leaf : 1 : Linkage : nan
NODE 269 : Member : 1u19A/1u19A_on_2rh1A_seqstruct_fullaccre_13S_0028_0001.pdb : Size : 1 : Leaf : 1 : Linkage : nan
NODE 2484 : Member : 1u19A/1u19A_on_2rh1A_seqstruct_fullaccre_17S_0039_0001.pdb : Size : 3 : Leaf : 0 : Linkage : 3.36946
NODE 2071 : Member : 1u19A/1u19A_on_2rh1A_seqstruct_fullaccre_08S_0037_0001.pdb : Size : 2 : Leaf : 1 : Linkage : 2.76723
NODE 211 : Member : 1u19A/1u19A_on_2rh1A_seqstruct_fullaccre_10S_0043_0001.pdb : Size : 1 : Leaf : 1 : Linkage : nan
NODE 2568 : Member : 1u19A/1u19A_on_2rh1A_seqstruct_fullaccre_03S_0032_0001.pdb : Size : 21 : Leaf : 0 : Linkage : 3.74392
NODE 2517 : Member : 1u19A/1u19A_on_2rh1A_seqstruct_fullaccre_03S_0020_0001.pdb : Size : 12 : Leaf : 0 : Linkage : 3.47993
NODE 2460 : Member : 1u19A/1u19A_on_2rh1A_seqstruct_fullaccre_09S_0042_0001.pdb : Size : 7 : Leaf : 0 : Linkage : 3.30926
NODE 2368 : Member : 1u19A/1u19A_on_2rh1A_seqstruct_fullaccre_20S_0046_0001.pdb : Size : 5 : Leaf : 0 : Linkage : 3.1091
NODE 2221 : Member : 1u19A/1u19A_on_2rh1A_seqstruct_fullaccre_09S_0042_0001.pdb : Size : 4 : Leaf : 1 : Linkage : 2.92778
NODE 164 : Member : 1u19A/1u19A_on_2rh1A_seqstruct_fullaccre_08S_0031_0001.pdb : Size : 1 : Leaf : 1 : Linkage : nan
NODE 2319 : Member : 1u19A/1u19A_on_2rh1A_seqstruct_fullaccre_01S_0033_0001.pdb : Size : 2 : Leaf : 0 : Linkage : 3.04337
NODE 19 : Member : 1u19A/1u19A_on_2rh1A_seqstruct_fullaccre_01S_0033_0001.pdb : Size : 1 : Leaf : 1 : Linkage : nan
NODE 335 : Member : 1u19A/1u19A_on_2rh1A_seqstruct_fullaccre_17S_0004_0001.pdb : Size : 1 : Leaf : 1 : Linkage : nan
NODE 2397 : Member : 1u19A/1u19A_on_2rh1A_seqstruct_fullaccre_07S_0001_0001.pdb : Size : 5 : Leaf : 0 : Linkage : 3.15817
NODE 2243 : Member : 1u19A/1u19A_on_2rh1A_seqstruct_fullaccre_07S_0001_0001.pdb : Size : 4 : Leaf : 1 : Linkage : 2.95298
NODE 265 : Member : 1u19A/1u19A_on_2rh1A_seqstruct_fullaccre_13S_0015_0001.pdb : Size : 1 : Leaf : 1 : Linkage : nan
NODE 2458 : Member : 1u19A/1u19A_on_2rh1A_seqstruct_fullaccre_03S_0032_0001.pdb : Size : 9 : Leaf : 0 : Linkage : 3.30657
NODE 2427 : Member : 1u19A/1u19A_on_2rh1A_seqstruct_fullaccre_03S_0032_0001.pdb : Size : 8 : Leaf : 0 : Linkage : 3.22324
NODE 2393 : Member : 1u19A/1u19A_on_2rh1A_seqstruct_fullaccre_03S_0032_0001.pdb : Size : 7 : Leaf : 0 : Linkage : 3.15137
NODE 2122 : Member : 1u19A/1u19A_on_2rh1A_seqstruct_fullaccre_03S_0032_0001.pdb : Size : 5 : Leaf : 1 : Linkage : 2.81106
NODE 1774 : Member : 1u19A/1u19A_on_2rh1A_seqstruct_fullaccre_02S_0049_0001.pdb : Size : 2 : Leaf : 1 : Linkage : 2.51265
NODE 254 : Member : 1u19A/1u19A_on_2rh1A_seqstruct_fullaccre_12S_0039_0001.pdb : Size : 1 : Leaf : 1 : Linkage : nan
NODE 399 : Member : 1u19A/1u19A_on_2rh1A_seqstruct_fullaccre_20S_0009_0001.pdb : Size : 1 : Leaf : 1 : Linkage : nan
NODE 2510 : Member : 1u19A/1u19A_on_2rh1A_seqstruct_fullaccre_16S_0045_0001.pdb : Size : 6 : Leaf : 0 : Linkage : 3.46515
NODE 2502 : Member : 1u19A/1u19A_on_2rh1A_seqstruct_fullaccre_07S_0002_0001.pdb : Size : 4 : Leaf : 0 : Linkage : 3.42715
NODE 2448 : Member : 1u19A/1u19A_on_2rh1A_seqstruct_fullaccre_07S_0002_0001.pdb : Size : 3 : Leaf : 0 : Linkage : 3.27725
NODE 2324 : Member : 1u19A/1u19A_on_2rh1A_seqstruct_fullaccre_07S_0002_0001.pdb : Size : 2 : Leaf : 0 : Linkage : 3.04988
NODE 130 : Member : 1u19A/1u19A_on_2rh1A_seqstruct_fullaccre_07S_0002_0001.pdb : Size : 1 : Leaf : 1 : Linkage : nan
NODE 332 : Member : 1u19A/1u19A_on_2rh1A_seqstruct_fullaccre_16S_0045_0001.pdb : Size : 1 : Leaf : 1 : Linkage : nan
NODE 13 : Member : 1u19A/1u19A_on_2rh1A_seqstruct_fullaccre_01S_0025_0001.pdb : Size : 1 : Leaf : 1 : Linkage : nan
NODE 431 : Member : 1u19A/1u19A_on_2vt4B_seqstruct_fullaccre_02S_0016_0001.pdb : Size : 1 : Leaf : 1 : Linkage : nan
NODE 2019 : Member : 1u19A/1u19A_on_2rh1A_seqstruct_fullaccre_07S_0012_0001.pdb : Size : 2 : Leaf : 1 : Linkage : 2.70828
NODE 2584 : Member : 1u19A/1u19A_on_2rh1A_seqstruct_fullaccre_16S_0002_0001.pdb : Size : 122 : Leaf : 0 : Linkage : 3.9025
NODE 2574 : Member : 1u19A/1u19A_on_2rh1A_seqstruct_fullaccre_16S_0002_0001.pdb : Size : 121 : Leaf : 0 : Linkage : 3.805
NODE 2555 : Member : 1u19A/1u19A_on_2rh1A_seqstruct_fullaccre_16S_0002_0001.pdb : Size : 94 : Leaf : 0 : Linkage : 3.66267
NODE 2541 : Member : 1u19A/1u19A_on_2rh1A_seqstruct_fullaccre_14S_0045_0001.pdb : Size : 56 : Leaf : 0 : Linkage : 3.60533
NODE 2523 : Member : 1u19A/1u19A_on_2rh1A_seqstruct_fullaccre_14S_0045_0001.pdb : Size : 51 : Leaf : 0 : Linkage : 3.50514
NODE 2455 : Member : 1u19A/1u19A_on_2rh1A_seqstruct_fullaccre_14S_0045_0001.pdb : Size : 38 : Leaf : 0 : Linkage : 3.30088
NODE 2413 : Member : 1u19A/1u19A_on_2rh1A_seqstruct_fullaccre_14S_0045_0001.pdb : Size : 30 : Leaf : 0 : Linkage : 3.19106
NODE 2382 : Member : 1u19A/1u19A_on_2rh1A_seqstruct_fullaccre_14S_0045_0001.pdb : Size : 29 : Leaf : 0 : Linkage : 3.12658
NODE 2257 : Member : 1u19A/1u19A_on_2rh1A_seqstruct_fullaccre_16S_0002_0001.pdb : Size : 28 : Leaf : 1 : Linkage : 2.97049
NODE 4 : Member : 1u19A/1u19A_on_2rh1A_seqstruct_fullaccre_01S_0006_0001.pdb : Size : 1 : Leaf : 1 : Linkage : nan
NODE 143 : Member : 1u19A/1u19A_on_2rh1A_seqstruct_fullaccre_07S_0033_0001.pdb : Size : 1 : Leaf : 1 : Linkage : nan
NODE 2392 : Member : 1u19A/1u19A_on_2rh1A_seqstruct_fullaccre_20S_0017_0001.pdb : Size : 8 : Leaf : 0 : Linkage : 3.14964
NODE 2355 : Member : 1u19A/1u19A_on_2rh1A_seqstruct_fullaccre_20S_0017_0001.pdb : Size : 7 : Leaf : 0 : Linkage : 3.08595
NODE 2185 : Member : 1u19A/1u19A_on_2rh1A_seqstruct_fullaccre_20S_0017_0001.pdb : Size : 6 : Leaf : 1 : Linkage : 2.88451
NODE 271 : Member : 1u19A/1u19A_on_2rh1A_seqstruct_fullaccre_13S_0032_0001.pdb : Size : 1 : Leaf : 1 : Linkage : nan
NODE 2 : Member : 1u19A/1u19A_on_2rh1A_seqstruct_fullaccre_01S_0002_0001.pdb : Size : 1 : Leaf : 1 : Linkage : nan
NODE 2383 : Member : 1u19A/1u19A_on_2rh1A_seqstruct_fullaccre_06S_0030_0001.pdb : Size : 13 : Leaf : 0 : Linkage : 3.12871
NODE 2282 : Member : 1u19A/1u19A_on_2vt4B_seqstruct_fullaccre_10S_0046_0001.pdb : Size : 9 : Leaf : 1 : Linkage : 2.99798
NODE 2128 : Member : 1u19A/1u19A_on_2rh1A_seqstruct_fullaccre_11S_0041_0001.pdb : Size : 4 : Leaf : 1 : Linkage : 2.82493
NODE 2369 : Member : 1u19A/1u19A_on_2rh1A_seqstruct_fullaccre_20S_0002_0001.pdb : Size : 5 : Leaf : 0 : Linkage : 3.11071
NODE 2181 : Member : 1u19A/1u19A_on_2rh1A_seqstruct_fullaccre_20S_0002_0001.pdb : Size : 4 : Leaf : 1 : Linkage : 2.88047
NODE 84 : Member : 1u19A/1u19A_on_2rh1A_seqstruct_fullaccre_05S_0008_0001.pdb : Size : 1 : Leaf : 1 : Linkage : nan
NODE 2485 : Member : 1u19A/1u19A_on_2rh1A_seqstruct_fullaccre_09S_0037_0001.pdb : Size : 38 : Leaf : 0 : Linkage : 3.37293
NODE 2429 : Member : 1u19A/1u19A_on_2rh1A_seqstruct_fullaccre_09S_0037_0001.pdb : Size : 33 : Leaf : 0 : Linkage : 3.2269
NODE 2288 : Member : 1u19A/1u19A_on_2rh1A_seqstruct_fullaccre_09S_0037_0001.pdb : Size : 24 : Leaf : 0 : Linkage : 3.00756
NODE 2202 : Member : 1u19A/1u19A_on_2rh1A_seqstruct_fullaccre_09S_0037_0001.pdb : Size : 19 : Leaf : 1 : Linkage : 2.90008
NODE 2077 : Member : 1u19A/1u19A_on_2rh1A_seqstruct_fullaccre_07S_0013_0001.pdb : Size : 5 : Leaf : 1 : Linkage : 2.77092
NODE 2239 : Member : 1u19A/1u19A_on_2vt4B_seqstruct_fullaccre_10S_0031_0001.pdb : Size : 9 : Leaf : 1 : Linkage : 2.94846
NODE 2348 : Member : 1u19A/1u19A_on_2rh1A_seqstruct_fullaccre_19S_0019_0001.pdb : Size : 5 : Leaf : 0 : Linkage : 3.07666
NODE 2236 : Member : 1u19A/1u19A_on_2rh1A_seqstruct_fullaccre_19S_0019_0001.pdb : Size : 3 : Leaf : 1 : Linkage : 2.94572
NODE 1715 : Member : 1u19A/1u19A_on_2rh1A_seqstruct_fullaccre_10S_0007_0001.pdb : Size : 2 : Leaf : 1 : Linkage : 2.46611
NODE 2534 : Member : 1u19A/1u19A_on_2vt4B_seqstruct_fullaccre_17S_0036_0001.pdb : Size : 27 : Leaf : 0 : Linkage : 3.55546
NODE 2497 : Member : 1u19A/1u19A_on_2vt4B_seqstruct_fullaccre_17S_0036_0001.pdb : Size : 11 : Leaf : 0 : Linkage : 3.41165
NODE 2479 : Member : 1u19A/1u19A_on_2vt4B_seqstruct_fullaccre_17S_0036_0001.pdb : Size : 10 : Leaf : 0 : Linkage : 3.35296
NODE 2365 : Member : 1u19A/1u19A_on_2vt4B_seqstruct_fullaccre_17S_0036_0001.pdb : Size : 9 : Leaf : 0 : Linkage : 3.10265
NODE 2186 : Member : 1u19A/1u19A_on_2vt4B_seqstruct_fullaccre_17S_0036_0001.pdb : Size : 8 : Leaf : 1 : Linkage : 2.88506
NODE 542 : Member : 1u19A/1u19A_on_2vt4B_seqstruct_fullaccre_20S_0036_0001.pdb : Size : 1 : Leaf : 1 : Linkage : nan
NODE 766 : Member : 1u19A/1u19A_on_3uonA_seqstruct_fullaccre_19S_0044_0001.pdb : Size : 1 : Leaf : 1 : Linkage : nan
NODE 763 : Member : 1u19A/1u19A_on_3uonA_seqstruct_fullaccre_19S_0031_0001.pdb : Size : 1 : Leaf : 1 : Linkage : nan
NODE 2489 : Member : 1u19A/1u19A_on_2vt4B_seqstruct_fullaccre_09S_0005_0001.pdb : Size : 16 : Leaf : 0 : Linkage : 3.38567
NODE 2428 : Member : 1u19A/1u19A_on_2vt4B_seqstruct_fullaccre_09S_0005_0001.pdb : Size : 13 : Leaf : 0 : Linkage : 3.22501
NODE 2327 : Member : 1u19A/1u19A_on_2vt4B_seqstruct_fullaccre_19S_0048_0001.pdb : Size : 6 : Leaf : 0 : Linkage : 3.05062
NODE 2210 : Member : 1u19A/1u19A_on_2vt4B_seqstruct_fullaccre_19S_0048_0001.pdb : Size : 5 : Leaf : 1 : Linkage : 2.91361
NODE 500 : Member : 1u19A/1u19A_on_2vt4B_seqstruct_fullaccre_13S_0003_0001.pdb : Size : 1 : Leaf : 1 : Linkage : nan
NODE 2111 : Member : 1u19A/1u19A_on_2vt4B_seqstruct_fullaccre_12S_0043_0001.pdb : Size : 7 : Leaf : 1 : Linkage : 2.79698
NODE 2268 : Member : 1u19A/1u19A_on_2vt4B_seqstruct_fullaccre_09S_0007_0001.pdb : Size : 3 : Leaf : 1 : Linkage : 2.98723
NODE 449 : Member : 1u19A/1u19A_on_2vt4B_seqstruct_fullaccre_04S_0036_0001.pdb : Size : 1 : Leaf : 1 : Linkage : nan
NODE 2530 : Member : 1u19A/1u19A_on_2rh1A_seqstruct_fullaccre_09S_0035_0001.pdb : Size : 7 : Leaf : 0 : Linkage : 3.54326
NODE 2465 : Member : 1u19A/1u19A_on_2rh1A_seqstruct_fullaccre_09S_0035_0001.pdb : Size : 5 : Leaf : 0 : Linkage : 3.32293
NODE 2320 : Member : 1u19A/1u19A_on_2rh1A_seqstruct_fullaccre_09S_0035_0001.pdb : Size : 4 : Leaf : 0 : Linkage : 3.04352
NODE 2110 : Member : 1u19A/1u19A_on_2rh1A_seqstruct_fullaccre_09S_0035_0001.pdb : Size : 3 : Leaf : 1 : Linkage : 2.79573
NODE 338 : Member : 1u19A/1u19A_on_2rh1A_seqstruct_fullaccre_17S_0011_0001.pdb : Size : 1 : Leaf : 1 : Linkage : nan
NODE 340 : Member : 1u19A/1u19A_on_2rh1A_seqstruct_fullaccre_17S_0014_0001.pdb : Size : 1 : Leaf : 1 : Linkage : nan
NODE 2112 : Member : 1u19A/1u19A_on_2rh1A_seqstruct_fullaccre_09S_0020_0001.pdb : Size : 2 : Leaf : 1 : Linkage : 2.80073
NODE 2590 : Member : 1u19A/1u19A_on_3uonA_seqstruct_fullaccre_02S_0020_0001.pdb : Size : 223 : Leaf : 0 : Linkage : 4.00025
NODE 2587 : Member : 1u19A/1u19A_on_3uonA_seqstruct_fullaccre_02S_0001_0001.pdb : Size : 88 : Leaf : 0 : Linkage : 3.91731
NODE 2573 : Member : 1u19A/1u19A_on_3uonA_seqstruct_fullaccre_05S_0044_0001.pdb : Size : 37 : Leaf : 0 : Linkage : 3.7893
NODE 2563 : Member : 1u19A/1u19A_on_3uonA_seqstruct_fullaccre_05S_0044_0001.pdb : Size : 30 : Leaf : 0 : Linkage : 3.70212
NODE 2472 : Member : 1u19A/1u19A_on_3uonA_seqstruct_fullaccre_05S_0044_0001.pdb : Size : 28 : Leaf : 0 : Linkage : 3.34326
NODE 2403 : Member : 1u19A/1u19A_on_3uonA_seqstruct_fullaccre_05S_0044_0001.pdb : Size : 23 : Leaf : 0 : Linkage : 3.1674
NODE 2358 : Member : 1u19A/1u19A_on_3uonA_seqstruct_fullaccre_03S_0028_0001.pdb : Size : 8 : Leaf : 0 : Linkage : 3.09078
NODE 2331 : Member : 1u19A/1u19A_on_3uonA_seqstruct_fullaccre_10S_0019_0001.pdb : Size : 6 : Leaf : 0 : Linkage : 3.05605
NODE 2217 : Member : 1u19A/1u19A_on_3uonA_seqstruct_fullaccre_10S_0019_0001.pdb : Size : 5 : Leaf : 1 : Linkage : 2.91871
NODE 565 : Member : 1u19A/1u19A_on_3uonA_seqstruct_fullaccre_02S_0008_0001.pdb : Size : 1 : Leaf : 1 : Linkage : nan
NODE 1710 : Member : 1u19A/1u19A_on_3uonA_seqstruct_fullaccre_04S_0034_0001.pdb : Size : 2 : Leaf : 1 : Linkage : 2.46416
NODE 2336 : Member : 1u19A/1u19A_on_3uonA_seqstruct_fullaccre_07S_0024_0001.pdb : Size : 15 : Leaf : 0 : Linkage : 3.06182
NODE 2295 : Member : 1u19A/1u19A_on_3uonA_seqstruct_fullaccre_05S_0030_0001.pdb : Size : 8 : Leaf : 0 : Linkage : 3.01492
NODE 2092 : Member : 1u19A/1u19A_on_3uonA_seqstruct_fullaccre_05S_0030_0001.pdb : Size : 7 : Leaf : 1 : Linkage : 2.78321
NODE 707 : Member : 1u19A/1u19A_on_3uonA_seqstruct_fullaccre_14S_0044_0001.pdb : Size : 1 : Leaf : 1 : Linkage : nan
NODE 2280 : Member : 1u19A/1u19A_on_3uonA_seqstruct_fullaccre_07S_0024_0001.pdb : Size : 7 : Leaf : 1 : Linkage : 2.99724
NODE 2197 : Member : 1u19A/1u19A_on_3uonA_seqstruct_fullaccre_14S_0009_0001.pdb : Size : 5 : Leaf : 1 : Linkage : 2.89767
NODE 2353 : Member : 1u19A/1u19A_on_3uonA_seqstruct_fullaccre_04S_0004_0001.pdb : Size : 2 : Leaf : 0 : Linkage : 3.08353
NODE 586 : Member : 1u19A/1u19A_on_3uonA_seqstruct_fullaccre_04S_0004_0001.pdb : Size : 1 : Leaf : 1 : Linkage : nan
NODE 649 : Member : 1u19A/1u19A_on_3uonA_seqstruct_fullaccre_09S_0041_0001.pdb : Size : 1 : Leaf : 1 : Linkage : nan
NODE 2561 : Member : 1u19A/1u19A_on_3uonA_seqstruct_fullaccre_08S_0019_0001.pdb : Size : 7 : Leaf : 0 : Linkage : 3.69734
NODE 2419 : Member : 1u19A/1u19A_on_3uonA_seqstruct_fullaccre_05S_0025_0001.pdb : Size : 5 : Leaf : 0 : Linkage : 3.2064
NODE 2364 : Member : 1u19A/1u19A_on_3uonA_seqstruct_fullaccre_05S_0025_0001.pdb : Size : 3 : Leaf : 0 : Linkage : 3.10182
NODE 1852 : Member : 1u19A/1u19A_on_3uonA_seqstruct_fullaccre_05S_0025_0001.pdb : Size : 2 : Leaf : 1 : Linkage : 2.56946
NODE 636 : Member : 1u19A/1u19A_on_3uonA_seqstruct_fullaccre_08S_0040_0001.pdb : Size : 1 : Leaf : 1 : Linkage : nan
NODE 2147 : Member : 1u19A/1u19A_on_3uonA_seqstruct_fullaccre_10S_0036_0001.pdb : Size : 2 : Leaf : 1 : Linkage : 2.84571
NODE 2340 : Member : 1u19A/1u19A_on_3uonA_seqstruct_fullaccre_02S_0046_0001.pdb : Size : 2 : Leaf : 0 : Linkage : 3.06958
NODE 573 : Member : 1u19A/1u19A_on_3uonA_seqstruct_fullaccre_02S_0046_0001.pdb : Size : 1 : Leaf : 1 : Linkage : nan
NODE 704 : Member : 1u19A/1u19A_on_3uonA_seqstruct_fullaccre_14S_0028_0001.pdb : Size : 1 : Leaf : 1 : Linkage : nan
NODE 2539 : Member : 1u19A/1u19A_on_3uonA_seqstruct_fullaccre_16S_0020_0001.pdb : Size : 51 : Leaf : 0 : Linkage : 3.58235
NODE 2521 : Member : 1u19A/1u19A_on_3uonA_seqstruct_fullaccre_16S_0020_0001.pdb : Size : 34 : Leaf : 0 : Linkage : 3.49799
NODE 2480 : Member : 1u19A/1u19A_on_3uonA_seqstruct_fullaccre_16S_0020_0001.pdb : Size : 30 : Leaf : 0 : Linkage : 3.35755
NODE 2464 : Member : 1u19A/1u19A_on_3uonA_seqstruct_fullaccre_16S_0020_0001.pdb : Size : 21 : Leaf : 0 : Linkage : 3.31945
NODE 2423 : Member : 1u19A/1u19A_on_3uonA_seqstruct_fullaccre_16S_0020_0001.pdb : Size : 18 : Leaf : 0 : Linkage : 3.217
NODE 2385 : Member : 1u19A/1u19A_on_3uonA_seqstruct_fullaccre_16S_0020_0001.pdb : Size : 17 : Leaf : 0 : Linkage : 3.13328
NODE 2234 : Member : 1u19A/1u19A_on_3uonA_seqstruct_fullaccre_09S_0026_0001.pdb : Size : 5 : Leaf : 1 : Linkage : 2.93964
NODE 2229 : Member : 1u19A/1u19A_on_3uonA_seqstruct_fullaccre_16S_0020_0001.pdb : Size : 12 : Leaf : 1 : Linkage : 2.93657
NODE 761 : Member : 1u19A/1u19A_on_3uonA_seqstruct_fullaccre_19S_0011_0001.pdb : Size : 1 : Leaf : 1 : Linkage : nan
NODE 2375 : Member : 1u19A/1u19A_on_3uonA_seqstruct_fullaccre_18S_0041_0001.pdb : Size : 3 : Leaf : 0 : Linkage : 3.11585
NODE 2158 : Member : 1u19A/1u19A_on_3uonA_seqstruct_fullaccre_13S_0001_0001.pdb : Size : 2 : Leaf : 1 : Linkage : 2.85742
NODE 570 : Member : 1u19A/1u19A_on_3uonA_seqstruct_fullaccre_02S_0030_0001.pdb : Size : 1 : Leaf : 1 : Linkage : nan
NODE 2431 : Member : 1u19A/1u19A_on_3uonA_seqstruct_fullaccre_12S_0015_0001.pdb : Size : 9 : Leaf : 0 : Linkage : 3.23334
NODE 2349 : Member : 1u19A/1u19A_on_3uonA_seqstruct_fullaccre_13S_0041_0001.pdb : Size : 5 : Leaf : 0 : Linkage : 3.07708
NODE 2322 : Member : 1u19A/1u19A_on_3uonA_seqstruct_fullaccre_02S_0019_0001.pdb : Size : 4 : Leaf : 0 : Linkage : 3.04809
NODE 1898 : Member : 1u19A/1u19A_on_3uonA_seqstruct_fullaccre_01S_0017_0001.pdb : Size : 2 : Leaf : 1 : Linkage : 2.60313
NODE 1490 : Member : 1u19A/1u19A_on_3uonA_seqstruct_fullaccre_02S_0019_0001.pdb : Size : 2 : Leaf : 1 : Linkage : 2.27584
NODE 701 : Member : 1u19A/1u19A_on_3uonA_seqstruct_fullaccre_14S_0017_0001.pdb : Size : 1 : Leaf : 1 : Linkage : nan
NODE 2148 : Member : 1u19A/1u19A_on_3uonA_seqstruct_fullaccre_12S_0015_0001.pdb : Size : 4 : Leaf : 1 : Linkage : 2.84682
NODE 2370 : Member : 1u19A/1u19A_on_3uonA_seqstruct_fullaccre_08S_0020_0001.pdb : Size : 4 : Leaf : 0 : Linkage : 3.11233
NODE 2204 : Member : 1u19A/1u19A_on_3uonA_seqstruct_fullaccre_08S_0020_0001.pdb : Size : 3 : Leaf : 1 : Linkage : 2.90329
NODE 715 : Member : 1u19A/1u19A_on_3uonA_seqstruct_fullaccre_15S_0014_0001.pdb : Size : 1 : Leaf : 1 : Linkage : nan
NODE 2454 : Member : 1u19A/1u19A_on_3uonA_seqstruct_fullaccre_14S_0047_0001.pdb : Size : 17 : Leaf : 0 : Linkage : 3.30067
NODE 2443 : Member : 1u19A/1u19A_on_3uonA_seqstruct_fullaccre_02S_0010_0001.pdb : Size : 12 : Leaf : 0 : Linkage : 3.26641
NODE 2333 : Member : 1u19A/1u19A_on_3uonA_seqstruct_fullaccre_14S_0047_0001.pdb : Size : 11 : Leaf : 0 : Linkage : 3.05971
NODE 2297 : Member : 1u19A/1u19A_on_3uonA_seqstruct_fullaccre_02S_0010_0001.pdb : Size : 8 : Leaf : 0 : Linkage : 3.01712
NODE 2087 : Member : 1u19A/1u19A_on_3uonA_seqstruct_fullaccre_14S_0047_0001.pdb : Size : 7 : Leaf : 1 : Linkage : 2.77899
NODE 683 : Member : 1u19A/1u19A_on_3uonA_seqstruct_fullaccre_13S_0014_0001.pdb : Size : 1 : Leaf : 1 : Linkage : nan
NODE 2129 : Member : 1u19A/1u19A_on_3uonA_seqstruct_fullaccre_03S_0014_0001.pdb : Size : 3 : Leaf : 1 : Linkage : 2.82625
NODE 673 : Member : 1u19A/1u19A_on_3uonA_seqstruct_fullaccre_12S_0009_0001.pdb : Size : 1 : Leaf : 1 : Linkage : nan
NODE 2332 : Member : 1u19A/1u19A_on_3uonA_seqstruct_fullaccre_12S_0045_0001.pdb : Size : 5 : Leaf : 0 : Linkage : 3.05731
NODE 2169 : Member : 1u19A/1u19A_on_3uonA_seqstruct_fullaccre_01S_0040_0001.pdb : Size : 3 : Leaf : 1 : Linkage : 2.86779
NODE 1928 : Member : 1u19A/1u19A_on_3uonA_seqstruct_fullaccre_10S_0035_0001.pdb : Size : 2 : Leaf : 1 : Linkage : 2.63413
NODE 2578 : Member : 1u19A/1u19A_on_3uonA_seqstruct_fullaccre_02S_0020_0001.pdb : Size : 135 : Leaf : 0 : Linkage : 3.83302
NODE 2569 : Member : 1u19A/1u19A_on_3uonA_seqstruct_fullaccre_02S_0020_0001.pdb : Size : 123 : Leaf : 0 : Linkage : 3.7624
NODE 2559 : Member : 1u19A/1u19A_on_3uonA_seqstruct_fullaccre_02S_0020_0001.pdb : Size : 118 : Leaf : 0 : Linkage : 3.6936
NODE 2547 : Member : 1u19A/1u19A_on_3uonA_seqstruct_fullaccre_02S_0020_0001.pdb : Size : 111 : Leaf : 0 : Linkage : 3.62122
NODE 2493 : Member : 1u19A/1u19A_on_3uonA_seqstruct_fullaccre_02S_0020_0001.pdb : Size : 109 : Leaf : 0 : Linkage : 3.40559
NODE 2476 : Member : 1u19A/1u19A_on_3uonA_seqstruct_fullaccre_01S_0006_0001.pdb : Size : 53 : Leaf : 0 : Linkage : 3.34905
NODE 2447 : Member : 1u19A/1u19A_on_3uonA_seqstruct_fullaccre_01S_0006_0001.pdb : Size : 45 : Leaf : 0 : Linkage : 3.27346
NODE 2373 : Member : 1u19A/1u19A_on_3uonA_seqstruct_fullaccre_01S_0006_0001.pdb : Size : 28 : Leaf : 0 : Linkage : 3.11539
NODE 2305 : Member : 1u19A/1u19A_on_3uonA_seqstruct_fullaccre_01S_0006_0001.pdb : Size : 13 : Leaf : 0 : Linkage : 3.02337
NODE 2164 : Member : 1u19A/1u19A_on_3uonA_seqstruct_fullaccre_01S_0006_0001.pdb : Size : 6 : Leaf : 1 : Linkage : 2.8622
NODE 2107 : Member : 1u19A/1u19A_on_3uonA_seqstruct_fullaccre_07S_0032_0001.pdb : Size : 7 : Leaf : 1 : Linkage : 2.79401
NODE 2250 : Member : 1u19A/1u19A_on_3uonA_seqstruct_fullaccre_20S_0028_0001.pdb : Size : 15 : Leaf : 1 : Linkage : 2.95669
NODE 2326 : Member : 1u19A/1u19A_on_3uonA_seqstruct_fullaccre_09S_0029_0001.pdb : Size : 17 : Leaf : 0 : Linkage : 3.05025
NODE 2244 : Member : 1u19A/1u19A_on_3uonA_seqstruct_fullaccre_09S_0029_0001.pdb : Size : 13 : Leaf : 1 : Linkage : 2.95376
NODE 2154 : Member : 1u19A/1u19A_on_3uonA_seqstruct_fullaccre_19S_0035_0001.pdb : Size : 4 : Leaf : 1 : Linkage : 2.85121
NODE 2380 : Member : 1u19A/1u19A_on_3uonA_seqstruct_fullaccre_20S_0027_0001.pdb : Size : 8 : Leaf : 0 : Linkage : 3.12551
NODE 2238 : Member : 1u19A/1u19A_on_3uonA_seqstruct_fullaccre_20S_0027_0001.pdb : Size : 5 : Leaf : 1 : Linkage : 2.94794
NODE 2142 : Member : 1u19A/1u19A_on_3uonA_seqstruct_fullaccre_18S_0022_0001.pdb : Size : 3 : Leaf : 1 : Linkage : 2.84227
NODE 2425 : Member : 1u19A/1u19A_on_3uonA_seqstruct_fullaccre_11S_0019_0001.pdb : Size : 56 : Leaf : 0 : Linkage : 3.21887
NODE 2366 : Member : 1u19A/1u19A_on_3uonA_seqstruct_fullaccre_11S_0019_0001.pdb : Size : 51 : Leaf : 0 : Linkage : 3.10293
NODE 2334 : Member : 1u19A/1u19A_on_3uonA_seqstruct_fullaccre_20S_0011_0001.pdb : Size : 27 : Leaf : 0 : Linkage : 3.06126
NODE 2249 : Member : 1u19A/1u19A_on_3uonA_seqstruct_fullaccre_13S_0018_0001.pdb : Size : 20 : Leaf : 1 : Linkage : 2.95668
NODE 2177 : Member : 1u19A/1u19A_on_3uonA_seqstruct_fullaccre_01S_0027_0001.pdb : Size : 7 : Leaf : 1 : Linkage : 2.87787
NODE 2278 : Member : 1u19A/1u19A_on_3uonA_seqstruct_fullaccre_11S_0019_0001.pdb : Size : 24 : Leaf : 1 : Linkage : 2.99617
NODE 2228 : Member : 1u19A/1u19A_on_3uonA_seqstruct_fullaccre_06S_0034_0001.pdb : Size : 5 : Leaf : 1 : Linkage : 2.93576
NODE 1873 : Member : 1u19A/1u19A_on_3uonA_seqstruct_fullaccre_01S_0049_0001.pdb : Size : 2 : Leaf : 1 : Linkage : 2.58933
NODE 2537 : Member : 1u19A/1u19A_on_3uonA_seqstruct_fullaccre_14S_0020_0001.pdb : Size : 7 : Leaf : 0 : Linkage : 3.57361
NODE 2469 : Member : 1u19A/1u19A_on_3uonA_seqstruct_fullaccre_14S_0020_0001.pdb : Size : 5 : Leaf : 0 : Linkage : 3.33892
NODE 2318 : Member : 1u19A/1u19A_on_3uonA_seqstruct_fullaccre_19S_0045_0001.pdb : Size : 4 : Leaf : 0 : Linkage : 3.04313
NODE 2235 : Member : 1u19A/1u19A_on_3uonA_seqstruct_fullaccre_19S_0045_0001.pdb : Size : 3 : Leaf : 1 : Linkage : 2.94257
NODE 730 : Member : 1u19A/1u19A_on_3uonA_seqstruct_fullaccre_16S_0038_0001.pdb : Size : 1 : Leaf : 1 : Linkage : nan
NODE 598 : Member : 1u19A/1u19A_on_3uonA_seqstruct_fullaccre_05S_0004_0001.pdb : Size : 1 : Leaf : 1 : Linkage : nan
NODE 2292 : Member : 1u19A/1u19A_on_3uonA_seqstruct_fullaccre_03S_0049_0001.pdb : Size : 2 : Leaf : 0 : Linkage : 3.01178
NODE 585 : Member : 1u19A/1u19A_on_3uonA_seqstruct_fullaccre_03S_0049_0001.pdb : Size : 1 : Leaf : 1 : Linkage : nan
NODE 695 : Member : 1u19A/1u19A_on_3uonA_seqstruct_fullaccre_13S_0045_0001.pdb : Size : 1 : Leaf : 1 : Linkage : nan
NODE 2509 : Member : 1u19A/1u19A_on_3uonA_seqstruct_fullaccre_16S_0021_0001.pdb : Size : 5 : Leaf : 0 : Linkage : 3.45455
NODE 2410 : Member : 1u19A/1u19A_on_3uonA_seqstruct_fullaccre_18S_0023_0001.pdb : Size : 4 : Leaf : 0 : Linkage : 3.18697
NODE 2150 : Member : 1u19A/1u19A_on_3uonA_seqstruct_fullaccre_18S_0023_0001.pdb : Size : 3 : Leaf : 1 : Linkage : 2.84763
NODE 577 : Member : 1u19A/1u19A_on_3uonA_seqstruct_fullaccre_03S_0017_0001.pdb : Size : 1 : Leaf : 1 : Linkage : nan
NODE 625 : Member : 1u19A/1u19A_on_3uonA_seqstruct_fullaccre_07S_0022_0001.pdb : Size : 1 : Leaf : 1 : Linkage : nan
NODE 2512 : Member : 1u19A/1u19A_on_3uonA_seqstruct_fullaccre_04S_0048_0001.pdb : Size : 12 : Leaf : 0 : Linkage : 3.47147
NODE 2496 : Member : 1u19A/1u19A_on_3uonA_seqstruct_fullaccre_04S_0048_0001.pdb : Size : 11 : Leaf : 0 : Linkage : 3.40814
NODE 2441 : Member : 1u19A/1u19A_on_3uonA_seqstruct_fullaccre_04S_0048_0001.pdb : Size : 9 : Leaf : 0 : Linkage : 3.25714
NODE 2391 : Member : 1u19A/1u19A_on_3uonA_seqstruct_fullaccre_04S_0048_0001.pdb : Size : 8 : Leaf : 0 : Linkage : 3.14898
NODE 2302 : Member : 1u19A/1u19A_on_3uonA_seqstruct_fullaccre_01S_0003_0001.pdb : Size : 2 : Leaf : 0 : Linkage : 3.01895
NODE 552 : Member : 1u19A/1u19A_on_3uonA_seqstruct_fullaccre_01S_0003_0001.pdb : Size : 1 : Leaf : 1 : Linkage : nan
NODE 738 : Member : 1u19A/1u19A_on_3uonA_seqstruct_fullaccre_17S_0012_0001.pdb : Size : 1 : Leaf : 1 : Linkage : nan
NODE 2074 : Member : 1u19A/1u19A_on_3uonA_seqstruct_fullaccre_04S_0048_0001.pdb : Size : 6 : Leaf : 1 : Linkage : 2.76802
NODE 679 : Member : 1u19A/1u19A_on_3uonA_seqstruct_fullaccre_12S_0036_0001.pdb : Size : 1 : Leaf : 1 : Linkage : nan
NODE 2118 : Member : 1u19A/1u19A_on_2rh1A_seqstruct_fullaccre_06S_0039_0001.pdb : Size : 2 : Leaf : 1 : Linkage : 2.80826
NODE 692 : Member : 1u19A/1u19A_on_3uonA_seqstruct_fullaccre_13S_0040_0001.pdb : Size : 1 : Leaf : 1 : Linkage : nan
NODE 2588 : Member : 1u19A/1u19A_on_3uonA_seqstruct_fullaccre_05S_0009_0001.pdb : Size : 4 : Leaf : 0 : Linkage : 3.9299
NODE 2515 : Member : 1u19A/1u19A_on_3uonA_seqstruct_fullaccre_05S_0009_0001.pdb : Size : 3 : Leaf : 0 : Linkage : 3.47739
NODE 2407 : Member : 1u19A/1u19A_on_3uonA_seqstruct_fullaccre_05S_0009_0001.pdb : Size : 2 : Leaf : 0 : Linkage : 3.18102
NODE 600 : Member : 1u19A/1u19A_on_3uonA_seqstruct_fullaccre_05S_0009_0001.pdb : Size : 1 : Leaf : 1 : Linkage : nan
NODE 627 : Member : 1u19A/1u19A_on_3uonA_seqstruct_fullaccre_07S_0028_0001.pdb : Size : 1 : Leaf : 1 : Linkage : nan
NODE 562 : Member : 1u19A/1u19A_on_3uonA_seqstruct_fullaccre_01S_0043_0001.pdb : Size : 1 : Leaf : 1 : Linkage : nan
NODE 355 : Member : 1u19A/1u19A_on_2rh1A_seqstruct_fullaccre_18S_0003_0001.pdb : Size : 1 : Leaf : 1 : Linkage : nan
NODE 613 : Member : 1u19A/1u19A_on_3uonA_seqstruct_fullaccre_06S_0010_0001.pdb : Size : 1 : Leaf : 1 : Linkage : nan
NODE 2604 : Member : 1u19A/1u19A_on_4ej4A_seqstruct_fullaccre_04S_0001_0001.pdb : Size : 303 : Leaf : 0 : Linkage : 4.22315
NODE 2592 : Member : 1u19A/1u19A_on_4ej4A_seqstruct_fullaccre_04S_0001_0001.pdb : Size : 301 : Leaf : 0 : Linkage : 4.01535
NODE 2572 : Member : 1u19A/1u19A_on_4ej4A_seqstruct_fullaccre_04S_0001_0001.pdb : Size : 224 : Leaf : 0 : Linkage : 3.78834
NODE 2567 : Member : 1u19A/1u19A_on_4ej4A_seqstruct_fullaccre_04S_0001_0001.pdb : Size : 173 : Leaf : 0 : Linkage : 3.73749
NODE 2514 : Member : 1u19A/1u19A_on_4ej4A_seqstruct_fullaccre_04S_0001_0001.pdb : Size : 170 : Leaf : 0 : Linkage : 3.47618
NODE 2499 : Member : 1u19A/1u19A_on_4ej4A_seqstruct_fullaccre_15S_0035_0001.pdb : Size : 55 : Leaf : 0 : Linkage : 3.41344
NODE 2478 : Member : 1u19A/1u19A_on_4ej4A_seqstruct_fullaccre_01S_0002_0001.pdb : Size : 9 : Leaf : 0 : Linkage : 3.35015
NODE 2426 : Member : 1u19A/1u19A_on_4ej4A_seqstruct_fullaccre_05S_0037_0001.pdb : Size : 6 : Leaf : 0 : Linkage : 3.21968
NODE 2372 : Member : 1u19A/1u19A_on_4ej4A_seqstruct_fullaccre_01S_0002_0001.pdb : Size : 5 : Leaf : 0 : Linkage : 3.11481
NODE 2233 : Member : 1u19A/1u19A_on_4ej4A_seqstruct_fullaccre_01S_0002_0001.pdb : Size : 4 : Leaf : 1 : Linkage : 2.93925
NODE 1101 : Member : 1u19A/1u19A_on_4ej4A_seqstruct_fullaccre_07S_0003_0001.pdb : Size : 1 : Leaf : 1 : Linkage : nan
NODE 1055 : Member : 1u19A/1u19A_on_4ej4A_seqstruct_fullaccre_04S_0004_0001.pdb : Size : 1 : Leaf : 1 : Linkage : nan
NODE 1925 : Member : 1u19A/1u19A_on_4ej4A_seqstruct_fullaccre_07S_0026_0001.pdb : Size : 3 : Leaf : 1 : Linkage : 2.62902
NODE 2468 : Member : 1u19A/1u19A_on_4ej4A_seqstruct_fullaccre_15S_0035_0001.pdb : Size : 46 : Leaf : 0 : Linkage : 3.33542
NODE 2462 : Member : 1u19A/1u19A_on_4ej4A_seqstruct_fullaccre_19S_0005_0001.pdb : Size : 37 : Leaf : 0 : Linkage : 3.31506
NODE 2360 : Member : 1u19A/1u19A_on_4ej4A_seqstruct_fullaccre_19S_0005_0001.pdb : Size : 34 : Leaf : 0 : Linkage : 3.09254
NODE 2357 : Member : 1u19A/1u19A_on_4ej4A_seqstruct_fullaccre_19S_0005_0001.pdb : Size : 32 : Leaf : 0 : Linkage : 3.09036
NODE 2275 : Member : 1u19A/1u19A_on_4ej4A_seqstruct_fullaccre_09S_0018_0001.pdb : Size : 16 : Leaf : 1 : Linkage : 2.99338
NODE 2191 : Member : 1u19A/1u19A_on_4ej4A_seqstruct_fullaccre_05S_0036_0001.pdb : Size : 16 : Leaf : 1 : Linkage : 2.8882
NODE 2139 : Member : 1u19A/1u19A_on_4ej4A_seqstruct_fullaccre_06S_0011_0001.pdb : Size : 2 : Leaf : 1 : Linkage : 2.84095
NODE 2300 : Member : 1u19A/1u19A_on_4ej4A_seqstruct_fullaccre_02S_0034_0001.pdb : Size : 3 : Leaf : 0 : Linkage : 3.01864
NODE 1940 : Member : 1u19A/1u19A_on_4ej4A_seqstruct_fullaccre_02S_0034_0001.pdb : Size : 2 : Leaf : 1 : Linkage : 2.64215
NODE 1247 : Member : 1u19A/1u19A_on_4ej4A_seqstruct_fullaccre_16S_0029_0001.pdb : Size : 1 : Leaf : 1 : Linkage : nan
NODE 2179 : Member : 1u19A/1u19A_on_4ej4A_seqstruct_fullaccre_03S_0042_0001.pdb : Size : 9 : Leaf : 1 : Linkage : 2.87936
NODE 2487 : Member : 1u19A/1u19A_on_4ej4A_seqstruct_fullaccre_02S_0014_0001.pdb : Size : 115 : Leaf : 0 : Linkage : 3.3842
NODE 2482 : Member : 1u19A/1u19A_on_4ej4A_seqstruct_fullaccre_04S_0001_0001.pdb : Size : 80 : Leaf : 0 : Linkage : 3.36062
NODE 2436 : Member : 1u19A/1u19A_on_4ej4A_seqstruct_fullaccre_04S_0001_0001.pdb : Size : 78 : Leaf : 0 : Linkage : 3.24423
NODE 2394 : Member : 1u19A/1u19A_on_4ej4A_seqstruct_fullaccre_17S_0018_0001.pdb : Size : 16 : Leaf : 0 : Linkage : 3.15157
NODE 2315 : Member : 1u19A/1u19A_on_4ej4A_seqstruct_fullaccre_17S_0018_0001.pdb : Size : 11 : Leaf : 0 : Linkage : 3.03796
NODE 2024 : Member : 1u19A/1u19A_on_4ej4A_seqstruct_fullaccre_17S_0018_0001.pdb : Size : 8 : Leaf : 1 : Linkage : 2.71337
NODE 1952 : Member : 1u19A/1u19A_on_4ej4A_seqstruct_fullaccre_07S_0044_0001.pdb : Size : 3 : Leaf : 1 : Linkage : 2.6545
NODE 1983 : Member : 1u19A/1u19A_on_4ej4A_seqstruct_fullaccre_06S_0012_0001.pdb : Size : 5 : Leaf : 1 : Linkage : 2.68197
NODE 2363 : Member : 1u19A/1u19A_on_4ej4A_seqstruct_fullaccre_02S_0014_0001.pdb : Size : 62 : Leaf : 0 : Linkage : 3.10026
NODE 2329 : Member : 1u19A/1u19A_on_4ej4A_seqstruct_fullaccre_15S_0038_0001.pdb : Size : 22 : Leaf : 0 : Linkage : 3.05392
NODE 2262 : Member : 1u19A/1u19A_on_4ej4A_seqstruct_fullaccre_18S_0025_0001.pdb : Size : 10 : Leaf : 1 : Linkage : 2.97477
NODE 2068 : Member : 1u19A/1u19A_on_4ej4A_seqstruct_fullaccre_15S_0038_0001.pdb : Size : 12 : Leaf : 1 : Linkage : 2.76049
NODE 2266 : Member : 1u19A/1u19A_on_4ej4A_seqstruct_fullaccre_02S_0014_0001.pdb : Size : 40 : Leaf : 1 : Linkage : 2.98436
NODE 2232 : Member : 1u19A/1u19A_on_4ej4A_seqstruct_fullaccre_08S_0046_0001.pdb : Size : 2 : Leaf : 1 : Linkage : 2.93913
NODE 2435 : Member : 1u19A/1u19A_on_4ej4A_seqstruct_fullaccre_11S_0002_0001.pdb : Size : 35 : Leaf : 0 : Linkage : 3.24285
NODE 2384 : Member : 1u19A/1u19A_on_4ej4A_seqstruct_fullaccre_17S_0011_0001.pdb : Size : 18 : Leaf : 0 : Linkage : 3.129
NODE 2263 : Member : 1u19A/1u19A_on_4ej4A_seqstruct_fullaccre_01S_0024_0001.pdb : Size : 7 : Leaf : 1 : Linkage : 2.98038
NODE 2223 : Member : 1u19A/1u19A_on_4ej4A_seqstruct_fullaccre_17S_0011_0001.pdb : Size : 11 : Leaf : 1 : Linkage : 2.92997
NODE 2198 : Member : 1u19A/1u19A_on_4ej4A_seqstruct_fullaccre_17S_0048_0001.pdb : Size : 17 : Leaf : 1 : Linkage : 2.89904
NODE 2442 : Member : 1u19A/1u19A_on_4ej4A_seqstruct_fullaccre_04S_0043_0001.pdb : Size : 3 : Leaf : 0 : Linkage : 3.26326
NODE 2062 : Member : 1u19A/1u19A_on_4ej4A_seqstruct_fullaccre_04S_0043_0001.pdb : Size : 2 : Leaf : 1 : Linkage : 2.75613
NODE 1136 : Member : 1u19A/1u19A_on_4ej4A_seqstruct_fullaccre_09S_0039_0001.pdb : Size : 1 : Leaf : 1 : Linkage : nan
NODE 2545 : Member : 1u19A/1u19A_on_4ej4A_seqstruct_fullaccre_09S_0027_0001.pdb : Size : 51 : Leaf : 0 : Linkage : 3.61385
NODE 2508 : Member : 1u19A/1u19A_on_4ej4A_seqstruct_fullaccre_09S_0027_0001.pdb : Size : 40 : Leaf : 0 : Linkage : 3.45355
NODE 2488 : Member : 1u19A/1u19A_on_4ej4A_seqstruct_fullaccre_09S_0027_0001.pdb : Size : 27 : Leaf : 0 : Linkage : 3.38545
NODE 2461 : Member : 1u19A/1u19A_on_4ej4A_seqstruct_fullaccre_09S_0027_0001.pdb : Size : 21 : Leaf : 0 : Linkage : 3.31049
NODE 2445 : Member : 1u19A/1u19A_on_4ej4A_seqstruct_fullaccre_09S_0027_0001.pdb : Size : 20 : Leaf : 0 : Linkage : 3.26932
NODE 2387 : Member : 1u19A/1u19A_on_4ej4A_seqstruct_fullaccre_09S_0027_0001.pdb : Size : 18 : Leaf : 0 : Linkage : 3.13897
NODE 2287 : Member : 1u19A/1u19A_on_4ej4A_seqstruct_fullaccre_09S_0027_0001.pdb : Size : 14 : Leaf : 0 : Linkage : 3.00681
NODE 2218 : Member : 1u19A/1u19A_on_4ej4A_seqstruct_fullaccre_09S_0027_0001.pdb : Size : 10 : Leaf : 1 : Linkage : 2.9224
NODE 1963 : Member : 1u19A/1u19A_on_4ej4A_seqstruct_fullaccre_07S_0029_0001.pdb : Size : 4 : Leaf : 1 : Linkage : 2.66504
NODE 2253 : Member : 1u19A/1u19A_on_4ej4A_seqstruct_fullaccre_19S_0030_0001.pdb : Size : 4 : Leaf : 1 : Linkage : 2.95938
NODE 1998 : Member : 1u19A/1u19A_on_4ej4A_seqstruct_fullaccre_13S_0041_0001.pdb : Size : 2 : Leaf : 1 : Linkage : 2.69578
NODE 1100 : Member : 1u19A/1u19A_on_4ej4A_seqstruct_fullaccre_06S_0048_0001.pdb : Size : 1 : Leaf : 1 : Linkage : nan
NODE 2433 : Member : 1u19A/1u19A_on_4ej4A_seqstruct_fullaccre_15S_0041_0001.pdb : Size : 6 : Leaf : 0 : Linkage : 3.24222
NODE 2312 : Member : 1u19A/1u19A_on_4ej4A_seqstruct_fullaccre_15S_0041_0001.pdb : Size : 5 : Leaf : 0 : Linkage : 3.03506
NODE 1931 : Member : 1u19A/1u19A_on_4ej4A_seqstruct_fullaccre_15S_0041_0001.pdb : Size : 3 : Leaf : 1 : Linkage : 2.63558
NODE 1871 : Member : 1u19A/1u19A_on_4ej4A_seqstruct_fullaccre_04S_0002_0001.pdb : Size : 2 : Leaf : 1 : Linkage : 2.58831
NODE 1166 : Member : 1u19A/1u19A_on_4ej4A_seqstruct_fullaccre_11S_0029_0001.pdb : Size : 1 : Leaf : 1 : Linkage : nan
NODE 2409 : Member : 1u19A/1u19A_on_4ej4A_seqstruct_fullaccre_01S_0001_0001.pdb : Size : 13 : Leaf : 0 : Linkage : 3.18538
NODE 2267 : Member : 1u19A/1u19A_on_4ej4A_seqstruct_fullaccre_01S_0001_0001.pdb : Size : 12 : Leaf : 1 : Linkage : 2.98441
NODE 1228 : Member : 1u19A/1u19A_on_4ej4A_seqstruct_fullaccre_15S_0014_0001.pdb : Size : 1 : Leaf : 1 : Linkage : nan
NODE 2477 : Member : 1u19A/1u19A_on_4ej4A_seqstruct_fullaccre_08S_0035_0001.pdb : Size : 11 : Leaf : 0 : Linkage : 3.35
NODE 2376 : Member : 1u19A/1u19A_on_4ej4A_seqstruct_fullaccre_02S_0003_0001.pdb : Size : 5 : Leaf : 0 : Linkage : 3.11714
NODE 2137 : Member : 1u19A/1u19A_on_4ej4A_seqstruct_fullaccre_10S_0015_0001.pdb : Size : 2 : Leaf : 1 : Linkage : 2.84003
NODE 1761 : Member : 1u19A/1u19A_on_4ej4A_seqstruct_fullaccre_02S_0003_0001.pdb : Size : 3 : Leaf : 1 : Linkage : 2.49819
NODE 2196 : Member : 1u19A/1u19A_on_4ej4A_seqstruct_fullaccre_08S_0035_0001.pdb : Size : 6 : Leaf : 1 : Linkage : 2.89716
NODE 2566 : Member : 1u19A/1u19A_on_4ej4A_seqstruct_fullaccre_15S_0031_0001.pdb : Size : 77 : Leaf : 0 : Linkage : 3.72521
NODE 2562 : Member : 1u19A/1u19A_on_4ej4A_seqstruct_fullaccre_15S_0031_0001.pdb : Size : 76 : Leaf : 0 : Linkage : 3.70035
NODE 2540 : Member : 1u19A/1u19A_on_4ej4A_seqstruct_fullaccre_15S_0031_0001.pdb : Size : 57 : Leaf : 0 : Linkage : 3.60473
NODE 2535 : Member : 1u19A/1u19A_on_4ej4A_seqstruct_fullaccre_15S_0031_0001.pdb : Size : 52 : Leaf : 0 : Linkage : 3.55739
NODE 2511 : Member : 1u19A/1u19A_on_4ej4A_seqstruct_fullaccre_15S_0031_0001.pdb : Size : 50 : Leaf : 0 : Linkage : 3.46799
NODE 2483 : Member : 1u19A/1u19A_on_4ej4A_seqstruct_fullaccre_04S_0026_0001.pdb : Size : 24 : Leaf : 0 : Linkage : 3.36886
NODE 2415 : Member : 1u19A/1u19A_on_4ej4A_seqstruct_fullaccre_04S_0026_0001.pdb : Size : 20 : Leaf : 0 : Linkage : 3.20067
NODE 2361 : Member : 1u19A/1u19A_on_4ej4A_seqstruct_fullaccre_04S_0026_0001.pdb : Size : 13 : Leaf : 0 : Linkage : 3.09929
NODE 2255 : Member : 1u19A/1u19A_on_4ej4A_seqstruct_fullaccre_04S_0026_0001.pdb : Size : 11 : Leaf : 1 : Linkage : 2.96468
NODE 2025 : Member : 1u19A/1u19A_on_4ej4A_seqstruct_fullaccre_05S_0011_0001.pdb : Size : 2 : Leaf : 1 : Linkage : 2.71401
NODE 2296 : Member : 1u19A/1u19A_on_4ej4A_seqstruct_fullaccre_12S_0037_0001.pdb : Size : 7 : Leaf : 0 : Linkage : 3.01665
NODE 2155 : Member : 1u19A/1u19A_on_4ej4A_seqstruct_fullaccre_12S_0037_0001.pdb : Size : 6 : Leaf : 1 : Linkage : 2.85382
NODE 1132 : Member : 1u19A/1u19A_on_4ej4A_seqstruct_fullaccre_09S_0025_0001.pdb : Size : 1 : Leaf : 1 : Linkage : nan
NODE 2352 : Member : 1u19A/1u19A_on_4ej4A_seqstruct_fullaccre_20S_0008_0001.pdb : Size : 4 : Leaf : 0 : Linkage : 3.08185
NODE 2215 : Member : 1u19A/1u19A_on_4ej4A_seqstruct_fullaccre_20S_0008_0001.pdb : Size : 3 : Leaf : 1 : Linkage : 2.91781
NODE 1221 : Member : 1u19A/1u19A_on_4ej4A_seqstruct_fullaccre_14S_0043_0001.pdb : Size : 1 : Leaf : 1 : Linkage : nan
NODE 2418 : Member : 1u19A/1u19A_on_4ej4A_seqstruct_fullaccre_09S_0014_0001.pdb : Size : 26 : Leaf : 0 : Linkage : 3.20536
NODE 2398 : Member : 1u19A/1u19A_on_4ej4A_seqstruct_fullaccre_18S_0044_0001.pdb : Size : 14 : Leaf : 0 : Linkage : 3.15879
NODE 2339 : Member : 1u19A/1u19A_on_4ej4A_seqstruct_fullaccre_12S_0042_0001.pdb : Size : 7 : Leaf : 0 : Linkage : 3.0682
NODE 2166 : Member : 1u19A/1u19A_on_4ej4A_seqstruct_fullaccre_20S_0025_0001.pdb : Size : 4 : Leaf : 1 : Linkage : 2.86444
NODE 1967 : Member : 1u19A/1u19A_on_4ej4A_seqstruct_fullaccre_12S_0042_0001.pdb : Size : 3 : Leaf : 1 : Linkage : 2.66823
NODE 2174 : Member : 1u19A/1u19A_on_4ej4A_seqstruct_fullaccre_04S_0042_0001.pdb : Size : 7 : Leaf : 1 : Linkage : 2.87282
NODE 2325 : Member : 1u19A/1u19A_on_4ej4A_seqstruct_fullaccre_09S_0014_0001.pdb : Size : 12 : Leaf : 0 : Linkage : 3.0499
NODE 2261 : Member : 1u19A/1u19A_on_4ej4A_seqstruct_fullaccre_03S_0005_0001.pdb : Size : 4 : Leaf : 1 : Linkage : 2.97447
NODE 2190 : Member : 1u19A/1u19A_on_4ej4A_seqstruct_fullaccre_06S_0010_0001.pdb : Size : 8 : Leaf : 1 : Linkage : 2.8856
NODE 2138 : Member : 1u19A/1u19A_on_4ej4A_seqstruct_fullaccre_11S_0048_0001.pdb : Size : 2 : Leaf : 1 : Linkage : 2.84018
NODE 2513 : Member : 1u19A/1u19A_on_4ej4A_seqstruct_fullaccre_15S_0017_0001.pdb : Size : 5 : Leaf : 0 : Linkage : 3.47258
NODE 2354 : Member : 1u19A/1u19A_on_4ej4A_seqstruct_fullaccre_10S_0036_0001.pdb : Size : 4 : Leaf : 0 : Linkage : 3.08497
NODE 1975 : Member : 1u19A/1u19A_on_4ej4A_seqstruct_fullaccre_10S_0036_0001.pdb : Size : 3 : Leaf : 1 : Linkage : 2.67374
NODE 1293 : Member : 1u19A/1u19A_on_4ej4A_seqstruct_fullaccre_19S_0037_0001.pdb : Size : 1 : Leaf : 1 : Linkage : nan
NODE 1208 : Member : 1u19A/1u19A_on_4ej4A_seqstruct_fullaccre_14S_0010_0001.pdb : Size : 1 : Leaf : 1 : Linkage : nan
NODE 2490 : Member : 1u19A/1u19A_on_4ej4A_seqstruct_fullaccre_04S_0040_0001.pdb : Size : 19 : Leaf : 0 : Linkage : 3.3884
NODE 2440 : Member : 1u19A/1u19A_on_4ej4A_seqstruct_fullaccre_04S_0040_0001.pdb : Size : 14 : Leaf : 0 : Linkage : 3.25602
NODE 2342 : Member : 1u19A/1u19A_on_4ej4A_seqstruct_fullaccre_04S_0040_0001.pdb : Size : 13 : Leaf : 0 : Linkage : 3.07447
NODE 2145 : Member : 1u19A/1u19A_on_4ej4A_seqstruct_fullaccre_12S_0026_0001.pdb : Size : 10 : Leaf : 1 : Linkage : 2.84448
NODE 2043 : Member : 1u19A/1u19A_on_4ej4A_seqstruct_fullaccre_02S_0021_0001.pdb : Size : 3 : Leaf : 1 : Linkage : 2.73448
NODE 1037 : Member : 1u19A/1u19A_on_4ej4A_seqstruct_fullaccre_02S_0033_0001.pdb : Size : 1 : Leaf : 1 : Linkage : nan
NODE 2341 : Member : 1u19A/1u19A_on_4ej4A_seqstruct_fullaccre_14S_0025_0001.pdb : Size : 5 : Leaf : 0 : Linkage : 3.07291
NODE 2172 : Member : 1u19A/1u19A_on_4ej4A_seqstruct_fullaccre_14S_0025_0001.pdb : Size : 4 : Leaf : 1 : Linkage : 2.87007
NODE 1286 : Member : 1u19A/1u19A_on_4ej4A_seqstruct_fullaccre_19S_0008_0001.pdb : Size : 1 : Leaf : 1 : Linkage : nan
NODE 1035 : Member : 1u19A/1u19A_on_4ej4A_seqstruct_fullaccre_02S_0030_0001.pdb : Size : 1 : Leaf : 1 : Linkage : nan
NODE 2538 : Member : 1u19A/1u19A_on_4ej4A_seqstruct_fullaccre_02S_0002_0001.pdb : Size : 2 : Leaf : 0 : Linkage : 3.57823
NODE 1026 : Member : 1u19A/1u19A_on_4ej4A_seqstruct_fullaccre_02S_0002_0001.pdb : Size : 1 : Leaf : 1 : Linkage : nan
NODE 1298 : Member : 1u19A/1u19A_on_4ej4A_seqstruct_fullaccre_20S_0006_0001.pdb : Size : 1 : Leaf : 1 : Linkage : nan
NODE 2613 : Member : 1u19A/1u19A_on_4dklA_seqstruct_fullaccre_16S_0050_0001.pdb : Size : 130 : Leaf : 0 : Linkage : 4.4088
NODE 2609 : Member : 1u19A/1u19A_on_4dklA_seqstruct_fullaccre_20S_0026_0001.pdb : Size : 84 : Leaf : 0 : Linkage : 4.3317
NODE 2607 : Member : 1u19A/1u19A_on_4dklA_seqstruct_fullaccre_20S_0026_0001.pdb : Size : 83 : Leaf : 0 : Linkage : 4.25915
NODE 2582 : Member : 1u19A/1u19A_on_4dklA_seqstruct_fullaccre_20S_0026_0001.pdb : Size : 81 : Leaf : 0 : Linkage : 3.88047
NODE 2577 : Member : 1u19A/1u19A_on_4dklA_seqstruct_fullaccre_20S_0026_0001.pdb : Size : 58 : Leaf : 0 : Linkage : 3.82518
NODE 2542 : Member : 1u19A/1u19A_on_4dklA_seqstruct_fullaccre_20S_0026_0001.pdb : Size : 56 : Leaf : 0 : Linkage : 3.61105
NODE 2518 : Member : 1u19A/1u19A_on_4dklA_seqstruct_fullaccre_20S_0026_0001.pdb : Size : 49 : Leaf : 0 : Linkage : 3.48234
NODE 2494 : Member : 1u19A/1u19A_on_4dklA_seqstruct_fullaccre_15S_0016_0001.pdb : Size : 26 : Leaf : 0 : Linkage : 3.4063
NODE 2457 : Member : 1u19A/1u19A_on_4dklA_seqstruct_fullaccre_15S_0016_0001.pdb : Size : 19 : Leaf : 0 : Linkage : 3.30446
NODE 2450 : Member : 1u19A/1u19A_on_4dklA_seqstruct_fullaccre_15S_0019_0001.pdb : Size : 5 : Leaf : 0 : Linkage : 3.28448
NODE 2270 : Member : 1u19A/1u19A_on_4dklA_seqstruct_fullaccre_15S_0019_0001.pdb : Size : 4 : Leaf : 1 : Linkage : 2.98978
NODE 903 : Member : 1u19A/1u19A_on_4dklA_seqstruct_fullaccre_05S_0001_0001.pdb : Size : 1 : Leaf : 1 : Linkage : nan
NODE 2416 : Member : 1u19A/1u19A_on_4dklA_seqstruct_fullaccre_15S_0016_0001.pdb : Size : 14 : Leaf : 0 : Linkage : 3.2012
NODE 2311 : Member : 1u19A/1u19A_on_4dklA_seqstruct_fullaccre_15S_0016_0001.pdb : Size : 12 : Leaf : 0 : Linkage : 3.02959
NODE 2206 : Member : 1u19A/1u19A_on_4dklA_seqstruct_fullaccre_08S_0042_0001.pdb : Size : 5 : Leaf : 1 : Linkage : 2.90604
NODE 2057 : Member : 1u19A/1u19A_on_4dklA_seqstruct_fullaccre_15S_0016_0001.pdb : Size : 7 : Leaf : 1 : Linkage : 2.75109
NODE 2102 : Member : 1u19A/1u19A_on_4dklA_seqstruct_fullaccre_02S_0011_0001.pdb : Size : 2 : Leaf : 1 : Linkage : 2.78965
NODE 2314 : Member : 1u19A/1u19A_on_4dklA_seqstruct_fullaccre_10S_0018_0001.pdb : Size : 7 : Leaf : 0 : Linkage : 3.03732
NODE 2208 : Member : 1u19A/1u19A_on_4dklA_seqstruct_fullaccre_10S_0018_0001.pdb : Size : 4 : Leaf : 1 : Linkage : 2.91113
NODE 2051 : Member : 1u19A/1u19A_on_4dklA_seqstruct_fullaccre_07S_0031_0001.pdb : Size : 3 : Leaf : 1 : Linkage : 2.74406
NODE 2467 : Member : 1u19A/1u19A_on_4dklA_seqstruct_fullaccre_02S_0004_0001.pdb : Size : 23 : Leaf : 0 : Linkage : 3.3347
NODE 2420 : Member : 1u19A/1u19A_on_4dklA_seqstruct_fullaccre_12S_0050_0001.pdb : Size : 19 : Leaf : 0 : Linkage : 3.21347
NODE 2316 : Member : 1u19A/1u19A_on_4dklA_seqstruct_fullaccre_12S_0050_0001.pdb : Size : 16 : Leaf : 0 : Linkage : 3.04171
NODE 2207 : Member : 1u19A/1u19A_on_4dklA_seqstruct_fullaccre_02S_0007_0001.pdb : Size : 6 : Leaf : 1 : Linkage : 2.90661
NODE 2188 : Member : 1u19A/1u19A_on_4dklA_seqstruct_fullaccre_12S_0050_0001.pdb : Size : 10 : Leaf : 1 : Linkage : 2.88551
NODE 2031 : Member : 1u19A/1u19A_on_4dklA_seqstruct_fullaccre_13S_0042_0001.pdb : Size : 3 : Leaf : 1 : Linkage : 2.72025
NODE 2321 : Member : 1u19A/1u19A_on_4dklA_seqstruct_fullS_0003_0001.pdb : Size : 4 : Leaf : 0 : Linkage : 3.04664
NODE 2211 : Member : 1u19A/1u19A_on_4dklA_seqstruct_fullaccre_18S_0022_0001.pdb : Size : 3 : Leaf : 1 : Linkage : 2.91388
NODE 946 : Member : 1u19A/1u19A_on_4dklA_seqstruct_fullaccre_16S_0004_0001.pdb : Size : 1 : Leaf : 1 : Linkage : nan
NODE 2404 : Member : 1u19A/1u19A_on_4dklA_seqstruct_fullaccre_01S_0036_0001.pdb : Size : 7 : Leaf : 0 : Linkage : 3.16885
NODE 2317 : Member : 1u19A/1u19A_on_4dklA_seqstruct_fullaccre_15S_0004_0001.pdb : Size : 6 : Leaf : 0 : Linkage : 3.04247
NODE 2289 : Member : 1u19A/1u19A_on_4dklA_seqstruct_fullaccre_01S_0014_0001.pdb : Size : 2 : Leaf : 0 : Linkage : 3.0091
NODE 878 : Member : 1u19A/1u19A_on_4dklA_seqstruct_fullaccre_01S_0014_0001.pdb : Size : 1 : Leaf : 1 : Linkage : nan
NODE 960 : Member : 1u19A/1u19A_on_4dklA_seqstruct_fullS_0043_0001.pdb : Size : 1 : Leaf : 1 : Linkage : nan
NODE 2171 : Member : 1u19A/1u19A_on_4dklA_seqstruct_fullaccre_01S_0036_0001.pdb : Size : 4 : Leaf : 1 : Linkage : 2.86862
NODE 907 : Member : 1u19A/1u19A_on_4dklA_seqstruct_fullaccre_06S_0021_0001.pdb : Size : 1 : Leaf : 1 : Linkage : nan
NODE 2377 : Member : 1u19A/1u19A_on_4dklA_seqstruct_fullaccre_04S_0034_0001.pdb : Size : 2 : Leaf : 0 : Linkage : 3.12124
NODE 901 : Member : 1u19A/1u19A_on_4dklA_seqstruct_fullaccre_04S_0034_0001.pdb : Size : 1 : Leaf : 1 : Linkage : nan
NODE 954 : Member : 1u19A/1u19A_on_4dklA_seqstruct_fullaccre_19S_0039_0001.pdb : Size : 1 : Leaf : 1 : Linkage : nan
NODE 2552 : Member : 1u19A/1u19A_on_4dklA_seqstruct_fullaccre_09S_0045_0001.pdb : Size : 23 : Leaf : 0 : Linkage : 3.64807
NODE 2500 : Member : 1u19A/1u19A_on_4dklA_seqstruct_fullaccre_09S_0045_0001.pdb : Size : 12 : Leaf : 0 : Linkage : 3.41557
NODE 2475 : Member : 1u19A/1u19A_on_4dklA_seqstruct_fullaccre_10S_0048_0001.pdb : Size : 2 : Leaf : 0 : Linkage : 3.34814
NODE 922 : Member : 1u19A/1u19A_on_4dklA_seqstruct_fullaccre_10S_0048_0001.pdb : Size : 1 : Leaf : 1 : Linkage : nan
NODE 928 : Member : 1u19A/1u19A_on_4dklA_seqstruct_fullaccre_11S_0035_0001.pdb : Size : 1 : Leaf : 1 : Linkage : nan
NODE 2430 : Member : 1u19A/1u19A_on_4dklA_seqstruct_fullaccre_09S_0045_0001.pdb : Size : 10 : Leaf : 0 : Linkage : 3.22859
NODE 2400 : Member : 1u19A/1u19A_on_4dklA_seqstruct_fullaccre_09S_0045_0001.pdb : Size : 8 : Leaf : 0 : Linkage : 3.16264
NODE 2343 : Member : 1u19A/1u19A_on_4dklA_seqstruct_fullaccre_10S_0033_0001.pdb : Size : 6 : Leaf : 0 : Linkage : 3.07578
NODE 2016 : Member : 1u19A/1u19A_on_4dklA_seqstruct_fullaccre_05S_0030_0001.pdb : Size : 5 : Leaf : 1 : Linkage : 2.70728
NODE 952 : Member : 1u19A/1u19A_on_4dklA_seqstruct_fullaccre_19S_0016_0001.pdb : Size : 1 : Leaf : 1 : Linkage : nan
NODE 2194 : Member : 1u19A/1u19A_on_4dklA_seqstruct_fullaccre_12S_0045_0001.pdb : Size : 2 : Leaf : 1 : Linkage : 2.89408
NODE 1654 : Member : 1u19A/1u19A_on_4dklA_seqstruct_fullaccre_06S_0011_0001.pdb : Size : 2 : Leaf : 1 : Linkage : 2.42063
NODE 2495 : Member : 1u19A/1u19A_on_4dklA_seqstruct_fullaccre_16S_0038_0001.pdb : Size : 11 : Leaf : 0 : Linkage : 3.40695
NODE 2471 : Member : 1u19A/1u19A_on_4dklA_seqstruct_fullaccre_07S_0039_0001.pdb : Size : 5 : Leaf : 0 : Linkage : 3.34267
NODE 2421 : Member : 1u19A/1u19A_on_4dklA_seqstruct_fullaccre_07S_0039_0001.pdb : Size : 4 : Leaf : 0 : Linkage : 3.21427
NODE 2214 : Member : 1u19A/1u19A_on_4dklA_seqstruct_fullaccre_07S_0039_0001.pdb : Size : 3 : Leaf : 1 : Linkage : 2.917
NODE 935 : Member : 1u19A/1u19A_on_4dklA_seqstruct_fullaccre_13S_0010_0001.pdb : Size : 1 : Leaf : 1 : Linkage : nan
NODE 887 : Member : 1u19A/1u19A_on_4dklA_seqstruct_fullaccre_02S_0014_0001.pdb : Size : 1 : Leaf : 1 : Linkage : nan
NODE 2408 : Member : 1u19A/1u19A_on_4dklA_seqstruct_fullaccre_16S_0038_0001.pdb : Size : 6 : Leaf : 0 : Linkage : 3.18342
NODE 2386 : Member : 1u19A/1u19A_on_4dklA_seqstruct_fullaccre_02S_0002_0001.pdb : Size : 2 : Leaf : 0 : Linkage : 3.13626
NODE 883 : Member : 1u19A/1u19A_on_4dklA_seqstruct_fullaccre_02S_0002_0001.pdb : Size : 1 : Leaf : 1 : Linkage : nan
NODE 899 : Member : 1u19A/1u19A_on_4dklA_seqstruct_fullaccre_04S_0005_0001.pdb : Size : 1 : Leaf : 1 : Linkage : nan
NODE 2040 : Member : 1u19A/1u19A_on_4dklA_seqstruct_fullaccre_16S_0038_0001.pdb : Size : 4 : Leaf : 1 : Linkage : 2.73184
NODE 2556 : Member : 1u19A/1u19A_on_4dklA_seqstruct_fullaccre_09S_0027_0001.pdb : Size : 2 : Leaf : 0 : Linkage : 3.66877
NODE 917 : Member : 1u19A/1u19A_on_4dklA_seqstruct_fullaccre_09S_0027_0001.pdb : Size : 1 : Leaf : 1 : Linkage : nan
NODE 972 : Member : 1u19A/1u19A_on_4ea3A_seqstruct_fullaccre_06S_0031_0001.pdb : Size : 1 : Leaf : 1 : Linkage : nan
NODE 945 : Member : 1u19A/1u19A_on_4dklA_seqstruct_fullaccre_15S_0035_0001.pdb : Size : 1 : Leaf : 1 : Linkage : nan
NODE 2601 : Member : 1u19A/1u19A_on_4ea3A_seqstruct_fullaccre_17S_0023_0001.pdb : Size : 46 : Leaf : 0 : Linkage : 4.20311
NODE 2597 : Member : 1u19A/1u19A_on_4ea3A_seqstruct_fullaccre_17S_0023_0001.pdb : Size : 42 : Leaf : 0 : Linkage : 4.14913
NODE 2589 : Member : 1u19A/1u19A_on_4ea3A_seqstruct_fullaccre_17S_0023_0001.pdb : Size : 40 : Leaf : 0 : Linkage : 3.98282
NODE 2557 : Member : 1u19A/1u19A_on_4ea3A_seqstruct_fullaccre_19S_0030_0001.pdb : Size : 21 : Leaf : 0 : Linkage : 3.67359
NODE 2486 : Member : 1u19A/1u19A_on_4ea3A_seqstruct_fullaccre_19S_0030_0001.pdb : Size : 20 : Leaf : 0 : Linkage : 3.37951
NODE 2438 : Member : 1u19A/1u19A_on_4ea3A_seqstruct_fullaccre_20S_0002_0001.pdb : Size : 7 : Leaf : 0 : Linkage : 3.2475
NODE 2379 : Member : 1u19A/1u19A_on_4ea3A_seqstruct_fullaccre_20S_0002_0001.pdb : Size : 5 : Leaf : 0 : Linkage : 3.12484
NODE 2294 : Member : 1u19A/1u19A_on_4ea3A_seqstruct_fullaccre_20S_0002_0001.pdb : Size : 3 : Leaf : 0 : Linkage : 3.01475
NODE 1802 : Member : 1u19A/1u19A_on_4ea3A_seqstruct_fullaccre_18S_0015_0001.pdb : Size : 2 : Leaf : 1 : Linkage : 2.53377
NODE 1005 : Member : 1u19A/1u19A_on_4ea3A_seqstruct_fullaccre_20S_0009_0001.pdb : Size : 1 : Leaf : 1 : Linkage : nan
NODE 2079 : Member : 1u19A/1u19A_on_4ea3A_seqstruct_fullaccre_03S_0011_0001.pdb : Size : 2 : Leaf : 1 : Linkage : 2.77553
NODE 2067 : Member : 1u19A/1u19A_on_4ea3A_seqstruct_fullaccre_18S_0002_0001.pdb : Size : 2 : Leaf : 1 : Linkage : 2.75992
NODE 2417 : Member : 1u19A/1u19A_on_4ea3A_seqstruct_fullaccre_19S_0030_0001.pdb : Size : 13 : Leaf : 0 : Linkage : 3.20526
NODE 2345 : Member : 1u19A/1u19A_on_4ea3A_seqstruct_fullaccre_08S_0042_0001.pdb : Size : 6 : Leaf : 0 : Linkage : 3.07618
NODE 2117 : Member : 1u19A/1u19A_on_4ea3A_seqstruct_fullaccre_12S_0046_0001.pdb : Size : 3 : Leaf : 1 : Linkage : 2.80804
NODE 2076 : Member : 1u19A/1u19A_on_4ea3A_seqstruct_fullaccre_17S_0036_0001.pdb : Size : 3 : Leaf : 1 : Linkage : 2.77057
NODE 2338 : Member : 1u19A/1u19A_on_4ea3A_seqstruct_fullaccre_19S_0030_0001.pdb : Size : 7 : Leaf : 0 : Linkage : 3.06722
NODE 2072 : Member : 1u19A/1u19A_on_4ea3A_seqstruct_fullaccre_19S_0030_0001.pdb : Size : 5 : Leaf : 1 : Linkage : 2.76726
NODE 1567 : Member : 1u19A/1u19A_on_4ea3A_seqstruct_fullaccre_09S_0046_0001.pdb : Size : 2 : Leaf : 1 : Linkage : 2.34288
NODE 988 : Member : 1u19A/1u19A_on_4ea3A_seqstruct_fullaccre_15S_0007_0001.pdb : Size : 1 : Leaf : 1 : Linkage : nan
NODE 2551 : Member : 1u19A/1u19A_on_4ea3A_seqstruct_fullaccre_17S_0023_0001.pdb : Size : 19 : Leaf : 0 : Linkage : 3.64532
NODE 2522 : Member : 1u19A/1u19A_on_4ea3A_seqstruct_fullaccre_17S_0023_0001.pdb : Size : 18 : Leaf : 0 : Linkage : 3.50106
NODE 2507 : Member : 1u19A/1u19A_on_4ea3A_seqstruct_fullaccre_17S_0023_0001.pdb : Size : 15 : Leaf : 0 : Linkage : 3.45109
NODE 2474 : Member : 1u19A/1u19A_on_4ea3A_seqstruct_fullaccre_17S_0023_0001.pdb : Size : 13 : Leaf : 0 : Linkage : 3.34465
NODE 2424 : Member : 1u19A/1u19A_on_4ea3A_seqstruct_fullaccre_09S_0029_0001.pdb : Size : 11 : Leaf : 0 : Linkage : 3.21733
NODE 2367 : Member : 1u19A/1u19A_on_4ea3A_seqstruct_fullaccre_17S_0023_0001.pdb : Size : 8 : Leaf : 0 : Linkage : 3.10515
NODE 2189 : Member : 1u19A/1u19A_on_4ea3A_seqstruct_fullaccre_17S_0023_0001.pdb : Size : 7 : Leaf : 1 : Linkage : 2.88554
NODE 963 : Member : 1u19A/1u19A_on_4ea3A_seqstruct_fullaccre_02S_0018_0001.pdb : Size : 1 : Leaf : 1 : Linkage : nan
NODE 2276 : Member : 1u19A/1u19A_on_4ea3A_seqstruct_fullaccre_16S_0011_0001.pdb : Size : 3 : Leaf : 1 : Linkage : 2.99613
NODE 2303 : Member : 1u19A/1u19A_on_4ea3A_seqstruct_fullaccre_02S_0044_0001.pdb : Size : 2 : Leaf : 0 : Linkage : 3.01918
NODE 964 : Member : 1u19A/1u19A_on_4ea3A_seqstruct_fullaccre_02S_0044_0001.pdb : Size : 1 : Leaf : 1 : Linkage : nan
NODE 982 : Member : 1u19A/1u19A_on_4ea3A_seqstruct_fullaccre_11S_0033_0001.pdb : Size : 1 : Leaf : 1 : Linkage : nan
NODE 2259 : Member : 1u19A/1u19A_on_4ea3A_seqstruct_fullaccre_13S_0013_0001.pdb : Size : 2 : Leaf : 1 : Linkage : 2.97147
NODE 2104 : Member : 1u19A/1u19A_on_4ea3A_seqstruct_fullaccre_16S_0010_0001.pdb : Size : 3 : Leaf : 1 : Linkage : 2.79154
NODE 969 : Member : 1u19A/1u19A_on_4ea3A_seqstruct_fullaccre_05S_0030_0001.pdb : Size : 1 : Leaf : 1 : Linkage : nan
NODE 2544 : Member : 1u19A/1u19A_on_4ea3A_seqstruct_fullaccre_19S_0044_0001.pdb : Size : 2 : Leaf : 0 : Linkage : 3.61304
NODE 1002 : Member : 1u19A/1u19A_on_4ea3A_seqstruct_fullaccre_19S_0044_0001.pdb : Size : 1 : Leaf : 1 : Linkage : nan
NODE 1007 : Member : 1u19A/1u19A_on_4ea3A_seqstruct_fullaccre_testS_0005_0001.pdb : Size : 1 : Leaf : 1 : Linkage : nan
NODE 2581 : Member : 1u19A/1u19A_on_4ea3A_seqstruct_fullaccre_02S_0048_0001.pdb : Size : 4 : Leaf : 0 : Linkage : 3.8797
NODE 2548 : Member : 1u19A/1u19A_on_4ea3A_seqstruct_fullaccre_02S_0048_0001.pdb : Size : 3 : Leaf : 0 : Linkage : 3.62312
NODE 2463 : Member : 1u19A/1u19A_on_4ea3A_seqstruct_fullaccre_02S_0048_0001.pdb : Size : 2 : Leaf : 0 : Linkage : 3.31716
NODE 965 : Member : 1u19A/1u19A_on_4ea3A_seqstruct_fullaccre_02S_0048_0001.pdb : Size : 1 : Leaf : 1 : Linkage : nan
NODE 973 : Member : 1u19A/1u19A_on_4ea3A_seqstruct_fullaccre_07S_0008_0001.pdb : Size : 1 : Leaf : 1 : Linkage : nan
NODE 977 : Member : 1u19A/1u19A_on_4ea3A_seqstruct_fullaccre_09S_0017_0001.pdb : Size : 1 : Leaf : 1 : Linkage : nan
NODE 987 : Member : 1u19A/1u19A_on_4ea3A_seqstruct_fullaccre_14S_0016_0001.pdb : Size : 1 : Leaf : 1 : Linkage : nan
NODE 2603 : Member : 1u19A/1u19A_on_3rzeA_seqstruct_fullaccre_16S_0041_0001.pdb : Size : 4 : Leaf : 0 : Linkage : 4.21685
NODE 2378 : Member : 1u19A/1u19A_on_3pblA_seqstruct_fullaccre_09S_0033_0001.pdb : Size : 2 : Leaf : 0 : Linkage : 3.12277
NODE 548 : Member : 1u19A/1u19A_on_3pblA_seqstruct_fullaccre_09S_0033_0001.pdb : Size : 1 : Leaf : 1 : Linkage : nan
NODE 549 : Member : 1u19A/1u19A_on_3pblA_seqstruct_fullaccre_15S_0003_0001.pdb : Size : 1 : Leaf : 1 : Linkage : nan
NODE 2121 : Member : 1u19A/1u19A_on_3rzeA_seqstruct_fullaccre_03S_0033_0001.pdb : Size : 2 : Leaf : 1 : Linkage : 2.81032
NODE 2606 : Member : 1u19A/1u19A_on_4dajA_seqstruct_fullaccre_17S_0047_0001.pdb : Size : 12 : Leaf : 0 : Linkage : 4.24002
NODE 2593 : Member : 1u19A/1u19A_on_4dajA_seqstruct_fullaccre_17S_0047_0001.pdb : Size : 11 : Leaf : 0 : Linkage : 4.01977
NODE 2585 : Member : 1u19A/1u19A_on_4dajA_seqstruct_fullaccre_17S_0047_0001.pdb : Size : 10 : Leaf : 0 : Linkage : 3.90401
NODE 2554 : Member : 1u19A/1u19A_on_4dajA_seqstruct_fullaccre_17S_0047_0001.pdb : Size : 9 : Leaf : 0 : Linkage : 3.66044
NODE 2525 : Member : 1u19A/1u19A_on_4dajA_seqstruct_fullaccre_17S_0047_0001.pdb : Size : 8 : Leaf : 0 : Linkage : 3.52867
NODE 2396 : Member : 1u19A/1u19A_on_4dajA_seqstruct_fullaccre_17S_0047_0001.pdb : Size : 7 : Leaf : 0 : Linkage : 3.15496
NODE 2225 : Member : 1u19A/1u19A_on_4dajA_seqstruct_fullaccre_20S_0012_0001.pdb : Size : 4 : Leaf : 1 : Linkage : 2.93327
NODE 2063 : Member : 1u19A/1u19A_on_4dajA_seqstruct_fullaccre_17S_0047_0001.pdb : Size : 3 : Leaf : 1 : Linkage : 2.75708
NODE 790 : Member : 1u19A/1u19A_on_4dajA_seqstruct_fullaccre_02S_0009_0001.pdb : Size : 1 : Leaf : 1 : Linkage : nan
NODE 792 : Member : 1u19A/1u19A_on_4dajA_seqstruct_fullaccre_04S_0041_0001.pdb : Size : 1 : Leaf : 1 : Linkage : nan
NODE 793 : Member : 1u19A/1u19A_on_4dajA_seqstruct_fullaccre_05S_0006_0001.pdb : Size : 1 : Leaf : 1 : Linkage : nan
NODE 791 : Member : 1u19A/1u19A_on_4dajA_seqstruct_fullaccre_02S_0034_0001.pdb : Size : 1 : Leaf : 1 : Linkage : nan
NODE 799 : Member : 1u19A/1u19A_on_4dajA_seqstruct_fullaccre_19S_0024_0001.pdb : Size : 1 : Leaf : 1 : Linkage : nan
NODE 685 : Member : 1u19A/1u19A_on_3uonA_seqstruct_fullaccre_13S_0017_0001.pdb : Size : 1 : Leaf : 1 : Linkage : nan
NODE 514 : Member : 1u19A/1u19A_on_2vt4B_seqstruct_fullaccre_16S_0004_0001.pdb : Size : 1 : Leaf : 1 : Linkage : nan
NODE 2612 : Member : 1u19A/1u19A_on_3emlA_seqstruct_fullaccre_12S_0029_0001.pdb : Size : 3 : Leaf : 0 : Linkage : 4.36131
NODE 2583 : Member : 1u19A/1u19A_on_3emlA_seqstruct_fullaccre_12S_0029_0001.pdb : Size : 2 : Leaf : 0 : Linkage : 3.89978
NODE 545 : Member : 1u19A/1u19A_on_3emlA_seqstruct_fullaccre_12S_0029_0001.pdb : Size : 1 : Leaf : 1 : Linkage : nan
NODE 547 : Member : 1u19A/1u19A_on_3emlA_seqstruct_fullaccre_20S_0018_0001.pdb : Size : 1 : Leaf : 1 : Linkage : nan
NODE 546 : Member : 1u19A/1u19A_on_3emlA_seqstruct_fullaccre_13S_0009_0001.pdb : Size : 1 : Leaf : 1 : Linkage : nan
NODE 2620 : Member : 1u19A/1u19A_on_4ej4A_seqstruct_fullaccre_01S_0046_0001.pdb : Size : 5 : Leaf : 0 : Linkage : 4.81899
NODE 2586 : Member : 1u19A/1u19A_on_4ej4A_seqstruct_fullaccre_08S_0019_0001.pdb : Size : 3 : Leaf : 0 : Linkage : 3.90614
NODE 2307 : Member : 1u19A/1u19A_on_4ej4A_seqstruct_fullaccre_08S_0019_0001.pdb : Size : 2 : Leaf : 0 : Linkage : 3.02691
NODE 1118 : Member : 1u19A/1u19A_on_4ej4A_seqstruct_fullaccre_08S_0019_0001.pdb : Size : 1 : Leaf : 1 : Linkage : nan
NODE 1251 : Member : 1u19A/1u19A_on_4ej4A_seqstruct_fullaccre_16S_0048_0001.pdb : Size : 1 : Leaf : 1 : Linkage : nan
NODE 1023 : Member : 1u19A/1u19A_on_4ej4A_seqstruct_fullaccre_01S_0046_0001.pdb : Size : 1 : Leaf : 1 : Linkage : nan
NODE 2519 : Member : 1u19A/1u19A_on_2rh1A_seqstruct_fullaccre_18S_0036_0001.pdb : Size : 2 : Leaf : 0 : Linkage : 3.48857
NODE 367 : Member : 1u19A/1u19A_on_2rh1A_seqstruct_fullaccre_18S_0036_0001.pdb : Size : 1 : Leaf : 1 : Linkage : nan
NODE 378 : Member : 1u19A/1u19A_on_2rh1A_seqstruct_fullaccre_19S_0006_0001.pdb : Size : 1 : Leaf : 1 : Linkage : nan
NODE 2616 : Member : 1u19A/1u19A_on_3v2wA_seqstruct_fullaccre_17S_0038_0001.pdb : Size : 7 : Leaf : 0 : Linkage : 4.51908
NODE 2599 : Member : 1u19A/1u19A_on_3v2wA_seqstruct_fullaccre_12S_0009_0001.pdb : Size : 5 : Leaf : 0 : Linkage : 4.16825
NODE 2533 : Member : 1u19A/1u19A_on_3v2wA_seqstruct_fullaccre_01S_0039_0001.pdb : Size : 2 : Leaf : 0 : Linkage : 3.54884
NODE 782 : Member : 1u19A/1u19A_on_3v2wA_seqstruct_fullaccre_01S_0039_0001.pdb : Size : 1 : Leaf : 1 : Linkage : nan
NODE 783 : Member : 1u19A/1u19A_on_3v2wA_seqstruct_fullaccre_02S_0016_0001.pdb : Size : 1 : Leaf : 1 : Linkage : nan
NODE 2529 : Member : 1u19A/1u19A_on_3v2wA_seqstruct_fullaccre_12S_0009_0001.pdb : Size : 3 : Leaf : 0 : Linkage : 3.53853
NODE 1997 : Member : 1u19A/1u19A_on_3v2wA_seqstruct_fullaccre_12S_0009_0001.pdb : Size : 2 : Leaf : 1 : Linkage : 2.69527
NODE 788 : Member : 1u19A/1u19A_on_3v2wA_seqstruct_fullaccre_17S_0038_0001.pdb : Size : 1 : Leaf : 1 : Linkage : nan
NODE 2213 : Member : 1u19A/1u19A_on_3v2wA_seqstruct_fullaccre_06S_0002_0001.pdb : Size : 2 : Leaf : 1 : Linkage : 2.91577
NODE 2625 : Member : 1u19A/1u19A_on_4djhA_seqstruct_fullaccre_20S_0023_0001.pdb : Size : 77 : Leaf : 0 : Linkage : 5.18629
NODE 2611 : Member : 1u19A/1u19A_on_4djhA_seqstruct_fullaccre_20S_0023_0001.pdb : Size : 76 : Leaf : 0 : Linkage : 4.34746
NODE 2608 : Member : 1u19A/1u19A_on_4djhA_seqstruct_fullaccre_20S_0023_0001.pdb : Size : 66 : Leaf : 0 : Linkage : 4.32586
NODE 2598 : Member : 1u19A/1u19A_on_4djhA_seqstruct_fullaccre_20S_0023_0001.pdb : Size : 65 : Leaf : 0 : Linkage : 4.15212
NODE 2595 : Member : 1u19A/1u19A_on_4djhA_seqstruct_fullaccre_20S_0023_0001.pdb : Size : 55 : Leaf : 0 : Linkage : 4.07381
NODE 2594 : Member : 1u19A/1u19A_on_4djhA_seqstruct_fullaccre_20S_0023_0001.pdb : Size : 52 : Leaf : 0 : Linkage : 4.02261
NODE 2570 : Member : 1u19A/1u19A_on_4djhA_seqstruct_fullaccre_20S_0023_0001.pdb : Size : 50 : Leaf : 0 : Linkage : 3.76852
NODE 2560 : Member : 1u19A/1u19A_on_4djhA_seqstruct_fullaccre_13S_0049_0001.pdb : Size : 7 : Leaf : 0 : Linkage : 3.69723
NODE 2481 : Member : 1u19A/1u19A_on_4djhA_seqstruct_fullaccre_13S_0049_0001.pdb : Size : 6 : Leaf : 0 : Linkage : 3.35916
NODE 2330 : Member : 1u19A/1u19A_on_4djhA_seqstruct_fullaccre_13S_0049_0001.pdb : Size : 4 : Leaf : 0 : Linkage : 3.05435
NODE 2283 : Member : 1u19A/1u19A_on_4djhA_seqstruct_fullaccre_13S_0049_0001.pdb : Size : 3 : Leaf : 1 : Linkage : 2.99927
NODE 877 : Member : 1u19A/1u19A_on_4djhA_seqstruct_fullaccre_testS_0003_0001.pdb : Size : 1 : Leaf : 1 : Linkage : nan
NODE 2277 : Member : 1u19A/1u19A_on_4djhA_seqstruct_fullaccre_05S_0032_0001.pdb : Size : 2 : Leaf : 1 : Linkage : 2.99615
NODE 868 : Member : 1u19A/1u19A_on_4djhA_seqstruct_fullaccre_18S_0046_0001.pdb : Size : 1 : Leaf : 1 : Linkage : nan
NODE 2550 : Member : 1u19A/1u19A_on_4djhA_seqstruct_fullaccre_20S_0023_0001.pdb : Size : 43 : Leaf : 0 : Linkage : 3.64057
NODE 2531 : Member : 1u19A/1u19A_on_4djhA_seqstruct_fullaccre_20S_0023_0001.pdb : Size : 33 : Leaf : 0 : Linkage : 3.54361
NODE 2498 : Member : 1u19A/1u19A_on_4djhA_seqstruct_fullaccre_08S_0030_0001.pdb : Size : 25 : Leaf : 0 : Linkage : 3.4125
NODE 2459 : Member : 1u19A/1u19A_on_4djhA_seqstruct_fullaccre_01S_0023_0001.pdb : Size : 22 : Leaf : 0 : Linkage : 3.30719
NODE 2432 : Member : 1u19A/1u19A_on_4djhA_seqstruct_fullaccre_01S_0023_0001.pdb : Size : 13 : Leaf : 0 : Linkage : 3.23371
NODE 2389 : Member : 1u19A/1u19A_on_4djhA_seqstruct_fullaccre_14S_0007_0001.pdb : Size : 9 : Leaf : 0 : Linkage : 3.14682
NODE 2173 : Member : 1u19A/1u19A_on_4djhA_seqstruct_fullaccre_20S_0023_0001.pdb : Size : 5 : Leaf : 1 : Linkage : 2.87204
NODE 2004 : Member : 1u19A/1u19A_on_4djhA_seqstruct_fullaccre_06S_0041_0001.pdb : Size : 4 : Leaf : 1 : Linkage : 2.69943
NODE 2219 : Member : 1u19A/1u19A_on_4djhA_seqstruct_fullaccre_01S_0023_0001.pdb : Size : 4 : Leaf : 1 : Linkage : 2.92386
NODE 2402 : Member : 1u19A/1u19A_on_4djhA_seqstruct_fullaccre_08S_0030_0001.pdb : Size : 9 : Leaf : 0 : Linkage : 3.16558
NODE 2313 : Member : 1u19A/1u19A_on_4djhA_seqstruct_fullaccre_08S_0030_0001.pdb : Size : 7 : Leaf : 0 : Linkage : 3.03683
NODE 2078 : Member : 1u19A/1u19A_on_4djhA_seqstruct_fullaccre_18S_0026_0001.pdb : Size : 3 : Leaf : 1 : Linkage : 2.77534
NODE 1995 : Member : 1u19A/1u19A_on_4djhA_seqstruct_fullaccre_08S_0030_0001.pdb : Size : 4 : Leaf : 1 : Linkage : 2.69154
NODE 2115 : Member : 1u19A/1u19A_on_4djhA_seqstruct_fullaccre_02S_0037_0001.pdb : Size : 2 : Leaf : 1 : Linkage : 2.80271
NODE 2246 : Member : 1u19A/1u19A_on_4djhA_seqstruct_fullaccre_09S_0026_0001.pdb : Size : 3 : Leaf : 1 : Linkage : 2.95482
NODE 2466 : Member : 1u19A/1u19A_on_4djhA_seqstruct_fullaccre_13S_0012_0001.pdb : Size : 8 : Leaf : 0 : Linkage : 3.32811
NODE 2264 : Member : 1u19A/1u19A_on_4djhA_seqstruct_fullaccre_15S_0044_0001.pdb : Size : 3 : Leaf : 1 : Linkage : 2.9809
NODE 2260 : Member : 1u19A/1u19A_on_4djhA_seqstruct_fullaccre_13S_0012_0001.pdb : Size : 5 : Leaf : 1 : Linkage : 2.97156
NODE 2516 : Member : 1u19A/1u19A_on_4djhA_seqstruct_fullaccre_05S_0031_0001.pdb : Size : 10 : Leaf : 0 : Linkage : 3.47799
NODE 2434 : Member : 1u19A/1u19A_on_4djhA_seqstruct_fullaccre_02S_0045_0001.pdb : Size : 7 : Leaf : 0 : Linkage : 3.24242
NODE 2381 : Member : 1u19A/1u19A_on_4djhA_seqstruct_fullaccre_05S_0031_0001.pdb : Size : 4 : Leaf : 0 : Linkage : 3.12587
NODE 2187 : Member : 1u19A/1u19A_on_4djhA_seqstruct_fullaccre_04S_0002_0001.pdb : Size : 2 : Leaf : 1 : Linkage : 2.88513
NODE 2123 : Member : 1u19A/1u19A_on_4djhA_seqstruct_fullaccre_05S_0031_0001.pdb : Size : 2 : Leaf : 1 : Linkage : 2.81248
NODE 2328 : Member : 1u19A/1u19A_on_4djhA_seqstruct_fullaccre_02S_0045_0001.pdb : Size : 3 : Leaf : 0 : Linkage : 3.05293
NODE 2231 : Member : 1u19A/1u19A_on_4djhA_seqstruct_fullaccre_02S_0045_0001.pdb : Size : 2 : Leaf : 1 : Linkage : 2.93911
NODE 853 : Member : 1u19A/1u19A_on_4djhA_seqstruct_fullaccre_15S_0017_0001.pdb : Size : 1 : Leaf : 1 : Linkage : nan
NODE 2306 : Member : 1u19A/1u19A_on_4djhA_seqstruct_fullaccre_16S_0016_0001.pdb : Size : 3 : Leaf : 0 : Linkage : 3.02376
NODE 2230 : Member : 1u19A/1u19A_on_4djhA_seqstruct_fullaccre_12S_0047_0001.pdb : Size : 2 : Leaf : 1 : Linkage : 2.93687
NODE 834 : Member : 1u19A/1u19A_on_4djhA_seqstruct_fullaccre_10S_0020_0001.pdb : Size : 1 : Leaf : 1 : Linkage : nan
NODE 2504 : Member : 1u19A/1u19A_on_4djhA_seqstruct_fullaccre_08S_0014_0001.pdb : Size : 2 : Leaf : 0 : Linkage : 3.43166
NODE 822 : Member : 1u19A/1u19A_on_4djhA_seqstruct_fullaccre_08S_0014_0001.pdb : Size : 1 : Leaf : 1 : Linkage : nan
NODE 855 : Member : 1u19A/1u19A_on_4djhA_seqstruct_fullaccre_15S_0025_0001.pdb : Size : 1 : Leaf : 1 : Linkage : nan
NODE 2527 : Member : 1u19A/1u19A_on_4djhA_seqstruct_fullaccre_18S_0050_0001.pdb : Size : 3 : Leaf : 0 : Linkage : 3.5319
NODE 2491 : Member : 1u19A/1u19A_on_4djhA_seqstruct_fullaccre_15S_0016_0001.pdb : Size : 2 : Leaf : 0 : Linkage : 3.39011
NODE 852 : Member : 1u19A/1u19A_on_4djhA_seqstruct_fullaccre_15S_0016_0001.pdb : Size : 1 : Leaf : 1 : Linkage : nan
NODE 870 : Member : 1u19A/1u19A_on_4djhA_seqstruct_fullaccre_18S_0050_0001.pdb : Size : 1 : Leaf : 1 : Linkage : nan
NODE 872 : Member : 1u19A/1u19A_on_4djhA_seqstruct_fullaccre_19S_0031_0001.pdb : Size : 1 : Leaf : 1 : Linkage : nan
NODE 2591 : Member : 1u19A/1u19A_on_4djhA_seqstruct_fullaccre_18S_0049_0001.pdb : Size : 10 : Leaf : 0 : Linkage : 4.00379
NODE 2575 : Member : 1u19A/1u19A_on_4djhA_seqstruct_fullaccre_09S_0017_0001.pdb : Size : 7 : Leaf : 0 : Linkage : 3.81029
NODE 2553 : Member : 1u19A/1u19A_on_4djhA_seqstruct_fullaccre_09S_0017_0001.pdb : Size : 5 : Leaf : 0 : Linkage : 3.65775
NODE 2505 : Member : 1u19A/1u19A_on_4djhA_seqstruct_fullaccre_09S_0017_0001.pdb : Size : 4 : Leaf : 0 : Linkage : 3.44069
NODE 2406 : Member : 1u19A/1u19A_on_4djhA_seqstruct_fullaccre_09S_0017_0001.pdb : Size : 3 : Leaf : 0 : Linkage : 3.17372
NODE 2291 : Member : 1u19A/1u19A_on_4djhA_seqstruct_fullaccre_09S_0017_0001.pdb : Size : 2 : Leaf : 0 : Linkage : 3.00953
NODE 829 : Member : 1u19A/1u19A_on_4djhA_seqstruct_fullaccre_09S_0017_0001.pdb : Size : 1 : Leaf : 1 : Linkage : nan
NODE 848 : Member : 1u19A/1u19A_on_4djhA_seqstruct_fullaccre_14S_0009_0001.pdb : Size : 1 : Leaf : 1 : Linkage : nan
NODE 826 : Member : 1u19A/1u19A_on_4djhA_seqstruct_fullaccre_09S_0004_0001.pdb : Size : 1 : Leaf : 1 : Linkage : nan
NODE 867 : Member : 1u19A/1u19A_on_4djhA_seqstruct_fullaccre_18S_0031_0001.pdb : Size : 1 : Leaf : 1 : Linkage : nan
NODE 807 : Member : 1u19A/1u19A_on_4djhA_seqstruct_fullaccre_03S_0026_0001.pdb : Size : 1 : Leaf : 1 : Linkage : nan
NODE 2286 : Member : 1u19A/1u19A_on_4djhA_seqstruct_fullaccre_11S_0010_0001.pdb : Size : 2 : Leaf : 0 : Linkage : 3.0051
NODE 837 : Member : 1u19A/1u19A_on_4djhA_seqstruct_fullaccre_11S_0010_0001.pdb : Size : 1 : Leaf : 1 : Linkage : nan
NODE 840 : Member : 1u19A/1u19A_on_4djhA_seqstruct_fullaccre_12S_0037_0001.pdb : Size : 1 : Leaf : 1 : Linkage : nan
NODE 2422 : Member : 1u19A/1u19A_on_4djhA_seqstruct_fullaccre_18S_0049_0001.pdb : Size : 3 : Leaf : 0 : Linkage : 3.2165
NODE 1921 : Member : 1u19A/1u19A_on_4djhA_seqstruct_fullaccre_01S_0010_0001.pdb : Size : 2 : Leaf : 1 : Linkage : 2.62063
NODE 811 : Member : 1u19A/1u19A_on_4djhA_seqstruct_fullaccre_05S_0004_0001.pdb : Size : 1 : Leaf : 1 : Linkage : nan
NODE 804 : Member : 1u19A/1u19A_on_4djhA_seqstruct_fullaccre_01S_0037_0001.pdb : Size : 1 : Leaf : 1 : Linkage : nan
NODE 2536 : Member : 1u19A/1u19A_on_4djhA_seqstruct_fullaccre_13S_0050_0001.pdb : Size : 10 : Leaf : 0 : Linkage : 3.5622
NODE 2524 : Member : 1u19A/1u19A_on_4djhA_seqstruct_fullaccre_13S_0047_0001.pdb : Size : 4 : Leaf : 0 : Linkage : 3.52613
NODE 1732 : Member : 1u19A/1u19A_on_4djhA_seqstruct_fullaccre_13S_0047_0001.pdb : Size : 3 : Leaf : 1 : Linkage : 2.47791
NODE 871 : Member : 1u19A/1u19A_on_4djhA_seqstruct_fullaccre_19S_0006_0001.pdb : Size : 1 : Leaf : 1 : Linkage : nan
NODE 2452 : Member : 1u19A/1u19A_on_4djhA_seqstruct_fullaccre_13S_0050_0001.pdb : Size : 6 : Leaf : 0 : Linkage : 3.29016
NODE 2298 : Member : 1u19A/1u19A_on_4djhA_seqstruct_fullaccre_04S_0015_0001.pdb : Size : 4 : Leaf : 0 : Linkage : 3.01781
NODE 2209 : Member : 1u19A/1u19A_on_4djhA_seqstruct_fullaccre_04S_0015_0001.pdb : Size : 3 : Leaf : 1 : Linkage : 2.91162
NODE 825 : Member : 1u19A/1u19A_on_4djhA_seqstruct_fullaccre_08S_0047_0001.pdb : Size : 1 : Leaf : 1 : Linkage : nan
NODE 1922 : Member : 1u19A/1u19A_on_4djhA_seqstruct_fullaccre_05S_0013_0001.pdb : Size : 2 : Leaf : 1 : Linkage : 2.62108
NODE 831 : Member : 1u19A/1u19A_on_4djhA_seqstruct_fullaccre_09S_0028_0001.pdb : Size : 1 : Leaf : 1 : Linkage : nan
