# Supplementary material for: Assessment and Challenges of Ligand Docking into Comparative Models of G-Protein Coupled Receptors
Source: PLoS One. 2013 Jul 2;8(7):e67302. doi: 10.1371/journal.pone.0067302 (PMC3699586; doi:10.1371/journal.pone.0067302)
Supplement: File S2 — Files for protocol capture. The input files necessary to carry out the steps outlined in the protocol capture in File S1 as well as the output files relating to the results found in the manuscript are provided in this attachment. (ZIP) [file pone.0067302.s015.zip › FileS2_GPCR_model_dock/example_outputs/cluster3_1u19A_ligand.Centers]

NODE 5857 : Member : 4728 : Size : 5856 : Leaf : 0 : Linkage : 11.4954
NODE 11619 : Member : 2696 : Size : 2 : Leaf : 0 : Linkage : 5.28263
NODE 2697 : Member : 2696 : Size : 1 : Leaf : 1 : Linkage : nan
NODE 4145 : Member : 4144 : Size : 1 : Leaf : 1 : Linkage : nan
NODE 11711 : Member : 4728 : Size : 5854 : Leaf : 0 : Linkage : 10.269
NODE 11710 : Member : 4728 : Size : 5850 : Leaf : 0 : Linkage : 8.58356
NODE 11709 : Member : 94 : Size : 2856 : Leaf : 0 : Linkage : 8.06554
NODE 11707 : Member : 4631 : Size : 2340 : Leaf : 0 : Linkage : 7.82266
NODE 11704 : Member : 4631 : Size : 2321 : Leaf : 0 : Linkage : 7.6737
NODE 11703 : Member : 4631 : Size : 1992 : Leaf : 0 : Linkage : 7.59141
NODE 11702 : Member : 4631 : Size : 1988 : Leaf : 0 : Linkage : 7.45422
NODE 11698 : Member : 3575 : Size : 32 : Leaf : 0 : Linkage : 7.17337
NODE 11683 : Member : 2441 : Size : 30 : Leaf : 0 : Linkage : 6.3921
NODE 11668 : Member : 2313 : Size : 14 : Leaf : 0 : Linkage : 5.99181
NODE 11585 : Member : 2441 : Size : 12 : Leaf : 0 : Linkage : 5.02243
NODE 11575 : Member : 2441 : Size : 7 : Leaf : 0 : Linkage : 4.98125
NODE 11261 : Member : 2441 : Size : 4 : Leaf : 0 : Linkage : 4.13585
NODE 10896 : Member : 2441 : Size : 3 : Leaf : 0 : Linkage : 3.65913
NODE 9637 : Member : 2441 : Size : 2 : Leaf : 1 : Linkage : 2.84428
NODE 3880 : Member : 3879 : Size : 1 : Leaf : 1 : Linkage : nan
NODE 5492 : Member : 5491 : Size : 1 : Leaf : 1 : Linkage : nan
NODE 10445 : Member : 3936 : Size : 3 : Leaf : 0 : Linkage : 3.28661
NODE 6859 : Member : 1275 : Size : 2 : Leaf : 1 : Linkage : 1.64761
NODE 598 : Member : 597 : Size : 1 : Leaf : 1 : Linkage : nan
NODE 11147 : Member : 2313 : Size : 5 : Leaf : 0 : Linkage : 3.95952
NODE 10757 : Member : 445 : Size : 3 : Leaf : 0 : Linkage : 3.53168
NODE 7788 : Member : 445 : Size : 2 : Leaf : 1 : Linkage : 2.08627
NODE 5806 : Member : 5805 : Size : 1 : Leaf : 1 : Linkage : nan
NODE 8909 : Member : 2313 : Size : 2 : Leaf : 1 : Linkage : 2.5515
NODE 10972 : Member : 857 : Size : 2 : Leaf : 0 : Linkage : 3.73587
NODE 858 : Member : 857 : Size : 1 : Leaf : 1 : Linkage : nan
NODE 861 : Member : 860 : Size : 1 : Leaf : 1 : Linkage : nan
NODE 11636 : Member : 4136 : Size : 16 : Leaf : 0 : Linkage : 5.45581
NODE 11605 : Member : 4136 : Size : 10 : Leaf : 0 : Linkage : 5.16673
NODE 11440 : Member : 3365 : Size : 7 : Leaf : 0 : Linkage : 4.49839
NODE 11232 : Member : 3365 : Size : 4 : Leaf : 0 : Linkage : 4.07513
NODE 11181 : Member : 3365 : Size : 3 : Leaf : 0 : Linkage : 4.00381
NODE 8767 : Member : 3365 : Size : 2 : Leaf : 1 : Linkage : 2.49256
NODE 2361 : Member : 2360 : Size : 1 : Leaf : 1 : Linkage : nan
NODE 553 : Member : 552 : Size : 1 : Leaf : 1 : Linkage : nan
NODE 10996 : Member : 3615 : Size : 3 : Leaf : 0 : Linkage : 3.76437
NODE 10381 : Member : 3615 : Size : 2 : Leaf : 0 : Linkage : 3.24905
NODE 3616 : Member : 3615 : Size : 1 : Leaf : 1 : Linkage : nan
NODE 4137 : Member : 4136 : Size : 1 : Leaf : 1 : Linkage : nan
NODE 4565 : Member : 4564 : Size : 1 : Leaf : 1 : Linkage : nan
NODE 11179 : Member : 886 : Size : 3 : Leaf : 0 : Linkage : 4.0031
NODE 6258 : Member : 886 : Size : 2 : Leaf : 1 : Linkage : 1.16541
NODE 3566 : Member : 3565 : Size : 1 : Leaf : 1 : Linkage : nan
NODE 11434 : Member : 4768 : Size : 6 : Leaf : 0 : Linkage : 4.48015
NODE 11356 : Member : 4768 : Size : 5 : Leaf : 0 : Linkage : 4.29119
NODE 10945 : Member : 3575 : Size : 3 : Leaf : 0 : Linkage : 3.70409
NODE 10233 : Member : 2120 : Size : 2 : Leaf : 0 : Linkage : 3.15349
NODE 2121 : Member : 2120 : Size : 1 : Leaf : 1 : Linkage : nan
NODE 3576 : Member : 3575 : Size : 1 : Leaf : 1 : Linkage : nan
NODE 480 : Member : 479 : Size : 1 : Leaf : 1 : Linkage : nan
NODE 9118 : Member : 2297 : Size : 2 : Leaf : 1 : Linkage : 2.61895
NODE 2612 : Member : 2611 : Size : 1 : Leaf : 1 : Linkage : nan
NODE 11308 : Member : 16 : Size : 2 : Leaf : 0 : Linkage : 4.21998
NODE 17 : Member : 16 : Size : 1 : Leaf : 1 : Linkage : nan
NODE 4792 : Member : 4791 : Size : 1 : Leaf : 1 : Linkage : nan
NODE 11694 : Member : 4631 : Size : 1956 : Leaf : 0 : Linkage : 7.03111
NODE 11693 : Member : 638 : Size : 211 : Leaf : 0 : Linkage : 6.92409
NODE 11687 : Member : 638 : Size : 205 : Leaf : 0 : Linkage : 6.61957
NODE 11685 : Member : 638 : Size : 177 : Leaf : 0 : Linkage : 6.46004
NODE 11680 : Member : 390 : Size : 16 : Leaf : 0 : Linkage : 6.27571
NODE 11658 : Member : 390 : Size : 15 : Leaf : 0 : Linkage : 5.72182
NODE 11634 : Member : 2585 : Size : 9 : Leaf : 0 : Linkage : 5.43999
NODE 11429 : Member : 2949 : Size : 2 : Leaf : 0 : Linkage : 4.45317
NODE 2950 : Member : 2949 : Size : 1 : Leaf : 1 : Linkage : nan
NODE 3841 : Member : 3840 : Size : 1 : Leaf : 1 : Linkage : nan
NODE 11166 : Member : 190 : Size : 7 : Leaf : 0 : Linkage : 3.98149
NODE 11048 : Member : 5296 : Size : 5 : Leaf : 0 : Linkage : 3.8265
NODE 10503 : Member : 475 : Size : 2 : Leaf : 0 : Linkage : 3.32397
NODE 476 : Member : 475 : Size : 1 : Leaf : 1 : Linkage : nan
NODE 4618 : Member : 4617 : Size : 1 : Leaf : 1 : Linkage : nan
NODE 9826 : Member : 5296 : Size : 3 : Leaf : 1 : Linkage : 2.93709
NODE 9498 : Member : 2585 : Size : 2 : Leaf : 1 : Linkage : 2.7807
NODE 11480 : Member : 5619 : Size : 6 : Leaf : 0 : Linkage : 4.60779
NODE 11362 : Member : 5619 : Size : 4 : Leaf : 0 : Linkage : 4.29929
NODE 10552 : Member : 390 : Size : 2 : Leaf : 0 : Linkage : 3.35605
NODE 391 : Member : 390 : Size : 1 : Leaf : 1 : Linkage : nan
NODE 2597 : Member : 2596 : Size : 1 : Leaf : 1 : Linkage : nan
NODE 9960 : Member : 899 : Size : 2 : Leaf : 0 : Linkage : 3.00897
NODE 900 : Member : 899 : Size : 1 : Leaf : 1 : Linkage : nan
NODE 5620 : Member : 5619 : Size : 1 : Leaf : 1 : Linkage : nan
NODE 11178 : Member : 5 : Size : 2 : Leaf : 0 : Linkage : 3.99976
NODE 6 : Member : 5 : Size : 1 : Leaf : 1 : Linkage : nan
NODE 5487 : Member : 5486 : Size : 1 : Leaf : 1 : Linkage : nan
NODE 5849 : Member : 5848 : Size : 1 : Leaf : 1 : Linkage : nan
NODE 11646 : Member : 638 : Size : 161 : Leaf : 0 : Linkage : 5.5463
NODE 11617 : Member : 638 : Size : 157 : Leaf : 0 : Linkage : 5.27934
NODE 11566 : Member : 4977 : Size : 131 : Leaf : 0 : Linkage : 4.94459
NODE 11536 : Member : 5297 : Size : 41 : Leaf : 0 : Linkage : 4.82321
NODE 11313 : Member : 5154 : Size : 12 : Leaf : 0 : Linkage : 4.2248
NODE 11003 : Member : 3103 : Size : 6 : Leaf : 0 : Linkage : 3.767
NODE 10353 : Member : 3103 : Size : 4 : Leaf : 0 : Linkage : 3.23334
NODE 8704 : Member : 3076 : Size : 3 : Leaf : 1 : Linkage : 2.46234
NODE 4355 : Member : 4354 : Size : 1 : Leaf : 1 : Linkage : nan
NODE 10120 : Member : 627 : Size : 2 : Leaf : 0 : Linkage : 3.0934
NODE 628 : Member : 627 : Size : 1 : Leaf : 1 : Linkage : nan
NODE 3852 : Member : 3851 : Size : 1 : Leaf : 1 : Linkage : nan
NODE 10474 : Member : 5464 : Size : 6 : Leaf : 0 : Linkage : 3.30317
NODE 9332 : Member : 3142 : Size : 2 : Leaf : 1 : Linkage : 2.71291
NODE 9056 : Member : 5464 : Size : 4 : Leaf : 1 : Linkage : 2.59899
NODE 11242 : Member : 5297 : Size : 29 : Leaf : 0 : Linkage : 4.09288
NODE 11117 : Member : 4769 : Size : 23 : Leaf : 0 : Linkage : 3.93208
NODE 10913 : Member : 4942 : Size : 8 : Leaf : 0 : Linkage : 3.6743
NODE 10367 : Member : 5724 : Size : 3 : Leaf : 0 : Linkage : 3.23963
NODE 8711 : Member : 4689 : Size : 2 : Leaf : 1 : Linkage : 2.46573
NODE 1655 : Member : 1654 : Size : 1 : Leaf : 1 : Linkage : nan
NODE 10088 : Member : 4942 : Size : 5 : Leaf : 0 : Linkage : 3.07588
NODE 8956 : Member : 4942 : Size : 3 : Leaf : 1 : Linkage : 2.5677
NODE 7218 : Member : 3387 : Size : 2 : Leaf : 1 : Linkage : 1.83931
NODE 9940 : Member : 4769 : Size : 15 : Leaf : 1 : Linkage : 2.99849
NODE 10856 : Member : 4836 : Size : 6 : Leaf : 0 : Linkage : 3.62632
NODE 10205 : Member : 4836 : Size : 4 : Leaf : 0 : Linkage : 3.14154
NODE 8922 : Member : 3775 : Size : 3 : Leaf : 1 : Linkage : 2.55512
NODE 1735 : Member : 1734 : Size : 1 : Leaf : 1 : Linkage : nan
NODE 9761 : Member : 1716 : Size : 2 : Leaf : 1 : Linkage : 2.89828
NODE 11518 : Member : 4925 : Size : 90 : Leaf : 0 : Linkage : 4.74631
NODE 11457 : Member : 1668 : Size : 15 : Leaf : 0 : Linkage : 4.54139
NODE 11153 : Member : 2290 : Size : 9 : Leaf : 0 : Linkage : 3.96703
NODE 11049 : Member : 2290 : Size : 8 : Leaf : 0 : Linkage : 3.82764
NODE 10668 : Member : 2290 : Size : 7 : Leaf : 0 : Linkage : 3.45301
NODE 9962 : Member : 5211 : Size : 4 : Leaf : 0 : Linkage : 3.00936
NODE 8870 : Member : 2290 : Size : 2 : Leaf : 1 : Linkage : 2.53491
NODE 7250 : Member : 5117 : Size : 2 : Leaf : 1 : Linkage : 1.85335
NODE 9510 : Member : 541 : Size : 3 : Leaf : 1 : Linkage : 2.78394
NODE 5133 : Member : 5132 : Size : 1 : Leaf : 1 : Linkage : nan
NODE 5386 : Member : 5385 : Size : 1 : Leaf : 1 : Linkage : nan
NODE 11079 : Member : 2173 : Size : 6 : Leaf : 0 : Linkage : 3.8747
NODE 10288 : Member : 657 : Size : 2 : Leaf : 0 : Linkage : 3.18934
NODE 658 : Member : 657 : Size : 1 : Leaf : 1 : Linkage : nan
NODE 1915 : Member : 1914 : Size : 1 : Leaf : 1 : Linkage : nan
NODE 10155 : Member : 2173 : Size : 4 : Leaf : 0 : Linkage : 3.11263
NODE 9363 : Member : 2173 : Size : 3 : Leaf : 1 : Linkage : 2.72659
NODE 1734 : Member : 1733 : Size : 1 : Leaf : 1 : Linkage : nan
NODE 11416 : Member : 4925 : Size : 75 : Leaf : 0 : Linkage : 4.41161
NODE 11374 : Member : 4925 : Size : 56 : Leaf : 0 : Linkage : 4.3211
NODE 11334 : Member : 336 : Size : 43 : Leaf : 0 : Linkage : 4.25929
NODE 11132 : Member : 336 : Size : 28 : Leaf : 0 : Linkage : 3.95047
NODE 10855 : Member : 336 : Size : 27 : Leaf : 0 : Linkage : 3.62576
NODE 10762 : Member : 855 : Size : 9 : Leaf : 0 : Linkage : 3.53506
NODE 10654 : Member : 855 : Size : 7 : Leaf : 0 : Linkage : 3.44028
NODE 9479 : Member : 2312 : Size : 4 : Leaf : 1 : Linkage : 2.77084
NODE 8194 : Member : 4285 : Size : 3 : Leaf : 1 : Linkage : 2.24899
NODE 9243 : Member : 4934 : Size : 2 : Leaf : 1 : Linkage : 2.67436
NODE 10156 : Member : 336 : Size : 18 : Leaf : 0 : Linkage : 3.11315
NODE 9312 : Member : 3765 : Size : 8 : Leaf : 1 : Linkage : 2.70713
NODE 9077 : Member : 336 : Size : 10 : Leaf : 1 : Linkage : 2.60185
NODE 3909 : Member : 3908 : Size : 1 : Leaf : 1 : Linkage : nan
NODE 10882 : Member : 1032 : Size : 15 : Leaf : 0 : Linkage : 3.64751
NODE 10403 : Member : 4917 : Size : 8 : Leaf : 0 : Linkage : 3.26446
NODE 9727 : Member : 5208 : Size : 6 : Leaf : 1 : Linkage : 2.88562
NODE 8198 : Member : 1348 : Size : 2 : Leaf : 1 : Linkage : 2.24998
NODE 9869 : Member : 2272 : Size : 7 : Leaf : 1 : Linkage : 2.96022
NODE 10930 : Member : 525 : Size : 13 : Leaf : 0 : Linkage : 3.68811
NODE 10541 : Member : 525 : Size : 10 : Leaf : 0 : Linkage : 3.34931
NODE 10373 : Member : 558 : Size : 8 : Leaf : 0 : Linkage : 3.24249
NODE 9855 : Member : 558 : Size : 7 : Leaf : 1 : Linkage : 2.95168
NODE 3572 : Member : 3571 : Size : 1 : Leaf : 1 : Linkage : nan
NODE 6597 : Member : 5673 : Size : 2 : Leaf : 1 : Linkage : 1.46828
NODE 10217 : Member : 471 : Size : 3 : Leaf : 0 : Linkage : 3.14605
NODE 9651 : Member : 471 : Size : 2 : Leaf : 1 : Linkage : 2.84961
NODE 4555 : Member : 4554 : Size : 1 : Leaf : 1 : Linkage : nan
NODE 11292 : Member : 4357 : Size : 19 : Leaf : 0 : Linkage : 4.19503
NODE 10613 : Member : 4956 : Size : 11 : Leaf : 0 : Linkage : 3.39874
NODE 10405 : Member : 4956 : Size : 10 : Leaf : 0 : Linkage : 3.26612
NODE 9840 : Member : 4357 : Size : 6 : Leaf : 1 : Linkage : 2.94509
NODE 9037 : Member : 4906 : Size : 4 : Leaf : 1 : Linkage : 2.59068
NODE 3529 : Member : 3528 : Size : 1 : Leaf : 1 : Linkage : nan
NODE 10565 : Member : 793 : Size : 8 : Leaf : 0 : Linkage : 3.36729
NODE 10240 : Member : 793 : Size : 7 : Leaf : 0 : Linkage : 3.15647
NODE 7985 : Member : 4855 : Size : 3 : Leaf : 1 : Linkage : 2.16525
NODE 6422 : Member : 798 : Size : 4 : Leaf : 1 : Linkage : 1.32105
NODE 2278 : Member : 2277 : Size : 1 : Leaf : 1 : Linkage : nan
NODE 11531 : Member : 2583 : Size : 26 : Leaf : 0 : Linkage : 4.80898
NODE 11507 : Member : 2652 : Size : 15 : Leaf : 0 : Linkage : 4.69823
NODE 11444 : Member : 3868 : Size : 2 : Leaf : 0 : Linkage : 4.51026
NODE 3869 : Member : 3868 : Size : 1 : Leaf : 1 : Linkage : nan
NODE 5004 : Member : 5003 : Size : 1 : Leaf : 1 : Linkage : nan
NODE 10898 : Member : 2652 : Size : 13 : Leaf : 0 : Linkage : 3.66312
NODE 10730 : Member : 2652 : Size : 9 : Leaf : 0 : Linkage : 3.51235
NODE 10324 : Member : 2652 : Size : 7 : Leaf : 0 : Linkage : 3.21852
NODE 9878 : Member : 512 : Size : 3 : Leaf : 1 : Linkage : 2.96795
NODE 8602 : Member : 4908 : Size : 4 : Leaf : 1 : Linkage : 2.42125
NODE 9061 : Member : 2627 : Size : 2 : Leaf : 1 : Linkage : 2.59964
NODE 10498 : Member : 4875 : Size : 4 : Leaf : 0 : Linkage : 3.31997
NODE 8832 : Member : 2583 : Size : 3 : Leaf : 1 : Linkage : 2.51762
NODE 661 : Member : 660 : Size : 1 : Leaf : 1 : Linkage : nan
NODE 11378 : Member : 3600 : Size : 11 : Leaf : 0 : Linkage : 4.32933
NODE 11138 : Member : 3588 : Size : 4 : Leaf : 0 : Linkage : 3.95302
NODE 9039 : Member : 2823 : Size : 2 : Leaf : 1 : Linkage : 2.5912
NODE 7229 : Member : 2805 : Size : 2 : Leaf : 1 : Linkage : 1.845
NODE 10944 : Member : 2144 : Size : 7 : Leaf : 0 : Linkage : 3.70336
NODE 10803 : Member : 2144 : Size : 5 : Leaf : 0 : Linkage : 3.57123
NODE 10463 : Member : 2144 : Size : 4 : Leaf : 0 : Linkage : 3.29872
NODE 8784 : Member : 2144 : Size : 3 : Leaf : 1 : Linkage : 2.49768
NODE 2106 : Member : 2105 : Size : 1 : Leaf : 1 : Linkage : nan
NODE 3083 : Member : 3082 : Size : 1 : Leaf : 1 : Linkage : nan
NODE 8986 : Member : 3567 : Size : 2 : Leaf : 1 : Linkage : 2.57598
NODE 11026 : Member : 1624 : Size : 4 : Leaf : 0 : Linkage : 3.80213
NODE 10981 : Member : 1624 : Size : 3 : Leaf : 0 : Linkage : 3.74736
NODE 9523 : Member : 1624 : Size : 2 : Leaf : 1 : Linkage : 2.79086
NODE 5238 : Member : 5237 : Size : 1 : Leaf : 1 : Linkage : nan
NODE 4707 : Member : 4706 : Size : 1 : Leaf : 1 : Linkage : nan
NODE 11678 : Member : 2606 : Size : 28 : Leaf : 0 : Linkage : 6.22133
NODE 11665 : Member : 2606 : Size : 15 : Leaf : 0 : Linkage : 5.91029
NODE 11662 : Member : 2606 : Size : 14 : Leaf : 0 : Linkage : 5.82993
NODE 11632 : Member : 2606 : Size : 13 : Leaf : 0 : Linkage : 5.39094
NODE 11549 : Member : 1150 : Size : 5 : Leaf : 0 : Linkage : 4.87991
NODE 11387 : Member : 1150 : Size : 4 : Leaf : 0 : Linkage : 4.35523
NODE 8796 : Member : 1150 : Size : 3 : Leaf : 1 : Linkage : 2.50215
NODE 5021 : Member : 5020 : Size : 1 : Leaf : 1 : Linkage : nan
NODE 1355 : Member : 1354 : Size : 1 : Leaf : 1 : Linkage : nan
NODE 11335 : Member : 2606 : Size : 8 : Leaf : 0 : Linkage : 4.26155
NODE 11050 : Member : 5792 : Size : 3 : Leaf : 0 : Linkage : 3.82786
NODE 8781 : Member : 5599 : Size : 2 : Leaf : 1 : Linkage : 2.49668
NODE 917 : Member : 916 : Size : 1 : Leaf : 1 : Linkage : nan
NODE 10933 : Member : 2606 : Size : 5 : Leaf : 0 : Linkage : 3.69112
NODE 10509 : Member : 2308 : Size : 2 : Leaf : 0 : Linkage : 3.32959
NODE 2309 : Member : 2308 : Size : 1 : Leaf : 1 : Linkage : nan
NODE 3245 : Member : 3244 : Size : 1 : Leaf : 1 : Linkage : nan
NODE 10229 : Member : 3375 : Size : 3 : Leaf : 0 : Linkage : 3.15058
NODE 9423 : Member : 2606 : Size : 2 : Leaf : 1 : Linkage : 2.74702
NODE 2574 : Member : 2573 : Size : 1 : Leaf : 1 : Linkage : nan
NODE 924 : Member : 923 : Size : 1 : Leaf : 1 : Linkage : nan
NODE 4152 : Member : 4151 : Size : 1 : Leaf : 1 : Linkage : nan
NODE 11622 : Member : 5452 : Size : 13 : Leaf : 0 : Linkage : 5.29845
NODE 11538 : Member : 289 : Size : 10 : Leaf : 0 : Linkage : 4.82562
NODE 11400 : Member : 289 : Size : 7 : Leaf : 0 : Linkage : 4.38738
NODE 11164 : Member : 2818 : Size : 4 : Leaf : 0 : Linkage : 3.98021
NODE 10352 : Member : 630 : Size : 2 : Leaf : 0 : Linkage : 3.23261
NODE 631 : Member : 630 : Size : 1 : Leaf : 1 : Linkage : nan
NODE 2740 : Member : 2739 : Size : 1 : Leaf : 1 : Linkage : nan
NODE 9071 : Member : 2616 : Size : 2 : Leaf : 1 : Linkage : 2.60046
NODE 10740 : Member : 4842 : Size : 3 : Leaf : 0 : Linkage : 3.51702
NODE 8265 : Member : 289 : Size : 2 : Leaf : 1 : Linkage : 2.27789
NODE 662 : Member : 661 : Size : 1 : Leaf : 1 : Linkage : nan
NODE 11393 : Member : 5452 : Size : 3 : Leaf : 0 : Linkage : 4.36494
NODE 10389 : Member : 2083 : Size : 2 : Leaf : 0 : Linkage : 3.25547
NODE 2084 : Member : 2083 : Size : 1 : Leaf : 1 : Linkage : nan
NODE 5453 : Member : 5452 : Size : 1 : Leaf : 1 : Linkage : nan
NODE 2026 : Member : 2025 : Size : 1 : Leaf : 1 : Linkage : nan
NODE 11394 : Member : 614 : Size : 3 : Leaf : 0 : Linkage : 4.37535
NODE 9429 : Member : 614 : Size : 2 : Leaf : 1 : Linkage : 2.75019
NODE 4984 : Member : 4983 : Size : 1 : Leaf : 1 : Linkage : nan
NODE 11623 : Member : 132 : Size : 6 : Leaf : 0 : Linkage : 5.31151
NODE 11496 : Member : 4362 : Size : 3 : Leaf : 0 : Linkage : 4.65921
NODE 10876 : Member : 3757 : Size : 2 : Leaf : 0 : Linkage : 3.64141
NODE 3758 : Member : 3757 : Size : 1 : Leaf : 1 : Linkage : nan
NODE 4363 : Member : 4362 : Size : 1 : Leaf : 1 : Linkage : nan
NODE 8 : Member : 7 : Size : 1 : Leaf : 1 : Linkage : nan
NODE 11305 : Member : 2016 : Size : 3 : Leaf : 0 : Linkage : 4.21442
NODE 8601 : Member : 132 : Size : 2 : Leaf : 1 : Linkage : 2.42118
NODE 5677 : Member : 5676 : Size : 1 : Leaf : 1 : Linkage : nan
NODE 11675 : Member : 4631 : Size : 1745 : Leaf : 0 : Linkage : 6.15924
NODE 11670 : Member : 94 : Size : 1466 : Leaf : 0 : Linkage : 6.03991
NODE 11660 : Member : 94 : Size : 1253 : Leaf : 0 : Linkage : 5.75105
NODE 11635 : Member : 342 : Size : 143 : Leaf : 0 : Linkage : 5.45466
NODE 11582 : Member : 342 : Size : 129 : Leaf : 0 : Linkage : 5.00858
NODE 11541 : Member : 91 : Size : 57 : Leaf : 0 : Linkage : 4.83619
NODE 11501 : Member : 91 : Size : 41 : Leaf : 0 : Linkage : 4.68202
NODE 11385 : Member : 1049 : Size : 34 : Leaf : 0 : Linkage : 4.34775
NODE 11067 : Member : 1049 : Size : 22 : Leaf : 0 : Linkage : 3.8431
NODE 10794 : Member : 1398 : Size : 10 : Leaf : 0 : Linkage : 3.56422
NODE 10337 : Member : 1468 : Size : 8 : Leaf : 0 : Linkage : 3.22555
NODE 9764 : Member : 1829 : Size : 4 : Leaf : 1 : Linkage : 2.90082
NODE 8842 : Member : 1406 : Size : 4 : Leaf : 1 : Linkage : 2.52303
NODE 9507 : Member : 654 : Size : 2 : Leaf : 1 : Linkage : 2.78198
NODE 10222 : Member : 5264 : Size : 12 : Leaf : 0 : Linkage : 3.14776
NODE 9166 : Member : 5264 : Size : 9 : Leaf : 1 : Linkage : 2.6378
NODE 8787 : Member : 391 : Size : 3 : Leaf : 1 : Linkage : 2.4992
NODE 10858 : Member : 290 : Size : 12 : Leaf : 0 : Linkage : 3.62783
NODE 10670 : Member : 5544 : Size : 8 : Leaf : 0 : Linkage : 3.45452
NODE 10398 : Member : 5618 : Size : 3 : Leaf : 0 : Linkage : 3.2608
NODE 9299 : Member : 4225 : Size : 2 : Leaf : 1 : Linkage : 2.6999
NODE 2892 : Member : 2891 : Size : 1 : Leaf : 1 : Linkage : nan
NODE 10047 : Member : 5544 : Size : 5 : Leaf : 0 : Linkage : 3.05571
NODE 8651 : Member : 368 : Size : 3 : Leaf : 1 : Linkage : 2.44125
NODE 8549 : Member : 4750 : Size : 2 : Leaf : 1 : Linkage : 2.39606
NODE 9733 : Member : 5011 : Size : 4 : Leaf : 1 : Linkage : 2.88633
NODE 11189 : Member : 394 : Size : 7 : Leaf : 0 : Linkage : 4.01391
NODE 10660 : Member : 394 : Size : 6 : Leaf : 0 : Linkage : 3.44638
NODE 10100 : Member : 1837 : Size : 3 : Leaf : 0 : Linkage : 3.08109
NODE 8350 : Member : 1834 : Size : 2 : Leaf : 1 : Linkage : 2.31457
NODE 1627 : Member : 1626 : Size : 1 : Leaf : 1 : Linkage : nan
NODE 10013 : Member : 5538 : Size : 3 : Leaf : 0 : Linkage : 3.03817
NODE 8920 : Member : 394 : Size : 2 : Leaf : 1 : Linkage : 2.5545
NODE 1822 : Member : 1821 : Size : 1 : Leaf : 1 : Linkage : nan
NODE 5614 : Member : 5613 : Size : 1 : Leaf : 1 : Linkage : nan
NODE 11389 : Member : 746 : Size : 16 : Leaf : 0 : Linkage : 4.36037
NODE 11135 : Member : 746 : Size : 14 : Leaf : 0 : Linkage : 3.95203
NODE 10940 : Member : 694 : Size : 6 : Leaf : 0 : Linkage : 3.69739
NODE 10644 : Member : 5624 : Size : 4 : Leaf : 0 : Linkage : 3.43055
NODE 10347 : Member : 1687 : Size : 2 : Leaf : 0 : Linkage : 3.23072
NODE 1688 : Member : 1687 : Size : 1 : Leaf : 1 : Linkage : nan
NODE 5827 : Member : 5826 : Size : 1 : Leaf : 1 : Linkage : nan
NODE 9649 : Member : 1133 : Size : 2 : Leaf : 1 : Linkage : 2.84808
NODE 7780 : Member : 684 : Size : 2 : Leaf : 1 : Linkage : 2.08234
NODE 10874 : Member : 746 : Size : 8 : Leaf : 0 : Linkage : 3.63853
NODE 9752 : Member : 746 : Size : 6 : Leaf : 1 : Linkage : 2.89456
NODE 9723 : Member : 893 : Size : 2 : Leaf : 1 : Linkage : 2.88418
NODE 8212 : Member : 817 : Size : 2 : Leaf : 1 : Linkage : 2.25463
NODE 11497 : Member : 4696 : Size : 72 : Leaf : 0 : Linkage : 4.6603
NODE 11422 : Member : 4696 : Size : 49 : Leaf : 0 : Linkage : 4.42652
NODE 11322 : Member : 4696 : Size : 44 : Leaf : 0 : Linkage : 4.2327
NODE 10977 : Member : 298 : Size : 28 : Leaf : 0 : Linkage : 3.74488
NODE 10864 : Member : 298 : Size : 22 : Leaf : 0 : Linkage : 3.63536
NODE 10773 : Member : 4696 : Size : 18 : Leaf : 0 : Linkage : 3.54758
NODE 10513 : Member : 3658 : Size : 7 : Leaf : 0 : Linkage : 3.33064
NODE 9793 : Member : 3658 : Size : 5 : Leaf : 1 : Linkage : 2.91661
NODE 7114 : Member : 863 : Size : 2 : Leaf : 1 : Linkage : 1.78789
NODE 10282 : Member : 4696 : Size : 11 : Leaf : 0 : Linkage : 3.18609
NODE 9262 : Member : 298 : Size : 8 : Leaf : 1 : Linkage : 2.68335
NODE 8054 : Member : 35 : Size : 3 : Leaf : 1 : Linkage : 2.19367
NODE 9834 : Member : 5407 : Size : 4 : Leaf : 1 : Linkage : 2.9416
NODE 10316 : Member : 5479 : Size : 6 : Leaf : 0 : Linkage : 3.21294
NODE 9527 : Member : 5479 : Size : 3 : Leaf : 1 : Linkage : 2.79359
NODE 8804 : Member : 2708 : Size : 3 : Leaf : 1 : Linkage : 2.50515
NODE 10631 : Member : 3140 : Size : 16 : Leaf : 0 : Linkage : 3.41676
NODE 10426 : Member : 3140 : Size : 14 : Leaf : 0 : Linkage : 3.27367
NODE 10295 : Member : 3704 : Size : 10 : Leaf : 0 : Linkage : 3.19534
NODE 9362 : Member : 3704 : Size : 9 : Leaf : 1 : Linkage : 2.72657
NODE 298 : Member : 297 : Size : 1 : Leaf : 1 : Linkage : nan
NODE 8874 : Member : 2892 : Size : 4 : Leaf : 1 : Linkage : 2.53627
NODE 9187 : Member : 3924 : Size : 2 : Leaf : 1 : Linkage : 2.64747
NODE 11148 : Member : 3532 : Size : 5 : Leaf : 0 : Linkage : 3.96263
NODE 8916 : Member : 4779 : Size : 3 : Leaf : 1 : Linkage : 2.55343
NODE 7988 : Member : 1744 : Size : 2 : Leaf : 1 : Linkage : 2.16646
NODE 11165 : Member : 1073 : Size : 23 : Leaf : 0 : Linkage : 3.98108
NODE 10894 : Member : 1822 : Size : 17 : Leaf : 0 : Linkage : 3.65744
NODE 10775 : Member : 4984 : Size : 9 : Leaf : 0 : Linkage : 3.55085
NODE 10505 : Member : 317 : Size : 4 : Leaf : 0 : Linkage : 3.3259
NODE 9328 : Member : 3787 : Size : 2 : Leaf : 1 : Linkage : 2.71186
NODE 9083 : Member : 317 : Size : 2 : Leaf : 1 : Linkage : 2.60435
NODE 9763 : Member : 4984 : Size : 5 : Leaf : 1 : Linkage : 2.90037
NODE 9582 : Member : 1822 : Size : 8 : Leaf : 1 : Linkage : 2.81871
NODE 10532 : Member : 4385 : Size : 6 : Leaf : 0 : Linkage : 3.34566
NODE 10304 : Member : 4385 : Size : 5 : Leaf : 0 : Linkage : 3.20524
NODE 9201 : Member : 4385 : Size : 4 : Leaf : 1 : Linkage : 2.65208
NODE 4028 : Member : 4027 : Size : 1 : Leaf : 1 : Linkage : nan
NODE 5327 : Member : 5326 : Size : 1 : Leaf : 1 : Linkage : nan
NODE 11353 : Member : 3222 : Size : 14 : Leaf : 0 : Linkage : 4.28943
NODE 11158 : Member : 3222 : Size : 12 : Leaf : 0 : Linkage : 3.97399
NODE 11113 : Member : 2942 : Size : 4 : Leaf : 0 : Linkage : 3.92749
NODE 10520 : Member : 2942 : Size : 3 : Leaf : 0 : Linkage : 3.33621
NODE 9288 : Member : 2604 : Size : 2 : Leaf : 1 : Linkage : 2.69741
NODE 3320 : Member : 3319 : Size : 1 : Leaf : 1 : Linkage : nan
NODE 437 : Member : 436 : Size : 1 : Leaf : 1 : Linkage : nan
NODE 10472 : Member : 3171 : Size : 8 : Leaf : 0 : Linkage : 3.302
NODE 9844 : Member : 3222 : Size : 7 : Leaf : 1 : Linkage : 2.94721
NODE 3894 : Member : 3893 : Size : 1 : Leaf : 1 : Linkage : nan
NODE 10556 : Member : 18 : Size : 2 : Leaf : 0 : Linkage : 3.36032
NODE 19 : Member : 18 : Size : 1 : Leaf : 1 : Linkage : nan
NODE 1334 : Member : 1333 : Size : 1 : Leaf : 1 : Linkage : nan
NODE 11633 : Member : 2776 : Size : 1110 : Leaf : 0 : Linkage : 5.40588
NODE 11600 : Member : 811 : Size : 765 : Leaf : 0 : Linkage : 5.13367
NODE 11581 : Member : 2172 : Size : 212 : Leaf : 0 : Linkage : 5.00732
NODE 11441 : Member : 2172 : Size : 206 : Leaf : 0 : Linkage : 4.49893
NODE 11386 : Member : 185 : Size : 128 : Leaf : 0 : Linkage : 4.35347
NODE 11291 : Member : 201 : Size : 41 : Leaf : 0 : Linkage : 4.1948
NODE 11140 : Member : 5334 : Size : 16 : Leaf : 0 : Linkage : 3.955
NODE 10400 : Member : 3205 : Size : 4 : Leaf : 0 : Linkage : 3.26264
NODE 9413 : Member : 3205 : Size : 3 : Leaf : 1 : Linkage : 2.74487
NODE 4249 : Member : 4248 : Size : 1 : Leaf : 1 : Linkage : nan
NODE 10051 : Member : 4694 : Size : 12 : Leaf : 0 : Linkage : 3.05718
NODE 9688 : Member : 5381 : Size : 8 : Leaf : 1 : Linkage : 2.86934
NODE 8824 : Member : 5409 : Size : 4 : Leaf : 1 : Linkage : 2.51622
NODE 11093 : Member : 2479 : Size : 25 : Leaf : 0 : Linkage : 3.89117
NODE 10854 : Member : 2479 : Size : 23 : Leaf : 0 : Linkage : 3.62425
NODE 10481 : Member : 201 : Size : 13 : Leaf : 0 : Linkage : 3.30757
NODE 9626 : Member : 2479 : Size : 9 : Leaf : 1 : Linkage : 2.83926
NODE 8365 : Member : 2228 : Size : 4 : Leaf : 1 : Linkage : 2.31948
NODE 10162 : Member : 2211 : Size : 10 : Leaf : 0 : Linkage : 3.11653
NODE 9805 : Member : 2284 : Size : 5 : Leaf : 1 : Linkage : 2.92345
NODE 9564 : Member : 2211 : Size : 5 : Leaf : 1 : Linkage : 2.81286
NODE 6287 : Member : 1603 : Size : 2 : Leaf : 1 : Linkage : 1.19582
NODE 11216 : Member : 2172 : Size : 87 : Leaf : 0 : Linkage : 4.04967
NODE 11131 : Member : 5749 : Size : 61 : Leaf : 0 : Linkage : 3.95004
NODE 10932 : Member : 3174 : Size : 17 : Leaf : 0 : Linkage : 3.68979
NODE 10033 : Member : 3614 : Size : 9 : Leaf : 0 : Linkage : 3.04634
NODE 9687 : Member : 3614 : Size : 6 : Leaf : 1 : Linkage : 2.86845
NODE 8825 : Member : 3174 : Size : 3 : Leaf : 1 : Linkage : 2.51636
NODE 9963 : Member : 2826 : Size : 8 : Leaf : 0 : Linkage : 3.00945
NODE 9221 : Member : 278 : Size : 5 : Leaf : 1 : Linkage : 2.665
NODE 8477 : Member : 3633 : Size : 3 : Leaf : 1 : Linkage : 2.36597
NODE 10922 : Member : 5749 : Size : 44 : Leaf : 0 : Linkage : 3.6791
NODE 10862 : Member : 3700 : Size : 13 : Leaf : 0 : Linkage : 3.63468
NODE 10417 : Member : 3700 : Size : 9 : Leaf : 0 : Linkage : 3.27038
NODE 9580 : Member : 1981 : Size : 4 : Leaf : 1 : Linkage : 2.81862
NODE 8729 : Member : 2237 : Size : 5 : Leaf : 1 : Linkage : 2.47501
NODE 9000 : Member : 2445 : Size : 4 : Leaf : 1 : Linkage : 2.57998
NODE 10547 : Member : 5749 : Size : 31 : Leaf : 0 : Linkage : 3.35251
NODE 10110 : Member : 5749 : Size : 21 : Leaf : 0 : Linkage : 3.08766
NODE 9702 : Member : 5482 : Size : 12 : Leaf : 1 : Linkage : 2.8765
NODE 9025 : Member : 185 : Size : 9 : Leaf : 1 : Linkage : 2.58727
NODE 9824 : Member : 3711 : Size : 10 : Leaf : 1 : Linkage : 2.93644
NODE 10603 : Member : 2309 : Size : 26 : Leaf : 0 : Linkage : 3.39495
NODE 10238 : Member : 540 : Size : 13 : Leaf : 0 : Linkage : 3.15632
NODE 9782 : Member : 540 : Size : 11 : Leaf : 1 : Linkage : 2.91287
NODE 7342 : Member : 2030 : Size : 2 : Leaf : 1 : Linkage : 1.89804
NODE 9516 : Member : 53 : Size : 13 : Leaf : 1 : Linkage : 2.78742
NODE 11259 : Member : 2759 : Size : 78 : Leaf : 0 : Linkage : 4.13029
NODE 11054 : Member : 2782 : Size : 41 : Leaf : 0 : Linkage : 3.82995
NODE 10542 : Member : 2061 : Size : 19 : Leaf : 0 : Linkage : 3.34943
NODE 9905 : Member : 5439 : Size : 11 : Leaf : 1 : Linkage : 2.97911
NODE 9553 : Member : 3493 : Size : 8 : Leaf : 1 : Linkage : 2.80541
NODE 10501 : Member : 2782 : Size : 22 : Leaf : 0 : Linkage : 3.32283
NODE 10125 : Member : 2655 : Size : 6 : Leaf : 0 : Linkage : 3.09522
NODE 9279 : Member : 761 : Size : 3 : Leaf : 1 : Linkage : 2.68999
NODE 8699 : Member : 2655 : Size : 3 : Leaf : 1 : Linkage : 2.46157
NODE 9955 : Member : 2782 : Size : 16 : Leaf : 0 : Linkage : 3.006
NODE 9631 : Member : 2782 : Size : 14 : Leaf : 1 : Linkage : 2.84032
NODE 7890 : Member : 5141 : Size : 2 : Leaf : 1 : Linkage : 2.12779
NODE 10527 : Member : 871 : Size : 37 : Leaf : 0 : Linkage : 3.34227
NODE 10043 : Member : 1040 : Size : 31 : Leaf : 0 : Linkage : 3.05381
NODE 9575 : Member : 1040 : Size : 27 : Leaf : 1 : Linkage : 2.81753
NODE 8961 : Member : 4404 : Size : 4 : Leaf : 1 : Linkage : 2.56931
NODE 9555 : Member : 3496 : Size : 6 : Leaf : 1 : Linkage : 2.80729
NODE 10986 : Member : 144 : Size : 6 : Leaf : 0 : Linkage : 3.75233
NODE 10416 : Member : 144 : Size : 4 : Leaf : 0 : Linkage : 3.27018
NODE 9953 : Member : 2434 : Size : 2 : Leaf : 0 : Linkage : 3.00531
NODE 2435 : Member : 2434 : Size : 1 : Leaf : 1 : Linkage : nan
NODE 3991 : Member : 3990 : Size : 1 : Leaf : 1 : Linkage : nan
NODE 8553 : Member : 144 : Size : 2 : Leaf : 1 : Linkage : 2.39861
NODE 8980 : Member : 129 : Size : 2 : Leaf : 1 : Linkage : 2.57528
NODE 11577 : Member : 455 : Size : 553 : Leaf : 0 : Linkage : 4.98299
NODE 11569 : Member : 455 : Size : 501 : Leaf : 0 : Linkage : 4.95953
NODE 11487 : Member : 455 : Size : 423 : Leaf : 0 : Linkage : 4.63671
NODE 11464 : Member : 2776 : Size : 175 : Leaf : 0 : Linkage : 4.55148
NODE 11262 : Member : 94 : Size : 152 : Leaf : 0 : Linkage : 4.13687
NODE 11107 : Member : 2063 : Size : 78 : Leaf : 0 : Linkage : 3.92
NODE 11060 : Member : 3654 : Size : 48 : Leaf : 0 : Linkage : 3.83517
NODE 10741 : Member : 2721 : Size : 28 : Leaf : 0 : Linkage : 3.51797
NODE 10564 : Member : 3654 : Size : 18 : Leaf : 0 : Linkage : 3.36706
NODE 10113 : Member : 3654 : Size : 13 : Leaf : 0 : Linkage : 3.08889
NODE 9345 : Member : 3654 : Size : 10 : Leaf : 1 : Linkage : 2.71991
NODE 8165 : Member : 2750 : Size : 3 : Leaf : 1 : Linkage : 2.23799
NODE 9718 : Member : 3619 : Size : 5 : Leaf : 1 : Linkage : 2.88212
NODE 10028 : Member : 731 : Size : 10 : Leaf : 0 : Linkage : 3.04453
NODE 9619 : Member : 731 : Size : 6 : Leaf : 1 : Linkage : 2.83259
NODE 9137 : Member : 1531 : Size : 4 : Leaf : 1 : Linkage : 2.62456
NODE 10467 : Member : 2768 : Size : 20 : Leaf : 0 : Linkage : 3.30066
NODE 9847 : Member : 2768 : Size : 13 : Leaf : 1 : Linkage : 2.94891
NODE 9630 : Member : 313 : Size : 7 : Leaf : 1 : Linkage : 2.84023
NODE 10927 : Member : 5736 : Size : 30 : Leaf : 0 : Linkage : 3.68502
NODE 10543 : Member : 5736 : Size : 23 : Leaf : 0 : Linkage : 3.34975
NODE 10346 : Member : 5440 : Size : 6 : Leaf : 0 : Linkage : 3.23027
NODE 9334 : Member : 5440 : Size : 5 : Leaf : 1 : Linkage : 2.71375
NODE 2250 : Member : 2249 : Size : 1 : Leaf : 1 : Linkage : nan
NODE 9548 : Member : 5736 : Size : 17 : Leaf : 1 : Linkage : 2.80403
NODE 10534 : Member : 3675 : Size : 7 : Leaf : 0 : Linkage : 3.34697
NODE 9747 : Member : 3675 : Size : 5 : Leaf : 1 : Linkage : 2.89151
NODE 9581 : Member : 3456 : Size : 2 : Leaf : 1 : Linkage : 2.8187
NODE 10831 : Member : 5055 : Size : 74 : Leaf : 0 : Linkage : 3.59878
NODE 10580 : Member : 94 : Size : 28 : Leaf : 0 : Linkage : 3.37718
NODE 9961 : Member : 5049 : Size : 15 : Leaf : 0 : Linkage : 3.00916
NODE 9270 : Member : 94 : Size : 6 : Leaf : 1 : Linkage : 2.68672
NODE 8838 : Member : 5049 : Size : 9 : Leaf : 1 : Linkage : 2.52072
NODE 9664 : Member : 2668 : Size : 13 : Leaf : 1 : Linkage : 2.85852
NODE 10500 : Member : 1112 : Size : 46 : Leaf : 0 : Linkage : 3.32249
NODE 10362 : Member : 1112 : Size : 37 : Leaf : 0 : Linkage : 3.23624
NODE 10069 : Member : 1112 : Size : 28 : Leaf : 0 : Linkage : 3.06486
NODE 9964 : Member : 3756 : Size : 12 : Leaf : 0 : Linkage : 3.00946
NODE 9291 : Member : 940 : Size : 9 : Leaf : 1 : Linkage : 2.69815
NODE 8253 : Member : 1825 : Size : 3 : Leaf : 1 : Linkage : 2.27185
NODE 9927 : Member : 986 : Size : 16 : Leaf : 1 : Linkage : 2.99142
NODE 9539 : Member : 2919 : Size : 9 : Leaf : 1 : Linkage : 2.80159
NODE 9605 : Member : 5828 : Size : 9 : Leaf : 1 : Linkage : 2.82573
NODE 10970 : Member : 2608 : Size : 23 : Leaf : 0 : Linkage : 3.73415
NODE 10823 : Member : 2608 : Size : 15 : Leaf : 0 : Linkage : 3.58666
NODE 10065 : Member : 2608 : Size : 9 : Leaf : 0 : Linkage : 3.06381
NODE 9785 : Member : 1667 : Size : 6 : Leaf : 1 : Linkage : 2.91442
NODE 8682 : Member : 5459 : Size : 3 : Leaf : 1 : Linkage : 2.45399
NODE 9639 : Member : 5245 : Size : 6 : Leaf : 1 : Linkage : 2.8446
NODE 10108 : Member : 3611 : Size : 8 : Leaf : 0 : Linkage : 3.08715
NODE 9124 : Member : 1709 : Size : 2 : Leaf : 1 : Linkage : 2.62179
NODE 8794 : Member : 3611 : Size : 6 : Leaf : 1 : Linkage : 2.50177
NODE 11411 : Member : 455 : Size : 248 : Leaf : 0 : Linkage : 4.40598
NODE 11357 : Member : 455 : Size : 169 : Leaf : 0 : Linkage : 4.29203
NODE 11209 : Member : 455 : Size : 163 : Leaf : 0 : Linkage : 4.04082
NODE 11053 : Member : 3582 : Size : 111 : Leaf : 0 : Linkage : 3.82828
NODE 10666 : Member : 3582 : Size : 85 : Leaf : 0 : Linkage : 3.45261
NODE 10344 : Member : 2881 : Size : 38 : Leaf : 0 : Linkage : 3.22951
NODE 10018 : Member : 296 : Size : 22 : Leaf : 0 : Linkage : 3.04047
NODE 9825 : Member : 4612 : Size : 19 : Leaf : 1 : Linkage : 2.93671
NODE 7677 : Member : 1794 : Size : 3 : Leaf : 1 : Linkage : 2.04286
NODE 9585 : Member : 49 : Size : 16 : Leaf : 1 : Linkage : 2.819
NODE 9972 : Member : 2860 : Size : 47 : Leaf : 0 : Linkage : 3.01341
NODE 9531 : Member : 2860 : Size : 21 : Leaf : 1 : Linkage : 2.79704
NODE 9298 : Member : 1997 : Size : 26 : Leaf : 1 : Linkage : 2.69986
NODE 10287 : Member : 5242 : Size : 26 : Leaf : 0 : Linkage : 3.18934
NODE 9748 : Member : 1755 : Size : 16 : Leaf : 1 : Linkage : 2.89183
NODE 9385 : Member : 5261 : Size : 10 : Leaf : 1 : Linkage : 2.73618
NODE 10678 : Member : 1237 : Size : 52 : Leaf : 0 : Linkage : 3.46075
NODE 10392 : Member : 2794 : Size : 29 : Leaf : 0 : Linkage : 3.25722
NODE 10216 : Member : 823 : Size : 16 : Leaf : 0 : Linkage : 3.14602
NODE 9538 : Member : 717 : Size : 12 : Leaf : 1 : Linkage : 2.80155
NODE 8552 : Member : 5693 : Size : 4 : Leaf : 1 : Linkage : 2.39821
NODE 9577 : Member : 2494 : Size : 13 : Leaf : 1 : Linkage : 2.81841
NODE 9794 : Member : 5215 : Size : 23 : Leaf : 1 : Linkage : 2.91677
NODE 10599 : Member : 3968 : Size : 6 : Leaf : 0 : Linkage : 3.39263
NODE 10271 : Member : 3968 : Size : 4 : Leaf : 0 : Linkage : 3.17852
NODE 9134 : Member : 3968 : Size : 3 : Leaf : 1 : Linkage : 2.6233
NODE 4003 : Member : 4002 : Size : 1 : Leaf : 1 : Linkage : nan
NODE 8605 : Member : 4001 : Size : 2 : Leaf : 1 : Linkage : 2.42429
NODE 11237 : Member : 989 : Size : 79 : Leaf : 0 : Linkage : 4.08254
NODE 11191 : Member : 989 : Size : 50 : Leaf : 0 : Linkage : 4.01569
NODE 11085 : Member : 989 : Size : 35 : Leaf : 0 : Linkage : 3.88075
NODE 10611 : Member : 989 : Size : 30 : Leaf : 0 : Linkage : 3.39808
NODE 10239 : Member : 989 : Size : 20 : Leaf : 0 : Linkage : 3.15643
NODE 9872 : Member : 2929 : Size : 9 : Leaf : 1 : Linkage : 2.96385
NODE 9440 : Member : 5310 : Size : 11 : Leaf : 1 : Linkage : 2.75446
NODE 9908 : Member : 884 : Size : 10 : Leaf : 1 : Linkage : 2.98024
NODE 10019 : Member : 2795 : Size : 5 : Leaf : 0 : Linkage : 3.04068
NODE 8188 : Member : 2795 : Size : 4 : Leaf : 1 : Linkage : 2.24571
NODE 1122 : Member : 1121 : Size : 1 : Leaf : 1 : Linkage : nan
NODE 10968 : Member : 5413 : Size : 15 : Leaf : 0 : Linkage : 3.73157
NODE 10355 : Member : 1891 : Size : 8 : Leaf : 0 : Linkage : 3.23387
NODE 9744 : Member : 3300 : Size : 5 : Leaf : 1 : Linkage : 2.89084
NODE 8903 : Member : 1907 : Size : 3 : Leaf : 1 : Linkage : 2.5483
NODE 10251 : Member : 5090 : Size : 7 : Leaf : 0 : Linkage : 3.16422
NODE 9633 : Member : 5086 : Size : 5 : Leaf : 1 : Linkage : 2.84085
NODE 6670 : Member : 1732 : Size : 2 : Leaf : 1 : Linkage : 1.51418
NODE 11182 : Member : 3508 : Size : 29 : Leaf : 0 : Linkage : 4.00587
NODE 10993 : Member : 3508 : Size : 24 : Leaf : 0 : Linkage : 3.7602
NODE 10809 : Member : 3508 : Size : 19 : Leaf : 0 : Linkage : 3.5795
NODE 10461 : Member : 3508 : Size : 13 : Leaf : 0 : Linkage : 3.29661
NODE 9638 : Member : 3503 : Size : 10 : Leaf : 1 : Linkage : 2.84458
NODE 9391 : Member : 937 : Size : 3 : Leaf : 1 : Linkage : 2.73777
NODE 9735 : Member : 3477 : Size : 6 : Leaf : 1 : Linkage : 2.88644
NODE 9682 : Member : 3563 : Size : 5 : Leaf : 1 : Linkage : 2.86795
NODE 10681 : Member : 3598 : Size : 5 : Leaf : 0 : Linkage : 3.46226
NODE 9663 : Member : 3598 : Size : 3 : Leaf : 1 : Linkage : 2.85748
NODE 8565 : Member : 2114 : Size : 2 : Leaf : 1 : Linkage : 2.40332
NODE 11446 : Member : 71 : Size : 78 : Leaf : 0 : Linkage : 4.51226
NODE 11347 : Member : 5614 : Size : 34 : Leaf : 0 : Linkage : 4.2818
NODE 11028 : Member : 5614 : Size : 33 : Leaf : 0 : Linkage : 3.80541
NODE 10934 : Member : 5614 : Size : 15 : Leaf : 0 : Linkage : 3.6929
NODE 10323 : Member : 5614 : Size : 14 : Leaf : 0 : Linkage : 3.21845
NODE 9894 : Member : 5243 : Size : 5 : Leaf : 1 : Linkage : 2.97405
NODE 9561 : Member : 5614 : Size : 9 : Leaf : 1 : Linkage : 2.81084
NODE 3767 : Member : 3766 : Size : 1 : Leaf : 1 : Linkage : nan
NODE 10457 : Member : 2921 : Size : 18 : Leaf : 0 : Linkage : 3.29419
NODE 10358 : Member : 5155 : Size : 8 : Leaf : 0 : Linkage : 3.23509
NODE 9389 : Member : 3883 : Size : 5 : Leaf : 1 : Linkage : 2.737
NODE 9251 : Member : 1190 : Size : 3 : Leaf : 1 : Linkage : 2.67847
NODE 9884 : Member : 2921 : Size : 10 : Leaf : 1 : Linkage : 2.97106
NODE 5568 : Member : 5567 : Size : 1 : Leaf : 1 : Linkage : nan
NODE 11226 : Member : 1212 : Size : 44 : Leaf : 0 : Linkage : 4.06029
NODE 11201 : Member : 21 : Size : 32 : Leaf : 0 : Linkage : 4.03338
NODE 11007 : Member : 1212 : Size : 26 : Leaf : 0 : Linkage : 3.77237
NODE 10473 : Member : 1544 : Size : 14 : Leaf : 0 : Linkage : 3.30253
NODE 10082 : Member : 1212 : Size : 7 : Leaf : 0 : Linkage : 3.07284
NODE 9614 : Member : 5192 : Size : 3 : Leaf : 1 : Linkage : 2.83009
NODE 8033 : Member : 1212 : Size : 4 : Leaf : 1 : Linkage : 2.18725
NODE 9483 : Member : 1544 : Size : 7 : Leaf : 1 : Linkage : 2.77227
NODE 10254 : Member : 1832 : Size : 12 : Leaf : 0 : Linkage : 3.16643
NODE 9865 : Member : 2944 : Size : 8 : Leaf : 1 : Linkage : 2.95534
NODE 8621 : Member : 1540 : Size : 4 : Leaf : 1 : Linkage : 2.42944
NODE 10868 : Member : 1335 : Size : 6 : Leaf : 0 : Linkage : 3.63619
NODE 10031 : Member : 376 : Size : 4 : Leaf : 0 : Linkage : 3.04525
NODE 9091 : Member : 1335 : Size : 2 : Leaf : 1 : Linkage : 2.60631
NODE 7811 : Member : 376 : Size : 2 : Leaf : 1 : Linkage : 2.09788
NODE 9685 : Member : 2148 : Size : 2 : Leaf : 1 : Linkage : 2.86829
NODE 10718 : Member : 223 : Size : 12 : Leaf : 0 : Linkage : 3.49642
NODE 10456 : Member : 4245 : Size : 3 : Leaf : 0 : Linkage : 3.29394
NODE 8536 : Member : 2126 : Size : 2 : Leaf : 1 : Linkage : 2.39105
NODE 128 : Member : 127 : Size : 1 : Leaf : 1 : Linkage : nan
NODE 9677 : Member : 223 : Size : 9 : Leaf : 1 : Linkage : 2.86537
NODE 11355 : Member : 3778 : Size : 52 : Leaf : 0 : Linkage : 4.29108
NODE 11194 : Member : 3492 : Size : 25 : Leaf : 0 : Linkage : 4.02524
NODE 11019 : Member : 3492 : Size : 22 : Leaf : 0 : Linkage : 3.79438
NODE 10771 : Member : 4975 : Size : 11 : Leaf : 0 : Linkage : 3.54476
NODE 10181 : Member : 3723 : Size : 9 : Leaf : 0 : Linkage : 3.1269
NODE 9086 : Member : 2022 : Size : 7 : Leaf : 1 : Linkage : 2.60507
NODE 8095 : Member : 435 : Size : 2 : Leaf : 1 : Linkage : 2.21241
NODE 8345 : Member : 1108 : Size : 2 : Leaf : 1 : Linkage : 2.31307
NODE 10699 : Member : 5230 : Size : 11 : Leaf : 0 : Linkage : 3.4847
NODE 10430 : Member : 5230 : Size : 9 : Leaf : 0 : Linkage : 3.27564
NODE 9976 : Member : 5467 : Size : 3 : Leaf : 0 : Linkage : 3.01779
NODE 8178 : Member : 1569 : Size : 2 : Leaf : 1 : Linkage : 2.2424
NODE 2400 : Member : 2399 : Size : 1 : Leaf : 1 : Linkage : nan
NODE 9544 : Member : 5230 : Size : 6 : Leaf : 1 : Linkage : 2.8027
NODE 9044 : Member : 1839 : Size : 2 : Leaf : 1 : Linkage : 2.59482
NODE 8992 : Member : 4185 : Size : 3 : Leaf : 1 : Linkage : 2.57723
NODE 10990 : Member : 2695 : Size : 27 : Leaf : 0 : Linkage : 3.75734
NODE 10907 : Member : 2695 : Size : 23 : Leaf : 0 : Linkage : 3.66946
NODE 10448 : Member : 2695 : Size : 19 : Leaf : 0 : Linkage : 3.28867
NODE 10195 : Member : 267 : Size : 6 : Leaf : 0 : Linkage : 3.13667
NODE 9398 : Member : 2051 : Size : 3 : Leaf : 1 : Linkage : 2.74006
NODE 9099 : Member : 267 : Size : 3 : Leaf : 1 : Linkage : 2.61045
NODE 9897 : Member : 2695 : Size : 13 : Leaf : 1 : Linkage : 2.97602
NODE 10199 : Member : 4827 : Size : 4 : Leaf : 0 : Linkage : 3.1392
NODE 9949 : Member : 4827 : Size : 3 : Leaf : 0 : Linkage : 3.00431
NODE 8981 : Member : 4300 : Size : 2 : Leaf : 1 : Linkage : 2.57529
NODE 2525 : Member : 2524 : Size : 1 : Leaf : 1 : Linkage : nan
NODE 3840 : Member : 3839 : Size : 1 : Leaf : 1 : Linkage : nan
NODE 9356 : Member : 357 : Size : 4 : Leaf : 1 : Linkage : 2.72338
NODE 11590 : Member : 2163 : Size : 345 : Leaf : 0 : Linkage : 5.05683
NODE 11567 : Member : 3886 : Size : 75 : Leaf : 0 : Linkage : 4.95086
NODE 11527 : Member : 719 : Size : 70 : Leaf : 0 : Linkage : 4.79031
NODE 11478 : Member : 941 : Size : 29 : Leaf : 0 : Linkage : 4.59973
NODE 11412 : Member : 941 : Size : 21 : Leaf : 0 : Linkage : 4.40837
NODE 11030 : Member : 941 : Size : 16 : Leaf : 0 : Linkage : 3.80918
NODE 10684 : Member : 4414 : Size : 7 : Leaf : 0 : Linkage : 3.46382
NODE 9810 : Member : 4308 : Size : 4 : Leaf : 1 : Linkage : 2.926
NODE 9341 : Member : 1435 : Size : 3 : Leaf : 1 : Linkage : 2.71652
NODE 10269 : Member : 941 : Size : 9 : Leaf : 0 : Linkage : 3.1769
NODE 9147 : Member : 1453 : Size : 5 : Leaf : 1 : Linkage : 2.63011
NODE 7548 : Member : 941 : Size : 4 : Leaf : 1 : Linkage : 1.99134
NODE 10838 : Member : 174 : Size : 5 : Leaf : 0 : Linkage : 3.60926
NODE 10649 : Member : 3945 : Size : 3 : Leaf : 0 : Linkage : 3.435
NODE 9966 : Member : 3889 : Size : 2 : Leaf : 0 : Linkage : 3.01006
NODE 3890 : Member : 3889 : Size : 1 : Leaf : 1 : Linkage : nan
NODE 3946 : Member : 3945 : Size : 1 : Leaf : 1 : Linkage : nan
NODE 1386 : Member : 1385 : Size : 1 : Leaf : 1 : Linkage : nan
NODE 7265 : Member : 174 : Size : 2 : Leaf : 1 : Linkage : 1.86126
NODE 10837 : Member : 2335 : Size : 8 : Leaf : 0 : Linkage : 3.60825
NODE 10376 : Member : 2912 : Size : 5 : Leaf : 0 : Linkage : 3.24404
NODE 9101 : Member : 2912 : Size : 4 : Leaf : 1 : Linkage : 2.61081
NODE 2601 : Member : 2600 : Size : 1 : Leaf : 1 : Linkage : nan
NODE 10129 : Member : 373 : Size : 3 : Leaf : 0 : Linkage : 3.09824
NODE 9014 : Member : 373 : Size : 2 : Leaf : 1 : Linkage : 2.58379
NODE 4595 : Member : 4594 : Size : 1 : Leaf : 1 : Linkage : nan
NODE 11280 : Member : 719 : Size : 41 : Leaf : 0 : Linkage : 4.16925
NODE 11269 : Member : 1099 : Size : 27 : Leaf : 0 : Linkage : 4.1478
NODE 11072 : Member : 1099 : Size : 24 : Leaf : 0 : Linkage : 3.85284
NODE 10744 : Member : 295 : Size : 12 : Leaf : 0 : Linkage : 3.51983
NODE 10410 : Member : 295 : Size : 8 : Leaf : 0 : Linkage : 3.26822
NODE 9801 : Member : 2947 : Size : 3 : Leaf : 1 : Linkage : 2.92229
NODE 9736 : Member : 295 : Size : 5 : Leaf : 1 : Linkage : 2.88701
NODE 10302 : Member : 360 : Size : 4 : Leaf : 0 : Linkage : 3.20183
NODE 8841 : Member : 360 : Size : 2 : Leaf : 1 : Linkage : 2.52256
NODE 8578 : Member : 3533 : Size : 2 : Leaf : 1 : Linkage : 2.4079
NODE 10659 : Member : 1099 : Size : 12 : Leaf : 0 : Linkage : 3.44623
NODE 10292 : Member : 1099 : Size : 8 : Leaf : 0 : Linkage : 3.19227
NODE 10133 : Member : 1099 : Size : 6 : Leaf : 0 : Linkage : 3.09959
NODE 9489 : Member : 1099 : Size : 5 : Leaf : 1 : Linkage : 2.77563
NODE 5372 : Member : 5371 : Size : 1 : Leaf : 1 : Linkage : nan
NODE 9081 : Member : 3570 : Size : 2 : Leaf : 1 : Linkage : 2.60408
NODE 9492 : Member : 2878 : Size : 4 : Leaf : 1 : Linkage : 2.77656
NODE 10017 : Member : 4516 : Size : 3 : Leaf : 0 : Linkage : 3.03939
NODE 8252 : Member : 3553 : Size : 2 : Leaf : 1 : Linkage : 2.27164
NODE 3896 : Member : 3895 : Size : 1 : Leaf : 1 : Linkage : nan
NODE 10633 : Member : 2666 : Size : 14 : Leaf : 0 : Linkage : 3.42021
NODE 10587 : Member : 2666 : Size : 12 : Leaf : 0 : Linkage : 3.37967
NODE 10375 : Member : 2666 : Size : 11 : Leaf : 0 : Linkage : 3.24367
NODE 10126 : Member : 2666 : Size : 9 : Leaf : 0 : Linkage : 3.09522
NODE 9393 : Member : 719 : Size : 7 : Leaf : 1 : Linkage : 2.73821
NODE 7658 : Member : 3881 : Size : 2 : Leaf : 1 : Linkage : 2.0368
NODE 9534 : Member : 237 : Size : 2 : Leaf : 1 : Linkage : 2.79828
NODE 4141 : Member : 4140 : Size : 1 : Leaf : 1 : Linkage : nan
NODE 9152 : Member : 743 : Size : 2 : Leaf : 1 : Linkage : 2.6314
NODE 11005 : Member : 3667 : Size : 5 : Leaf : 0 : Linkage : 3.76749
NODE 9830 : Member : 3667 : Size : 4 : Leaf : 1 : Linkage : 2.93881
NODE 4615 : Member : 4614 : Size : 1 : Leaf : 1 : Linkage : nan
NODE 11519 : Member : 613 : Size : 270 : Leaf : 0 : Linkage : 4.76177
NODE 11486 : Member : 4344 : Size : 139 : Leaf : 0 : Linkage : 4.62835
NODE 11392 : Member : 1143 : Size : 55 : Leaf : 0 : Linkage : 4.36277
NODE 11304 : Member : 4676 : Size : 27 : Leaf : 0 : Linkage : 4.21433
NODE 11203 : Member : 1706 : Size : 11 : Leaf : 0 : Linkage : 4.03467
NODE 10790 : Member : 4026 : Size : 3 : Leaf : 0 : Linkage : 3.56146
NODE 8790 : Member : 4024 : Size : 2 : Leaf : 1 : Linkage : 2.50048
NODE 3966 : Member : 3965 : Size : 1 : Leaf : 1 : Linkage : nan
NODE 10638 : Member : 4364 : Size : 8 : Leaf : 0 : Linkage : 3.42342
NODE 9588 : Member : 5200 : Size : 3 : Leaf : 1 : Linkage : 2.82025
NODE 9403 : Member : 4364 : Size : 5 : Leaf : 1 : Linkage : 2.74088
NODE 10887 : Member : 1627 : Size : 16 : Leaf : 0 : Linkage : 3.65132
NODE 10588 : Member : 4215 : Size : 12 : Leaf : 0 : Linkage : 3.37969
NODE 9376 : Member : 4676 : Size : 7 : Leaf : 1 : Linkage : 2.73335
NODE 8692 : Member : 4460 : Size : 5 : Leaf : 1 : Linkage : 2.45779
NODE 10275 : Member : 1059 : Size : 4 : Leaf : 0 : Linkage : 3.18055
NODE 8493 : Member : 1059 : Size : 3 : Leaf : 1 : Linkage : 2.37631
NODE 481 : Member : 480 : Size : 1 : Leaf : 1 : Linkage : nan
NODE 11070 : Member : 5194 : Size : 28 : Leaf : 0 : Linkage : 3.84722
NODE 10717 : Member : 5194 : Size : 19 : Leaf : 0 : Linkage : 3.49554
NODE 10640 : Member : 363 : Size : 17 : Leaf : 0 : Linkage : 3.42821
NODE 10090 : Member : 5194 : Size : 14 : Leaf : 0 : Linkage : 3.07626
NODE 9886 : Member : 1466 : Size : 4 : Leaf : 1 : Linkage : 2.97158
NODE 9662 : Member : 363 : Size : 10 : Leaf : 1 : Linkage : 2.85632
NODE 7965 : Member : 5779 : Size : 3 : Leaf : 1 : Linkage : 2.15848
NODE 8249 : Member : 2462 : Size : 2 : Leaf : 1 : Linkage : 2.27036
NODE 10612 : Member : 2400 : Size : 9 : Leaf : 0 : Linkage : 3.39854
NODE 9500 : Member : 1504 : Size : 2 : Leaf : 1 : Linkage : 2.78075
NODE 9157 : Member : 1143 : Size : 7 : Leaf : 1 : Linkage : 2.63344
NODE 11274 : Member : 4344 : Size : 84 : Leaf : 0 : Linkage : 4.15179
NODE 11172 : Member : 4344 : Size : 75 : Leaf : 0 : Linkage : 3.98847
NODE 10822 : Member : 4344 : Size : 67 : Leaf : 0 : Linkage : 3.58659
NODE 10695 : Member : 2773 : Size : 47 : Leaf : 0 : Linkage : 3.48221
NODE 10203 : Member : 2773 : Size : 40 : Leaf : 0 : Linkage : 3.14014
NODE 9850 : Member : 613 : Size : 17 : Leaf : 1 : Linkage : 2.94967
NODE 9750 : Member : 2773 : Size : 23 : Leaf : 1 : Linkage : 2.89312
NODE 9646 : Member : 3364 : Size : 7 : Leaf : 1 : Linkage : 2.84705
NODE 10551 : Member : 3988 : Size : 20 : Leaf : 0 : Linkage : 3.35573
NODE 9893 : Member : 2712 : Size : 16 : Leaf : 1 : Linkage : 2.97387
NODE 8803 : Member : 2561 : Size : 4 : Leaf : 1 : Linkage : 2.50464
NODE 10487 : Member : 5666 : Size : 8 : Leaf : 0 : Linkage : 3.30932
NODE 10099 : Member : 5666 : Size : 7 : Leaf : 0 : Linkage : 3.08056
NODE 9297 : Member : 5666 : Size : 5 : Leaf : 1 : Linkage : 2.69941
NODE 8990 : Member : 2159 : Size : 2 : Leaf : 1 : Linkage : 2.57655
NODE 3955 : Member : 3954 : Size : 1 : Leaf : 1 : Linkage : nan
NODE 11034 : Member : 2733 : Size : 9 : Leaf : 0 : Linkage : 3.81066
NODE 10439 : Member : 2733 : Size : 5 : Leaf : 0 : Linkage : 3.28062
NODE 9477 : Member : 2733 : Size : 4 : Leaf : 1 : Linkage : 2.76881
NODE 906 : Member : 905 : Size : 1 : Leaf : 1 : Linkage : nan
NODE 10276 : Member : 3347 : Size : 4 : Leaf : 0 : Linkage : 3.1807
NODE 9017 : Member : 4869 : Size : 2 : Leaf : 1 : Linkage : 2.58495
NODE 8169 : Member : 3347 : Size : 2 : Leaf : 1 : Linkage : 2.23867
NODE 11417 : Member : 569 : Size : 131 : Leaf : 0 : Linkage : 4.41377
NODE 11382 : Member : 2504 : Size : 43 : Leaf : 0 : Linkage : 4.33532
NODE 11214 : Member : 3900 : Size : 6 : Leaf : 0 : Linkage : 4.04667
NODE 10709 : Member : 1381 : Size : 2 : Leaf : 0 : Linkage : 3.49089
NODE 1382 : Member : 1381 : Size : 1 : Leaf : 1 : Linkage : nan
NODE 1414 : Member : 1413 : Size : 1 : Leaf : 1 : Linkage : nan
NODE 9977 : Member : 5227 : Size : 4 : Leaf : 0 : Linkage : 3.01884
NODE 8321 : Member : 3900 : Size : 2 : Leaf : 1 : Linkage : 2.30166
NODE 8320 : Member : 4887 : Size : 2 : Leaf : 1 : Linkage : 2.30152
NODE 10909 : Member : 2504 : Size : 37 : Leaf : 0 : Linkage : 3.67026
NODE 10265 : Member : 4900 : Size : 21 : Leaf : 0 : Linkage : 3.17486
NODE 10194 : Member : 4467 : Size : 15 : Leaf : 0 : Linkage : 3.13607
NODE 9496 : Member : 2484 : Size : 10 : Leaf : 1 : Linkage : 2.77816
NODE 7801 : Member : 4900 : Size : 5 : Leaf : 1 : Linkage : 2.09163
NODE 9305 : Member : 2504 : Size : 6 : Leaf : 1 : Linkage : 2.70182
NODE 9849 : Member : 2681 : Size : 16 : Leaf : 1 : Linkage : 2.94958
NODE 11056 : Member : 1184 : Size : 88 : Leaf : 0 : Linkage : 3.83206
NODE 10889 : Member : 1184 : Size : 60 : Leaf : 0 : Linkage : 3.65319
NODE 10802 : Member : 1699 : Size : 50 : Leaf : 0 : Linkage : 3.57097
NODE 10756 : Member : 3473 : Size : 13 : Leaf : 0 : Linkage : 3.53145
NODE 10737 : Member : 3473 : Size : 12 : Leaf : 0 : Linkage : 3.5166
NODE 10360 : Member : 2882 : Size : 8 : Leaf : 0 : Linkage : 3.23587
NODE 9095 : Member : 3473 : Size : 6 : Leaf : 1 : Linkage : 2.60885
NODE 7959 : Member : 962 : Size : 2 : Leaf : 1 : Linkage : 2.15668
NODE 9448 : Member : 1110 : Size : 4 : Leaf : 1 : Linkage : 2.7579
NODE 1405 : Member : 1404 : Size : 1 : Leaf : 1 : Linkage : nan
NODE 10286 : Member : 1699 : Size : 37 : Leaf : 0 : Linkage : 3.18789
NODE 9900 : Member : 1699 : Size : 32 : Leaf : 1 : Linkage : 2.97778
NODE 9401 : Member : 5220 : Size : 5 : Leaf : 1 : Linkage : 2.74032
NODE 10359 : Member : 4382 : Size : 10 : Leaf : 0 : Linkage : 3.23525
NODE 9422 : Member : 4382 : Size : 8 : Leaf : 1 : Linkage : 2.74692
NODE 8697 : Member : 2095 : Size : 2 : Leaf : 1 : Linkage : 2.46002
NODE 10672 : Member : 2718 : Size : 28 : Leaf : 0 : Linkage : 3.45568
NODE 9911 : Member : 2718 : Size : 25 : Leaf : 1 : Linkage : 2.98137
NODE 9815 : Member : 1098 : Size : 3 : Leaf : 1 : Linkage : 2.9288
NODE 11639 : Member : 1242 : Size : 213 : Leaf : 0 : Linkage : 5.48752
NODE 11626 : Member : 4586 : Size : 98 : Leaf : 0 : Linkage : 5.34607
NODE 11621 : Member : 4586 : Size : 86 : Leaf : 0 : Linkage : 5.28908
NODE 11560 : Member : 4586 : Size : 78 : Leaf : 0 : Linkage : 4.91937
NODE 11513 : Member : 4586 : Size : 57 : Leaf : 0 : Linkage : 4.72853
NODE 11421 : Member : 4586 : Size : 43 : Leaf : 0 : Linkage : 4.41877
NODE 11146 : Member : 2764 : Size : 30 : Leaf : 0 : Linkage : 3.95774
NODE 10769 : Member : 4586 : Size : 19 : Leaf : 0 : Linkage : 3.54056
NODE 10597 : Member : 2149 : Size : 10 : Leaf : 0 : Linkage : 3.38896
NODE 10001 : Member : 3955 : Size : 7 : Leaf : 0 : Linkage : 3.03283
NODE 9513 : Member : 3955 : Size : 5 : Leaf : 1 : Linkage : 2.78503
NODE 9082 : Member : 2146 : Size : 2 : Leaf : 1 : Linkage : 2.6042
NODE 9933 : Member : 4373 : Size : 3 : Leaf : 1 : Linkage : 2.99506
NODE 10144 : Member : 4507 : Size : 9 : Leaf : 0 : Linkage : 3.1048
NODE 9643 : Member : 3579 : Size : 6 : Leaf : 1 : Linkage : 2.84615
NODE 9209 : Member : 4265 : Size : 3 : Leaf : 1 : Linkage : 2.6553
NODE 10465 : Member : 2764 : Size : 11 : Leaf : 0 : Linkage : 3.29962
NODE 9812 : Member : 2764 : Size : 9 : Leaf : 1 : Linkage : 2.92751
NODE 9488 : Member : 459 : Size : 2 : Leaf : 1 : Linkage : 2.77559
NODE 10735 : Member : 4307 : Size : 13 : Leaf : 0 : Linkage : 3.51487
NODE 10455 : Member : 4232 : Size : 4 : Leaf : 0 : Linkage : 3.29212
NODE 9202 : Member : 2260 : Size : 2 : Leaf : 1 : Linkage : 2.65255
NODE 7476 : Member : 4232 : Size : 2 : Leaf : 1 : Linkage : 1.96224
NODE 9802 : Member : 4307 : Size : 9 : Leaf : 1 : Linkage : 2.92312
NODE 11224 : Member : 2777 : Size : 14 : Leaf : 0 : Linkage : 4.05938
NODE 11051 : Member : 489 : Size : 9 : Leaf : 0 : Linkage : 3.82788
NODE 10805 : Member : 5095 : Size : 6 : Leaf : 0 : Linkage : 3.57351
NODE 10671 : Member : 2182 : Size : 3 : Leaf : 0 : Linkage : 3.45558
NODE 9881 : Member : 2182 : Size : 2 : Leaf : 1 : Linkage : 2.96983
NODE 2599 : Member : 2598 : Size : 1 : Leaf : 1 : Linkage : nan
NODE 8854 : Member : 5095 : Size : 3 : Leaf : 1 : Linkage : 2.52858
NODE 10320 : Member : 5129 : Size : 3 : Leaf : 0 : Linkage : 3.21607
NODE 8691 : Member : 489 : Size : 2 : Leaf : 1 : Linkage : 2.45638
NODE 3885 : Member : 3884 : Size : 1 : Leaf : 1 : Linkage : nan
NODE 10394 : Member : 2777 : Size : 5 : Leaf : 0 : Linkage : 3.25897
NODE 9242 : Member : 2777 : Size : 3 : Leaf : 1 : Linkage : 2.67407
NODE 9164 : Member : 1155 : Size : 2 : Leaf : 1 : Linkage : 2.63754
NODE 11318 : Member : 2134 : Size : 21 : Leaf : 0 : Linkage : 4.22988
NODE 11077 : Member : 2134 : Size : 12 : Leaf : 0 : Linkage : 3.86212
NODE 10702 : Member : 2134 : Size : 9 : Leaf : 0 : Linkage : 3.48715
NODE 9956 : Member : 2134 : Size : 7 : Leaf : 0 : Linkage : 3.00694
NODE 9665 : Member : 2134 : Size : 5 : Leaf : 1 : Linkage : 2.85855
NODE 8213 : Member : 3666 : Size : 2 : Leaf : 1 : Linkage : 2.25536
NODE 8240 : Member : 3948 : Size : 2 : Leaf : 1 : Linkage : 2.26583
NODE 9924 : Member : 985 : Size : 3 : Leaf : 1 : Linkage : 2.98843
NODE 10620 : Member : 3462 : Size : 9 : Leaf : 0 : Linkage : 3.40519
NODE 10172 : Member : 3265 : Size : 8 : Leaf : 0 : Linkage : 3.12179
NODE 9436 : Member : 3462 : Size : 5 : Leaf : 1 : Linkage : 2.75268
NODE 8642 : Member : 2518 : Size : 3 : Leaf : 1 : Linkage : 2.43796
NODE 4766 : Member : 4765 : Size : 1 : Leaf : 1 : Linkage : nan
NODE 11524 : Member : 5165 : Size : 8 : Leaf : 0 : Linkage : 4.78331
NODE 10877 : Member : 3892 : Size : 2 : Leaf : 0 : Linkage : 3.64206
NODE 3893 : Member : 3892 : Size : 1 : Leaf : 1 : Linkage : nan
NODE 5320 : Member : 5319 : Size : 1 : Leaf : 1 : Linkage : nan
NODE 10637 : Member : 5165 : Size : 6 : Leaf : 0 : Linkage : 3.42164
NODE 10060 : Member : 5165 : Size : 4 : Leaf : 0 : Linkage : 3.05883
NODE 9220 : Member : 5165 : Size : 3 : Leaf : 1 : Linkage : 2.66447
NODE 3915 : Member : 3914 : Size : 1 : Leaf : 1 : Linkage : nan
NODE 8893 : Member : 5606 : Size : 2 : Leaf : 1 : Linkage : 2.54349
NODE 11481 : Member : 5372 : Size : 12 : Leaf : 0 : Linkage : 4.61351
NODE 11127 : Member : 1205 : Size : 3 : Leaf : 0 : Linkage : 3.94321
NODE 8463 : Member : 1135 : Size : 2 : Leaf : 1 : Linkage : 2.36038
NODE 5820 : Member : 5819 : Size : 1 : Leaf : 1 : Linkage : nan
NODE 10984 : Member : 5372 : Size : 9 : Leaf : 0 : Linkage : 3.74915
NODE 10770 : Member : 5316 : Size : 7 : Leaf : 0 : Linkage : 3.5424
NODE 10084 : Member : 4528 : Size : 3 : Leaf : 0 : Linkage : 3.07306
NODE 7864 : Member : 1229 : Size : 2 : Leaf : 1 : Linkage : 2.12045
NODE 1127 : Member : 1126 : Size : 1 : Leaf : 1 : Linkage : nan
NODE 10034 : Member : 5316 : Size : 4 : Leaf : 0 : Linkage : 3.04674
NODE 8301 : Member : 5316 : Size : 3 : Leaf : 1 : Linkage : 2.292
NODE 1500 : Member : 1499 : Size : 1 : Leaf : 1 : Linkage : nan
NODE 10009 : Member : 1247 : Size : 2 : Leaf : 0 : Linkage : 3.03553
NODE 1248 : Member : 1247 : Size : 1 : Leaf : 1 : Linkage : nan
NODE 3604 : Member : 3603 : Size : 1 : Leaf : 1 : Linkage : nan
NODE 11565 : Member : 1242 : Size : 115 : Leaf : 0 : Linkage : 4.94259
NODE 11551 : Member : 2191 : Size : 53 : Leaf : 0 : Linkage : 4.8905
NODE 11431 : Member : 5726 : Size : 18 : Leaf : 0 : Linkage : 4.47018
NODE 11266 : Member : 5404 : Size : 14 : Leaf : 0 : Linkage : 4.14404
NODE 10890 : Member : 1159 : Size : 11 : Leaf : 0 : Linkage : 3.65459
NODE 10675 : Member : 1159 : Size : 5 : Leaf : 0 : Linkage : 3.45913
NODE 10433 : Member : 2171 : Size : 2 : Leaf : 0 : Linkage : 3.27785
NODE 2172 : Member : 2171 : Size : 1 : Leaf : 1 : Linkage : nan
NODE 3046 : Member : 3045 : Size : 1 : Leaf : 1 : Linkage : nan
NODE 9411 : Member : 1159 : Size : 3 : Leaf : 1 : Linkage : 2.7446
NODE 10112 : Member : 696 : Size : 6 : Leaf : 0 : Linkage : 3.08889
NODE 9286 : Member : 5404 : Size : 4 : Leaf : 1 : Linkage : 2.69425
NODE 9183 : Member : 2112 : Size : 2 : Leaf : 1 : Linkage : 2.64539
NODE 9456 : Member : 4239 : Size : 3 : Leaf : 1 : Linkage : 2.76142
NODE 11033 : Member : 2555 : Size : 4 : Leaf : 0 : Linkage : 3.81057
NODE 9353 : Member : 44 : Size : 2 : Leaf : 1 : Linkage : 2.7228
NODE 8785 : Member : 2555 : Size : 2 : Leaf : 1 : Linkage : 2.49798
NODE 11285 : Member : 92 : Size : 35 : Leaf : 0 : Linkage : 4.18204
NODE 11142 : Member : 5148 : Size : 24 : Leaf : 0 : Linkage : 3.95623
NODE 10800 : Member : 3093 : Size : 8 : Leaf : 0 : Linkage : 3.56998
NODE 10006 : Member : 113 : Size : 6 : Leaf : 0 : Linkage : 3.03512
NODE 9835 : Member : 113 : Size : 4 : Leaf : 1 : Linkage : 2.94202
NODE 8774 : Member : 1102 : Size : 2 : Leaf : 1 : Linkage : 2.494
NODE 9618 : Member : 70 : Size : 2 : Leaf : 1 : Linkage : 2.83205
NODE 10651 : Member : 3079 : Size : 16 : Leaf : 0 : Linkage : 3.43713
NODE 10427 : Member : 1772 : Size : 6 : Leaf : 0 : Linkage : 3.2742
NODE 9487 : Member : 1722 : Size : 2 : Leaf : 1 : Linkage : 2.77537
NODE 9210 : Member : 2402 : Size : 4 : Leaf : 1 : Linkage : 2.65551
NODE 9903 : Member : 4622 : Size : 10 : Leaf : 1 : Linkage : 2.9786
NODE 10667 : Member : 1864 : Size : 11 : Leaf : 0 : Linkage : 3.45281
NODE 10482 : Member : 4670 : Size : 5 : Leaf : 0 : Linkage : 3.30766
NODE 9402 : Member : 1189 : Size : 2 : Leaf : 1 : Linkage : 2.74059
NODE 7296 : Member : 4670 : Size : 3 : Leaf : 1 : Linkage : 1.8752
NODE 8502 : Member : 1786 : Size : 6 : Leaf : 1 : Linkage : 2.37981
NODE 11468 : Member : 1183 : Size : 62 : Leaf : 0 : Linkage : 4.56666
NODE 11295 : Member : 4295 : Size : 40 : Leaf : 0 : Linkage : 4.19697
NODE 11217 : Member : 4295 : Size : 32 : Leaf : 0 : Linkage : 4.05198
NODE 10835 : Member : 4295 : Size : 30 : Leaf : 0 : Linkage : 3.6043
NODE 10531 : Member : 4295 : Size : 29 : Leaf : 0 : Linkage : 3.34477
NODE 10158 : Member : 4305 : Size : 13 : Leaf : 0 : Linkage : 3.11369
NODE 9504 : Member : 4299 : Size : 11 : Leaf : 1 : Linkage : 2.78131
NODE 9478 : Member : 3768 : Size : 2 : Leaf : 1 : Linkage : 2.76909
NODE 9632 : Member : 554 : Size : 16 : Leaf : 1 : Linkage : 2.84059
NODE 3299 : Member : 3298 : Size : 1 : Leaf : 1 : Linkage : nan
NODE 10078 : Member : 5502 : Size : 2 : Leaf : 0 : Linkage : 3.06987
NODE 5503 : Member : 5502 : Size : 1 : Leaf : 1 : Linkage : nan
NODE 5720 : Member : 5719 : Size : 1 : Leaf : 1 : Linkage : nan
NODE 10729 : Member : 46 : Size : 8 : Leaf : 0 : Linkage : 3.51106
NODE 10220 : Member : 5513 : Size : 5 : Leaf : 0 : Linkage : 3.14713
NODE 9207 : Member : 5513 : Size : 3 : Leaf : 1 : Linkage : 2.65396
NODE 8409 : Member : 28 : Size : 2 : Leaf : 1 : Linkage : 2.33716
NODE 10211 : Member : 5191 : Size : 3 : Leaf : 0 : Linkage : 3.14359
NODE 8244 : Member : 2922 : Size : 2 : Leaf : 1 : Linkage : 2.26701
NODE 5187 : Member : 5186 : Size : 1 : Leaf : 1 : Linkage : nan
NODE 11174 : Member : 1242 : Size : 22 : Leaf : 0 : Linkage : 3.99533
NODE 10979 : Member : 5331 : Size : 13 : Leaf : 0 : Linkage : 3.74491
NODE 10259 : Member : 1304 : Size : 6 : Leaf : 0 : Linkage : 3.16957
NODE 9691 : Member : 1304 : Size : 4 : Leaf : 1 : Linkage : 2.87086
NODE 9138 : Member : 1213 : Size : 2 : Leaf : 1 : Linkage : 2.62542
NODE 10059 : Member : 1268 : Size : 7 : Leaf : 0 : Linkage : 3.05866
NODE 9368 : Member : 5534 : Size : 5 : Leaf : 1 : Linkage : 2.72846
NODE 9348 : Member : 1264 : Size : 2 : Leaf : 1 : Linkage : 2.72085
NODE 10976 : Member : 1242 : Size : 9 : Leaf : 0 : Linkage : 3.74366
NODE 9992 : Member : 40 : Size : 3 : Leaf : 0 : Linkage : 3.02516
NODE 8501 : Member : 40 : Size : 2 : Leaf : 1 : Linkage : 2.37964
NODE 1783 : Member : 1782 : Size : 1 : Leaf : 1 : Linkage : nan
NODE 9913 : Member : 1242 : Size : 6 : Leaf : 1 : Linkage : 2.983
NODE 11652 : Member : 4737 : Size : 279 : Leaf : 0 : Linkage : 5.6566
NODE 11625 : Member : 5045 : Size : 78 : Leaf : 0 : Linkage : 5.33613
NODE 11563 : Member : 3668 : Size : 26 : Leaf : 0 : Linkage : 4.92893
NODE 11418 : Member : 3154 : Size : 14 : Leaf : 0 : Linkage : 4.41499
NODE 10774 : Member : 242 : Size : 9 : Leaf : 0 : Linkage : 3.5493
NODE 10630 : Member : 224 : Size : 7 : Leaf : 0 : Linkage : 3.41633
NODE 9829 : Member : 3068 : Size : 2 : Leaf : 1 : Linkage : 2.93877
NODE 9722 : Member : 224 : Size : 5 : Leaf : 1 : Linkage : 2.88325
NODE 9406 : Member : 214 : Size : 2 : Leaf : 1 : Linkage : 2.74244
NODE 10319 : Member : 359 : Size : 5 : Leaf : 0 : Linkage : 3.21586
NODE 9904 : Member : 359 : Size : 3 : Leaf : 1 : Linkage : 2.97869
NODE 9657 : Member : 680 : Size : 2 : Leaf : 1 : Linkage : 2.85419
NODE 11086 : Member : 4033 : Size : 12 : Leaf : 0 : Linkage : 3.88125
NODE 10716 : Member : 4033 : Size : 10 : Leaf : 0 : Linkage : 3.49352
NODE 10579 : Member : 3668 : Size : 6 : Leaf : 0 : Linkage : 3.37571
NODE 9907 : Member : 3668 : Size : 4 : Leaf : 1 : Linkage : 2.98022
NODE 9075 : Member : 3282 : Size : 2 : Leaf : 1 : Linkage : 2.60139
NODE 10246 : Member : 4033 : Size : 4 : Leaf : 0 : Linkage : 3.16206
NODE 8513 : Member : 4033 : Size : 3 : Leaf : 1 : Linkage : 2.38311
NODE 255 : Member : 254 : Size : 1 : Leaf : 1 : Linkage : nan
NODE 9333 : Member : 1522 : Size : 2 : Leaf : 1 : Linkage : 2.71294
NODE 11552 : Member : 5045 : Size : 52 : Leaf : 0 : Linkage : 4.89198
NODE 11517 : Member : 5045 : Size : 49 : Leaf : 0 : Linkage : 4.7441
NODE 11450 : Member : 5045 : Size : 30 : Leaf : 0 : Linkage : 4.51919
NODE 11273 : Member : 5045 : Size : 29 : Leaf : 0 : Linkage : 4.15105
NODE 10955 : Member : 1328 : Size : 10 : Leaf : 0 : Linkage : 3.71962
NODE 10590 : Member : 1328 : Size : 7 : Leaf : 0 : Linkage : 3.3833
NODE 10121 : Member : 1328 : Size : 6 : Leaf : 0 : Linkage : 3.09413
NODE 9475 : Member : 1328 : Size : 5 : Leaf : 1 : Linkage : 2.76856
NODE 1040 : Member : 1039 : Size : 1 : Leaf : 1 : Linkage : nan
NODE 147 : Member : 146 : Size : 1 : Leaf : 1 : Linkage : nan
NODE 10030 : Member : 1351 : Size : 3 : Leaf : 0 : Linkage : 3.04499
NODE 6833 : Member : 1319 : Size : 2 : Leaf : 1 : Linkage : 1.6328
NODE 1301 : Member : 1300 : Size : 1 : Leaf : 1 : Linkage : nan
NODE 10828 : Member : 599 : Size : 19 : Leaf : 0 : Linkage : 3.59333
NODE 10508 : Member : 2448 : Size : 12 : Leaf : 0 : Linkage : 3.32824
NODE 9710 : Member : 2448 : Size : 8 : Leaf : 1 : Linkage : 2.87965
NODE 8839 : Member : 2427 : Size : 4 : Leaf : 1 : Linkage : 2.52095
NODE 10204 : Member : 1721 : Size : 7 : Leaf : 0 : Linkage : 3.1404
NODE 9258 : Member : 1721 : Size : 3 : Leaf : 1 : Linkage : 2.68237
NODE 9203 : Member : 5373 : Size : 4 : Leaf : 1 : Linkage : 2.65258
NODE 3988 : Member : 3987 : Size : 1 : Leaf : 1 : Linkage : nan
NODE 11371 : Member : 1925 : Size : 19 : Leaf : 0 : Linkage : 4.31082
NODE 11046 : Member : 1228 : Size : 9 : Leaf : 0 : Linkage : 3.826
NODE 10483 : Member : 1228 : Size : 8 : Leaf : 0 : Linkage : 3.30798
NODE 10335 : Member : 1228 : Size : 7 : Leaf : 0 : Linkage : 3.22456
NODE 9046 : Member : 1228 : Size : 6 : Leaf : 1 : Linkage : 2.59523
NODE 5467 : Member : 5466 : Size : 1 : Leaf : 1 : Linkage : nan
NODE 1224 : Member : 1223 : Size : 1 : Leaf : 1 : Linkage : nan
NODE 1298 : Member : 1297 : Size : 1 : Leaf : 1 : Linkage : nan
NODE 10895 : Member : 1338 : Size : 10 : Leaf : 0 : Linkage : 3.6575
NODE 10524 : Member : 5153 : Size : 6 : Leaf : 0 : Linkage : 3.33866
NODE 10298 : Member : 5153 : Size : 4 : Leaf : 0 : Linkage : 3.19864
NODE 9141 : Member : 5210 : Size : 3 : Leaf : 1 : Linkage : 2.62697
NODE 5839 : Member : 5838 : Size : 1 : Leaf : 1 : Linkage : nan
NODE 9225 : Member : 944 : Size : 2 : Leaf : 1 : Linkage : 2.66653
NODE 8888 : Member : 1338 : Size : 4 : Leaf : 1 : Linkage : 2.54254
NODE 9569 : Member : 4076 : Size : 3 : Leaf : 1 : Linkage : 2.81423
NODE 11608 : Member : 3268 : Size : 201 : Leaf : 0 : Linkage : 5.18165
NODE 11578 : Member : 3268 : Size : 188 : Leaf : 0 : Linkage : 4.98835
NODE 11535 : Member : 3268 : Size : 168 : Leaf : 0 : Linkage : 4.82238
NODE 11512 : Member : 4371 : Size : 118 : Leaf : 0 : Linkage : 4.7243
NODE 11484 : Member : 263 : Size : 34 : Leaf : 0 : Linkage : 4.6242
NODE 11458 : Member : 263 : Size : 26 : Leaf : 0 : Linkage : 4.5415
NODE 11238 : Member : 263 : Size : 25 : Leaf : 0 : Linkage : 4.08365
NODE 11076 : Member : 4883 : Size : 17 : Leaf : 0 : Linkage : 3.86123
NODE 10965 : Member : 4883 : Size : 14 : Leaf : 0 : Linkage : 3.72516
NODE 10502 : Member : 263 : Size : 11 : Leaf : 0 : Linkage : 3.32356
NODE 9725 : Member : 3191 : Size : 6 : Leaf : 1 : Linkage : 2.88516
NODE 9709 : Member : 4883 : Size : 5 : Leaf : 1 : Linkage : 2.8795
NODE 9712 : Member : 5035 : Size : 3 : Leaf : 1 : Linkage : 2.8798
NODE 10258 : Member : 3299 : Size : 3 : Leaf : 0 : Linkage : 3.16907
NODE 9791 : Member : 954 : Size : 2 : Leaf : 1 : Linkage : 2.91608
NODE 3346 : Member : 3345 : Size : 1 : Leaf : 1 : Linkage : nan
NODE 10814 : Member : 784 : Size : 8 : Leaf : 0 : Linkage : 3.58207
NODE 10537 : Member : 784 : Size : 5 : Leaf : 0 : Linkage : 3.34885
NODE 9919 : Member : 4036 : Size : 2 : Leaf : 1 : Linkage : 2.98484
NODE 8906 : Member : 784 : Size : 3 : Leaf : 1 : Linkage : 2.55025
NODE 9290 : Member : 739 : Size : 3 : Leaf : 1 : Linkage : 2.69804
NODE 3951 : Member : 3950 : Size : 1 : Leaf : 1 : Linkage : nan
NODE 11169 : Member : 932 : Size : 8 : Leaf : 0 : Linkage : 3.98748
NODE 10957 : Member : 69 : Size : 3 : Leaf : 0 : Linkage : 3.72025
NODE 9410 : Member : 69 : Size : 2 : Leaf : 1 : Linkage : 2.74416
NODE 3862 : Member : 3861 : Size : 1 : Leaf : 1 : Linkage : nan
NODE 10760 : Member : 4711 : Size : 5 : Leaf : 0 : Linkage : 3.53412
NODE 9320 : Member : 4711 : Size : 3 : Leaf : 1 : Linkage : 2.71031
NODE 8058 : Member : 768 : Size : 2 : Leaf : 1 : Linkage : 2.19483
NODE 11397 : Member : 3268 : Size : 84 : Leaf : 0 : Linkage : 4.38161
NODE 11329 : Member : 4371 : Size : 71 : Leaf : 0 : Linkage : 4.24932
NODE 11294 : Member : 4371 : Size : 55 : Leaf : 0 : Linkage : 4.19558
NODE 11275 : Member : 4371 : Size : 47 : Leaf : 0 : Linkage : 4.15179
NODE 11150 : Member : 5545 : Size : 25 : Leaf : 0 : Linkage : 3.964
NODE 10892 : Member : 5545 : Size : 23 : Leaf : 0 : Linkage : 3.65704
NODE 10578 : Member : 3355 : Size : 8 : Leaf : 0 : Linkage : 3.37546
NODE 10364 : Member : 2871 : Size : 6 : Leaf : 0 : Linkage : 3.23634
NODE 10139 : Member : 2871 : Size : 4 : Leaf : 0 : Linkage : 3.10199
NODE 9803 : Member : 2871 : Size : 3 : Leaf : 1 : Linkage : 2.9233
NODE 4859 : Member : 4858 : Size : 1 : Leaf : 1 : Linkage : nan
NODE 8880 : Member : 732 : Size : 2 : Leaf : 1 : Linkage : 2.5392
NODE 9851 : Member : 734 : Size : 2 : Leaf : 1 : Linkage : 2.94973
NODE 10401 : Member : 5556 : Size : 15 : Leaf : 0 : Linkage : 3.26284
NODE 10268 : Member : 5556 : Size : 11 : Leaf : 0 : Linkage : 3.1758
NODE 9730 : Member : 5556 : Size : 8 : Leaf : 1 : Linkage : 2.88585
NODE 8857 : Member : 824 : Size : 3 : Leaf : 1 : Linkage : 2.52935
NODE 10057 : Member : 3425 : Size : 4 : Leaf : 0 : Linkage : 3.05835
NODE 8325 : Member : 619 : Size : 2 : Leaf : 1 : Linkage : 2.30375
NODE 7420 : Member : 3425 : Size : 2 : Leaf : 1 : Linkage : 1.9386
NODE 9259 : Member : 2079 : Size : 2 : Leaf : 1 : Linkage : 2.68244
NODE 10818 : Member : 4818 : Size : 22 : Leaf : 0 : Linkage : 3.58404
NODE 10479 : Member : 4818 : Size : 17 : Leaf : 0 : Linkage : 3.30671
NODE 10247 : Member : 4818 : Size : 14 : Leaf : 0 : Linkage : 3.16287
NODE 9859 : Member : 2364 : Size : 5 : Leaf : 1 : Linkage : 2.95336
NODE 9224 : Member : 4818 : Size : 9 : Leaf : 1 : Linkage : 2.66648
NODE 9789 : Member : 3372 : Size : 3 : Leaf : 1 : Linkage : 2.91561
NODE 9177 : Member : 4907 : Size : 5 : Leaf : 1 : Linkage : 2.64193
NODE 10721 : Member : 4274 : Size : 8 : Leaf : 0 : Linkage : 3.50185
NODE 10406 : Member : 3583 : Size : 4 : Leaf : 0 : Linkage : 3.26641
NODE 8848 : Member : 3583 : Size : 3 : Leaf : 1 : Linkage : 2.52551
NODE 3631 : Member : 3630 : Size : 1 : Leaf : 1 : Linkage : nan
NODE 10212 : Member : 2325 : Size : 4 : Leaf : 0 : Linkage : 3.14361
NODE 9836 : Member : 3418 : Size : 2 : Leaf : 1 : Linkage : 2.94227
NODE 9125 : Member : 2325 : Size : 2 : Leaf : 1 : Linkage : 2.62207
NODE 10974 : Member : 658 : Size : 16 : Leaf : 0 : Linkage : 3.73971
NODE 10859 : Member : 658 : Size : 13 : Leaf : 0 : Linkage : 3.63217
NODE 10507 : Member : 658 : Size : 11 : Leaf : 0 : Linkage : 3.32649
NODE 10262 : Member : 3403 : Size : 8 : Leaf : 0 : Linkage : 3.17284
NODE 9227 : Member : 3403 : Size : 7 : Leaf : 1 : Linkage : 2.66703
NODE 4537 : Member : 4536 : Size : 1 : Leaf : 1 : Linkage : nan
NODE 9667 : Member : 2995 : Size : 3 : Leaf : 1 : Linkage : 2.86022
NODE 9958 : Member : 443 : Size : 2 : Leaf : 0 : Linkage : 3.00756
NODE 444 : Member : 443 : Size : 1 : Leaf : 1 : Linkage : nan
NODE 3456 : Member : 3455 : Size : 1 : Leaf : 1 : Linkage : nan
NODE 9379 : Member : 2835 : Size : 3 : Leaf : 1 : Linkage : 2.73386
NODE 10720 : Member : 3269 : Size : 13 : Leaf : 0 : Linkage : 3.5016
NODE 10193 : Member : 2077 : Size : 4 : Leaf : 0 : Linkage : 3.13586
NODE 8680 : Member : 2077 : Size : 3 : Leaf : 1 : Linkage : 2.45309
NODE 926 : Member : 925 : Size : 1 : Leaf : 1 : Linkage : nan
NODE 10171 : Member : 4416 : Size : 9 : Leaf : 0 : Linkage : 3.1213
NODE 9617 : Member : 892 : Size : 3 : Leaf : 1 : Linkage : 2.83166
NODE 8806 : Member : 4416 : Size : 6 : Leaf : 1 : Linkage : 2.50677
NODE 11338 : Member : 716 : Size : 50 : Leaf : 0 : Linkage : 4.26776
NODE 11323 : Member : 4754 : Size : 28 : Leaf : 0 : Linkage : 4.2329
NODE 11097 : Member : 716 : Size : 14 : Leaf : 0 : Linkage : 3.899
NODE 10842 : Member : 441 : Size : 5 : Leaf : 0 : Linkage : 3.61423
NODE 9715 : Member : 441 : Size : 4 : Leaf : 1 : Linkage : 2.88055
NODE 2507 : Member : 2506 : Size : 1 : Leaf : 1 : Linkage : nan
NODE 10237 : Member : 716 : Size : 9 : Leaf : 0 : Linkage : 3.15621
NODE 9770 : Member : 716 : Size : 5 : Leaf : 1 : Linkage : 2.90581
NODE 9280 : Member : 4007 : Size : 4 : Leaf : 1 : Linkage : 2.69031
NODE 10813 : Member : 4378 : Size : 14 : Leaf : 0 : Linkage : 3.58201
NODE 10682 : Member : 4378 : Size : 11 : Leaf : 0 : Linkage : 3.46312
NODE 10446 : Member : 4550 : Size : 4 : Leaf : 0 : Linkage : 3.28672
NODE 8393 : Member : 4550 : Size : 3 : Leaf : 1 : Linkage : 2.33062
NODE 3397 : Member : 3396 : Size : 1 : Leaf : 1 : Linkage : nan
NODE 10055 : Member : 4378 : Size : 7 : Leaf : 0 : Linkage : 3.05773
NODE 9314 : Member : 4378 : Size : 6 : Leaf : 1 : Linkage : 2.70766
NODE 947 : Member : 946 : Size : 1 : Leaf : 1 : Linkage : nan
NODE 9879 : Member : 972 : Size : 3 : Leaf : 1 : Linkage : 2.96875
NODE 11087 : Member : 3673 : Size : 22 : Leaf : 0 : Linkage : 3.8818
NODE 10745 : Member : 74 : Size : 12 : Leaf : 0 : Linkage : 3.52042
NODE 10143 : Member : 3292 : Size : 6 : Leaf : 0 : Linkage : 3.10439
NODE 9034 : Member : 74 : Size : 5 : Leaf : 1 : Linkage : 2.59032
NODE 3307 : Member : 3306 : Size : 1 : Leaf : 1 : Linkage : nan
NODE 9716 : Member : 3324 : Size : 6 : Leaf : 1 : Linkage : 2.88135
NODE 10523 : Member : 27 : Size : 10 : Leaf : 0 : Linkage : 3.33853
NODE 10468 : Member : 27 : Size : 6 : Leaf : 0 : Linkage : 3.30074
NODE 9465 : Member : 3966 : Size : 3 : Leaf : 1 : Linkage : 2.76552
NODE 7554 : Member : 4829 : Size : 3 : Leaf : 1 : Linkage : 1.99578
NODE 10045 : Member : 3651 : Size : 4 : Leaf : 0 : Linkage : 3.05455
NODE 9196 : Member : 4974 : Size : 2 : Leaf : 1 : Linkage : 2.65054
NODE 8808 : Member : 2958 : Size : 2 : Leaf : 1 : Linkage : 2.50733
NODE 11455 : Member : 3478 : Size : 20 : Leaf : 0 : Linkage : 4.53734
NODE 11264 : Member : 3478 : Size : 14 : Leaf : 0 : Linkage : 4.14048
NODE 11055 : Member : 3478 : Size : 13 : Leaf : 0 : Linkage : 3.83186
NODE 10754 : Member : 107 : Size : 9 : Leaf : 0 : Linkage : 3.52939
NODE 10402 : Member : 3478 : Size : 7 : Leaf : 0 : Linkage : 3.26419
NODE 8731 : Member : 107 : Size : 6 : Leaf : 1 : Linkage : 2.47565
NODE 2956 : Member : 2955 : Size : 1 : Leaf : 1 : Linkage : nan
NODE 9370 : Member : 2982 : Size : 2 : Leaf : 1 : Linkage : 2.72964
NODE 10252 : Member : 4921 : Size : 4 : Leaf : 0 : Linkage : 3.16557
NODE 9728 : Member : 4921 : Size : 3 : Leaf : 1 : Linkage : 2.88572
NODE 3435 : Member : 3434 : Size : 1 : Leaf : 1 : Linkage : nan
NODE 5746 : Member : 5745 : Size : 1 : Leaf : 1 : Linkage : nan
NODE 11244 : Member : 3977 : Size : 6 : Leaf : 0 : Linkage : 4.09485
NODE 10689 : Member : 3977 : Size : 5 : Leaf : 0 : Linkage : 3.47557
NODE 9559 : Member : 3977 : Size : 4 : Leaf : 1 : Linkage : 2.81
NODE 566 : Member : 565 : Size : 1 : Leaf : 1 : Linkage : nan
NODE 3138 : Member : 3137 : Size : 1 : Leaf : 1 : Linkage : nan
NODE 11456 : Member : 5018 : Size : 13 : Leaf : 0 : Linkage : 4.53864
NODE 11376 : Member : 5018 : Size : 8 : Leaf : 0 : Linkage : 4.32239
NODE 11059 : Member : 5414 : Size : 7 : Leaf : 0 : Linkage : 3.83444
NODE 10519 : Member : 5795 : Size : 3 : Leaf : 0 : Linkage : 3.33619
NODE 10242 : Member : 3807 : Size : 2 : Leaf : 0 : Linkage : 3.15943
NODE 3808 : Member : 3807 : Size : 1 : Leaf : 1 : Linkage : nan
NODE 5796 : Member : 5795 : Size : 1 : Leaf : 1 : Linkage : nan
NODE 5773 : Member : 5772 : Size : 1 : Leaf : 1 : Linkage : nan
NODE 9914 : Member : 5018 : Size : 4 : Leaf : 1 : Linkage : 2.983
NODE 2392 : Member : 2391 : Size : 1 : Leaf : 1 : Linkage : nan
NODE 11144 : Member : 2304 : Size : 5 : Leaf : 0 : Linkage : 3.95694
NODE 10915 : Member : 2852 : Size : 4 : Leaf : 0 : Linkage : 3.67516
NODE 10336 : Member : 2852 : Size : 2 : Leaf : 0 : Linkage : 3.22554
NODE 2853 : Member : 2852 : Size : 1 : Leaf : 1 : Linkage : nan
NODE 3644 : Member : 3643 : Size : 1 : Leaf : 1 : Linkage : nan
NODE 9690 : Member : 2304 : Size : 2 : Leaf : 1 : Linkage : 2.8708
NODE 529 : Member : 528 : Size : 1 : Leaf : 1 : Linkage : nan
NODE 11643 : Member : 2102 : Size : 4 : Leaf : 0 : Linkage : 5.52829
NODE 11200 : Member : 2102 : Size : 3 : Leaf : 0 : Linkage : 4.03326
NODE 9998 : Member : 2102 : Size : 2 : Leaf : 0 : Linkage : 3.02966
NODE 2103 : Member : 2102 : Size : 1 : Leaf : 1 : Linkage : nan
NODE 4096 : Member : 4095 : Size : 1 : Leaf : 1 : Linkage : nan
NODE 4071 : Member : 4070 : Size : 1 : Leaf : 1 : Linkage : nan
NODE 1457 : Member : 1456 : Size : 1 : Leaf : 1 : Linkage : nan
NODE 11696 : Member : 5555 : Size : 329 : Leaf : 0 : Linkage : 7.05828
NODE 11691 : Member : 5555 : Size : 328 : Leaf : 0 : Linkage : 6.82671
NODE 11682 : Member : 5555 : Size : 307 : Leaf : 0 : Linkage : 6.36645
NODE 11664 : Member : 4443 : Size : 26 : Leaf : 0 : Linkage : 5.87286
NODE 11606 : Member : 4443 : Size : 21 : Leaf : 0 : Linkage : 5.17251
NODE 11558 : Member : 5519 : Size : 8 : Leaf : 0 : Linkage : 4.90413
NODE 11451 : Member : 5519 : Size : 5 : Leaf : 0 : Linkage : 4.52045
NODE 10841 : Member : 5519 : Size : 4 : Leaf : 0 : Linkage : 3.61239
NODE 10116 : Member : 5519 : Size : 3 : Leaf : 0 : Linkage : 3.0916
NODE 8139 : Member : 32 : Size : 2 : Leaf : 1 : Linkage : 2.22944
NODE 5559 : Member : 5558 : Size : 1 : Leaf : 1 : Linkage : nan
NODE 4315 : Member : 4314 : Size : 1 : Leaf : 1 : Linkage : nan
NODE 2307 : Member : 2306 : Size : 1 : Leaf : 1 : Linkage : nan
NODE 10936 : Member : 987 : Size : 3 : Leaf : 0 : Linkage : 3.69359
NODE 9461 : Member : 987 : Size : 2 : Leaf : 1 : Linkage : 2.76448
NODE 1859 : Member : 1858 : Size : 1 : Leaf : 1 : Linkage : nan
NODE 11379 : Member : 3645 : Size : 13 : Leaf : 0 : Linkage : 4.32948
NODE 11253 : Member : 4045 : Size : 5 : Leaf : 0 : Linkage : 4.11418
NODE 10711 : Member : 4045 : Size : 3 : Leaf : 0 : Linkage : 3.49205
NODE 10164 : Member : 2275 : Size : 2 : Leaf : 0 : Linkage : 3.11719
NODE 2276 : Member : 2275 : Size : 1 : Leaf : 1 : Linkage : nan
NODE 4046 : Member : 4045 : Size : 1 : Leaf : 1 : Linkage : nan
NODE 2269 : Member : 2268 : Size : 1 : Leaf : 1 : Linkage : nan
NODE 9547 : Member : 2005 : Size : 2 : Leaf : 1 : Linkage : 2.80392
NODE 11241 : Member : 3645 : Size : 8 : Leaf : 0 : Linkage : 4.08973
NODE 10951 : Member : 4443 : Size : 4 : Leaf : 0 : Linkage : 3.71471
NODE 9352 : Member : 2363 : Size : 2 : Leaf : 1 : Linkage : 2.72192
NODE 9031 : Member : 4443 : Size : 2 : Leaf : 1 : Linkage : 2.58935
NODE 10607 : Member : 4054 : Size : 4 : Leaf : 0 : Linkage : 3.39657
NODE 9930 : Member : 1482 : Size : 2 : Leaf : 1 : Linkage : 2.99366
NODE 8093 : Member : 2348 : Size : 2 : Leaf : 1 : Linkage : 2.21173
NODE 11326 : Member : 2581 : Size : 5 : Leaf : 0 : Linkage : 4.23506
NODE 10313 : Member : 1923 : Size : 2 : Leaf : 0 : Linkage : 3.20983
NODE 1924 : Member : 1923 : Size : 1 : Leaf : 1 : Linkage : nan
NODE 2655 : Member : 2654 : Size : 1 : Leaf : 1 : Linkage : nan
NODE 10087 : Member : 2581 : Size : 3 : Leaf : 0 : Linkage : 3.07397
NODE 8690 : Member : 2581 : Size : 2 : Leaf : 1 : Linkage : 2.4561
NODE 5575 : Member : 5574 : Size : 1 : Leaf : 1 : Linkage : nan
NODE 11644 : Member : 5791 : Size : 281 : Leaf : 0 : Linkage : 5.53465
NODE 11641 : Member : 3351 : Size : 158 : Leaf : 0 : Linkage : 5.50274
NODE 11616 : Member : 2544 : Size : 128 : Leaf : 0 : Linkage : 5.27746
NODE 11580 : Member : 1977 : Size : 89 : Leaf : 0 : Linkage : 4.99375
NODE 11498 : Member : 1517 : Size : 60 : Leaf : 0 : Linkage : 4.66883
NODE 11331 : Member : 1517 : Size : 40 : Leaf : 0 : Linkage : 4.25205
NODE 11192 : Member : 983 : Size : 26 : Leaf : 0 : Linkage : 4.01698
NODE 10908 : Member : 983 : Size : 20 : Leaf : 0 : Linkage : 3.6702
NODE 10791 : Member : 2062 : Size : 16 : Leaf : 0 : Linkage : 3.56179
NODE 10639 : Member : 2499 : Size : 12 : Leaf : 0 : Linkage : 3.42623
NODE 9868 : Member : 2062 : Size : 8 : Leaf : 1 : Linkage : 2.95986
NODE 9814 : Member : 5468 : Size : 4 : Leaf : 1 : Linkage : 2.92839
NODE 8400 : Member : 3274 : Size : 4 : Leaf : 1 : Linkage : 2.33421
NODE 10278 : Member : 1647 : Size : 4 : Leaf : 0 : Linkage : 3.18162
NODE 9260 : Member : 2879 : Size : 3 : Leaf : 1 : Linkage : 2.68245
NODE 1760 : Member : 1759 : Size : 1 : Leaf : 1 : Linkage : nan
NODE 10404 : Member : 2563 : Size : 6 : Leaf : 0 : Linkage : 3.26535
NODE 9669 : Member : 5457 : Size : 3 : Leaf : 1 : Linkage : 2.86072
NODE 7675 : Member : 105 : Size : 3 : Leaf : 1 : Linkage : 2.04227
NODE 10566 : Member : 1840 : Size : 14 : Leaf : 0 : Linkage : 3.36827
NODE 10315 : Member : 378 : Size : 6 : Leaf : 0 : Linkage : 3.21206
NODE 9822 : Member : 1462 : Size : 4 : Leaf : 1 : Linkage : 2.93458
NODE 8534 : Member : 4102 : Size : 2 : Leaf : 1 : Linkage : 2.39055
NODE 10249 : Member : 1004 : Size : 8 : Leaf : 0 : Linkage : 3.16339
NODE 9848 : Member : 1004 : Size : 7 : Leaf : 1 : Linkage : 2.94942
NODE 1477 : Member : 1476 : Size : 1 : Leaf : 1 : Linkage : nan
NODE 11212 : Member : 2544 : Size : 20 : Leaf : 0 : Linkage : 4.04399
NODE 11134 : Member : 2544 : Size : 16 : Leaf : 0 : Linkage : 3.95176
NODE 10857 : Member : 2544 : Size : 12 : Leaf : 0 : Linkage : 3.62689
NODE 10314 : Member : 2920 : Size : 5 : Leaf : 0 : Linkage : 3.21106
NODE 9838 : Member : 2920 : Size : 4 : Leaf : 1 : Linkage : 2.94426
NODE 5512 : Member : 5511 : Size : 1 : Leaf : 1 : Linkage : nan
NODE 10214 : Member : 2517 : Size : 7 : Leaf : 0 : Linkage : 3.14551
NODE 9439 : Member : 2517 : Size : 4 : Leaf : 1 : Linkage : 2.75416
NODE 8533 : Member : 2544 : Size : 3 : Leaf : 1 : Linkage : 2.39016
NODE 10581 : Member : 4595 : Size : 4 : Leaf : 0 : Linkage : 3.37763
NODE 9130 : Member : 4595 : Size : 3 : Leaf : 1 : Linkage : 2.62257
NODE 1129 : Member : 1128 : Size : 1 : Leaf : 1 : Linkage : nan
NODE 10424 : Member : 4363 : Size : 4 : Leaf : 0 : Linkage : 3.27264
NODE 9798 : Member : 4363 : Size : 3 : Leaf : 1 : Linkage : 2.9208
NODE 5141 : Member : 5140 : Size : 1 : Leaf : 1 : Linkage : nan
NODE 11474 : Member : 3763 : Size : 29 : Leaf : 0 : Linkage : 4.5901
NODE 11303 : Member : 3763 : Size : 28 : Leaf : 0 : Linkage : 4.21149
NODE 11196 : Member : 4052 : Size : 16 : Leaf : 0 : Linkage : 4.02819
NODE 11112 : Member : 4052 : Size : 10 : Leaf : 0 : Linkage : 3.92527
NODE 10967 : Member : 3993 : Size : 7 : Leaf : 0 : Linkage : 3.73069
NODE 10369 : Member : 3993 : Size : 6 : Leaf : 0 : Linkage : 3.24124
NODE 9654 : Member : 3993 : Size : 4 : Leaf : 1 : Linkage : 2.85149
NODE 9065 : Member : 703 : Size : 2 : Leaf : 1 : Linkage : 2.59998
NODE 5346 : Member : 5345 : Size : 1 : Leaf : 1 : Linkage : nan
NODE 10073 : Member : 15 : Size : 3 : Leaf : 0 : Linkage : 3.06763
NODE 8166 : Member : 15 : Size : 2 : Leaf : 1 : Linkage : 2.23803
NODE 5179 : Member : 5178 : Size : 1 : Leaf : 1 : Linkage : nan
NODE 10662 : Member : 3280 : Size : 6 : Leaf : 0 : Linkage : 3.44794
NODE 9058 : Member : 2266 : Size : 2 : Leaf : 1 : Linkage : 2.59918
NODE 8860 : Member : 3280 : Size : 4 : Leaf : 1 : Linkage : 2.53003
NODE 10946 : Member : 1820 : Size : 12 : Leaf : 0 : Linkage : 3.70528
NODE 10408 : Member : 1820 : Size : 7 : Leaf : 0 : Linkage : 3.26681
NODE 9796 : Member : 4857 : Size : 3 : Leaf : 1 : Linkage : 2.9184
NODE 9533 : Member : 1820 : Size : 4 : Leaf : 1 : Linkage : 2.79757
NODE 10075 : Member : 3321 : Size : 5 : Leaf : 0 : Linkage : 3.06858
NODE 9711 : Member : 3321 : Size : 4 : Leaf : 1 : Linkage : 2.87969
NODE 3764 : Member : 3763 : Size : 1 : Leaf : 1 : Linkage : nan
NODE 848 : Member : 847 : Size : 1 : Leaf : 1 : Linkage : nan
NODE 11542 : Member : 4793 : Size : 39 : Leaf : 0 : Linkage : 4.84904
NODE 11426 : Member : 383 : Size : 32 : Leaf : 0 : Linkage : 4.44227
NODE 11250 : Member : 903 : Size : 25 : Leaf : 0 : Linkage : 4.10891
NODE 11184 : Member : 149 : Size : 5 : Leaf : 0 : Linkage : 4.0076
NODE 10795 : Member : 149 : Size : 4 : Leaf : 0 : Linkage : 3.56472
NODE 10374 : Member : 149 : Size : 3 : Leaf : 0 : Linkage : 3.24341
NODE 10134 : Member : 149 : Size : 2 : Leaf : 0 : Linkage : 3.09983
NODE 150 : Member : 149 : Size : 1 : Leaf : 1 : Linkage : nan
NODE 3268 : Member : 3267 : Size : 1 : Leaf : 1 : Linkage : nan
NODE 2124 : Member : 2123 : Size : 1 : Leaf : 1 : Linkage : nan
NODE 5049 : Member : 5048 : Size : 1 : Leaf : 1 : Linkage : nan
NODE 4009 : Member : 4008 : Size : 1 : Leaf : 1 : Linkage : nan
NODE 11035 : Member : 903 : Size : 20 : Leaf : 0 : Linkage : 3.81073
NODE 10902 : Member : 1854 : Size : 6 : Leaf : 0 : Linkage : 3.66624
NODE 10664 : Member : 1854 : Size : 4 : Leaf : 0 : Linkage : 3.44947
NODE 7768 : Member : 1854 : Size : 3 : Leaf : 1 : Linkage : 2.07554
NODE 1526 : Member : 1525 : Size : 1 : Leaf : 1 : Linkage : nan
NODE 10489 : Member : 2536 : Size : 2 : Leaf : 0 : Linkage : 3.3143
NODE 2537 : Member : 2536 : Size : 1 : Leaf : 1 : Linkage : nan
NODE 4313 : Member : 4312 : Size : 1 : Leaf : 1 : Linkage : nan
NODE 10311 : Member : 4793 : Size : 14 : Leaf : 0 : Linkage : 3.20871
NODE 9986 : Member : 383 : Size : 7 : Leaf : 0 : Linkage : 3.02249
NODE 9797 : Member : 383 : Size : 6 : Leaf : 1 : Linkage : 2.91962
NODE 2808 : Member : 2807 : Size : 1 : Leaf : 1 : Linkage : nan
NODE 9102 : Member : 4571 : Size : 7 : Leaf : 1 : Linkage : 2.61173
NODE 11100 : Member : 3074 : Size : 7 : Leaf : 0 : Linkage : 3.90723
NODE 9514 : Member : 3074 : Size : 5 : Leaf : 1 : Linkage : 2.78538
NODE 7120 : Member : 2802 : Size : 2 : Leaf : 1 : Linkage : 1.7917
NODE 11333 : Member : 1658 : Size : 7 : Leaf : 0 : Linkage : 4.25252
NODE 10867 : Member : 4067 : Size : 4 : Leaf : 0 : Linkage : 3.63567
NODE 9821 : Member : 1658 : Size : 2 : Leaf : 1 : Linkage : 2.93446
NODE 8973 : Member : 4067 : Size : 2 : Leaf : 1 : Linkage : 2.57247
NODE 10557 : Member : 4322 : Size : 3 : Leaf : 0 : Linkage : 3.362
NODE 5932 : Member : 4311 : Size : 2 : Leaf : 1 : Linkage : 0.599279
NODE 1408 : Member : 1407 : Size : 1 : Leaf : 1 : Linkage : nan
NODE 11539 : Member : 2442 : Size : 30 : Leaf : 0 : Linkage : 4.82611
NODE 11489 : Member : 2442 : Size : 27 : Leaf : 0 : Linkage : 4.63884
NODE 11414 : Member : 1343 : Size : 7 : Leaf : 0 : Linkage : 4.40941
NODE 10998 : Member : 1343 : Size : 6 : Leaf : 0 : Linkage : 3.76475
NODE 10676 : Member : 4816 : Size : 3 : Leaf : 0 : Linkage : 3.45914
NODE 9013 : Member : 1258 : Size : 2 : Leaf : 1 : Linkage : 2.58363
NODE 2823 : Member : 2822 : Size : 1 : Leaf : 1 : Linkage : nan
NODE 9526 : Member : 1343 : Size : 3 : Leaf : 1 : Linkage : 2.79218
NODE 2679 : Member : 2678 : Size : 1 : Leaf : 1 : Linkage : nan
NODE 11254 : Member : 1022 : Size : 20 : Leaf : 0 : Linkage : 4.11476
NODE 11141 : Member : 1022 : Size : 19 : Leaf : 0 : Linkage : 3.95588
NODE 10973 : Member : 3406 : Size : 14 : Leaf : 0 : Linkage : 3.73842
NODE 10789 : Member : 2959 : Size : 7 : Leaf : 0 : Linkage : 3.56081
NODE 10198 : Member : 2959 : Size : 6 : Leaf : 0 : Linkage : 3.13807
NODE 9792 : Member : 2959 : Size : 5 : Leaf : 1 : Linkage : 2.91614
NODE 1461 : Member : 1460 : Size : 1 : Leaf : 1 : Linkage : nan
NODE 1009 : Member : 1008 : Size : 1 : Leaf : 1 : Linkage : nan
NODE 10085 : Member : 3406 : Size : 7 : Leaf : 0 : Linkage : 3.07331
NODE 9536 : Member : 3406 : Size : 6 : Leaf : 1 : Linkage : 2.80093
NODE 1635 : Member : 1634 : Size : 1 : Leaf : 1 : Linkage : nan
NODE 10923 : Member : 1177 : Size : 5 : Leaf : 0 : Linkage : 3.68045
NODE 10464 : Member : 1582 : Size : 4 : Leaf : 0 : Linkage : 3.29937
NODE 9167 : Member : 1177 : Size : 2 : Leaf : 1 : Linkage : 2.63881
NODE 8448 : Member : 1582 : Size : 2 : Leaf : 1 : Linkage : 2.35547
NODE 594 : Member : 593 : Size : 1 : Leaf : 1 : Linkage : nan
NODE 2577 : Member : 2576 : Size : 1 : Leaf : 1 : Linkage : nan
NODE 10635 : Member : 1574 : Size : 3 : Leaf : 0 : Linkage : 3.42134
NODE 9007 : Member : 211 : Size : 2 : Leaf : 1 : Linkage : 2.58139
NODE 1175 : Member : 1174 : Size : 1 : Leaf : 1 : Linkage : nan
NODE 11604 : Member : 5791 : Size : 123 : Leaf : 0 : Linkage : 5.15853
NODE 11572 : Member : 5250 : Size : 91 : Leaf : 0 : Linkage : 4.97298
NODE 11555 : Member : 5250 : Size : 85 : Leaf : 0 : Linkage : 4.90371
NODE 11500 : Member : 5250 : Size : 63 : Leaf : 0 : Linkage : 4.68188
NODE 11299 : Member : 1764 : Size : 18 : Leaf : 0 : Linkage : 4.20893
NODE 11061 : Member : 1764 : Size : 15 : Leaf : 0 : Linkage : 3.83555
NODE 10596 : Member : 1415 : Size : 12 : Leaf : 0 : Linkage : 3.38846
NODE 10399 : Member : 1415 : Size : 8 : Leaf : 0 : Linkage : 3.26172
NODE 9861 : Member : 1747 : Size : 4 : Leaf : 1 : Linkage : 2.95464
NODE 9699 : Member : 1415 : Size : 4 : Leaf : 1 : Linkage : 2.87475
NODE 9246 : Member : 5314 : Size : 4 : Leaf : 1 : Linkage : 2.67555
NODE 9883 : Member : 2045 : Size : 3 : Leaf : 1 : Linkage : 2.9707
NODE 10380 : Member : 2553 : Size : 3 : Leaf : 0 : Linkage : 3.24796
NODE 9656 : Member : 2553 : Size : 2 : Leaf : 1 : Linkage : 2.85291
NODE 5655 : Member : 5654 : Size : 1 : Leaf : 1 : Linkage : nan
NODE 11283 : Member : 5250 : Size : 45 : Leaf : 0 : Linkage : 4.17678
NODE 11126 : Member : 1760 : Size : 19 : Leaf : 0 : Linkage : 3.94299
NODE 11038 : Member : 1692 : Size : 14 : Leaf : 0 : Linkage : 3.81596
NODE 10452 : Member : 1692 : Size : 13 : Leaf : 0 : Linkage : 3.29067
NODE 9773 : Member : 1692 : Size : 10 : Leaf : 1 : Linkage : 2.90888
NODE 8952 : Member : 1035 : Size : 3 : Leaf : 1 : Linkage : 2.56646
NODE 1203 : Member : 1202 : Size : 1 : Leaf : 1 : Linkage : nan
NODE 10804 : Member : 3400 : Size : 5 : Leaf : 0 : Linkage : 3.57278
NODE 9857 : Member : 3400 : Size : 4 : Leaf : 1 : Linkage : 2.95284
NODE 1443 : Member : 1442 : Size : 1 : Leaf : 1 : Linkage : nan
NODE 10825 : Member : 5250 : Size : 26 : Leaf : 0 : Linkage : 3.58984
NODE 10610 : Member : 5250 : Size : 24 : Leaf : 0 : Linkage : 3.39803
NODE 10076 : Member : 1862 : Size : 18 : Leaf : 0 : Linkage : 3.06874
NODE 9273 : Member : 2653 : Size : 11 : Leaf : 1 : Linkage : 2.68741
NODE 9057 : Member : 5221 : Size : 7 : Leaf : 1 : Linkage : 2.59899
NODE 9349 : Member : 1391 : Size : 6 : Leaf : 1 : Linkage : 2.72131
NODE 8557 : Member : 444 : Size : 2 : Leaf : 1 : Linkage : 2.40087
NODE 11475 : Member : 1752 : Size : 22 : Leaf : 0 : Linkage : 4.59413
NODE 11163 : Member : 1752 : Size : 16 : Leaf : 0 : Linkage : 3.98009
NODE 10801 : Member : 1752 : Size : 14 : Leaf : 0 : Linkage : 3.57045
NODE 10652 : Member : 1436 : Size : 9 : Leaf : 0 : Linkage : 3.43901
NODE 10086 : Member : 177 : Size : 4 : Leaf : 0 : Linkage : 3.07339
NODE 9193 : Member : 177 : Size : 3 : Leaf : 1 : Linkage : 2.64983
NODE 5556 : Member : 5555 : Size : 1 : Leaf : 1 : Linkage : nan
NODE 9780 : Member : 1436 : Size : 5 : Leaf : 1 : Linkage : 2.91246
NODE 10492 : Member : 3512 : Size : 5 : Leaf : 0 : Linkage : 3.31624
NODE 9692 : Member : 1902 : Size : 2 : Leaf : 1 : Linkage : 2.87101
NODE 9675 : Member : 3512 : Size : 3 : Leaf : 1 : Linkage : 2.86426
NODE 9902 : Member : 2160 : Size : 2 : Leaf : 1 : Linkage : 2.97851
NODE 10897 : Member : 4529 : Size : 6 : Leaf : 0 : Linkage : 3.661
NODE 10291 : Member : 1804 : Size : 3 : Leaf : 0 : Linkage : 3.19183
NODE 9567 : Member : 1804 : Size : 2 : Leaf : 1 : Linkage : 2.81395
NODE 5296 : Member : 5295 : Size : 1 : Leaf : 1 : Linkage : nan
NODE 9742 : Member : 3862 : Size : 3 : Leaf : 1 : Linkage : 2.88944
NODE 11366 : Member : 1222 : Size : 6 : Leaf : 0 : Linkage : 4.30171
NODE 10779 : Member : 1222 : Size : 4 : Leaf : 0 : Linkage : 3.55396
NODE 10122 : Member : 2592 : Size : 2 : Leaf : 0 : Linkage : 3.09457
NODE 2593 : Member : 2592 : Size : 1 : Leaf : 1 : Linkage : nan
NODE 4259 : Member : 4258 : Size : 1 : Leaf : 1 : Linkage : nan
NODE 8360 : Member : 1197 : Size : 2 : Leaf : 1 : Linkage : 2.31713
NODE 8124 : Member : 1199 : Size : 2 : Leaf : 1 : Linkage : 2.2254
NODE 11260 : Member : 1690 : Size : 32 : Leaf : 0 : Linkage : 4.13294
NODE 10680 : Member : 5040 : Size : 18 : Leaf : 0 : Linkage : 3.46189
NODE 10515 : Member : 5040 : Size : 16 : Leaf : 0 : Linkage : 3.33269
NODE 9984 : Member : 4171 : Size : 13 : Leaf : 0 : Linkage : 3.022
NODE 9459 : Member : 4171 : Size : 5 : Leaf : 1 : Linkage : 2.76326
NODE 9359 : Member : 5040 : Size : 8 : Leaf : 1 : Linkage : 2.72529
NODE 8967 : Member : 1690 : Size : 3 : Leaf : 1 : Linkage : 2.5707
NODE 9563 : Member : 1148 : Size : 2 : Leaf : 1 : Linkage : 2.81219
NODE 10574 : Member : 1005 : Size : 14 : Leaf : 0 : Linkage : 3.37415
NODE 9916 : Member : 1160 : Size : 7 : Leaf : 1 : Linkage : 2.98356
NODE 9360 : Member : 1960 : Size : 7 : Leaf : 1 : Linkage : 2.72532
NODE 11592 : Member : 2503 : Size : 21 : Leaf : 0 : Linkage : 5.06961
NODE 11579 : Member : 2293 : Size : 6 : Leaf : 0 : Linkage : 4.98852
NODE 11314 : Member : 2293 : Size : 5 : Leaf : 0 : Linkage : 4.22507
NODE 9870 : Member : 2293 : Size : 4 : Leaf : 1 : Linkage : 2.96126
NODE 2832 : Member : 2831 : Size : 1 : Leaf : 1 : Linkage : nan
NODE 3933 : Member : 3932 : Size : 1 : Leaf : 1 : Linkage : nan
NODE 11278 : Member : 2468 : Size : 15 : Leaf : 0 : Linkage : 4.16109
NODE 10991 : Member : 2420 : Size : 4 : Leaf : 0 : Linkage : 3.7584
NODE 9502 : Member : 2471 : Size : 3 : Leaf : 1 : Linkage : 2.78098
NODE 1549 : Member : 1548 : Size : 1 : Leaf : 1 : Linkage : nan
NODE 10817 : Member : 5094 : Size : 11 : Leaf : 0 : Linkage : 3.58343
NODE 10184 : Member : 5512 : Size : 5 : Leaf : 0 : Linkage : 3.12854
NODE 8907 : Member : 1151 : Size : 3 : Leaf : 1 : Linkage : 2.5506
NODE 6425 : Member : 5512 : Size : 2 : Leaf : 1 : Linkage : 1.32218
NODE 8921 : Member : 2503 : Size : 6 : Leaf : 1 : Linkage : 2.55489
NODE 5608 : Member : 5607 : Size : 1 : Leaf : 1 : Linkage : nan
NODE 11650 : Member : 1577 : Size : 19 : Leaf : 0 : Linkage : 5.60995
NODE 11514 : Member : 1172 : Size : 11 : Leaf : 0 : Linkage : 4.73145
NODE 11270 : Member : 1172 : Size : 8 : Leaf : 0 : Linkage : 4.14816
NODE 11162 : Member : 1172 : Size : 5 : Leaf : 0 : Linkage : 3.97752
NODE 10710 : Member : 1172 : Size : 4 : Leaf : 0 : Linkage : 3.49184
NODE 9584 : Member : 2197 : Size : 3 : Leaf : 1 : Linkage : 2.81896
NODE 543 : Member : 542 : Size : 1 : Leaf : 1 : Linkage : nan
NODE 641 : Member : 640 : Size : 1 : Leaf : 1 : Linkage : nan
NODE 10546 : Member : 1087 : Size : 3 : Leaf : 0 : Linkage : 3.35078
NODE 8615 : Member : 490 : Size : 2 : Leaf : 1 : Linkage : 2.4284
NODE 5685 : Member : 5684 : Size : 1 : Leaf : 1 : Linkage : nan
NODE 11204 : Member : 951 : Size : 3 : Leaf : 0 : Linkage : 4.03511
NODE 9997 : Member : 951 : Size : 2 : Leaf : 0 : Linkage : 3.02916
NODE 952 : Member : 951 : Size : 1 : Leaf : 1 : Linkage : nan
NODE 3539 : Member : 3538 : Size : 1 : Leaf : 1 : Linkage : nan
NODE 2056 : Member : 2055 : Size : 1 : Leaf : 1 : Linkage : nan
NODE 11413 : Member : 1695 : Size : 8 : Leaf : 0 : Linkage : 4.40838
NODE 11391 : Member : 1695 : Size : 7 : Leaf : 0 : Linkage : 4.36209
NODE 11272 : Member : 1695 : Size : 4 : Leaf : 0 : Linkage : 4.15054
NODE 10421 : Member : 1695 : Size : 3 : Leaf : 0 : Linkage : 3.27135
NODE 9754 : Member : 1695 : Size : 2 : Leaf : 1 : Linkage : 2.89503
NODE 960 : Member : 959 : Size : 1 : Leaf : 1 : Linkage : nan
NODE 1294 : Member : 1293 : Size : 1 : Leaf : 1 : Linkage : nan
NODE 10160 : Member : 981 : Size : 3 : Leaf : 0 : Linkage : 3.11542
NODE 8868 : Member : 981 : Size : 2 : Leaf : 1 : Linkage : 2.53444
NODE 4140 : Member : 4139 : Size : 1 : Leaf : 1 : Linkage : nan
NODE 3656 : Member : 3655 : Size : 1 : Leaf : 1 : Linkage : nan
NODE 11690 : Member : 2287 : Size : 516 : Leaf : 0 : Linkage : 6.76902
NODE 11669 : Member : 4852 : Size : 280 : Leaf : 0 : Linkage : 6.03132
NODE 11629 : Member : 4852 : Size : 274 : Leaf : 0 : Linkage : 5.37644
NODE 11588 : Member : 4852 : Size : 220 : Leaf : 0 : Linkage : 5.04118
NODE 11564 : Member : 109 : Size : 69 : Leaf : 0 : Linkage : 4.93049
NODE 11495 : Member : 1848 : Size : 22 : Leaf : 0 : Linkage : 4.65797
NODE 11409 : Member : 4420 : Size : 8 : Leaf : 0 : Linkage : 4.40377
NODE 11101 : Member : 3429 : Size : 3 : Leaf : 0 : Linkage : 3.90724
NODE 10077 : Member : 3429 : Size : 2 : Leaf : 0 : Linkage : 3.0695
NODE 3430 : Member : 3429 : Size : 1 : Leaf : 1 : Linkage : nan
NODE 4045 : Member : 4044 : Size : 1 : Leaf : 1 : Linkage : nan
NODE 3451 : Member : 3450 : Size : 1 : Leaf : 1 : Linkage : nan
NODE 10177 : Member : 4420 : Size : 5 : Leaf : 0 : Linkage : 3.12434
NODE 9832 : Member : 4420 : Size : 4 : Leaf : 1 : Linkage : 2.93999
NODE 4261 : Member : 4260 : Size : 1 : Leaf : 1 : Linkage : nan
NODE 11124 : Member : 5712 : Size : 14 : Leaf : 0 : Linkage : 3.93971
NODE 11036 : Member : 5712 : Size : 8 : Leaf : 0 : Linkage : 3.81087
NODE 10796 : Member : 5712 : Size : 7 : Leaf : 0 : Linkage : 3.56837
NODE 10480 : Member : 5712 : Size : 6 : Leaf : 0 : Linkage : 3.30743
NODE 9032 : Member : 5712 : Size : 4 : Leaf : 1 : Linkage : 2.59005
NODE 8938 : Member : 3092 : Size : 2 : Leaf : 1 : Linkage : 2.56105
NODE 3906 : Member : 3905 : Size : 1 : Leaf : 1 : Linkage : nan
NODE 2330 : Member : 2329 : Size : 1 : Leaf : 1 : Linkage : nan
NODE 10476 : Member : 3368 : Size : 6 : Leaf : 0 : Linkage : 3.30485
NODE 10224 : Member : 3368 : Size : 4 : Leaf : 0 : Linkage : 3.14871
NODE 8000 : Member : 3368 : Size : 3 : Leaf : 1 : Linkage : 2.17247
NODE 4718 : Member : 4717 : Size : 1 : Leaf : 1 : Linkage : nan
NODE 8209 : Member : 1848 : Size : 2 : Leaf : 1 : Linkage : 2.25257
NODE 11202 : Member : 300 : Size : 47 : Leaf : 0 : Linkage : 4.03345
NODE 11120 : Member : 3542 : Size : 35 : Leaf : 0 : Linkage : 3.93584
NODE 10861 : Member : 2682 : Size : 22 : Leaf : 0 : Linkage : 3.63327
NODE 10443 : Member : 2682 : Size : 20 : Leaf : 0 : Linkage : 3.28449
NODE 10186 : Member : 2840 : Size : 8 : Leaf : 0 : Linkage : 3.12979
NODE 9104 : Member : 3865 : Size : 6 : Leaf : 1 : Linkage : 2.61319
NODE 8518 : Member : 2219 : Size : 2 : Leaf : 1 : Linkage : 2.38403
NODE 9804 : Member : 3542 : Size : 12 : Leaf : 1 : Linkage : 2.92344
NODE 8123 : Member : 362 : Size : 2 : Leaf : 1 : Linkage : 2.2247
NODE 10706 : Member : 2320 : Size : 13 : Leaf : 0 : Linkage : 3.48929
NODE 10173 : Member : 2320 : Size : 10 : Leaf : 0 : Linkage : 3.12202
NODE 9951 : Member : 4796 : Size : 4 : Leaf : 0 : Linkage : 3.0051
NODE 8053 : Member : 4796 : Size : 3 : Leaf : 1 : Linkage : 2.19363
NODE 925 : Member : 924 : Size : 1 : Leaf : 1 : Linkage : nan
NODE 9159 : Member : 2320 : Size : 6 : Leaf : 1 : Linkage : 2.63411
NODE 9128 : Member : 699 : Size : 3 : Leaf : 1 : Linkage : 2.62246
NODE 10914 : Member : 3722 : Size : 12 : Leaf : 0 : Linkage : 3.67498
NODE 9989 : Member : 3487 : Size : 9 : Leaf : 0 : Linkage : 3.02349
NODE 9449 : Member : 733 : Size : 7 : Leaf : 1 : Linkage : 2.75906
NODE 7077 : Member : 532 : Size : 2 : Leaf : 1 : Linkage : 1.76853
NODE 9182 : Member : 4784 : Size : 3 : Leaf : 1 : Linkage : 2.64522
NODE 11557 : Member : 320 : Size : 151 : Leaf : 0 : Linkage : 4.90405
NODE 11432 : Member : 3284 : Size : 59 : Leaf : 0 : Linkage : 4.47346
NODE 11340 : Member : 3860 : Size : 15 : Leaf : 0 : Linkage : 4.26993
NODE 10953 : Member : 3860 : Size : 13 : Leaf : 0 : Linkage : 3.71702
NODE 10149 : Member : 3479 : Size : 8 : Leaf : 0 : Linkage : 3.10791
NODE 9683 : Member : 4809 : Size : 5 : Leaf : 1 : Linkage : 2.86804
NODE 8190 : Member : 3552 : Size : 3 : Leaf : 1 : Linkage : 2.24653
NODE 9738 : Member : 4806 : Size : 5 : Leaf : 1 : Linkage : 2.88758
NODE 9394 : Member : 400 : Size : 2 : Leaf : 1 : Linkage : 2.73887
NODE 11161 : Member : 3284 : Size : 44 : Leaf : 0 : Linkage : 3.97744
NODE 11149 : Member : 622 : Size : 15 : Leaf : 0 : Linkage : 3.96367
NODE 10846 : Member : 622 : Size : 13 : Leaf : 0 : Linkage : 3.61895
NODE 10329 : Member : 622 : Size : 8 : Leaf : 0 : Linkage : 3.22042
NODE 9846 : Member : 622 : Size : 7 : Leaf : 1 : Linkage : 2.94826
NODE 4196 : Member : 4195 : Size : 1 : Leaf : 1 : Linkage : nan
NODE 9787 : Member : 181 : Size : 5 : Leaf : 1 : Linkage : 2.91469
NODE 8486 : Member : 3544 : Size : 2 : Leaf : 1 : Linkage : 2.37241
NODE 10811 : Member : 4684 : Size : 29 : Leaf : 0 : Linkage : 3.57997
NODE 10342 : Member : 4684 : Size : 26 : Leaf : 0 : Linkage : 3.22812
NODE 9887 : Member : 4679 : Size : 9 : Leaf : 1 : Linkage : 2.9717
NODE 9788 : Member : 4684 : Size : 17 : Leaf : 1 : Linkage : 2.91513
NODE 10179 : Member : 4738 : Size : 3 : Leaf : 0 : Linkage : 3.12502
NODE 8818 : Member : 1847 : Size : 2 : Leaf : 1 : Linkage : 2.51171
NODE 1621 : Member : 1620 : Size : 1 : Leaf : 1 : Linkage : nan
NODE 11358 : Member : 4852 : Size : 92 : Leaf : 0 : Linkage : 4.2952
NODE 11282 : Member : 4852 : Size : 78 : Leaf : 0 : Linkage : 4.17539
NODE 11091 : Member : 320 : Size : 72 : Leaf : 0 : Linkage : 3.88923
NODE 10893 : Member : 320 : Size : 66 : Leaf : 0 : Linkage : 3.6574
NODE 10778 : Member : 320 : Size : 58 : Leaf : 0 : Linkage : 3.55312
NODE 10450 : Member : 4852 : Size : 46 : Leaf : 0 : Linkage : 3.28882
NODE 10042 : Member : 3830 : Size : 25 : Leaf : 0 : Linkage : 3.05184
NODE 9817 : Member : 2564 : Size : 22 : Leaf : 1 : Linkage : 2.92951
NODE 6978 : Member : 2299 : Size : 3 : Leaf : 1 : Linkage : 1.71402
NODE 9983 : Member : 4960 : Size : 21 : Leaf : 0 : Linkage : 3.02153
NODE 9828 : Member : 4960 : Size : 19 : Leaf : 1 : Linkage : 2.93854
NODE 6687 : Member : 2397 : Size : 2 : Leaf : 1 : Linkage : 1.52702
NODE 9807 : Member : 5730 : Size : 12 : Leaf : 1 : Linkage : 2.92481
NODE 10190 : Member : 196 : Size : 8 : Leaf : 0 : Linkage : 3.13414
NODE 7650 : Member : 5644 : Size : 3 : Leaf : 1 : Linkage : 2.03251
NODE 7186 : Member : 196 : Size : 5 : Leaf : 1 : Linkage : 1.82154
NODE 10062 : Member : 4636 : Size : 6 : Leaf : 0 : Linkage : 3.06031
NODE 9307 : Member : 4636 : Size : 4 : Leaf : 1 : Linkage : 2.70261
NODE 7634 : Member : 4583 : Size : 2 : Leaf : 1 : Linkage : 2.02642
NODE 10739 : Member : 3608 : Size : 6 : Leaf : 0 : Linkage : 3.51682
NODE 10227 : Member : 3869 : Size : 4 : Leaf : 0 : Linkage : 3.14961
NODE 9272 : Member : 3869 : Size : 3 : Leaf : 1 : Linkage : 2.68706
NODE 1446 : Member : 1445 : Size : 1 : Leaf : 1 : Linkage : nan
NODE 6273 : Member : 2647 : Size : 2 : Leaf : 1 : Linkage : 1.18386
NODE 11222 : Member : 2331 : Size : 14 : Leaf : 0 : Linkage : 4.05688
NODE 10833 : Member : 2331 : Size : 11 : Leaf : 0 : Linkage : 3.60232
NODE 10440 : Member : 2331 : Size : 9 : Leaf : 0 : Linkage : 3.28161
NODE 9936 : Member : 4969 : Size : 5 : Leaf : 1 : Linkage : 2.99714
NODE 9451 : Member : 3297 : Size : 4 : Leaf : 1 : Linkage : 2.75978
NODE 8471 : Member : 3336 : Size : 2 : Leaf : 1 : Linkage : 2.36491
NODE 10623 : Member : 2493 : Size : 3 : Leaf : 0 : Linkage : 3.41229
NODE 9303 : Member : 1 : Size : 2 : Leaf : 1 : Linkage : 2.70134
NODE 222 : Member : 221 : Size : 1 : Leaf : 1 : Linkage : nan
NODE 11546 : Member : 2230 : Size : 54 : Leaf : 0 : Linkage : 4.87477
NODE 11532 : Member : 2230 : Size : 38 : Leaf : 0 : Linkage : 4.80915
NODE 11114 : Member : 2230 : Size : 35 : Leaf : 0 : Linkage : 3.93049
NODE 10785 : Member : 3642 : Size : 9 : Leaf : 0 : Linkage : 3.55747
NODE 10621 : Member : 3642 : Size : 7 : Leaf : 0 : Linkage : 3.40551
NODE 10068 : Member : 3642 : Size : 5 : Leaf : 0 : Linkage : 3.0647
NODE 9455 : Member : 3642 : Size : 3 : Leaf : 1 : Linkage : 2.76081
NODE 6238 : Member : 5646 : Size : 2 : Leaf : 1 : Linkage : 1.126
NODE 7698 : Member : 3721 : Size : 2 : Leaf : 1 : Linkage : 2.04973
NODE 9255 : Member : 3126 : Size : 2 : Leaf : 1 : Linkage : 2.68056
NODE 10568 : Member : 792 : Size : 26 : Leaf : 0 : Linkage : 3.36963
NODE 10466 : Member : 2230 : Size : 24 : Leaf : 0 : Linkage : 3.3006
NODE 10136 : Member : 2230 : Size : 22 : Leaf : 0 : Linkage : 3.10049
NODE 9503 : Member : 792 : Size : 19 : Leaf : 1 : Linkage : 2.78108
NODE 8384 : Member : 2287 : Size : 3 : Leaf : 1 : Linkage : 2.32637
NODE 9036 : Member : 261 : Size : 2 : Leaf : 1 : Linkage : 2.59056
NODE 7982 : Member : 438 : Size : 2 : Leaf : 1 : Linkage : 2.16472
NODE 9163 : Member : 2039 : Size : 3 : Leaf : 1 : Linkage : 2.63741
NODE 11476 : Member : 4890 : Size : 16 : Leaf : 0 : Linkage : 4.59484
NODE 11344 : Member : 4835 : Size : 11 : Leaf : 0 : Linkage : 4.27546
NODE 10096 : Member : 4835 : Size : 9 : Leaf : 0 : Linkage : 3.07921
NODE 8829 : Member : 4835 : Size : 7 : Leaf : 1 : Linkage : 2.51703
NODE 7093 : Member : 3652 : Size : 2 : Leaf : 1 : Linkage : 1.77677
NODE 8066 : Member : 1057 : Size : 2 : Leaf : 1 : Linkage : 2.19891
NODE 11024 : Member : 2248 : Size : 5 : Leaf : 0 : Linkage : 3.79931
NODE 10592 : Member : 2248 : Size : 3 : Leaf : 0 : Linkage : 3.3857
NODE 9302 : Member : 842 : Size : 2 : Leaf : 1 : Linkage : 2.70083
NODE 2142 : Member : 2141 : Size : 1 : Leaf : 1 : Linkage : nan
NODE 10391 : Member : 167 : Size : 2 : Leaf : 0 : Linkage : 3.25691
NODE 168 : Member : 167 : Size : 1 : Leaf : 1 : Linkage : nan
NODE 1988 : Member : 1987 : Size : 1 : Leaf : 1 : Linkage : nan
NODE 10992 : Member : 3624 : Size : 6 : Leaf : 0 : Linkage : 3.75942
NODE 10593 : Member : 3624 : Size : 4 : Leaf : 0 : Linkage : 3.38645
NODE 8783 : Member : 3624 : Size : 3 : Leaf : 1 : Linkage : 2.497
NODE 4832 : Member : 4831 : Size : 1 : Leaf : 1 : Linkage : nan
NODE 9612 : Member : 424 : Size : 2 : Leaf : 1 : Linkage : 2.8296
NODE 11666 : Member : 4286 : Size : 236 : Leaf : 0 : Linkage : 5.91166
NODE 11627 : Member : 4286 : Size : 234 : Leaf : 0 : Linkage : 5.35862
NODE 11589 : Member : 850 : Size : 79 : Leaf : 0 : Linkage : 5.05453
NODE 11492 : Member : 5487 : Size : 75 : Leaf : 0 : Linkage : 4.65218
NODE 11447 : Member : 4929 : Size : 38 : Leaf : 0 : Linkage : 4.51421
NODE 11381 : Member : 2981 : Size : 8 : Leaf : 0 : Linkage : 4.33522
NODE 11170 : Member : 2981 : Size : 6 : Leaf : 0 : Linkage : 3.98795
NODE 10494 : Member : 3699 : Size : 4 : Leaf : 0 : Linkage : 3.31662
NODE 10300 : Member : 3699 : Size : 3 : Leaf : 0 : Linkage : 3.2
NODE 9571 : Member : 2981 : Size : 2 : Leaf : 1 : Linkage : 2.81542
NODE 4803 : Member : 4802 : Size : 1 : Leaf : 1 : Linkage : nan
NODE 3222 : Member : 3221 : Size : 1 : Leaf : 1 : Linkage : nan
NODE 9982 : Member : 1792 : Size : 2 : Leaf : 0 : Linkage : 3.02116
NODE 1793 : Member : 1792 : Size : 1 : Leaf : 1 : Linkage : nan
NODE 4112 : Member : 4111 : Size : 1 : Leaf : 1 : Linkage : nan
NODE 10847 : Member : 4119 : Size : 2 : Leaf : 0 : Linkage : 3.61938
NODE 4120 : Member : 4119 : Size : 1 : Leaf : 1 : Linkage : nan
NODE 4136 : Member : 4135 : Size : 1 : Leaf : 1 : Linkage : nan
NODE 11325 : Member : 4929 : Size : 30 : Leaf : 0 : Linkage : 4.23449
NODE 11207 : Member : 4929 : Size : 25 : Leaf : 0 : Linkage : 4.03805
NODE 10912 : Member : 4333 : Size : 10 : Leaf : 0 : Linkage : 3.67396
NODE 10267 : Member : 4333 : Size : 6 : Leaf : 0 : Linkage : 3.17529
NODE 10049 : Member : 2181 : Size : 3 : Leaf : 0 : Linkage : 3.05603
NODE 7975 : Member : 2181 : Size : 2 : Leaf : 1 : Linkage : 2.1629
NODE 939 : Member : 938 : Size : 1 : Leaf : 1 : Linkage : nan
NODE 8851 : Member : 4333 : Size : 3 : Leaf : 1 : Linkage : 2.52728
NODE 10016 : Member : 5175 : Size : 4 : Leaf : 0 : Linkage : 3.03913
NODE 7180 : Member : 5175 : Size : 3 : Leaf : 1 : Linkage : 1.81941
NODE 1302 : Member : 1301 : Size : 1 : Leaf : 1 : Linkage : nan
NODE 10906 : Member : 5134 : Size : 15 : Leaf : 0 : Linkage : 3.66875
NODE 10470 : Member : 4929 : Size : 10 : Leaf : 0 : Linkage : 3.30127
NODE 10308 : Member : 4929 : Size : 8 : Leaf : 0 : Linkage : 3.20824
NODE 9597 : Member : 548 : Size : 5 : Leaf : 1 : Linkage : 2.82333
NODE 9529 : Member : 3402 : Size : 3 : Leaf : 1 : Linkage : 2.79432
NODE 7293 : Member : 1793 : Size : 2 : Leaf : 1 : Linkage : 1.87132
NODE 9481 : Member : 1790 : Size : 5 : Leaf : 1 : Linkage : 2.77159
NODE 11175 : Member : 5328 : Size : 5 : Leaf : 0 : Linkage : 3.99557
NODE 10130 : Member : 5328 : Size : 4 : Leaf : 0 : Linkage : 3.09881
NODE 9601 : Member : 3041 : Size : 2 : Leaf : 1 : Linkage : 2.8248
NODE 5934 : Member : 5328 : Size : 2 : Leaf : 1 : Linkage : 0.603525
NODE 5347 : Member : 5346 : Size : 1 : Leaf : 1 : Linkage : nan
NODE 11406 : Member : 3747 : Size : 37 : Leaf : 0 : Linkage : 4.39149
NODE 11315 : Member : 3289 : Size : 3 : Leaf : 0 : Linkage : 4.22753
NODE 9149 : Member : 302 : Size : 2 : Leaf : 1 : Linkage : 2.63047
NODE 5815 : Member : 5814 : Size : 1 : Leaf : 1 : Linkage : nan
NODE 11119 : Member : 883 : Size : 34 : Leaf : 0 : Linkage : 3.93557
NODE 10959 : Member : 883 : Size : 30 : Leaf : 0 : Linkage : 3.72115
NODE 10648 : Member : 3002 : Size : 20 : Leaf : 0 : Linkage : 3.43493
NODE 10490 : Member : 563 : Size : 11 : Leaf : 0 : Linkage : 3.3147
NODE 9508 : Member : 3548 : Size : 9 : Leaf : 1 : Linkage : 2.7832
NODE 8779 : Member : 4606 : Size : 2 : Leaf : 1 : Linkage : 2.49632
NODE 10201 : Member : 3002 : Size : 9 : Leaf : 0 : Linkage : 3.13988
NODE 9775 : Member : 3002 : Size : 7 : Leaf : 1 : Linkage : 2.91015
NODE 8889 : Member : 1969 : Size : 2 : Leaf : 1 : Linkage : 2.54282
NODE 10583 : Member : 3747 : Size : 10 : Leaf : 0 : Linkage : 3.37853
NODE 10005 : Member : 4264 : Size : 7 : Leaf : 0 : Linkage : 3.03473
NODE 9264 : Member : 3747 : Size : 5 : Leaf : 1 : Linkage : 2.68428
NODE 8129 : Member : 835 : Size : 2 : Leaf : 1 : Linkage : 2.22661
NODE 9745 : Member : 3310 : Size : 3 : Leaf : 1 : Linkage : 2.89117
NODE 9022 : Member : 2545 : Size : 4 : Leaf : 1 : Linkage : 2.58645
NODE 11316 : Member : 4473 : Size : 4 : Leaf : 0 : Linkage : 4.22764
NODE 10624 : Member : 1380 : Size : 2 : Leaf : 0 : Linkage : 3.41277
NODE 1381 : Member : 1380 : Size : 1 : Leaf : 1 : Linkage : nan
NODE 4083 : Member : 4082 : Size : 1 : Leaf : 1 : Linkage : nan
NODE 10191 : Member : 4473 : Size : 2 : Leaf : 0 : Linkage : 3.13435
NODE 4474 : Member : 4473 : Size : 1 : Leaf : 1 : Linkage : nan
NODE 4890 : Member : 4889 : Size : 1 : Leaf : 1 : Linkage : nan
NODE 11530 : Member : 702 : Size : 155 : Leaf : 0 : Linkage : 4.80872
NODE 11499 : Member : 2846 : Size : 82 : Leaf : 0 : Linkage : 4.67319
NODE 11430 : Member : 2846 : Size : 78 : Leaf : 0 : Linkage : 4.46335
NODE 11286 : Member : 4032 : Size : 56 : Leaf : 0 : Linkage : 4.18257
NODE 10950 : Member : 2813 : Size : 15 : Leaf : 0 : Linkage : 3.712
NODE 10431 : Member : 4301 : Size : 12 : Leaf : 0 : Linkage : 3.27745
NODE 9676 : Member : 4301 : Size : 10 : Leaf : 1 : Linkage : 2.86453
NODE 8976 : Member : 2054 : Size : 2 : Leaf : 1 : Linkage : 2.57389
NODE 9222 : Member : 4121 : Size : 3 : Leaf : 1 : Linkage : 2.66534
NODE 10843 : Member : 4463 : Size : 41 : Leaf : 0 : Linkage : 3.61436
NODE 10423 : Member : 4463 : Size : 25 : Leaf : 0 : Linkage : 3.27229
NODE 10074 : Member : 3438 : Size : 7 : Leaf : 0 : Linkage : 3.06823
NODE 9482 : Member : 3438 : Size : 4 : Leaf : 1 : Linkage : 2.77178
NODE 8663 : Member : 2601 : Size : 3 : Leaf : 1 : Linkage : 2.44744
NODE 9660 : Member : 4463 : Size : 18 : Leaf : 1 : Linkage : 2.85501
NODE 10093 : Member : 3066 : Size : 16 : Leaf : 0 : Linkage : 3.07836
NODE 9781 : Member : 5105 : Size : 4 : Leaf : 1 : Linkage : 2.91269
NODE 9195 : Member : 3066 : Size : 12 : Leaf : 1 : Linkage : 2.65037
NODE 11128 : Member : 1903 : Size : 22 : Leaf : 0 : Linkage : 3.94424
NODE 10393 : Member : 1903 : Size : 15 : Leaf : 0 : Linkage : 3.25793
NODE 9827 : Member : 994 : Size : 11 : Leaf : 1 : Linkage : 2.93755
NODE 8960 : Member : 2989 : Size : 4 : Leaf : 1 : Linkage : 2.56919
NODE 10390 : Member : 3138 : Size : 7 : Leaf : 0 : Linkage : 3.25687
NODE 9751 : Member : 5678 : Size : 3 : Leaf : 1 : Linkage : 2.89386
NODE 8901 : Member : 227 : Size : 4 : Leaf : 1 : Linkage : 2.54597
NODE 10844 : Member : 3625 : Size : 4 : Leaf : 0 : Linkage : 3.61505
NODE 9876 : Member : 3625 : Size : 3 : Leaf : 1 : Linkage : 2.96698
NODE 1377 : Member : 1376 : Size : 1 : Leaf : 1 : Linkage : nan
NODE 11469 : Member : 4286 : Size : 73 : Leaf : 0 : Linkage : 4.57087
NODE 11402 : Member : 3159 : Size : 58 : Leaf : 0 : Linkage : 4.38908
NODE 11248 : Member : 4340 : Size : 18 : Leaf : 0 : Linkage : 4.10581
NODE 10900 : Member : 5187 : Size : 4 : Leaf : 0 : Linkage : 3.66533
NODE 9226 : Member : 5187 : Size : 3 : Leaf : 1 : Linkage : 2.66678
NODE 1459 : Member : 1458 : Size : 1 : Leaf : 1 : Linkage : nan
NODE 10608 : Member : 4340 : Size : 14 : Leaf : 0 : Linkage : 3.39704
NODE 10070 : Member : 4340 : Size : 10 : Leaf : 0 : Linkage : 3.06507
NODE 9901 : Member : 4340 : Size : 9 : Leaf : 1 : Linkage : 2.97809
NODE 3229 : Member : 3228 : Size : 1 : Leaf : 1 : Linkage : nan
NODE 9898 : Member : 2002 : Size : 4 : Leaf : 1 : Linkage : 2.97618
NODE 11198 : Member : 2298 : Size : 40 : Leaf : 0 : Linkage : 4.03228
NODE 10935 : Member : 2298 : Size : 39 : Leaf : 0 : Linkage : 3.69313
NODE 10669 : Member : 5315 : Size : 22 : Leaf : 0 : Linkage : 3.45402
NODE 9658 : Member : 4286 : Size : 20 : Leaf : 1 : Linkage : 2.85427
NODE 9171 : Member : 1515 : Size : 2 : Leaf : 1 : Linkage : 2.64
NODE 10385 : Member : 4326 : Size : 17 : Leaf : 0 : Linkage : 3.25324
NODE 10148 : Member : 4267 : Size : 9 : Leaf : 0 : Linkage : 3.10762
NODE 9197 : Member : 3712 : Size : 8 : Leaf : 1 : Linkage : 2.65069
NODE 2745 : Member : 2744 : Size : 1 : Leaf : 1 : Linkage : nan
NODE 9558 : Member : 5411 : Size : 8 : Leaf : 1 : Linkage : 2.80996
NODE 593 : Member : 592 : Size : 1 : Leaf : 1 : Linkage : nan
NODE 11328 : Member : 2233 : Size : 15 : Leaf : 0 : Linkage : 4.24796
NODE 11271 : Member : 3065 : Size : 11 : Leaf : 0 : Linkage : 4.14837
NODE 11068 : Member : 820 : Size : 4 : Leaf : 0 : Linkage : 3.84317
NODE 10414 : Member : 820 : Size : 3 : Leaf : 0 : Linkage : 3.2691
NODE 6894 : Member : 700 : Size : 2 : Leaf : 1 : Linkage : 1.66476
NODE 451 : Member : 450 : Size : 1 : Leaf : 1 : Linkage : nan
NODE 2215 : Member : 2214 : Size : 1 : Leaf : 1 : Linkage : nan
NODE 10368 : Member : 3065 : Size : 7 : Leaf : 0 : Linkage : 3.24036
NODE 9512 : Member : 5351 : Size : 3 : Leaf : 1 : Linkage : 2.78416
NODE 9250 : Member : 3621 : Size : 4 : Leaf : 1 : Linkage : 2.67698
NODE 10781 : Member : 4436 : Size : 4 : Leaf : 0 : Linkage : 3.55565
NODE 9856 : Member : 4436 : Size : 3 : Leaf : 1 : Linkage : 2.95208
NODE 3809 : Member : 3808 : Size : 1 : Leaf : 1 : Linkage : nan
NODE 8800 : Member : 1294 : Size : 2 : Leaf : 1 : Linkage : 2.50334
NODE 11708 : Member : 4874 : Size : 2994 : Leaf : 0 : Linkage : 7.99384
NODE 11706 : Member : 609 : Size : 772 : Leaf : 0 : Linkage : 7.74531
NODE 11700 : Member : 4537 : Size : 6 : Leaf : 0 : Linkage : 7.32004
NODE 11648 : Member : 2104 : Size : 3 : Leaf : 0 : Linkage : 5.56608
NODE 11559 : Member : 2104 : Size : 2 : Leaf : 0 : Linkage : 4.90419
NODE 2105 : Member : 2104 : Size : 1 : Leaf : 1 : Linkage : nan
NODE 2579 : Member : 2578 : Size : 1 : Leaf : 1 : Linkage : nan
NODE 832 : Member : 831 : Size : 1 : Leaf : 1 : Linkage : nan
NODE 11454 : Member : 3585 : Size : 3 : Leaf : 0 : Linkage : 4.53032
NODE 8038 : Member : 3585 : Size : 2 : Leaf : 1 : Linkage : 2.18876
NODE 2457 : Member : 2456 : Size : 1 : Leaf : 1 : Linkage : nan
NODE 11699 : Member : 609 : Size : 766 : Leaf : 0 : Linkage : 7.25237
NODE 11684 : Member : 609 : Size : 751 : Leaf : 0 : Linkage : 6.43654
NODE 11674 : Member : 2620 : Size : 112 : Leaf : 0 : Linkage : 6.15435
NODE 11667 : Member : 2620 : Size : 111 : Leaf : 0 : Linkage : 5.91485
NODE 11612 : Member : 2620 : Size : 103 : Leaf : 0 : Linkage : 5.22392
NODE 11553 : Member : 2018 : Size : 45 : Leaf : 0 : Linkage : 4.89294
NODE 11428 : Member : 2018 : Size : 37 : Leaf : 0 : Linkage : 4.45068
NODE 11361 : Member : 2018 : Size : 22 : Leaf : 0 : Linkage : 4.29872
NODE 11025 : Member : 5137 : Size : 4 : Leaf : 0 : Linkage : 3.7997
NODE 9941 : Member : 5137 : Size : 3 : Leaf : 1 : Linkage : 2.99856
NODE 4041 : Member : 4040 : Size : 1 : Leaf : 1 : Linkage : nan
NODE 10875 : Member : 2018 : Size : 18 : Leaf : 0 : Linkage : 3.64003
NODE 10545 : Member : 1651 : Size : 9 : Leaf : 0 : Linkage : 3.35003
NODE 10351 : Member : 1651 : Size : 6 : Leaf : 0 : Linkage : 3.23234
NODE 8405 : Member : 1651 : Size : 5 : Leaf : 1 : Linkage : 2.33506
NODE 4109 : Member : 4108 : Size : 1 : Leaf : 1 : Linkage : nan
NODE 9354 : Member : 4530 : Size : 3 : Leaf : 1 : Linkage : 2.72323
NODE 10331 : Member : 2018 : Size : 9 : Leaf : 0 : Linkage : 3.22058
NODE 9587 : Member : 2018 : Size : 6 : Leaf : 1 : Linkage : 2.81948
NODE 8726 : Member : 4787 : Size : 3 : Leaf : 1 : Linkage : 2.47396
NODE 11185 : Member : 1645 : Size : 15 : Leaf : 0 : Linkage : 4.00762
NODE 10969 : Member : 1263 : Size : 7 : Leaf : 0 : Linkage : 3.73249
NODE 10722 : Member : 1263 : Size : 6 : Leaf : 0 : Linkage : 3.50376
NODE 9926 : Member : 4287 : Size : 2 : Leaf : 1 : Linkage : 2.98973
NODE 9918 : Member : 1263 : Size : 4 : Leaf : 1 : Linkage : 2.98459
NODE 4119 : Member : 4118 : Size : 1 : Leaf : 1 : Linkage : nan
NODE 10475 : Member : 1645 : Size : 8 : Leaf : 0 : Linkage : 3.3032
NODE 9820 : Member : 4668 : Size : 4 : Leaf : 1 : Linkage : 2.93439
NODE 7369 : Member : 1645 : Size : 4 : Leaf : 1 : Linkage : 1.91137
NODE 11407 : Member : 2212 : Size : 8 : Leaf : 0 : Linkage : 4.39865
NODE 11301 : Member : 48 : Size : 5 : Leaf : 0 : Linkage : 4.21144
NODE 10535 : Member : 2212 : Size : 3 : Leaf : 0 : Linkage : 3.34809
NODE 9895 : Member : 2212 : Size : 2 : Leaf : 1 : Linkage : 2.97405
NODE 2264 : Member : 2263 : Size : 1 : Leaf : 1 : Linkage : nan
NODE 6336 : Member : 48 : Size : 2 : Leaf : 1 : Linkage : 1.23506
NODE 10758 : Member : 5433 : Size : 3 : Leaf : 0 : Linkage : 3.53234
NODE 8843 : Member : 4773 : Size : 2 : Leaf : 1 : Linkage : 2.52373
NODE 1128 : Member : 1127 : Size : 1 : Leaf : 1 : Linkage : nan
NODE 11396 : Member : 2620 : Size : 58 : Leaf : 0 : Linkage : 4.37896
NODE 11337 : Member : 5829 : Size : 12 : Leaf : 0 : Linkage : 4.26669
NODE 11037 : Member : 5829 : Size : 10 : Leaf : 0 : Linkage : 3.81114
NODE 10554 : Member : 5829 : Size : 8 : Leaf : 0 : Linkage : 3.35858
NODE 9854 : Member : 5829 : Size : 6 : Leaf : 1 : Linkage : 2.95141
NODE 6996 : Member : 3831 : Size : 2 : Leaf : 1 : Linkage : 1.72249
NODE 9589 : Member : 327 : Size : 2 : Leaf : 1 : Linkage : 2.82041
NODE 9509 : Member : 3878 : Size : 2 : Leaf : 1 : Linkage : 2.78353
NODE 11319 : Member : 2620 : Size : 46 : Leaf : 0 : Linkage : 4.22998
NODE 11240 : Member : 4628 : Size : 30 : Leaf : 0 : Linkage : 4.08386
NODE 11118 : Member : 4628 : Size : 27 : Leaf : 0 : Linkage : 3.93283
NODE 10677 : Member : 4628 : Size : 24 : Leaf : 0 : Linkage : 3.46014
NODE 10004 : Member : 3369 : Size : 19 : Leaf : 0 : Linkage : 3.03432
NODE 9890 : Member : 3409 : Size : 10 : Leaf : 1 : Linkage : 2.97377
NODE 9689 : Member : 4394 : Size : 9 : Leaf : 1 : Linkage : 2.87032
NODE 9806 : Member : 1777 : Size : 5 : Leaf : 1 : Linkage : 2.92437
NODE 8924 : Member : 5171 : Size : 3 : Leaf : 1 : Linkage : 2.55658
NODE 10012 : Member : 1593 : Size : 3 : Leaf : 0 : Linkage : 3.03757
NODE 7748 : Member : 1593 : Size : 2 : Leaf : 1 : Linkage : 2.06776
NODE 5122 : Member : 5121 : Size : 1 : Leaf : 1 : Linkage : nan
NODE 11106 : Member : 2637 : Size : 16 : Leaf : 0 : Linkage : 3.91801
NODE 11022 : Member : 33 : Size : 13 : Leaf : 0 : Linkage : 3.79844
NODE 10150 : Member : 33 : Size : 12 : Leaf : 0 : Linkage : 3.10907
NODE 9263 : Member : 33 : Size : 10 : Leaf : 1 : Linkage : 2.68412
NODE 7410 : Member : 3169 : Size : 2 : Leaf : 1 : Linkage : 1.93194
NODE 809 : Member : 808 : Size : 1 : Leaf : 1 : Linkage : nan
NODE 10782 : Member : 5007 : Size : 3 : Leaf : 0 : Linkage : 3.55607
NODE 9909 : Member : 3877 : Size : 2 : Leaf : 1 : Linkage : 2.98048
NODE 5007 : Member : 5006 : Size : 1 : Leaf : 1 : Linkage : nan
NODE 11601 : Member : 4797 : Size : 8 : Leaf : 0 : Linkage : 5.13768
NODE 11408 : Member : 4797 : Size : 6 : Leaf : 0 : Linkage : 4.40087
NODE 10806 : Member : 3564 : Size : 2 : Leaf : 0 : Linkage : 3.57377
NODE 3565 : Member : 3564 : Size : 1 : Leaf : 1 : Linkage : nan
NODE 4350 : Member : 4349 : Size : 1 : Leaf : 1 : Linkage : nan
NODE 10154 : Member : 4797 : Size : 4 : Leaf : 0 : Linkage : 3.11066
NODE 8348 : Member : 3576 : Size : 2 : Leaf : 1 : Linkage : 2.31426
NODE 6506 : Member : 4683 : Size : 2 : Leaf : 1 : Linkage : 1.39471
NODE 9432 : Member : 828 : Size : 2 : Leaf : 1 : Linkage : 2.75106
NODE 3907 : Member : 3906 : Size : 1 : Leaf : 1 : Linkage : nan
NODE 11663 : Member : 609 : Size : 639 : Leaf : 0 : Linkage : 5.85525
NODE 11659 : Member : 3843 : Size : 521 : Leaf : 0 : Linkage : 5.74168
NODE 11642 : Member : 3843 : Size : 408 : Leaf : 0 : Linkage : 5.51629
NODE 11628 : Member : 3843 : Size : 318 : Leaf : 0 : Linkage : 5.36387
NODE 11602 : Member : 2937 : Size : 203 : Leaf : 0 : Linkage : 5.14156
NODE 11479 : Member : 2937 : Size : 158 : Leaf : 0 : Linkage : 4.60209
NODE 11436 : Member : 126 : Size : 50 : Leaf : 0 : Linkage : 4.48472
NODE 11227 : Member : 5406 : Size : 15 : Leaf : 0 : Linkage : 4.06193
NODE 10703 : Member : 2501 : Size : 8 : Leaf : 0 : Linkage : 3.48752
NODE 9942 : Member : 2801 : Size : 4 : Leaf : 1 : Linkage : 2.99914
NODE 8805 : Member : 2501 : Size : 4 : Leaf : 1 : Linkage : 2.50571
NODE 10243 : Member : 5692 : Size : 7 : Leaf : 0 : Linkage : 3.16019
NODE 9530 : Member : 3458 : Size : 4 : Leaf : 1 : Linkage : 2.79533
NODE 8965 : Member : 3250 : Size : 3 : Leaf : 1 : Linkage : 2.57027
NODE 11199 : Member : 4179 : Size : 35 : Leaf : 0 : Linkage : 4.0331
NODE 11081 : Member : 4179 : Size : 32 : Leaf : 0 : Linkage : 3.87771
NODE 10673 : Member : 4179 : Size : 20 : Leaf : 0 : Linkage : 3.45691
NODE 9959 : Member : 4179 : Size : 13 : Leaf : 0 : Linkage : 3.00874
NODE 8987 : Member : 3518 : Size : 6 : Leaf : 1 : Linkage : 2.57606
NODE 8776 : Member : 4179 : Size : 7 : Leaf : 1 : Linkage : 2.49449
NODE 9705 : Member : 2943 : Size : 7 : Leaf : 1 : Linkage : 2.87803
NODE 10170 : Member : 126 : Size : 12 : Leaf : 0 : Linkage : 3.12084
NODE 9842 : Member : 126 : Size : 6 : Leaf : 1 : Linkage : 2.94559
NODE 8778 : Member : 3401 : Size : 6 : Leaf : 1 : Linkage : 2.49533
NODE 9896 : Member : 2752 : Size : 3 : Leaf : 1 : Linkage : 2.97456
NODE 11277 : Member : 4997 : Size : 108 : Leaf : 0 : Linkage : 4.16063
NODE 11193 : Member : 566 : Size : 40 : Leaf : 0 : Linkage : 4.01735
NODE 11002 : Member : 5051 : Size : 14 : Leaf : 0 : Linkage : 3.76695
NODE 10569 : Member : 5051 : Size : 13 : Leaf : 0 : Linkage : 3.37007
NODE 9974 : Member : 5082 : Size : 8 : Leaf : 0 : Linkage : 3.01381
NODE 9151 : Member : 5082 : Size : 6 : Leaf : 1 : Linkage : 2.63112
NODE 7443 : Member : 101 : Size : 2 : Leaf : 1 : Linkage : 1.9493
NODE 9505 : Member : 4458 : Size : 5 : Leaf : 1 : Linkage : 2.78147
NODE 5823 : Member : 5822 : Size : 1 : Leaf : 1 : Linkage : nan
NODE 10980 : Member : 1952 : Size : 26 : Leaf : 0 : Linkage : 3.74588
NODE 10435 : Member : 4433 : Size : 21 : Leaf : 0 : Linkage : 3.27812
NODE 10117 : Member : 830 : Size : 12 : Leaf : 0 : Linkage : 3.09179
NODE 9351 : Member : 1952 : Size : 7 : Leaf : 1 : Linkage : 2.72182
NODE 8232 : Member : 2582 : Size : 5 : Leaf : 1 : Linkage : 2.26236
NODE 9635 : Member : 3465 : Size : 9 : Leaf : 1 : Linkage : 2.84372
NODE 10411 : Member : 4499 : Size : 5 : Leaf : 0 : Linkage : 3.26847
NODE 9395 : Member : 4499 : Size : 4 : Leaf : 1 : Linkage : 2.73899
NODE 4040 : Member : 4039 : Size : 1 : Leaf : 1 : Linkage : nan
NODE 11020 : Member : 4997 : Size : 68 : Leaf : 0 : Linkage : 3.7944
NODE 10916 : Member : 2318 : Size : 55 : Leaf : 0 : Linkage : 3.67743
NODE 10356 : Member : 2318 : Size : 34 : Leaf : 0 : Linkage : 3.23389
NODE 10052 : Member : 4997 : Size : 20 : Leaf : 0 : Linkage : 3.05732
NODE 9809 : Member : 4997 : Size : 17 : Leaf : 1 : Linkage : 2.92586
NODE 8566 : Member : 3471 : Size : 3 : Leaf : 1 : Linkage : 2.40345
NODE 8668 : Member : 2318 : Size : 14 : Leaf : 1 : Linkage : 2.44828
NODE 10157 : Member : 3671 : Size : 21 : Leaf : 0 : Linkage : 3.11345
NODE 9948 : Member : 3671 : Size : 20 : Leaf : 0 : Linkage : 3.002
NODE 9570 : Member : 3671 : Size : 11 : Leaf : 1 : Linkage : 2.8153
NODE 9446 : Member : 2247 : Size : 9 : Leaf : 1 : Linkage : 2.7575
NODE 4352 : Member : 4351 : Size : 1 : Leaf : 1 : Linkage : nan
NODE 10685 : Member : 2421 : Size : 13 : Leaf : 0 : Linkage : 3.46425
NODE 10253 : Member : 2421 : Size : 9 : Leaf : 0 : Linkage : 3.16608
NODE 9194 : Member : 2421 : Size : 7 : Leaf : 1 : Linkage : 2.64996
NODE 7733 : Member : 806 : Size : 2 : Leaf : 1 : Linkage : 2.06304
NODE 9979 : Member : 2416 : Size : 4 : Leaf : 0 : Linkage : 3.01896
NODE 8468 : Member : 1221 : Size : 2 : Leaf : 1 : Linkage : 2.36242
NODE 7170 : Member : 2416 : Size : 2 : Leaf : 1 : Linkage : 1.81466
NODE 11373 : Member : 2763 : Size : 45 : Leaf : 0 : Linkage : 4.32028
NODE 11249 : Member : 3243 : Size : 26 : Leaf : 0 : Linkage : 4.10679
NODE 11045 : Member : 3243 : Size : 23 : Leaf : 0 : Linkage : 3.82583
NODE 10723 : Member : 3243 : Size : 16 : Leaf : 0 : Linkage : 3.50433
NODE 10029 : Member : 1694 : Size : 4 : Leaf : 0 : Linkage : 3.0447
NODE 9521 : Member : 139 : Size : 3 : Leaf : 1 : Linkage : 2.789
NODE 2444 : Member : 2443 : Size : 1 : Leaf : 1 : Linkage : nan
NODE 9304 : Member : 3243 : Size : 12 : Leaf : 1 : Linkage : 2.70162
NODE 10683 : Member : 5185 : Size : 7 : Leaf : 0 : Linkage : 3.46315
NODE 10284 : Member : 5185 : Size : 5 : Leaf : 0 : Linkage : 3.18686
NODE 8498 : Member : 4489 : Size : 3 : Leaf : 1 : Linkage : 2.37836
NODE 8246 : Member : 3919 : Size : 2 : Leaf : 1 : Linkage : 2.26758
NODE 9181 : Member : 3194 : Size : 2 : Leaf : 1 : Linkage : 2.64516
NODE 10746 : Member : 2015 : Size : 3 : Leaf : 0 : Linkage : 3.52094
NODE 9704 : Member : 419 : Size : 2 : Leaf : 1 : Linkage : 2.87789
NODE 5729 : Member : 5728 : Size : 1 : Leaf : 1 : Linkage : nan
NODE 11047 : Member : 5150 : Size : 19 : Leaf : 0 : Linkage : 3.82605
NODE 10606 : Member : 890 : Size : 9 : Leaf : 0 : Linkage : 3.39566
NODE 9757 : Member : 890 : Size : 7 : Leaf : 1 : Linkage : 2.89679
NODE 9214 : Member : 202 : Size : 2 : Leaf : 1 : Linkage : 2.65954
NODE 9928 : Member : 5150 : Size : 10 : Leaf : 1 : Linkage : 2.99174
NODE 11537 : Member : 3196 : Size : 115 : Leaf : 0 : Linkage : 4.82485
NODE 11529 : Member : 247 : Size : 90 : Leaf : 0 : Linkage : 4.80149
NODE 11375 : Member : 247 : Size : 88 : Leaf : 0 : Linkage : 4.32201
NODE 11143 : Member : 247 : Size : 68 : Leaf : 0 : Linkage : 3.95659
NODE 11065 : Member : 3404 : Size : 30 : Leaf : 0 : Linkage : 3.84205
NODE 10454 : Member : 3404 : Size : 27 : Leaf : 0 : Linkage : 3.29128
NODE 10277 : Member : 4860 : Size : 20 : Leaf : 0 : Linkage : 3.18132
NODE 10039 : Member : 493 : Size : 7 : Leaf : 0 : Linkage : 3.05005
NODE 9724 : Member : 493 : Size : 6 : Leaf : 1 : Linkage : 2.88508
NODE 4954 : Member : 4953 : Size : 1 : Leaf : 1 : Linkage : nan
NODE 9922 : Member : 4860 : Size : 13 : Leaf : 1 : Linkage : 2.98694
NODE 9471 : Member : 3843 : Size : 7 : Leaf : 1 : Linkage : 2.76753
NODE 9714 : Member : 2271 : Size : 3 : Leaf : 1 : Linkage : 2.88019
NODE 10570 : Member : 247 : Size : 38 : Leaf : 0 : Linkage : 3.37079
NODE 10341 : Member : 3679 : Size : 17 : Leaf : 0 : Linkage : 3.22811
NODE 10152 : Member : 2760 : Size : 11 : Leaf : 0 : Linkage : 3.10956
NODE 9583 : Member : 721 : Size : 7 : Leaf : 1 : Linkage : 2.81896
NODE 8760 : Member : 2143 : Size : 4 : Leaf : 1 : Linkage : 2.49015
NODE 9910 : Member : 3679 : Size : 6 : Leaf : 1 : Linkage : 2.98079
NODE 10340 : Member : 4224 : Size : 21 : Leaf : 0 : Linkage : 3.22787
NODE 9595 : Member : 1002 : Size : 4 : Leaf : 1 : Linkage : 2.82205
NODE 8512 : Member : 4224 : Size : 17 : Leaf : 1 : Linkage : 2.38306
NODE 11073 : Member : 2194 : Size : 20 : Leaf : 0 : Linkage : 3.85415
NODE 10885 : Member : 2194 : Size : 18 : Leaf : 0 : Linkage : 3.64964
NODE 10753 : Member : 2194 : Size : 14 : Leaf : 0 : Linkage : 3.52871
NODE 9706 : Member : 5489 : Size : 10 : Leaf : 1 : Linkage : 2.87826
NODE 9674 : Member : 2497 : Size : 4 : Leaf : 1 : Linkage : 2.86402
NODE 9769 : Member : 4272 : Size : 4 : Leaf : 1 : Linkage : 2.9056
NODE 9749 : Member : 3638 : Size : 2 : Leaf : 1 : Linkage : 2.89244
NODE 9615 : Member : 171 : Size : 2 : Leaf : 1 : Linkage : 2.83134
NODE 11234 : Member : 3328 : Size : 25 : Leaf : 0 : Linkage : 4.07803
NODE 10995 : Member : 5019 : Size : 14 : Leaf : 0 : Linkage : 3.76315
NODE 10506 : Member : 5248 : Size : 11 : Leaf : 0 : Linkage : 3.32592
NODE 10024 : Member : 1823 : Size : 9 : Leaf : 0 : Linkage : 3.04247
NODE 9170 : Member : 1823 : Size : 7 : Leaf : 1 : Linkage : 2.63965
NODE 8738 : Member : 1111 : Size : 2 : Leaf : 1 : Linkage : 2.47726
NODE 9466 : Member : 3920 : Size : 2 : Leaf : 1 : Linkage : 2.76588
NODE 9628 : Member : 1621 : Size : 3 : Leaf : 1 : Linkage : 2.83979
NODE 10767 : Member : 3328 : Size : 11 : Leaf : 0 : Linkage : 3.53884
NODE 10645 : Member : 5427 : Size : 4 : Leaf : 0 : Linkage : 3.43356
NODE 8558 : Member : 1180 : Size : 2 : Leaf : 1 : Linkage : 2.40175
NODE 8158 : Member : 469 : Size : 2 : Leaf : 1 : Linkage : 2.23675
NODE 9208 : Member : 3665 : Size : 7 : Leaf : 1 : Linkage : 2.65501
NODE 11521 : Member : 4148 : Size : 90 : Leaf : 0 : Linkage : 4.77413
NODE 11477 : Member : 4348 : Size : 36 : Leaf : 0 : Linkage : 4.59746
NODE 11341 : Member : 2552 : Size : 5 : Leaf : 0 : Linkage : 4.27014
NODE 10712 : Member : 2552 : Size : 4 : Leaf : 0 : Linkage : 3.49211
NODE 9417 : Member : 2552 : Size : 2 : Leaf : 1 : Linkage : 2.74601
NODE 9042 : Member : 2178 : Size : 2 : Leaf : 1 : Linkage : 2.59367
NODE 4391 : Member : 4390 : Size : 1 : Leaf : 1 : Linkage : nan
NODE 11265 : Member : 5702 : Size : 31 : Leaf : 0 : Linkage : 4.14084
NODE 11082 : Member : 310 : Size : 23 : Leaf : 0 : Linkage : 3.87971
NODE 10891 : Member : 5702 : Size : 10 : Leaf : 0 : Linkage : 3.65702
NODE 10434 : Member : 2429 : Size : 7 : Leaf : 0 : Linkage : 3.27794
NODE 9339 : Member : 2429 : Size : 6 : Leaf : 1 : Linkage : 2.71493
NODE 3912 : Member : 3911 : Size : 1 : Leaf : 1 : Linkage : nan
NODE 8745 : Member : 2129 : Size : 3 : Leaf : 1 : Linkage : 2.48151
NODE 10486 : Member : 310 : Size : 13 : Leaf : 0 : Linkage : 3.3093
NODE 9472 : Member : 159 : Size : 6 : Leaf : 1 : Linkage : 2.76786
NODE 9156 : Member : 310 : Size : 7 : Leaf : 1 : Linkage : 2.6329
NODE 10888 : Member : 3294 : Size : 8 : Leaf : 0 : Linkage : 3.65291
NODE 10469 : Member : 324 : Size : 2 : Leaf : 0 : Linkage : 3.3009
NODE 325 : Member : 324 : Size : 1 : Leaf : 1 : Linkage : nan
NODE 968 : Member : 967 : Size : 1 : Leaf : 1 : Linkage : nan
NODE 9813 : Member : 3294 : Size : 6 : Leaf : 1 : Linkage : 2.92808
NODE 11384 : Member : 4148 : Size : 54 : Leaf : 0 : Linkage : 4.33929
NODE 11365 : Member : 4148 : Size : 40 : Leaf : 0 : Linkage : 4.30085
NODE 11041 : Member : 4343 : Size : 27 : Leaf : 0 : Linkage : 3.81683
NODE 10738 : Member : 5778 : Size : 7 : Leaf : 0 : Linkage : 3.51663
NODE 10048 : Member : 805 : Size : 3 : Leaf : 0 : Linkage : 3.05588
NODE 7632 : Member : 805 : Size : 2 : Leaf : 1 : Linkage : 2.02555
NODE 4066 : Member : 4065 : Size : 1 : Leaf : 1 : Linkage : nan
NODE 9311 : Member : 4873 : Size : 4 : Leaf : 1 : Linkage : 2.70664
NODE 10604 : Member : 3157 : Size : 20 : Leaf : 0 : Linkage : 3.39526
NODE 10530 : Member : 3157 : Size : 18 : Leaf : 0 : Linkage : 3.34307
NODE 10083 : Member : 3157 : Size : 15 : Leaf : 0 : Linkage : 3.07294
NODE 9602 : Member : 4229 : Size : 8 : Leaf : 1 : Linkage : 2.82484
NODE 9405 : Member : 4074 : Size : 7 : Leaf : 1 : Linkage : 2.742
NODE 8649 : Member : 3530 : Size : 3 : Leaf : 1 : Linkage : 2.44085
NODE 9113 : Member : 2617 : Size : 2 : Leaf : 1 : Linkage : 2.6156
NODE 10982 : Member : 4531 : Size : 13 : Leaf : 0 : Linkage : 3.74785
NODE 10749 : Member : 4531 : Size : 11 : Leaf : 0 : Linkage : 3.52702
NODE 10539 : Member : 4531 : Size : 10 : Leaf : 0 : Linkage : 3.34918
NODE 9026 : Member : 4531 : Size : 7 : Leaf : 1 : Linkage : 2.5875
NODE 8836 : Member : 3798 : Size : 3 : Leaf : 1 : Linkage : 2.52026
NODE 3248 : Member : 3247 : Size : 1 : Leaf : 1 : Linkage : nan
NODE 8638 : Member : 3392 : Size : 2 : Leaf : 1 : Linkage : 2.43721
NODE 10983 : Member : 602 : Size : 14 : Leaf : 0 : Linkage : 3.74826
NODE 10692 : Member : 502 : Size : 7 : Leaf : 0 : Linkage : 3.47712
NODE 9756 : Member : 502 : Size : 5 : Leaf : 1 : Linkage : 2.89667
NODE 7556 : Member : 4911 : Size : 2 : Leaf : 1 : Linkage : 1.99601
NODE 10575 : Member : 602 : Size : 7 : Leaf : 0 : Linkage : 3.37457
NODE 10041 : Member : 602 : Size : 6 : Leaf : 0 : Linkage : 3.05174
NODE 9285 : Member : 2917 : Size : 4 : Leaf : 1 : Linkage : 2.69413
NODE 8183 : Member : 494 : Size : 2 : Leaf : 1 : Linkage : 2.24434
NODE 2323 : Member : 2322 : Size : 1 : Leaf : 1 : Linkage : nan
NODE 11574 : Member : 710 : Size : 113 : Leaf : 0 : Linkage : 4.97907
NODE 11467 : Member : 710 : Size : 110 : Leaf : 0 : Linkage : 4.55922
NODE 11419 : Member : 775 : Size : 68 : Leaf : 0 : Linkage : 4.41703
NODE 11311 : Member : 1993 : Size : 13 : Leaf : 0 : Linkage : 4.22399
NODE 10832 : Member : 1993 : Size : 12 : Leaf : 0 : Linkage : 3.60067
NODE 9995 : Member : 4131 : Size : 8 : Leaf : 0 : Linkage : 3.02821
NODE 9921 : Member : 4131 : Size : 6 : Leaf : 1 : Linkage : 2.98585
NODE 7371 : Member : 1209 : Size : 2 : Leaf : 1 : Linkage : 1.91157
NODE 9552 : Member : 3649 : Size : 4 : Leaf : 1 : Linkage : 2.80534
NODE 1030 : Member : 1029 : Size : 1 : Leaf : 1 : Linkage : nan
NODE 11190 : Member : 775 : Size : 55 : Leaf : 0 : Linkage : 4.01522
NODE 11157 : Member : 710 : Size : 45 : Leaf : 0 : Linkage : 3.97372
NODE 10839 : Member : 710 : Size : 41 : Leaf : 0 : Linkage : 3.6114
NODE 10576 : Member : 1479 : Size : 5 : Leaf : 0 : Linkage : 3.3746
NODE 7644 : Member : 314 : Size : 2 : Leaf : 1 : Linkage : 2.03057
NODE 7232 : Member : 410 : Size : 3 : Leaf : 1 : Linkage : 1.84689
NODE 9707 : Member : 710 : Size : 36 : Leaf : 1 : Linkage : 2.8783
NODE 10382 : Member : 3255 : Size : 4 : Leaf : 0 : Linkage : 3.24966
NODE 9935 : Member : 936 : Size : 2 : Leaf : 1 : Linkage : 2.99688
NODE 9244 : Member : 3255 : Size : 2 : Leaf : 1 : Linkage : 2.67523
NODE 10999 : Member : 2218 : Size : 10 : Leaf : 0 : Linkage : 3.76483
NODE 10296 : Member : 2218 : Size : 8 : Leaf : 0 : Linkage : 3.19625
NODE 8727 : Member : 4358 : Size : 5 : Leaf : 1 : Linkage : 2.47446
NODE 8105 : Member : 2358 : Size : 3 : Leaf : 1 : Linkage : 2.2157
NODE 7841 : Member : 856 : Size : 2 : Leaf : 1 : Linkage : 2.11154
NODE 11252 : Member : 3011 : Size : 42 : Leaf : 0 : Linkage : 4.11412
NODE 11210 : Member : 3199 : Size : 15 : Leaf : 0 : Linkage : 4.04128
NODE 10658 : Member : 3199 : Size : 14 : Leaf : 0 : Linkage : 3.44213
NODE 10339 : Member : 3199 : Size : 9 : Leaf : 0 : Linkage : 3.22612
NODE 9996 : Member : 3199 : Size : 7 : Leaf : 0 : Linkage : 3.02885
NODE 8759 : Member : 2996 : Size : 2 : Leaf : 1 : Linkage : 2.48838
NODE 7990 : Member : 3199 : Size : 5 : Leaf : 1 : Linkage : 2.16728
NODE 8939 : Member : 1432 : Size : 2 : Leaf : 1 : Linkage : 2.56135
NODE 8666 : Member : 4288 : Size : 5 : Leaf : 1 : Linkage : 2.44795
NODE 2357 : Member : 2356 : Size : 1 : Leaf : 1 : Linkage : nan
NODE 10869 : Member : 3011 : Size : 27 : Leaf : 0 : Linkage : 3.6365
NODE 10748 : Member : 4037 : Size : 11 : Leaf : 0 : Linkage : 3.52602
NODE 9783 : Member : 4649 : Size : 3 : Leaf : 1 : Linkage : 2.91312
NODE 9636 : Member : 4037 : Size : 8 : Leaf : 1 : Linkage : 2.84372
NODE 10442 : Member : 3242 : Size : 16 : Leaf : 0 : Linkage : 3.28305
NODE 10111 : Member : 3242 : Size : 12 : Leaf : 0 : Linkage : 3.08787
NODE 9952 : Member : 3242 : Size : 9 : Leaf : 0 : Linkage : 3.00522
NODE 9416 : Member : 4469 : Size : 3 : Leaf : 1 : Linkage : 2.74542
NODE 9211 : Member : 3242 : Size : 6 : Leaf : 1 : Linkage : 2.65606
NODE 8635 : Member : 3731 : Size : 3 : Leaf : 1 : Linkage : 2.43612
NODE 7697 : Member : 3685 : Size : 4 : Leaf : 1 : Linkage : 2.04927
NODE 10780 : Member : 4145 : Size : 3 : Leaf : 0 : Linkage : 3.55501
NODE 6043 : Member : 4112 : Size : 2 : Leaf : 1 : Linkage : 0.832583
NODE 916 : Member : 915 : Size : 1 : Leaf : 1 : Linkage : nan
NODE 11593 : Member : 2687 : Size : 118 : Leaf : 0 : Linkage : 5.07042
NODE 11540 : Member : 2687 : Size : 102 : Leaf : 0 : Linkage : 4.82758
NODE 11483 : Member : 165 : Size : 94 : Leaf : 0 : Linkage : 4.62176
NODE 11439 : Member : 283 : Size : 40 : Leaf : 0 : Linkage : 4.49357
NODE 11279 : Member : 2099 : Size : 13 : Leaf : 0 : Linkage : 4.16598
NODE 10772 : Member : 2099 : Size : 11 : Leaf : 0 : Linkage : 3.54538
NODE 10679 : Member : 2099 : Size : 7 : Leaf : 0 : Linkage : 3.46143
NODE 9795 : Member : 2094 : Size : 3 : Leaf : 1 : Linkage : 2.9173
NODE 9090 : Member : 3104 : Size : 4 : Leaf : 1 : Linkage : 2.60595
NODE 10372 : Member : 574 : Size : 4 : Leaf : 0 : Linkage : 3.24215
NODE 9373 : Member : 574 : Size : 3 : Leaf : 1 : Linkage : 2.73079
NODE 5357 : Member : 5356 : Size : 1 : Leaf : 1 : Linkage : nan
NODE 10131 : Member : 1383 : Size : 2 : Leaf : 0 : Linkage : 3.09885
NODE 1384 : Member : 1383 : Size : 1 : Leaf : 1 : Linkage : nan
NODE 2488 : Member : 2487 : Size : 1 : Leaf : 1 : Linkage : nan
NODE 11108 : Member : 3084 : Size : 27 : Leaf : 0 : Linkage : 3.92048
NODE 10962 : Member : 3084 : Size : 21 : Leaf : 0 : Linkage : 3.72332
NODE 9917 : Member : 3084 : Size : 14 : Leaf : 1 : Linkage : 2.98383
NODE 9867 : Member : 184 : Size : 7 : Leaf : 1 : Linkage : 2.95907
NODE 10810 : Member : 4660 : Size : 6 : Leaf : 0 : Linkage : 3.57968
NODE 10512 : Member : 268 : Size : 2 : Leaf : 0 : Linkage : 3.33061
NODE 269 : Member : 268 : Size : 1 : Leaf : 1 : Linkage : nan
NODE 3341 : Member : 3340 : Size : 1 : Leaf : 1 : Linkage : nan
NODE 8882 : Member : 4660 : Size : 4 : Leaf : 1 : Linkage : 2.54058
NODE 11377 : Member : 2687 : Size : 54 : Leaf : 0 : Linkage : 4.32733
NODE 11236 : Member : 2687 : Size : 44 : Leaf : 0 : Linkage : 4.08079
NODE 10954 : Member : 4316 : Size : 11 : Leaf : 0 : Linkage : 3.71762
NODE 10759 : Member : 4833 : Size : 8 : Leaf : 0 : Linkage : 3.53294
NODE 10072 : Member : 4833 : Size : 7 : Leaf : 0 : Linkage : 3.0672
NODE 9568 : Member : 4833 : Size : 5 : Leaf : 1 : Linkage : 2.81415
NODE 8797 : Member : 2621 : Size : 2 : Leaf : 1 : Linkage : 2.50247
NODE 1471 : Member : 1470 : Size : 1 : Leaf : 1 : Linkage : nan
NODE 9579 : Member : 2168 : Size : 3 : Leaf : 1 : Linkage : 2.81848
NODE 10899 : Member : 2687 : Size : 33 : Leaf : 0 : Linkage : 3.66386
NODE 10724 : Member : 3506 : Size : 5 : Leaf : 0 : Linkage : 3.50649
NODE 9184 : Member : 492 : Size : 4 : Leaf : 1 : Linkage : 2.64625
NODE 1431 : Member : 1430 : Size : 1 : Leaf : 1 : Linkage : nan
NODE 10495 : Member : 57 : Size : 28 : Leaf : 0 : Linkage : 3.31678
NODE 10484 : Member : 57 : Size : 26 : Leaf : 0 : Linkage : 3.30857
NODE 10035 : Member : 3100 : Size : 18 : Leaf : 0 : Linkage : 3.04697
NODE 8928 : Member : 4593 : Size : 4 : Leaf : 1 : Linkage : 2.55796
NODE 8755 : Member : 3100 : Size : 14 : Leaf : 1 : Linkage : 2.48569
NODE 9968 : Member : 5341 : Size : 8 : Leaf : 0 : Linkage : 3.01101
NODE 8628 : Member : 4334 : Size : 2 : Leaf : 1 : Linkage : 2.43368
NODE 8516 : Member : 5341 : Size : 6 : Leaf : 1 : Linkage : 2.38379
NODE 9228 : Member : 299 : Size : 2 : Leaf : 1 : Linkage : 2.66782
NODE 10586 : Member : 1475 : Size : 10 : Leaf : 0 : Linkage : 3.37926
NODE 10345 : Member : 5532 : Size : 8 : Leaf : 0 : Linkage : 3.2301
NODE 9973 : Member : 1475 : Size : 6 : Leaf : 0 : Linkage : 3.01357
NODE 9112 : Member : 4485 : Size : 2 : Leaf : 1 : Linkage : 2.61497
NODE 8335 : Member : 4497 : Size : 4 : Leaf : 1 : Linkage : 2.30844
NODE 9755 : Member : 365 : Size : 2 : Leaf : 1 : Linkage : 2.89664
NODE 8163 : Member : 3230 : Size : 2 : Leaf : 1 : Linkage : 2.23765
NODE 11300 : Member : 1065 : Size : 8 : Leaf : 0 : Linkage : 4.21086
NODE 10783 : Member : 2469 : Size : 4 : Leaf : 0 : Linkage : 3.55613
NODE 8758 : Member : 2469 : Size : 2 : Leaf : 1 : Linkage : 2.48822
NODE 8643 : Member : 3168 : Size : 2 : Leaf : 1 : Linkage : 2.43799
NODE 8996 : Member : 1094 : Size : 4 : Leaf : 1 : Linkage : 2.57791
NODE 11372 : Member : 312 : Size : 16 : Leaf : 0 : Linkage : 4.31152
NODE 11027 : Member : 4218 : Size : 6 : Leaf : 0 : Linkage : 3.80409
NODE 10733 : Member : 312 : Size : 4 : Leaf : 0 : Linkage : 3.51386
NODE 10221 : Member : 312 : Size : 3 : Leaf : 0 : Linkage : 3.14724
NODE 7687 : Member : 312 : Size : 2 : Leaf : 1 : Linkage : 2.04646
NODE 2002 : Member : 2001 : Size : 1 : Leaf : 1 : Linkage : nan
NODE 5768 : Member : 5767 : Size : 1 : Leaf : 1 : Linkage : nan
NODE 9470 : Member : 308 : Size : 2 : Leaf : 1 : Linkage : 2.76747
NODE 11009 : Member : 5500 : Size : 10 : Leaf : 0 : Linkage : 3.7762
NODE 10849 : Member : 5475 : Size : 5 : Leaf : 0 : Linkage : 3.61989
NODE 10106 : Member : 5475 : Size : 3 : Leaf : 0 : Linkage : 3.0841
NODE 7206 : Member : 5475 : Size : 2 : Leaf : 1 : Linkage : 1.83106
NODE 1651 : Member : 1650 : Size : 1 : Leaf : 1 : Linkage : nan
NODE 9371 : Member : 354 : Size : 2 : Leaf : 1 : Linkage : 2.72975
NODE 10478 : Member : 381 : Size : 5 : Leaf : 0 : Linkage : 3.30606
NODE 8715 : Member : 2986 : Size : 3 : Leaf : 1 : Linkage : 2.46849
NODE 7808 : Member : 3276 : Size : 2 : Leaf : 1 : Linkage : 2.09509
NODE 11677 : Member : 3953 : Size : 15 : Leaf : 0 : Linkage : 6.20981
NODE 11647 : Member : 4446 : Size : 7 : Leaf : 0 : Linkage : 5.56441
NODE 11618 : Member : 2956 : Size : 3 : Leaf : 0 : Linkage : 5.28036
NODE 10626 : Member : 2956 : Size : 2 : Leaf : 0 : Linkage : 3.41386
NODE 2957 : Member : 2956 : Size : 1 : Leaf : 1 : Linkage : nan
NODE 3872 : Member : 3871 : Size : 1 : Leaf : 1 : Linkage : nan
NODE 5504 : Member : 5503 : Size : 1 : Leaf : 1 : Linkage : nan
NODE 11523 : Member : 4446 : Size : 4 : Leaf : 0 : Linkage : 4.78036
NODE 10332 : Member : 4446 : Size : 3 : Leaf : 0 : Linkage : 3.2217
NODE 9528 : Member : 1982 : Size : 2 : Leaf : 1 : Linkage : 2.79382
NODE 3324 : Member : 3323 : Size : 1 : Leaf : 1 : Linkage : nan
NODE 3218 : Member : 3217 : Size : 1 : Leaf : 1 : Linkage : nan
NODE 11528 : Member : 3953 : Size : 8 : Leaf : 0 : Linkage : 4.79818
NODE 11415 : Member : 2093 : Size : 3 : Leaf : 0 : Linkage : 4.41109
NODE 10878 : Member : 2093 : Size : 2 : Leaf : 0 : Linkage : 3.64232
NODE 2094 : Member : 2093 : Size : 1 : Leaf : 1 : Linkage : nan
NODE 2690 : Member : 2689 : Size : 1 : Leaf : 1 : Linkage : nan
NODE 1065 : Member : 1064 : Size : 1 : Leaf : 1 : Linkage : nan
NODE 11155 : Member : 3953 : Size : 5 : Leaf : 0 : Linkage : 3.97187
NODE 10605 : Member : 3953 : Size : 4 : Leaf : 0 : Linkage : 3.39533
NODE 9301 : Member : 2155 : Size : 2 : Leaf : 1 : Linkage : 2.70058
NODE 8333 : Member : 3953 : Size : 2 : Leaf : 1 : Linkage : 2.3076
NODE 2166 : Member : 2165 : Size : 1 : Leaf : 1 : Linkage : nan
NODE 11705 : Member : 3175 : Size : 2222 : Leaf : 0 : Linkage : 7.68008
NODE 11701 : Member : 3405 : Size : 1400 : Leaf : 0 : Linkage : 7.33044
NODE 11695 : Member : 3200 : Size : 210 : Leaf : 0 : Linkage : 7.03509
NODE 11681 : Member : 3200 : Size : 189 : Leaf : 0 : Linkage : 6.2856
NODE 11673 : Member : 1274 : Size : 130 : Leaf : 0 : Linkage : 6.1044
NODE 11655 : Member : 1274 : Size : 126 : Leaf : 0 : Linkage : 5.6959
NODE 11631 : Member : 1274 : Size : 119 : Leaf : 0 : Linkage : 5.38991
NODE 11598 : Member : 2285 : Size : 77 : Leaf : 0 : Linkage : 5.09218
NODE 11576 : Member : 2288 : Size : 64 : Leaf : 0 : Linkage : 4.982
NODE 11505 : Member : 2288 : Size : 57 : Leaf : 0 : Linkage : 4.69421
NODE 11437 : Member : 2339 : Size : 30 : Leaf : 0 : Linkage : 4.48725
NODE 11336 : Member : 2339 : Size : 25 : Leaf : 0 : Linkage : 4.26289
NODE 11171 : Member : 2339 : Size : 16 : Leaf : 0 : Linkage : 3.98826
NODE 11110 : Member : 2339 : Size : 10 : Leaf : 0 : Linkage : 3.92113
NODE 10852 : Member : 1633 : Size : 6 : Leaf : 0 : Linkage : 3.62326
NODE 10174 : Member : 1633 : Size : 5 : Leaf : 0 : Linkage : 3.12224
NODE 9634 : Member : 2558 : Size : 2 : Leaf : 1 : Linkage : 2.84231
NODE 8527 : Member : 1633 : Size : 3 : Leaf : 1 : Linkage : 2.38744
NODE 827 : Member : 826 : Size : 1 : Leaf : 1 : Linkage : nan
NODE 10573 : Member : 114 : Size : 4 : Leaf : 0 : Linkage : 3.37179
NODE 10123 : Member : 114 : Size : 3 : Leaf : 0 : Linkage : 3.09469
NODE 8386 : Member : 114 : Size : 2 : Leaf : 1 : Linkage : 2.32786
NODE 107 : Member : 106 : Size : 1 : Leaf : 1 : Linkage : nan
NODE 853 : Member : 852 : Size : 1 : Leaf : 1 : Linkage : nan
NODE 10188 : Member : 5368 : Size : 6 : Leaf : 0 : Linkage : 3.13263
NODE 9800 : Member : 2510 : Size : 3 : Leaf : 1 : Linkage : 2.92228
NODE 8479 : Member : 5368 : Size : 3 : Leaf : 1 : Linkage : 2.36813
NODE 10958 : Member : 2377 : Size : 9 : Leaf : 0 : Linkage : 3.72056
NODE 10272 : Member : 4600 : Size : 4 : Leaf : 0 : Linkage : 3.17908
NODE 10207 : Member : 4600 : Size : 3 : Leaf : 0 : Linkage : 3.14253
NODE 7660 : Member : 4589 : Size : 2 : Leaf : 1 : Linkage : 2.03741
NODE 4004 : Member : 4003 : Size : 1 : Leaf : 1 : Linkage : nan
NODE 1081 : Member : 1080 : Size : 1 : Leaf : 1 : Linkage : nan
NODE 10235 : Member : 2377 : Size : 5 : Leaf : 0 : Linkage : 3.1548
NODE 9111 : Member : 1726 : Size : 4 : Leaf : 1 : Linkage : 2.61481
NODE 1900 : Member : 1899 : Size : 1 : Leaf : 1 : Linkage : nan
NODE 10713 : Member : 1898 : Size : 5 : Leaf : 0 : Linkage : 3.49219
NODE 9645 : Member : 1898 : Size : 4 : Leaf : 1 : Linkage : 2.84691
NODE 1366 : Member : 1365 : Size : 1 : Leaf : 1 : Linkage : nan
NODE 11349 : Member : 2337 : Size : 27 : Leaf : 0 : Linkage : 4.28594
NODE 11245 : Member : 2337 : Size : 23 : Leaf : 0 : Linkage : 4.09794
NODE 11121 : Member : 2337 : Size : 20 : Leaf : 0 : Linkage : 3.93717
NODE 10764 : Member : 1749 : Size : 5 : Leaf : 0 : Linkage : 3.53562
NODE 8545 : Member : 2436 : Size : 3 : Leaf : 1 : Linkage : 2.39264
NODE 8195 : Member : 1311 : Size : 2 : Leaf : 1 : Linkage : 2.24921
NODE 10743 : Member : 2337 : Size : 15 : Leaf : 0 : Linkage : 3.51945
NODE 10641 : Member : 2014 : Size : 13 : Leaf : 0 : Linkage : 3.43003
NODE 10032 : Member : 2014 : Size : 10 : Leaf : 0 : Linkage : 3.04588
NODE 9153 : Member : 2014 : Size : 6 : Leaf : 1 : Linkage : 2.63146
NODE 8700 : Member : 2285 : Size : 4 : Leaf : 1 : Linkage : 2.46165
NODE 8763 : Member : 4621 : Size : 3 : Leaf : 1 : Linkage : 2.49119
NODE 8417 : Member : 238 : Size : 2 : Leaf : 1 : Linkage : 2.34101
NODE 10529 : Member : 4654 : Size : 3 : Leaf : 0 : Linkage : 3.34296
NODE 8314 : Member : 4445 : Size : 2 : Leaf : 1 : Linkage : 2.29932
NODE 281 : Member : 280 : Size : 1 : Leaf : 1 : Linkage : nan
NODE 11098 : Member : 1995 : Size : 4 : Leaf : 0 : Linkage : 3.90139
NODE 9889 : Member : 1995 : Size : 3 : Leaf : 1 : Linkage : 2.9735
NODE 4882 : Member : 4881 : Size : 1 : Leaf : 1 : Linkage : nan
NODE 11078 : Member : 3779 : Size : 7 : Leaf : 0 : Linkage : 3.86231
NODE 10674 : Member : 3779 : Size : 4 : Leaf : 0 : Linkage : 3.45708
NODE 10169 : Member : 3141 : Size : 2 : Leaf : 0 : Linkage : 3.12043
NODE 3142 : Member : 3141 : Size : 1 : Leaf : 1 : Linkage : nan
NODE 5672 : Member : 5671 : Size : 1 : Leaf : 1 : Linkage : nan
NODE 9837 : Member : 3779 : Size : 2 : Leaf : 1 : Linkage : 2.944
NODE 10650 : Member : 3754 : Size : 3 : Leaf : 0 : Linkage : 3.43692
NODE 8351 : Member : 3754 : Size : 2 : Leaf : 1 : Linkage : 2.31519
NODE 1807 : Member : 1806 : Size : 1 : Leaf : 1 : Linkage : nan
NODE 11435 : Member : 4252 : Size : 13 : Leaf : 0 : Linkage : 4.48374
NODE 11213 : Member : 1340 : Size : 7 : Leaf : 0 : Linkage : 4.04644
NODE 11004 : Member : 2932 : Size : 5 : Leaf : 0 : Linkage : 3.76718
NODE 10213 : Member : 4043 : Size : 3 : Leaf : 0 : Linkage : 3.1455
NODE 9161 : Member : 4043 : Size : 2 : Leaf : 1 : Linkage : 2.63487
NODE 1341 : Member : 1340 : Size : 1 : Leaf : 1 : Linkage : nan
NODE 9041 : Member : 2932 : Size : 2 : Leaf : 1 : Linkage : 2.59329
NODE 7334 : Member : 3786 : Size : 2 : Leaf : 1 : Linkage : 1.89425
NODE 10705 : Member : 4252 : Size : 6 : Leaf : 0 : Linkage : 3.48799
NODE 9322 : Member : 3003 : Size : 3 : Leaf : 1 : Linkage : 2.7111
NODE 8086 : Member : 1918 : Size : 3 : Leaf : 1 : Linkage : 2.20789
NODE 11597 : Member : 3592 : Size : 42 : Leaf : 0 : Linkage : 5.09135
NODE 11545 : Member : 3592 : Size : 34 : Leaf : 0 : Linkage : 4.8662
NODE 11472 : Member : 328 : Size : 19 : Leaf : 0 : Linkage : 4.58323
NODE 11247 : Member : 328 : Size : 17 : Leaf : 0 : Linkage : 4.10435
NODE 11031 : Member : 3592 : Size : 12 : Leaf : 0 : Linkage : 3.8093
NODE 10883 : Member : 2925 : Size : 5 : Leaf : 0 : Linkage : 3.6486
NODE 10567 : Member : 2925 : Size : 4 : Leaf : 0 : Linkage : 3.3694
NODE 7570 : Member : 328 : Size : 3 : Leaf : 1 : Linkage : 2.00009
NODE 679 : Member : 678 : Size : 1 : Leaf : 1 : Linkage : nan
NODE 4682 : Member : 4681 : Size : 1 : Leaf : 1 : Linkage : nan
NODE 10183 : Member : 3592 : Size : 7 : Leaf : 0 : Linkage : 3.12825
NODE 9866 : Member : 369 : Size : 3 : Leaf : 1 : Linkage : 2.95678
NODE 9831 : Member : 3640 : Size : 4 : Leaf : 1 : Linkage : 2.93907
NODE 10727 : Member : 3510 : Size : 5 : Leaf : 0 : Linkage : 3.50693
NODE 8826 : Member : 4651 : Size : 4 : Leaf : 1 : Linkage : 2.51646
NODE 4579 : Member : 4578 : Size : 1 : Leaf : 1 : Linkage : nan
NODE 10755 : Member : 2145 : Size : 2 : Leaf : 0 : Linkage : 3.53132
NODE 2146 : Member : 2145 : Size : 1 : Leaf : 1 : Linkage : nan
NODE 3944 : Member : 3943 : Size : 1 : Leaf : 1 : Linkage : nan
NODE 11380 : Member : 4451 : Size : 15 : Leaf : 0 : Linkage : 4.33216
NODE 10960 : Member : 4861 : Size : 11 : Leaf : 0 : Linkage : 3.72183
NODE 10688 : Member : 4840 : Size : 8 : Leaf : 0 : Linkage : 3.47118
NODE 9546 : Member : 4840 : Size : 6 : Leaf : 1 : Linkage : 2.80345
NODE 8762 : Member : 4176 : Size : 2 : Leaf : 1 : Linkage : 2.49078
NODE 10418 : Member : 4452 : Size : 3 : Leaf : 0 : Linkage : 3.27075
NODE 8607 : Member : 1736 : Size : 2 : Leaf : 1 : Linkage : 2.4249
NODE 2464 : Member : 2463 : Size : 1 : Leaf : 1 : Linkage : nan
NODE 10622 : Member : 933 : Size : 4 : Leaf : 0 : Linkage : 3.40907
NODE 10257 : Member : 933 : Size : 3 : Leaf : 0 : Linkage : 3.16862
NODE 8230 : Member : 624 : Size : 2 : Leaf : 1 : Linkage : 2.26204
NODE 3425 : Member : 3424 : Size : 1 : Leaf : 1 : Linkage : nan
NODE 830 : Member : 829 : Size : 1 : Leaf : 1 : Linkage : nan
NODE 11167 : Member : 1285 : Size : 8 : Leaf : 0 : Linkage : 3.98154
NODE 10901 : Member : 4189 : Size : 5 : Leaf : 0 : Linkage : 3.66588
NODE 10231 : Member : 4645 : Size : 4 : Leaf : 0 : Linkage : 3.15134
NODE 9823 : Member : 4189 : Size : 3 : Leaf : 1 : Linkage : 2.93591
NODE 101 : Member : 100 : Size : 1 : Leaf : 1 : Linkage : nan
NODE 5705 : Member : 5704 : Size : 1 : Leaf : 1 : Linkage : nan
NODE 10732 : Member : 1285 : Size : 3 : Leaf : 0 : Linkage : 3.51325
NODE 7257 : Member : 1282 : Size : 2 : Leaf : 1 : Linkage : 1.85821
NODE 1694 : Member : 1693 : Size : 1 : Leaf : 1 : Linkage : nan
NODE 11502 : Member : 4958 : Size : 7 : Leaf : 0 : Linkage : 4.68274
NODE 11424 : Member : 3770 : Size : 5 : Leaf : 0 : Linkage : 4.43779
NODE 10850 : Member : 3770 : Size : 4 : Leaf : 0 : Linkage : 3.62003
NODE 10618 : Member : 637 : Size : 2 : Leaf : 0 : Linkage : 3.40494
NODE 638 : Member : 637 : Size : 1 : Leaf : 1 : Linkage : nan
NODE 4820 : Member : 4819 : Size : 1 : Leaf : 1 : Linkage : nan
NODE 10361 : Member : 3770 : Size : 2 : Leaf : 0 : Linkage : 3.23619
NODE 3771 : Member : 3770 : Size : 1 : Leaf : 1 : Linkage : nan
NODE 4959 : Member : 4958 : Size : 1 : Leaf : 1 : Linkage : nan
NODE 680 : Member : 679 : Size : 1 : Leaf : 1 : Linkage : nan
NODE 9875 : Member : 600 : Size : 2 : Leaf : 1 : Linkage : 2.9656
NODE 11460 : Member : 3144 : Size : 4 : Leaf : 0 : Linkage : 4.54301
NODE 11130 : Member : 1978 : Size : 2 : Leaf : 0 : Linkage : 3.95001
NODE 1979 : Member : 1978 : Size : 1 : Leaf : 1 : Linkage : nan
NODE 2587 : Member : 2586 : Size : 1 : Leaf : 1 : Linkage : nan
NODE 8267 : Member : 3144 : Size : 2 : Leaf : 1 : Linkage : 2.27801
NODE 11645 : Member : 564 : Size : 59 : Leaf : 0 : Linkage : 5.5404
NODE 11603 : Member : 564 : Size : 49 : Leaf : 0 : Linkage : 5.15152
NODE 11554 : Member : 564 : Size : 42 : Leaf : 0 : Linkage : 4.90371
NODE 11448 : Member : 5001 : Size : 27 : Leaf : 0 : Linkage : 4.51746
NODE 11368 : Member : 264 : Size : 17 : Leaf : 0 : Linkage : 4.30864
NODE 11099 : Member : 4912 : Size : 3 : Leaf : 0 : Linkage : 3.90619
NODE 9453 : Member : 2646 : Size : 2 : Leaf : 1 : Linkage : 2.76024
NODE 1147 : Member : 1146 : Size : 1 : Leaf : 1 : Linkage : nan
NODE 11057 : Member : 5001 : Size : 14 : Leaf : 0 : Linkage : 3.83312
NODE 10766 : Member : 4610 : Size : 7 : Leaf : 0 : Linkage : 3.53791
NODE 9607 : Member : 3683 : Size : 3 : Leaf : 1 : Linkage : 2.82706
NODE 7668 : Member : 4610 : Size : 4 : Leaf : 1 : Linkage : 2.04018
NODE 10321 : Member : 5001 : Size : 7 : Leaf : 0 : Linkage : 3.2167
NODE 9310 : Member : 745 : Size : 4 : Leaf : 1 : Linkage : 2.70591
NODE 7249 : Member : 582 : Size : 3 : Leaf : 1 : Linkage : 1.85223
NODE 11223 : Member : 2908 : Size : 10 : Leaf : 0 : Linkage : 4.0589
NODE 10397 : Member : 2908 : Size : 8 : Leaf : 0 : Linkage : 3.26024
NODE 10159 : Member : 3260 : Size : 4 : Leaf : 0 : Linkage : 3.11537
NODE 8510 : Member : 3260 : Size : 3 : Leaf : 1 : Linkage : 2.38187
NODE 4169 : Member : 4168 : Size : 1 : Leaf : 1 : Linkage : nan
NODE 9784 : Member : 2908 : Size : 4 : Leaf : 1 : Linkage : 2.91441
NODE 9427 : Member : 284 : Size : 2 : Leaf : 1 : Linkage : 2.74796
NODE 11445 : Member : 3958 : Size : 15 : Leaf : 0 : Linkage : 4.51169
NODE 11151 : Member : 3958 : Size : 14 : Leaf : 0 : Linkage : 3.96534
NODE 11008 : Member : 3958 : Size : 10 : Leaf : 0 : Linkage : 3.77499
NODE 10449 : Member : 3876 : Size : 3 : Leaf : 0 : Linkage : 3.28879
NODE 9525 : Member : 2125 : Size : 2 : Leaf : 1 : Linkage : 2.79157
NODE 2941 : Member : 2940 : Size : 1 : Leaf : 1 : Linkage : nan
NODE 10053 : Member : 3958 : Size : 7 : Leaf : 0 : Linkage : 3.05741
NODE 9232 : Member : 3958 : Size : 4 : Leaf : 1 : Linkage : 2.66912
NODE 9089 : Member : 3887 : Size : 3 : Leaf : 1 : Linkage : 2.60577
NODE 10109 : Member : 3604 : Size : 4 : Leaf : 0 : Linkage : 3.08761
NODE 9135 : Member : 707 : Size : 2 : Leaf : 1 : Linkage : 2.62346
NODE 6113 : Member : 3566 : Size : 2 : Leaf : 1 : Linkage : 0.961145
NODE 2878 : Member : 2877 : Size : 1 : Leaf : 1 : Linkage : nan
NODE 11462 : Member : 4206 : Size : 7 : Leaf : 0 : Linkage : 4.54423
NODE 10964 : Member : 4206 : Size : 4 : Leaf : 0 : Linkage : 3.72457
NODE 10327 : Member : 1714 : Size : 2 : Leaf : 0 : Linkage : 3.21997
NODE 1715 : Member : 1714 : Size : 1 : Leaf : 1 : Linkage : nan
NODE 4445 : Member : 4444 : Size : 1 : Leaf : 1 : Linkage : nan
NODE 7816 : Member : 1492 : Size : 2 : Leaf : 1 : Linkage : 2.09993
NODE 10338 : Member : 2551 : Size : 3 : Leaf : 0 : Linkage : 3.22588
NODE 9060 : Member : 2549 : Size : 2 : Leaf : 1 : Linkage : 2.59925
NODE 3560 : Member : 3559 : Size : 1 : Leaf : 1 : Linkage : nan
NODE 11548 : Member : 586 : Size : 10 : Leaf : 0 : Linkage : 4.87705
NODE 11342 : Member : 3940 : Size : 7 : Leaf : 0 : Linkage : 4.27242
NODE 10988 : Member : 4137 : Size : 4 : Leaf : 0 : Linkage : 3.7549
NODE 10412 : Member : 3882 : Size : 3 : Leaf : 0 : Linkage : 3.26875
NODE 9165 : Member : 3882 : Size : 2 : Leaf : 1 : Linkage : 2.63778
NODE 3941 : Member : 3940 : Size : 1 : Leaf : 1 : Linkage : nan
NODE 3911 : Member : 3910 : Size : 1 : Leaf : 1 : Linkage : nan
NODE 10926 : Member : 2138 : Size : 3 : Leaf : 0 : Linkage : 3.68341
NODE 10027 : Member : 2068 : Size : 2 : Leaf : 0 : Linkage : 3.04412
NODE 2069 : Member : 2068 : Size : 1 : Leaf : 1 : Linkage : nan
NODE 2139 : Member : 2138 : Size : 1 : Leaf : 1 : Linkage : nan
NODE 2101 : Member : 2100 : Size : 1 : Leaf : 1 : Linkage : nan
NODE 11044 : Member : 586 : Size : 3 : Leaf : 0 : Linkage : 3.82509
NODE 7738 : Member : 586 : Size : 2 : Leaf : 1 : Linkage : 2.0652
NODE 276 : Member : 275 : Size : 1 : Leaf : 1 : Linkage : nan
NODE 11657 : Member : 3660 : Size : 21 : Leaf : 0 : Linkage : 5.70666
NODE 11615 : Member : 4337 : Size : 15 : Leaf : 0 : Linkage : 5.25672
NODE 11516 : Member : 4337 : Size : 14 : Leaf : 0 : Linkage : 4.73693
NODE 11420 : Member : 927 : Size : 7 : Leaf : 0 : Linkage : 4.41703
NODE 11168 : Member : 927 : Size : 6 : Leaf : 0 : Linkage : 3.98484
NODE 10870 : Member : 4743 : Size : 3 : Leaf : 0 : Linkage : 3.63699
NODE 10387 : Member : 3135 : Size : 2 : Leaf : 0 : Linkage : 3.25385
NODE 3136 : Member : 3135 : Size : 1 : Leaf : 1 : Linkage : nan
NODE 4744 : Member : 4743 : Size : 1 : Leaf : 1 : Linkage : nan
NODE 5668 : Member : 5667 : Size : 1 : Leaf : 1 : Linkage : nan
NODE 10829 : Member : 927 : Size : 3 : Leaf : 0 : Linkage : 3.59517
NODE 7375 : Member : 902 : Size : 2 : Leaf : 1 : Linkage : 1.91394
NODE 3575 : Member : 3574 : Size : 1 : Leaf : 1 : Linkage : nan
NODE 3817 : Member : 3816 : Size : 1 : Leaf : 1 : Linkage : nan
NODE 11309 : Member : 4337 : Size : 7 : Leaf : 0 : Linkage : 4.22054
NODE 11083 : Member : 3660 : Size : 3 : Leaf : 0 : Linkage : 3.87978
NODE 6871 : Member : 3660 : Size : 2 : Leaf : 1 : Linkage : 1.65281
NODE 2455 : Member : 2454 : Size : 1 : Leaf : 1 : Linkage : nan
NODE 10413 : Member : 2330 : Size : 4 : Leaf : 0 : Linkage : 3.26907
NODE 9330 : Member : 4337 : Size : 2 : Leaf : 1 : Linkage : 2.71258
NODE 9223 : Member : 2330 : Size : 2 : Leaf : 1 : Linkage : 2.66551
NODE 4955 : Member : 4954 : Size : 1 : Leaf : 1 : Linkage : nan
NODE 11533 : Member : 3495 : Size : 6 : Leaf : 0 : Linkage : 4.81129
NODE 11122 : Member : 3495 : Size : 4 : Leaf : 0 : Linkage : 3.93729
NODE 10326 : Member : 763 : Size : 2 : Leaf : 0 : Linkage : 3.21915
NODE 764 : Member : 763 : Size : 1 : Leaf : 1 : Linkage : nan
NODE 4367 : Member : 4366 : Size : 1 : Leaf : 1 : Linkage : nan
NODE 10095 : Member : 3085 : Size : 2 : Leaf : 0 : Linkage : 3.07892
NODE 3086 : Member : 3085 : Size : 1 : Leaf : 1 : Linkage : nan
NODE 3496 : Member : 3495 : Size : 1 : Leaf : 1 : Linkage : nan
NODE 10819 : Member : 370 : Size : 2 : Leaf : 0 : Linkage : 3.58459
NODE 371 : Member : 370 : Size : 1 : Leaf : 1 : Linkage : nan
NODE 690 : Member : 689 : Size : 1 : Leaf : 1 : Linkage : nan
NODE 11692 : Member : 3405 : Size : 1190 : Leaf : 0 : Linkage : 6.92374
NODE 11679 : Member : 4713 : Size : 1066 : Leaf : 0 : Linkage : 6.25354
NODE 11672 : Member : 5804 : Size : 102 : Leaf : 0 : Linkage : 6.07397
NODE 11649 : Member : 5804 : Size : 92 : Leaf : 0 : Linkage : 5.59388
NODE 11587 : Member : 5447 : Size : 29 : Leaf : 0 : Linkage : 5.03649
NODE 11506 : Member : 1941 : Size : 24 : Leaf : 0 : Linkage : 4.69494
NODE 11423 : Member : 4090 : Size : 18 : Leaf : 0 : Linkage : 4.43754
NODE 11321 : Member : 1941 : Size : 8 : Leaf : 0 : Linkage : 4.23127
NODE 10516 : Member : 1941 : Size : 7 : Leaf : 0 : Linkage : 3.33443
NODE 10044 : Member : 1520 : Size : 4 : Leaf : 0 : Linkage : 3.05392
NODE 9573 : Member : 5052 : Size : 3 : Leaf : 1 : Linkage : 2.81663
NODE 479 : Member : 478 : Size : 1 : Leaf : 1 : Linkage : nan
NODE 8852 : Member : 3915 : Size : 3 : Leaf : 1 : Linkage : 2.52732
NODE 1667 : Member : 1666 : Size : 1 : Leaf : 1 : Linkage : nan
NODE 11104 : Member : 2460 : Size : 10 : Leaf : 0 : Linkage : 3.91642
NODE 10719 : Member : 4090 : Size : 9 : Leaf : 0 : Linkage : 3.49903
NODE 10555 : Member : 2460 : Size : 4 : Leaf : 0 : Linkage : 3.35907
NODE 9418 : Member : 2411 : Size : 2 : Leaf : 1 : Linkage : 2.7463
NODE 7814 : Member : 2460 : Size : 2 : Leaf : 1 : Linkage : 2.09921
NODE 10343 : Member : 5033 : Size : 5 : Leaf : 0 : Linkage : 3.22887
NODE 10225 : Member : 5033 : Size : 4 : Leaf : 0 : Linkage : 3.14913
NODE 9027 : Member : 788 : Size : 2 : Leaf : 1 : Linkage : 2.58767
NODE 8608 : Member : 1788 : Size : 2 : Leaf : 1 : Linkage : 2.42496
NODE 607 : Member : 606 : Size : 1 : Leaf : 1 : Linkage : nan
NODE 3475 : Member : 3474 : Size : 1 : Leaf : 1 : Linkage : nan
NODE 11225 : Member : 5135 : Size : 6 : Leaf : 0 : Linkage : 4.05986
NODE 10701 : Member : 458 : Size : 4 : Leaf : 0 : Linkage : 3.48566
NODE 10422 : Member : 5332 : Size : 2 : Leaf : 0 : Linkage : 3.27156
NODE 5333 : Member : 5332 : Size : 1 : Leaf : 1 : Linkage : nan
NODE 5590 : Member : 5589 : Size : 1 : Leaf : 1 : Linkage : nan
NODE 10151 : Member : 458 : Size : 2 : Leaf : 0 : Linkage : 3.10937
NODE 459 : Member : 458 : Size : 1 : Leaf : 1 : Linkage : nan
NODE 2911 : Member : 2910 : Size : 1 : Leaf : 1 : Linkage : nan
NODE 8472 : Member : 5135 : Size : 2 : Leaf : 1 : Linkage : 2.36514
NODE 10690 : Member : 470 : Size : 5 : Leaf : 0 : Linkage : 3.47567
NODE 10103 : Member : 470 : Size : 4 : Leaf : 0 : Linkage : 3.08275
NODE 8613 : Member : 470 : Size : 2 : Leaf : 1 : Linkage : 2.428
NODE 7956 : Member : 1611 : Size : 2 : Leaf : 1 : Linkage : 2.15533
NODE 2961 : Member : 2960 : Size : 1 : Leaf : 1 : Linkage : nan
NODE 11584 : Member : 63 : Size : 63 : Leaf : 0 : Linkage : 5.01675
NODE 11522 : Member : 54 : Size : 28 : Leaf : 0 : Linkage : 4.77823
NODE 11345 : Member : 5564 : Size : 5 : Leaf : 0 : Linkage : 4.27622
NODE 10879 : Member : 5564 : Size : 3 : Leaf : 0 : Linkage : 3.64444
NODE 9743 : Member : 461 : Size : 2 : Leaf : 1 : Linkage : 2.89066
NODE 5574 : Member : 5573 : Size : 1 : Leaf : 1 : Linkage : nan
NODE 9863 : Member : 711 : Size : 2 : Leaf : 1 : Linkage : 2.955
NODE 11317 : Member : 54 : Size : 23 : Leaf : 0 : Linkage : 4.22987
NODE 11180 : Member : 3498 : Size : 16 : Leaf : 0 : Linkage : 4.00324
NODE 11018 : Member : 5649 : Size : 8 : Leaf : 0 : Linkage : 3.79434
NODE 10050 : Member : 3498 : Size : 6 : Leaf : 0 : Linkage : 3.05608
NODE 8970 : Member : 3498 : Size : 4 : Leaf : 1 : Linkage : 2.57205
NODE 7111 : Member : 456 : Size : 2 : Leaf : 1 : Linkage : 1.78719
NODE 9713 : Member : 41 : Size : 2 : Leaf : 1 : Linkage : 2.88002
NODE 10798 : Member : 63 : Size : 8 : Leaf : 0 : Linkage : 3.56855
NODE 9988 : Member : 5308 : Size : 4 : Leaf : 0 : Linkage : 3.02338
NODE 8171 : Member : 5308 : Size : 3 : Leaf : 1 : Linkage : 2.23967
NODE 1762 : Member : 1761 : Size : 1 : Leaf : 1 : Linkage : nan
NODE 9554 : Member : 675 : Size : 4 : Leaf : 1 : Linkage : 2.80687
NODE 10715 : Member : 978 : Size : 7 : Leaf : 0 : Linkage : 3.49275
NODE 10595 : Member : 978 : Size : 4 : Leaf : 0 : Linkage : 3.38745
NODE 9625 : Member : 384 : Size : 2 : Leaf : 1 : Linkage : 2.83845
NODE 8055 : Member : 978 : Size : 2 : Leaf : 1 : Linkage : 2.19415
NODE 9969 : Member : 1785 : Size : 3 : Leaf : 0 : Linkage : 3.01126
NODE 8570 : Member : 514 : Size : 2 : Leaf : 1 : Linkage : 2.40507
NODE 1820 : Member : 1819 : Size : 1 : Leaf : 1 : Linkage : nan
NODE 11485 : Member : 5804 : Size : 35 : Leaf : 0 : Linkage : 4.62645
NODE 11352 : Member : 1490 : Size : 14 : Leaf : 0 : Linkage : 4.28888
NODE 11115 : Member : 2512 : Size : 10 : Leaf : 0 : Linkage : 3.93053
NODE 10477 : Member : 2512 : Size : 7 : Leaf : 0 : Linkage : 3.30543
NODE 10091 : Member : 2512 : Size : 4 : Leaf : 0 : Linkage : 3.07757
NODE 9105 : Member : 2512 : Size : 3 : Leaf : 1 : Linkage : 2.61389
NODE 2424 : Member : 2423 : Size : 1 : Leaf : 1 : Linkage : nan
NODE 9873 : Member : 2523 : Size : 3 : Leaf : 1 : Linkage : 2.96463
NODE 10371 : Member : 3485 : Size : 3 : Leaf : 0 : Linkage : 3.2413
NODE 9180 : Member : 3485 : Size : 2 : Leaf : 1 : Linkage : 2.644
NODE 5403 : Member : 5402 : Size : 1 : Leaf : 1 : Linkage : nan
NODE 10792 : Member : 5807 : Size : 4 : Leaf : 0 : Linkage : 3.56231
NODE 10549 : Member : 2221 : Size : 3 : Leaf : 0 : Linkage : 3.35528
NODE 9150 : Member : 2221 : Size : 2 : Leaf : 1 : Linkage : 2.63055
NODE 2762 : Member : 2761 : Size : 1 : Leaf : 1 : Linkage : nan
NODE 415 : Member : 414 : Size : 1 : Leaf : 1 : Linkage : nan
NODE 11289 : Member : 5804 : Size : 21 : Leaf : 0 : Linkage : 4.18735
NODE 11075 : Member : 1452 : Size : 14 : Leaf : 0 : Linkage : 3.85993
NODE 10309 : Member : 1452 : Size : 7 : Leaf : 0 : Linkage : 3.20825
NODE 9278 : Member : 1451 : Size : 4 : Leaf : 1 : Linkage : 2.68984
NODE 9098 : Member : 1521 : Size : 3 : Leaf : 1 : Linkage : 2.60982
NODE 9975 : Member : 5632 : Size : 7 : Leaf : 0 : Linkage : 3.01453
NODE 9120 : Member : 1320 : Size : 4 : Leaf : 1 : Linkage : 2.61934
NODE 8040 : Member : 5804 : Size : 3 : Leaf : 1 : Linkage : 2.18919
NODE 10989 : Member : 5594 : Size : 7 : Leaf : 0 : Linkage : 3.75595
NODE 10354 : Member : 1973 : Size : 5 : Leaf : 0 : Linkage : 3.23346
NODE 10102 : Member : 5789 : Size : 3 : Leaf : 0 : Linkage : 3.08211
NODE 9129 : Member : 3118 : Size : 2 : Leaf : 1 : Linkage : 2.62254
NODE 5061 : Member : 5060 : Size : 1 : Leaf : 1 : Linkage : nan
NODE 7140 : Member : 1973 : Size : 2 : Leaf : 1 : Linkage : 1.80324
NODE 10038 : Member : 1513 : Size : 2 : Leaf : 0 : Linkage : 3.04989
NODE 1514 : Member : 1513 : Size : 1 : Leaf : 1 : Linkage : nan
NODE 2849 : Member : 2848 : Size : 1 : Leaf : 1 : Linkage : nan
NODE 11526 : Member : 896 : Size : 10 : Leaf : 0 : Linkage : 4.78982
NODE 11388 : Member : 896 : Size : 7 : Leaf : 0 : Linkage : 4.35851
NODE 10793 : Member : 896 : Size : 5 : Leaf : 0 : Linkage : 3.56334
NODE 10226 : Member : 447 : Size : 3 : Leaf : 0 : Linkage : 3.14948
NODE 8382 : Member : 447 : Size : 2 : Leaf : 1 : Linkage : 2.32508
NODE 3953 : Member : 3952 : Size : 1 : Leaf : 1 : Linkage : nan
NODE 9938 : Member : 1053 : Size : 2 : Leaf : 1 : Linkage : 2.99814
NODE 9433 : Member : 2082 : Size : 2 : Leaf : 1 : Linkage : 2.75137
NODE 11102 : Member : 1444 : Size : 3 : Leaf : 0 : Linkage : 3.90825
NODE 10350 : Member : 449 : Size : 2 : Leaf : 0 : Linkage : 3.23119
NODE 450 : Member : 449 : Size : 1 : Leaf : 1 : Linkage : nan
NODE 1445 : Member : 1444 : Size : 1 : Leaf : 1 : Linkage : nan
NODE 3289 : Member : 3288 : Size : 1 : Leaf : 1 : Linkage : nan
NODE 11671 : Member : 3405 : Size : 964 : Leaf : 0 : Linkage : 6.05111
NODE 11661 : Member : 3035 : Size : 173 : Leaf : 0 : Linkage : 5.77503
NODE 11599 : Member : 2716 : Size : 159 : Leaf : 0 : Linkage : 5.10135
NODE 11570 : Member : 3035 : Size : 140 : Leaf : 0 : Linkage : 4.96499
NODE 11543 : Member : 3035 : Size : 127 : Leaf : 0 : Linkage : 4.85542
NODE 11520 : Member : 3218 : Size : 56 : Leaf : 0 : Linkage : 4.76555
NODE 11504 : Member : 220 : Size : 20 : Leaf : 0 : Linkage : 4.6919
NODE 11350 : Member : 3088 : Size : 18 : Leaf : 0 : Linkage : 4.28851
NODE 10919 : Member : 4191 : Size : 4 : Leaf : 0 : Linkage : 3.67858
NODE 9346 : Member : 73 : Size : 2 : Leaf : 1 : Linkage : 2.72035
NODE 8821 : Member : 24 : Size : 2 : Leaf : 1 : Linkage : 2.5152
NODE 10851 : Member : 3088 : Size : 14 : Leaf : 0 : Linkage : 3.62263
NODE 10525 : Member : 220 : Size : 8 : Leaf : 0 : Linkage : 3.34011
NODE 10281 : Member : 3088 : Size : 6 : Leaf : 0 : Linkage : 3.18477
NODE 8654 : Member : 3088 : Size : 5 : Leaf : 1 : Linkage : 2.44256
NODE 3796 : Member : 3795 : Size : 1 : Leaf : 1 : Linkage : nan
NODE 9993 : Member : 2282 : Size : 2 : Leaf : 0 : Linkage : 3.02551
NODE 2283 : Member : 2282 : Size : 1 : Leaf : 1 : Linkage : nan
NODE 3227 : Member : 3226 : Size : 1 : Leaf : 1 : Linkage : nan
NODE 9950 : Member : 1942 : Size : 6 : Leaf : 0 : Linkage : 3.00454
NODE 8555 : Member : 3813 : Size : 3 : Leaf : 1 : Linkage : 2.39959
NODE 8009 : Member : 1725 : Size : 3 : Leaf : 1 : Linkage : 2.17634
NODE 10432 : Member : 1330 : Size : 2 : Leaf : 0 : Linkage : 3.27764
NODE 1331 : Member : 1330 : Size : 1 : Leaf : 1 : Linkage : nan
NODE 4155 : Member : 4154 : Size : 1 : Leaf : 1 : Linkage : nan
NODE 11405 : Member : 4920 : Size : 36 : Leaf : 0 : Linkage : 4.38984
NODE 11360 : Member : 4920 : Size : 33 : Leaf : 0 : Linkage : 4.29771
NODE 11230 : Member : 950 : Size : 18 : Leaf : 0 : Linkage : 4.06801
NODE 11006 : Member : 950 : Size : 12 : Leaf : 0 : Linkage : 3.76843
NODE 10317 : Member : 953 : Size : 3 : Leaf : 0 : Linkage : 3.21411
NODE 9431 : Member : 953 : Size : 2 : Leaf : 1 : Linkage : 2.75092
NODE 4159 : Member : 4158 : Size : 1 : Leaf : 1 : Linkage : nan
NODE 10175 : Member : 950 : Size : 9 : Leaf : 0 : Linkage : 3.12253
NODE 9257 : Member : 980 : Size : 3 : Leaf : 1 : Linkage : 2.68116
NODE 8801 : Member : 4795 : Size : 6 : Leaf : 1 : Linkage : 2.5042
NODE 10629 : Member : 5601 : Size : 6 : Leaf : 0 : Linkage : 3.41579
NODE 10015 : Member : 2301 : Size : 2 : Leaf : 0 : Linkage : 3.03903
NODE 2302 : Member : 2301 : Size : 1 : Leaf : 1 : Linkage : nan
NODE 3858 : Member : 3857 : Size : 1 : Leaf : 1 : Linkage : nan
NODE 9365 : Member : 1623 : Size : 4 : Leaf : 1 : Linkage : 2.72782
NODE 11103 : Member : 776 : Size : 15 : Leaf : 0 : Linkage : 3.90852
NODE 11023 : Member : 776 : Size : 12 : Leaf : 0 : Linkage : 3.7987
NODE 10518 : Member : 776 : Size : 9 : Leaf : 0 : Linkage : 3.3349
NODE 9557 : Member : 2590 : Size : 4 : Leaf : 1 : Linkage : 2.80875
NODE 9457 : Member : 2084 : Size : 5 : Leaf : 1 : Linkage : 2.76154
NODE 8802 : Member : 2784 : Size : 3 : Leaf : 1 : Linkage : 2.50459
NODE 9485 : Member : 2660 : Size : 3 : Leaf : 1 : Linkage : 2.77455
NODE 10379 : Member : 4093 : Size : 3 : Leaf : 0 : Linkage : 3.24783
NODE 9425 : Member : 477 : Size : 2 : Leaf : 1 : Linkage : 2.74772
NODE 940 : Member : 939 : Size : 1 : Leaf : 1 : Linkage : nan
NODE 11461 : Member : 2716 : Size : 71 : Leaf : 0 : Linkage : 4.54412
NODE 11343 : Member : 4542 : Size : 34 : Leaf : 0 : Linkage : 4.27416
NODE 11251 : Member : 4542 : Size : 25 : Leaf : 0 : Linkage : 4.11013
NODE 11090 : Member : 4506 : Size : 13 : Leaf : 0 : Linkage : 3.88744
NODE 11052 : Member : 4506 : Size : 8 : Leaf : 0 : Linkage : 3.82788
NODE 10602 : Member : 4506 : Size : 7 : Leaf : 0 : Linkage : 3.39341
NODE 10145 : Member : 417 : Size : 2 : Leaf : 0 : Linkage : 3.10518
NODE 418 : Member : 417 : Size : 1 : Leaf : 1 : Linkage : nan
NODE 4547 : Member : 4546 : Size : 1 : Leaf : 1 : Linkage : nan
NODE 10063 : Member : 3930 : Size : 5 : Leaf : 0 : Linkage : 3.06122
NODE 9236 : Member : 4506 : Size : 3 : Leaf : 1 : Linkage : 2.67145
NODE 7758 : Member : 2080 : Size : 2 : Leaf : 1 : Linkage : 2.07144
NODE 3527 : Member : 3526 : Size : 1 : Leaf : 1 : Linkage : nan
NODE 10550 : Member : 4290 : Size : 5 : Leaf : 0 : Linkage : 3.35531
NODE 9946 : Member : 4290 : Size : 3 : Leaf : 0 : Linkage : 3.00063
NODE 7520 : Member : 3923 : Size : 2 : Leaf : 1 : Linkage : 1.97953
NODE 2092 : Member : 2091 : Size : 1 : Leaf : 1 : Linkage : nan
NODE 8671 : Member : 245 : Size : 2 : Leaf : 1 : Linkage : 2.44902
NODE 10363 : Member : 4639 : Size : 12 : Leaf : 0 : Linkage : 3.23631
NODE 10250 : Member : 4639 : Size : 8 : Leaf : 0 : Linkage : 3.16367
NODE 9760 : Member : 4639 : Size : 7 : Leaf : 1 : Linkage : 2.898
NODE 5579 : Member : 5578 : Size : 1 : Leaf : 1 : Linkage : nan
NODE 9426 : Member : 4542 : Size : 4 : Leaf : 1 : Linkage : 2.74778
NODE 10943 : Member : 4309 : Size : 9 : Leaf : 0 : Linkage : 3.70229
NODE 9920 : Member : 4309 : Size : 8 : Leaf : 1 : Linkage : 2.98498
NODE 3297 : Member : 3296 : Size : 1 : Leaf : 1 : Linkage : nan
NODE 11332 : Member : 4608 : Size : 37 : Leaf : 0 : Linkage : 4.25207
NODE 10956 : Member : 4608 : Size : 25 : Leaf : 0 : Linkage : 3.71984
NODE 10784 : Member : 4323 : Size : 9 : Leaf : 0 : Linkage : 3.55669
NODE 10330 : Member : 4323 : Size : 7 : Leaf : 0 : Linkage : 3.22045
NODE 9424 : Member : 2716 : Size : 3 : Leaf : 1 : Linkage : 2.74728
NODE 9049 : Member : 4323 : Size : 4 : Leaf : 1 : Linkage : 2.5962
NODE 8982 : Member : 667 : Size : 2 : Leaf : 1 : Linkage : 2.57541
NODE 10697 : Member : 2707 : Size : 16 : Leaf : 0 : Linkage : 3.4833
NODE 10185 : Member : 3161 : Size : 14 : Leaf : 0 : Linkage : 3.12889
NODE 10021 : Member : 3161 : Size : 10 : Leaf : 0 : Linkage : 3.04155
NODE 8323 : Member : 4345 : Size : 3 : Leaf : 1 : Linkage : 2.30224
NODE 7213 : Member : 3161 : Size : 7 : Leaf : 1 : Linkage : 1.83647
NODE 9300 : Member : 3173 : Size : 4 : Leaf : 1 : Linkage : 2.70003
NODE 8254 : Member : 253 : Size : 2 : Leaf : 1 : Linkage : 2.27214
NODE 10947 : Member : 4837 : Size : 12 : Leaf : 0 : Linkage : 3.71016
NODE 10628 : Member : 4837 : Size : 8 : Leaf : 0 : Linkage : 3.41537
NODE 10280 : Member : 4837 : Size : 6 : Leaf : 0 : Linkage : 3.18288
NODE 9442 : Member : 3656 : Size : 3 : Leaf : 1 : Linkage : 2.75505
NODE 9053 : Member : 4837 : Size : 3 : Leaf : 1 : Linkage : 2.5985
NODE 9906 : Member : 4391 : Size : 2 : Leaf : 1 : Linkage : 2.97929
NODE 9610 : Member : 2557 : Size : 4 : Leaf : 1 : Linkage : 2.82914
NODE 11473 : Member : 5098 : Size : 13 : Leaf : 0 : Linkage : 4.58949
NODE 11186 : Member : 5098 : Size : 8 : Leaf : 0 : Linkage : 4.0091
NODE 10904 : Member : 5591 : Size : 3 : Leaf : 0 : Linkage : 3.66733
NODE 8432 : Member : 4004 : Size : 2 : Leaf : 1 : Linkage : 2.34737
NODE 2356 : Member : 2355 : Size : 1 : Leaf : 1 : Linkage : nan
NODE 10219 : Member : 5098 : Size : 5 : Leaf : 0 : Linkage : 3.14704
NODE 9609 : Member : 5098 : Size : 3 : Leaf : 1 : Linkage : 2.82862
NODE 9050 : Member : 3295 : Size : 2 : Leaf : 1 : Linkage : 2.59632
NODE 11129 : Member : 4009 : Size : 5 : Leaf : 0 : Linkage : 3.94765
NODE 10761 : Member : 3290 : Size : 2 : Leaf : 0 : Linkage : 3.53422
NODE 3291 : Member : 3290 : Size : 1 : Leaf : 1 : Linkage : nan
NODE 5005 : Member : 5004 : Size : 1 : Leaf : 1 : Linkage : nan
NODE 9853 : Member : 4009 : Size : 3 : Leaf : 1 : Linkage : 2.95074
NODE 11398 : Member : 3780 : Size : 19 : Leaf : 0 : Linkage : 4.38524
NODE 11290 : Member : 5705 : Size : 9 : Leaf : 0 : Linkage : 4.18845
NODE 10985 : Member : 5698 : Size : 7 : Leaf : 0 : Linkage : 3.75017
NODE 10821 : Member : 5698 : Size : 5 : Leaf : 0 : Linkage : 3.58555
NODE 9594 : Member : 3254 : Size : 3 : Leaf : 1 : Linkage : 2.82187
NODE 9293 : Member : 75 : Size : 2 : Leaf : 1 : Linkage : 2.69858
NODE 10561 : Member : 1397 : Size : 2 : Leaf : 0 : Linkage : 3.36597
NODE 1398 : Member : 1397 : Size : 1 : Leaf : 1 : Linkage : nan
NODE 1991 : Member : 1990 : Size : 1 : Leaf : 1 : Linkage : nan
NODE 9925 : Member : 50 : Size : 2 : Leaf : 1 : Linkage : 2.98886
NODE 11015 : Member : 3780 : Size : 10 : Leaf : 0 : Linkage : 3.78475
NODE 10845 : Member : 3780 : Size : 7 : Leaf : 0 : Linkage : 3.61735
NODE 10582 : Member : 3172 : Size : 3 : Leaf : 0 : Linkage : 3.3781
NODE 8822 : Member : 2520 : Size : 2 : Leaf : 1 : Linkage : 2.51586
NODE 2129 : Member : 2128 : Size : 1 : Leaf : 1 : Linkage : nan
NODE 9680 : Member : 3780 : Size : 4 : Leaf : 1 : Linkage : 2.86699
NODE 10255 : Member : 3305 : Size : 3 : Leaf : 0 : Linkage : 3.16837
NODE 8307 : Member : 929 : Size : 2 : Leaf : 1 : Linkage : 2.29598
NODE 4150 : Member : 4149 : Size : 1 : Leaf : 1 : Linkage : nan
NODE 11544 : Member : 2153 : Size : 14 : Leaf : 0 : Linkage : 4.85691
NODE 11510 : Member : 2153 : Size : 8 : Leaf : 0 : Linkage : 4.70188
NODE 11071 : Member : 2153 : Size : 5 : Leaf : 0 : Linkage : 3.85105
NODE 9944 : Member : 2153 : Size : 4 : Leaf : 1 : Linkage : 2.99993
NODE 170 : Member : 169 : Size : 1 : Leaf : 1 : Linkage : nan
NODE 10260 : Member : 5658 : Size : 3 : Leaf : 0 : Linkage : 3.17088
NODE 8610 : Member : 2791 : Size : 2 : Leaf : 1 : Linkage : 2.42599
NODE 5658 : Member : 5657 : Size : 1 : Leaf : 1 : Linkage : nan
NODE 11095 : Member : 2092 : Size : 6 : Leaf : 0 : Linkage : 3.89431
NODE 10788 : Member : 2092 : Size : 3 : Leaf : 0 : Linkage : 3.56011
NODE 9985 : Member : 2092 : Size : 2 : Leaf : 0 : Linkage : 3.02236
NODE 2093 : Member : 2092 : Size : 1 : Leaf : 1 : Linkage : nan
NODE 3922 : Member : 3921 : Size : 1 : Leaf : 1 : Linkage : nan
NODE 2140 : Member : 2139 : Size : 1 : Leaf : 1 : Linkage : nan
NODE 10521 : Member : 3937 : Size : 3 : Leaf : 0 : Linkage : 3.33762
NODE 8681 : Member : 3373 : Size : 2 : Leaf : 1 : Linkage : 2.45378
NODE 4124 : Member : 4123 : Size : 1 : Leaf : 1 : Linkage : nan
NODE 11637 : Member : 4915 : Size : 791 : Leaf : 0 : Linkage : 5.47636
NODE 11630 : Member : 499 : Size : 453 : Leaf : 0 : Linkage : 5.38951
NODE 11596 : Member : 503 : Size : 257 : Leaf : 0 : Linkage : 5.07816
NODE 11556 : Member : 1557 : Size : 177 : Leaf : 0 : Linkage : 4.90376
NODE 11494 : Member : 343 : Size : 85 : Leaf : 0 : Linkage : 4.65423
NODE 11312 : Member : 3302 : Size : 71 : Leaf : 0 : Linkage : 4.22446
NODE 11211 : Member : 203 : Size : 34 : Leaf : 0 : Linkage : 4.04134
NODE 11032 : Member : 203 : Size : 24 : Leaf : 0 : Linkage : 3.8098
NODE 10294 : Member : 203 : Size : 20 : Leaf : 0 : Linkage : 3.19525
NODE 10182 : Member : 203 : Size : 11 : Leaf : 0 : Linkage : 3.12818
NODE 9999 : Member : 203 : Size : 10 : Leaf : 0 : Linkage : 3.03036
NODE 9590 : Member : 203 : Size : 9 : Leaf : 1 : Linkage : 2.8206
NODE 4612 : Member : 4611 : Size : 1 : Leaf : 1 : Linkage : nan
NODE 4757 : Member : 4756 : Size : 1 : Leaf : 1 : Linkage : nan
NODE 10008 : Member : 3342 : Size : 9 : Leaf : 0 : Linkage : 3.03541
NODE 9350 : Member : 3342 : Size : 7 : Leaf : 1 : Linkage : 2.72163
NODE 7300 : Member : 1081 : Size : 2 : Leaf : 1 : Linkage : 1.87712
NODE 9990 : Member : 3167 : Size : 4 : Leaf : 0 : Linkage : 3.02385
NODE 8948 : Member : 1778 : Size : 2 : Leaf : 1 : Linkage : 2.56311
NODE 7952 : Member : 1810 : Size : 2 : Leaf : 1 : Linkage : 2.15142
NODE 10632 : Member : 2962 : Size : 10 : Leaf : 0 : Linkage : 3.41752
NODE 10377 : Member : 2119 : Size : 3 : Leaf : 0 : Linkage : 3.24466
NODE 8740 : Member : 2119 : Size : 2 : Leaf : 1 : Linkage : 2.47838
NODE 3942 : Member : 3941 : Size : 1 : Leaf : 1 : Linkage : nan
NODE 9655 : Member : 2962 : Size : 7 : Leaf : 1 : Linkage : 2.8523
NODE 11156 : Member : 343 : Size : 37 : Leaf : 0 : Linkage : 3.97256
NODE 11021 : Member : 343 : Size : 33 : Leaf : 0 : Linkage : 3.79627
NODE 10694 : Member : 343 : Size : 27 : Leaf : 0 : Linkage : 3.4801
NODE 10533 : Member : 343 : Size : 15 : Leaf : 0 : Linkage : 3.34629
NODE 10196 : Member : 5585 : Size : 5 : Leaf : 0 : Linkage : 3.13668
NODE 9464 : Member : 206 : Size : 3 : Leaf : 1 : Linkage : 2.76533
NODE 7581 : Member : 5541 : Size : 2 : Leaf : 1 : Linkage : 2.00629
NODE 9864 : Member : 343 : Size : 10 : Leaf : 1 : Linkage : 2.95534
NODE 10228 : Member : 3123 : Size : 12 : Leaf : 0 : Linkage : 3.14975
NODE 9519 : Member : 2772 : Size : 5 : Leaf : 1 : Linkage : 2.78876
NODE 9231 : Member : 3123 : Size : 7 : Leaf : 1 : Linkage : 2.66842
NODE 10437 : Member : 5125 : Size : 6 : Leaf : 0 : Linkage : 3.27944
NODE 9731 : Member : 322 : Size : 3 : Leaf : 1 : Linkage : 2.88588
NODE 8519 : Member : 5125 : Size : 3 : Leaf : 1 : Linkage : 2.38412
NODE 10026 : Member : 85 : Size : 4 : Leaf : 0 : Linkage : 3.04396
NODE 7979 : Member : 85 : Size : 2 : Leaf : 1 : Linkage : 2.1637
NODE 7606 : Member : 4863 : Size : 2 : Leaf : 1 : Linkage : 2.01514
NODE 11233 : Member : 2593 : Size : 14 : Leaf : 0 : Linkage : 4.07551
NODE 10836 : Member : 2793 : Size : 9 : Leaf : 0 : Linkage : 3.60806
NODE 10357 : Member : 2793 : Size : 7 : Leaf : 0 : Linkage : 3.23497
NODE 10147 : Member : 2793 : Size : 5 : Leaf : 0 : Linkage : 3.10732
NODE 9377 : Member : 2793 : Size : 4 : Leaf : 1 : Linkage : 2.73344
NODE 4193 : Member : 4192 : Size : 1 : Leaf : 1 : Linkage : nan
NODE 8389 : Member : 351 : Size : 2 : Leaf : 1 : Linkage : 2.32859
NODE 9816 : Member : 2317 : Size : 2 : Leaf : 1 : Linkage : 2.92928
NODE 10419 : Member : 3113 : Size : 5 : Leaf : 0 : Linkage : 3.27121
NODE 9818 : Member : 3113 : Size : 4 : Leaf : 1 : Linkage : 2.92977
NODE 2859 : Member : 2858 : Size : 1 : Leaf : 1 : Linkage : nan
NODE 11452 : Member : 503 : Size : 92 : Leaf : 0 : Linkage : 4.5205
NODE 11395 : Member : 2607 : Size : 22 : Leaf : 0 : Linkage : 4.37587
NODE 11040 : Member : 2607 : Size : 20 : Leaf : 0 : Linkage : 3.81658
NODE 10714 : Member : 3758 : Size : 10 : Leaf : 0 : Linkage : 3.49265
NODE 10189 : Member : 3758 : Size : 6 : Leaf : 0 : Linkage : 3.13317
NODE 10115 : Member : 3758 : Size : 3 : Leaf : 0 : Linkage : 3.09068
NODE 7672 : Member : 1888 : Size : 2 : Leaf : 1 : Linkage : 2.04161
NODE 5681 : Member : 5680 : Size : 1 : Leaf : 1 : Linkage : nan
NODE 9871 : Member : 1681 : Size : 3 : Leaf : 1 : Linkage : 2.96269
NODE 10011 : Member : 4705 : Size : 4 : Leaf : 0 : Linkage : 3.03755
NODE 8694 : Member : 5113 : Size : 3 : Leaf : 1 : Linkage : 2.45922
NODE 3068 : Member : 3067 : Size : 1 : Leaf : 1 : Linkage : nan
NODE 10409 : Member : 2607 : Size : 10 : Leaf : 0 : Linkage : 3.26787
NODE 10054 : Member : 2607 : Size : 9 : Leaf : 0 : Linkage : 3.05773
NODE 9469 : Member : 2607 : Size : 8 : Leaf : 1 : Linkage : 2.76734
NODE 3745 : Member : 3744 : Size : 1 : Leaf : 1 : Linkage : nan
NODE 4161 : Member : 4160 : Size : 1 : Leaf : 1 : Linkage : nan
NODE 8786 : Member : 2883 : Size : 2 : Leaf : 1 : Linkage : 2.49845
NODE 11284 : Member : 503 : Size : 70 : Leaf : 0 : Linkage : 4.17706
NODE 11177 : Member : 577 : Size : 44 : Leaf : 0 : Linkage : 3.99935
NODE 10777 : Member : 577 : Size : 33 : Leaf : 0 : Linkage : 3.55299
NODE 10708 : Member : 577 : Size : 17 : Leaf : 0 : Linkage : 3.49033
NODE 10014 : Member : 3971 : Size : 4 : Leaf : 0 : Linkage : 3.0387
NODE 8584 : Member : 3971 : Size : 3 : Leaf : 1 : Linkage : 2.41068
NODE 4111 : Member : 4110 : Size : 1 : Leaf : 1 : Linkage : nan
NODE 9778 : Member : 577 : Size : 13 : Leaf : 1 : Linkage : 2.9118
NODE 10598 : Member : 2127 : Size : 16 : Leaf : 0 : Linkage : 3.39205
NODE 10514 : Member : 2127 : Size : 13 : Leaf : 0 : Linkage : 3.3319
NODE 10299 : Member : 2127 : Size : 8 : Leaf : 0 : Linkage : 3.19984
NODE 9306 : Member : 2127 : Size : 5 : Leaf : 1 : Linkage : 2.702
NODE 9136 : Member : 996 : Size : 3 : Leaf : 1 : Linkage : 2.62382
NODE 10187 : Member : 5366 : Size : 5 : Leaf : 0 : Linkage : 3.12985
NODE 9518 : Member : 1161 : Size : 4 : Leaf : 1 : Linkage : 2.7878
NODE 1566 : Member : 1565 : Size : 1 : Leaf : 1 : Linkage : nan
NODE 10180 : Member : 2809 : Size : 3 : Leaf : 0 : Linkage : 3.12636
NODE 8440 : Member : 2809 : Size : 2 : Leaf : 1 : Linkage : 2.35184
NODE 1586 : Member : 1585 : Size : 1 : Leaf : 1 : Linkage : nan
NODE 10734 : Member : 695 : Size : 11 : Leaf : 0 : Linkage : 3.51463
NODE 10563 : Member : 695 : Size : 7 : Leaf : 0 : Linkage : 3.36692
NODE 9357 : Member : 695 : Size : 6 : Leaf : 1 : Linkage : 2.72362
NODE 1393 : Member : 1392 : Size : 1 : Leaf : 1 : Linkage : nan
NODE 10056 : Member : 3904 : Size : 4 : Leaf : 0 : Linkage : 3.05787
NODE 9325 : Member : 2613 : Size : 2 : Leaf : 1 : Linkage : 2.71143
NODE 8719 : Member : 234 : Size : 2 : Leaf : 1 : Linkage : 2.47038
NODE 11137 : Member : 3459 : Size : 26 : Leaf : 0 : Linkage : 3.95301
NODE 10921 : Member : 3459 : Size : 22 : Leaf : 0 : Linkage : 3.67869
NODE 10511 : Member : 2292 : Size : 15 : Leaf : 0 : Linkage : 3.32993
NODE 10264 : Member : 1226 : Size : 8 : Leaf : 0 : Linkage : 3.17431
NODE 8954 : Member : 1226 : Size : 4 : Leaf : 1 : Linkage : 2.56745
NODE 8865 : Member : 5169 : Size : 4 : Leaf : 1 : Linkage : 2.53315
NODE 9980 : Member : 2292 : Size : 7 : Leaf : 0 : Linkage : 3.02021
NODE 9023 : Member : 935 : Size : 4 : Leaf : 1 : Linkage : 2.58652
NODE 8830 : Member : 956 : Size : 3 : Leaf : 1 : Linkage : 2.51719
NODE 10206 : Member : 3459 : Size : 7 : Leaf : 0 : Linkage : 3.14247
NODE 8657 : Member : 3374 : Size : 5 : Leaf : 1 : Linkage : 2.44566
NODE 7240 : Member : 67 : Size : 2 : Leaf : 1 : Linkage : 1.84987
NODE 10297 : Member : 496 : Size : 4 : Leaf : 0 : Linkage : 3.19847
NODE 9474 : Member : 1249 : Size : 2 : Leaf : 1 : Linkage : 2.76854
NODE 7653 : Member : 496 : Size : 2 : Leaf : 1 : Linkage : 2.03532
NODE 11466 : Member : 647 : Size : 80 : Leaf : 0 : Linkage : 4.55548
NODE 11383 : Member : 647 : Size : 50 : Leaf : 0 : Linkage : 4.33753
NODE 11256 : Member : 647 : Size : 44 : Leaf : 0 : Linkage : 4.11832
NODE 11152 : Member : 647 : Size : 40 : Leaf : 0 : Linkage : 3.96635
NODE 10928 : Member : 647 : Size : 23 : Leaf : 0 : Linkage : 3.68515
NODE 10698 : Member : 647 : Size : 18 : Leaf : 0 : Linkage : 3.48335
NODE 10192 : Member : 3875 : Size : 5 : Leaf : 0 : Linkage : 3.13466
NODE 8792 : Member : 2380 : Size : 2 : Leaf : 1 : Linkage : 2.50109
NODE 8236 : Member : 3875 : Size : 3 : Leaf : 1 : Linkage : 2.26402
NODE 9858 : Member : 1100 : Size : 13 : Leaf : 1 : Linkage : 2.95292
NODE 10415 : Member : 4691 : Size : 5 : Leaf : 0 : Linkage : 3.2694
NODE 9145 : Member : 4691 : Size : 3 : Leaf : 1 : Linkage : 2.62981
NODE 7756 : Member : 2706 : Size : 2 : Leaf : 1 : Linkage : 2.0709
NODE 10425 : Member : 2580 : Size : 17 : Leaf : 0 : Linkage : 3.27335
NODE 9947 : Member : 2648 : Size : 9 : Leaf : 0 : Linkage : 3.00097
NODE 9064 : Member : 2588 : Size : 4 : Leaf : 1 : Linkage : 2.59986
NODE 8919 : Member : 2648 : Size : 5 : Leaf : 1 : Linkage : 2.55413
NODE 9684 : Member : 3934 : Size : 8 : Leaf : 1 : Linkage : 2.86822
NODE 10636 : Member : 3784 : Size : 4 : Leaf : 0 : Linkage : 3.42148
NODE 10107 : Member : 2381 : Size : 2 : Leaf : 0 : Linkage : 3.08697
NODE 2382 : Member : 2381 : Size : 1 : Leaf : 1 : Linkage : nan
NODE 2681 : Member : 2680 : Size : 1 : Leaf : 1 : Linkage : nan
NODE 8955 : Member : 2918 : Size : 2 : Leaf : 1 : Linkage : 2.56758
NODE 10994 : Member : 3367 : Size : 6 : Leaf : 0 : Linkage : 3.76103
NODE 10553 : Member : 3514 : Size : 4 : Leaf : 0 : Linkage : 3.35797
NODE 9772 : Member : 3514 : Size : 3 : Leaf : 1 : Linkage : 2.90754
NODE 4497 : Member : 4496 : Size : 1 : Leaf : 1 : Linkage : nan
NODE 9549 : Member : 2152 : Size : 2 : Leaf : 1 : Linkage : 2.80427
NODE 11296 : Member : 1214 : Size : 30 : Leaf : 0 : Linkage : 4.19767
NODE 11001 : Member : 1214 : Size : 23 : Leaf : 0 : Linkage : 3.76618
NODE 10863 : Member : 1192 : Size : 13 : Leaf : 0 : Linkage : 3.63476
NODE 10747 : Member : 1192 : Size : 9 : Leaf : 0 : Linkage : 3.52538
NODE 9753 : Member : 439 : Size : 2 : Leaf : 1 : Linkage : 2.89496
NODE 8695 : Member : 1395 : Size : 7 : Leaf : 1 : Linkage : 2.45928
NODE 10010 : Member : 2938 : Size : 4 : Leaf : 0 : Linkage : 3.03592
NODE 9542 : Member : 356 : Size : 2 : Leaf : 1 : Linkage : 2.80191
NODE 7282 : Member : 2938 : Size : 2 : Leaf : 1 : Linkage : 1.86827
NODE 9882 : Member : 632 : Size : 10 : Leaf : 1 : Linkage : 2.96989
NODE 10491 : Member : 2640 : Size : 7 : Leaf : 0 : Linkage : 3.3158
NODE 9520 : Member : 4928 : Size : 4 : Leaf : 1 : Linkage : 2.78876
NODE 7763 : Member : 2584 : Size : 3 : Leaf : 1 : Linkage : 2.07349
NODE 11573 : Member : 4874 : Size : 196 : Leaf : 0 : Linkage : 4.97757
NODE 11525 : Member : 4874 : Size : 151 : Leaf : 0 : Linkage : 4.78459
NODE 11443 : Member : 2984 : Size : 61 : Leaf : 0 : Linkage : 4.51005
NODE 11330 : Member : 2984 : Size : 52 : Leaf : 0 : Linkage : 4.25056
NODE 11267 : Member : 329 : Size : 21 : Leaf : 0 : Linkage : 4.14475
NODE 10786 : Member : 4089 : Size : 6 : Leaf : 0 : Linkage : 3.5583
NODE 10197 : Member : 4089 : Size : 5 : Leaf : 0 : Linkage : 3.13732
NODE 9463 : Member : 4088 : Size : 4 : Leaf : 1 : Linkage : 2.76514
NODE 1360 : Member : 1359 : Size : 1 : Leaf : 1 : Linkage : nan
NODE 4095 : Member : 4094 : Size : 1 : Leaf : 1 : Linkage : nan
NODE 10704 : Member : 329 : Size : 15 : Leaf : 0 : Linkage : 3.48795
NODE 10168 : Member : 914 : Size : 8 : Leaf : 0 : Linkage : 3.11976
NODE 9438 : Member : 991 : Size : 4 : Leaf : 1 : Linkage : 2.75416
NODE 8488 : Member : 4005 : Size : 4 : Leaf : 1 : Linkage : 2.37247
NODE 9762 : Member : 329 : Size : 7 : Leaf : 1 : Linkage : 2.89887
NODE 11017 : Member : 2984 : Size : 31 : Leaf : 0 : Linkage : 3.79384
NODE 10807 : Member : 4194 : Size : 18 : Leaf : 0 : Linkage : 3.57712
NODE 10124 : Member : 4194 : Size : 13 : Leaf : 0 : Linkage : 3.09502
NODE 9880 : Member : 4194 : Size : 12 : Leaf : 1 : Linkage : 2.96899
NODE 4962 : Member : 4961 : Size : 1 : Leaf : 1 : Linkage : nan
NODE 9434 : Member : 5093 : Size : 5 : Leaf : 1 : Linkage : 2.75171
NODE 10619 : Member : 2352 : Size : 13 : Leaf : 0 : Linkage : 3.40498
NODE 10119 : Member : 433 : Size : 12 : Leaf : 0 : Linkage : 3.09234
NODE 9249 : Member : 3312 : Size : 10 : Leaf : 1 : Linkage : 2.67654
NODE 8135 : Member : 3412 : Size : 2 : Leaf : 1 : Linkage : 2.22843
NODE 5517 : Member : 5516 : Size : 1 : Leaf : 1 : Linkage : nan
NODE 11208 : Member : 5774 : Size : 9 : Leaf : 0 : Linkage : 4.0394
NODE 10820 : Member : 5774 : Size : 8 : Leaf : 0 : Linkage : 3.58487
NODE 10686 : Member : 1447 : Size : 2 : Leaf : 0 : Linkage : 3.4676
NODE 1448 : Member : 1447 : Size : 1 : Leaf : 1 : Linkage : nan
NODE 5583 : Member : 5582 : Size : 1 : Leaf : 1 : Linkage : nan
NODE 10167 : Member : 2635 : Size : 6 : Leaf : 0 : Linkage : 3.11931
NODE 9447 : Member : 5774 : Size : 4 : Leaf : 1 : Linkage : 2.75786
NODE 8506 : Member : 353 : Size : 2 : Leaf : 1 : Linkage : 2.3809
NODE 624 : Member : 623 : Size : 1 : Leaf : 1 : Linkage : nan
NODE 11351 : Member : 4915 : Size : 90 : Leaf : 0 : Linkage : 4.28856
NODE 11276 : Member : 4915 : Size : 65 : Leaf : 0 : Linkage : 4.15419
NODE 11195 : Member : 1207 : Size : 42 : Leaf : 0 : Linkage : 4.0272
NODE 11010 : Member : 1207 : Size : 37 : Leaf : 0 : Linkage : 3.77847
NODE 10616 : Member : 1207 : Size : 30 : Leaf : 0 : Linkage : 3.40135
NODE 10348 : Member : 797 : Size : 11 : Leaf : 0 : Linkage : 3.23084
NODE 9954 : Member : 1497 : Size : 4 : Leaf : 0 : Linkage : 3.00554
NODE 8734 : Member : 1497 : Size : 3 : Leaf : 1 : Linkage : 2.47689
NODE 2303 : Member : 2302 : Size : 1 : Leaf : 1 : Linkage : nan
NODE 9650 : Member : 797 : Size : 7 : Leaf : 1 : Linkage : 2.84926
NODE 10223 : Member : 4874 : Size : 19 : Leaf : 0 : Linkage : 3.14829
NODE 9344 : Member : 3090 : Size : 6 : Leaf : 1 : Linkage : 2.71972
NODE 9237 : Member : 1745 : Size : 13 : Leaf : 1 : Linkage : 2.67194
NODE 10444 : Member : 386 : Size : 7 : Leaf : 0 : Linkage : 3.28616
NODE 9987 : Member : 964 : Size : 5 : Leaf : 0 : Linkage : 3.02297
NODE 9276 : Member : 386 : Size : 3 : Leaf : 1 : Linkage : 2.68931
NODE 6810 : Member : 964 : Size : 2 : Leaf : 1 : Linkage : 1.61922
NODE 9616 : Member : 1495 : Size : 2 : Leaf : 1 : Linkage : 2.83161
NODE 10559 : Member : 4000 : Size : 5 : Leaf : 0 : Linkage : 3.36303
NODE 10022 : Member : 2734 : Size : 3 : Leaf : 0 : Linkage : 3.04156
NODE 9331 : Member : 2734 : Size : 2 : Leaf : 1 : Linkage : 2.7129
NODE 3428 : Member : 3427 : Size : 1 : Leaf : 1 : Linkage : nan
NODE 6663 : Member : 960 : Size : 2 : Leaf : 1 : Linkage : 1.51216
NODE 10918 : Member : 4752 : Size : 23 : Leaf : 0 : Linkage : 3.67804
NODE 10428 : Member : 1010 : Size : 8 : Leaf : 0 : Linkage : 3.2744
NODE 9862 : Member : 5800 : Size : 7 : Leaf : 1 : Linkage : 2.9547
NODE 815 : Member : 814 : Size : 1 : Leaf : 1 : Linkage : nan
NODE 10127 : Member : 4752 : Size : 15 : Leaf : 0 : Linkage : 3.09624
NODE 9621 : Member : 3422 : Size : 6 : Leaf : 1 : Linkage : 2.83525
NODE 8959 : Member : 4752 : Size : 9 : Leaf : 1 : Linkage : 2.56859
NODE 10978 : Member : 4437 : Size : 25 : Leaf : 0 : Linkage : 3.74489
NODE 10536 : Member : 462 : Size : 6 : Leaf : 0 : Linkage : 3.3483
NODE 9572 : Member : 462 : Size : 5 : Leaf : 1 : Linkage : 2.816
NODE 4082 : Member : 4081 : Size : 1 : Leaf : 1 : Linkage : nan
NODE 10485 : Member : 4437 : Size : 19 : Leaf : 0 : Linkage : 3.30905
NODE 10210 : Member : 1364 : Size : 10 : Leaf : 0 : Linkage : 3.1435
NODE 9627 : Member : 1364 : Size : 7 : Leaf : 1 : Linkage : 2.83975
NODE 8732 : Member : 1235 : Size : 3 : Leaf : 1 : Linkage : 2.47672
NODE 9296 : Member : 1754 : Size : 9 : Leaf : 1 : Linkage : 2.6994
NODE 11459 : Member : 266 : Size : 45 : Leaf : 0 : Linkage : 4.54256
NODE 11219 : Member : 266 : Size : 31 : Leaf : 0 : Linkage : 4.0523
NODE 10830 : Member : 803 : Size : 18 : Leaf : 0 : Linkage : 3.59822
NODE 10504 : Member : 3352 : Size : 7 : Leaf : 0 : Linkage : 3.32454
NODE 9517 : Member : 4481 : Size : 5 : Leaf : 1 : Linkage : 2.78743
NODE 8046 : Member : 520 : Size : 2 : Leaf : 1 : Linkage : 2.19112
NODE 10245 : Member : 3139 : Size : 11 : Leaf : 0 : Linkage : 3.16182
NODE 9261 : Member : 3139 : Size : 10 : Leaf : 1 : Linkage : 2.68328
NODE 257 : Member : 256 : Size : 1 : Leaf : 1 : Linkage : nan
NODE 10693 : Member : 5236 : Size : 13 : Leaf : 0 : Linkage : 3.47988
NODE 10303 : Member : 5236 : Size : 9 : Leaf : 0 : Linkage : 3.20472
NODE 9219 : Member : 5236 : Size : 7 : Leaf : 1 : Linkage : 2.66405
NODE 6975 : Member : 1097 : Size : 2 : Leaf : 1 : Linkage : 1.71273
NODE 10153 : Member : 1051 : Size : 4 : Leaf : 0 : Linkage : 3.11005
NODE 9347 : Member : 4167 : Size : 2 : Leaf : 1 : Linkage : 2.7204
NODE 8524 : Member : 1051 : Size : 2 : Leaf : 1 : Linkage : 2.38608
NODE 11176 : Member : 4557 : Size : 14 : Leaf : 0 : Linkage : 3.99721
NODE 11043 : Member : 4557 : Size : 13 : Leaf : 0 : Linkage : 3.82206
NODE 10289 : Member : 5181 : Size : 8 : Leaf : 0 : Linkage : 3.1894
NODE 10137 : Member : 5181 : Size : 4 : Leaf : 0 : Linkage : 3.10076
NODE 8877 : Member : 5124 : Size : 3 : Leaf : 1 : Linkage : 2.53709
NODE 5622 : Member : 5621 : Size : 1 : Leaf : 1 : Linkage : nan
NODE 9652 : Member : 5321 : Size : 4 : Leaf : 1 : Linkage : 2.85015
NODE 10285 : Member : 2933 : Size : 5 : Leaf : 0 : Linkage : 3.18702
NODE 9698 : Member : 2933 : Size : 4 : Leaf : 1 : Linkage : 2.87446
NODE 2387 : Member : 2386 : Size : 1 : Leaf : 1 : Linkage : nan
NODE 5704 : Member : 5703 : Size : 1 : Leaf : 1 : Linkage : nan
NODE 11624 : Member : 213 : Size : 338 : Leaf : 0 : Linkage : 5.32392
NODE 11583 : Member : 213 : Size : 307 : Leaf : 0 : Linkage : 5.01569
NODE 11509 : Member : 5053 : Size : 250 : Leaf : 0 : Linkage : 4.70066
NODE 11488 : Member : 3343 : Size : 151 : Leaf : 0 : Linkage : 4.63691
NODE 11404 : Member : 77 : Size : 135 : Leaf : 0 : Linkage : 4.38944
NODE 11288 : Member : 77 : Size : 101 : Leaf : 0 : Linkage : 4.18733
NODE 11246 : Member : 5223 : Size : 57 : Leaf : 0 : Linkage : 4.09985
NODE 11039 : Member : 2792 : Size : 26 : Leaf : 0 : Linkage : 3.81599
NODE 10815 : Member : 686 : Size : 9 : Leaf : 0 : Linkage : 3.58292
NODE 9931 : Member : 686 : Size : 7 : Leaf : 1 : Linkage : 2.99432
NODE 9458 : Member : 2238 : Size : 2 : Leaf : 1 : Linkage : 2.76259
NODE 10429 : Member : 3038 : Size : 17 : Leaf : 0 : Linkage : 3.27479
NODE 9860 : Member : 2792 : Size : 6 : Leaf : 1 : Linkage : 2.95368
NODE 9833 : Member : 3038 : Size : 11 : Leaf : 1 : Linkage : 2.94028
NODE 11012 : Member : 5223 : Size : 31 : Leaf : 0 : Linkage : 3.78165
NODE 10925 : Member : 3551 : Size : 15 : Leaf : 0 : Linkage : 3.68201
NODE 10517 : Member : 5638 : Size : 11 : Leaf : 0 : Linkage : 3.33454
NODE 9659 : Member : 1768 : Size : 4 : Leaf : 1 : Linkage : 2.85476
NODE 9495 : Member : 3551 : Size : 7 : Leaf : 1 : Linkage : 2.77718
NODE 9267 : Member : 3417 : Size : 4 : Leaf : 1 : Linkage : 2.68545
NODE 10848 : Member : 5223 : Size : 16 : Leaf : 0 : Linkage : 3.61982
NODE 10301 : Member : 5223 : Size : 14 : Leaf : 0 : Linkage : 3.20103
NODE 9932 : Member : 5223 : Size : 11 : Leaf : 1 : Linkage : 2.99444
NODE 7828 : Member : 1979 : Size : 3 : Leaf : 1 : Linkage : 2.10728
NODE 9599 : Member : 1070 : Size : 2 : Leaf : 1 : Linkage : 2.82362
NODE 11109 : Member : 1896 : Size : 44 : Leaf : 0 : Linkage : 3.92049
NODE 10827 : Member : 77 : Size : 33 : Leaf : 0 : Linkage : 3.59084
NODE 10234 : Member : 77 : Size : 29 : Leaf : 0 : Linkage : 3.1546
NODE 9786 : Member : 77 : Size : 27 : Leaf : 1 : Linkage : 2.91464
NODE 8677 : Member : 5222 : Size : 2 : Leaf : 1 : Linkage : 2.45171
NODE 10023 : Member : 3838 : Size : 4 : Leaf : 0 : Linkage : 3.04164
NODE 9445 : Member : 272 : Size : 2 : Leaf : 1 : Linkage : 2.75708
NODE 7355 : Member : 3378 : Size : 2 : Leaf : 1 : Linkage : 1.90368
NODE 10499 : Member : 3922 : Size : 11 : Leaf : 0 : Linkage : 3.32076
NODE 9945 : Member : 3922 : Size : 10 : Leaf : 0 : Linkage : 3.00014
NODE 9122 : Member : 3922 : Size : 9 : Leaf : 1 : Linkage : 2.62079
NODE 2111 : Member : 2110 : Size : 1 : Leaf : 1 : Linkage : nan
NODE 1373 : Member : 1372 : Size : 1 : Leaf : 1 : Linkage : nan
NODE 11096 : Member : 2952 : Size : 34 : Leaf : 0 : Linkage : 3.89821
NODE 10949 : Member : 2599 : Size : 22 : Leaf : 0 : Linkage : 3.71167
NODE 10910 : Member : 2599 : Size : 18 : Leaf : 0 : Linkage : 3.67252
NODE 10312 : Member : 2599 : Size : 17 : Leaf : 0 : Linkage : 3.20896
NODE 10105 : Member : 4292 : Size : 13 : Leaf : 0 : Linkage : 3.08371
NODE 9899 : Member : 4292 : Size : 11 : Leaf : 1 : Linkage : 2.97765
NODE 7540 : Member : 539 : Size : 2 : Leaf : 1 : Linkage : 1.98645
NODE 9200 : Member : 5384 : Size : 4 : Leaf : 1 : Linkage : 2.65173
NODE 2176 : Member : 2175 : Size : 1 : Leaf : 1 : Linkage : nan
NODE 8815 : Member : 5641 : Size : 4 : Leaf : 1 : Linkage : 2.51033
NODE 10163 : Member : 633 : Size : 12 : Leaf : 0 : Linkage : 3.11684
NODE 10040 : Member : 633 : Size : 10 : Leaf : 0 : Linkage : 3.05016
NODE 9600 : Member : 633 : Size : 8 : Leaf : 1 : Linkage : 2.82451
NODE 8503 : Member : 334 : Size : 2 : Leaf : 1 : Linkage : 2.38062
NODE 8876 : Member : 2821 : Size : 2 : Leaf : 1 : Linkage : 2.53669
NODE 11231 : Member : 1917 : Size : 16 : Leaf : 0 : Linkage : 4.06844
NODE 10860 : Member : 1917 : Size : 14 : Leaf : 0 : Linkage : 3.63244
NODE 10589 : Member : 5612 : Size : 9 : Leaf : 0 : Linkage : 3.38146
NODE 9703 : Member : 5612 : Size : 7 : Leaf : 1 : Linkage : 2.87764
NODE 9545 : Member : 3028 : Size : 2 : Leaf : 1 : Linkage : 2.80333
NODE 9741 : Member : 5123 : Size : 5 : Leaf : 1 : Linkage : 2.88932
NODE 10526 : Member : 1883 : Size : 2 : Leaf : 0 : Linkage : 3.34104
NODE 1884 : Member : 1883 : Size : 1 : Leaf : 1 : Linkage : nan
NODE 5162 : Member : 5161 : Size : 1 : Leaf : 1 : Linkage : nan
NODE 11218 : Member : 3048 : Size : 99 : Leaf : 0 : Linkage : 4.05224
NODE 11139 : Member : 3048 : Size : 80 : Leaf : 0 : Linkage : 3.9538
NODE 10942 : Member : 4412 : Size : 6 : Leaf : 0 : Linkage : 3.70148
NODE 10522 : Member : 2222 : Size : 5 : Leaf : 0 : Linkage : 3.33801
NODE 8660 : Member : 2222 : Size : 4 : Leaf : 1 : Linkage : 2.44632
NODE 3927 : Member : 3926 : Size : 1 : Leaf : 1 : Linkage : nan
NODE 1920 : Member : 1919 : Size : 1 : Leaf : 1 : Linkage : nan
NODE 10881 : Member : 3048 : Size : 74 : Leaf : 0 : Linkage : 3.64734
NODE 10751 : Member : 992 : Size : 18 : Leaf : 0 : Linkage : 3.52817
NODE 10388 : Member : 1881 : Size : 8 : Leaf : 0 : Linkage : 3.25476
NODE 9378 : Member : 1881 : Size : 4 : Leaf : 1 : Linkage : 2.73357
NODE 9319 : Member : 124 : Size : 4 : Leaf : 1 : Linkage : 2.70977
NODE 10161 : Member : 992 : Size : 10 : Leaf : 0 : Linkage : 3.11645
NODE 9372 : Member : 992 : Size : 8 : Leaf : 1 : Linkage : 2.73047
NODE 8741 : Member : 1672 : Size : 2 : Leaf : 1 : Linkage : 2.47937
NODE 10366 : Member : 3048 : Size : 56 : Leaf : 0 : Linkage : 3.23742
NODE 10025 : Member : 3048 : Size : 33 : Leaf : 0 : Linkage : 3.04357
NODE 8962 : Member : 5417 : Size : 27 : Leaf : 1 : Linkage : 2.56941
NODE 8765 : Member : 5706 : Size : 6 : Leaf : 1 : Linkage : 2.49185
NODE 9845 : Member : 213 : Size : 23 : Leaf : 1 : Linkage : 2.94821
NODE 11063 : Member : 3672 : Size : 19 : Leaf : 0 : Linkage : 3.83756
NODE 10560 : Member : 3842 : Size : 5 : Leaf : 0 : Linkage : 3.36369
NODE 9420 : Member : 2373 : Size : 2 : Leaf : 1 : Linkage : 2.74676
NODE 8644 : Member : 3842 : Size : 3 : Leaf : 1 : Linkage : 2.43849
NODE 10365 : Member : 3214 : Size : 14 : Leaf : 0 : Linkage : 3.2371
NODE 9700 : Member : 3214 : Size : 7 : Leaf : 1 : Linkage : 2.87509
NODE 9671 : Member : 3672 : Size : 7 : Leaf : 1 : Linkage : 2.86304
NODE 11302 : Member : 3664 : Size : 57 : Leaf : 0 : Linkage : 4.21145
NODE 11058 : Member : 2983 : Size : 28 : Leaf : 0 : Linkage : 3.8337
NODE 10853 : Member : 2983 : Size : 21 : Leaf : 0 : Linkage : 3.62336
NODE 10691 : Member : 2983 : Size : 20 : Leaf : 0 : Linkage : 3.476
NODE 10306 : Member : 2950 : Size : 8 : Leaf : 0 : Linkage : 3.20687
NODE 9565 : Member : 2950 : Size : 5 : Leaf : 1 : Linkage : 2.81342
NODE 8966 : Member : 5151 : Size : 3 : Leaf : 1 : Linkage : 2.57043
NODE 9978 : Member : 5442 : Size : 12 : Leaf : 0 : Linkage : 3.01885
NODE 9486 : Member : 2993 : Size : 3 : Leaf : 1 : Linkage : 2.77482
NODE 8883 : Member : 5442 : Size : 9 : Leaf : 1 : Linkage : 2.541
NODE 1677 : Member : 1676 : Size : 1 : Leaf : 1 : Linkage : nan
NODE 9915 : Member : 236 : Size : 7 : Leaf : 1 : Linkage : 2.98352
NODE 10987 : Member : 293 : Size : 29 : Leaf : 0 : Linkage : 3.75372
NODE 10840 : Member : 293 : Size : 25 : Leaf : 0 : Linkage : 3.61215
NODE 10451 : Member : 2031 : Size : 9 : Leaf : 0 : Linkage : 3.29015
NODE 9537 : Member : 64 : Size : 2 : Leaf : 1 : Linkage : 2.80142
NODE 8633 : Member : 2031 : Size : 7 : Leaf : 1 : Linkage : 2.436
NODE 10334 : Member : 293 : Size : 16 : Leaf : 0 : Linkage : 3.22392
NODE 10165 : Member : 293 : Size : 10 : Leaf : 0 : Linkage : 3.1188
NODE 9132 : Member : 2629 : Size : 6 : Leaf : 1 : Linkage : 2.62275
NODE 8912 : Member : 379 : Size : 4 : Leaf : 1 : Linkage : 2.55198
NODE 10020 : Member : 1774 : Size : 6 : Leaf : 0 : Linkage : 3.04119
NODE 8688 : Member : 1967 : Size : 3 : Leaf : 1 : Linkage : 2.45575
NODE 7949 : Member : 1938 : Size : 3 : Leaf : 1 : Linkage : 2.15089
NODE 10656 : Member : 3832 : Size : 4 : Leaf : 0 : Linkage : 3.44076
NODE 7631 : Member : 2198 : Size : 3 : Leaf : 1 : Linkage : 2.02545
NODE 1907 : Member : 1906 : Size : 1 : Leaf : 1 : Linkage : nan
NODE 11561 : Member : 3748 : Size : 31 : Leaf : 0 : Linkage : 4.92087
NODE 11346 : Member : 3748 : Size : 26 : Leaf : 0 : Linkage : 4.27865
NODE 11123 : Member : 2953 : Size : 7 : Leaf : 0 : Linkage : 3.9373
NODE 10496 : Member : 2953 : Size : 6 : Leaf : 0 : Linkage : 3.3175
NODE 10293 : Member : 3339 : Size : 3 : Leaf : 0 : Linkage : 3.19281
NODE 8749 : Member : 93 : Size : 2 : Leaf : 1 : Linkage : 2.48227
NODE 1274 : Member : 1273 : Size : 1 : Leaf : 1 : Linkage : nan
NODE 8347 : Member : 859 : Size : 3 : Leaf : 1 : Linkage : 2.31416
NODE 1187 : Member : 1186 : Size : 1 : Leaf : 1 : Linkage : nan
NODE 11080 : Member : 5490 : Size : 19 : Leaf : 0 : Linkage : 3.87686
NODE 10937 : Member : 5490 : Size : 15 : Leaf : 0 : Linkage : 3.69523
NODE 10310 : Member : 5490 : Size : 10 : Leaf : 0 : Linkage : 3.20847
NODE 10209 : Member : 5490 : Size : 8 : Leaf : 0 : Linkage : 3.14327
NODE 9737 : Member : 2671 : Size : 2 : Leaf : 1 : Linkage : 2.88711
NODE 8999 : Member : 5490 : Size : 6 : Leaf : 1 : Linkage : 2.57976
NODE 9611 : Member : 1756 : Size : 2 : Leaf : 1 : Linkage : 2.82916
NODE 8736 : Member : 5429 : Size : 5 : Leaf : 1 : Linkage : 2.4772
NODE 10378 : Member : 4372 : Size : 4 : Leaf : 0 : Linkage : 3.24692
NODE 8766 : Member : 1066 : Size : 2 : Leaf : 1 : Linkage : 2.49253
NODE 7064 : Member : 2970 : Size : 2 : Leaf : 1 : Linkage : 1.75965
NODE 11183 : Member : 5009 : Size : 5 : Leaf : 0 : Linkage : 4.00673
NODE 10646 : Member : 3803 : Size : 3 : Leaf : 0 : Linkage : 3.43374
NODE 9566 : Member : 29 : Size : 2 : Leaf : 1 : Linkage : 2.81358
NODE 310 : Member : 309 : Size : 1 : Leaf : 1 : Linkage : nan
NODE 7087 : Member : 651 : Size : 2 : Leaf : 1 : Linkage : 1.77324
NODE 11653 : Member : 1573 : Size : 124 : Leaf : 0 : Linkage : 5.6629
NODE 11586 : Member : 1573 : Size : 123 : Leaf : 0 : Linkage : 5.02835
NODE 11534 : Member : 1502 : Size : 106 : Leaf : 0 : Linkage : 4.82145
NODE 11493 : Member : 1573 : Size : 101 : Leaf : 0 : Linkage : 4.65387
NODE 11449 : Member : 1502 : Size : 62 : Leaf : 0 : Linkage : 4.51761
NODE 11268 : Member : 2911 : Size : 10 : Leaf : 0 : Linkage : 4.14571
NODE 11069 : Member : 2948 : Size : 4 : Leaf : 0 : Linkage : 3.8452
NODE 10273 : Member : 2948 : Size : 3 : Leaf : 0 : Linkage : 3.17924
NODE 8708 : Member : 2948 : Size : 2 : Leaf : 1 : Linkage : 2.46432
NODE 1439 : Member : 1438 : Size : 1 : Leaf : 1 : Linkage : nan
NODE 5593 : Member : 5592 : Size : 1 : Leaf : 1 : Linkage : nan
NODE 10966 : Member : 2911 : Size : 6 : Leaf : 0 : Linkage : 3.72723
NODE 10318 : Member : 2911 : Size : 5 : Leaf : 0 : Linkage : 3.21411
NODE 9216 : Member : 4098 : Size : 2 : Leaf : 1 : Linkage : 2.66069
NODE 8245 : Member : 5670 : Size : 3 : Leaf : 1 : Linkage : 2.26739
NODE 4078 : Member : 4077 : Size : 1 : Leaf : 1 : Linkage : nan
NODE 11062 : Member : 1573 : Size : 52 : Leaf : 0 : Linkage : 3.83608
NODE 10920 : Member : 1123 : Size : 28 : Leaf : 0 : Linkage : 3.67862
NODE 10657 : Member : 1630 : Size : 12 : Leaf : 0 : Linkage : 3.44163
NODE 10488 : Member : 1630 : Size : 9 : Leaf : 0 : Linkage : 3.31096
NODE 9490 : Member : 1534 : Size : 3 : Leaf : 1 : Linkage : 2.77637
NODE 9174 : Member : 1570 : Size : 6 : Leaf : 1 : Linkage : 2.64093
NODE 10290 : Member : 5028 : Size : 3 : Leaf : 0 : Linkage : 3.18955
NODE 8661 : Member : 2703 : Size : 2 : Leaf : 1 : Linkage : 2.44677
NODE 2489 : Member : 2488 : Size : 1 : Leaf : 1 : Linkage : nan
NODE 10283 : Member : 1123 : Size : 16 : Leaf : 0 : Linkage : 3.18686
NODE 9937 : Member : 1123 : Size : 12 : Leaf : 1 : Linkage : 2.99735
NODE 9366 : Member : 511 : Size : 4 : Leaf : 1 : Linkage : 2.72789
NODE 10726 : Member : 1502 : Size : 24 : Leaf : 0 : Linkage : 3.5068
NODE 10141 : Member : 1502 : Size : 23 : Leaf : 0 : Linkage : 3.10383
NODE 9970 : Member : 1502 : Size : 21 : Leaf : 0 : Linkage : 3.0115
NODE 9493 : Member : 1502 : Size : 17 : Leaf : 1 : Linkage : 2.77689
NODE 9382 : Member : 519 : Size : 4 : Leaf : 1 : Linkage : 2.73471
NODE 9541 : Member : 1566 : Size : 2 : Leaf : 1 : Linkage : 2.80182
NODE 1451 : Member : 1450 : Size : 1 : Leaf : 1 : Linkage : nan
NODE 11410 : Member : 1587 : Size : 39 : Leaf : 0 : Linkage : 4.40548
NODE 11363 : Member : 4520 : Size : 14 : Leaf : 0 : Linkage : 4.29947
NODE 10742 : Member : 5586 : Size : 2 : Leaf : 0 : Linkage : 3.51938
NODE 5587 : Member : 5586 : Size : 1 : Leaf : 1 : Linkage : nan
NODE 5765 : Member : 5764 : Size : 1 : Leaf : 1 : Linkage : nan
NODE 10600 : Member : 4520 : Size : 12 : Leaf : 0 : Linkage : 3.39266
NODE 10263 : Member : 4520 : Size : 7 : Leaf : 0 : Linkage : 3.17362
NODE 9766 : Member : 4520 : Size : 4 : Leaf : 1 : Linkage : 2.90222
NODE 8647 : Member : 5815 : Size : 3 : Leaf : 1 : Linkage : 2.43998
NODE 10256 : Member : 2832 : Size : 5 : Leaf : 0 : Linkage : 3.16852
NODE 9142 : Member : 1428 : Size : 3 : Leaf : 1 : Linkage : 2.62732
NODE 7444 : Member : 2832 : Size : 2 : Leaf : 1 : Linkage : 1.94931
NODE 11221 : Member : 5711 : Size : 25 : Leaf : 0 : Linkage : 4.05649
NODE 10614 : Member : 3198 : Size : 5 : Leaf : 0 : Linkage : 3.39954
NODE 9877 : Member : 3198 : Size : 4 : Leaf : 1 : Linkage : 2.96706
NODE 1369 : Member : 1368 : Size : 1 : Leaf : 1 : Linkage : nan
NODE 10230 : Member : 5711 : Size : 20 : Leaf : 0 : Linkage : 3.1507
NODE 10080 : Member : 5711 : Size : 13 : Leaf : 0 : Linkage : 3.07073
NODE 9732 : Member : 2766 : Size : 8 : Leaf : 1 : Linkage : 2.88619
NODE 7326 : Member : 3760 : Size : 5 : Leaf : 1 : Linkage : 1.88911
NODE 9421 : Member : 1164 : Size : 7 : Leaf : 1 : Linkage : 2.74683
NODE 11370 : Member : 2244 : Size : 5 : Leaf : 0 : Linkage : 4.31005
NODE 11092 : Member : 2244 : Size : 3 : Leaf : 0 : Linkage : 3.88988
NODE 9719 : Member : 1501 : Size : 2 : Leaf : 1 : Linkage : 2.88279
NODE 5817 : Member : 5816 : Size : 1 : Leaf : 1 : Linkage : nan
NODE 10395 : Member : 2444 : Size : 2 : Leaf : 0 : Linkage : 3.2591
NODE 2445 : Member : 2444 : Size : 1 : Leaf : 1 : Linkage : nan
NODE 5840 : Member : 5839 : Size : 1 : Leaf : 1 : Linkage : nan
NODE 11442 : Member : 1203 : Size : 17 : Leaf : 0 : Linkage : 4.50589
NODE 11257 : Member : 1203 : Size : 9 : Leaf : 0 : Linkage : 4.11837
NODE 10971 : Member : 1665 : Size : 5 : Leaf : 0 : Linkage : 3.73481
NODE 9734 : Member : 2229 : Size : 2 : Leaf : 1 : Linkage : 2.88638
NODE 8941 : Member : 1144 : Size : 3 : Leaf : 1 : Linkage : 2.56206
NODE 10178 : Member : 1203 : Size : 4 : Leaf : 0 : Linkage : 3.12441
NODE 8111 : Member : 3802 : Size : 2 : Leaf : 1 : Linkage : 2.22051
NODE 6521 : Member : 1203 : Size : 2 : Leaf : 1 : Linkage : 1.40938
NODE 11133 : Member : 1580 : Size : 8 : Leaf : 0 : Linkage : 3.95139
NODE 10924 : Member : 3824 : Size : 5 : Leaf : 0 : Linkage : 3.6808
NODE 9321 : Member : 3852 : Size : 3 : Leaf : 1 : Linkage : 2.71043
NODE 9052 : Member : 193 : Size : 2 : Leaf : 1 : Linkage : 2.5969
NODE 10241 : Member : 1240 : Size : 3 : Leaf : 0 : Linkage : 3.15837
NODE 7048 : Member : 1201 : Size : 2 : Leaf : 1 : Linkage : 1.75022
NODE 1636 : Member : 1635 : Size : 1 : Leaf : 1 : Linkage : nan
NODE 4134 : Member : 4133 : Size : 1 : Leaf : 1 : Linkage : nan
NODE 11697 : Member : 5199 : Size : 822 : Leaf : 0 : Linkage : 7.10512
NODE 11688 : Member : 3742 : Size : 458 : Leaf : 0 : Linkage : 6.74503
NODE 11686 : Member : 3742 : Size : 405 : Leaf : 0 : Linkage : 6.59178
NODE 11638 : Member : 3742 : Size : 399 : Leaf : 0 : Linkage : 5.48735
NODE 11609 : Member : 406 : Size : 185 : Leaf : 0 : Linkage : 5.18781
NODE 11550 : Member : 418 : Size : 115 : Leaf : 0 : Linkage : 4.88502
NODE 11453 : Member : 3189 : Size : 34 : Leaf : 0 : Linkage : 4.52714
NODE 11239 : Member : 4776 : Size : 15 : Leaf : 0 : Linkage : 4.08373
NODE 11136 : Member : 4776 : Size : 14 : Leaf : 0 : Linkage : 3.95212
NODE 10763 : Member : 4776 : Size : 12 : Leaf : 0 : Linkage : 3.53519
NODE 10101 : Member : 4776 : Size : 8 : Leaf : 0 : Linkage : 3.0815
NODE 7705 : Member : 4776 : Size : 7 : Leaf : 1 : Linkage : 2.05319
NODE 4085 : Member : 4084 : Size : 1 : Leaf : 1 : Linkage : nan
NODE 9967 : Member : 1191 : Size : 4 : Leaf : 0 : Linkage : 3.01014
NODE 8788 : Member : 3009 : Size : 2 : Leaf : 1 : Linkage : 2.49991
NODE 8656 : Member : 1191 : Size : 2 : Leaf : 1 : Linkage : 2.44543
NODE 9981 : Member : 2098 : Size : 2 : Leaf : 0 : Linkage : 3.02044
NODE 2099 : Member : 2098 : Size : 1 : Leaf : 1 : Linkage : nan
NODE 2535 : Member : 2534 : Size : 1 : Leaf : 1 : Linkage : nan
NODE 4478 : Member : 4477 : Size : 1 : Leaf : 1 : Linkage : nan
NODE 11235 : Member : 3189 : Size : 19 : Leaf : 0 : Linkage : 4.08053
NODE 10663 : Member : 1596 : Size : 8 : Leaf : 0 : Linkage : 3.44933
NODE 9874 : Member : 2897 : Size : 6 : Leaf : 1 : Linkage : 2.96539
NODE 6793 : Member : 2662 : Size : 2 : Leaf : 1 : Linkage : 1.60468
NODE 10615 : Member : 3189 : Size : 11 : Leaf : 0 : Linkage : 3.39973
NODE 10407 : Member : 3189 : Size : 9 : Leaf : 0 : Linkage : 3.26645
NODE 9678 : Member : 3189 : Size : 7 : Leaf : 1 : Linkage : 2.86592
NODE 8544 : Member : 495 : Size : 2 : Leaf : 1 : Linkage : 2.39206
NODE 8911 : Member : 1711 : Size : 2 : Leaf : 1 : Linkage : 2.55171
NODE 11307 : Member : 4948 : Size : 81 : Leaf : 0 : Linkage : 4.21847
NODE 11145 : Member : 5218 : Size : 42 : Leaf : 0 : Linkage : 3.95724
NODE 10939 : Member : 2889 : Size : 21 : Leaf : 0 : Linkage : 3.69599
NODE 10642 : Member : 2889 : Size : 12 : Leaf : 0 : Linkage : 3.43035
NODE 10104 : Member : 2889 : Size : 10 : Leaf : 0 : Linkage : 3.08367
NODE 9653 : Member : 2889 : Size : 9 : Leaf : 1 : Linkage : 2.8514
NODE 1062 : Member : 1061 : Size : 1 : Leaf : 1 : Linkage : nan
NODE 7855 : Member : 1904 : Size : 2 : Leaf : 1 : Linkage : 2.11679
NODE 9885 : Member : 330 : Size : 9 : Leaf : 1 : Linkage : 2.9714
NODE 10905 : Member : 5218 : Size : 21 : Leaf : 0 : Linkage : 3.66772
NODE 10653 : Member : 5218 : Size : 18 : Leaf : 0 : Linkage : 3.43937
NODE 10202 : Member : 3708 : Size : 7 : Leaf : 0 : Linkage : 3.13993
NODE 9430 : Member : 3708 : Size : 6 : Leaf : 1 : Linkage : 2.75034
NODE 792 : Member : 791 : Size : 1 : Leaf : 1 : Linkage : nan
NODE 9819 : Member : 5218 : Size : 11 : Leaf : 1 : Linkage : 2.93406
NODE 9629 : Member : 1496 : Size : 3 : Leaf : 1 : Linkage : 2.84
NODE 11013 : Member : 2787 : Size : 39 : Leaf : 0 : Linkage : 3.78462
NODE 10562 : Member : 3709 : Size : 32 : Leaf : 0 : Linkage : 3.36673
NODE 10261 : Member : 188 : Size : 17 : Leaf : 0 : Linkage : 3.17171
NODE 10128 : Member : 4775 : Size : 13 : Leaf : 0 : Linkage : 3.09704
NODE 8629 : Member : 4775 : Size : 11 : Leaf : 1 : Linkage : 2.43386
NODE 7263 : Member : 4374 : Size : 2 : Leaf : 1 : Linkage : 1.86003
NODE 9404 : Member : 3743 : Size : 4 : Leaf : 1 : Linkage : 2.74168
NODE 10135 : Member : 2787 : Size : 15 : Leaf : 0 : Linkage : 3.10047
NODE 10058 : Member : 2787 : Size : 11 : Leaf : 0 : Linkage : 3.05842
NODE 9308 : Member : 2787 : Size : 10 : Leaf : 1 : Linkage : 2.70444
NODE 4761 : Member : 4760 : Size : 1 : Leaf : 1 : Linkage : nan
NODE 9073 : Member : 5136 : Size : 4 : Leaf : 1 : Linkage : 2.60063
NODE 10079 : Member : 5285 : Size : 7 : Leaf : 0 : Linkage : 3.07026
NODE 9574 : Member : 5285 : Size : 5 : Leaf : 1 : Linkage : 2.81679
NODE 8276 : Member : 4888 : Size : 2 : Leaf : 1 : Linkage : 2.28131
NODE 11491 : Member : 5131 : Size : 70 : Leaf : 0 : Linkage : 4.64143
NODE 11438 : Member : 1940 : Size : 25 : Leaf : 0 : Linkage : 4.48975
NODE 11359 : Member : 1940 : Size : 23 : Leaf : 0 : Linkage : 4.2966
NODE 11159 : Member : 1940 : Size : 18 : Leaf : 0 : Linkage : 3.97408
NODE 10609 : Member : 1940 : Size : 11 : Leaf : 0 : Linkage : 3.3973
NODE 10333 : Member : 1945 : Size : 7 : Leaf : 0 : Linkage : 3.22173
NODE 9247 : Member : 1940 : Size : 6 : Leaf : 1 : Linkage : 2.676
NODE 3926 : Member : 3925 : Size : 1 : Leaf : 1 : Linkage : nan
NODE 9033 : Member : 1869 : Size : 4 : Leaf : 1 : Linkage : 2.59018
NODE 10447 : Member : 4742 : Size : 7 : Leaf : 0 : Linkage : 3.28841
NODE 10215 : Member : 4742 : Size : 4 : Leaf : 0 : Linkage : 3.14552
NODE 7739 : Member : 4742 : Size : 3 : Leaf : 1 : Linkage : 2.0655
NODE 5119 : Member : 5118 : Size : 1 : Leaf : 1 : Linkage : nan
NODE 9087 : Member : 3686 : Size : 3 : Leaf : 1 : Linkage : 2.60519
NODE 11074 : Member : 4781 : Size : 5 : Leaf : 0 : Linkage : 3.85519
NODE 9326 : Member : 4492 : Size : 4 : Leaf : 1 : Linkage : 2.7115
NODE 1812 : Member : 1811 : Size : 1 : Leaf : 1 : Linkage : nan
NODE 7251 : Member : 5813 : Size : 2 : Leaf : 1 : Linkage : 1.8549
NODE 11367 : Member : 4079 : Size : 45 : Leaf : 0 : Linkage : 4.30653
NODE 11173 : Member : 4079 : Size : 32 : Leaf : 0 : Linkage : 3.99251
NODE 11111 : Member : 3376 : Size : 19 : Leaf : 0 : Linkage : 3.92252
NODE 10441 : Member : 3376 : Size : 18 : Leaf : 0 : Linkage : 3.28238
NODE 9777 : Member : 3376 : Size : 13 : Leaf : 1 : Linkage : 2.91066
NODE 9562 : Member : 4079 : Size : 5 : Leaf : 1 : Linkage : 2.81158
NODE 4905 : Member : 4904 : Size : 1 : Leaf : 1 : Linkage : nan
NODE 10661 : Member : 1295 : Size : 13 : Leaf : 0 : Linkage : 3.44667
NODE 10538 : Member : 4117 : Size : 8 : Leaf : 0 : Linkage : 3.34902
NODE 10140 : Member : 4117 : Size : 7 : Leaf : 0 : Linkage : 3.10334
NODE 9695 : Member : 4117 : Size : 5 : Leaf : 1 : Linkage : 2.87296
NODE 8592 : Member : 869 : Size : 2 : Leaf : 1 : Linkage : 2.41591
NODE 4081 : Member : 4080 : Size : 1 : Leaf : 1 : Linkage : nan
NODE 10092 : Member : 1257 : Size : 5 : Leaf : 0 : Linkage : 3.07815
NODE 9067 : Member : 1295 : Size : 4 : Leaf : 1 : Linkage : 2.60006
NODE 1233 : Member : 1232 : Size : 1 : Leaf : 1 : Linkage : nan
NODE 11094 : Member : 1062 : Size : 13 : Leaf : 0 : Linkage : 3.89301
NODE 10938 : Member : 2631 : Size : 6 : Leaf : 0 : Linkage : 3.69553
NODE 10558 : Member : 642 : Size : 4 : Leaf : 0 : Linkage : 3.36266
NODE 9524 : Member : 326 : Size : 2 : Leaf : 1 : Linkage : 2.79107
NODE 6514 : Member : 642 : Size : 2 : Leaf : 1 : Linkage : 1.40248
NODE 8845 : Member : 4085 : Size : 2 : Leaf : 1 : Linkage : 2.52402
NODE 10510 : Member : 3957 : Size : 7 : Leaf : 0 : Linkage : 3.32966
NODE 10384 : Member : 3957 : Size : 4 : Leaf : 0 : Linkage : 3.25207
NODE 9253 : Member : 2201 : Size : 3 : Leaf : 1 : Linkage : 2.67893
NODE 4070 : Member : 4069 : Size : 1 : Leaf : 1 : Linkage : nan
NODE 10138 : Member : 1437 : Size : 3 : Leaf : 0 : Linkage : 3.10103
NODE 8353 : Member : 1062 : Size : 2 : Leaf : 1 : Linkage : 2.31548
NODE 2712 : Member : 2711 : Size : 1 : Leaf : 1 : Linkage : nan
NODE 11607 : Member : 3397 : Size : 214 : Leaf : 0 : Linkage : 5.17801
NODE 11562 : Member : 3397 : Size : 210 : Leaf : 0 : Linkage : 4.92747
NODE 11490 : Member : 255 : Size : 146 : Leaf : 0 : Linkage : 4.63924
NODE 11425 : Member : 5620 : Size : 70 : Leaf : 0 : Linkage : 4.43931
NODE 11320 : Member : 5620 : Size : 53 : Leaf : 0 : Linkage : 4.23033
NODE 11105 : Member : 5562 : Size : 15 : Leaf : 0 : Linkage : 3.91678
NODE 10903 : Member : 5562 : Size : 12 : Leaf : 0 : Linkage : 3.66705
NODE 10665 : Member : 5562 : Size : 10 : Leaf : 0 : Linkage : 3.45066
NODE 10000 : Member : 5562 : Size : 8 : Leaf : 0 : Linkage : 3.03194
NODE 9419 : Member : 5562 : Size : 6 : Leaf : 1 : Linkage : 2.74654
NODE 7314 : Member : 2473 : Size : 2 : Leaf : 1 : Linkage : 1.88269
NODE 8757 : Member : 239 : Size : 2 : Leaf : 1 : Linkage : 2.48681
NODE 10279 : Member : 2170 : Size : 2 : Leaf : 0 : Linkage : 3.18225
NODE 2171 : Member : 2170 : Size : 1 : Leaf : 1 : Linkage : nan
NODE 3455 : Member : 3454 : Size : 1 : Leaf : 1 : Linkage : nan
NODE 10584 : Member : 649 : Size : 3 : Leaf : 0 : Linkage : 3.37875
NODE 7610 : Member : 649 : Size : 2 : Leaf : 1 : Linkage : 2.01633
NODE 2555 : Member : 2554 : Size : 1 : Leaf : 1 : Linkage : nan
NODE 11084 : Member : 3752 : Size : 38 : Leaf : 0 : Linkage : 3.88008
NODE 10812 : Member : 3732 : Size : 32 : Leaf : 0 : Linkage : 3.58095
NODE 10386 : Member : 3732 : Size : 27 : Leaf : 0 : Linkage : 3.25373
NODE 10236 : Member : 409 : Size : 14 : Leaf : 0 : Linkage : 3.15601
NODE 9355 : Member : 2310 : Size : 4 : Leaf : 1 : Linkage : 2.72334
NODE 9131 : Member : 4538 : Size : 10 : Leaf : 1 : Linkage : 2.62269
NODE 9020 : Member : 3695 : Size : 13 : Leaf : 1 : Linkage : 2.58578
NODE 10370 : Member : 81 : Size : 5 : Leaf : 0 : Linkage : 3.24128
NODE 9765 : Member : 81 : Size : 4 : Leaf : 1 : Linkage : 2.90221
NODE 5379 : Member : 5378 : Size : 1 : Leaf : 1 : Linkage : nan
NODE 10571 : Member : 3599 : Size : 6 : Leaf : 0 : Linkage : 3.37116
NODE 10166 : Member : 3599 : Size : 4 : Leaf : 0 : Linkage : 3.11895
NODE 9454 : Member : 3599 : Size : 3 : Leaf : 1 : Linkage : 2.76048
NODE 4127 : Member : 4126 : Size : 1 : Leaf : 1 : Linkage : nan
NODE 7246 : Member : 537 : Size : 2 : Leaf : 1 : Linkage : 1.85134
NODE 11220 : Member : 3017 : Size : 17 : Leaf : 0 : Linkage : 4.05529
NODE 10797 : Member : 3263 : Size : 3 : Leaf : 0 : Linkage : 3.56844
NODE 10118 : Member : 3263 : Size : 2 : Leaf : 0 : Linkage : 3.09202
NODE 3264 : Member : 3263 : Size : 1 : Leaf : 1 : Linkage : nan
NODE 4223 : Member : 4222 : Size : 1 : Leaf : 1 : Linkage : nan
NODE 1333 : Member : 1332 : Size : 1 : Leaf : 1 : Linkage : nan
NODE 10787 : Member : 3061 : Size : 14 : Leaf : 0 : Linkage : 3.55876
NODE 10497 : Member : 818 : Size : 7 : Leaf : 0 : Linkage : 3.31881
NODE 9767 : Member : 818 : Size : 5 : Leaf : 1 : Linkage : 2.90431
NODE 9586 : Member : 1485 : Size : 2 : Leaf : 1 : Linkage : 2.81914
NODE 9971 : Member : 3017 : Size : 7 : Leaf : 0 : Linkage : 3.0128
NODE 9679 : Member : 612 : Size : 5 : Leaf : 1 : Linkage : 2.8661
NODE 8775 : Member : 175 : Size : 2 : Leaf : 1 : Linkage : 2.49434
NODE 11339 : Member : 2186 : Size : 76 : Leaf : 0 : Linkage : 4.26805
NODE 11206 : Member : 3742 : Size : 45 : Leaf : 0 : Linkage : 4.03603
NODE 10997 : Member : 2186 : Size : 42 : Leaf : 0 : Linkage : 3.76473
NODE 10700 : Member : 4356 : Size : 19 : Leaf : 0 : Linkage : 3.4847
NODE 10218 : Member : 4356 : Size : 16 : Leaf : 0 : Linkage : 3.14669
NODE 9808 : Member : 2186 : Size : 7 : Leaf : 1 : Linkage : 2.9249
NODE 9740 : Member : 4356 : Size : 9 : Leaf : 1 : Linkage : 2.88883
NODE 9923 : Member : 4724 : Size : 3 : Leaf : 1 : Linkage : 2.98795
NODE 10647 : Member : 4426 : Size : 23 : Leaf : 0 : Linkage : 3.43401
NODE 10540 : Member : 4720 : Size : 10 : Leaf : 0 : Linkage : 3.34921
NODE 10081 : Member : 4720 : Size : 8 : Leaf : 0 : Linkage : 3.07204
NODE 9029 : Member : 4720 : Size : 6 : Leaf : 1 : Linkage : 2.58882
NODE 7544 : Member : 750 : Size : 2 : Leaf : 1 : Linkage : 1.98935
NODE 8300 : Member : 1983 : Size : 2 : Leaf : 1 : Linkage : 2.29138
NODE 9739 : Member : 4426 : Size : 13 : Leaf : 1 : Linkage : 2.88782
NODE 10627 : Member : 2217 : Size : 3 : Leaf : 0 : Linkage : 3.41479
NODE 8185 : Member : 2217 : Size : 2 : Leaf : 1 : Linkage : 2.24527
NODE 3910 : Member : 3909 : Size : 1 : Leaf : 1 : Linkage : nan
NODE 10911 : Member : 3854 : Size : 31 : Leaf : 0 : Linkage : 3.67282
NODE 10625 : Member : 2203 : Size : 21 : Leaf : 0 : Linkage : 3.41285
NODE 10266 : Member : 415 : Size : 7 : Leaf : 0 : Linkage : 3.17528
NODE 9673 : Member : 415 : Size : 5 : Leaf : 1 : Linkage : 2.86399
NODE 8856 : Member : 51 : Size : 2 : Leaf : 1 : Linkage : 2.52903
NODE 9891 : Member : 2203 : Size : 14 : Leaf : 1 : Linkage : 2.97382
NODE 10493 : Member : 4313 : Size : 10 : Leaf : 0 : Linkage : 3.3164
NODE 10066 : Member : 5258 : Size : 6 : Leaf : 0 : Linkage : 3.06383
NODE 9929 : Member : 5258 : Size : 5 : Leaf : 1 : Linkage : 2.9928
NODE 4606 : Member : 4605 : Size : 1 : Leaf : 1 : Linkage : nan
NODE 7970 : Member : 3834 : Size : 4 : Leaf : 1 : Linkage : 2.16016
NODE 11463 : Member : 5396 : Size : 64 : Leaf : 0 : Linkage : 4.55077
NODE 11348 : Member : 3385 : Size : 35 : Leaf : 0 : Linkage : 4.28198
NODE 11042 : Member : 626 : Size : 16 : Leaf : 0 : Linkage : 3.81951
NODE 10544 : Member : 626 : Size : 11 : Leaf : 0 : Linkage : 3.3498
NODE 10248 : Member : 626 : Size : 8 : Leaf : 0 : Linkage : 3.163
NODE 9776 : Member : 626 : Size : 7 : Leaf : 1 : Linkage : 2.91026
NODE 886 : Member : 885 : Size : 1 : Leaf : 1 : Linkage : nan
NODE 8828 : Member : 4304 : Size : 3 : Leaf : 1 : Linkage : 2.51692
NODE 10453 : Member : 3441 : Size : 5 : Leaf : 0 : Linkage : 3.29107
NODE 9190 : Member : 1743 : Size : 2 : Leaf : 1 : Linkage : 2.64945
NODE 9162 : Member : 3441 : Size : 3 : Leaf : 1 : Linkage : 2.63637
NODE 10036 : Member : 993 : Size : 19 : Leaf : 0 : Linkage : 3.04731
NODE 9843 : Member : 993 : Size : 12 : Leaf : 1 : Linkage : 2.94654
NODE 8528 : Member : 5396 : Size : 7 : Leaf : 1 : Linkage : 2.38787
NODE 11298 : Member : 5329 : Size : 29 : Leaf : 0 : Linkage : 4.20513
NODE 11088 : Member : 5399 : Size : 20 : Leaf : 0 : Linkage : 3.88381
NODE 10687 : Member : 5364 : Size : 16 : Leaf : 0 : Linkage : 3.46852
NODE 9790 : Member : 5329 : Size : 11 : Leaf : 1 : Linkage : 2.91587
NODE 9640 : Member : 5337 : Size : 5 : Leaf : 1 : Linkage : 2.84467
NODE 10643 : Member : 5716 : Size : 4 : Leaf : 0 : Linkage : 3.43042
NODE 10003 : Member : 5716 : Size : 3 : Leaf : 0 : Linkage : 3.03417
NODE 8082 : Member : 2387 : Size : 2 : Leaf : 1 : Linkage : 2.20656
NODE 5343 : Member : 5342 : Size : 1 : Leaf : 1 : Linkage : nan
NODE 4206 : Member : 4205 : Size : 1 : Leaf : 1 : Linkage : nan
NODE 10750 : Member : 1678 : Size : 9 : Leaf : 0 : Linkage : 3.5275
NODE 10270 : Member : 5397 : Size : 5 : Leaf : 0 : Linkage : 3.17754
NODE 9811 : Member : 1678 : Size : 4 : Leaf : 1 : Linkage : 2.92649
NODE 1527 : Member : 1526 : Size : 1 : Leaf : 1 : Linkage : nan
NODE 9779 : Member : 2486 : Size : 4 : Leaf : 1 : Linkage : 2.91181
NODE 11327 : Member : 4461 : Size : 4 : Leaf : 0 : Linkage : 4.23525
NODE 10591 : Member : 4461 : Size : 3 : Leaf : 0 : Linkage : 3.38398
NODE 10089 : Member : 4461 : Size : 2 : Leaf : 0 : Linkage : 3.07619
NODE 4462 : Member : 4461 : Size : 1 : Leaf : 1 : Linkage : nan
NODE 4503 : Member : 4502 : Size : 1 : Leaf : 1 : Linkage : nan
NODE 5635 : Member : 5634 : Size : 1 : Leaf : 1 : Linkage : nan
NODE 5554 : Member : 5553 : Size : 1 : Leaf : 1 : Linkage : nan
NODE 11610 : Member : 1947 : Size : 6 : Leaf : 0 : Linkage : 5.20515
NODE 11401 : Member : 4491 : Size : 4 : Leaf : 0 : Linkage : 4.388
NODE 11297 : Member : 1947 : Size : 3 : Leaf : 0 : Linkage : 4.20173
NODE 10948 : Member : 1947 : Size : 2 : Leaf : 0 : Linkage : 3.71021
NODE 1948 : Member : 1947 : Size : 1 : Leaf : 1 : Linkage : nan
NODE 4492 : Member : 4491 : Size : 1 : Leaf : 1 : Linkage : nan
NODE 1692 : Member : 1691 : Size : 1 : Leaf : 1 : Linkage : nan
NODE 5256 : Member : 5255 : Size : 1 : Leaf : 1 : Linkage : nan
NODE 11011 : Member : 4741 : Size : 2 : Leaf : 0 : Linkage : 3.78086
NODE 4742 : Member : 4741 : Size : 1 : Leaf : 1 : Linkage : nan
NODE 4775 : Member : 4774 : Size : 1 : Leaf : 1 : Linkage : nan
NODE 11611 : Member : 3591 : Size : 53 : Leaf : 0 : Linkage : 5.22193
NODE 11595 : Member : 1129 : Size : 13 : Leaf : 0 : Linkage : 5.07565
NODE 11427 : Member : 4275 : Size : 12 : Leaf : 0 : Linkage : 4.44302
NODE 11187 : Member : 4275 : Size : 9 : Leaf : 0 : Linkage : 4.01114
NODE 10731 : Member : 1410 : Size : 3 : Leaf : 0 : Linkage : 3.51269
NODE 9771 : Member : 1410 : Size : 2 : Leaf : 1 : Linkage : 2.90588
NODE 3573 : Member : 3572 : Size : 1 : Leaf : 1 : Linkage : nan
NODE 10061 : Member : 4275 : Size : 6 : Leaf : 0 : Linkage : 3.06014
NODE 9681 : Member : 4275 : Size : 5 : Leaf : 1 : Linkage : 2.86742
NODE 1440 : Member : 1439 : Size : 1 : Leaf : 1 : Linkage : nan
NODE 8672 : Member : 1846 : Size : 3 : Leaf : 1 : Linkage : 2.44942
NODE 4258 : Member : 4257 : Size : 1 : Leaf : 1 : Linkage : nan
NODE 11508 : Member : 3591 : Size : 40 : Leaf : 0 : Linkage : 4.69888
NODE 11369 : Member : 5265 : Size : 30 : Leaf : 0 : Linkage : 4.30895
NODE 11066 : Member : 3201 : Size : 14 : Leaf : 0 : Linkage : 3.84259
NODE 10655 : Member : 3201 : Size : 10 : Leaf : 0 : Linkage : 3.4406
NODE 10458 : Member : 3201 : Size : 8 : Leaf : 0 : Linkage : 3.29462
NODE 10064 : Member : 3201 : Size : 7 : Leaf : 0 : Linkage : 3.06207
NODE 8930 : Member : 3201 : Size : 6 : Leaf : 1 : Linkage : 2.55803
NODE 1323 : Member : 1322 : Size : 1 : Leaf : 1 : Linkage : nan
NODE 5215 : Member : 5214 : Size : 1 : Leaf : 1 : Linkage : nan
NODE 8648 : Member : 4630 : Size : 2 : Leaf : 1 : Linkage : 2.44048
NODE 8850 : Member : 5307 : Size : 4 : Leaf : 1 : Linkage : 2.52615
NODE 10917 : Member : 5265 : Size : 16 : Leaf : 0 : Linkage : 3.67795
NODE 10816 : Member : 5265 : Size : 13 : Leaf : 0 : Linkage : 3.58305
NODE 9934 : Member : 5290 : Size : 8 : Leaf : 1 : Linkage : 2.99683
NODE 9768 : Member : 2401 : Size : 5 : Leaf : 1 : Linkage : 2.90448
NODE 9408 : Member : 2630 : Size : 3 : Leaf : 1 : Linkage : 2.74267
NODE 11125 : Member : 2012 : Size : 10 : Leaf : 0 : Linkage : 3.94238
NODE 10396 : Member : 2012 : Size : 8 : Leaf : 0 : Linkage : 3.25921
NODE 9437 : Member : 2346 : Size : 4 : Leaf : 1 : Linkage : 2.75309
NODE 7317 : Member : 3114 : Size : 4 : Leaf : 1 : Linkage : 1.88359
NODE 10132 : Member : 1512 : Size : 2 : Leaf : 0 : Linkage : 3.09909
NODE 1513 : Member : 1512 : Size : 1 : Leaf : 1 : Linkage : nan
NODE 5429 : Member : 5428 : Size : 1 : Leaf : 1 : Linkage : nan
NODE 11676 : Member : 1853 : Size : 364 : Leaf : 0 : Linkage : 6.189
NODE 11656 : Member : 5025 : Size : 291 : Leaf : 0 : Linkage : 5.70166
NODE 11651 : Member : 5540 : Size : 150 : Leaf : 0 : Linkage : 5.64134
NODE 11640 : Member : 1318 : Size : 147 : Leaf : 0 : Linkage : 5.48773
NODE 11614 : Member : 1677 : Size : 134 : Leaf : 0 : Linkage : 5.24625
NODE 11515 : Member : 1162 : Size : 122 : Leaf : 0 : Linkage : 4.73427
NODE 11470 : Member : 5073 : Size : 111 : Leaf : 0 : Linkage : 4.57852
NODE 11399 : Member : 5540 : Size : 61 : Leaf : 0 : Linkage : 4.38537
NODE 11215 : Member : 1643 : Size : 23 : Leaf : 0 : Linkage : 4.04868
NODE 10886 : Member : 1643 : Size : 17 : Leaf : 0 : Linkage : 3.65068
NODE 10328 : Member : 5369 : Size : 11 : Leaf : 0 : Linkage : 3.22027
NODE 9912 : Member : 5102 : Size : 4 : Leaf : 1 : Linkage : 2.98244
NODE 9666 : Member : 1643 : Size : 7 : Leaf : 1 : Linkage : 2.86011
NODE 9578 : Member : 1518 : Size : 6 : Leaf : 1 : Linkage : 2.81845
NODE 10094 : Member : 5797 : Size : 6 : Leaf : 0 : Linkage : 3.0788
NODE 9218 : Member : 4640 : Size : 3 : Leaf : 1 : Linkage : 2.66185
NODE 7691 : Member : 1669 : Size : 3 : Leaf : 1 : Linkage : 2.04747
NODE 11160 : Member : 1677 : Size : 38 : Leaf : 0 : Linkage : 3.97573
NODE 10776 : Member : 1019 : Size : 17 : Leaf : 0 : Linkage : 3.55161
NODE 10244 : Member : 1019 : Size : 16 : Leaf : 0 : Linkage : 3.16142
NODE 9994 : Member : 5390 : Size : 4 : Leaf : 0 : Linkage : 3.02645
NODE 9010 : Member : 5390 : Size : 3 : Leaf : 1 : Linkage : 2.58231
NODE 1313 : Member : 1312 : Size : 1 : Leaf : 1 : Linkage : nan
NODE 9491 : Member : 1163 : Size : 12 : Leaf : 1 : Linkage : 2.77645
NODE 2478 : Member : 2477 : Size : 1 : Leaf : 1 : Linkage : nan
NODE 10349 : Member : 1677 : Size : 21 : Leaf : 0 : Linkage : 3.23109
NODE 10146 : Member : 5073 : Size : 16 : Leaf : 0 : Linkage : 3.10654
NODE 9720 : Member : 1167 : Size : 3 : Leaf : 1 : Linkage : 2.88291
NODE 9248 : Member : 1677 : Size : 13 : Leaf : 1 : Linkage : 2.6763
NODE 9721 : Member : 1519 : Size : 5 : Leaf : 1 : Linkage : 2.88324
NODE 11310 : Member : 1318 : Size : 50 : Leaf : 0 : Linkage : 4.22301
NODE 11287 : Member : 5025 : Size : 25 : Leaf : 0 : Linkage : 4.18583
NODE 11089 : Member : 5025 : Size : 21 : Leaf : 0 : Linkage : 3.88463
NODE 10872 : Member : 5025 : Size : 16 : Leaf : 0 : Linkage : 3.63791
NODE 10728 : Member : 1472 : Size : 9 : Leaf : 0 : Linkage : 3.50798
NODE 10305 : Member : 5025 : Size : 7 : Leaf : 0 : Linkage : 3.2068
NODE 9084 : Member : 1472 : Size : 6 : Leaf : 1 : Linkage : 2.60482
NODE 192 : Member : 191 : Size : 1 : Leaf : 1 : Linkage : nan
NODE 9375 : Member : 1405 : Size : 2 : Leaf : 1 : Linkage : 2.73211
NODE 10459 : Member : 575 : Size : 7 : Leaf : 0 : Linkage : 3.2954
NODE 9957 : Member : 575 : Size : 6 : Leaf : 0 : Linkage : 3.00714
NODE 9268 : Member : 575 : Size : 4 : Leaf : 1 : Linkage : 2.68545
NODE 8453 : Member : 3894 : Size : 2 : Leaf : 1 : Linkage : 2.3572
NODE 1397 : Member : 1396 : Size : 1 : Leaf : 1 : Linkage : nan
NODE 10696 : Member : 1563 : Size : 5 : Leaf : 0 : Linkage : 3.48229
NODE 10322 : Member : 1563 : Size : 4 : Leaf : 0 : Linkage : 3.21677
NODE 8255 : Member : 1563 : Size : 3 : Leaf : 1 : Linkage : 2.27272
NODE 5555 : Member : 5554 : Size : 1 : Leaf : 1 : Linkage : nan
NODE 5597 : Member : 5596 : Size : 1 : Leaf : 1 : Linkage : nan
NODE 9729 : Member : 5851 : Size : 4 : Leaf : 1 : Linkage : 2.88575
NODE 10799 : Member : 1360 : Size : 25 : Leaf : 0 : Linkage : 3.56875
NODE 10601 : Member : 1609 : Size : 10 : Leaf : 0 : Linkage : 3.39283
NODE 9324 : Member : 1609 : Size : 7 : Leaf : 1 : Linkage : 2.71139
NODE 9115 : Member : 1153 : Size : 3 : Leaf : 1 : Linkage : 2.61681
NODE 10114 : Member : 1508 : Size : 15 : Leaf : 0 : Linkage : 3.09031
NODE 9701 : Member : 1503 : Size : 8 : Leaf : 1 : Linkage : 2.87559
NODE 9460 : Member : 4178 : Size : 7 : Leaf : 1 : Linkage : 2.76367
NODE 11154 : Member : 5775 : Size : 11 : Leaf : 0 : Linkage : 3.96712
NODE 10941 : Member : 1657 : Size : 6 : Leaf : 0 : Linkage : 3.69767
NODE 9746 : Member : 4828 : Size : 4 : Leaf : 1 : Linkage : 2.89147
NODE 8001 : Member : 1507 : Size : 2 : Leaf : 1 : Linkage : 2.17293
NODE 10438 : Member : 5603 : Size : 5 : Leaf : 0 : Linkage : 3.27948
NODE 10232 : Member : 4028 : Size : 2 : Leaf : 0 : Linkage : 3.15157
NODE 4029 : Member : 4028 : Size : 1 : Leaf : 1 : Linkage : nan
NODE 4846 : Member : 4845 : Size : 1 : Leaf : 1 : Linkage : nan
NODE 9035 : Member : 5603 : Size : 3 : Leaf : 1 : Linkage : 2.59044
NODE 11229 : Member : 133 : Size : 12 : Leaf : 0 : Linkage : 4.06725
NODE 10975 : Member : 133 : Size : 7 : Leaf : 0 : Linkage : 3.74196
NODE 10307 : Member : 133 : Size : 6 : Leaf : 0 : Linkage : 3.20774
NODE 9852 : Member : 133 : Size : 4 : Leaf : 1 : Linkage : 2.95038
NODE 8655 : Member : 1539 : Size : 2 : Leaf : 1 : Linkage : 2.44275
NODE 1289 : Member : 1288 : Size : 1 : Leaf : 1 : Linkage : nan
NODE 10585 : Member : 4064 : Size : 5 : Leaf : 0 : Linkage : 3.37886
NODE 10097 : Member : 4064 : Size : 3 : Leaf : 0 : Linkage : 3.08027
NODE 9043 : Member : 4064 : Size : 2 : Leaf : 1 : Linkage : 2.59454
NODE 5208 : Member : 5207 : Size : 1 : Leaf : 1 : Linkage : nan
NODE 9245 : Member : 4134 : Size : 2 : Leaf : 1 : Linkage : 2.67525
NODE 11571 : Member : 3885 : Size : 13 : Leaf : 0 : Linkage : 4.97208
NODE 11354 : Member : 3885 : Size : 8 : Leaf : 0 : Linkage : 4.29079
NODE 10929 : Member : 4129 : Size : 4 : Leaf : 0 : Linkage : 3.68573
NODE 9623 : Member : 2085 : Size : 2 : Leaf : 1 : Linkage : 2.83735
NODE 9100 : Member : 2075 : Size : 2 : Leaf : 1 : Linkage : 2.61065
NODE 10834 : Member : 3885 : Size : 4 : Leaf : 0 : Linkage : 3.60377
NODE 9694 : Member : 3956 : Size : 3 : Leaf : 1 : Linkage : 2.87175
NODE 4133 : Member : 4132 : Size : 1 : Leaf : 1 : Linkage : nan
NODE 11188 : Member : 1558 : Size : 5 : Leaf : 0 : Linkage : 4.01253
NODE 9480 : Member : 405 : Size : 2 : Leaf : 1 : Linkage : 2.77115
NODE 9066 : Member : 1558 : Size : 3 : Leaf : 1 : Linkage : 2.60002
NODE 11243 : Member : 5732 : Size : 3 : Leaf : 0 : Linkage : 4.09404
NODE 11014 : Member : 1915 : Size : 2 : Leaf : 0 : Linkage : 3.78467
NODE 1916 : Member : 1915 : Size : 1 : Leaf : 1 : Linkage : nan
NODE 5733 : Member : 5732 : Size : 1 : Leaf : 1 : Linkage : nan
NODE 3053 : Member : 3052 : Size : 1 : Leaf : 1 : Linkage : nan
NODE 11613 : Member : 2438 : Size : 141 : Leaf : 0 : Linkage : 5.22874
NODE 11568 : Member : 2430 : Size : 123 : Leaf : 0 : Linkage : 4.95835
NODE 11503 : Member : 1857 : Size : 74 : Leaf : 0 : Linkage : 4.68565
NODE 11433 : Member : 1058 : Size : 57 : Leaf : 0 : Linkage : 4.475
NODE 11293 : Member : 1058 : Size : 48 : Leaf : 0 : Linkage : 4.19508
NODE 11029 : Member : 1058 : Size : 38 : Leaf : 0 : Linkage : 3.80825
NODE 10866 : Member : 1058 : Size : 29 : Leaf : 0 : Linkage : 3.63546
NODE 10577 : Member : 1058 : Size : 24 : Leaf : 0 : Linkage : 3.37504
NODE 10142 : Member : 1058 : Size : 19 : Leaf : 0 : Linkage : 3.10412
NODE 10037 : Member : 1044 : Size : 7 : Leaf : 0 : Linkage : 3.04809
NODE 8747 : Member : 1044 : Size : 6 : Leaf : 1 : Linkage : 2.48184
NODE 2393 : Member : 2392 : Size : 1 : Leaf : 1 : Linkage : nan
NODE 9642 : Member : 1058 : Size : 12 : Leaf : 1 : Linkage : 2.84579
NODE 9309 : Member : 1241 : Size : 5 : Leaf : 1 : Linkage : 2.70502
NODE 10325 : Member : 1342 : Size : 5 : Leaf : 0 : Linkage : 3.21857
NODE 9943 : Member : 1342 : Size : 3 : Leaf : 1 : Linkage : 2.99992
NODE 8281 : Member : 3891 : Size : 2 : Leaf : 1 : Linkage : 2.2832
NODE 10460 : Member : 5103 : Size : 9 : Leaf : 0 : Linkage : 3.29566
NODE 9717 : Member : 5694 : Size : 4 : Leaf : 1 : Linkage : 2.88192
NODE 9204 : Member : 5103 : Size : 5 : Leaf : 1 : Linkage : 2.65293
NODE 10808 : Member : 3961 : Size : 10 : Leaf : 0 : Linkage : 3.57945
NODE 10594 : Member : 5174 : Size : 8 : Leaf : 0 : Linkage : 3.38685
NODE 9693 : Member : 337 : Size : 4 : Leaf : 1 : Linkage : 2.87112
NODE 9501 : Member : 1267 : Size : 4 : Leaf : 1 : Linkage : 2.78086
NODE 6688 : Member : 1176 : Size : 2 : Leaf : 1 : Linkage : 1.52726
NODE 10873 : Member : 5849 : Size : 9 : Leaf : 0 : Linkage : 3.63792
NODE 10200 : Member : 2276 : Size : 6 : Leaf : 0 : Linkage : 3.13974
NODE 9340 : Member : 2422 : Size : 2 : Leaf : 1 : Linkage : 2.71634
NODE 9212 : Member : 2276 : Size : 4 : Leaf : 1 : Linkage : 2.65629
NODE 9841 : Member : 4175 : Size : 3 : Leaf : 1 : Linkage : 2.94515
NODE 11324 : Member : 1281 : Size : 17 : Leaf : 0 : Linkage : 4.23335
NODE 10884 : Member : 4387 : Size : 12 : Leaf : 0 : Linkage : 3.649
NODE 10067 : Member : 4387 : Size : 9 : Leaf : 0 : Linkage : 3.06445
NODE 9409 : Member : 1281 : Size : 4 : Leaf : 1 : Linkage : 2.74403
NODE 9146 : Member : 4387 : Size : 5 : Leaf : 1 : Linkage : 2.62982
NODE 9774 : Member : 1303 : Size : 3 : Leaf : 1 : Linkage : 2.90901
NODE 10707 : Member : 1578 : Size : 5 : Leaf : 0 : Linkage : 3.4899
NODE 10176 : Member : 1578 : Size : 4 : Leaf : 0 : Linkage : 3.12269
NODE 9661 : Member : 523 : Size : 2 : Leaf : 1 : Linkage : 2.8554
NODE 7704 : Member : 1578 : Size : 2 : Leaf : 1 : Linkage : 2.05294
NODE 5525 : Member : 5524 : Size : 1 : Leaf : 1 : Linkage : nan
NODE 11482 : Member : 158 : Size : 49 : Leaf : 0 : Linkage : 4.61358
NODE 11364 : Member : 158 : Size : 45 : Leaf : 0 : Linkage : 4.30061
NODE 11263 : Member : 158 : Size : 37 : Leaf : 0 : Linkage : 4.13984
NODE 10963 : Member : 4551 : Size : 21 : Leaf : 0 : Linkage : 3.7236
NODE 10471 : Member : 4560 : Size : 9 : Leaf : 0 : Linkage : 3.30176
NODE 10046 : Member : 4560 : Size : 8 : Leaf : 0 : Linkage : 3.05569
NODE 9759 : Member : 3541 : Size : 4 : Leaf : 1 : Linkage : 2.89797
NODE 8526 : Member : 4560 : Size : 4 : Leaf : 1 : Linkage : 2.38701
NODE 5609 : Member : 5608 : Size : 1 : Leaf : 1 : Linkage : nan
NODE 10383 : Member : 4551 : Size : 12 : Leaf : 0 : Linkage : 3.25045
NODE 9799 : Member : 4551 : Size : 11 : Leaf : 1 : Linkage : 2.92155
NODE 1085 : Member : 1084 : Size : 1 : Leaf : 1 : Linkage : nan
NODE 10871 : Member : 141 : Size : 16 : Leaf : 0 : Linkage : 3.6377
NODE 10462 : Member : 979 : Size : 5 : Leaf : 0 : Linkage : 3.29673
NODE 9179 : Member : 979 : Size : 4 : Leaf : 1 : Linkage : 2.6428
NODE 2175 : Member : 2174 : Size : 1 : Leaf : 1 : Linkage : nan
NODE 9839 : Member : 141 : Size : 11 : Leaf : 1 : Linkage : 2.9447
NODE 10528 : Member : 2433 : Size : 8 : Leaf : 0 : Linkage : 3.34295
NODE 10002 : Member : 1107 : Size : 2 : Leaf : 0 : Linkage : 3.0335
NODE 1108 : Member : 1107 : Size : 1 : Leaf : 1 : Linkage : nan
NODE 1171 : Member : 1170 : Size : 1 : Leaf : 1 : Linkage : nan
NODE 9407 : Member : 2433 : Size : 6 : Leaf : 1 : Linkage : 2.74261
NODE 10572 : Member : 1020 : Size : 4 : Leaf : 0 : Linkage : 3.37161
NODE 9696 : Member : 1020 : Size : 2 : Leaf : 1 : Linkage : 2.87314
NODE 9315 : Member : 123 : Size : 2 : Leaf : 1 : Linkage : 2.70858
NODE 11471 : Member : 4518 : Size : 18 : Leaf : 0 : Linkage : 4.58096
NODE 11390 : Member : 4518 : Size : 10 : Leaf : 0 : Linkage : 4.36052
NODE 11116 : Member : 4518 : Size : 8 : Leaf : 0 : Linkage : 3.93189
NODE 10765 : Member : 1327 : Size : 6 : Leaf : 0 : Linkage : 3.53605
NODE 10436 : Member : 1327 : Size : 4 : Leaf : 0 : Linkage : 3.27936
NODE 9892 : Member : 4518 : Size : 2 : Leaf : 1 : Linkage : 2.97383
NODE 8454 : Member : 1327 : Size : 2 : Leaf : 1 : Linkage : 2.35723
NODE 9939 : Member : 3692 : Size : 2 : Leaf : 1 : Linkage : 2.99817
NODE 9592 : Member : 2166 : Size : 2 : Leaf : 1 : Linkage : 2.82132
NODE 11064 : Member : 1345 : Size : 2 : Leaf : 0 : Linkage : 3.83804
NODE 1346 : Member : 1345 : Size : 1 : Leaf : 1 : Linkage : nan
NODE 4518 : Member : 4517 : Size : 1 : Leaf : 1 : Linkage : nan
NODE 11255 : Member : 2432 : Size : 8 : Leaf : 0 : Linkage : 4.11737
NODE 10880 : Member : 3187 : Size : 6 : Leaf : 0 : Linkage : 3.64592
NODE 10420 : Member : 3187 : Size : 5 : Leaf : 0 : Linkage : 3.27128
NODE 9473 : Member : 2432 : Size : 2 : Leaf : 1 : Linkage : 2.76833
NODE 9277 : Member : 3187 : Size : 3 : Leaf : 1 : Linkage : 2.68958
NODE 817 : Member : 816 : Size : 1 : Leaf : 1 : Linkage : nan
NODE 10768 : Member : 4758 : Size : 2 : Leaf : 0 : Linkage : 3.54033
NODE 4759 : Member : 4758 : Size : 1 : Leaf : 1 : Linkage : nan
NODE 5032 : Member : 5031 : Size : 1 : Leaf : 1 : Linkage : nan
NODE 11654 : Member : 530 : Size : 73 : Leaf : 0 : Linkage : 5.6949
NODE 11594 : Member : 4637 : Size : 25 : Leaf : 0 : Linkage : 5.07123
NODE 11547 : Member : 4572 : Size : 21 : Leaf : 0 : Linkage : 4.87521
NODE 11465 : Member : 4572 : Size : 19 : Leaf : 0 : Linkage : 4.55372
NODE 11281 : Member : 2187 : Size : 13 : Leaf : 0 : Linkage : 4.17057
NODE 10961 : Member : 4572 : Size : 12 : Leaf : 0 : Linkage : 3.7221
NODE 10736 : Member : 4513 : Size : 2 : Leaf : 0 : Linkage : 3.51639
NODE 4514 : Member : 4513 : Size : 1 : Leaf : 1 : Linkage : nan
NODE 5477 : Member : 5476 : Size : 1 : Leaf : 1 : Linkage : nan
NODE 10634 : Member : 4572 : Size : 10 : Leaf : 0 : Linkage : 3.42067
NODE 10098 : Member : 1649 : Size : 2 : Leaf : 0 : Linkage : 3.08027
NODE 1650 : Member : 1649 : Size : 1 : Leaf : 1 : Linkage : nan
NODE 5363 : Member : 5362 : Size : 1 : Leaf : 1 : Linkage : nan
NODE 9991 : Member : 4572 : Size : 8 : Leaf : 0 : Linkage : 3.02402
NODE 9672 : Member : 4572 : Size : 5 : Leaf : 1 : Linkage : 2.8634
NODE 9185 : Member : 3846 : Size : 3 : Leaf : 1 : Linkage : 2.64662
NODE 5578 : Member : 5577 : Size : 1 : Leaf : 1 : Linkage : nan
NODE 11205 : Member : 4294 : Size : 6 : Leaf : 0 : Linkage : 4.03547
NODE 10725 : Member : 4294 : Size : 4 : Leaf : 0 : Linkage : 3.50679
NODE 9598 : Member : 3804 : Size : 2 : Leaf : 1 : Linkage : 2.82354
NODE 9008 : Member : 4294 : Size : 2 : Leaf : 1 : Linkage : 2.58165
NODE 9329 : Member : 4114 : Size : 2 : Leaf : 1 : Linkage : 2.71254
NODE 6257 : Member : 5762 : Size : 2 : Leaf : 1 : Linkage : 1.16537
NODE 10952 : Member : 712 : Size : 4 : Leaf : 0 : Linkage : 3.7169
NODE 10208 : Member : 712 : Size : 3 : Leaf : 0 : Linkage : 3.14296
NODE 9327 : Member : 712 : Size : 2 : Leaf : 1 : Linkage : 2.71183
NODE 3987 : Member : 3986 : Size : 1 : Leaf : 1 : Linkage : nan
NODE 2976 : Member : 2975 : Size : 1 : Leaf : 1 : Linkage : nan
NODE 11591 : Member : 5312 : Size : 48 : Leaf : 0 : Linkage : 5.06058
NODE 11511 : Member : 1835 : Size : 40 : Leaf : 0 : Linkage : 4.71523
NODE 11403 : Member : 4882 : Size : 28 : Leaf : 0 : Linkage : 4.38915
NODE 11197 : Member : 5317 : Size : 19 : Leaf : 0 : Linkage : 4.03134
NODE 10931 : Member : 5317 : Size : 11 : Leaf : 0 : Linkage : 3.68873
NODE 10752 : Member : 5317 : Size : 9 : Leaf : 0 : Linkage : 3.52848
NODE 10617 : Member : 5317 : Size : 7 : Leaf : 0 : Linkage : 3.4018
NODE 9540 : Member : 5317 : Size : 6 : Leaf : 1 : Linkage : 2.80174
NODE 2233 : Member : 2232 : Size : 1 : Leaf : 1 : Linkage : nan
NODE 8964 : Member : 4905 : Size : 2 : Leaf : 1 : Linkage : 2.56993
NODE 9965 : Member : 1769 : Size : 2 : Leaf : 0 : Linkage : 3.00999
NODE 1770 : Member : 1769 : Size : 1 : Leaf : 1 : Linkage : nan
NODE 2476 : Member : 2475 : Size : 1 : Leaf : 1 : Linkage : nan
NODE 9888 : Member : 1980 : Size : 8 : Leaf : 1 : Linkage : 2.97301
NODE 11000 : Member : 530 : Size : 9 : Leaf : 0 : Linkage : 3.76502
NODE 10824 : Member : 513 : Size : 4 : Leaf : 0 : Linkage : 3.58943
NODE 8508 : Member : 1175 : Size : 2 : Leaf : 1 : Linkage : 2.38154
NODE 8476 : Member : 513 : Size : 2 : Leaf : 1 : Linkage : 2.36589
NODE 10274 : Member : 2370 : Size : 5 : Leaf : 0 : Linkage : 3.18025
NODE 9686 : Member : 2370 : Size : 3 : Leaf : 1 : Linkage : 2.86843
NODE 9016 : Member : 2088 : Size : 2 : Leaf : 1 : Linkage : 2.58434
NODE 11228 : Member : 4183 : Size : 12 : Leaf : 0 : Linkage : 4.06648
NODE 11016 : Member : 4230 : Size : 5 : Leaf : 0 : Linkage : 3.78592
NODE 9511 : Member : 4230 : Size : 4 : Leaf : 1 : Linkage : 2.7841
NODE 2405 : Member : 2404 : Size : 1 : Leaf : 1 : Linkage : nan
NODE 10548 : Member : 5498 : Size : 7 : Leaf : 0 : Linkage : 3.35347
NODE 10007 : Member : 5498 : Size : 6 : Leaf : 0 : Linkage : 3.03536
NODE 9335 : Member : 5498 : Size : 5 : Leaf : 1 : Linkage : 2.71389
NODE 5500 : Member : 5499 : Size : 1 : Leaf : 1 : Linkage : nan
NODE 3729 : Member : 3728 : Size : 1 : Leaf : 1 : Linkage : nan
NODE 11258 : Member : 5190 : Size : 8 : Leaf : 0 : Linkage : 4.12941
NODE 10865 : Member : 1105 : Size : 2 : Leaf : 0 : Linkage : 3.63542
NODE 1106 : Member : 1105 : Size : 1 : Leaf : 1 : Linkage : nan
NODE 1661 : Member : 1660 : Size : 1 : Leaf : 1 : Linkage : nan
NODE 10826 : Member : 1104 : Size : 6 : Leaf : 0 : Linkage : 3.59079
NODE 10071 : Member : 1104 : Size : 4 : Leaf : 0 : Linkage : 3.06706
NODE 9386 : Member : 1104 : Size : 3 : Leaf : 1 : Linkage : 2.73634
NODE 4991 : Member : 4990 : Size : 1 : Leaf : 1 : Linkage : nan
NODE 9414 : Member : 1083 : Size : 2 : Leaf : 1 : Linkage : 2.74489
NODE 11689 : Member : 4020 : Size : 4 : Leaf : 0 : Linkage : 6.75557
NODE 11620 : Member : 4138 : Size : 3 : Leaf : 0 : Linkage : 5.28813
NODE 11306 : Member : 4138 : Size : 2 : Leaf : 0 : Linkage : 4.21827
NODE 4139 : Member : 4138 : Size : 1 : Leaf : 1 : Linkage : nan
NODE 5691 : Member : 5690 : Size : 1 : Leaf : 1 : Linkage : nan
NODE 4021 : Member : 4020 : Size : 1 : Leaf : 1 : Linkage : nan
NODE 1316 : Member : 1315 : Size : 1 : Leaf : 1 : Linkage : nan
