# Supplementary material for: Assessment and Challenges of Ligand Docking into Comparative Models of G-Protein Coupled Receptors
Source: PLoS One. 2013 Jul 2;8(7):e67302. doi: 10.1371/journal.pone.0067302 (PMC3699586; doi:10.1371/journal.pone.0067302)
Supplement: File S2 — Files for protocol capture. The input files necessary to carry out the steps outlined in the protocol capture in File S1 as well as the output files relating to the results found in the manuscript are provided in this attachment. (ZIP) [file pone.0067302.s015.zip › FileS2_GPCR_model_dock/rosetta_inputs/1u19A.aln]

CLUSTAL W (1.83) multiple sequence alignment


2rh1A_clean.pdb      ----DEVWVVGMGIVMSLIVLAIVFGNVLVITAIAKFERLQTVTNYFITSLACADLVMGL
2vt4B_clean.pdb      -------WEAGMSLLMALVVLLIVAGNVLVIAAIGSTQRLQTLTNLFITSLACADLVVGL
3emlA_clean.pdb      -----IMGSSVYITVELAIAVLAILGNVLVCWAVWLNSNLQNVTNYFVVSLAAADIAVGV
3oduA_clean.pdb      ----ANFNKIFLPTIYSIIFLTGIVGNGLVILVMGYQKKLRSMTDKYRLHLSVADLLFVI
3pblA_clean.pdb      -----------YALSYCALILAIVFGNGLVCMAVLKERALQTTTNYLVVSLAVADLLVAT
3rzeA_clean.pdb      ---------MPLVVVLSTICLVTVGLNLLVLYAVRSERKLHTVGNLYIVSLSVADLIVGA
3uonA_clean.pdb      -----TFEVVFIVLVAGSLSLVTIIGNILVMVSIKVNRHLQTVNNYFLFSLACADLIIGV
3v2wA_clean.pdb      ----------LTSVVFILICCFIILENIFVLLTIWKTKKFHRPMYYFIGNLALSDLLAGV
4dajA_clean.pdb      -----IWQVVFIAFLTGFLALVTIIGNILVIVAFKVNKQLKTVNNYFLLSLACADLIIGV
4djhA_clean.pdb      ----SPAIPVIITAVYSVVFVVGLVGNSLVMFVIIRYTKMKTATNIYIFNLALADALVTT
4dklA_clean.pdb      -----MVTAITIMALYSIVCVVGLFGNFLVMYVIVRYTKMKTATNIYIFNLALADALATS
4ea3A_clean.pdb      ----PLGLKVTIVGLYLAVCVGGLLGNCLVMYVILRHTKMKTATNIYIFNLALADTLVLL
4ej4A_clean.pdb      RSASSLALAIAITALYSAVCAVGLLGNVLVMFGIVRYTKLKTATNIYIFNLALADALATS
1u19A                -----PWQFSMLAAYMFLLIMLGFPINFLTLYVTVQHKKLRTPLNYILLNLAVADLFMVF
                                       :    .  * :.         ::         *: :*     

2rh1A_clean.pdb      AVVPFGAAHILMK--MWTFGNFWCEFWTSIDVLCVTASIETLCVIAVDRYFAITSPFKYQ
2vt4B_clean.pdb      LVVPFGATLVVRG--TWLWGSFLCELWTSLDVLCVTASIETLCVIAIDRYLAITSPFRYQ
3emlA_clean.pdb      LAIPFAITISTG---F-CAACHGCLFIACFVLVLTQSSIFSLLAIAIDRYIAIRIPLRYN
3oduA_clean.pdb      T-LPFWAVDAVA---NWYFGNFLCKAVHVIYTVNLYSSVWILAFISLDRYLAIVHATNSQ
3pblA_clean.pdb      LVMPWVVYLEVTG-GVWNFSRICCDVFVTLDVMMCTASIWNLCAISIDRYTAVVMPVHYQ
3rzeA_clean.pdb      VVMPMNILYLLMS--KWSLGRPLCLFWLSMDYVASTASIFSVFILCIDRYRSVQQPLRYL
3uonA_clean.pdb      FSMNLYTLYTVIG--YWPLGPVVCDLWLALDYVVSNASVMNLLIISFDRYFCVTKPLTYP
3v2wA_clean.pdb      A-YTANLLLSG--ATTYKLTPAQWFLREGSMFVALSASVFSLLAIAIERYITMLK-----
4dajA_clean.pdb      ISMNLFTTYIIMN--RWALGNLACDLWLSIDYVASNASVMNLLVISFDRYFSITRPLTYR
4djhA_clean.pdb      T-MPFQSTVYLMN--SWPFGDVLCKIVLSIDYYNMFTSIFTLTMMSVDRYIAVCHPVKAL
4dklA_clean.pdb      T-LPFQSVNYLMG--TWPFGNILCKIVISIDYYNMFTSIFTLCTMSVDRYIAVCHPVKAL
4ea3A_clean.pdb      T-LPFQGTDILLG--FWPFGNALCKTVIAIDYYNMFTSTFTLTAMSVDRYVAICHP----
4ej4A_clean.pdb      T-LPFQSAKYLME--TWPFGELLCKAVLSIDYYNMFTSIFTLTMMSVDRYIAVCHPVKAL
1u19A                GGFTTTLYTSLHG--YFVFGPTGCNLEGFFATLGGEIALWSLVVLAIERYVVVCKPMSNF
                                                          :   :  :..:**  :       

2rh1A_clean.pdb      SL-L--T----KNKARVIILMVWIVSGLTSFLPIQMH--WY---R---ATH-QEAINCYA
2vt4B_clean.pdb      SL-M--T----RARAKVIICTVWAISALVSFLPIMMH--WW---R---DED-PQALKCYQ
3emlA_clean.pdb      GL-V--T----GTRAKGIIAICWVLSFAIGLTPMLG---WN---NCGQ---SQG------
3oduA_clean.pdb      RP-R--KLLAE-KVVYVG---VWIPALLLTIPDFIF----A---N---VSEADD------
3pblA_clean.pdb      HGTGQSS----CRRVALMITAVWVLAFAVSCPLLFG---FN---T---TG---D------
3rzeA_clean.pdb      KY-R--T----KTRASATILGAWFLSFLWV-IPILGWNH------------R--------
3uonA_clean.pdb      VK-R--T----TKMAGMMIAAAWVLSFILWAPAILFW---QFIVG---VRTV--------
3v2wA_clean.pdb      ------N----NFRLFLLISACWVISLILGGLPIMG---WN---C---------------
4dajA_clean.pdb      AK-R--T----TKRAGVMIGLAWVISFVLWAPAILFW---QYFVG---KRTV--------
4djhA_clean.pdb      DF-R--T----PLKAKIINICIWLLSSSVGISAIVL----G---G---TKVRED------
4dklA_clean.pdb      DF-R--T----PRNAKIVNVCNWILSSAIGLPVMFM----A---T---TKYRQG------
4ea3A_clean.pdb      ------T----SSKAQAVNVAIWALASVVGVPVAIM----G---S---AQVEDE------
4ej4A_clean.pdb      DF-R--T----PAKAKLINICIWVLASGVGVPIMVM----A---V---TQPRDG------
1u19A                RF--------GENHAIMGVAFTWVMALACAAPPLVGWS----------RYIPEG------
                                           *  :                                  

2rh1A_clean.pdb      ----E-ETCCDFFT--------NQ---AYAI--------ASSIVSFYVPLVIMVFVYSRV
2vt4B_clean.pdb      ----D-PGCCDFVT--------NR---AYAI--------ASSIISFYIPLLIMIFVALRV
3emlA_clean.pdb      CGEG--QVACLFE-------DVVPMNY-MVY--------FNFFACVLVPLLLMLGVYLRI
3oduA_clean.pdb      ------RYICDRFY-P-N-DLWVV---VFQF--------QHIMVGLILPGIVILSCYCII
3pblA_clean.pdb      ------PTVCSIS---------NP---DFVI--------YSSVVSFYLPFGVTVLVYARI
3rzeA_clean.pdb      ----R-EDKCETDF-----Y-DVT---WFKV--------MTAIINFYLPTLLMLWFYAKI
3uonA_clean.pdb      ----E-DGECYIQF-----F-SNA---AVTF--------GTAIAAFYLPVIIMTVLYWHI
3v2wA_clean.pdb      -----------IS---------AL---SSCSTVLPLYHKHYILFCTTVFTLLLLSIVILY
4dajA_clean.pdb      ----P-PGECFIQF-----L-SEP---TITF--------GTAIAAFYMPVTIMTILYWRI
4djhA_clean.pdb      ----VDVIECSLQFPDDDYSWWDL---FMKI--------CVFIFAFVIPVLIIIVCYTLM
4dklA_clean.pdb      ------SIDCTLTFSH-PTWYWEN---LLKI--------CVFIFAFIMPVLIITVCYGLM
4ea3A_clean.pdb      ------EIECLVEIPT-PQDYWGP---VFAI--------CIFLFSFIVPVLVISVCYSLM
4ej4A_clean.pdb      ------AVVCMLQFPS-PSWYWDT---VTKI--------CVFLFAFVVPILIITVCYGLM
1u19A                -----MQCSCGIDYYTPHEETNNE---SFVI--------YMFVVHFIIPLIVIFFCYGQL
                                                               .    :   :        

2rh1A_clean.pdb      FQEAKR--QL------KFC--------------------LKE-------HKA----LKTL
2vt4B_clean.pdb      YREAKE--QI------------------------------RE-------HKA----LKTL
3emlA_clean.pdb      FLAARR--Q------LRS----------------T---LQKE-------VHA----AKSL
3oduA_clean.pdb      ISKLSH----------------S-----------K---GHQK-------RKA----LKTT
3pblA_clean.pdb      YVVLKQ--R-----RR---KGV----------------PLRE-------KKA----TQMV
3rzeA_clean.pdb      YKAVRQHC------------LH----------------MNRE-------RKA----AKQL
3uonA_clean.pdb      SRASKSR-----------------------------------IPPPSREKKV----TRTI
3v2wA_clean.pdb      CRIYSL--V--------------------RTRASR---SSEN-------VAL----LKTV
4dajA_clean.pdb      YKET-EK---------------------------------------------LIKEAQTL
4djhA_clean.pdb      ILRLKS--VRLLSG-----REK----------------DRNL-------RRI----TRLV
4dklA_clean.pdb      ILRLKS---------V---REK----------------DRNL-------RRI----TRMV
4ea3A_clean.pdb      IRRLRG----------------VRLLSGS---REK---DRNL-------RRI----TRLV
4ej4A_clean.pdb      LLRLRS---------V---R-------------EKDRS---L-------RRI----TRMV
1u19A                VFTVKEAAAQ----------------------------QQES----ATTQKAEKEVTRMV
                                                                              :  

2rh1A_clean.pdb      GIIMGTFTLCWLPFFIVNIVHVIQ--DN----------LI---RKE--VYILLNWIGYVN
2vt4B_clean.pdb      GIIMGVFTLCWLPFFLVNIVNVFN--RD----------LV---PDW--LFVAFNWLGYAN
3emlA_clean.pdb      AIIVGLFALCWLPLHIINCFTFFC--PDC--------SHA---PLW--LMYLAIVLSHTN
3oduA_clean.pdb      VILILAFFACWLPYYIGISIDSFILL-E-IIKQGCEF---ENTVHK--WISITEALAFFH
3pblA_clean.pdb      AIVLGAFIVCWLPFFLTHVLNTHC--QT---------CHV---SPE--LYSATTWLGYVN
3rzeA_clean.pdb      GFIMAAFILCWIPYFIFFMVIAFC--KN----------CC---NEH--LHMFTIWLGYIN
3uonA_clean.pdb      LAILLAFIITWAPYNVMVLINTFC--AP----------CI---PNT--VWTIGYWLCYIN
3v2wA_clean.pdb      IIVLSVFIACWAPLFILLLLDVGC--K----------VKT---CDILFRAEYFLVLAVLN
4dajA_clean.pdb      SAILLAFIITWTPYNIMVLVNTFC--DS----------CI---PKT--YWNLGYWLCYIN
4djhA_clean.pdb      LVVVAVFVVCWTPIHIFILVEALG--S---------------AALS--SYYFCIALGYTN
4dklA_clean.pdb      LVVVAVFIVCWTPIHIYVIIKALI--TI----------PETTFQTV--SWHFCIALGYTN
4ea3A_clean.pdb      LVVVAVFVGCWTPVQVFVLAQGLG--VQ----------PSSETAVA--ILRFCTALGYVN
4ej4A_clean.pdb      LVVVGAFVVCWAPIHIFVIVWTLV--DI---------NRRDPLVVA--ALHLCIALGYAN
1u19A                IIMVIAFLICWLPYAGVAFYIFTHQGSD----------------FGPIFMTIPAFFAKTS
                       ::  *   * *                                          :    

2rh1A_clean.pdb      SGFNPLIYC-RSPDFRIAFQELLCL-----
2vt4B_clean.pdb      SAMNPIIYC-RSPDFRKAFKRLLA------
3emlA_clean.pdb      SVVNPFIYAYRIREFRQTFRKIIRSHVLRQ
3oduA_clean.pdb      CCLNPILY----------------------
3pblA_clean.pdb      SALNPVIYTTFNIEFRKAFLKILSC-----
3rzeA_clean.pdb      STLNPLIYPLCNENFKKTFKRILHI-----
3uonA_clean.pdb      STINPACYALCNATFKKTFKHLLM------
3v2wA_clean.pdb      SGTNPIIYTLTNKEMRRAFIRI--------
4dajA_clean.pdb      STVNPVCYALCNKTFRTTFKT---------
4djhA_clean.pdb      SSLNPILYAFLDENFKRCFRDFCFP-----
4dklA_clean.pdb      SCLNPVLYAFLDENFKRCFREFCI------
4ea3A_clean.pdb      SCLNPILYAFLDENFKACFR----------
4ej4A_clean.pdb      SSLNPVLYAFLDENFKRC------------
1u19A                AVYNPVIYIMMNKQFRNCMVTTLCCG----
                     .  **  *                      
