# Supplementary material for: Assessment and Challenges of Ligand Docking into Comparative Models of G-Protein Coupled Receptors
Source: PLoS One. 2013 Jul 2;8(7):e67302. doi: 10.1371/journal.pone.0067302 (PMC3699586; doi:10.1371/journal.pone.0067302)
Supplement: File S2 — Files for protocol capture. The input files necessary to carry out the steps outlined in the protocol capture in File S1 as well as the output files relating to the results found in the manuscript are provided in this attachment. (ZIP) [file pone.0067302.s015.zip › FileS2_GPCR_model_dock/rosetta_inputs/1u19A.jufo_ss]

   1 P U   0.580  0.399  0.021
   2 W H   0.231  0.716  0.053
   3 Q H   0.123  0.798  0.079
   4 F H   0.127  0.759  0.114
   5 S H   0.111  0.808  0.082
   6 M H   0.063  0.920  0.018
   7 L H   0.076  0.886  0.038
   8 A H   0.087  0.873  0.040
   9 A H   0.136  0.806  0.058
  10 Y H   0.257  0.664  0.079
  11 M H   0.201  0.611  0.188
  12 F H   0.169  0.493  0.338
  13 L H   0.117  0.684  0.199
  14 L H   0.085  0.561  0.354
  15 I H   0.123  0.466  0.411
  16 M U   0.224  0.331  0.445
  17 L U   0.481  0.302  0.217
  18 G U   0.875  0.036  0.089
  19 F U   0.782  0.091  0.127
  20 P U   0.850  0.059  0.091
  21 I U   0.455  0.502  0.043
  22 N U   0.845  0.052  0.103
  23 F U   0.595  0.272  0.132
  24 L U   0.252  0.396  0.352
  25 T S   0.326  0.300  0.374
  26 L S   0.138  0.377  0.485
  27 Y S   0.086  0.291  0.623
  28 V S   0.067  0.110  0.823
  29 T S   0.146  0.115  0.739
  30 V S   0.241  0.346  0.413
  31 Q S   0.227  0.372  0.402
  32 H H   0.369  0.514  0.117
  33 K H   0.410  0.453  0.136
  34 K U   0.467  0.327  0.206
  35 L U   0.517  0.376  0.107
  36 R U   0.586  0.196  0.218
  37 T U   0.644  0.235  0.121
  38 P H   0.320  0.590  0.090
  39 L H   0.371  0.552  0.077
  40 N H   0.198  0.761  0.040
  41 Y H   0.087  0.697  0.216
  42 I H   0.134  0.771  0.095
  43 L H   0.180  0.549  0.272
  44 L H   0.236  0.393  0.371
  45 N H   0.076  0.566  0.358
  46 L H   0.082  0.857  0.061
  47 A H   0.302  0.606  0.092
  48 V H   0.182  0.710  0.107
  49 A H   0.087  0.860  0.053
  50 D H   0.589  0.341  0.070
  51 L H   0.102  0.498  0.401
  52 F S   0.051  0.459  0.491
  53 M S   0.061  0.180  0.758
  54 V S   0.085  0.306  0.609
  55 F S   0.123  0.109  0.768
  56 G S   0.389  0.068  0.543
  57 G U   0.759  0.074  0.167
  58 F U   0.584  0.116  0.300
  59 T U   0.523  0.216  0.261
  60 T U   0.417  0.250  0.333
  61 T U   0.336  0.448  0.216
  62 L S   0.240  0.328  0.432
  63 Y S   0.115  0.324  0.561
  64 T S   0.272  0.239  0.488
  65 S S   0.381  0.224  0.395
  66 L U   0.576  0.209  0.214
  67 H U   0.597  0.190  0.212
  68 G U   0.794  0.083  0.123
  69 Y S   0.251  0.072  0.678
  70 F S   0.066  0.137  0.797
  71 V S   0.194  0.242  0.565
  72 F S   0.321  0.208  0.471
  73 G U   0.675  0.107  0.218
  74 P U   0.640  0.191  0.169
  75 T U   0.556  0.196  0.248
  76 G U   0.840  0.076  0.084
  77 C U   0.670  0.095  0.235
  78 N U   0.554  0.231  0.215
  79 L U   0.331  0.165  0.504
  80 E H   0.229  0.684  0.088
  81 G H   0.311  0.507  0.182
  82 F H   0.154  0.731  0.115
  83 F H   0.207  0.621  0.172
  84 A H   0.218  0.520  0.261
  85 T U   0.419  0.241  0.340
  86 L U   0.683  0.164  0.153
  87 G U   0.775  0.172  0.054
  88 G U   0.670  0.277  0.053
  89 E H   0.067  0.570  0.364
  90 I H   0.164  0.715  0.120
  91 A H   0.463  0.217  0.320
  92 L H   0.396  0.434  0.170
  93 W H   0.150  0.716  0.134
  94 S H   0.082  0.743  0.175
  95 L H   0.052  0.801  0.147
  96 V H   0.031  0.648  0.321
  97 V H   0.036  0.798  0.167
  98 L H   0.038  0.788  0.174
  99 A H   0.029  0.820  0.151
 100 I H   0.032  0.860  0.107
 101 E H   0.093  0.809  0.098
 102 R H   0.306  0.441  0.253
 103 Y S   0.106  0.346  0.548
 104 V S   0.054  0.262  0.684
 105 V S   0.041  0.143  0.816
 106 V S   0.112  0.266  0.623
 107 C S   0.109  0.060  0.830
 108 K S   0.250  0.082  0.668
 109 P S   0.453  0.066  0.481
 110 M U   0.729  0.147  0.124
 111 S U   0.797  0.089  0.114
 112 N U   0.657  0.171  0.172
 113 F U   0.606  0.192  0.202
 114 R U   0.631  0.173  0.196
 115 F U   0.761  0.112  0.127
 116 G U   0.830  0.078  0.092
 117 E U   0.677  0.219  0.104
 118 N U   0.518  0.403  0.079
 119 H H   0.414  0.445  0.141
 120 A H   0.057  0.847  0.097
 121 I H   0.301  0.516  0.183
 122 M H   0.158  0.715  0.127
 123 G H   0.233  0.629  0.137
 124 V H   0.097  0.777  0.127
 125 A H   0.306  0.440  0.254
 126 F H   0.084  0.549  0.366
 127 T H   0.210  0.687  0.103
 128 W H   0.022  0.941  0.037
 129 V H   0.050  0.919  0.031
 130 M H   0.128  0.737  0.135
 131 A H   0.110  0.642  0.248
 132 L H   0.319  0.558  0.123
 133 A H   0.380  0.515  0.104
 134 C U   0.581  0.208  0.211
 135 A U   0.707  0.162  0.131
 136 A U   0.699  0.111  0.190
 137 P U   0.726  0.126  0.148
 138 P U   0.695  0.142  0.163
 139 L U   0.720  0.146  0.133
 140 V U   0.569  0.209  0.222
 141 G U   0.594  0.169  0.237
 142 W U   0.628  0.186  0.186
 143 S U   0.506  0.142  0.352
 144 R U   0.603  0.244  0.153
 145 Y U   0.624  0.292  0.084
 146 I U   0.478  0.206  0.316
 147 P U   0.586  0.246  0.168
 148 E U   0.694  0.163  0.142
 149 G U   0.844  0.093  0.063
 150 M U   0.508  0.165  0.327
 151 Q U   0.441  0.210  0.349
 152 C U   0.359  0.082  0.560
 153 S U   0.487  0.099  0.414
 154 C U   0.414  0.068  0.517
 155 G U   0.785  0.085  0.130
 156 I U   0.611  0.151  0.239
 157 D U   0.727  0.100  0.173
 158 Y U   0.614  0.167  0.219
 159 Y U   0.524  0.214  0.261
 160 T U   0.496  0.146  0.358
 161 P U   0.707  0.131  0.162
 162 H U   0.698  0.158  0.144
 163 E U   0.640  0.165  0.195
 164 E U   0.833  0.080  0.087
 165 T U   0.808  0.092  0.100
 166 N U   0.932  0.026  0.042
 167 N U   0.849  0.071  0.080
 168 E U   0.467  0.249  0.284
 169 S S   0.332  0.104  0.564
 170 F S   0.144  0.201  0.655
 171 V S   0.038  0.054  0.907
 172 I S   0.055  0.066  0.879
 173 Y S   0.049  0.069  0.881
 174 M S   0.072  0.114  0.814
 175 F S   0.083  0.128  0.789
 176 V S   0.227  0.262  0.511
 177 V S   0.186  0.391  0.422
 178 H U   0.666  0.142  0.192
 179 F U   0.459  0.223  0.318
 180 I U   0.561  0.175  0.265
 181 I U   0.690  0.127  0.183
 182 P U   0.687  0.094  0.220
 183 L U   0.584  0.155  0.261
 184 I S   0.196  0.129  0.674
 185 V S   0.102  0.053  0.845
 186 I S   0.102  0.083  0.815
 187 F S   0.159  0.056  0.785
 188 F S   0.243  0.100  0.656
 189 C S   0.295  0.208  0.497
 190 Y U   0.486  0.301  0.213
 191 G U   0.581  0.382  0.037
 192 Q U   0.213  0.156  0.631
 193 L H   0.155  0.474  0.371
 194 V H   0.085  0.718  0.197
 195 F H   0.054  0.606  0.340
 196 T H   0.104  0.784  0.112
 197 V H   0.055  0.910  0.034
 198 K H   0.050  0.841  0.109
 199 E H   0.036  0.949  0.015
 200 A H   0.071  0.903  0.026
 201 A H   0.071  0.906  0.023
 202 A H   0.097  0.870  0.033
 203 Q H   0.177  0.779  0.045
 204 Q H   0.386  0.535  0.079
 205 Q U   0.458  0.424  0.118
 206 E U   0.657  0.240  0.103
 207 S U   0.633  0.277  0.090
 208 A U   0.654  0.233  0.113
 209 T U   0.697  0.214  0.089
 210 T H   0.431  0.521  0.048
 211 Q H   0.275  0.672  0.053
 212 K H   0.133  0.837  0.030
 213 A H   0.122  0.834  0.044
 214 E H   0.145  0.804  0.051
 215 K H   0.129  0.828  0.043
 216 E H   0.074  0.885  0.040
 217 V H   0.107  0.857  0.036
 218 T H   0.229  0.636  0.135
 219 R H   0.219  0.685  0.096
 220 M H   0.208  0.462  0.330
 221 V H   0.238  0.435  0.328
 222 I H   0.244  0.327  0.429
 223 I H   0.226  0.427  0.348
 224 M H   0.252  0.477  0.271
 225 V H   0.274  0.380  0.347
 226 I H   0.237  0.514  0.249
 227 A H   0.507  0.322  0.171
 228 F H   0.322  0.395  0.283
 229 L U   0.420  0.335  0.245
 230 I U   0.436  0.273  0.291
 231 C U   0.477  0.244  0.279
 232 W U   0.569  0.191  0.239
 233 L U   0.518  0.213  0.269
 234 P U   0.675  0.148  0.177
 235 Y U   0.584  0.208  0.208
 236 A U   0.583  0.219  0.198
 237 G U   0.678  0.151  0.171
 238 V U   0.560  0.205  0.235
 239 A U   0.461  0.248  0.292
 240 F U   0.420  0.286  0.295
 241 Y S   0.313  0.299  0.388
 242 I S   0.321  0.285  0.394
 243 F U   0.463  0.208  0.329
 244 T U   0.564  0.147  0.289
 245 H U   0.648  0.204  0.148
 246 Q U   0.646  0.184  0.170
 247 G U   0.843  0.071  0.086
 248 S U   0.713  0.122  0.166
 249 D U   0.613  0.089  0.299
 250 F U   0.629  0.158  0.213
 251 G U   0.625  0.316  0.059
 252 P H   0.116  0.504  0.380
 253 I H   0.159  0.526  0.315
 254 F S   0.185  0.269  0.546
 255 M S   0.146  0.352  0.502
 256 T S   0.233  0.383  0.384
 257 I U   0.358  0.357  0.285
 258 P H   0.114  0.766  0.120
 259 A H   0.091  0.855  0.054
 260 F H   0.116  0.830  0.055
 261 F H   0.429  0.410  0.161
 262 A H   0.322  0.532  0.145
 263 K U   0.582  0.338  0.080
 264 T U   0.478  0.452  0.070
 265 S U   0.410  0.463  0.127
 266 A U   0.601  0.173  0.227
 267 V U   0.616  0.182  0.202
 268 Y U   0.571  0.258  0.171
 269 N U   0.745  0.206  0.049
 270 P H   0.212  0.692  0.096
 271 V H   0.167  0.311  0.522
 272 I H   0.032  0.592  0.377
 273 Y S   0.063  0.390  0.547
 274 I S   0.046  0.314  0.639
 275 M H   0.063  0.480  0.458
 276 M H   0.122  0.563  0.315
 277 N H   0.587  0.326  0.087
 278 K H   0.360  0.606  0.035
 279 Q H   0.225  0.740  0.034
 280 F H   0.293  0.652  0.055
 281 R H   0.652  0.250  0.097
 282 N H   0.323  0.555  0.122
 283 C S   0.189  0.244  0.567
 284 M S   0.103  0.072  0.825
 285 V S   0.160  0.037  0.803
 286 T S   0.362  0.189  0.449
 287 T U   0.545  0.168  0.287
 288 L U   0.450  0.212  0.338
 289 C U   0.295  0.088  0.617
 290 C U   0.460  0.099  0.441
 291 G U   0.758  0.108  0.134
