# Supplementary material for: Assessment and Challenges of Ligand Docking into Comparative Models of G-Protein Coupled Receptors
Source: PLoS One. 2013 Jul 2;8(7):e67302. doi: 10.1371/journal.pone.0067302 (PMC3699586; doi:10.1371/journal.pone.0067302)
Supplement: File S2 — Files for protocol capture. The input files necessary to carry out the steps outlined in the protocol capture in File S1 as well as the output files relating to the results found in the manuscript are provided in this attachment. (ZIP) [file pone.0067302.s015.zip › FileS2_GPCR_model_dock/rosetta_inputs/1u19A.params]

NAME LG1
IO_STRING LG1 Z
TYPE LIGAND
AA UNK
ATOM  C9  aroC  X   -0.11
ATOM  C8  aroC  X   -0.11
ATOM  C7  aroC  X   -0.11
ATOM  C6  aroC  X   -0.11
ATOM  C1  CH1   X   -0.08
ATOM  C19 CH3   X   -0.26
ATOM  H25 Hapo  X   0.10
ATOM  H26 Hapo  X   0.10
ATOM  H27 Hapo  X   0.10
ATOM  C20 CH3   X   -0.26
ATOM  H28 Hapo  X   0.10
ATOM  H29 Hapo  X   0.10
ATOM  H30 Hapo  X   0.10
ATOM  C2  CH2   X   -0.17
ATOM  C3  CH2   X   -0.17
ATOM  C4  CH2   X   -0.17
ATOM  C5  aroC  X   -0.11
ATOM  C18 CH3   X   -0.26
ATOM  H22 Hapo  X   0.10
ATOM  H23 Hapo  X   0.10
ATOM  H24 Hapo  X   0.10
ATOM  H7  Hapo  X   0.10
ATOM  H8  Hapo  X   0.10
ATOM  H5  Hapo  X   0.10
ATOM  H6  Hapo  X   0.10
ATOM  H3  Hapo  X   0.10
ATOM  H4  Hapo  X   0.10
ATOM  H9  Haro  X   0.12
ATOM  H10 Haro  X   0.12
ATOM  C17 CH3   X   -0.26
ATOM  H19 Hapo  X   0.10
ATOM  H20 Hapo  X   0.10
ATOM  H21 Hapo  X   0.10
ATOM  C10 aroC  X   -0.11
ATOM  C11 aroC  X   -0.11
ATOM  C12 aroC  X   -0.11
ATOM  C13 aroC  X   -0.11
ATOM  C16 CH3   X   -0.26
ATOM  H16 Hapo  X   0.10
ATOM  H17 Hapo  X   0.10
ATOM  H18 Hapo  X   0.10
ATOM  C14 aroC  X   -0.11
ATOM  C15 CH3   X   -0.26
ATOM  H13 Hapo  X   0.10
ATOM  H14 Hapo  X   0.10
ATOM  H15 Hapo  X   0.10
ATOM  H12 Haro  X   0.12
ATOM  H2  Haro  X   0.12
ATOM  H1  Haro  X   0.12
ATOM  H11 Haro  X   0.12
BOND  C1   C19
BOND  C1   C20
BOND  C1   C2 
BOND  C1   C6 
BOND  C2   H3 
BOND  C2   H4 
BOND  C2   C3 
BOND  C3   H5 
BOND  C3   H6 
BOND  C3   C4 
BOND  C4   H7 
BOND  C4   H8 
BOND  C4   C5 
BOND  C5   C18
BOND  C5   C6 
BOND  C6   C7 
BOND  C7   H9 
BOND  C7   C8 
BOND  C8   H10
BOND  C8   C9 
BOND  C9   C17
BOND  C9   C10
BOND  C10  H11
BOND  C10  C11
BOND  C11  H1 
BOND  C11  C12
BOND  C12  H2 
BOND  C12  C13
BOND  C13  C16
BOND  C13  C14
BOND  C14  H12
BOND  C14  C15
BOND  C15  H13
BOND  C15  H14
BOND  C15  H15
BOND  C16  H16
BOND  C16  H17
BOND  C16  H18
BOND  C17  H19
BOND  C17  H20
BOND  C17  H21
BOND  C18  H22
BOND  C18  H23
BOND  C18  H24
BOND  C19  H25
BOND  C19  H26
BOND  C19  H27
BOND  C20  H28
BOND  C20  H29
BOND  C20  H30
NBR_ATOM  C9 
NBR_RADIUS 9.028229
ICOOR_INTERNAL    C9     0.000000    0.000000    0.000000   C9    C8    C7 
ICOOR_INTERNAL    C8     0.000000  180.000000    1.469764   C9    C8    C7 
ICOOR_INTERNAL    C7     0.000000   48.736679    1.364302   C8    C9    C7 
ICOOR_INTERNAL    C6  -174.812042   48.130492    1.507833   C7    C8    C9 
ICOOR_INTERNAL    C1   147.373733   60.770807    1.596382   C6    C7    C8 
ICOOR_INTERNAL    C19   71.678723   68.033990    1.551192   C1    C6    C7 
ICOOR_INTERNAL    H25 -135.581846   70.587715    1.090289   C19   C1    C6 
ICOOR_INTERNAL    H26 -119.942516   70.515941    1.090044   C19   C1    H25
ICOOR_INTERNAL    H27 -120.084835   70.499122    1.089931   C19   C1    H26
ICOOR_INTERNAL    C20 -121.684873   67.556466    1.565159   C1    C6    C19
ICOOR_INTERNAL    H28 -134.577025   70.525384    1.090044   C20   C1    C6 
ICOOR_INTERNAL    H29 -119.994057   70.541642    1.090068   C20   C1    H28
ICOOR_INTERNAL    H30 -119.997634   70.559619    1.089452   C20   C1    H29
ICOOR_INTERNAL    C2  -118.390184   65.752037    1.548475   C1    C6    C20
ICOOR_INTERNAL    C3   -33.103227   64.064532    1.496853   C2    C1    C6 
ICOOR_INTERNAL    C4    52.720506   67.409668    1.517045   C3    C2    C1 
ICOOR_INTERNAL    C5   -47.796689   65.594071    1.526513   C4    C3    C2 
ICOOR_INTERNAL    C18 -153.407566   70.893588    1.511617   C5    C4    C3 
ICOOR_INTERNAL    H22 -108.650913   70.500759    1.090275   C18   C5    C4 
ICOOR_INTERNAL    H23 -119.911492   70.558953    1.090780   C18   C5    H22
ICOOR_INTERNAL    H24 -120.051729   70.488157    1.089537   C18   C5    H23
ICOOR_INTERNAL    H7   120.690522   71.754515    1.090136   C4    C3    C5 
ICOOR_INTERNAL    H8   118.591175   71.769535    1.089560   C4    C3    H7 
ICOOR_INTERNAL    H5   120.385299   71.295697    1.090463   C3    C2    C4 
ICOOR_INTERNAL    H6   119.105209   71.304511    1.089742   C3    C2    H5 
ICOOR_INTERNAL    H3   120.949684   72.213950    1.090360   C2    C1    C3 
ICOOR_INTERNAL    H4   118.105352   72.203089    1.089589   C2    C1    H3 
ICOOR_INTERNAL    H9  -179.995139   65.829436    1.090531   C7    C8    C6 
ICOOR_INTERNAL    H10  179.962063   65.507158    1.091093   C8    C9    C7 
ICOOR_INTERNAL    C17   -7.057387   62.067546    1.522342   C9    C8    C7 
ICOOR_INTERNAL    H19   53.103366   70.558603    1.090067   C17   C9    C8 
ICOOR_INTERNAL    H20 -119.939250   70.541754    1.090603   C17   C9    H19
ICOOR_INTERNAL    H21 -120.040158   70.481270    1.089413   C17   C9    H20
ICOOR_INTERNAL    C10  179.845544   64.646302    1.371043   C9    C8    C17
ICOOR_INTERNAL    C11 -175.995878   54.334768    1.456806   C10   C9    C8 
ICOOR_INTERNAL    C12  172.086451   57.744876    1.388762   C11   C10   C9 
ICOOR_INTERNAL    C13  -40.849044   48.286380    1.488542   C12   C11   C10
ICOOR_INTERNAL    C16    6.953428   56.625051    1.512485   C13   C12   C11
ICOOR_INTERNAL    H16   40.684698   70.530131    1.089305   C16   C13   C12
ICOOR_INTERNAL    H17 -120.032063   70.557209    1.090110   C16   C13   H16
ICOOR_INTERNAL    H18 -119.965338   70.543209    1.090318   C16   C13   H17
ICOOR_INTERNAL    C14 -178.706099   67.100040    1.353220   C13   C12   C16
ICOOR_INTERNAL    C15  170.901915   52.538591    1.427297   C14   C13   C12
ICOOR_INTERNAL    H13  -76.219025   72.704181    1.089252   C15   C14   C13
ICOOR_INTERNAL    H14  117.551790   72.783808    1.090235   C15   C14   H13
ICOOR_INTERNAL    H15  121.165979   72.844824    1.100219   C15   C14   H14
ICOOR_INTERNAL    H12 -179.952062   63.773534    1.089092   C14   C13   C15
ICOOR_INTERNAL    H2   179.999830   65.859655    1.080003   C12   C11   C13
ICOOR_INTERNAL    H1  -179.998556   61.127462    1.080021   C11   C10   C12
ICOOR_INTERNAL    H11 -179.977360   62.870449    1.091169   C10   C9    C11
PDB_ROTAMERS 1u19A_confs.pdb
