# Supplementary material for: Assessment and Challenges of Ligand Docking into Comparative Models of G-Protein Coupled Receptors
Source: PLoS One. 2013 Jul 2;8(7):e67302. doi: 10.1371/journal.pone.0067302 (PMC3699586; doi:10.1371/journal.pone.0067302)
Supplement: File S2 — Files for protocol capture. The input files necessary to carry out the steps outlined in the protocol capture in File S1 as well as the output files relating to the results found in the manuscript are provided in this attachment. (ZIP) [file pone.0067302.s015.zip › FileS2_GPCR_model_dock/rosetta_inputs/1u19A.psipred_ss2]

# PSIPRED VFORMAT (PSIPRED V2.6 by David Jones)

   1 P C   0.999  0.001  0.000
   2 W H   0.375  0.702  0.041
   3 Q H   0.270  0.732  0.052
   4 F H   0.131  0.862  0.031
   5 S H   0.060  0.937  0.011
   6 M H   0.036  0.963  0.004
   7 L H   0.013  0.984  0.002
   8 A H   0.011  0.990  0.001
   9 A H   0.009  0.992  0.001
  10 Y H   0.008  0.994  0.001
  11 M H   0.005  0.997  0.001
  12 F H   0.005  0.997  0.001
  13 L H   0.005  0.995  0.002
  14 L H   0.004  0.996  0.002
  15 I H   0.010  0.987  0.010
  16 M H   0.025  0.970  0.009
  17 L H   0.172  0.886  0.010
  18 G C   0.727  0.299  0.009
  19 F C   0.919  0.054  0.014
  20 P C   0.839  0.071  0.053
  21 I C   0.652  0.091  0.238
  22 N E   0.414  0.169  0.485
  23 F E   0.359  0.234  0.412
  24 L E   0.116  0.125  0.753
  25 T E   0.039  0.034  0.931
  26 L E   0.014  0.021  0.975
  27 Y E   0.007  0.019  0.987
  28 V E   0.006  0.016  0.987
  29 T E   0.014  0.014  0.966
  30 V E   0.051  0.018  0.917
  31 Q E   0.125  0.044  0.843
  32 H E   0.269  0.205  0.465
  33 K C   0.491  0.304  0.152
  34 K C   0.449  0.390  0.122
  35 L C   0.511  0.344  0.092
  36 R C   0.800  0.157  0.016
  37 T C   0.868  0.089  0.016
  38 P C   0.510  0.424  0.038
  39 L H   0.053  0.952  0.005
  40 N H   0.042  0.965  0.006
  41 Y H   0.027  0.974  0.016
  42 I H   0.010  0.989  0.011
  43 L H   0.010  0.987  0.010
  44 L H   0.017  0.984  0.005
  45 N H   0.047  0.967  0.002
  46 L H   0.041  0.969  0.003
  47 A H   0.067  0.939  0.007
  48 V H   0.104  0.912  0.012
  49 A H   0.204  0.818  0.033
  50 D H   0.476  0.401  0.049
  51 L H   0.182  0.600  0.209
  52 F E   0.143  0.162  0.637
  53 M E   0.056  0.141  0.826
  54 V E   0.023  0.105  0.914
  55 F E   0.213  0.230  0.442
  56 G C   0.709  0.054  0.176
  57 G C   0.865  0.041  0.096
  58 F C   0.752  0.076  0.128
  59 T C   0.402  0.320  0.237
  60 T C   0.420  0.279  0.277
  61 T E   0.187  0.243  0.553
  62 L E   0.172  0.226  0.591
  63 Y E   0.112  0.281  0.719
  64 T E   0.294  0.234  0.419
  65 S C   0.543  0.229  0.177
  66 L C   0.668  0.114  0.263
  67 H C   0.608  0.046  0.396
  68 G E   0.432  0.017  0.584
  69 Y E   0.066  0.007  0.914
  70 F E   0.020  0.006  0.977
  71 V E   0.062  0.006  0.928
  72 F E   0.228  0.015  0.724
  73 G C   0.691  0.038  0.299
  74 P C   0.673  0.126  0.211
  75 T C   0.764  0.107  0.128
  76 G C   0.823  0.091  0.071
  77 C C   0.717  0.140  0.063
  78 N C   0.547  0.312  0.066
  79 L H   0.087  0.870  0.046
  80 E H   0.071  0.871  0.077
  81 G H   0.058  0.891  0.087
  82 F H   0.056  0.896  0.088
  83 F H   0.061  0.853  0.129
  84 A H   0.089  0.854  0.095
  85 T H   0.294  0.673  0.038
  86 L C   0.633  0.331  0.028
  87 G C   0.708  0.299  0.015
  88 G C   0.646  0.351  0.027
  89 E H   0.105  0.828  0.077
  90 I H   0.074  0.838  0.111
  91 A H   0.035  0.835  0.144
  92 L H   0.034  0.905  0.046
  93 W H   0.033  0.931  0.035
  94 S H   0.022  0.942  0.052
  95 L H   0.024  0.925  0.095
  96 V H   0.020  0.943  0.079
  97 V H   0.023  0.905  0.135
  98 L H   0.029  0.798  0.332
  99 A H   0.037  0.657  0.457
 100 I E   0.074  0.496  0.602
 101 E E   0.074  0.267  0.698
 102 R E   0.069  0.104  0.802
 103 Y E   0.046  0.107  0.858
 104 V E   0.012  0.030  0.953
 105 V E   0.006  0.010  0.984
 106 V E   0.026  0.005  0.954
 107 C E   0.199  0.004  0.726
 108 K C   0.548  0.022  0.426
 109 P C   0.681  0.025  0.304
 110 M C   0.621  0.146  0.224
 111 S C   0.661  0.171  0.150
 112 N C   0.745  0.165  0.091
 113 F C   0.780  0.070  0.160
 114 R C   0.762  0.043  0.225
 115 F C   0.784  0.048  0.176
 116 G C   0.837  0.070  0.066
 117 E C   0.823  0.119  0.045
 118 N C   0.720  0.224  0.053
 119 H C   0.608  0.287  0.062
 120 A H   0.102  0.580  0.386
 121 I H   0.066  0.779  0.171
 122 M H   0.055  0.852  0.127
 123 G H   0.062  0.871  0.089
 124 V H   0.027  0.953  0.026
 125 A H   0.010  0.985  0.006
 126 F H   0.009  0.988  0.003
 127 T H   0.008  0.992  0.002
 128 W H   0.005  0.996  0.001
 129 V H   0.010  0.993  0.001
 130 M H   0.018  0.987  0.002
 131 A H   0.032  0.979  0.003
 132 L H   0.100  0.915  0.005
 133 A H   0.259  0.809  0.005
 134 C C   0.748  0.186  0.068
 135 A C   0.707  0.190  0.068
 136 A C   0.912  0.036  0.024
 137 P C   0.914  0.073  0.028
 138 P C   0.796  0.152  0.044
 139 L C   0.717  0.161  0.097
 140 V C   0.789  0.084  0.106
 141 G C   0.840  0.066  0.083
 142 W C   0.810  0.146  0.062
 143 S C   0.302  0.461  0.170
 144 R C   0.441  0.351  0.145
 145 Y C   0.515  0.325  0.138
 146 I C   0.899  0.032  0.060
 147 P C   0.919  0.056  0.058
 148 E C   0.906  0.056  0.049
 149 G C   0.865  0.097  0.044
 150 M C   0.763  0.043  0.182
 151 Q C   0.307  0.017  0.670
 152 C C   0.525  0.014  0.519
 153 S C   0.761  0.018  0.250
 154 C C   0.825  0.082  0.113
 155 G C   0.840  0.053  0.114
 156 I C   0.795  0.115  0.114
 157 D C   0.774  0.067  0.148
 158 Y E   0.361  0.148  0.504
 159 Y E   0.363  0.091  0.522
 160 T C   0.442  0.150  0.393
 161 P C   0.683  0.079  0.239
 162 H C   0.865  0.051  0.070
 163 E C   0.899  0.072  0.040
 164 E C   0.878  0.065  0.046
 165 T C   0.822  0.067  0.105
 166 N C   0.861  0.049  0.089
 167 N C   0.856  0.083  0.080
 168 E C   0.759  0.111  0.172
 169 S C   0.595  0.049  0.308
 170 F E   0.087  0.021  0.828
 171 V E   0.016  0.019  0.913
 172 I E   0.006  0.076  0.947
 173 Y E   0.005  0.132  0.954
 174 M E   0.018  0.168  0.873
 175 F E   0.045  0.211  0.788
 176 V E   0.056  0.297  0.784
 177 V E   0.123  0.292  0.598
 178 H H   0.165  0.465  0.290
 179 F H   0.209  0.451  0.340
 180 I H   0.242  0.359  0.481
 181 I H   0.261  0.520  0.235
 182 P H   0.329  0.394  0.197
 183 L E   0.175  0.388  0.406
 184 I E   0.045  0.420  0.663
 185 V E   0.015  0.397  0.799
 186 I E   0.010  0.384  0.887
 187 F E   0.012  0.368  0.879
 188 F E   0.058  0.300  0.734
 189 C C   0.401  0.167  0.316
 190 Y C   0.599  0.272  0.079
 191 G C   0.530  0.505  0.035
 192 Q H   0.109  0.805  0.092
 193 L H   0.025  0.960  0.030
 194 V H   0.019  0.971  0.016
 195 F H   0.014  0.974  0.021
 196 T H   0.011  0.986  0.010
 197 V H   0.028  0.971  0.007
 198 K H   0.021  0.983  0.002
 199 E H   0.017  0.987  0.001
 200 A H   0.015  0.990  0.001
 201 A H   0.023  0.986  0.001
 202 A H   0.058  0.962  0.001
 203 Q H   0.127  0.898  0.002
 204 Q H   0.247  0.765  0.003
 205 Q H   0.347  0.668  0.003
 206 E H   0.300  0.744  0.006
 207 S H   0.449  0.632  0.003
 208 A H   0.200  0.837  0.005
 209 T H   0.169  0.836  0.005
 210 T H   0.146  0.854  0.011
 211 Q H   0.107  0.896  0.014
 212 K H   0.081  0.915  0.013
 213 A H   0.078  0.922  0.007
 214 E H   0.072  0.926  0.014
 215 K H   0.099  0.893  0.027
 216 E H   0.098  0.898  0.036
 217 V H   0.086  0.925  0.041
 218 T H   0.095  0.899  0.041
 219 R H   0.075  0.891  0.070
 220 M H   0.076  0.881  0.072
 221 V H   0.081  0.844  0.108
 222 I H   0.099  0.803  0.173
 223 I H   0.151  0.716  0.173
 224 M H   0.209  0.647  0.130
 225 V H   0.316  0.561  0.130
 226 I H   0.314  0.562  0.142
 227 A H   0.207  0.652  0.177
 228 F H   0.204  0.592  0.177
 229 L H   0.210  0.633  0.151
 230 I H   0.289  0.540  0.169
 231 C C   0.476  0.363  0.141
 232 W C   0.691  0.195  0.141
 233 L C   0.738  0.158  0.109
 234 P C   0.656  0.238  0.097
 235 Y C   0.611  0.299  0.069
 236 A C   0.526  0.422  0.057
 237 G H   0.341  0.543  0.121
 238 V H   0.253  0.574  0.177
 239 A H   0.175  0.603  0.274
 240 F H   0.142  0.592  0.289
 241 Y H   0.142  0.572  0.319
 242 I H   0.178  0.484  0.345
 243 F H   0.230  0.490  0.349
 244 T C   0.481  0.215  0.252
 245 H C   0.720  0.093  0.165
 246 Q C   0.843  0.048  0.085
 247 G C   0.892  0.056  0.048
 248 S C   0.846  0.087  0.063
 249 D C   0.686  0.135  0.140
 250 F C   0.699  0.152  0.151
 251 G C   0.793  0.104  0.064
 252 P C   0.795  0.097  0.059
 253 I E   0.079  0.442  0.653
 254 F E   0.049  0.462  0.531
 255 M E   0.097  0.407  0.503
 256 T E   0.198  0.343  0.440
 257 I H   0.195  0.656  0.148
 258 P H   0.176  0.689  0.082
 259 A H   0.087  0.870  0.020
 260 F H   0.089  0.869  0.015
 261 F H   0.117  0.845  0.018
 262 A H   0.192  0.754  0.057
 263 K H   0.418  0.578  0.019
 264 T H   0.319  0.760  0.004
 265 S H   0.155  0.862  0.013
 266 A H   0.157  0.818  0.020
 267 V H   0.214  0.785  0.011
 268 Y H   0.320  0.653  0.014
 269 N C   0.837  0.160  0.017
 270 P C   0.752  0.099  0.190
 271 V E   0.098  0.298  0.701
 272 I E   0.019  0.232  0.830
 273 Y E   0.002  0.218  0.959
 274 I E   0.007  0.260  0.945
 275 M E   0.033  0.135  0.895
 276 M E   0.122  0.134  0.701
 277 N C   0.674  0.098  0.096
 278 K H   0.181  0.727  0.008
 279 Q H   0.150  0.750  0.018
 280 F H   0.179  0.720  0.052
 281 R H   0.264  0.652  0.050
 282 N H   0.282  0.616  0.053
 283 C H   0.252  0.524  0.170
 284 M H   0.088  0.520  0.566
 285 V H   0.111  0.518  0.413
 286 T H   0.124  0.444  0.387
 287 T C   0.308  0.283  0.228
 288 L C   0.187  0.209  0.543
 289 C C   0.449  0.047  0.433
 290 C C   0.704  0.039  0.280
 291 G C   0.988  0.000  0.002
