# Supplementary material for: Assessment and Challenges of Ligand Docking into Comparative Models of G-Protein Coupled Receptors
Source: PLoS One. 2013 Jul 2;8(7):e67302. doi: 10.1371/journal.pone.0067302 (PMC3699586; doi:10.1371/journal.pone.0067302)
Supplement: File S2 — Files for protocol capture. The input files necessary to carry out the steps outlined in the protocol capture in File S1 as well as the output files relating to the results found in the manuscript are provided in this attachment. (ZIP) [file pone.0067302.s015.zip › FileS2_GPCR_model_dock/rosetta_inputs/1u19A.sdf]

1u19A_original.pdb
  MOE2011           3D

 50 50  0  0  0  0  0  0  0  0999 V2000
   41.3590    8.9740   18.5430 C   0  0  0  0  0  0  0  0  0  0  0  0
   42.3620    9.8450   19.3470 C   0  0  0  0  0  0  0  0  0  0  0  0
   41.6650   10.9150   20.1720 C   0  0  0  0  0  0  0  0  0  0  0  0
   40.8750   11.8500   19.2670 C   0  0  0  0  0  0  0  0  0  0  0  0
   40.0880   11.1520   18.1770 C   0  0  0  0  0  0  0  0  0  0  0  0
   40.2780    9.8460   17.8640 C   0  0  0  0  0  0  0  0  0  0  0  0
   39.4600    9.1700   16.8580 C   0  0  0  0  0  0  0  0  0  0  0  0
   38.1520    8.9080   17.0260 C   0  0  0  0  0  0  0  0  0  0  0  0
   37.2690    8.2190   16.0800 C   0  0  0  0  0  0  0  0  0  0  0  0
   35.9790    8.0330   16.4360 C   0  0  0  0  0  0  0  0  0  0  0  0
   34.9400    7.3670   15.6740 C   0  0  0  0  0  0  0  0  0  0  0  0
   35.2330    6.8780   14.7470 H   0  0  0  0  0  0  0  0  0  0  0  0
   33.6440    7.2540   16.0150 C   0  0  0  0  0  0  0  0  0  0  0  0
   32.9990    6.6670   15.3580 H   0  0  0  0  0  0  0  0  0  0  0  0
   32.9710    7.7960   17.1900 C   0  0  0  0  0  0  0  0  0  0  0  0
   32.9190    9.1260   17.3980 C   0  0  0  0  0  0  0  0  0  0  0  0
   32.2720    9.8600   18.5300 C   0  0  0  0  0  0  0  0  0  0  0  0
   32.3240    6.7450   18.0530 C   0  0  0  0  0  0  0  0  0  0  0  0
   37.8740    7.7740   14.7680 C   0  0  0  0  0  0  0  0  0  0  0  0
   39.1060   12.0740   17.4900 C   0  0  0  0  0  0  0  0  0  0  0  0
   42.1980    8.1710   17.5210 C   0  0  0  0  0  0  0  0  0  0  0  0
   40.6770    7.9690   19.5010 C   0  0  0  0  0  0  0  0  0  0  0  0
   42.9710    9.2150   20.0090 H   0  0  0  0  0  0  0  0  0  0  0  0
   43.0650   10.3370   18.6610 H   0  0  0  0  0  0  0  0  0  0  0  0
   40.9990   10.4550   20.9110 H   0  0  0  0  0  0  0  0  0  0  0  0
   42.4050   11.4920   20.7380 H   0  0  0  0  0  0  0  0  0  0  0  0
   40.1950   12.4410   19.8940 H   0  0  0  0  0  0  0  0  0  0  0  0
   41.5650   12.5580   18.7900 H   0  0  0  0  0  0  0  0  0  0  0  0
   39.9910    8.8560   15.9620 H   0  0  0  0  0  0  0  0  0  0  0  0
   37.6880    9.2310   17.9610 H   0  0  0  0  0  0  0  0  0  0  0  0
   35.6590    8.4030   17.4110 H   0  0  0  0  0  0  0  0  0  0  0  0
   33.3970    9.7880   16.6740 H   0  0  0  0  0  0  0  0  0  0  0  0
   31.8640    9.2080   19.3040 H   0  0  0  0  0  0  0  0  0  0  0  0
   33.0090   10.5150   19.0080 H   0  0  0  0  0  0  0  0  0  0  0  0
   31.4600   10.4860   18.1480 H   0  0  0  0  0  0  0  0  0  0  0  0
   31.6290    6.1360   17.4620 H   0  0  0  0  0  0  0  0  0  0  0  0
   31.7530    7.1590   18.8860 H   0  0  0  0  0  0  0  0  0  0  0  0
   33.0860    6.0810   18.4760 H   0  0  0  0  0  0  0  0  0  0  0  0
   38.6680    7.0400   14.9420 H   0  0  0  0  0  0  0  0  0  0  0  0
   38.2970    8.6310   14.2310 H   0  0  0  0  0  0  0  0  0  0  0  0
   37.1580    7.3100   14.0870 H   0  0  0  0  0  0  0  0  0  0  0  0
   38.6780   11.6580   16.5740 H   0  0  0  0  0  0  0  0  0  0  0  0
   39.6070   13.0050   17.2020 H   0  0  0  0  0  0  0  0  0  0  0  0
   38.2850   12.3220   18.1700 H   0  0  0  0  0  0  0  0  0  0  0  0
   41.6010    7.4110   17.0040 H   0  0  0  0  0  0  0  0  0  0  0  0
   43.0210    7.6440   18.0170 H   0  0  0  0  0  0  0  0  0  0  0  0
   42.6350    8.8300   16.7610 H   0  0  0  0  0  0  0  0  0  0  0  0
   40.0230    8.4720   20.2220 H   0  0  0  0  0  0  0  0  0  0  0  0
   41.4210    7.3970   20.0670 H   0  0  0  0  0  0  0  0  0  0  0  0
   40.0620    7.2440   18.9540 H   0  0  0  0  0  0  0  0  0  0  0  0
  1  2  1  0  0  0  0
  1  6  1  0  0  0  0
  1 21  1  0  0  0  0
  1 22  1  0  0  0  0
  2  3  1  0  0  0  0
  2 23  1  0  0  0  0
  2 24  1  0  0  0  0
  3  4  1  0  0  0  0
  3 25  1  0  0  0  0
  3 26  1  0  0  0  0
  4  5  1  0  0  0  0
  4 27  1  0  0  0  0
  4 28  1  0  0  0  0
  5  6  2  0  0  0  0
  5 20  1  0  0  0  0
  6  7  1  0  0  0  0
  7  8  2  0  0  0  0
  7 29  1  0  0  0  0
  8  9  1  0  0  0  0
  8 30  1  0  0  0  0
  9 10  2  0  0  0  0
  9 19  1  0  0  0  0
 10 11  1  0  0  0  0
 10 31  1  0  0  0  0
 11 12  1  0  0  0  0
 11 13  2  0  0  0  0
 13 14  1  0  0  0  0
 13 15  1  0  0  0  0
 15 16  2  0  0  0  0
 15 18  1  0  0  0  0
 16 17  1  0  0  0  0
 16 32  1  0  0  0  0
 17 33  1  0  0  0  0
 17 34  1  0  0  0  0
 17 35  1  0  0  0  0
 18 36  1  0  0  0  0
 18 37  1  0  0  0  0
 18 38  1  0  0  0  0
 19 39  1  0  0  0  0
 19 40  1  0  0  0  0
 19 41  1  0  0  0  0
 20 42  1  0  0  0  0
 20 43  1  0  0  0  0
 20 44  1  0  0  0  0
 21 45  1  0  0  0  0
 21 46  1  0  0  0  0
 21 47  1  0  0  0  0
 22 48  1  0  0  0  0
 22 49  1  0  0  0  0
 22 50  1  0  0  0  0
M  END
>  <mseq>
1

>  <E>
48.149441

>  <dE>
0

>  <chi>
1

>  <rgyr>
4.0967016

>  <glob>
0.21944061

>  <ecc>
0.92199302

$$$$
1u19A_original.pdb
  MOE2011           3D

 50 50  0  0  0  0  0  0  0  0999 V2000
   37.5140   12.4880   18.8030 C   0  0  0  0  0  0  0  0  0  0  0  0
   38.3480   13.7980   18.7860 C   0  0  0  0  0  0  0  0  0  0  0  0
   39.7890   13.5590   18.3620 C   0  0  0  0  0  0  0  0  0  0  0  0
   39.8380   12.9690   16.9590 C   0  0  0  0  0  0  0  0  0  0  0  0
   38.8190   11.8790   16.7010 C   0  0  0  0  0  0  0  0  0  0  0  0
   37.7840   11.6340   17.5430 C   0  0  0  0  0  0  0  0  0  0  0  0
   36.8510   10.5320   17.3140 C   0  0  0  0  0  0  0  0  0  0  0  0
   37.2000    9.2380   17.4170 C   0  0  0  0  0  0  0  0  0  0  0  0
   36.3240    8.0770   17.2250 C   0  0  0  0  0  0  0  0  0  0  0  0
   36.8570    6.8470   17.3880 C   0  0  0  0  0  0  0  0  0  0  0  0
   36.1810    5.5690   17.2680 C   0  0  0  0  0  0  0  0  0  0  0  0
   35.1040    5.5840   17.1170 H   0  0  0  0  0  0  0  0  0  0  0  0
   36.7460    4.3520   17.3650 C   0  0  0  0  0  0  0  0  0  0  0  0
   36.0850    3.4840   17.3100 H   0  0  0  0  0  0  0  0  0  0  0  0
   38.1520    4.0240   17.5700 C   0  0  0  0  0  0  0  0  0  0  0  0
   39.0810    4.3930   16.6670 C   0  0  0  0  0  0  0  0  0  0  0  0
   40.5560    4.1410   16.7020 C   0  0  0  0  0  0  0  0  0  0  0  0
   38.4070    3.2130   18.8130 C   0  0  0  0  0  0  0  0  0  0  0  0
   34.8870    8.3510   16.8500 C   0  0  0  0  0  0  0  0  0  0  0  0
   39.0830   11.1320   15.4130 C   0  0  0  0  0  0  0  0  0  0  0  0
   37.8800   11.6700   20.0630 C   0  0  0  0  0  0  0  0  0  0  0  0
   36.0320   12.9150   18.9200 C   0  0  0  0  0  0  0  0  0  0  0  0
   37.8970   14.5210   18.0910 H   0  0  0  0  0  0  0  0  0  0  0  0
   38.3340   14.2750   19.7740 H   0  0  0  0  0  0  0  0  0  0  0  0
   40.3460   14.5030   18.3820 H   0  0  0  0  0  0  0  0  0  0  0  0
   40.2890   12.8870   19.0700 H   0  0  0  0  0  0  0  0  0  0  0  0
   39.6750   13.7700   16.2260 H   0  0  0  0  0  0  0  0  0  0  0  0
   40.8490   12.5800   16.7860 H   0  0  0  0  0  0  0  0  0  0  0  0
   35.8300   10.8270   17.0850 H   0  0  0  0  0  0  0  0  0  0  0  0
   38.2380    9.0130   17.6740 H   0  0  0  0  0  0  0  0  0  0  0  0
   37.9130    6.7780   17.6560 H   0  0  0  0  0  0  0  0  0  0  0  0
   38.7600    4.9480   15.7840 H   0  0  0  0  0  0  0  0  0  0  0  0
   41.0900    5.0930   16.6080 H   0  0  0  0  0  0  0  0  0  0  0  0
   40.9000    3.6620   17.6200 H   0  0  0  0  0  0  0  0  0  0  0  0
   40.8420    3.5070   15.8580 H   0  0  0  0  0  0  0  0  0  0  0  0
   37.8000    2.3010   18.8080 H   0  0  0  0  0  0  0  0  0  0  0  0
   38.1460    3.7940   19.7050 H   0  0  0  0  0  0  0  0  0  0  0  0
   39.4470    2.9000   18.9220 H   0  0  0  0  0  0  0  0  0  0  0  0
   34.3830    8.9100   17.6470 H   0  0  0  0  0  0  0  0  0  0  0  0
   34.2970    7.4490   16.6750 H   0  0  0  0  0  0  0  0  0  0  0  0
   34.8360    8.9350   15.9240 H   0  0  0  0  0  0  0  0  0  0  0  0
   39.9810   10.5140   15.5150 H   0  0  0  0  0  0  0  0  0  0  0  0
   39.2460   11.8430   14.5950 H   0  0  0  0  0  0  0  0  0  0  0  0
   38.2580   10.4870   15.1010 H   0  0  0  0  0  0  0  0  0  0  0  0
   37.7870   12.2790   20.9690 H   0  0  0  0  0  0  0  0  0  0  0  0
   38.9070   11.2920   20.0200 H   0  0  0  0  0  0  0  0  0  0  0  0
   37.2190   10.8050   20.1880 H   0  0  0  0  0  0  0  0  0  0  0  0
   35.3680   12.0600   19.0940 H   0  0  0  0  0  0  0  0  0  0  0  0
   35.6920   13.4260   18.0110 H   0  0  0  0  0  0  0  0  0  0  0  0
   35.8870   13.6040   19.7610 H   0  0  0  0  0  0  0  0  0  0  0  0
  1  2  1  0  0  0  0
  1  6  1  0  0  0  0
  1 21  1  0  0  0  0
  1 22  1  0  0  0  0
  2  3  1  0  0  0  0
  2 23  1  0  0  0  0
  2 24  1  0  0  0  0
  3  4  1  0  0  0  0
  3 25  1  0  0  0  0
  3 26  1  0  0  0  0
  4  5  1  0  0  0  0
  4 27  1  0  0  0  0
  4 28  1  0  0  0  0
  5  6  2  0  0  0  0
  5 20  1  0  0  0  0
  6  7  1  0  0  0  0
  7  8  2  0  0  0  0
  7 29  1  0  0  0  0
  8  9  1  0  0  0  0
  8 30  1  0  0  0  0
  9 10  2  0  0  0  0
  9 19  1  0  0  0  0
 10 11  1  0  0  0  0
 10 31  1  0  0  0  0
 11 12  1  0  0  0  0
 11 13  2  0  0  0  0
 13 14  1  0  0  0  0
 13 15  1  0  0  0  0
 15 16  2  0  0  0  0
 15 18  1  0  0  0  0
 16 17  1  0  0  0  0
 16 32  1  0  0  0  0
 17 33  1  0  0  0  0
 17 34  1  0  0  0  0
 17 35  1  0  0  0  0
 18 36  1  0  0  0  0
 18 37  1  0  0  0  0
 18 38  1  0  0  0  0
 19 39  1  0  0  0  0
 19 40  1  0  0  0  0
 19 41  1  0  0  0  0
 20 42  1  0  0  0  0
 20 43  1  0  0  0  0
 20 44  1  0  0  0  0
 21 45  1  0  0  0  0
 21 46  1  0  0  0  0
 21 47  1  0  0  0  0
 22 48  1  0  0  0  0
 22 49  1  0  0  0  0
 22 50  1  0  0  0  0
M  END
>  <mseq>
1

>  <E>
48.149441

>  <dE>
9.162585e-007

>  <chi>
1

>  <rgyr>
4.0966873

>  <glob>
0.2194498

>  <ecc>
0.92204279

$$$$
1u19A_original.pdb
  MOE2011           3D

 50 50  0  0  0  0  0  0  0  0999 V2000
   37.7950   12.6140   17.2160 C   0  0  0  0  0  0  0  0  0  0  0  0
   38.1610   13.6910   16.1580 C   0  0  0  0  0  0  0  0  0  0  0  0
   38.9130   13.1040   14.9750 C   0  0  0  0  0  0  0  0  0  0  0  0
   38.0630   12.0500   14.2760 C   0  0  0  0  0  0  0  0  0  0  0  0
   37.3410   11.1050   15.2140 C   0  0  0  0  0  0  0  0  0  0  0  0
   37.2410   11.3360   16.5470 C   0  0  0  0  0  0  0  0  0  0  0  0
   36.6020   10.3770   17.4460 C   0  0  0  0  0  0  0  0  0  0  0  0
   37.1220    9.1690   17.7270 C   0  0  0  0  0  0  0  0  0  0  0  0
   36.5570    8.1620   18.6300 C   0  0  0  0  0  0  0  0  0  0  0  0
   37.2200    6.9940   18.7720 C   0  0  0  0  0  0  0  0  0  0  0  0
   36.8420    5.8560   19.5890 C   0  0  0  0  0  0  0  0  0  0  0  0
   35.8750    5.8950   20.0860 H   0  0  0  0  0  0  0  0  0  0  0  0
   37.5520    4.7280   19.7690 C   0  0  0  0  0  0  0  0  0  0  0  0
   37.0980    3.9380   20.3710 H   0  0  0  0  0  0  0  0  0  0  0  0
   38.8650    4.3940   19.2300 C   0  0  0  0  0  0  0  0  0  0  0  0
   39.9460    5.1330   19.5480 C   0  0  0  0  0  0  0  0  0  0  0  0
   41.3610    4.9400   19.1030 C   0  0  0  0  0  0  0  0  0  0  0  0
   38.8680    3.1530   18.3770 C   0  0  0  0  0  0  0  0  0  0  0  0
   35.2710    8.5140   19.3420 C   0  0  0  0  0  0  0  0  0  0  0  0
   36.7470    9.9160   14.4930 C   0  0  0  0  0  0  0  0  0  0  0  0
   39.0570   12.2560   18.0340 C   0  0  0  0  0  0  0  0  0  0  0  0
   36.7710   13.2710   18.1730 C   0  0  0  0  0  0  0  0  0  0  0  0
   37.2480   14.1750   15.7850 H   0  0  0  0  0  0  0  0  0  0  0  0
   38.7650   14.4860   16.6140 H   0  0  0  0  0  0  0  0  0  0  0  0
   39.1700   13.8980   14.2630 H   0  0  0  0  0  0  0  0  0  0  0  0
   39.8620   12.6640   15.3040 H   0  0  0  0  0  0  0  0  0  0  0  0
   37.3130   12.5510   13.6500 H   0  0  0  0  0  0  0  0  0  0  0  0
   38.7120   11.4790   13.6010 H   0  0  0  0  0  0  0  0  0  0  0  0
   35.6790   10.7190   17.9100 H   0  0  0  0  0  0  0  0  0  0  0  0
   38.0610    8.8990   17.2410 H   0  0  0  0  0  0  0  0  0  0  0  0
   38.1430    6.8580   18.2050 H   0  0  0  0  0  0  0  0  0  0  0  0
   39.8160    5.9900   20.2100 H   0  0  0  0  0  0  0  0  0  0  0  0
   41.4900    4.1380   18.3750 H   0  0  0  0  0  0  0  0  0  0  0  0
   41.7270    5.8630   18.6430 H   0  0  0  0  0  0  0  0  0  0  0  0
   41.9930    4.7190   19.9690 H   0  0  0  0  0  0  0  0  0  0  0  0
   39.8650    2.8590   18.0420 H   0  0  0  0  0  0  0  0  0  0  0  0
   38.2550    3.3060   17.4820 H   0  0  0  0  0  0  0  0  0  0  0  0
   38.4570    2.3020   18.9330 H   0  0  0  0  0  0  0  0  0  0  0  0
   34.4660    8.6810   18.6180 H   0  0  0  0  0  0  0  0  0  0  0  0
   35.4010    9.4240   19.9400 H   0  0  0  0  0  0  0  0  0  0  0  0
   34.9220    7.7420   20.0300 H   0  0  0  0  0  0  0  0  0  0  0  0
   36.1800   10.2550   13.6180 H   0  0  0  0  0  0  0  0  0  0  0  0
   36.0540    9.3330   15.1040 H   0  0  0  0  0  0  0  0  0  0  0  0
   37.5440    9.2490   14.1480 H   0  0  0  0  0  0  0  0  0  0  0  0
   38.8180   11.6020   18.8810 H   0  0  0  0  0  0  0  0  0  0  0  0
   39.5280   13.1560   18.4470 H   0  0  0  0  0  0  0  0  0  0  0  0
   39.8060   11.7390   17.4250 H   0  0  0  0  0  0  0  0  0  0  0  0
   36.5620   12.6430   19.0460 H   0  0  0  0  0  0  0  0  0  0  0  0
   35.8210   13.4670   17.6630 H   0  0  0  0  0  0  0  0  0  0  0  0
   37.1480   14.2280   18.5530 H   0  0  0  0  0  0  0  0  0  0  0  0
  1  2  1  0  0  0  0
  1  6  1  0  0  0  0
  1 21  1  0  0  0  0
  1 22  1  0  0  0  0
  2  3  1  0  0  0  0
  2 23  1  0  0  0  0
  2 24  1  0  0  0  0
  3  4  1  0  0  0  0
  3 25  1  0  0  0  0
  3 26  1  0  0  0  0
  4  5  1  0  0  0  0
  4 27  1  0  0  0  0
  4 28  1  0  0  0  0
  5  6  2  0  0  0  0
  5 20  1  0  0  0  0
  6  7  1  0  0  0  0
  7  8  2  0  0  0  0
  7 29  1  0  0  0  0
  8  9  1  0  0  0  0
  8 30  1  0  0  0  0
  9 10  2  0  0  0  0
  9 19  1  0  0  0  0
 10 11  1  0  0  0  0
 10 31  1  0  0  0  0
 11 12  1  0  0  0  0
 11 13  2  0  0  0  0
 13 14  1  0  0  0  0
 13 15  1  0  0  0  0
 15 16  2  0  0  0  0
 15 18  1  0  0  0  0
 16 17  1  0  0  0  0
 16 32  1  0  0  0  0
 17 33  1  0  0  0  0
 17 34  1  0  0  0  0
 17 35  1  0  0  0  0
 18 36  1  0  0  0  0
 18 37  1  0  0  0  0
 18 38  1  0  0  0  0
 19 39  1  0  0  0  0
 19 40  1  0  0  0  0
 19 41  1  0  0  0  0
 20 42  1  0  0  0  0
 20 43  1  0  0  0  0
 20 44  1  0  0  0  0
 21 45  1  0  0  0  0
 21 46  1  0  0  0  0
 21 47  1  0  0  0  0
 22 48  1  0  0  0  0
 22 49  1  0  0  0  0
 22 50  1  0  0  0  0
M  END
>  <mseq>
1

>  <E>
48.153133

>  <dE>
0.0036943788

>  <chi>
1

>  <rgyr>
4.0897694

>  <glob>
0.22626887

>  <ecc>
0.95292097

$$$$
1u19A_original.pdb
  MOE2011           3D

 50 50  0  0  0  0  0  0  0  0999 V2000
   41.3900    9.4710   17.5370 C   0  0  0  0  0  0  0  0  0  0  0  0
   42.4620   10.3820   16.8790 C   0  0  0  0  0  0  0  0  0  0  0  0
   41.8450   11.5730   16.1620 C   0  0  0  0  0  0  0  0  0  0  0  0
   40.9090   11.1000   15.0570 C   0  0  0  0  0  0  0  0  0  0  0  0
   40.0080    9.9470   15.4500 C   0  0  0  0  0  0  0  0  0  0  0  0
   40.1990    9.2260   16.5820 C   0  0  0  0  0  0  0  0  0  0  0  0
   39.2780    8.1630   16.9800 C   0  0  0  0  0  0  0  0  0  0  0  0
   38.0140    8.3930   17.3780 C   0  0  0  0  0  0  0  0  0  0  0  0
   37.0370    7.3890   17.8120 C   0  0  0  0  0  0  0  0  0  0  0  0
   35.8040    7.8150   18.1610 C   0  0  0  0  0  0  0  0  0  0  0  0
   34.6810    7.0070   18.6000 C   0  0  0  0  0  0  0  0  0  0  0  0
   34.8000    5.9260   18.5700 H   0  0  0  0  0  0  0  0  0  0  0  0
   33.4820    7.4570   19.0070 C   0  0  0  0  0  0  0  0  0  0  0  0
   32.7200    6.7130   19.2490 H   0  0  0  0  0  0  0  0  0  0  0  0
   33.0360    8.8390   19.1430 C   0  0  0  0  0  0  0  0  0  0  0  0
   33.6490    9.6760   20.0020 C   0  0  0  0  0  0  0  0  0  0  0  0
   33.3310   11.1110   20.2810 C   0  0  0  0  0  0  0  0  0  0  0  0
   31.8330    9.1700   18.3000 C   0  0  0  0  0  0  0  0  0  0  0  0
   37.4920    5.9490   17.8400 C   0  0  0  0  0  0  0  0  0  0  0  0
   38.9120    9.6980   14.4380 C   0  0  0  0  0  0  0  0  0  0  0  0
   42.1120    8.1600   17.9290 C   0  0  0  0  0  0  0  0  0  0  0  0
   40.8770   10.1440   18.8310 C   0  0  0  0  0  0  0  0  0  0  0  0
   43.1750   10.7410   17.6320 H   0  0  0  0  0  0  0  0  0  0  0  0
   43.0490    9.8050   16.1510 H   0  0  0  0  0  0  0  0  0  0  0  0
   41.2990   12.2060   16.8720 H   0  0  0  0  0  0  0  0  0  0  0  0
   42.6340   12.2000   15.7300 H   0  0  0  0  0  0  0  0  0  0  0  0
   40.3000   11.9540   14.7360 H   0  0  0  0  0  0  0  0  0  0  0  0
   41.5050   10.7890   14.1900 H   0  0  0  0  0  0  0  0  0  0  0  0
   39.6940    7.1580   16.9660 H   0  0  0  0  0  0  0  0  0  0  0  0
   37.6680    9.4290   17.3860 H   0  0  0  0  0  0  0  0  0  0  0  0
   35.5960    8.8850   18.1010 H   0  0  0  0  0  0  0  0  0  0  0  0
   34.4910    9.3010   20.5870 H   0  0  0  0  0  0  0  0  0  0  0  0
   34.2290   11.7190   20.1320 H   0  0  0  0  0  0  0  0  0  0  0  0
   32.5470   11.5220   19.6420 H   0  0  0  0  0  0  0  0  0  0  0  0
   33.0140   11.2240   21.3230 H   0  0  0  0  0  0  0  0  0  0  0  0
   31.0090    8.4800   18.5170 H   0  0  0  0  0  0  0  0  0  0  0  0
   32.0810    9.0840   17.2360 H   0  0  0  0  0  0  0  0  0  0  0  0
   31.4520   10.1800   18.4650 H   0  0  0  0  0  0  0  0  0  0  0  0
   37.7650    5.6130   16.8330 H   0  0  0  0  0  0  0  0  0  0  0  0
   36.7340    5.2540   18.2090 H   0  0  0  0  0  0  0  0  0  0  0  0
   38.3610    5.8340   18.4980 H   0  0  0  0  0  0  0  0  0  0  0  0
   38.1810   10.5130   14.4680 H   0  0  0  0  0  0  0  0  0  0  0  0
   38.3800    8.7560   14.5890 H   0  0  0  0  0  0  0  0  0  0  0  0
   39.3380    9.6560   13.4290 H   0  0  0  0  0  0  0  0  0  0  0  0
   42.4210    7.5960   17.0420 H   0  0  0  0  0  0  0  0  0  0  0  0
   41.4780    7.5060   18.5390 H   0  0  0  0  0  0  0  0  0  0  0  0
   43.0110    8.3700   18.5200 H   0  0  0  0  0  0  0  0  0  0  0  0
   41.7090   10.4150   19.4910 H   0  0  0  0  0  0  0  0  0  0  0  0
   40.2200    9.4750   19.4000 H   0  0  0  0  0  0  0  0  0  0  0  0
   40.3090   11.0560   18.6200 H   0  0  0  0  0  0  0  0  0  0  0  0
  1  2  1  0  0  0  0
  1  6  1  0  0  0  0
  1 21  1  0  0  0  0
  1 22  1  0  0  0  0
  2  3  1  0  0  0  0
  2 23  1  0  0  0  0
  2 24  1  0  0  0  0
  3  4  1  0  0  0  0
  3 25  1  0  0  0  0
  3 26  1  0  0  0  0
  4  5  1  0  0  0  0
  4 27  1  0  0  0  0
  4 28  1  0  0  0  0
  5  6  2  0  0  0  0
  5 20  1  0  0  0  0
  6  7  1  0  0  0  0
  7  8  2  0  0  0  0
  7 29  1  0  0  0  0
  8  9  1  0  0  0  0
  8 30  1  0  0  0  0
  9 10  2  0  0  0  0
  9 19  1  0  0  0  0
 10 11  1  0  0  0  0
 10 31  1  0  0  0  0
 11 12  1  0  0  0  0
 11 13  2  0  0  0  0
 13 14  1  0  0  0  0
 13 15  1  0  0  0  0
 15 16  2  0  0  0  0
 15 18  1  0  0  0  0
 16 17  1  0  0  0  0
 16 32  1  0  0  0  0
 17 33  1  0  0  0  0
 17 34  1  0  0  0  0
 17 35  1  0  0  0  0
 18 36  1  0  0  0  0
 18 37  1  0  0  0  0
 18 38  1  0  0  0  0
 19 39  1  0  0  0  0
 19 40  1  0  0  0  0
 19 41  1  0  0  0  0
 20 42  1  0  0  0  0
 20 43  1  0  0  0  0
 20 44  1  0  0  0  0
 21 45  1  0  0  0  0
 21 46  1  0  0  0  0
 21 47  1  0  0  0  0
 22 48  1  0  0  0  0
 22 49  1  0  0  0  0
 22 50  1  0  0  0  0
M  END
>  <mseq>
1

>  <E>
48.153133

>  <dE>
0.0036944265

>  <chi>
1

>  <rgyr>
4.0896716

>  <glob>
0.22629361

>  <ecc>
0.95286405

$$$$
1u19A_original.pdb
  MOE2011           3D

 50 50  0  0  0  0  0  0  0  0999 V2000
   40.3970   11.3810   18.7440 C   0  0  0  0  0  0  0  0  0  0  0  0
   41.8650   11.3060   18.2440 C   0  0  0  0  0  0  0  0  0  0  0  0
   42.6930   10.3060   19.0340 C   0  0  0  0  0  0  0  0  0  0  0  0
   42.0940    8.9100   18.9250 C   0  0  0  0  0  0  0  0  0  0  0  0
   40.5830    8.8570   19.0380 C   0  0  0  0  0  0  0  0  0  0  0  0
   39.8080    9.9670   18.9510 C   0  0  0  0  0  0  0  0  0  0  0  0
   38.3510    9.9080   19.0570 C   0  0  0  0  0  0  0  0  0  0  0  0
   37.5630    9.3110   18.1450 C   0  0  0  0  0  0  0  0  0  0  0  0
   36.0990    9.2400   18.1650 C   0  0  0  0  0  0  0  0  0  0  0  0
   35.4800    8.6080   17.1450 C   0  0  0  0  0  0  0  0  0  0  0  0
   34.0530    8.4340   16.9480 C   0  0  0  0  0  0  0  0  0  0  0  0
   33.3860    8.9380   17.6440 H   0  0  0  0  0  0  0  0  0  0  0  0
   33.4600    7.7390   15.9620 C   0  0  0  0  0  0  0  0  0  0  0  0
   32.3690    7.7540   15.9200 H   0  0  0  0  0  0  0  0  0  0  0  0
   34.0900    6.9720   14.8930 C   0  0  0  0  0  0  0  0  0  0  0  0
   34.8750    5.9150   15.1780 C   0  0  0  0  0  0  0  0  0  0  0  0
   35.5930    5.0120   14.2240 C   0  0  0  0  0  0  0  0  0  0  0  0
   33.7210    7.4470   13.5120 C   0  0  0  0  0  0  0  0  0  0  0  0
   35.3920    9.8780   19.3390 C   0  0  0  0  0  0  0  0  0  0  0  0
   40.0720    7.4520   19.2680 C   0  0  0  0  0  0  0  0  0  0  0  0
   40.3500   12.1580   20.0800 C   0  0  0  0  0  0  0  0  0  0  0  0
   39.6160   12.1940   17.6850 C   0  0  0  0  0  0  0  0  0  0  0  0
   41.8850   11.0160   17.1840 H   0  0  0  0  0  0  0  0  0  0  0  0
   42.3390   12.2940   18.3000 H   0  0  0  0  0  0  0  0  0  0  0  0
   43.7220   10.2930   18.6570 H   0  0  0  0  0  0  0  0  0  0  0  0
   42.7530   10.6070   20.0860 H   0  0  0  0  0  0  0  0  0  0  0  0
   42.3770    8.4700   17.9600 H   0  0  0  0  0  0  0  0  0  0  0  0
   42.5500    8.2860   19.7040 H   0  0  0  0  0  0  0  0  0  0  0  0
   37.9290   10.4350   19.9100 H   0  0  0  0  0  0  0  0  0  0  0  0
   38.0510    8.8310   17.2930 H   0  0  0  0  0  0  0  0  0  0  0  0
   36.1020    8.1820   16.3550 H   0  0  0  0  0  0  0  0  0  0  0  0
   35.0340    5.6490   16.2240 H   0  0  0  0  0  0  0  0  0  0  0  0
   35.5100    5.3180   13.1800 H   0  0  0  0  0  0  0  0  0  0  0  0
   36.6580    4.9890   14.4770 H   0  0  0  0  0  0  0  0  0  0  0  0
   35.2010    3.9940   14.3130 H   0  0  0  0  0  0  0  0  0  0  0  0
   34.0910    8.4660   13.3500 H   0  0  0  0  0  0  0  0  0  0  0  0
   32.6320    7.4530   13.3860 H   0  0  0  0  0  0  0  0  0  0  0  0
   34.1290    6.8220   12.7150 H   0  0  0  0  0  0  0  0  0  0  0  0
   35.7400    9.4390   20.2810 H   0  0  0  0  0  0  0  0  0  0  0  0
   34.3080    9.7490   19.3230 H   0  0  0  0  0  0  0  0  0  0  0  0
   35.5840   10.9560   19.3610 H   0  0  0  0  0  0  0  0  0  0  0  0
   39.0080    7.4020   19.5110 H   0  0  0  0  0  0  0  0  0  0  0  0
   40.6010    6.9920   20.1100 H   0  0  0  0  0  0  0  0  0  0  0  0
   40.2460    6.8410   18.3770 H   0  0  0  0  0  0  0  0  0  0  0  0
   39.3200   12.3590   20.3940 H   0  0  0  0  0  0  0  0  0  0  0  0
   40.8540   13.1270   19.9890 H   0  0  0  0  0  0  0  0  0  0  0  0
   40.8350   11.6060   20.8920 H   0  0  0  0  0  0  0  0  0  0  0  0
   38.5920   12.4170   18.0080 H   0  0  0  0  0  0  0  0  0  0  0  0
   39.5570   11.6550   16.7320 H   0  0  0  0  0  0  0  0  0  0  0  0
   40.1040   13.1570   17.4910 H   0  0  0  0  0  0  0  0  0  0  0  0
  1  2  1  0  0  0  0
  1  6  1  0  0  0  0
  1 21  1  0  0  0  0
  1 22  1  0  0  0  0
  2  3  1  0  0  0  0
  2 23  1  0  0  0  0
  2 24  1  0  0  0  0
  3  4  1  0  0  0  0
  3 25  1  0  0  0  0
  3 26  1  0  0  0  0
  4  5  1  0  0  0  0
  4 27  1  0  0  0  0
  4 28  1  0  0  0  0
  5  6  2  0  0  0  0
  5 20  1  0  0  0  0
  6  7  1  0  0  0  0
  7  8  2  0  0  0  0
  7 29  1  0  0  0  0
  8  9  1  0  0  0  0
  8 30  1  0  0  0  0
  9 10  2  0  0  0  0
  9 19  1  0  0  0  0
 10 11  1  0  0  0  0
 10 31  1  0  0  0  0
 11 12  1  0  0  0  0
 11 13  2  0  0  0  0
 13 14  1  0  0  0  0
 13 15  1  0  0  0  0
 15 16  2  0  0  0  0
 15 18  1  0  0  0  0
 16 17  1  0  0  0  0
 16 32  1  0  0  0  0
 17 33  1  0  0  0  0
 17 34  1  0  0  0  0
 17 35  1  0  0  0  0
 18 36  1  0  0  0  0
 18 37  1  0  0  0  0
 18 38  1  0  0  0  0
 19 39  1  0  0  0  0
 19 40  1  0  0  0  0
 19 41  1  0  0  0  0
 20 42  1  0  0  0  0
 20 43  1  0  0  0  0
 20 44  1  0  0  0  0
 21 45  1  0  0  0  0
 21 46  1  0  0  0  0
 21 47  1  0  0  0  0
 22 48  1  0  0  0  0
 22 49  1  0  0  0  0
 22 50  1  0  0  0  0
M  END
>  <mseq>
1

>  <E>
48.204903

>  <dE>
0.055462435

>  <chi>
1

>  <rgyr>
4.1197495

>  <glob>
0.20937429

>  <ecc>
0.92102492

$$$$
1u19A_original.pdb
  MOE2011           3D

 50 50  0  0  0  0  0  0  0  0999 V2000
   41.0680   10.7060   17.3910 C   0  0  0  0  0  0  0  0  0  0  0  0
   42.3920   10.0000   17.7890 C   0  0  0  0  0  0  0  0  0  0  0  0
   42.9560    9.1530   16.6600 C   0  0  0  0  0  0  0  0  0  0  0  0
   41.9610    8.0750   16.2500 C   0  0  0  0  0  0  0  0  0  0  0  0
   40.5210    8.5420   16.1630 C   0  0  0  0  0  0  0  0  0  0  0  0
   40.1070    9.7250   16.6810 C   0  0  0  0  0  0  0  0  0  0  0  0
   38.7160   10.1660   16.5970 C   0  0  0  0  0  0  0  0  0  0  0  0
   37.7030    9.5550   17.2370 C   0  0  0  0  0  0  0  0  0  0  0  0
   36.2930    9.9580   17.2280 C   0  0  0  0  0  0  0  0  0  0  0  0
   35.4190    9.2230   17.9510 C   0  0  0  0  0  0  0  0  0  0  0  0
   33.9930    9.4450   18.1030 C   0  0  0  0  0  0  0  0  0  0  0  0
   33.5770   10.3490   17.6640 H   0  0  0  0  0  0  0  0  0  0  0  0
   33.1280    8.6600   18.7700 C   0  0  0  0  0  0  0  0  0  0  0  0
   32.0930    8.9990   18.8420 H   0  0  0  0  0  0  0  0  0  0  0  0
   33.3960    7.4020   19.4560 C   0  0  0  0  0  0  0  0  0  0  0  0
   33.8530    6.3330   18.7760 C   0  0  0  0  0  0  0  0  0  0  0  0
   34.1750    4.9700   19.3020 C   0  0  0  0  0  0  0  0  0  0  0  0
   33.0560    7.4310   20.9230 C   0  0  0  0  0  0  0  0  0  0  0  0
   35.9230   11.1660   16.3990 C   0  0  0  0  0  0  0  0  0  0  0  0
   39.6390    7.5530   15.4330 C   0  0  0  0  0  0  0  0  0  0  0  0
   40.4670   11.2760   18.6980 C   0  0  0  0  0  0  0  0  0  0  0  0
   41.3830   11.8900   16.4480 C   0  0  0  0  0  0  0  0  0  0  0  0
   43.1420   10.7390   18.0980 H   0  0  0  0  0  0  0  0  0  0  0  0
   42.2240    9.3510   18.6600 H   0  0  0  0  0  0  0  0  0  0  0  0
   43.2030    9.7820   15.7980 H   0  0  0  0  0  0  0  0  0  0  0  0
   43.8940    8.6820   16.9780 H   0  0  0  0  0  0  0  0  0  0  0  0
   42.2820    7.6700   15.2820 H   0  0  0  0  0  0  0  0  0  0  0  0
   42.0060    7.2480   16.9700 H   0  0  0  0  0  0  0  0  0  0  0  0
   38.5540   11.0720   16.0160 H   0  0  0  0  0  0  0  0  0  0  0  0
   37.9410    8.6720   17.8320 H   0  0  0  0  0  0  0  0  0  0  0  0
   35.8070    8.3690   18.5070 H   0  0  0  0  0  0  0  0  0  0  0  0
   34.0250    6.4310   17.7020 H   0  0  0  0  0  0  0  0  0  0  0  0
   35.2040    4.7090   19.0330 H   0  0  0  0  0  0  0  0  0  0  0  0
   34.0880    4.8830   20.3860 H   0  0  0  0  0  0  0  0  0  0  0  0
   33.5080    4.2310   18.8470 H   0  0  0  0  0  0  0  0  0  0  0  0
   33.6950    8.1500   21.4470 H   0  0  0  0  0  0  0  0  0  0  0  0
   33.1810    6.4650   21.4170 H   0  0  0  0  0  0  0  0  0  0  0  0
   32.0110    7.7290   21.0700 H   0  0  0  0  0  0  0  0  0  0  0  0
   34.8540   11.3860   16.3920 H   0  0  0  0  0  0  0  0  0  0  0  0
   36.2130   11.0160   15.3530 H   0  0  0  0  0  0  0  0  0  0  0  0
   36.4290   12.0600   16.7800 H   0  0  0  0  0  0  0  0  0  0  0  0
   40.0850    7.2920   14.4670 H   0  0  0  0  0  0  0  0  0  0  0  0
   38.6360    7.9290   15.2170 H   0  0  0  0  0  0  0  0  0  0  0  0
   39.5370    6.6370   16.0240 H   0  0  0  0  0  0  0  0  0  0  0  0
   41.2000   11.8970   19.2270 H   0  0  0  0  0  0  0  0  0  0  0  0
   40.1600   10.4730   19.3780 H   0  0  0  0  0  0  0  0  0  0  0  0
   39.5930   11.9090   18.5080 H   0  0  0  0  0  0  0  0  0  0  0  0
   41.7570   11.5510   15.4760 H   0  0  0  0  0  0  0  0  0  0  0  0
   42.1410   12.5500   16.8850 H   0  0  0  0  0  0  0  0  0  0  0  0
   40.4940   12.5020   16.2590 H   0  0  0  0  0  0  0  0  0  0  0  0
  1  2  1  0  0  0  0
  1  6  1  0  0  0  0
  1 21  1  0  0  0  0
  1 22  1  0  0  0  0
  2  3  1  0  0  0  0
  2 23  1  0  0  0  0
  2 24  1  0  0  0  0
  3  4  1  0  0  0  0
  3 25  1  0  0  0  0
  3 26  1  0  0  0  0
  4  5  1  0  0  0  0
  4 27  1  0  0  0  0
  4 28  1  0  0  0  0
  5  6  2  0  0  0  0
  5 20  1  0  0  0  0
  6  7  1  0  0  0  0
  7  8  2  0  0  0  0
  7 29  1  0  0  0  0
  8  9  1  0  0  0  0
  8 30  1  0  0  0  0
  9 10  2  0  0  0  0
  9 19  1  0  0  0  0
 10 11  1  0  0  0  0
 10 31  1  0  0  0  0
 11 12  1  0  0  0  0
 11 13  2  0  0  0  0
 13 14  1  0  0  0  0
 13 15  1  0  0  0  0
 15 16  2  0  0  0  0
 15 18  1  0  0  0  0
 16 17  1  0  0  0  0
 16 32  1  0  0  0  0
 17 33  1  0  0  0  0
 17 34  1  0  0  0  0
 17 35  1  0  0  0  0
 18 36  1  0  0  0  0
 18 37  1  0  0  0  0
 18 38  1  0  0  0  0
 19 39  1  0  0  0  0
 19 40  1  0  0  0  0
 19 41  1  0  0  0  0
 20 42  1  0  0  0  0
 20 43  1  0  0  0  0
 20 44  1  0  0  0  0
 21 45  1  0  0  0  0
 21 46  1  0  0  0  0
 21 47  1  0  0  0  0
 22 48  1  0  0  0  0
 22 49  1  0  0  0  0
 22 50  1  0  0  0  0
M  END
>  <mseq>
1

>  <E>
48.204906

>  <dE>
0.055466734

>  <chi>
1

>  <rgyr>
4.1197767

>  <glob>
0.20939723

>  <ecc>
0.92109871

$$$$
1u19A_original.pdb
  MOE2011           3D

 50 50  0  0  0  0  0  0  0  0999 V2000
   39.0990   11.9630   15.9670 C   0  0  0  0  0  0  0  0  0  0  0  0
   38.9480   12.1920   14.4400 C   0  0  0  0  0  0  0  0  0  0  0  0
   37.6410   12.8830   14.0870 C   0  0  0  0  0  0  0  0  0  0  0  0
   36.4530   12.0510   14.5510 C   0  0  0  0  0  0  0  0  0  0  0  0
   36.6060   11.4390   15.9300 C   0  0  0  0  0  0  0  0  0  0  0  0
   37.7980   11.3890   16.5750 C   0  0  0  0  0  0  0  0  0  0  0  0
   37.9400   10.7940   17.9030 C   0  0  0  0  0  0  0  0  0  0  0  0
   37.7750    9.4830   18.1510 C   0  0  0  0  0  0  0  0  0  0  0  0
   37.9310    8.8100   19.4450 C   0  0  0  0  0  0  0  0  0  0  0  0
   37.7060    7.4790   19.4990 C   0  0  0  0  0  0  0  0  0  0  0  0
   37.7830    6.6170   20.6630 C   0  0  0  0  0  0  0  0  0  0  0  0
   37.9580    7.0900   21.6270 H   0  0  0  0  0  0  0  0  0  0  0  0
   37.6200    5.2820   20.6830 C   0  0  0  0  0  0  0  0  0  0  0  0
   37.6490    4.7850   21.6550 H   0  0  0  0  0  0  0  0  0  0  0  0
   37.3700    4.3880   19.5590 C   0  0  0  0  0  0  0  0  0  0  0  0
   38.2700    4.2690   18.5630 C   0  0  0  0  0  0  0  0  0  0  0  0
   38.1920    3.4050   17.3440 C   0  0  0  0  0  0  0  0  0  0  0  0
   36.0850    3.6110   19.6800 C   0  0  0  0  0  0  0  0  0  0  0  0
   38.3420    9.6630   20.6220 C   0  0  0  0  0  0  0  0  0  0  0  0
   35.2950   10.9230   16.4800 C   0  0  0  0  0  0  0  0  0  0  0  0
   40.3040   11.0070   16.1490 C   0  0  0  0  0  0  0  0  0  0  0  0
   39.4400   13.3040   16.6560 C   0  0  0  0  0  0  0  0  0  0  0  0
   39.7870   12.7870   14.0570 H   0  0  0  0  0  0  0  0  0  0  0  0
   38.9870   11.2300   13.9100 H   0  0  0  0  0  0  0  0  0  0  0  0
   37.6010   13.8790   14.5430 H   0  0  0  0  0  0  0  0  0  0  0  0
   37.5790   13.0360   13.0030 H   0  0  0  0  0  0  0  0  0  0  0  0
   35.5610   12.6890   14.5220 H   0  0  0  0  0  0  0  0  0  0  0  0
   36.2820   11.2350   13.8360 H   0  0  0  0  0  0  0  0  0  0  0  0
   38.2450   11.4840   18.6870 H   0  0  0  0  0  0  0  0  0  0  0  0
   37.4990    8.8410   17.3120 H   0  0  0  0  0  0  0  0  0  0  0  0
   37.4160    6.9720   18.5770 H   0  0  0  0  0  0  0  0  0  0  0  0
   39.1840    4.8630   18.6120 H   0  0  0  0  0  0  0  0  0  0  0  0
   38.3200    4.0240   16.4500 H   0  0  0  0  0  0  0  0  0  0  0  0
   38.9990    2.6660   17.3630 H   0  0  0  0  0  0  0  0  0  0  0  0
   37.2450    2.8720   17.2410 H   0  0  0  0  0  0  0  0  0  0  0  0
   35.9410    2.8830   18.8790 H   0  0  0  0  0  0  0  0  0  0  0  0
   35.2270    4.2920   19.6600 H   0  0  0  0  0  0  0  0  0  0  0  0
   36.0600    3.0540   20.6240 H   0  0  0  0  0  0  0  0  0  0  0  0
   38.4800    9.1010   21.5480 H   0  0  0  0  0  0  0  0  0  0  0  0
   37.5830   10.4270   20.8250 H   0  0  0  0  0  0  0  0  0  0  0  0
   39.2970   10.1620   20.4200 H   0  0  0  0  0  0  0  0  0  0  0  0
   34.5280   11.7030   16.4180 H   0  0  0  0  0  0  0  0  0  0  0  0
   35.3420   10.6210   17.5290 H   0  0  0  0  0  0  0  0  0  0  0  0
   34.9580   10.0620   15.8940 H   0  0  0  0  0  0  0  0  0  0  0  0
   41.1910   11.3940   15.6330 H   0  0  0  0  0  0  0  0  0  0  0  0
   40.0890   10.0140   15.7380 H   0  0  0  0  0  0  0  0  0  0  0  0
   40.5780   10.8840   17.2020 H   0  0  0  0  0  0  0  0  0  0  0  0
   39.6970   13.1620   17.7120 H   0  0  0  0  0  0  0  0  0  0  0  0
   38.6020   14.0080   16.6170 H   0  0  0  0  0  0  0  0  0  0  0  0
   40.3010   13.7850   16.1770 H   0  0  0  0  0  0  0  0  0  0  0  0
  1  2  1  0  0  0  0
  1  6  1  0  0  0  0
  1 21  1  0  0  0  0
  1 22  1  0  0  0  0
  2  3  1  0  0  0  0
  2 23  1  0  0  0  0
  2 24  1  0  0  0  0
  3  4  1  0  0  0  0
  3 25  1  0  0  0  0
  3 26  1  0  0  0  0
  4  5  1  0  0  0  0
  4 27  1  0  0  0  0
  4 28  1  0  0  0  0
  5  6  2  0  0  0  0
  5 20  1  0  0  0  0
  6  7  1  0  0  0  0
  7  8  2  0  0  0  0
  7 29  1  0  0  0  0
  8  9  1  0  0  0  0
  8 30  1  0  0  0  0
  9 10  2  0  0  0  0
  9 19  1  0  0  0  0
 10 11  1  0  0  0  0
 10 31  1  0  0  0  0
 11 12  1  0  0  0  0
 11 13  2  0  0  0  0
 13 14  1  0  0  0  0
 13 15  1  0  0  0  0
 15 16  2  0  0  0  0
 15 18  1  0  0  0  0
 16 17  1  0  0  0  0
 16 32  1  0  0  0  0
 17 33  1  0  0  0  0
 17 34  1  0  0  0  0
 17 35  1  0  0  0  0
 18 36  1  0  0  0  0
 18 37  1  0  0  0  0
 18 38  1  0  0  0  0
 19 39  1  0  0  0  0
 19 40  1  0  0  0  0
 19 41  1  0  0  0  0
 20 42  1  0  0  0  0
 20 43  1  0  0  0  0
 20 44  1  0  0  0  0
 21 45  1  0  0  0  0
 21 46  1  0  0  0  0
 21 47  1  0  0  0  0
 22 48  1  0  0  0  0
 22 49  1  0  0  0  0
 22 50  1  0  0  0  0
M  END
>  <mseq>
1

>  <E>
48.211514

>  <dE>
0.062072724

>  <chi>
1

>  <rgyr>
4.1134367

>  <glob>
0.21625356

>  <ecc>
0.95685995

$$$$
1u19A_original.pdb
  MOE2011           3D

 50 50  0  0  0  0  0  0  0  0999 V2000
   39.1630   12.2530   18.5120 C   0  0  0  0  0  0  0  0  0  0  0  0
   39.0340   13.5000   17.5970 C   0  0  0  0  0  0  0  0  0  0  0  0
   40.1730   13.6000   16.5950 C   0  0  0  0  0  0  0  0  0  0  0  0
   40.2080   12.3690   15.6990 C   0  0  0  0  0  0  0  0  0  0  0  0
   39.9820   11.0540   16.4190 C   0  0  0  0  0  0  0  0  0  0  0  0
   39.5040   10.9910   17.6870 C   0  0  0  0  0  0  0  0  0  0  0  0
   39.2850    9.7190   18.3730 C   0  0  0  0  0  0  0  0  0  0  0  0
   38.3520    8.8250   18.0010 C   0  0  0  0  0  0  0  0  0  0  0  0
   38.0520    7.5480   18.6570 C   0  0  0  0  0  0  0  0  0  0  0  0
   37.0840    6.7730   18.1220 C   0  0  0  0  0  0  0  0  0  0  0  0
   36.6350    5.4740   18.5870 C   0  0  0  0  0  0  0  0  0  0  0  0
   37.1840    5.0170   19.4080 H   0  0  0  0  0  0  0  0  0  0  0  0
   35.6230    4.7480   18.0790 C   0  0  0  0  0  0  0  0  0  0  0  0
   35.4490    3.7580   18.5070 H   0  0  0  0  0  0  0  0  0  0  0  0
   34.7230    5.0960   16.9870 C   0  0  0  0  0  0  0  0  0  0  0  0
   33.9140    6.1700   17.0800 C   0  0  0  0  0  0  0  0  0  0  0  0
   32.9280    6.6750   16.0740 C   0  0  0  0  0  0  0  0  0  0  0  0
   34.7630    4.1230   15.8380 C   0  0  0  0  0  0  0  0  0  0  0  0
   38.8510    7.2010   19.8910 C   0  0  0  0  0  0  0  0  0  0  0  0
   40.3610    9.8610   15.5700 C   0  0  0  0  0  0  0  0  0  0  0  0
   40.2730   12.4980   19.5590 C   0  0  0  0  0  0  0  0  0  0  0  0
   37.8150   12.1190   19.2600 C   0  0  0  0  0  0  0  0  0  0  0  0
   38.0860   13.4630   17.0440 H   0  0  0  0  0  0  0  0  0  0  0  0
   39.0010   14.4160   18.2010 H   0  0  0  0  0  0  0  0  0  0  0  0
   40.0500   14.4980   15.9780 H   0  0  0  0  0  0  0  0  0  0  0  0
   41.1310   13.7110   17.1160 H   0  0  0  0  0  0  0  0  0  0  0  0
   39.4380   12.4660   14.9220 H   0  0  0  0  0  0  0  0  0  0  0  0
   41.1760   12.3530   15.1840 H   0  0  0  0  0  0  0  0  0  0  0  0
   39.9020    9.5600   19.2550 H   0  0  0  0  0  0  0  0  0  0  0  0
   37.7470    9.0630   17.1230 H   0  0  0  0  0  0  0  0  0  0  0  0
   36.5750    7.1350   17.2270 H   0  0  0  0  0  0  0  0  0  0  0  0
   33.9540    6.7770   17.9860 H   0  0  0  0  0  0  0  0  0  0  0  0
   31.9160    6.6180   16.4890 H   0  0  0  0  0  0  0  0  0  0  0  0
   33.1430    7.7240   15.8470 H   0  0  0  0  0  0  0  0  0  0  0  0
   32.9390    6.1260   15.1310 H   0  0  0  0  0  0  0  0  0  0  0  0
   34.0310    4.3410   15.0580 H   0  0  0  0  0  0  0  0  0  0  0  0
   34.5600    3.1050   16.1890 H   0  0  0  0  0  0  0  0  0  0  0  0
   35.7540    4.1320   15.3690 H   0  0  0  0  0  0  0  0  0  0  0  0
   38.5580    6.2570   20.3560 H   0  0  0  0  0  0  0  0  0  0  0  0
   38.7270    7.9730   20.6580 H   0  0  0  0  0  0  0  0  0  0  0  0
   39.9160    7.1150   19.6460 H   0  0  0  0  0  0  0  0  0  0  0  0
   41.3740    9.9870   15.1740 H   0  0  0  0  0  0  0  0  0  0  0  0
   39.6700    9.7690   14.7250 H   0  0  0  0  0  0  0  0  0  0  0  0
   40.3590    8.9120   16.1120 H   0  0  0  0  0  0  0  0  0  0  0  0
   40.2990   11.7040   20.3140 H   0  0  0  0  0  0  0  0  0  0  0  0
   40.1110   13.4420   20.0920 H   0  0  0  0  0  0  0  0  0  0  0  0
   41.2670   12.5420   19.1000 H   0  0  0  0  0  0  0  0  0  0  0  0
   36.9990   11.8750   18.5700 H   0  0  0  0  0  0  0  0  0  0  0  0
   37.5520   13.0570   19.7640 H   0  0  0  0  0  0  0  0  0  0  0  0
   37.8460   11.3420   20.0320 H   0  0  0  0  0  0  0  0  0  0  0  0
  1  2  1  0  0  0  0
  1  6  1  0  0  0  0
  1 21  1  0  0  0  0
  1 22  1  0  0  0  0
  2  3  1  0  0  0  0
  2 23  1  0  0  0  0
  2 24  1  0  0  0  0
  3  4  1  0  0  0  0
  3 25  1  0  0  0  0
  3 26  1  0  0  0  0
  4  5  1  0  0  0  0
  4 27  1  0  0  0  0
  4 28  1  0  0  0  0
  5  6  2  0  0  0  0
  5 20  1  0  0  0  0
  6  7  1  0  0  0  0
  7  8  2  0  0  0  0
  7 29  1  0  0  0  0
  8  9  1  0  0  0  0
  8 30  1  0  0  0  0
  9 10  2  0  0  0  0
  9 19  1  0  0  0  0
 10 11  1  0  0  0  0
 10 31  1  0  0  0  0
 11 12  1  0  0  0  0
 11 13  2  0  0  0  0
 13 14  1  0  0  0  0
 13 15  1  0  0  0  0
 15 16  2  0  0  0  0
 15 18  1  0  0  0  0
 16 17  1  0  0  0  0
 16 32  1  0  0  0  0
 17 33  1  0  0  0  0
 17 34  1  0  0  0  0
 17 35  1  0  0  0  0
 18 36  1  0  0  0  0
 18 37  1  0  0  0  0
 18 38  1  0  0  0  0
 19 39  1  0  0  0  0
 19 40  1  0  0  0  0
 19 41  1  0  0  0  0
 20 42  1  0  0  0  0
 20 43  1  0  0  0  0
 20 44  1  0  0  0  0
 21 45  1  0  0  0  0
 21 46  1  0  0  0  0
 21 47  1  0  0  0  0
 22 48  1  0  0  0  0
 22 49  1  0  0  0  0
 22 50  1  0  0  0  0
M  END
>  <mseq>
1

>  <E>
48.211514

>  <dE>
0.062073238

>  <chi>
1

>  <rgyr>
4.1133356

>  <glob>
0.21628547

>  <ecc>
0.95685291

$$$$
1u19A_original.pdb
  MOE2011           3D

 50 50  0  0  0  0  0  0  0  0999 V2000
   37.2570    9.9710   15.1240 C   0  0  0  0  0  0  0  0  0  0  0  0
   36.6420   10.1660   13.7110 C   0  0  0  0  0  0  0  0  0  0  0  0
   35.2420   10.7550   13.7670 C   0  0  0  0  0  0  0  0  0  0  0  0
   34.3100    9.8350   14.5450 C   0  0  0  0  0  0  0  0  0  0  0  0
   34.9070    9.2690   15.8170 C   0  0  0  0  0  0  0  0  0  0  0  0
   36.2300    9.3530   16.1010 C   0  0  0  0  0  0  0  0  0  0  0  0
   36.7800    8.8640   17.3620 C   0  0  0  0  0  0  0  0  0  0  0  0
   36.5160    9.4230   18.5560 C   0  0  0  0  0  0  0  0  0  0  0  0
   37.0720    8.9620   19.8250 C   0  0  0  0  0  0  0  0  0  0  0  0
   38.3960    8.7420   19.9540 C   0  0  0  0  0  0  0  0  0  0  0  0
   39.1000    8.3140   21.1470 C   0  0  0  0  0  0  0  0  0  0  0  0
   38.5240    8.2380   22.0670 H   0  0  0  0  0  0  0  0  0  0  0  0
   40.4120    8.0320   21.2410 C   0  0  0  0  0  0  0  0  0  0  0  0
   40.8040    7.7770   22.2280 H   0  0  0  0  0  0  0  0  0  0  0  0
   41.4150    8.0530   20.1820 C   0  0  0  0  0  0  0  0  0  0  0  0
   41.3000    7.2440   19.1110 C   0  0  0  0  0  0  0  0  0  0  0  0
   42.2200    7.1270   17.9370 C   0  0  0  0  0  0  0  0  0  0  0  0
   42.5580    8.9950   20.4530 C   0  0  0  0  0  0  0  0  0  0  0  0
   36.0340    8.8180   20.9080 C   0  0  0  0  0  0  0  0  0  0  0  0
   33.8720    8.6000   16.6940 C   0  0  0  0  0  0  0  0  0  0  0  0
   38.5080    9.0800   14.9380 C   0  0  0  0  0  0  0  0  0  0  0  0
   37.7200   11.3420   15.6700 C   0  0  0  0  0  0  0  0  0  0  0  0
   37.2850   10.8130   13.1000 H   0  0  0  0  0  0  0  0  0  0  0  0
   36.5930    9.2010   13.1870 H   0  0  0  0  0  0  0  0  0  0  0  0
   35.2630   11.7480   14.2310 H   0  0  0  0  0  0  0  0  0  0  0  0
   34.8540   10.8950   12.7510 H   0  0  0  0  0  0  0  0  0  0  0  0
   33.3960   10.3940   14.7810 H   0  0  0  0  0  0  0  0  0  0  0  0
   34.0150    8.9960   13.9020 H   0  0  0  0  0  0  0  0  0  0  0  0
   37.4640    8.0190   17.2880 H   0  0  0  0  0  0  0  0  0  0  0  0
   35.8260   10.2640   18.6200 H   0  0  0  0  0  0  0  0  0  0  0  0
   39.0290    8.9170   19.0830 H   0  0  0  0  0  0  0  0  0  0  0  0
   40.4390    6.5760   19.0500 H   0  0  0  0  0  0  0  0  0  0  0  0
   43.0370    7.8510   17.9420 H   0  0  0  0  0  0  0  0  0  0  0  0
   42.6550    6.1230   17.9070 H   0  0  0  0  0  0  0  0  0  0  0  0
   41.6520    7.2790   17.0130 H   0  0  0  0  0  0  0  0  0  0  0  0
   43.3490    8.9460   19.7010 H   0  0  0  0  0  0  0  0  0  0  0  0
   43.0240    8.7660   21.4180 H   0  0  0  0  0  0  0  0  0  0  0  0
   42.1980   10.0300   20.4820 H   0  0  0  0  0  0  0  0  0  0  0  0
   35.6090    9.7950   21.1620 H   0  0  0  0  0  0  0  0  0  0  0  0
   36.4220    8.3800   21.8300 H   0  0  0  0  0  0  0  0  0  0  0  0
   35.2190    8.1670   20.5700 H   0  0  0  0  0  0  0  0  0  0  0  0
   33.2650    7.9110   16.0970 H   0  0  0  0  0  0  0  0  0  0  0  0
   33.2090    9.3520   17.1320 H   0  0  0  0  0  0  0  0  0  0  0  0
   34.3010    8.0080   17.5070 H   0  0  0  0  0  0  0  0  0  0  0  0
   39.1680    9.4880   14.1630 H   0  0  0  0  0  0  0  0  0  0  0  0
   38.2310    8.0630   14.6360 H   0  0  0  0  0  0  0  0  0  0  0  0
   39.1040    9.0080   15.8550 H   0  0  0  0  0  0  0  0  0  0  0  0
   38.3790   11.8490   14.9560 H   0  0  0  0  0  0  0  0  0  0  0  0
   38.2820   11.2340   16.6050 H   0  0  0  0  0  0  0  0  0  0  0  0
   36.8740   12.0080   15.8730 H   0  0  0  0  0  0  0  0  0  0  0  0
  1  2  1  0  0  0  0
  1  6  1  0  0  0  0
  1 21  1  0  0  0  0
  1 22  1  0  0  0  0
  2  3  1  0  0  0  0
  2 23  1  0  0  0  0
  2 24  1  0  0  0  0
  3  4  1  0  0  0  0
  3 25  1  0  0  0  0
  3 26  1  0  0  0  0
  4  5  1  0  0  0  0
  4 27  1  0  0  0  0
  4 28  1  0  0  0  0
  5  6  2  0  0  0  0
  5 20  1  0  0  0  0
  6  7  1  0  0  0  0
  7  8  2  0  0  0  0
  7 29  1  0  0  0  0
  8  9  1  0  0  0  0
  8 30  1  0  0  0  0
  9 10  2  0  0  0  0
  9 19  1  0  0  0  0
 10 11  1  0  0  0  0
 10 31  1  0  0  0  0
 11 12  1  0  0  0  0
 11 13  2  0  0  0  0
 13 14  1  0  0  0  0
 13 15  1  0  0  0  0
 15 16  2  0  0  0  0
 15 18  1  0  0  0  0
 16 17  1  0  0  0  0
 16 32  1  0  0  0  0
 17 33  1  0  0  0  0
 17 34  1  0  0  0  0
 17 35  1  0  0  0  0
 18 36  1  0  0  0  0
 18 37  1  0  0  0  0
 18 38  1  0  0  0  0
 19 39  1  0  0  0  0
 19 40  1  0  0  0  0
 19 41  1  0  0  0  0
 20 42  1  0  0  0  0
 20 43  1  0  0  0  0
 20 44  1  0  0  0  0
 21 45  1  0  0  0  0
 21 46  1  0  0  0  0
 21 47  1  0  0  0  0
 22 48  1  0  0  0  0
 22 49  1  0  0  0  0
 22 50  1  0  0  0  0
M  END
>  <mseq>
1

>  <E>
49.574352

>  <dE>
1.4249142

>  <chi>
1

>  <rgyr>
3.8239284

>  <glob>
0.26835272

>  <ecc>
0.82120115

$$$$
1u19A_original.pdb
  MOE2011           3D

 50 50  0  0  0  0  0  0  0  0999 V2000
   39.5340    7.1510   16.6790 C   0  0  0  0  0  0  0  0  0  0  0  0
   40.3700    5.8560   16.4980 C   0  0  0  0  0  0  0  0  0  0  0  0
   41.5380    5.7830   17.4690 C   0  0  0  0  0  0  0  0  0  0  0  0
   41.0340    5.8020   18.9070 C   0  0  0  0  0  0  0  0  0  0  0  0
   39.9350    6.8110   19.1730 C   0  0  0  0  0  0  0  0  0  0  0  0
   39.2740    7.4470   18.1750 C   0  0  0  0  0  0  0  0  0  0  0  0
   38.2660    8.4670   18.4470 C   0  0  0  0  0  0  0  0  0  0  0  0
   38.5460    9.6650   18.9880 C   0  0  0  0  0  0  0  0  0  0  0  0
   37.5560   10.7060   19.2490 C   0  0  0  0  0  0  0  0  0  0  0  0
   36.6830   11.0770   18.2910 C   0  0  0  0  0  0  0  0  0  0  0  0
   35.6670   12.1070   18.3850 C   0  0  0  0  0  0  0  0  0  0  0  0
   35.6490   12.7110   19.2900 H   0  0  0  0  0  0  0  0  0  0  0  0
   34.7580   12.4190   17.4430 C   0  0  0  0  0  0  0  0  0  0  0  0
   34.0940   13.2620   17.6420 H   0  0  0  0  0  0  0  0  0  0  0  0
   34.5560   11.7870   16.1440 C   0  0  0  0  0  0  0  0  0  0  0  0
   34.2230   10.4840   16.0580 C   0  0  0  0  0  0  0  0  0  0  0  0
   33.9770    9.6710   14.8270 C   0  0  0  0  0  0  0  0  0  0  0  0
   34.6970   12.7360   14.9830 C   0  0  0  0  0  0  0  0  0  0  0  0
   37.6670   11.2960   20.6320 C   0  0  0  0  0  0  0  0  0  0  0  0
   39.6650    6.9960   20.6490 C   0  0  0  0  0  0  0  0  0  0  0  0
   40.2950    8.3400   16.0490 C   0  0  0  0  0  0  0  0  0  0  0  0
   38.2240    6.9420   15.8820 C   0  0  0  0  0  0  0  0  0  0  0  0
   39.7340    4.9730   16.6530 H   0  0  0  0  0  0  0  0  0  0  0  0
   40.7480    5.7840   15.4700 H   0  0  0  0  0  0  0  0  0  0  0  0
   42.1130    4.8660   17.2950 H   0  0  0  0  0  0  0  0  0  0  0  0
   42.2270    6.6180   17.3020 H   0  0  0  0  0  0  0  0  0  0  0  0
   40.6550    4.8060   19.1680 H   0  0  0  0  0  0  0  0  0  0  0  0
   41.8870    6.0010   19.5660 H   0  0  0  0  0  0  0  0  0  0  0  0
   37.2470    8.2210   18.1500 H   0  0  0  0  0  0  0  0  0  0  0  0
   39.5680    9.8990   19.2870 H   0  0  0  0  0  0  0  0  0  0  0  0
   36.7430   10.5750   17.3250 H   0  0  0  0  0  0  0  0  0  0  0  0
   34.1140    9.9110   16.9810 H   0  0  0  0  0  0  0  0  0  0  0  0
   34.1700   10.2090   13.8970 H   0  0  0  0  0  0  0  0  0  0  0  0
   34.6270    8.7900   14.8370 H   0  0  0  0  0  0  0  0  0  0  0  0
   32.9390    9.3270   14.8120 H   0  0  0  0  0  0  0  0  0  0  0  0
   34.0240   13.5930   15.1020 H   0  0  0  0  0  0  0  0  0  0  0  0
   34.4620   12.2800   14.0190 H   0  0  0  0  0  0  0  0  0  0  0  0
   35.7250   13.1130   14.9250 H   0  0  0  0  0  0  0  0  0  0  0  0
   37.6220   10.5040   21.3890 H   0  0  0  0  0  0  0  0  0  0  0  0
   36.8700   12.0030   20.8710 H   0  0  0  0  0  0  0  0  0  0  0  0
   38.6210   11.8240   20.7460 H   0  0  0  0  0  0  0  0  0  0  0  0
   39.5530    6.0200   21.1340 H   0  0  0  0  0  0  0  0  0  0  0  0
   38.7490    7.5530   20.8610 H   0  0  0  0  0  0  0  0  0  0  0  0
   40.5020    7.5210   21.1210 H   0  0  0  0  0  0  0  0  0  0  0  0
   41.2120    8.5760   16.5990 H   0  0  0  0  0  0  0  0  0  0  0  0
   39.6820    9.2490   16.0320 H   0  0  0  0  0  0  0  0  0  0  0  0
   40.5760    8.1230   15.0110 H   0  0  0  0  0  0  0  0  0  0  0  0
   37.5990    6.1660   16.3400 H   0  0  0  0  0  0  0  0  0  0  0  0
   38.4380    6.6300   14.8520 H   0  0  0  0  0  0  0  0  0  0  0  0
   37.6280    7.8590   15.8170 H   0  0  0  0  0  0  0  0  0  0  0  0
  1  2  1  0  0  0  0
  1  6  1  0  0  0  0
  1 21  1  0  0  0  0
  1 22  1  0  0  0  0
  2  3  1  0  0  0  0
  2 23  1  0  0  0  0
  2 24  1  0  0  0  0
  3  4  1  0  0  0  0
  3 25  1  0  0  0  0
  3 26  1  0  0  0  0
  4  5  1  0  0  0  0
  4 27  1  0  0  0  0
  4 28  1  0  0  0  0
  5  6  2  0  0  0  0
  5 20  1  0  0  0  0
  6  7  1  0  0  0  0
  7  8  2  0  0  0  0
  7 29  1  0  0  0  0
  8  9  1  0  0  0  0
  8 30  1  0  0  0  0
  9 10  2  0  0  0  0
  9 19  1  0  0  0  0
 10 11  1  0  0  0  0
 10 31  1  0  0  0  0
 11 12  1  0  0  0  0
 11 13  2  0  0  0  0
 13 14  1  0  0  0  0
 13 15  1  0  0  0  0
 15 16  2  0  0  0  0
 15 18  1  0  0  0  0
 16 17  1  0  0  0  0
 16 32  1  0  0  0  0
 17 33  1  0  0  0  0
 17 34  1  0  0  0  0
 17 35  1  0  0  0  0
 18 36  1  0  0  0  0
 18 37  1  0  0  0  0
 18 38  1  0  0  0  0
 19 39  1  0  0  0  0
 19 40  1  0  0  0  0
 19 41  1  0  0  0  0
 20 42  1  0  0  0  0
 20 43  1  0  0  0  0
 20 44  1  0  0  0  0
 21 45  1  0  0  0  0
 21 46  1  0  0  0  0
 21 47  1  0  0  0  0
 22 48  1  0  0  0  0
 22 49  1  0  0  0  0
 22 50  1  0  0  0  0
M  END
>  <mseq>
1

>  <E>
49.574356

>  <dE>
1.4249158

>  <chi>
1

>  <rgyr>
3.8239768

>  <glob>
0.2683551

>  <ecc>
0.82125866

$$$$
1u19A_original.pdb
  MOE2011           3D

 50 50  0  0  0  0  0  0  0  0999 V2000
   40.2530    9.2600   16.4260 C   0  0  0  0  0  0  0  0  0  0  0  0
   41.6020    9.8970   15.9980 C   0  0  0  0  0  0  0  0  0  0  0  0
   42.7350    9.5390   16.9470 C   0  0  0  0  0  0  0  0  0  0  0  0
   42.4230   10.0180   18.3590 C   0  0  0  0  0  0  0  0  0  0  0  0
   40.9950    9.7830   18.8080 C   0  0  0  0  0  0  0  0  0  0  0  0
   40.0060    9.4470   17.9420 C   0  0  0  0  0  0  0  0  0  0  0  0
   38.6300    9.2260   18.3770 C   0  0  0  0  0  0  0  0  0  0  0  0
   37.8390   10.1880   18.8820 C   0  0  0  0  0  0  0  0  0  0  0  0
   36.4520    9.9890   19.2920 C   0  0  0  0  0  0  0  0  0  0  0  0
   35.5760    9.3710   18.4740 C   0  0  0  0  0  0  0  0  0  0  0  0
   34.1690    9.1270   18.7220 C   0  0  0  0  0  0  0  0  0  0  0  0
   33.7400    9.5540   19.6260 H   0  0  0  0  0  0  0  0  0  0  0  0
   33.3240    8.4500   17.9240 C   0  0  0  0  0  0  0  0  0  0  0  0
   32.2750    8.4020   18.2250 H   0  0  0  0  0  0  0  0  0  0  0  0
   33.6190    7.7820   16.6620 C   0  0  0  0  0  0  0  0  0  0  0  0
   34.5040    6.7670   16.6120 C   0  0  0  0  0  0  0  0  0  0  0  0
   34.9300    5.9690   15.4210 C   0  0  0  0  0  0  0  0  0  0  0  0
   32.8100    8.3000   15.5020 C   0  0  0  0  0  0  0  0  0  0  0  0
   36.1470   10.5700   20.6500 C   0  0  0  0  0  0  0  0  0  0  0  0
   40.8250    9.9510   20.3010 C   0  0  0  0  0  0  0  0  0  0  0  0
   39.1590    9.9340   15.5640 C   0  0  0  0  0  0  0  0  0  0  0  0
   40.2690    7.7510   16.0910 C   0  0  0  0  0  0  0  0  0  0  0  0
   41.8680    9.5830   14.9810 H   0  0  0  0  0  0  0  0  0  0  0  0
   41.5070   10.9910   15.9660 H   0  0  0  0  0  0  0  0  0  0  0  0
   42.9040    8.4560   16.9470 H   0  0  0  0  0  0  0  0  0  0  0  0
   43.6690    9.9980   16.6030 H   0  0  0  0  0  0  0  0  0  0  0  0
   43.1190    9.5190   19.0450 H   0  0  0  0  0  0  0  0  0  0  0  0
   42.6280   11.0940   18.4280 H   0  0  0  0  0  0  0  0  0  0  0  0
   38.2410    8.2210   18.2170 H   0  0  0  0  0  0  0  0  0  0  0  0
   38.2350   11.1930   19.0320 H   0  0  0  0  0  0  0  0  0  0  0  0
   35.9400    9.0280   17.5040 H   0  0  0  0  0  0  0  0  0  0  0  0
   34.9980    6.4600   17.5350 H   0  0  0  0  0  0  0  0  0  0  0  0
   36.0210    6.0040   15.3310 H   0  0  0  0  0  0  0  0  0  0  0  0
   34.6340    4.9230   15.5520 H   0  0  0  0  0  0  0  0  0  0  0  0
   34.5120    6.3250   14.4780 H   0  0  0  0  0  0  0  0  0  0  0  0
   32.9690    7.7400   14.5780 H   0  0  0  0  0  0  0  0  0  0  0  0
   33.0650    9.3460   15.2990 H   0  0  0  0  0  0  0  0  0  0  0  0
   31.7380    8.2450   15.7250 H   0  0  0  0  0  0  0  0  0  0  0  0
   35.1420   10.3370   21.0080 H   0  0  0  0  0  0  0  0  0  0  0  0
   36.2450   11.6610   20.6290 H   0  0  0  0  0  0  0  0  0  0  0  0
   36.8460   10.1760   21.3970 H   0  0  0  0  0  0  0  0  0  0  0  0
   39.8500    9.6320   20.6760 H   0  0  0  0  0  0  0  0  0  0  0  0
   40.9680   11.0010   20.5780 H   0  0  0  0  0  0  0  0  0  0  0  0
   41.5700    9.3500   20.8350 H   0  0  0  0  0  0  0  0  0  0  0  0
   39.0540   10.9970   15.8130 H   0  0  0  0  0  0  0  0  0  0  0  0
   38.1790    9.4600   15.6950 H   0  0  0  0  0  0  0  0  0  0  0  0
   39.4040    9.8670   14.4980 H   0  0  0  0  0  0  0  0  0  0  0  0
   40.9830    7.2010   16.7130 H   0  0  0  0  0  0  0  0  0  0  0  0
   40.5430    7.5840   15.0430 H   0  0  0  0  0  0  0  0  0  0  0  0
   39.2850    7.2930   16.2420 H   0  0  0  0  0  0  0  0  0  0  0  0
  1  2  1  0  0  0  0
  1  6  1  0  0  0  0
  1 21  1  0  0  0  0
  1 22  1  0  0  0  0
  2  3  1  0  0  0  0
  2 23  1  0  0  0  0
  2 24  1  0  0  0  0
  3  4  1  0  0  0  0
  3 25  1  0  0  0  0
  3 26  1  0  0  0  0
  4  5  1  0  0  0  0
  4 27  1  0  0  0  0
  4 28  1  0  0  0  0
  5  6  2  0  0  0  0
  5 20  1  0  0  0  0
  6  7  1  0  0  0  0
  7  8  2  0  0  0  0
  7 29  1  0  0  0  0
  8  9  1  0  0  0  0
  8 30  1  0  0  0  0
  9 10  2  0  0  0  0
  9 19  1  0  0  0  0
 10 11  1  0  0  0  0
 10 31  1  0  0  0  0
 11 12  1  0  0  0  0
 11 13  2  0  0  0  0
 13 14  1  0  0  0  0
 13 15  1  0  0  0  0
 15 16  2  0  0  0  0
 15 18  1  0  0  0  0
 16 17  1  0  0  0  0
 16 32  1  0  0  0  0
 17 33  1  0  0  0  0
 17 34  1  0  0  0  0
 17 35  1  0  0  0  0
 18 36  1  0  0  0  0
 18 37  1  0  0  0  0
 18 38  1  0  0  0  0
 19 39  1  0  0  0  0
 19 40  1  0  0  0  0
 19 41  1  0  0  0  0
 20 42  1  0  0  0  0
 20 43  1  0  0  0  0
 20 44  1  0  0  0  0
 21 45  1  0  0  0  0
 21 46  1  0  0  0  0
 21 47  1  0  0  0  0
 22 48  1  0  0  0  0
 22 49  1  0  0  0  0
 22 50  1  0  0  0  0
M  END
>  <mseq>
1

>  <E>
49.643921

>  <dE>
1.49448

>  <chi>
1

>  <rgyr>
3.8250058

>  <glob>
0.26851076

>  <ecc>
0.81453931

$$$$
1u19A_original.pdb
  MOE2011           3D

 50 50  0  0  0  0  0  0  0  0999 V2000
   37.2300   11.5040   16.6390 C   0  0  0  0  0  0  0  0  0  0  0  0
   36.7900   12.5760   15.6070 C   0  0  0  0  0  0  0  0  0  0  0  0
   37.9730   13.2090   14.8930 C   0  0  0  0  0  0  0  0  0  0  0  0
   38.7790   12.1520   14.1490 C   0  0  0  0  0  0  0  0  0  0  0  0
   38.9940   10.8630   14.9160 C   0  0  0  0  0  0  0  0  0  0  0  0
   38.2950   10.5570   16.0370 C   0  0  0  0  0  0  0  0  0  0  0  0
   38.5020    9.3120   16.7710 C   0  0  0  0  0  0  0  0  0  0  0  0
   38.2140    8.0950   16.2790 C   0  0  0  0  0  0  0  0  0  0  0  0
   38.3870    6.8440   17.0120 C   0  0  0  0  0  0  0  0  0  0  0  0
   37.9060    6.7100   18.2650 C   0  0  0  0  0  0  0  0  0  0  0  0
   37.9700    5.5310   19.1050 C   0  0  0  0  0  0  0  0  0  0  0  0
   38.3740    4.6230   18.6620 H   0  0  0  0  0  0  0  0  0  0  0  0
   37.5440    5.4340   20.3780 C   0  0  0  0  0  0  0  0  0  0  0  0
   37.6100    4.4560   20.8590 H   0  0  0  0  0  0  0  0  0  0  0  0
   36.9620    6.4780   21.2130 C   0  0  0  0  0  0  0  0  0  0  0  0
   37.6650    7.5870   21.5160 C   0  0  0  0  0  0  0  0  0  0  0  0
   37.2380    8.7540   22.3510 C   0  0  0  0  0  0  0  0  0  0  0  0
   35.5810    6.1490   21.7150 C   0  0  0  0  0  0  0  0  0  0  0  0
   39.0930    5.7810   16.2090 C   0  0  0  0  0  0  0  0  0  0  0  0
   40.0680    9.9960   14.2950 C   0  0  0  0  0  0  0  0  0  0  0  0
   37.8120   12.2040   17.8890 C   0  0  0  0  0  0  0  0  0  0  0  0
   35.9450   10.7510   17.0620 C   0  0  0  0  0  0  0  0  0  0  0  0
   36.1300   12.1230   14.8530 H   0  0  0  0  0  0  0  0  0  0  0  0
   36.2000   13.3610   16.0980 H   0  0  0  0  0  0  0  0  0  0  0  0
   37.6200   13.9670   14.1830 H   0  0  0  0  0  0  0  0  0  0  0  0
   38.6150   13.7330   15.6100 H   0  0  0  0  0  0  0  0  0  0  0  0
   38.2690   11.9060   13.2080 H   0  0  0  0  0  0  0  0  0  0  0  0
   39.7460   12.5940   13.8790 H   0  0  0  0  0  0  0  0  0  0  0  0
   38.8630    9.4220   17.7930 H   0  0  0  0  0  0  0  0  0  0  0  0
   37.8470    7.9960   15.2570 H   0  0  0  0  0  0  0  0  0  0  0  0
   37.3900    7.5640   18.7060 H   0  0  0  0  0  0  0  0  0  0  0  0
   38.6760    7.6900   21.1180 H   0  0  0  0  0  0  0  0  0  0  0  0
   37.8750    8.8240   23.2390 H   0  0  0  0  0  0  0  0  0  0  0  0
   37.3570    9.6770   21.7740 H   0  0  0  0  0  0  0  0  0  0  0  0
   36.1990    8.7040   22.6800 H   0  0  0  0  0  0  0  0  0  0  0  0
   34.8800    6.0760   20.8760 H   0  0  0  0  0  0  0  0  0  0  0  0
   35.1820    6.8930   22.4080 H   0  0  0  0  0  0  0  0  0  0  0  0
   35.5830    5.1900   22.2450 H   0  0  0  0  0  0  0  0  0  0  0  0
   39.3170    4.8780   16.7820 H   0  0  0  0  0  0  0  0  0  0  0  0
   40.0500    6.1600   15.8340 H   0  0  0  0  0  0  0  0  0  0  0  0
   38.4820    5.4830   15.3500 H   0  0  0  0  0  0  0  0  0  0  0  0
   40.3590    9.1420   14.9100 H   0  0  0  0  0  0  0  0  0  0  0  0
   40.9790   10.5830   14.1340 H   0  0  0  0  0  0  0  0  0  0  0  0
   39.7270    9.6170   13.3260 H   0  0  0  0  0  0  0  0  0  0  0  0
   38.7600   12.7070   17.6720 H   0  0  0  0  0  0  0  0  0  0  0  0
   37.9990   11.4910   18.7000 H   0  0  0  0  0  0  0  0  0  0  0  0
   37.1170   12.9570   18.2770 H   0  0  0  0  0  0  0  0  0  0  0  0
   35.5280   10.1760   16.2270 H   0  0  0  0  0  0  0  0  0  0  0  0
   35.1740   11.4540   17.3990 H   0  0  0  0  0  0  0  0  0  0  0  0
   36.1270   10.0580   17.8910 H   0  0  0  0  0  0  0  0  0  0  0  0
  1  2  1  0  0  0  0
  1  6  1  0  0  0  0
  1 21  1  0  0  0  0
  1 22  1  0  0  0  0
  2  3  1  0  0  0  0
  2 23  1  0  0  0  0
  2 24  1  0  0  0  0
  3  4  1  0  0  0  0
  3 25  1  0  0  0  0
  3 26  1  0  0  0  0
  4  5  1  0  0  0  0
  4 27  1  0  0  0  0
  4 28  1  0  0  0  0
  5  6  2  0  0  0  0
  5 20  1  0  0  0  0
  6  7  1  0  0  0  0
  7  8  2  0  0  0  0
  7 29  1  0  0  0  0
  8  9  1  0  0  0  0
  8 30  1  0  0  0  0
  9 10  2  0  0  0  0
  9 19  1  0  0  0  0
 10 11  1  0  0  0  0
 10 31  1  0  0  0  0
 11 12  1  0  0  0  0
 11 13  2  0  0  0  0
 13 14  1  0  0  0  0
 13 15  1  0  0  0  0
 15 16  2  0  0  0  0
 15 18  1  0  0  0  0
 16 17  1  0  0  0  0
 16 32  1  0  0  0  0
 17 33  1  0  0  0  0
 17 34  1  0  0  0  0
 17 35  1  0  0  0  0
 18 36  1  0  0  0  0
 18 37  1  0  0  0  0
 18 38  1  0  0  0  0
 19 39  1  0  0  0  0
 19 40  1  0  0  0  0
 19 41  1  0  0  0  0
 20 42  1  0  0  0  0
 20 43  1  0  0  0  0
 20 44  1  0  0  0  0
 21 45  1  0  0  0  0
 21 46  1  0  0  0  0
 21 47  1  0  0  0  0
 22 48  1  0  0  0  0
 22 49  1  0  0  0  0
 22 50  1  0  0  0  0
M  END
>  <mseq>
1

>  <E>
49.643925

>  <dE>
1.494486

>  <chi>
1

>  <rgyr>
3.8250508

>  <glob>
0.26851326

>  <ecc>
0.81455028

$$$$
1u19A_original.pdb
  MOE2011           3D

 50 50  0  0  0  0  0  0  0  0999 V2000
   37.6840    7.5620   19.8940 C   0  0  0  0  0  0  0  0  0  0  0  0
   37.9450    6.6850   21.1490 C   0  0  0  0  0  0  0  0  0  0  0  0
   38.8360    7.3820   22.1650 C   0  0  0  0  0  0  0  0  0  0  0  0
   40.1900    7.7060   21.5470 C   0  0  0  0  0  0  0  0  0  0  0  0
   40.1210    8.2690   20.1430 C   0  0  0  0  0  0  0  0  0  0  0  0
   38.9860    8.2350   19.4000 C   0  0  0  0  0  0  0  0  0  0  0  0
   38.9160    8.8440   18.0750 C   0  0  0  0  0  0  0  0  0  0  0  0
   38.9780   10.1700   17.8630 C   0  0  0  0  0  0  0  0  0  0  0  0
   38.8880   10.8060   16.5520 C   0  0  0  0  0  0  0  0  0  0  0  0
   37.9040   10.4720   15.6920 C   0  0  0  0  0  0  0  0  0  0  0  0
   37.6790   11.0140   14.3660 C   0  0  0  0  0  0  0  0  0  0  0  0
   38.4160   11.7150   13.9810 H   0  0  0  0  0  0  0  0  0  0  0  0
   36.6620   10.7090   13.5400 C   0  0  0  0  0  0  0  0  0  0  0  0
   36.6660   11.1620   12.5470 H   0  0  0  0  0  0  0  0  0  0  0  0
   35.5450    9.8040   13.7840 C   0  0  0  0  0  0  0  0  0  0  0  0
   34.6720   10.0430   14.7830 C   0  0  0  0  0  0  0  0  0  0  0  0
   33.4760    9.2370   15.1790 C   0  0  0  0  0  0  0  0  0  0  0  0
   35.4600    8.6700   12.7960 C   0  0  0  0  0  0  0  0  0  0  0  0
   39.9440   11.8600   16.3330 C   0  0  0  0  0  0  0  0  0  0  0  0
   41.4430    8.8370   19.6800 C   0  0  0  0  0  0  0  0  0  0  0  0
   37.0610    6.6290   18.8290 C   0  0  0  0  0  0  0  0  0  0  0  0
   36.6460    8.6530   20.2430 C   0  0  0  0  0  0  0  0  0  0  0  0
   36.9960    6.4090   21.6270 H   0  0  0  0  0  0  0  0  0  0  0  0
   38.4250    5.7420   20.8540 H   0  0  0  0  0  0  0  0  0  0  0  0
   38.3590    8.3000   22.5260 H   0  0  0  0  0  0  0  0  0  0  0  0
   38.9780    6.7390   23.0410 H   0  0  0  0  0  0  0  0  0  0  0  0
   40.7060    8.4160   22.2060 H   0  0  0  0  0  0  0  0  0  0  0  0
   40.8010    6.7950   21.5210 H   0  0  0  0  0  0  0  0  0  0  0  0
   38.7700    8.1580   17.2420 H   0  0  0  0  0  0  0  0  0  0  0  0
   39.1280   10.8450   18.7060 H   0  0  0  0  0  0  0  0  0  0  0  0
   37.1920    9.7070   16.0050 H   0  0  0  0  0  0  0  0  0  0  0  0
   34.8230   10.9250   15.4080 H   0  0  0  0  0  0  0  0  0  0  0  0
   33.3650    8.3070   14.6190 H   0  0  0  0  0  0  0  0  0  0  0  0
   33.5490    8.9740   16.2390 H   0  0  0  0  0  0  0  0  0  0  0  0
   32.5670    9.8300   15.0380 H   0  0  0  0  0  0  0  0  0  0  0  0
   35.4260    9.0550   11.7710 H   0  0  0  0  0  0  0  0  0  0  0  0
   34.5750    8.0450   12.9280 H   0  0  0  0  0  0  0  0  0  0  0  0
   36.3370    8.0200   12.8900 H   0  0  0  0  0  0  0  0  0  0  0  0
   39.8670   12.3650   15.3680 H   0  0  0  0  0  0  0  0  0  0  0  0
   40.9430   11.4120   16.3850 H   0  0  0  0  0  0  0  0  0  0  0  0
   39.8760   12.6360   17.1050 H   0  0  0  0  0  0  0  0  0  0  0  0
   42.2470    8.1170   19.8710 H   0  0  0  0  0  0  0  0  0  0  0  0
   41.6690    9.7580   20.2280 H   0  0  0  0  0  0  0  0  0  0  0  0
   41.4760    9.0610   18.6110 H   0  0  0  0  0  0  0  0  0  0  0  0
   36.2020    6.0850   19.2390 H   0  0  0  0  0  0  0  0  0  0  0  0
   37.7870    5.8860   18.4770 H   0  0  0  0  0  0  0  0  0  0  0  0
   36.6980    7.1830   17.9560 H   0  0  0  0  0  0  0  0  0  0  0  0
   37.0430    9.3820   20.9580 H   0  0  0  0  0  0  0  0  0  0  0  0
   35.7440    8.2130   20.6830 H   0  0  0  0  0  0  0  0  0  0  0  0
   36.3300    9.2090   19.3530 H   0  0  0  0  0  0  0  0  0  0  0  0
  1  2  1  0  0  0  0
  1  6  1  0  0  0  0
  1 21  1  0  0  0  0
  1 22  1  0  0  0  0
  2  3  1  0  0  0  0
  2 23  1  0  0  0  0
  2 24  1  0  0  0  0
  3  4  1  0  0  0  0
  3 25  1  0  0  0  0
  3 26  1  0  0  0  0
  4  5  1  0  0  0  0
  4 27  1  0  0  0  0
  4 28  1  0  0  0  0
  5  6  2  0  0  0  0
  5 20  1  0  0  0  0
  6  7  1  0  0  0  0
  7  8  2  0  0  0  0
  7 29  1  0  0  0  0
  8  9  1  0  0  0  0
  8 30  1  0  0  0  0
  9 10  2  0  0  0  0
  9 19  1  0  0  0  0
 10 11  1  0  0  0  0
 10 31  1  0  0  0  0
 11 12  1  0  0  0  0
 11 13  2  0  0  0  0
 13 14  1  0  0  0  0
 13 15  1  0  0  0  0
 15 16  2  0  0  0  0
 15 18  1  0  0  0  0
 16 17  1  0  0  0  0
 16 32  1  0  0  0  0
 17 33  1  0  0  0  0
 17 34  1  0  0  0  0
 17 35  1  0  0  0  0
 18 36  1  0  0  0  0
 18 37  1  0  0  0  0
 18 38  1  0  0  0  0
 19 39  1  0  0  0  0
 19 40  1  0  0  0  0
 19 41  1  0  0  0  0
 20 42  1  0  0  0  0
 20 43  1  0  0  0  0
 20 44  1  0  0  0  0
 21 45  1  0  0  0  0
 21 46  1  0  0  0  0
 21 47  1  0  0  0  0
 22 48  1  0  0  0  0
 22 49  1  0  0  0  0
 22 50  1  0  0  0  0
M  END
>  <mseq>
1

>  <E>
49.67939

>  <dE>
1.5299518

>  <chi>
1

>  <rgyr>
3.843739

>  <glob>
0.26497415

>  <ecc>
0.81654531

$$$$
1u19A_original.pdb
  MOE2011           3D

 50 50  0  0  0  0  0  0  0  0999 V2000
   35.6760   10.6690   17.2140 C   0  0  0  0  0  0  0  0  0  0  0  0
   34.5400   11.5630   16.6480 C   0  0  0  0  0  0  0  0  0  0  0  0
   35.0750   12.8080   15.9590 C   0  0  0  0  0  0  0  0  0  0  0  0
   35.9750   12.4230   14.7920 C   0  0  0  0  0  0  0  0  0  0  0  0
   36.9390   11.2930   15.0900 C   0  0  0  0  0  0  0  0  0  0  0  0
   36.8300   10.5160   16.1960 C   0  0  0  0  0  0  0  0  0  0  0  0
   37.8070    9.4760   16.5050 C   0  0  0  0  0  0  0  0  0  0  0  0
   39.0810    9.7330   16.8490 C   0  0  0  0  0  0  0  0  0  0  0  0
   40.0720    8.7150   17.1840 C   0  0  0  0  0  0  0  0  0  0  0  0
   39.7790    7.7350   18.0640 C   0  0  0  0  0  0  0  0  0  0  0  0
   40.6520    6.6620   18.5020 C   0  0  0  0  0  0  0  0  0  0  0  0
   41.6270    6.5850   18.0250 H   0  0  0  0  0  0  0  0  0  0  0  0
   40.3630    5.7230   19.4190 C   0  0  0  0  0  0  0  0  0  0  0  0
   41.1100    4.9460   19.5970 H   0  0  0  0  0  0  0  0  0  0  0  0
   39.1430    5.5750   20.2050 C   0  0  0  0  0  0  0  0  0  0  0  0
   38.7570    6.5410   21.0610 C   0  0  0  0  0  0  0  0  0  0  0  0
   37.5490    6.5660   21.9430 C   0  0  0  0  0  0  0  0  0  0  0  0
   38.4470    4.2570   19.9940 C   0  0  0  0  0  0  0  0  0  0  0  0
   41.3980    8.9330   16.5010 C   0  0  0  0  0  0  0  0  0  0  0  0
   37.9940   11.1340   14.0190 C   0  0  0  0  0  0  0  0  0  0  0  0
   36.2240   11.3050   18.5130 C   0  0  0  0  0  0  0  0  0  0  0  0
   35.0270    9.3130   17.5800 C   0  0  0  0  0  0  0  0  0  0  0  0
   33.9420   10.9940   15.9230 H   0  0  0  0  0  0  0  0  0  0  0  0
   33.8500   11.8580   17.4480 H   0  0  0  0  0  0  0  0  0  0  0  0
   34.2420   13.4200   15.5920 H   0  0  0  0  0  0  0  0  0  0  0  0
   35.6280   13.4310   16.6710 H   0  0  0  0  0  0  0  0  0  0  0  0
   35.3510   12.1260   13.9390 H   0  0  0  0  0  0  0  0  0  0  0  0
   36.5340   13.3150   14.4820 H   0  0  0  0  0  0  0  0  0  0  0  0
   37.4390    8.4520   16.4780 H   0  0  0  0  0  0  0  0  0  0  0  0
   39.4380   10.7640   16.8680 H   0  0  0  0  0  0  0  0  0  0  0  0
   38.7800    7.7250   18.5010 H   0  0  0  0  0  0  0  0  0  0  0  0
   39.3730    7.4380   21.1490 H   0  0  0  0  0  0  0  0  0  0  0  0
   37.8580    6.5810   22.9930 H   0  0  0  0  0  0  0  0  0  0  0  0
   36.9730    7.4760   21.7460 H   0  0  0  0  0  0  0  0  0  0  0  0
   36.8790    5.7170   21.7980 H   0  0  0  0  0  0  0  0  0  0  0  0
   39.1320    3.4240   20.1880 H   0  0  0  0  0  0  0  0  0  0  0  0
   38.0920    4.1760   18.9610 H   0  0  0  0  0  0  0  0  0  0  0  0
   37.5830    4.1130   20.6480 H   0  0  0  0  0  0  0  0  0  0  0  0
   42.1570    8.1950   16.7680 H   0  0  0  0  0  0  0  0  0  0  0  0
   41.8050    9.9170   16.7600 H   0  0  0  0  0  0  0  0  0  0  0  0
   41.2750    8.8890   15.4120 H   0  0  0  0  0  0  0  0  0  0  0  0
   38.6930   11.9770   14.0530 H   0  0  0  0  0  0  0  0  0  0  0  0
   37.5230   11.1170   13.0290 H   0  0  0  0  0  0  0  0  0  0  0  0
   38.5710   10.2100   14.1030 H   0  0  0  0  0  0  0  0  0  0  0  0
   35.4140   11.5120   19.2220 H   0  0  0  0  0  0  0  0  0  0  0  0
   36.7450   12.2490   18.3180 H   0  0  0  0  0  0  0  0  0  0  0  0
   36.9320   10.6400   19.0210 H   0  0  0  0  0  0  0  0  0  0  0  0
   34.6990    8.7750   16.6830 H   0  0  0  0  0  0  0  0  0  0  0  0
   34.1480    9.4600   18.2190 H   0  0  0  0  0  0  0  0  0  0  0  0
   35.7140    8.6610   18.1310 H   0  0  0  0  0  0  0  0  0  0  0  0
  1  2  1  0  0  0  0
  1  6  1  0  0  0  0
  1 21  1  0  0  0  0
  1 22  1  0  0  0  0
  2  3  1  0  0  0  0
  2 23  1  0  0  0  0
  2 24  1  0  0  0  0
  3  4  1  0  0  0  0
  3 25  1  0  0  0  0
  3 26  1  0  0  0  0
  4  5  1  0  0  0  0
  4 27  1  0  0  0  0
  4 28  1  0  0  0  0
  5  6  2  0  0  0  0
  5 20  1  0  0  0  0
  6  7  1  0  0  0  0
  7  8  2  0  0  0  0
  7 29  1  0  0  0  0
  8  9  1  0  0  0  0
  8 30  1  0  0  0  0
  9 10  2  0  0  0  0
  9 19  1  0  0  0  0
 10 11  1  0  0  0  0
 10 31  1  0  0  0  0
 11 12  1  0  0  0  0
 11 13  2  0  0  0  0
 13 14  1  0  0  0  0
 13 15  1  0  0  0  0
 15 16  2  0  0  0  0
 15 18  1  0  0  0  0
 16 17  1  0  0  0  0
 16 32  1  0  0  0  0
 17 33  1  0  0  0  0
 17 34  1  0  0  0  0
 17 35  1  0  0  0  0
 18 36  1  0  0  0  0
 18 37  1  0  0  0  0
 18 38  1  0  0  0  0
 19 39  1  0  0  0  0
 19 40  1  0  0  0  0
 19 41  1  0  0  0  0
 20 42  1  0  0  0  0
 20 43  1  0  0  0  0
 20 44  1  0  0  0  0
 21 45  1  0  0  0  0
 21 46  1  0  0  0  0
 21 47  1  0  0  0  0
 22 48  1  0  0  0  0
 22 49  1  0  0  0  0
 22 50  1  0  0  0  0
M  END
>  <mseq>
1

>  <E>
49.679394

>  <dE>
1.5299563

>  <chi>
1

>  <rgyr>
3.8432333

>  <glob>
0.26507604

>  <ecc>
0.81641448

$$$$
1u19A_original.pdb
  MOE2011           3D

 50 50  0  0  0  0  0  0  0  0999 V2000
   38.8410   11.4380   16.8300 C   0  0  0  0  0  0  0  0  0  0  0  0
   38.9080   12.9880   16.7610 C   0  0  0  0  0  0  0  0  0  0  0  0
   38.3340   13.5320   15.4630 C   0  0  0  0  0  0  0  0  0  0  0  0
   36.8740   13.1240   15.3100 C   0  0  0  0  0  0  0  0  0  0  0  0
   36.5720   11.6890   15.6970 C   0  0  0  0  0  0  0  0  0  0  0  0
   37.4510   10.9230   16.3900 C   0  0  0  0  0  0  0  0  0  0  0  0
   37.1540    9.5430   16.7660 C   0  0  0  0  0  0  0  0  0  0  0  0
   36.1920    9.1960   17.6380 C   0  0  0  0  0  0  0  0  0  0  0  0
   35.9030    7.8270   18.0540 C   0  0  0  0  0  0  0  0  0  0  0  0
   36.8960    7.0090   18.4610 C   0  0  0  0  0  0  0  0  0  0  0  0
   36.7710    5.6360   18.9080 C   0  0  0  0  0  0  0  0  0  0  0  0
   35.7870    5.1770   18.8440 H   0  0  0  0  0  0  0  0  0  0  0  0
   37.7640    4.8520   19.3650 C   0  0  0  0  0  0  0  0  0  0  0  0
   37.5170    3.8170   19.6110 H   0  0  0  0  0  0  0  0  0  0  0  0
   39.1690    5.1950   19.5500 C   0  0  0  0  0  0  0  0  0  0  0  0
   39.5320    6.1700   20.4060 C   0  0  0  0  0  0  0  0  0  0  0  0
   40.9110    6.6560   20.7240 C   0  0  0  0  0  0  0  0  0  0  0  0
   40.1110    4.3280   18.7550 C   0  0  0  0  0  0  0  0  0  0  0  0
   34.4320    7.4980   18.0260 C   0  0  0  0  0  0  0  0  0  0  0  0
   35.2130   11.2360   15.2130 C   0  0  0  0  0  0  0  0  0  0  0  0
   39.9280   10.8360   15.9110 C   0  0  0  0  0  0  0  0  0  0  0  0
   39.1760   11.0510   18.2910 C   0  0  0  0  0  0  0  0  0  0  0  0
   38.3500   13.4250   17.6000 H   0  0  0  0  0  0  0  0  0  0  0  0
   39.9450   13.3310   16.8710 H   0  0  0  0  0  0  0  0  0  0  0  0
   38.4110   14.6250   15.4500 H   0  0  0  0  0  0  0  0  0  0  0  0
   38.9150   13.1700   14.6070 H   0  0  0  0  0  0  0  0  0  0  0  0
   36.2490   13.7800   15.9280 H   0  0  0  0  0  0  0  0  0  0  0  0
   36.5820   13.2990   14.2670 H   0  0  0  0  0  0  0  0  0  0  0  0
   37.8070    8.7860   16.3350 H   0  0  0  0  0  0  0  0  0  0  0  0
   35.5490    9.9650   18.0680 H   0  0  0  0  0  0  0  0  0  0  0  0
   37.9130    7.4020   18.4540 H   0  0  0  0  0  0  0  0  0  0  0  0
   38.7510    6.7010   20.9530 H   0  0  0  0  0  0  0  0  0  0  0  0
   41.1360    6.4630   21.7780 H   0  0  0  0  0  0  0  0  0  0  0  0
   41.6920    6.1940   20.1190 H   0  0  0  0  0  0  0  0  0  0  0  0
   40.9630    7.7370   20.5590 H   0  0  0  0  0  0  0  0  0  0  0  0
   41.1640    4.5300   18.9600 H   0  0  0  0  0  0  0  0  0  0  0  0
   39.9510    4.4810   17.6820 H   0  0  0  0  0  0  0  0  0  0  0  0
   39.9410    3.2690   18.9800 H   0  0  0  0  0  0  0  0  0  0  0  0
   33.8720    8.1880   18.6680 H   0  0  0  0  0  0  0  0  0  0  0  0
   34.2010    6.4870   18.3690 H   0  0  0  0  0  0  0  0  0  0  0  0
   34.0430    7.5880   17.0050 H   0  0  0  0  0  0  0  0  0  0  0  0
   35.0330   10.1650   15.3350 H   0  0  0  0  0  0  0  0  0  0  0  0
   35.1060   11.4450   14.1430 H   0  0  0  0  0  0  0  0  0  0  0  0
   34.4260   11.7760   15.7490 H   0  0  0  0  0  0  0  0  0  0  0  0
   40.0110    9.7510   16.0410 H   0  0  0  0  0  0  0  0  0  0  0  0
   40.9130   11.2620   16.1340 H   0  0  0  0  0  0  0  0  0  0  0  0
   39.7170   11.0210   14.8520 H   0  0  0  0  0  0  0  0  0  0  0  0
   39.2860    9.9680   18.4170 H   0  0  0  0  0  0  0  0  0  0  0  0
   38.3970   11.3930   18.9830 H   0  0  0  0  0  0  0  0  0  0  0  0
   40.1230   11.5050   18.6090 H   0  0  0  0  0  0  0  0  0  0  0  0
  1  2  1  0  0  0  0
  1  6  1  0  0  0  0
  1 21  1  0  0  0  0
  1 22  1  0  0  0  0
  2  3  1  0  0  0  0
  2 23  1  0  0  0  0
  2 24  1  0  0  0  0
  3  4  1  0  0  0  0
  3 25  1  0  0  0  0
  3 26  1  0  0  0  0
  4  5  1  0  0  0  0
  4 27  1  0  0  0  0
  4 28  1  0  0  0  0
  5  6  2  0  0  0  0
  5 20  1  0  0  0  0
  6  7  1  0  0  0  0
  7  8  2  0  0  0  0
  7 29  1  0  0  0  0
  8  9  1  0  0  0  0
  8 30  1  0  0  0  0
  9 10  2  0  0  0  0
  9 19  1  0  0  0  0
 10 11  1  0  0  0  0
 10 31  1  0  0  0  0
 11 12  1  0  0  0  0
 11 13  2  0  0  0  0
 13 14  1  0  0  0  0
 13 15  1  0  0  0  0
 15 16  2  0  0  0  0
 15 18  1  0  0  0  0
 16 17  1  0  0  0  0
 16 32  1  0  0  0  0
 17 33  1  0  0  0  0
 17 34  1  0  0  0  0
 17 35  1  0  0  0  0
 18 36  1  0  0  0  0
 18 37  1  0  0  0  0
 18 38  1  0  0  0  0
 19 39  1  0  0  0  0
 19 40  1  0  0  0  0
 19 41  1  0  0  0  0
 20 42  1  0  0  0  0
 20 43  1  0  0  0  0
 20 44  1  0  0  0  0
 21 45  1  0  0  0  0
 21 46  1  0  0  0  0
 21 47  1  0  0  0  0
 22 48  1  0  0  0  0
 22 49  1  0  0  0  0
 22 50  1  0  0  0  0
M  END
>  <mseq>
1

>  <E>
49.701077

>  <dE>
1.5516353

>  <chi>
1

>  <rgyr>
3.8440719

>  <glob>
0.2655037

>  <ecc>
0.81262118

$$$$
1u19A_original.pdb
  MOE2011           3D

 50 50  0  0  0  0  0  0  0  0999 V2000
   37.4770   11.7300   17.4380 C   0  0  0  0  0  0  0  0  0  0  0  0
   36.9930   13.0450   16.7720 C   0  0  0  0  0  0  0  0  0  0  0  0
   35.7090   13.5690   17.3940 C   0  0  0  0  0  0  0  0  0  0  0  0
   34.5910   12.5430   17.2620 C   0  0  0  0  0  0  0  0  0  0  0  0
   35.0070   11.1120   17.5390 C   0  0  0  0  0  0  0  0  0  0  0  0
   36.3070   10.7330   17.6140 C   0  0  0  0  0  0  0  0  0  0  0  0
   36.7040    9.3530   17.8760 C   0  0  0  0  0  0  0  0  0  0  0  0
   36.4750    8.3350   17.0290 C   0  0  0  0  0  0  0  0  0  0  0  0
   36.8950    6.9550   17.2560 C   0  0  0  0  0  0  0  0  0  0  0  0
   38.1630    6.6750   17.6230 C   0  0  0  0  0  0  0  0  0  0  0  0
   38.7320    5.3660   17.8770 C   0  0  0  0  0  0  0  0  0  0  0  0
   38.0580    4.5130   17.8430 H   0  0  0  0  0  0  0  0  0  0  0  0
   40.0130    5.0990   18.1880 C   0  0  0  0  0  0  0  0  0  0  0  0
   40.2730    4.0610   18.4070 H   0  0  0  0  0  0  0  0  0  0  0  0
   41.1240    6.0360   18.3100 C   0  0  0  0  0  0  0  0  0  0  0  0
   41.5230    6.7700   17.2530 C   0  0  0  0  0  0  0  0  0  0  0  0
   42.6320    7.7720   17.1880 C   0  0  0  0  0  0  0  0  0  0  0  0
   41.7690    6.0320   19.6710 C   0  0  0  0  0  0  0  0  0  0  0  0
   35.8040    5.9520   16.9790 C   0  0  0  0  0  0  0  0  0  0  0  0
   33.8200   10.1940   17.7300 C   0  0  0  0  0  0  0  0  0  0  0  0
   38.5990   11.1670   16.5320 C   0  0  0  0  0  0  0  0  0  0  0  0
   38.0900   12.0510   18.8200 C   0  0  0  0  0  0  0  0  0  0  0  0
   37.7700   13.8170   16.8400 H   0  0  0  0  0  0  0  0  0  0  0  0
   36.8180   12.8800   15.6990 H   0  0  0  0  0  0  0  0  0  0  0  0
   35.8700   13.8130   18.4510 H   0  0  0  0  0  0  0  0  0  0  0  0
   35.4090   14.5020   16.9040 H   0  0  0  0  0  0  0  0  0  0  0  0
   33.7810   12.8360   17.9410 H   0  0  0  0  0  0  0  0  0  0  0  0
   34.1820   12.5850   16.2440 H   0  0  0  0  0  0  0  0  0  0  0  0
   37.2620    9.1890   18.7970 H   0  0  0  0  0  0  0  0  0  0  0  0
   35.9220    8.5140   16.1060 H   0  0  0  0  0  0  0  0  0  0  0  0
   38.8510    7.5110   17.7560 H   0  0  0  0  0  0  0  0  0  0  0  0
   40.9930    6.6530   16.3060 H   0  0  0  0  0  0  0  0  0  0  0  0
   43.3990    7.4290   16.4870 H   0  0  0  0  0  0  0  0  0  0  0  0
   42.2400    8.7260   16.8220 H   0  0  0  0  0  0  0  0  0  0  0  0
   43.1120    7.9620   18.1500 H   0  0  0  0  0  0  0  0  0  0  0  0
   41.0590    6.3820   20.4280 H   0  0  0  0  0  0  0  0  0  0  0  0
   42.6530    6.6700   19.7340 H   0  0  0  0  0  0  0  0  0  0  0  0
   42.0890    5.0190   19.9420 H   0  0  0  0  0  0  0  0  0  0  0  0
   34.9550    6.1210   17.6510 H   0  0  0  0  0  0  0  0  0  0  0  0
   36.1180    4.9140   17.1130 H   0  0  0  0  0  0  0  0  0  0  0  0
   35.4490    6.0460   15.9470 H   0  0  0  0  0  0  0  0  0  0  0  0
   34.0840    9.1960   18.0890 H   0  0  0  0  0  0  0  0  0  0  0  0
   33.2780   10.0820   16.7860 H   0  0  0  0  0  0  0  0  0  0  0  0
   33.1340   10.6150   18.4730 H   0  0  0  0  0  0  0  0  0  0  0  0
   39.1020   10.3050   16.9840 H   0  0  0  0  0  0  0  0  0  0  0  0
   39.3710   11.9250   16.3490 H   0  0  0  0  0  0  0  0  0  0  0  0
   38.2040   10.8550   15.5580 H   0  0  0  0  0  0  0  0  0  0  0  0
   38.8550   12.8320   18.7400 H   0  0  0  0  0  0  0  0  0  0  0  0
   38.5740   11.1720   19.2620 H   0  0  0  0  0  0  0  0  0  0  0  0
   37.3350   12.3980   19.5330 H   0  0  0  0  0  0  0  0  0  0  0  0
  1  2  1  0  0  0  0
  1  6  1  0  0  0  0
  1 21  1  0  0  0  0
  1 22  1  0  0  0  0
  2  3  1  0  0  0  0
  2 23  1  0  0  0  0
  2 24  1  0  0  0  0
  3  4  1  0  0  0  0
  3 25  1  0  0  0  0
  3 26  1  0  0  0  0
  4  5  1  0  0  0  0
  4 27  1  0  0  0  0
  4 28  1  0  0  0  0
  5  6  2  0  0  0  0
  5 20  1  0  0  0  0
  6  7  1  0  0  0  0
  7  8  2  0  0  0  0
  7 29  1  0  0  0  0
  8  9  1  0  0  0  0
  8 30  1  0  0  0  0
  9 10  2  0  0  0  0
  9 19  1  0  0  0  0
 10 11  1  0  0  0  0
 10 31  1  0  0  0  0
 11 12  1  0  0  0  0
 11 13  2  0  0  0  0
 13 14  1  0  0  0  0
 13 15  1  0  0  0  0
 15 16  2  0  0  0  0
 15 18  1  0  0  0  0
 16 17  1  0  0  0  0
 16 32  1  0  0  0  0
 17 33  1  0  0  0  0
 17 34  1  0  0  0  0
 17 35  1  0  0  0  0
 18 36  1  0  0  0  0
 18 37  1  0  0  0  0
 18 38  1  0  0  0  0
 19 39  1  0  0  0  0
 19 40  1  0  0  0  0
 19 41  1  0  0  0  0
 20 42  1  0  0  0  0
 20 43  1  0  0  0  0
 20 44  1  0  0  0  0
 21 45  1  0  0  0  0
 21 46  1  0  0  0  0
 21 47  1  0  0  0  0
 22 48  1  0  0  0  0
 22 49  1  0  0  0  0
 22 50  1  0  0  0  0
M  END
>  <mseq>
1

>  <E>
49.701077

>  <dE>
1.5516375

>  <chi>
1

>  <rgyr>
3.8439968

>  <glob>
0.26551199

>  <ecc>
0.8125515

$$$$
1u19A_original.pdb
  MOE2011           3D

 50 50  0  0  0  0  0  0  0  0999 V2000
   40.7770    9.2930   19.1280 C   0  0  0  0  0  0  0  0  0  0  0  0
   41.6320   10.3930   19.8140 C   0  0  0  0  0  0  0  0  0  0  0  0
   42.0870   11.4640   18.8360 C   0  0  0  0  0  0  0  0  0  0  0  0
   40.8830   12.1520   18.2050 C   0  0  0  0  0  0  0  0  0  0  0  0
   39.7750   11.2100   17.7800 C   0  0  0  0  0  0  0  0  0  0  0  0
   39.7350    9.9110   18.1660 C   0  0  0  0  0  0  0  0  0  0  0  0
   38.6980    9.0000   17.6890 C   0  0  0  0  0  0  0  0  0  0  0  0
   38.6010    8.5920   16.4120 C   0  0  0  0  0  0  0  0  0  0  0  0
   37.6000    7.6530   15.9140 C   0  0  0  0  0  0  0  0  0  0  0  0
   36.2950    7.8110   16.2150 C   0  0  0  0  0  0  0  0  0  0  0  0
   35.1890    6.9870   15.7670 C   0  0  0  0  0  0  0  0  0  0  0  0
   35.4110    6.2080   15.0400 H   0  0  0  0  0  0  0  0  0  0  0  0
   33.9000    7.1100   16.1300 C   0  0  0  0  0  0  0  0  0  0  0  0
   33.1760    6.4450   15.6550 H   0  0  0  0  0  0  0  0  0  0  0  0
   33.3180    8.0570   17.0740 C   0  0  0  0  0  0  0  0  0  0  0  0
   33.6970    8.0600   18.3670 C   0  0  0  0  0  0  0  0  0  0  0  0
   33.2120    8.9450   19.4710 C   0  0  0  0  0  0  0  0  0  0  0  0
   32.2550    8.9350   16.4680 C   0  0  0  0  0  0  0  0  0  0  0  0
   38.1860    6.5760   15.0360 C   0  0  0  0  0  0  0  0  0  0  0  0
   38.7390   11.8890   16.9140 C   0  0  0  0  0  0  0  0  0  0  0  0
   41.7080    8.3480   18.3330 C   0  0  0  0  0  0  0  0  0  0  0  0
   40.1190    8.4770   20.2660 C   0  0  0  0  0  0  0  0  0  0  0  0
   41.0520   10.8750   20.6130 H   0  0  0  0  0  0  0  0  0  0  0  0
   42.5100    9.9480   20.3000 H   0  0  0  0  0  0  0  0  0  0  0  0
   42.7030   12.2080   19.3550 H   0  0  0  0  0  0  0  0  0  0  0  0
   42.7210   11.0260   18.0560 H   0  0  0  0  0  0  0  0  0  0  0  0
   40.4650   12.8720   18.9200 H   0  0  0  0  0  0  0  0  0  0  0  0
   41.2320   12.7280   17.3390 H   0  0  0  0  0  0  0  0  0  0  0  0
   38.0100    8.6220   18.4430 H   0  0  0  0  0  0  0  0  0  0  0  0
   39.3270    8.9400   15.6770 H   0  0  0  0  0  0  0  0  0  0  0  0
   36.0150    8.6570   16.8450 H   0  0  0  0  0  0  0  0  0  0  0  0
   34.4550    7.3440   18.6900 H   0  0  0  0  0  0  0  0  0  0  0  0
   34.0670    9.4420   19.9410 H   0  0  0  0  0  0  0  0  0  0  0  0
   32.5210    9.7220   19.1430 H   0  0  0  0  0  0  0  0  0  0  0  0
   32.7100    8.3410   20.2340 H   0  0  0  0  0  0  0  0  0  0  0  0
   32.6900    9.5800   15.6970 H   0  0  0  0  0  0  0  0  0  0  0  0
   31.7620    9.5840   17.1950 H   0  0  0  0  0  0  0  0  0  0  0  0
   31.4710    8.3260   16.0040 H   0  0  0  0  0  0  0  0  0  0  0  0
   38.5820    7.0110   14.1110 H   0  0  0  0  0  0  0  0  0  0  0  0
   37.4690    5.8020   14.7550 H   0  0  0  0  0  0  0  0  0  0  0  0
   39.0080    6.0680   15.5540 H   0  0  0  0  0  0  0  0  0  0  0  0
   38.4230   12.8310   17.3760 H   0  0  0  0  0  0  0  0  0  0  0  0
   37.8310   11.2970   16.7680 H   0  0  0  0  0  0  0  0  0  0  0  0
   39.1620   12.1140   15.9290 H   0  0  0  0  0  0  0  0  0  0  0  0
   41.1640    7.4790   17.9440 H   0  0  0  0  0  0  0  0  0  0  0  0
   42.5140    7.9640   18.9680 H   0  0  0  0  0  0  0  0  0  0  0  0
   42.1690    8.8530   17.4780 H   0  0  0  0  0  0  0  0  0  0  0  0
   39.3800    9.0770   20.8090 H   0  0  0  0  0  0  0  0  0  0  0  0
   40.8700    8.1390   20.9900 H   0  0  0  0  0  0  0  0  0  0  0  0
   39.6140    7.5800   19.8910 H   0  0  0  0  0  0  0  0  0  0  0  0
  1  2  1  0  0  0  0
  1  6  1  0  0  0  0
  1 21  1  0  0  0  0
  1 22  1  0  0  0  0
  2  3  1  0  0  0  0
  2 23  1  0  0  0  0
  2 24  1  0  0  0  0
  3  4  1  0  0  0  0
  3 25  1  0  0  0  0
  3 26  1  0  0  0  0
  4  5  1  0  0  0  0
  4 27  1  0  0  0  0
  4 28  1  0  0  0  0
  5  6  2  0  0  0  0
  5 20  1  0  0  0  0
  6  7  1  0  0  0  0
  7  8  2  0  0  0  0
  7 29  1  0  0  0  0
  8  9  1  0  0  0  0
  8 30  1  0  0  0  0
  9 10  2  0  0  0  0
  9 19  1  0  0  0  0
 10 11  1  0  0  0  0
 10 31  1  0  0  0  0
 11 12  1  0  0  0  0
 11 13  2  0  0  0  0
 13 14  1  0  0  0  0
 13 15  1  0  0  0  0
 15 16  2  0  0  0  0
 15 18  1  0  0  0  0
 16 17  1  0  0  0  0
 16 32  1  0  0  0  0
 17 33  1  0  0  0  0
 17 34  1  0  0  0  0
 17 35  1  0  0  0  0
 18 36  1  0  0  0  0
 18 37  1  0  0  0  0
 18 38  1  0  0  0  0
 19 39  1  0  0  0  0
 19 40  1  0  0  0  0
 19 41  1  0  0  0  0
 20 42  1  0  0  0  0
 20 43  1  0  0  0  0
 20 44  1  0  0  0  0
 21 45  1  0  0  0  0
 21 46  1  0  0  0  0
 21 47  1  0  0  0  0
 22 48  1  0  0  0  0
 22 49  1  0  0  0  0
 22 50  1  0  0  0  0
M  END
>  <mseq>
1

>  <E>
49.771282

>  <dE>
1.6218433

>  <chi>
1

>  <rgyr>
3.8907175

>  <glob>
0.26676697

>  <ecc>
0.93007058

$$$$
1u19A_original.pdb
  MOE2011           3D

 50 50  0  0  0  0  0  0  0  0999 V2000
   40.5830    7.2590   17.1810 C   0  0  0  0  0  0  0  0  0  0  0  0
   41.9190    7.3740   16.3970 C   0  0  0  0  0  0  0  0  0  0  0  0
   42.7890    8.5130   16.9040 C   0  0  0  0  0  0  0  0  0  0  0  0
   42.0600    9.8420   16.7560 C   0  0  0  0  0  0  0  0  0  0  0  0
   40.6030    9.8070   17.1710 C   0  0  0  0  0  0  0  0  0  0  0  0
   39.9370    8.6480   17.3940 C   0  0  0  0  0  0  0  0  0  0  0  0
   38.5540    8.6360   17.8620 C   0  0  0  0  0  0  0  0  0  0  0  0
   38.1810    9.0500   19.0850 C   0  0  0  0  0  0  0  0  0  0  0  0
   36.8130    9.0130   19.5940 C   0  0  0  0  0  0  0  0  0  0  0  0
   35.7890    9.4900   18.8570 C   0  0  0  0  0  0  0  0  0  0  0  0
   34.3920    9.5550   19.2420 C   0  0  0  0  0  0  0  0  0  0  0  0
   34.1430    9.2740   20.2640 H   0  0  0  0  0  0  0  0  0  0  0  0
   33.3690    9.9650   18.4720 C   0  0  0  0  0  0  0  0  0  0  0  0
   32.3790   10.0110   18.9310 H   0  0  0  0  0  0  0  0  0  0  0  0
   33.4070   10.3990   17.0800 C   0  0  0  0  0  0  0  0  0  0  0  0
   33.8180    9.5590   16.1100 C   0  0  0  0  0  0  0  0  0  0  0  0
   33.9190    9.8210   14.6410 C   0  0  0  0  0  0  0  0  0  0  0  0
   32.8960   11.8000   16.8710 C   0  0  0  0  0  0  0  0  0  0  0  0
   36.7170    8.4440   20.9880 C   0  0  0  0  0  0  0  0  0  0  0  0
   39.9990   11.1890   17.2790 C   0  0  0  0  0  0  0  0  0  0  0  0
   39.6770    6.3060   16.3650 C   0  0  0  0  0  0  0  0  0  0  0  0
   40.8540    6.6060   18.5550 C   0  0  0  0  0  0  0  0  0  0  0  0
   42.4800    6.4330   16.4580 H   0  0  0  0  0  0  0  0  0  0  0  0
   41.7150    7.5400   15.3300 H   0  0  0  0  0  0  0  0  0  0  0  0
   43.0620    8.3490   17.9520 H   0  0  0  0  0  0  0  0  0  0  0  0
   43.7280    8.5460   16.3390 H   0  0  0  0  0  0  0  0  0  0  0  0
   42.5950   10.5950   17.3490 H   0  0  0  0  0  0  0  0  0  0  0  0
   42.1100   10.1660   15.7090 H   0  0  0  0  0  0  0  0  0  0  0  0
   37.8190    8.2260   17.1700 H   0  0  0  0  0  0  0  0  0  0  0  0
   38.9350    9.4120   19.7850 H   0  0  0  0  0  0  0  0  0  0  0  0
   36.0160    9.8970   17.8710 H   0  0  0  0  0  0  0  0  0  0  0  0
   34.1290    8.5510   16.3900 H   0  0  0  0  0  0  0  0  0  0  0  0
   33.6950   10.8520   14.3600 H   0  0  0  0  0  0  0  0  0  0  0  0
   34.9360    9.6020   14.3010 H   0  0  0  0  0  0  0  0  0  0  0  0
   33.2310    9.1630   14.1000 H   0  0  0  0  0  0  0  0  0  0  0  0
   32.8480   12.0920   15.8200 H   0  0  0  0  0  0  0  0  0  0  0  0
   33.5470   12.5200   17.3810 H   0  0  0  0  0  0  0  0  0  0  0  0
   31.8840   11.9050   17.2770 H   0  0  0  0  0  0  0  0  0  0  0  0
   37.2010    7.4610   21.0310 H   0  0  0  0  0  0  0  0  0  0  0  0
   35.6900    8.3020   21.3320 H   0  0  0  0  0  0  0  0  0  0  0  0
   37.2170    9.1050   21.7050 H   0  0  0  0  0  0  0  0  0  0  0  0
   40.4130   11.7130   18.1470 H   0  0  0  0  0  0  0  0  0  0  0  0
   38.9090   11.1870   17.3710 H   0  0  0  0  0  0  0  0  0  0  0  0
   40.2330   11.7720   16.3810 H   0  0  0  0  0  0  0  0  0  0  0  0
   38.7650    6.0370   16.9090 H   0  0  0  0  0  0  0  0  0  0  0  0
   40.1990    5.3690   16.1370 H   0  0  0  0  0  0  0  0  0  0  0  0
   39.3800    6.7600   15.4120 H   0  0  0  0  0  0  0  0  0  0  0  0
   41.4520    7.2540   19.2060 H   0  0  0  0  0  0  0  0  0  0  0  0
   41.3950    5.6590   18.4420 H   0  0  0  0  0  0  0  0  0  0  0  0
   39.9220    6.3810   19.0870 H   0  0  0  0  0  0  0  0  0  0  0  0
  1  2  1  0  0  0  0
  1  6  1  0  0  0  0
  1 21  1  0  0  0  0
  1 22  1  0  0  0  0
  2  3  1  0  0  0  0
  2 23  1  0  0  0  0
  2 24  1  0  0  0  0
  3  4  1  0  0  0  0
  3 25  1  0  0  0  0
  3 26  1  0  0  0  0
  4  5  1  0  0  0  0
  4 27  1  0  0  0  0
  4 28  1  0  0  0  0
  5  6  2  0  0  0  0
  5 20  1  0  0  0  0
  6  7  1  0  0  0  0
  7  8  2  0  0  0  0
  7 29  1  0  0  0  0
  8  9  1  0  0  0  0
  8 30  1  0  0  0  0
  9 10  2  0  0  0  0
  9 19  1  0  0  0  0
 10 11  1  0  0  0  0
 10 31  1  0  0  0  0
 11 12  1  0  0  0  0
 11 13  2  0  0  0  0
 13 14  1  0  0  0  0
 13 15  1  0  0  0  0
 15 16  2  0  0  0  0
 15 18  1  0  0  0  0
 16 17  1  0  0  0  0
 16 32  1  0  0  0  0
 17 33  1  0  0  0  0
 17 34  1  0  0  0  0
 17 35  1  0  0  0  0
 18 36  1  0  0  0  0
 18 37  1  0  0  0  0
 18 38  1  0  0  0  0
 19 39  1  0  0  0  0
 19 40  1  0  0  0  0
 19 41  1  0  0  0  0
 20 42  1  0  0  0  0
 20 43  1  0  0  0  0
 20 44  1  0  0  0  0
 21 45  1  0  0  0  0
 21 46  1  0  0  0  0
 21 47  1  0  0  0  0
 22 48  1  0  0  0  0
 22 49  1  0  0  0  0
 22 50  1  0  0  0  0
M  END
>  <mseq>
1

>  <E>
49.77129

>  <dE>
1.6218518

>  <chi>
1

>  <rgyr>
3.8904989

>  <glob>
0.26685774

>  <ecc>
0.93021518

$$$$
1u19A_original.pdb
  MOE2011           3D

 50 50  0  0  0  0  0  0  0  0999 V2000
   39.8160    6.6640   19.7730 C   0  0  0  0  0  0  0  0  0  0  0  0
   40.6060    5.3350   19.6250 C   0  0  0  0  0  0  0  0  0  0  0  0
   40.3340    4.6470   18.2970 C   0  0  0  0  0  0  0  0  0  0  0  0
   40.7420    5.5490   17.1400 C   0  0  0  0  0  0  0  0  0  0  0  0
   40.3310    6.9990   17.3000 C   0  0  0  0  0  0  0  0  0  0  0  0
   39.8830    7.5030   18.4760 C   0  0  0  0  0  0  0  0  0  0  0  0
   39.4250    8.8860   18.5940 C   0  0  0  0  0  0  0  0  0  0  0  0
   38.3050    9.3440   18.0070 C   0  0  0  0  0  0  0  0  0  0  0  0
   37.7670   10.7050   18.0940 C   0  0  0  0  0  0  0  0  0  0  0  0
   36.6030   10.9710   17.4620 C   0  0  0  0  0  0  0  0  0  0  0  0
   35.8760   12.2240   17.4590 C   0  0  0  0  0  0  0  0  0  0  0  0
   36.1560   12.9380   18.2330 H   0  0  0  0  0  0  0  0  0  0  0  0
   34.8440   12.5940   16.6800 C   0  0  0  0  0  0  0  0  0  0  0  0
   34.4000   13.5610   16.9390 H   0  0  0  0  0  0  0  0  0  0  0  0
   34.2060   11.9420   15.5370 C   0  0  0  0  0  0  0  0  0  0  0  0
   32.9380   12.2900   15.2340 C   0  0  0  0  0  0  0  0  0  0  0  0
   32.0860   11.7640   14.1200 C   0  0  0  0  0  0  0  0  0  0  0  0
   35.0100   10.9970   14.6810 C   0  0  0  0  0  0  0  0  0  0  0  0
   38.5710   11.7210   18.8730 C   0  0  0  0  0  0  0  0  0  0  0  0
   40.4980    7.7920   16.0240 C   0  0  0  0  0  0  0  0  0  0  0  0
   38.3390    6.3430   20.0980 C   0  0  0  0  0  0  0  0  0  0  0  0
   40.4280    7.4030   20.9870 C   0  0  0  0  0  0  0  0  0  0  0  0
   41.6850    5.5290   19.7020 H   0  0  0  0  0  0  0  0  0  0  0  0
   40.3600    4.6490   20.4460 H   0  0  0  0  0  0  0  0  0  0  0  0
   40.8940    3.7060   18.2410 H   0  0  0  0  0  0  0  0  0  0  0  0
   39.2740    4.3840   18.2130 H   0  0  0  0  0  0  0  0  0  0  0  0
   41.8330    5.5140   17.0230 H   0  0  0  0  0  0  0  0  0  0  0  0
   40.3090    5.1410   16.2180 H   0  0  0  0  0  0  0  0  0  0  0  0
   40.0360    9.5270   19.2260 H   0  0  0  0  0  0  0  0  0  0  0  0
   37.7240    8.6400   17.4080 H   0  0  0  0  0  0  0  0  0  0  0  0
   36.1160   10.1580   16.9270 H   0  0  0  0  0  0  0  0  0  0  0  0
   32.4200   13.0180   15.8610 H   0  0  0  0  0  0  0  0  0  0  0  0
   31.9290   12.5440   13.3700 H   0  0  0  0  0  0  0  0  0  0  0  0
   32.5080   10.8850   13.6270 H   0  0  0  0  0  0  0  0  0  0  0  0
   31.1080   11.4720   14.5180 H   0  0  0  0  0  0  0  0  0  0  0  0
   34.9280    9.9710   15.0510 H   0  0  0  0  0  0  0  0  0  0  0  0
   36.0670   11.2850   14.6490 H   0  0  0  0  0  0  0  0  0  0  0  0
   34.6780   11.0040   13.6380 H   0  0  0  0  0  0  0  0  0  0  0  0
   38.6050   11.4490   19.9340 H   0  0  0  0  0  0  0  0  0  0  0  0
   38.1720   12.7360   18.8120 H   0  0  0  0  0  0  0  0  0  0  0  0
   39.5960   11.7760   18.4900 H   0  0  0  0  0  0  0  0  0  0  0  0
   39.7520    7.4780   15.2860 H   0  0  0  0  0  0  0  0  0  0  0  0
   41.4940    7.6170   15.6020 H   0  0  0  0  0  0  0  0  0  0  0  0
   40.4060    8.8720   16.1620 H   0  0  0  0  0  0  0  0  0  0  0  0
   37.8300    5.8620   19.2560 H   0  0  0  0  0  0  0  0  0  0  0  0
   37.7750    7.2500   20.3460 H   0  0  0  0  0  0  0  0  0  0  0  0
   38.2620    5.6720   20.9610 H   0  0  0  0  0  0  0  0  0  0  0  0
   41.4520    7.7330   20.7770 H   0  0  0  0  0  0  0  0  0  0  0  0
   40.4630    6.7490   21.8670 H   0  0  0  0  0  0  0  0  0  0  0  0
   39.8420    8.2840   21.2710 H   0  0  0  0  0  0  0  0  0  0  0  0
  1  2  1  0  0  0  0
  1  6  1  0  0  0  0
  1 21  1  0  0  0  0
  1 22  1  0  0  0  0
  2  3  1  0  0  0  0
  2 23  1  0  0  0  0
  2 24  1  0  0  0  0
  3  4  1  0  0  0  0
  3 25  1  0  0  0  0
  3 26  1  0  0  0  0
  4  5  1  0  0  0  0
  4 27  1  0  0  0  0
  4 28  1  0  0  0  0
  5  6  2  0  0  0  0
  5 20  1  0  0  0  0
  6  7  1  0  0  0  0
  7  8  2  0  0  0  0
  7 29  1  0  0  0  0
  8  9  1  0  0  0  0
  8 30  1  0  0  0  0
  9 10  2  0  0  0  0
  9 19  1  0  0  0  0
 10 11  1  0  0  0  0
 10 31  1  0  0  0  0
 11 12  1  0  0  0  0
 11 13  2  0  0  0  0
 13 14  1  0  0  0  0
 13 15  1  0  0  0  0
 15 16  2  0  0  0  0
 15 18  1  0  0  0  0
 16 17  1  0  0  0  0
 16 32  1  0  0  0  0
 17 33  1  0  0  0  0
 17 34  1  0  0  0  0
 17 35  1  0  0  0  0
 18 36  1  0  0  0  0
 18 37  1  0  0  0  0
 18 38  1  0  0  0  0
 19 39  1  0  0  0  0
 19 40  1  0  0  0  0
 19 41  1  0  0  0  0
 20 42  1  0  0  0  0
 20 43  1  0  0  0  0
 20 44  1  0  0  0  0
 21 45  1  0  0  0  0
 21 46  1  0  0  0  0
 21 47  1  0  0  0  0
 22 48  1  0  0  0  0
 22 49  1  0  0  0  0
 22 50  1  0  0  0  0
M  END
>  <mseq>
1

>  <E>
49.80265

>  <dE>
1.653211

>  <chi>
1

>  <rgyr>
4.2569098

>  <glob>
0.17973739

>  <ecc>
0.93602926

$$$$
1u19A_original.pdb
  MOE2011           3D

 50 50  0  0  0  0  0  0  0  0999 V2000
   35.5070    8.5990   14.6780 C   0  0  0  0  0  0  0  0  0  0  0  0
   34.6490    9.4660   13.7180 C   0  0  0  0  0  0  0  0  0  0  0  0
   34.9960   10.9440   13.8070 C   0  0  0  0  0  0  0  0  0  0  0  0
   34.7580   11.4590   15.2210 C   0  0  0  0  0  0  0  0  0  0  0  0
   35.2470   10.5340   16.3160 C   0  0  0  0  0  0  0  0  0  0  0  0
   35.6160    9.2520   16.0760 C   0  0  0  0  0  0  0  0  0  0  0  0
   36.1520    8.3960   17.1330 C   0  0  0  0  0  0  0  0  0  0  0  0
   37.3500    8.5990   17.7100 C   0  0  0  0  0  0  0  0  0  0  0  0
   37.9660    7.7770   18.7560 C   0  0  0  0  0  0  0  0  0  0  0  0
   39.2000    8.1180   19.1890 C   0  0  0  0  0  0  0  0  0  0  0  0
   40.0060    7.4210   20.1700 C   0  0  0  0  0  0  0  0  0  0  0  0
   39.7020    6.3990   20.3950 H   0  0  0  0  0  0  0  0  0  0  0  0
   41.1280    7.8370   20.7830 C   0  0  0  0  0  0  0  0  0  0  0  0
   41.6100    7.0830   21.4140 H   0  0  0  0  0  0  0  0  0  0  0  0
   41.8260    9.1220   20.7660 C   0  0  0  0  0  0  0  0  0  0  0  0
   43.1370    9.1370   21.0860 C   0  0  0  0  0  0  0  0  0  0  0  0
   44.0530   10.3210   21.1380 C   0  0  0  0  0  0  0  0  0  0  0  0
   41.0450   10.3840   20.5040 C   0  0  0  0  0  0  0  0  0  0  0  0
   37.1620    6.6150   19.2900 C   0  0  0  0  0  0  0  0  0  0  0  0
   35.2530   11.1980   17.6750 C   0  0  0  0  0  0  0  0  0  0  0  0
   34.8360    7.2060   14.7280 C   0  0  0  0  0  0  0  0  0  0  0  0
   36.9230    8.4310   14.0820 C   0  0  0  0  0  0  0  0  0  0  0  0
   34.7720    9.1260   12.6820 H   0  0  0  0  0  0  0  0  0  0  0  0
   33.5820    9.3450   13.9550 H   0  0  0  0  0  0  0  0  0  0  0  0
   36.0410   11.1090   13.5180 H   0  0  0  0  0  0  0  0  0  0  0  0
   34.3840   11.5160   13.1010 H   0  0  0  0  0  0  0  0  0  0  0  0
   35.2470   12.4370   15.3160 H   0  0  0  0  0  0  0  0  0  0  0  0
   33.6830   11.6250   15.3670 H   0  0  0  0  0  0  0  0  0  0  0  0
   35.5280    7.5480   17.4060 H   0  0  0  0  0  0  0  0  0  0  0  0
   37.9370    9.4540   17.3680 H   0  0  0  0  0  0  0  0  0  0  0  0
   39.6800    8.9810   18.7310 H   0  0  0  0  0  0  0  0  0  0  0  0
   43.6410    8.1960   21.3160 H   0  0  0  0  0  0  0  0  0  0  0  0
   44.3300   10.5330   22.1750 H   0  0  0  0  0  0  0  0  0  0  0  0
   44.9680   10.0980   20.5800 H   0  0  0  0  0  0  0  0  0  0  0  0
   43.6220   11.2240   20.6990 H   0  0  0  0  0  0  0  0  0  0  0  0
   40.0170   10.3050   20.8750 H   0  0  0  0  0  0  0  0  0  0  0  0
   41.0240   10.6140   19.4350 H   0  0  0  0  0  0  0  0  0  0  0  0
   41.4730   11.2480   21.0240 H   0  0  0  0  0  0  0  0  0  0  0  0
   37.6310    6.1100   20.1370 H   0  0  0  0  0  0  0  0  0  0  0  0
   37.0100    5.8630   18.5080 H   0  0  0  0  0  0  0  0  0  0  0  0
   36.1830    6.9550   19.6460 H   0  0  0  0  0  0  0  0  0  0  0  0
   34.2900   11.6910   17.8540 H   0  0  0  0  0  0  0  0  0  0  0  0
   36.0410   11.9570   17.7190 H   0  0  0  0  0  0  0  0  0  0  0  0
   35.4030   10.5020   18.5040 H   0  0  0  0  0  0  0  0  0  0  0  0
   34.6770    6.8120   13.7180 H   0  0  0  0  0  0  0  0  0  0  0  0
   33.8600    7.2530   15.2250 H   0  0  0  0  0  0  0  0  0  0  0  0
   35.4500    6.4710   15.2610 H   0  0  0  0  0  0  0  0  0  0  0  0
   36.8760    8.0560   13.0530 H   0  0  0  0  0  0  0  0  0  0  0  0
   37.5210    7.7140   14.6570 H   0  0  0  0  0  0  0  0  0  0  0  0
   37.4750    9.3770   14.0660 H   0  0  0  0  0  0  0  0  0  0  0  0
  1  2  1  0  0  0  0
  1  6  1  0  0  0  0
  1 21  1  0  0  0  0
  1 22  1  0  0  0  0
  2  3  1  0  0  0  0
  2 23  1  0  0  0  0
  2 24  1  0  0  0  0
  3  4  1  0  0  0  0
  3 25  1  0  0  0  0
  3 26  1  0  0  0  0
  4  5  1  0  0  0  0
  4 27  1  0  0  0  0
  4 28  1  0  0  0  0
  5  6  2  0  0  0  0
  5 20  1  0  0  0  0
  6  7  1  0  0  0  0
  7  8  2  0  0  0  0
  7 29  1  0  0  0  0
  8  9  1  0  0  0  0
  8 30  1  0  0  0  0
  9 10  2  0  0  0  0
  9 19  1  0  0  0  0
 10 11  1  0  0  0  0
 10 31  1  0  0  0  0
 11 12  1  0  0  0  0
 11 13  2  0  0  0  0
 13 14  1  0  0  0  0
 13 15  1  0  0  0  0
 15 16  2  0  0  0  0
 15 18  1  0  0  0  0
 16 17  1  0  0  0  0
 16 32  1  0  0  0  0
 17 33  1  0  0  0  0
 17 34  1  0  0  0  0
 17 35  1  0  0  0  0
 18 36  1  0  0  0  0
 18 37  1  0  0  0  0
 18 38  1  0  0  0  0
 19 39  1  0  0  0  0
 19 40  1  0  0  0  0
 19 41  1  0  0  0  0
 20 42  1  0  0  0  0
 20 43  1  0  0  0  0
 20 44  1  0  0  0  0
 21 45  1  0  0  0  0
 21 46  1  0  0  0  0
 21 47  1  0  0  0  0
 22 48  1  0  0  0  0
 22 49  1  0  0  0  0
 22 50  1  0  0  0  0
M  END
>  <mseq>
1

>  <E>
49.802666

>  <dE>
1.6532252

>  <chi>
1

>  <rgyr>
4.2568593

>  <glob>
0.17976211

>  <ecc>
0.93615073

$$$$
1u19A_original.pdb
  MOE2011           3D

 50 50  0  0  0  0  0  0  0  0999 V2000
   35.5500   11.9040   18.1960 C   0  0  0  0  0  0  0  0  0  0  0  0
   35.4120   13.4240   17.9110 C   0  0  0  0  0  0  0  0  0  0  0  0
   36.6800   14.0180   17.3200 C   0  0  0  0  0  0  0  0  0  0  0  0
   37.0190   13.3370   16.0000 C   0  0  0  0  0  0  0  0  0  0  0  0
   36.8660   11.8300   16.0150 C   0  0  0  0  0  0  0  0  0  0  0  0
   36.2310   11.1720   17.0160 C   0  0  0  0  0  0  0  0  0  0  0  0
   36.1540    9.7130   17.0490 C   0  0  0  0  0  0  0  0  0  0  0  0
   37.2220    8.9220   17.2510 C   0  0  0  0  0  0  0  0  0  0  0  0
   37.2260    7.4570   17.3170 C   0  0  0  0  0  0  0  0  0  0  0  0
   38.4100    6.8310   17.4920 C   0  0  0  0  0  0  0  0  0  0  0  0
   38.6450    5.4020   17.5350 C   0  0  0  0  0  0  0  0  0  0  0  0
   37.8430    4.7760   17.1440 H   0  0  0  0  0  0  0  0  0  0  0  0
   39.7540    4.7450   17.9190 C   0  0  0  0  0  0  0  0  0  0  0  0
   39.7190    3.6620   17.7660 H   0  0  0  0  0  0  0  0  0  0  0  0
   41.0060    5.2150   18.5120 C   0  0  0  0  0  0  0  0  0  0  0  0
   42.1030    4.4400   18.3760 C   0  0  0  0  0  0  0  0  0  0  0  0
   43.4820    4.7100   18.8930 C   0  0  0  0  0  0  0  0  0  0  0  0
   41.0050    6.4750   19.3390 C   0  0  0  0  0  0  0  0  0  0  0  0
   35.8930    6.7550   17.2020 C   0  0  0  0  0  0  0  0  0  0  0  0
   37.4750   11.1750   14.7960 C   0  0  0  0  0  0  0  0  0  0  0  0
   36.3920   11.7010   19.4770 C   0  0  0  0  0  0  0  0  0  0  0  0
   34.1210   11.3780   18.4710 C   0  0  0  0  0  0  0  0  0  0  0  0
   34.5850   13.6010   17.2090 H   0  0  0  0  0  0  0  0  0  0  0  0
   35.1520   13.9640   18.8310 H   0  0  0  0  0  0  0  0  0  0  0  0
   36.5480   15.0930   17.1530 H   0  0  0  0  0  0  0  0  0  0  0  0
   37.5150   13.9130   18.0220 H   0  0  0  0  0  0  0  0  0  0  0  0
   36.3710   13.7400   15.2110 H   0  0  0  0  0  0  0  0  0  0  0  0
   38.0490   13.6020   15.7320 H   0  0  0  0  0  0  0  0  0  0  0  0
   35.1560    9.2970   16.9280 H   0  0  0  0  0  0  0  0  0  0  0  0
   38.1930    9.4060   17.3800 H   0  0  0  0  0  0  0  0  0  0  0  0
   39.3050    7.4450   17.5660 H   0  0  0  0  0  0  0  0  0  0  0  0
   42.0330    3.5110   17.8070 H   0  0  0  0  0  0  0  0  0  0  0  0
   43.6160    5.7270   19.2670 H   0  0  0  0  0  0  0  0  0  0  0  0
   43.7230    4.0070   19.6960 H   0  0  0  0  0  0  0  0  0  0  0  0
   44.2080    4.5650   18.0850 H   0  0  0  0  0  0  0  0  0  0  0  0
   41.2120    7.3490   18.7160 H   0  0  0  0  0  0  0  0  0  0  0  0
   41.7570    6.4450   20.1350 H   0  0  0  0  0  0  0  0  0  0  0  0
   40.0480    6.6170   19.8530 H   0  0  0  0  0  0  0  0  0  0  0  0
   35.1930    7.1310   17.9560 H   0  0  0  0  0  0  0  0  0  0  0  0
   35.9520    5.6750   17.3580 H   0  0  0  0  0  0  0  0  0  0  0  0
   35.4600    6.9150   16.2080 H   0  0  0  0  0  0  0  0  0  0  0  0
   38.5670   11.2420   14.8410 H   0  0  0  0  0  0  0  0  0  0  0  0
   37.1360   11.6840   13.8880 H   0  0  0  0  0  0  0  0  0  0  0  0
   37.2030   10.1220   14.6800 H   0  0  0  0  0  0  0  0  0  0  0  0
   36.4010   10.6510   19.7920 H   0  0  0  0  0  0  0  0  0  0  0  0
   35.9860   12.2830   20.3120 H   0  0  0  0  0  0  0  0  0  0  0  0
   37.4340   12.0070   19.3340 H   0  0  0  0  0  0  0  0  0  0  0  0
   33.6230   11.9800   19.2400 H   0  0  0  0  0  0  0  0  0  0  0  0
   34.1240   10.3430   18.8320 H   0  0  0  0  0  0  0  0  0  0  0  0
   33.5030   11.4170   17.5660 H   0  0  0  0  0  0  0  0  0  0  0  0
  1  2  1  0  0  0  0
  1  6  1  0  0  0  0
  1 21  1  0  0  0  0
  1 22  1  0  0  0  0
  2  3  1  0  0  0  0
  2 23  1  0  0  0  0
  2 24  1  0  0  0  0
  3  4  1  0  0  0  0
  3 25  1  0  0  0  0
  3 26  1  0  0  0  0
  4  5  1  0  0  0  0
  4 27  1  0  0  0  0
  4 28  1  0  0  0  0
  5  6  2  0  0  0  0
  5 20  1  0  0  0  0
  6  7  1  0  0  0  0
  7  8  2  0  0  0  0
  7 29  1  0  0  0  0
  8  9  1  0  0  0  0
  8 30  1  0  0  0  0
  9 10  2  0  0  0  0
  9 19  1  0  0  0  0
 10 11  1  0  0  0  0
 10 31  1  0  0  0  0
 11 12  1  0  0  0  0
 11 13  2  0  0  0  0
 13 14  1  0  0  0  0
 13 15  1  0  0  0  0
 15 16  2  0  0  0  0
 15 18  1  0  0  0  0
 16 17  1  0  0  0  0
 16 32  1  0  0  0  0
 17 33  1  0  0  0  0
 17 34  1  0  0  0  0
 17 35  1  0  0  0  0
 18 36  1  0  0  0  0
 18 37  1  0  0  0  0
 18 38  1  0  0  0  0
 19 39  1  0  0  0  0
 19 40  1  0  0  0  0
 19 41  1  0  0  0  0
 20 42  1  0  0  0  0
 20 43  1  0  0  0  0
 20 44  1  0  0  0  0
 21 45  1  0  0  0  0
 21 46  1  0  0  0  0
 21 47  1  0  0  0  0
 22 48  1  0  0  0  0
 22 49  1  0  0  0  0
 22 50  1  0  0  0  0
M  END
>  <mseq>
1

>  <E>
49.811783

>  <dE>
1.6623452

>  <chi>
1

>  <rgyr>
4.2477112

>  <glob>
0.18641613

>  <ecc>
0.95862758

$$$$
1u19A_original.pdb
  MOE2011           3D

 50 50  0  0  0  0  0  0  0  0999 V2000
   40.4840   11.4000   18.6910 C   0  0  0  0  0  0  0  0  0  0  0  0
   41.4160   12.5120   18.1370 C   0  0  0  0  0  0  0  0  0  0  0  0
   41.0640   12.9020   16.7100 C   0  0  0  0  0  0  0  0  0  0  0  0
   41.1910   11.6980   15.7850 C   0  0  0  0  0  0  0  0  0  0  0  0
   40.6170   10.4130   16.3460 C   0  0  0  0  0  0  0  0  0  0  0  0
   40.2670   10.2790   17.6490 C   0  0  0  0  0  0  0  0  0  0  0  0
   39.6500    9.0550   18.1570 C   0  0  0  0  0  0  0  0  0  0  0  0
   38.4110    8.6580   17.8170 C   0  0  0  0  0  0  0  0  0  0  0  0
   37.7160    7.4590   18.2950 C   0  0  0  0  0  0  0  0  0  0  0  0
   36.4800    7.2040   17.8110 C   0  0  0  0  0  0  0  0  0  0  0  0
   35.6440    6.0590   18.1070 C   0  0  0  0  0  0  0  0  0  0  0  0
   36.1480    5.2070   18.5620 H   0  0  0  0  0  0  0  0  0  0  0  0
   34.3420    5.8750   17.8260 C   0  0  0  0  0  0  0  0  0  0  0  0
   33.9590    4.8780   18.0670 H   0  0  0  0  0  0  0  0  0  0  0  0
   33.3350    6.7700   17.2570 C   0  0  0  0  0  0  0  0  0  0  0  0
   32.2570    6.2160   16.6630 C   0  0  0  0  0  0  0  0  0  0  0  0
   31.1050    6.9230   16.0160 C   0  0  0  0  0  0  0  0  0  0  0  0
   33.4760    8.2580   17.4470 C   0  0  0  0  0  0  0  0  0  0  0  0
   38.4300    6.6030   19.3150 C   0  0  0  0  0  0  0  0  0  0  0  0
   40.5070    9.3250   15.3020 C   0  0  0  0  0  0  0  0  0  0  0  0
   41.1470   10.8800   19.9890 C   0  0  0  0  0  0  0  0  0  0  0  0
   39.1180   12.0210   19.0640 C   0  0  0  0  0  0  0  0  0  0  0  0
   41.3730   13.4020   18.7780 H   0  0  0  0  0  0  0  0  0  0  0  0
   42.4600   12.1700   18.1570 H   0  0  0  0  0  0  0  0  0  0  0  0
   40.0450   13.3050   16.6640 H   0  0  0  0  0  0  0  0  0  0  0  0
   41.7300   13.7010   16.3650 H   0  0  0  0  0  0  0  0  0  0  0  0
   40.6980   11.9420   14.8360 H   0  0  0  0  0  0  0  0  0  0  0  0
   42.2520   11.5300   15.5590 H   0  0  0  0  0  0  0  0  0  0  0  0
   40.2520    8.4900   18.8640 H   0  0  0  0  0  0  0  0  0  0  0  0
   37.8550    9.2820   17.1130 H   0  0  0  0  0  0  0  0  0  0  0  0
   36.0660    7.8970   17.0810 H   0  0  0  0  0  0  0  0  0  0  0  0
   32.1830    5.1290   16.5970 H   0  0  0  0  0  0  0  0  0  0  0  0
   30.1990    6.7830   16.6130 H   0  0  0  0  0  0  0  0  0  0  0  0
   31.2720    7.9930   15.8790 H   0  0  0  0  0  0  0  0  0  0  0  0
   30.9270    6.4950   15.0240 H   0  0  0  0  0  0  0  0  0  0  0  0
   34.0400    8.7040   16.6230 H   0  0  0  0  0  0  0  0  0  0  0  0
   33.9730    8.4970   18.3940 H   0  0  0  0  0  0  0  0  0  0  0  0
   32.5040    8.7600   17.4980 H   0  0  0  0  0  0  0  0  0  0  0  0
   39.3300    6.1580   18.8780 H   0  0  0  0  0  0  0  0  0  0  0  0
   37.8210    5.7840   19.7040 H   0  0  0  0  0  0  0  0  0  0  0  0
   38.7200    7.2030   20.1850 H   0  0  0  0  0  0  0  0  0  0  0  0
   39.7190    9.5720   14.5830 H   0  0  0  0  0  0  0  0  0  0  0  0
   40.2920    8.3370   15.7170 H   0  0  0  0  0  0  0  0  0  0  0  0
   41.4530    9.2320   14.7570 H   0  0  0  0  0  0  0  0  0  0  0  0
   40.4930   10.1960   20.5410 H   0  0  0  0  0  0  0  0  0  0  0  0
   41.3840   11.7080   20.6670 H   0  0  0  0  0  0  0  0  0  0  0  0
   42.0820   10.3500   19.7720 H   0  0  0  0  0  0  0  0  0  0  0  0
   38.5700   12.3650   18.1800 H   0  0  0  0  0  0  0  0  0  0  0  0
   39.2450   12.8810   19.7320 H   0  0  0  0  0  0  0  0  0  0  0  0
   38.4760   11.3020   19.5860 H   0  0  0  0  0  0  0  0  0  0  0  0
  1  2  1  0  0  0  0
  1  6  1  0  0  0  0
  1 21  1  0  0  0  0
  1 22  1  0  0  0  0
  2  3  1  0  0  0  0
  2 23  1  0  0  0  0
  2 24  1  0  0  0  0
  3  4  1  0  0  0  0
  3 25  1  0  0  0  0
  3 26  1  0  0  0  0
  4  5  1  0  0  0  0
  4 27  1  0  0  0  0
  4 28  1  0  0  0  0
  5  6  2  0  0  0  0
  5 20  1  0  0  0  0
  6  7  1  0  0  0  0
  7  8  2  0  0  0  0
  7 29  1  0  0  0  0
  8  9  1  0  0  0  0
  8 30  1  0  0  0  0
  9 10  2  0  0  0  0
  9 19  1  0  0  0  0
 10 11  1  0  0  0  0
 10 31  1  0  0  0  0
 11 12  1  0  0  0  0
 11 13  2  0  0  0  0
 13 14  1  0  0  0  0
 13 15  1  0  0  0  0
 15 16  2  0  0  0  0
 15 18  1  0  0  0  0
 16 17  1  0  0  0  0
 16 32  1  0  0  0  0
 17 33  1  0  0  0  0
 17 34  1  0  0  0  0
 17 35  1  0  0  0  0
 18 36  1  0  0  0  0
 18 37  1  0  0  0  0
 18 38  1  0  0  0  0
 19 39  1  0  0  0  0
 19 40  1  0  0  0  0
 19 41  1  0  0  0  0
 20 42  1  0  0  0  0
 20 43  1  0  0  0  0
 20 44  1  0  0  0  0
 21 45  1  0  0  0  0
 21 46  1  0  0  0  0
 21 47  1  0  0  0  0
 22 48  1  0  0  0  0
 22 49  1  0  0  0  0
 22 50  1  0  0  0  0
M  END
>  <mseq>
1

>  <E>
49.811794

>  <dE>
1.6623532

>  <chi>
1

>  <rgyr>
4.2477474

>  <glob>
0.1864

>  <ecc>
0.95865315

$$$$
1u19A_original.pdb
  MOE2011           3D

 50 50  0  0  0  0  0  0  0  0999 V2000
   40.0760   10.8320   15.7360 C   0  0  0  0  0  0  0  0  0  0  0  0
   41.5230   11.3590   15.9350 C   0  0  0  0  0  0  0  0  0  0  0  0
   42.5180   10.2350   16.1760 C   0  0  0  0  0  0  0  0  0  0  0  0
   42.1420    9.4550   17.4300 C   0  0  0  0  0  0  0  0  0  0  0  0
   40.6640    9.1510   17.5580 C   0  0  0  0  0  0  0  0  0  0  0  0
   39.7270    9.7440   16.7780 C   0  0  0  0  0  0  0  0  0  0  0  0
   38.3150    9.3850   16.8690 C   0  0  0  0  0  0  0  0  0  0  0  0
   37.8280    8.1920   16.4880 C   0  0  0  0  0  0  0  0  0  0  0  0
   36.4180    7.8170   16.5350 C   0  0  0  0  0  0  0  0  0  0  0  0
   35.6890    8.0170   17.6520 C   0  0  0  0  0  0  0  0  0  0  0  0
   34.2890    7.6970   17.8520 C   0  0  0  0  0  0  0  0  0  0  0  0
   33.7330    7.3310   16.9910 H   0  0  0  0  0  0  0  0  0  0  0  0
   33.5900    7.8410   18.9920 C   0  0  0  0  0  0  0  0  0  0  0  0
   32.5240    7.6080   18.9620 H   0  0  0  0  0  0  0  0  0  0  0  0
   34.0670    8.3090   20.2880 C   0  0  0  0  0  0  0  0  0  0  0  0
   35.0270    7.6350   20.9510 C   0  0  0  0  0  0  0  0  0  0  0  0
   35.6330    7.9570   22.2800 C   0  0  0  0  0  0  0  0  0  0  0  0
   33.3460    9.5320   20.7890 C   0  0  0  0  0  0  0  0  0  0  0  0
   35.9380    7.1620   15.2640 C   0  0  0  0  0  0  0  0  0  0  0  0
   40.3720    8.1460   18.6500 C   0  0  0  0  0  0  0  0  0  0  0  0
   39.1450   12.0640   15.8360 C   0  0  0  0  0  0  0  0  0  0  0  0
   39.9410   10.2400   14.3150 C   0  0  0  0  0  0  0  0  0  0  0  0
   41.8410   11.9440   15.0620 H   0  0  0  0  0  0  0  0  0  0  0  0
   41.5590   12.0450   16.7920 H   0  0  0  0  0  0  0  0  0  0  0  0
   42.5530    9.5620   15.3120 H   0  0  0  0  0  0  0  0  0  0  0  0
   43.5280   10.6470   16.2910 H   0  0  0  0  0  0  0  0  0  0  0  0
   42.7150    8.5190   17.4360 H   0  0  0  0  0  0  0  0  0  0  0  0
   42.4530   10.0250   18.3150 H   0  0  0  0  0  0  0  0  0  0  0  0
   37.6460   10.1640   17.2340 H   0  0  0  0  0  0  0  0  0  0  0  0
   38.5030    7.4400   16.0780 H   0  0  0  0  0  0  0  0  0  0  0  0
   36.1850    8.4760   18.5090 H   0  0  0  0  0  0  0  0  0  0  0  0
   35.4440    6.7360   20.4940 H   0  0  0  0  0  0  0  0  0  0  0  0
   35.4060    7.1580   22.9930 H   0  0  0  0  0  0  0  0  0  0  0  0
   36.7210    8.0220   22.1780 H   0  0  0  0  0  0  0  0  0  0  0  0
   35.2870    8.9000   22.7060 H   0  0  0  0  0  0  0  0  0  0  0  0
   33.6450    9.8300   21.7960 H   0  0  0  0  0  0  0  0  0  0  0  0
   32.2640    9.3570   20.8190 H   0  0  0  0  0  0  0  0  0  0  0  0
   33.5370   10.3830   20.1260 H   0  0  0  0  0  0  0  0  0  0  0  0
   34.8970    6.8360   15.3030 H   0  0  0  0  0  0  0  0  0  0  0  0
   36.5400    6.2740   15.0390 H   0  0  0  0  0  0  0  0  0  0  0  0
   36.0280    7.8580   14.4220 H   0  0  0  0  0  0  0  0  0  0  0  0
   39.3120    8.0650   18.9030 H   0  0  0  0  0  0  0  0  0  0  0  0
   40.8890    8.4350   19.5720 H   0  0  0  0  0  0  0  0  0  0  0  0
   40.7290    7.1540   18.3530 H   0  0  0  0  0  0  0  0  0  0  0  0
   39.1340   12.4730   16.8530 H   0  0  0  0  0  0  0  0  0  0  0  0
   38.1120   11.8240   15.5590 H   0  0  0  0  0  0  0  0  0  0  0  0
   39.4770   12.8610   15.1600 H   0  0  0  0  0  0  0  0  0  0  0  0
   38.9020    9.9800   14.0820 H   0  0  0  0  0  0  0  0  0  0  0  0
   40.5390    9.3310   14.1920 H   0  0  0  0  0  0  0  0  0  0  0  0
   40.2690   10.9590   13.5550 H   0  0  0  0  0  0  0  0  0  0  0  0
  1  2  1  0  0  0  0
  1  6  1  0  0  0  0
  1 21  1  0  0  0  0
  1 22  1  0  0  0  0
  2  3  1  0  0  0  0
  2 23  1  0  0  0  0
  2 24  1  0  0  0  0
  3  4  1  0  0  0  0
  3 25  1  0  0  0  0
  3 26  1  0  0  0  0
  4  5  1  0  0  0  0
  4 27  1  0  0  0  0
  4 28  1  0  0  0  0
  5  6  2  0  0  0  0
  5 20  1  0  0  0  0
  6  7  1  0  0  0  0
  7  8  2  0  0  0  0
  7 29  1  0  0  0  0
  8  9  1  0  0  0  0
  8 30  1  0  0  0  0
  9 10  2  0  0  0  0
  9 19  1  0  0  0  0
 10 11  1  0  0  0  0
 10 31  1  0  0  0  0
 11 12  1  0  0  0  0
 11 13  2  0  0  0  0
 13 14  1  0  0  0  0
 13 15  1  0  0  0  0
 15 16  2  0  0  0  0
 15 18  1  0  0  0  0
 16 17  1  0  0  0  0
 16 32  1  0  0  0  0
 17 33  1  0  0  0  0
 17 34  1  0  0  0  0
 17 35  1  0  0  0  0
 18 36  1  0  0  0  0
 18 37  1  0  0  0  0
 18 38  1  0  0  0  0
 19 39  1  0  0  0  0
 19 40  1  0  0  0  0
 19 41  1  0  0  0  0
 20 42  1  0  0  0  0
 20 43  1  0  0  0  0
 20 44  1  0  0  0  0
 21 45  1  0  0  0  0
 21 46  1  0  0  0  0
 21 47  1  0  0  0  0
 22 48  1  0  0  0  0
 22 49  1  0  0  0  0
 22 50  1  0  0  0  0
M  END
>  <mseq>
1

>  <E>
49.817543

>  <dE>
1.6681033

>  <chi>
1

>  <rgyr>
3.9185145

>  <glob>
0.25731221

>  <ecc>
0.905222

$$$$
1u19A_original.pdb
  MOE2011           3D

 50 50  0  0  0  0  0  0  0  0999 V2000
   36.6310   12.2540   17.3750 C   0  0  0  0  0  0  0  0  0  0  0  0
   37.0350   13.5370   16.5990 C   0  0  0  0  0  0  0  0  0  0  0  0
   38.4280   14.0200   16.9680 C   0  0  0  0  0  0  0  0  0  0  0  0
   39.4630   12.9490   16.6470 C   0  0  0  0  0  0  0  0  0  0  0  0
   39.0570   11.5460   17.0460 C   0  0  0  0  0  0  0  0  0  0  0  0
   37.7880   11.2290   17.4050 C   0  0  0  0  0  0  0  0  0  0  0  0
   37.4320    9.8860   17.8550 C   0  0  0  0  0  0  0  0  0  0  0  0
   37.8580    9.3560   19.0140 C   0  0  0  0  0  0  0  0  0  0  0  0
   37.4910    8.0310   19.5060 C   0  0  0  0  0  0  0  0  0  0  0  0
   37.5910    6.9480   18.7060 C   0  0  0  0  0  0  0  0  0  0  0  0
   37.2700    5.5770   19.0490 C   0  0  0  0  0  0  0  0  0  0  0  0
   36.8200    5.3980   20.0240 H   0  0  0  0  0  0  0  0  0  0  0  0
   37.4350    4.4960   18.2650 C   0  0  0  0  0  0  0  0  0  0  0  0
   37.0870    3.5360   18.6510 H   0  0  0  0  0  0  0  0  0  0  0  0
   38.0010    4.4350   16.9230 C   0  0  0  0  0  0  0  0  0  0  0  0
   39.2770    4.8060   16.6980 C   0  0  0  0  0  0  0  0  0  0  0  0
   40.0250    4.8070   15.4020 C   0  0  0  0  0  0  0  0  0  0  0  0
   37.0540    3.8780   15.8940 C   0  0  0  0  0  0  0  0  0  0  0  0
   37.0710    8.0330   20.9540 C   0  0  0  0  0  0  0  0  0  0  0  0
   40.2070   10.5670   16.9740 C   0  0  0  0  0  0  0  0  0  0  0  0
   36.2490   12.6360   18.8240 C   0  0  0  0  0  0  0  0  0  0  0  0
   35.3690   11.6970   16.6750 C   0  0  0  0  0  0  0  0  0  0  0  0
   37.0090   13.3440   15.5170 H   0  0  0  0  0  0  0  0  0  0  0  0
   36.3110   14.3400   16.7840 H   0  0  0  0  0  0  0  0  0  0  0  0
   38.6660   14.9360   16.4150 H   0  0  0  0  0  0  0  0  0  0  0  0
   38.4740   14.2790   18.0320 H   0  0  0  0  0  0  0  0  0  0  0  0
   39.6630   12.9550   15.5680 H   0  0  0  0  0  0  0  0  0  0  0  0
   40.4020   13.2190   17.1460 H   0  0  0  0  0  0  0  0  0  0  0  0
   36.7540    9.3290   17.2090 H   0  0  0  0  0  0  0  0  0  0  0  0
   38.4970    9.9440   19.6740 H   0  0  0  0  0  0  0  0  0  0  0  0
   37.9430    7.1000   17.6850 H   0  0  0  0  0  0  0  0  0  0  0  0
   39.8750    5.1590   17.5400 H   0  0  0  0  0  0  0  0  0  0  0  0
   40.8620    4.1030   15.4590 H   0  0  0  0  0  0  0  0  0  0  0  0
   39.4140    4.5400   14.5390 H   0  0  0  0  0  0  0  0  0  0  0  0
   40.4340    5.8060   15.2190 H   0  0  0  0  0  0  0  0  0  0  0  0
   37.5070    3.7560   14.9080 H   0  0  0  0  0  0  0  0  0  0  0  0
   36.1890    4.5410   15.7760 H   0  0  0  0  0  0  0  0  0  0  0  0
   36.6900    2.8900   16.2000 H   0  0  0  0  0  0  0  0  0  0  0  0
   37.8690    8.4440   21.5840 H   0  0  0  0  0  0  0  0  0  0  0  0
   36.8380    7.0410   21.3460 H   0  0  0  0  0  0  0  0  0  0  0  0
   36.1760    8.6520   21.0870 H   0  0  0  0  0  0  0  0  0  0  0  0
   40.9270   10.7740   17.7730 H   0  0  0  0  0  0  0  0  0  0  0  0
   40.7230   10.6660   16.0120 H   0  0  0  0  0  0  0  0  0  0  0  0
   39.9010    9.5210   17.0530 H   0  0  0  0  0  0  0  0  0  0  0  0
   35.4930   13.4290   18.8360 H   0  0  0  0  0  0  0  0  0  0  0  0
   37.1140   12.9920   19.3940 H   0  0  0  0  0  0  0  0  0  0  0  0
   35.8280   11.7830   19.3690 H   0  0  0  0  0  0  0  0  0  0  0  0
   34.9130   10.8750   17.2370 H   0  0  0  0  0  0  0  0  0  0  0  0
   35.6020   11.3280   15.6690 H   0  0  0  0  0  0  0  0  0  0  0  0
   34.6020   12.4750   16.5730 H   0  0  0  0  0  0  0  0  0  0  0  0
  1  2  1  0  0  0  0
  1  6  1  0  0  0  0
  1 21  1  0  0  0  0
  1 22  1  0  0  0  0
  2  3  1  0  0  0  0
  2 23  1  0  0  0  0
  2 24  1  0  0  0  0
  3  4  1  0  0  0  0
  3 25  1  0  0  0  0
  3 26  1  0  0  0  0
  4  5  1  0  0  0  0
  4 27  1  0  0  0  0
  4 28  1  0  0  0  0
  5  6  2  0  0  0  0
  5 20  1  0  0  0  0
  6  7  1  0  0  0  0
  7  8  2  0  0  0  0
  7 29  1  0  0  0  0
  8  9  1  0  0  0  0
  8 30  1  0  0  0  0
  9 10  2  0  0  0  0
  9 19  1  0  0  0  0
 10 11  1  0  0  0  0
 10 31  1  0  0  0  0
 11 12  1  0  0  0  0
 11 13  2  0  0  0  0
 13 14  1  0  0  0  0
 13 15  1  0  0  0  0
 15 16  2  0  0  0  0
 15 18  1  0  0  0  0
 16 17  1  0  0  0  0
 16 32  1  0  0  0  0
 17 33  1  0  0  0  0
 17 34  1  0  0  0  0
 17 35  1  0  0  0  0
 18 36  1  0  0  0  0
 18 37  1  0  0  0  0
 18 38  1  0  0  0  0
 19 39  1  0  0  0  0
 19 40  1  0  0  0  0
 19 41  1  0  0  0  0
 20 42  1  0  0  0  0
 20 43  1  0  0  0  0
 20 44  1  0  0  0  0
 21 45  1  0  0  0  0
 21 46  1  0  0  0  0
 21 47  1  0  0  0  0
 22 48  1  0  0  0  0
 22 49  1  0  0  0  0
 22 50  1  0  0  0  0
M  END
>  <mseq>
1

>  <E>
49.817551

>  <dE>
1.6681105

>  <chi>
1

>  <rgyr>
3.918674

>  <glob>
0.25725201

>  <ecc>
0.90518922

$$$$
1u19A_original.pdb
  MOE2011           3D

 50 50  0  0  0  0  0  0  0  0999 V2000
   40.7810   10.3830   16.9550 C   0  0  0  0  0  0  0  0  0  0  0  0
   42.0750   10.9460   17.6010 C   0  0  0  0  0  0  0  0  0  0  0  0
   42.5910   10.0630   18.7250 C   0  0  0  0  0  0  0  0  0  0  0  0
   41.5440    9.9280   19.8240 C   0  0  0  0  0  0  0  0  0  0  0  0
   40.1260    9.7260   19.3280 C   0  0  0  0  0  0  0  0  0  0  0  0
   39.7700    9.9350   18.0360 C   0  0  0  0  0  0  0  0  0  0  0  0
   38.4010    9.7410   17.5660 C   0  0  0  0  0  0  0  0  0  0  0  0
   37.3640   10.5030   17.9530 C   0  0  0  0  0  0  0  0  0  0  0  0
   35.9980   10.3610   17.4570 C   0  0  0  0  0  0  0  0  0  0  0  0
   35.4020    9.1520   17.4100 C   0  0  0  0  0  0  0  0  0  0  0  0
   34.0480    8.8620   16.9800 C   0  0  0  0  0  0  0  0  0  0  0  0
   33.4050    9.7100   16.7520 H   0  0  0  0  0  0  0  0  0  0  0  0
   33.4880    7.6440   16.8680 C   0  0  0  0  0  0  0  0  0  0  0  0
   32.4340    7.5980   16.5860 H   0  0  0  0  0  0  0  0  0  0  0  0
   34.1040    6.3440   17.1090 C   0  0  0  0  0  0  0  0  0  0  0  0
   35.1620    5.9400   16.3800 C   0  0  0  0  0  0  0  0  0  0  0  0
   35.9150    4.6510   16.4790 C   0  0  0  0  0  0  0  0  0  0  0  0
   33.4060    5.5340   18.1700 C   0  0  0  0  0  0  0  0  0  0  0  0
   35.3710   11.6770   17.0690 C   0  0  0  0  0  0  0  0  0  0  0  0
   39.1940    9.2590   20.4240 C   0  0  0  0  0  0  0  0  0  0  0  0
   40.2170   11.5080   16.0540 C   0  0  0  0  0  0  0  0  0  0  0  0
   41.1390    9.1780   16.0560 C   0  0  0  0  0  0  0  0  0  0  0  0
   42.8600   11.0650   16.8430 H   0  0  0  0  0  0  0  0  0  0  0  0
   41.8860   11.9500   18.0060 H   0  0  0  0  0  0  0  0  0  0  0  0
   42.8580    9.0720   18.3390 H   0  0  0  0  0  0  0  0  0  0  0  0
   43.5090   10.4890   19.1450 H   0  0  0  0  0  0  0  0  0  0  0  0
   41.8390    9.0920   20.4700 H   0  0  0  0  0  0  0  0  0  0  0  0
   41.5590   10.8310   20.4480 H   0  0  0  0  0  0  0  0  0  0  0  0
   38.2640    8.9620   16.8170 H   0  0  0  0  0  0  0  0  0  0  0  0
   37.5260   11.3190   18.6580 H   0  0  0  0  0  0  0  0  0  0  0  0
   35.9750    8.2880   17.7490 H   0  0  0  0  0  0  0  0  0  0  0  0
   35.5530    6.6090   15.6110 H   0  0  0  0  0  0  0  0  0  0  0  0
   35.5900    4.0120   17.3010 H   0  0  0  0  0  0  0  0  0  0  0  0
   35.8080    4.0880   15.5460 H   0  0  0  0  0  0  0  0  0  0  0  0
   36.9790    4.8620   16.6270 H   0  0  0  0  0  0  0  0  0  0  0  0
   33.8180    4.5300   18.2900 H   0  0  0  0  0  0  0  0  0  0  0  0
   32.3440    5.4150   17.9270 H   0  0  0  0  0  0  0  0  0  0  0  0
   33.4810    6.0370   19.1410 H   0  0  0  0  0  0  0  0  0  0  0  0
   35.2360   12.3100   17.9530 H   0  0  0  0  0  0  0  0  0  0  0  0
   34.3970   11.5720   16.5870 H   0  0  0  0  0  0  0  0  0  0  0  0
   36.0150   12.2110   16.3600 H   0  0  0  0  0  0  0  0  0  0  0  0
   39.6200    8.3890   20.9360 H   0  0  0  0  0  0  0  0  0  0  0  0
   38.2080    8.9520   20.0670 H   0  0  0  0  0  0  0  0  0  0  0  0
   39.0550   10.0570   21.1610 H   0  0  0  0  0  0  0  0  0  0  0  0
   39.3700   11.1660   15.4480 H   0  0  0  0  0  0  0  0  0  0  0  0
   40.9810   11.8710   15.3560 H   0  0  0  0  0  0  0  0  0  0  0  0
   39.8800   12.3640   16.6500 H   0  0  0  0  0  0  0  0  0  0  0  0
   41.4900    8.3210   16.6400 H   0  0  0  0  0  0  0  0  0  0  0  0
   41.9300    9.4410   15.3430 H   0  0  0  0  0  0  0  0  0  0  0  0
   40.2770    8.8410   15.4690 H   0  0  0  0  0  0  0  0  0  0  0  0
  1  2  1  0  0  0  0
  1  6  1  0  0  0  0
  1 21  1  0  0  0  0
  1 22  1  0  0  0  0
  2  3  1  0  0  0  0
  2 23  1  0  0  0  0
  2 24  1  0  0  0  0
  3  4  1  0  0  0  0
  3 25  1  0  0  0  0
  3 26  1  0  0  0  0
  4  5  1  0  0  0  0
  4 27  1  0  0  0  0
  4 28  1  0  0  0  0
  5  6  2  0  0  0  0
  5 20  1  0  0  0  0
  6  7  1  0  0  0  0
  7  8  2  0  0  0  0
  7 29  1  0  0  0  0
  8  9  1  0  0  0  0
  8 30  1  0  0  0  0
  9 10  2  0  0  0  0
  9 19  1  0  0  0  0
 10 11  1  0  0  0  0
 10 31  1  0  0  0  0
 11 12  1  0  0  0  0
 11 13  2  0  0  0  0
 13 14  1  0  0  0  0
 13 15  1  0  0  0  0
 15 16  2  0  0  0  0
 15 18  1  0  0  0  0
 16 17  1  0  0  0  0
 16 32  1  0  0  0  0
 17 33  1  0  0  0  0
 17 34  1  0  0  0  0
 17 35  1  0  0  0  0
 18 36  1  0  0  0  0
 18 37  1  0  0  0  0
 18 38  1  0  0  0  0
 19 39  1  0  0  0  0
 19 40  1  0  0  0  0
 19 41  1  0  0  0  0
 20 42  1  0  0  0  0
 20 43  1  0  0  0  0
 20 44  1  0  0  0  0
 21 45  1  0  0  0  0
 21 46  1  0  0  0  0
 21 47  1  0  0  0  0
 22 48  1  0  0  0  0
 22 49  1  0  0  0  0
 22 50  1  0  0  0  0
M  END
>  <mseq>
1

>  <E>
49.819038

>  <dE>
1.669598

>  <chi>
1

>  <rgyr>
3.8865423

>  <glob>
0.27311045

>  <ecc>
0.92639154

$$$$
1u19A_original.pdb
  MOE2011           3D

 50 50  0  0  0  0  0  0  0  0999 V2000
   39.4670    9.1130   20.4870 C   0  0  0  0  0  0  0  0  0  0  0  0
   40.2170    8.2270   21.5180 C   0  0  0  0  0  0  0  0  0  0  0  0
   39.4660    6.9430   21.8290 C   0  0  0  0  0  0  0  0  0  0  0  0
   39.2680    6.1170   20.5650 C   0  0  0  0  0  0  0  0  0  0  0  0
   38.8690    6.9170   19.3410 C   0  0  0  0  0  0  0  0  0  0  0  0
   38.9610    8.2700   19.2930 C   0  0  0  0  0  0  0  0  0  0  0  0
   38.5780    9.0330   18.1090 C   0  0  0  0  0  0  0  0  0  0  0  0
   39.2300    8.9700   16.9360 C   0  0  0  0  0  0  0  0  0  0  0  0
   38.8970    9.7630   15.7560 C   0  0  0  0  0  0  0  0  0  0  0  0
   37.6240    9.8470   15.3180 C   0  0  0  0  0  0  0  0  0  0  0  0
   37.1480   10.5610   14.1490 C   0  0  0  0  0  0  0  0  0  0  0  0
   37.8980   11.0060   13.4970 H   0  0  0  0  0  0  0  0  0  0  0  0
   35.8670   10.6990   13.7620 C   0  0  0  0  0  0  0  0  0  0  0  0
   35.6780   11.2190   12.8210 H   0  0  0  0  0  0  0  0  0  0  0  0
   34.6670   10.2090   14.4310 C   0  0  0  0  0  0  0  0  0  0  0  0
   34.3530   10.6290   15.6720 C   0  0  0  0  0  0  0  0  0  0  0  0
   33.1720   10.2440   16.5070 C   0  0  0  0  0  0  0  0  0  0  0  0
   33.8410    9.2800   13.5810 C   0  0  0  0  0  0  0  0  0  0  0  0
   40.1030   10.3980   15.1120 C   0  0  0  0  0  0  0  0  0  0  0  0
   38.3560    6.0390   18.2210 C   0  0  0  0  0  0  0  0  0  0  0  0
   38.2660    9.7980   21.1780 C   0  0  0  0  0  0  0  0  0  0  0  0
   40.4640   10.2120   20.0480 C   0  0  0  0  0  0  0  0  0  0  0  0
   41.2120    7.9640   21.1320 H   0  0  0  0  0  0  0  0  0  0  0  0
   40.3870    8.7830   22.4480 H   0  0  0  0  0  0  0  0  0  0  0  0
   40.0230    6.3540   22.5670 H   0  0  0  0  0  0  0  0  0  0  0  0
   38.4950    7.1700   22.2840 H   0  0  0  0  0  0  0  0  0  0  0  0
   40.2000    5.5840   20.3320 H   0  0  0  0  0  0  0  0  0  0  0  0
   38.5110    5.3520   20.7760 H   0  0  0  0  0  0  0  0  0  0  0  0
   37.7470    9.7260   18.2410 H   0  0  0  0  0  0  0  0  0  0  0  0
   40.0980    8.3180   16.8350 H   0  0  0  0  0  0  0  0  0  0  0  0
   36.8550    9.3100   15.8760 H   0  0  0  0  0  0  0  0  0  0  0  0
   35.0190   11.3370   16.1680 H   0  0  0  0  0  0  0  0  0  0  0  0
   33.5180    9.8660   17.4740 H   0  0  0  0  0  0  0  0  0  0  0  0
   32.5480   11.1240   16.6910 H   0  0  0  0  0  0  0  0  0  0  0  0
   32.5470    9.4710   16.0580 H   0  0  0  0  0  0  0  0  0  0  0  0
   33.5800    9.7580   12.6300 H   0  0  0  0  0  0  0  0  0  0  0  0
   32.9020    8.9810   14.0520 H   0  0  0  0  0  0  0  0  0  0  0  0
   34.4030    8.3650   13.3630 H   0  0  0  0  0  0  0  0  0  0  0  0
   39.8540   11.0880   14.3020 H   0  0  0  0  0  0  0  0  0  0  0  0
   40.7650    9.6290   14.6980 H   0  0  0  0  0  0  0  0  0  0  0  0
   40.6690   10.9770   15.8510 H   0  0  0  0  0  0  0  0  0  0  0  0
   37.5730    5.3700   18.5960 H   0  0  0  0  0  0  0  0  0  0  0  0
   39.1710    5.4260   17.8230 H   0  0  0  0  0  0  0  0  0  0  0  0
   37.9130    6.5930   17.3900 H   0  0  0  0  0  0  0  0  0  0  0  0
   37.4910    9.0770   21.4600 H   0  0  0  0  0  0  0  0  0  0  0  0
   37.7960   10.5420   20.5250 H   0  0  0  0  0  0  0  0  0  0  0  0
   38.5820   10.3220   22.0870 H   0  0  0  0  0  0  0  0  0  0  0  0
   40.8770   10.7360   20.9190 H   0  0  0  0  0  0  0  0  0  0  0  0
   39.9900   10.9720   19.4160 H   0  0  0  0  0  0  0  0  0  0  0  0
   41.3060    9.7870   19.4890 H   0  0  0  0  0  0  0  0  0  0  0  0
  1  2  1  0  0  0  0
  1  6  1  0  0  0  0
  1 21  1  0  0  0  0
  1 22  1  0  0  0  0
  2  3  1  0  0  0  0
  2 23  1  0  0  0  0
  2 24  1  0  0  0  0
  3  4  1  0  0  0  0
  3 25  1  0  0  0  0
  3 26  1  0  0  0  0
  4  5  1  0  0  0  0
  4 27  1  0  0  0  0
  4 28  1  0  0  0  0
  5  6  2  0  0  0  0
  5 20  1  0  0  0  0
  6  7  1  0  0  0  0
  7  8  2  0  0  0  0
  7 29  1  0  0  0  0
  8  9  1  0  0  0  0
  8 30  1  0  0  0  0
  9 10  2  0  0  0  0
  9 19  1  0  0  0  0
 10 11  1  0  0  0  0
 10 31  1  0  0  0  0
 11 12  1  0  0  0  0
 11 13  2  0  0  0  0
 13 14  1  0  0  0  0
 13 15  1  0  0  0  0
 15 16  2  0  0  0  0
 15 18  1  0  0  0  0
 16 17  1  0  0  0  0
 16 32  1  0  0  0  0
 17 33  1  0  0  0  0
 17 34  1  0  0  0  0
 17 35  1  0  0  0  0
 18 36  1  0  0  0  0
 18 37  1  0  0  0  0
 18 38  1  0  0  0  0
 19 39  1  0  0  0  0
 19 40  1  0  0  0  0
 19 41  1  0  0  0  0
 20 42  1  0  0  0  0
 20 43  1  0  0  0  0
 20 44  1  0  0  0  0
 21 45  1  0  0  0  0
 21 46  1  0  0  0  0
 21 47  1  0  0  0  0
 22 48  1  0  0  0  0
 22 49  1  0  0  0  0
 22 50  1  0  0  0  0
M  END
>  <mseq>
1

>  <E>
49.819042

>  <dE>
1.6696028

>  <chi>
1

>  <rgyr>
3.8862381

>  <glob>
0.27316359

>  <ecc>
0.92621779

$$$$
1u19A_original.pdb
  MOE2011           3D

 50 50  0  0  0  0  0  0  0  0999 V2000
   41.1910    9.5120   15.9580 C   0  0  0  0  0  0  0  0  0  0  0  0
   42.5180    8.9550   16.5390 C   0  0  0  0  0  0  0  0  0  0  0  0
   42.7500    7.5030   16.1550 C   0  0  0  0  0  0  0  0  0  0  0  0
   41.6150    6.6250   16.6660 C   0  0  0  0  0  0  0  0  0  0  0  0
   40.2300    7.2140   16.4900 C   0  0  0  0  0  0  0  0  0  0  0  0
   40.0270    8.5180   16.1760 C   0  0  0  0  0  0  0  0  0  0  0  0
   38.6880    9.0800   16.0110 C   0  0  0  0  0  0  0  0  0  0  0  0
   37.8060    9.2070   17.0190 C   0  0  0  0  0  0  0  0  0  0  0  0
   36.4630    9.7900   16.9370 C   0  0  0  0  0  0  0  0  0  0  0  0
   35.7320    9.8670   18.0700 C   0  0  0  0  0  0  0  0  0  0  0  0
   34.4140   10.4470   18.2220 C   0  0  0  0  0  0  0  0  0  0  0  0
   34.0860   11.1010   17.4140 H   0  0  0  0  0  0  0  0  0  0  0  0
   33.5700   10.3510   19.2650 C   0  0  0  0  0  0  0  0  0  0  0  0
   32.6670   10.9660   19.1790 H   0  0  0  0  0  0  0  0  0  0  0  0
   33.6330    9.5680   20.4980 C   0  0  0  0  0  0  0  0  0  0  0  0
   32.9100    9.9910   21.5560 C   0  0  0  0  0  0  0  0  0  0  0  0
   32.8170    9.3590   22.9110 C   0  0  0  0  0  0  0  0  0  0  0  0
   34.4030    8.2720   20.5120 C   0  0  0  0  0  0  0  0  0  0  0  0
   35.9870   10.2460   15.5770 C   0  0  0  0  0  0  0  0  0  0  0  0
   39.1380    6.1860   16.6880 C   0  0  0  0  0  0  0  0  0  0  0  0
   40.9430   10.8700   16.6590 C   0  0  0  0  0  0  0  0  0  0  0  0
   41.3650    9.7760   14.4450 C   0  0  0  0  0  0  0  0  0  0  0  0
   43.3680    9.5600   16.2000 H   0  0  0  0  0  0  0  0  0  0  0  0
   42.5070    9.0280   17.6350 H   0  0  0  0  0  0  0  0  0  0  0  0
   42.8380    7.4050   15.0670 H   0  0  0  0  0  0  0  0  0  0  0  0
   43.7010    7.1520   16.5750 H   0  0  0  0  0  0  0  0  0  0  0  0
   41.6790    5.6570   16.1530 H   0  0  0  0  0  0  0  0  0  0  0  0
   41.7660    6.4270   17.7350 H   0  0  0  0  0  0  0  0  0  0  0  0
   38.4620    9.4480   15.0130 H   0  0  0  0  0  0  0  0  0  0  0  0
   38.1110    8.8520   18.0060 H   0  0  0  0  0  0  0  0  0  0  0  0
   36.1800    9.5000   18.9920 H   0  0  0  0  0  0  0  0  0  0  0  0
   32.3300   10.9120   21.4730 H   0  0  0  0  0  0  0  0  0  0  0  0
   31.8180    8.9380   23.0580 H   0  0  0  0  0  0  0  0  0  0  0  0
   33.5570    8.5720   23.0770 H   0  0  0  0  0  0  0  0  0  0  0  0
   32.9810   10.1220   23.6800 H   0  0  0  0  0  0  0  0  0  0  0  0
   33.9710    7.5450   21.2060 H   0  0  0  0  0  0  0  0  0  0  0  0
   35.4430    8.4420   20.8090 H   0  0  0  0  0  0  0  0  0  0  0  0
   34.3840    7.7830   19.5320 H   0  0  0  0  0  0  0  0  0  0  0  0
   36.5920   11.0880   15.2220 H   0  0  0  0  0  0  0  0  0  0  0  0
   34.9440   10.5700   15.5640 H   0  0  0  0  0  0  0  0  0  0  0  0
   36.0580    9.4300   14.8500 H   0  0  0  0  0  0  0  0  0  0  0  0
   39.1090    5.8690   17.7360 H   0  0  0  0  0  0  0  0  0  0  0  0
   39.3330    5.3040   16.0670 H   0  0  0  0  0  0  0  0  0  0  0  0
   38.1410    6.5390   16.4140 H   0  0  0  0  0  0  0  0  0  0  0  0
   40.0950   11.4100   16.2240 H   0  0  0  0  0  0  0  0  0  0  0  0
   41.8190   11.5240   16.5650 H   0  0  0  0  0  0  0  0  0  0  0  0
   40.7440   10.7350   17.7280 H   0  0  0  0  0  0  0  0  0  0  0  0
   41.4840    8.8450   13.8780 H   0  0  0  0  0  0  0  0  0  0  0  0
   42.2470   10.3970   14.2520 H   0  0  0  0  0  0  0  0  0  0  0  0
   40.5020   10.3040   14.0250 H   0  0  0  0  0  0  0  0  0  0  0  0
  1  2  1  0  0  0  0
  1  6  1  0  0  0  0
  1 21  1  0  0  0  0
  1 22  1  0  0  0  0
  2  3  1  0  0  0  0
  2 23  1  0  0  0  0
  2 24  1  0  0  0  0
  3  4  1  0  0  0  0
  3 25  1  0  0  0  0
  3 26  1  0  0  0  0
  4  5  1  0  0  0  0
  4 27  1  0  0  0  0
  4 28  1  0  0  0  0
  5  6  2  0  0  0  0
  5 20  1  0  0  0  0
  6  7  1  0  0  0  0
  7  8  2  0  0  0  0
  7 29  1  0  0  0  0
  8  9  1  0  0  0  0
  8 30  1  0  0  0  0
  9 10  2  0  0  0  0
  9 19  1  0  0  0  0
 10 11  1  0  0  0  0
 10 31  1  0  0  0  0
 11 12  1  0  0  0  0
 11 13  2  0  0  0  0
 13 14  1  0  0  0  0
 13 15  1  0  0  0  0
 15 16  2  0  0  0  0
 15 18  1  0  0  0  0
 16 17  1  0  0  0  0
 16 32  1  0  0  0  0
 17 33  1  0  0  0  0
 17 34  1  0  0  0  0
 17 35  1  0  0  0  0
 18 36  1  0  0  0  0
 18 37  1  0  0  0  0
 18 38  1  0  0  0  0
 19 39  1  0  0  0  0
 19 40  1  0  0  0  0
 19 41  1  0  0  0  0
 20 42  1  0  0  0  0
 20 43  1  0  0  0  0
 20 44  1  0  0  0  0
 21 45  1  0  0  0  0
 21 46  1  0  0  0  0
 21 47  1  0  0  0  0
 22 48  1  0  0  0  0
 22 49  1  0  0  0  0
 22 50  1  0  0  0  0
M  END
>  <mseq>
1

>  <E>
49.856018

>  <dE>
1.7065772

>  <chi>
1

>  <rgyr>
4.2796445

>  <glob>
0.17089045

>  <ecc>
0.9355759

$$$$
1u19A_original.pdb
  MOE2011           3D

 50 50  0  0  0  0  0  0  0  0999 V2000
   38.0520   12.6690   16.5500 C   0  0  0  0  0  0  0  0  0  0  0  0
   36.8200   13.5110   16.1240 C   0  0  0  0  0  0  0  0  0  0  0  0
   36.4600   13.3090   14.6620 C   0  0  0  0  0  0  0  0  0  0  0  0
   36.1390   11.8450   14.3860 C   0  0  0  0  0  0  0  0  0  0  0  0
   37.0730   10.8550   15.0520 C   0  0  0  0  0  0  0  0  0  0  0  0
   37.9360   11.2150   16.0350 C   0  0  0  0  0  0  0  0  0  0  0  0
   38.8320   10.2530   16.6750 C   0  0  0  0  0  0  0  0  0  0  0  0
   38.4030    9.2420   17.4510 C   0  0  0  0  0  0  0  0  0  0  0  0
   39.2400    8.2630   18.1510 C   0  0  0  0  0  0  0  0  0  0  0  0
   38.6280    7.3360   18.9200 C   0  0  0  0  0  0  0  0  0  0  0  0
   39.2600    6.3150   19.7300 C   0  0  0  0  0  0  0  0  0  0  0  0
   40.3200    6.4620   19.9380 H   0  0  0  0  0  0  0  0  0  0  0  0
   38.6980    5.2500   20.3280 C   0  0  0  0  0  0  0  0  0  0  0  0
   39.3740    4.6770   20.9710 H   0  0  0  0  0  0  0  0  0  0  0  0
   37.3410    4.7090   20.2730 C   0  0  0  0  0  0  0  0  0  0  0  0
   36.9250    3.9310   21.2950 C   0  0  0  0  0  0  0  0  0  0  0  0
   35.5910    3.2710   21.4580 C   0  0  0  0  0  0  0  0  0  0  0  0
   36.5010    4.9410   19.0430 C   0  0  0  0  0  0  0  0  0  0  0  0
   40.7340    8.3530   17.9440 C   0  0  0  0  0  0  0  0  0  0  0  0
   36.9320    9.4590   14.4860 C   0  0  0  0  0  0  0  0  0  0  0  0
   39.3360   13.3150   15.9810 C   0  0  0  0  0  0  0  0  0  0  0  0
   38.1180   12.7410   18.0940 C   0  0  0  0  0  0  0  0  0  0  0  0
   35.9500   13.2400   16.7380 H   0  0  0  0  0  0  0  0  0  0  0  0
   37.0030   14.5780   16.3080 H   0  0  0  0  0  0  0  0  0  0  0  0
   35.5940   13.9290   14.4000 H   0  0  0  0  0  0  0  0  0  0  0  0
   37.2830   13.6390   14.0170 H   0  0  0  0  0  0  0  0  0  0  0  0
   35.1180   11.6300   14.7270 H   0  0  0  0  0  0  0  0  0  0  0  0
   36.1470   11.6960   13.3000 H   0  0  0  0  0  0  0  0  0  0  0  0
   39.8930   10.4430   16.5270 H   0  0  0  0  0  0  0  0  0  0  0  0
   37.3260    9.1330   17.5900 H   0  0  0  0  0  0  0  0  0  0  0  0
   37.5420    7.3680   18.9890 H   0  0  0  0  0  0  0  0  0  0  0  0
   37.5960    3.7560   22.1390 H   0  0  0  0  0  0  0  0  0  0  0  0
   35.1990    3.4860   22.4580 H   0  0  0  0  0  0  0  0  0  0  0  0
   34.8440    3.6150   20.7390 H   0  0  0  0  0  0  0  0  0  0  0  0
   35.6970    2.1860   21.3610 H   0  0  0  0  0  0  0  0  0  0  0  0
   35.9110    5.8570   19.1430 H   0  0  0  0  0  0  0  0  0  0  0  0
   35.8070    4.1150   18.8560 H   0  0  0  0  0  0  0  0  0  0  0  0
   37.1200    5.0080   18.1410 H   0  0  0  0  0  0  0  0  0  0  0  0
   41.2910    7.5330   18.4050 H   0  0  0  0  0  0  0  0  0  0  0  0
   41.1240    9.2860   18.3650 H   0  0  0  0  0  0  0  0  0  0  0  0
   40.9770    8.3190   16.8760 H   0  0  0  0  0  0  0  0  0  0  0  0
   35.9520    9.0470   14.7480 H   0  0  0  0  0  0  0  0  0  0  0  0
   37.6970    8.7610   14.8320 H   0  0  0  0  0  0  0  0  0  0  0  0
   37.0120    9.4870   13.3930 H   0  0  0  0  0  0  0  0  0  0  0  0
   39.3810   13.2420   14.8890 H   0  0  0  0  0  0  0  0  0  0  0  0
   40.2390   12.8360   16.3760 H   0  0  0  0  0  0  0  0  0  0  0  0
   39.3930   14.3770   16.2460 H   0  0  0  0  0  0  0  0  0  0  0  0
   39.0320   12.2840   18.4900 H   0  0  0  0  0  0  0  0  0  0  0  0
   37.2620   12.2330   18.5540 H   0  0  0  0  0  0  0  0  0  0  0  0
   38.1100   13.7830   18.4380 H   0  0  0  0  0  0  0  0  0  0  0  0
  1  2  1  0  0  0  0
  1  6  1  0  0  0  0
  1 21  1  0  0  0  0
  1 22  1  0  0  0  0
  2  3  1  0  0  0  0
  2 23  1  0  0  0  0
  2 24  1  0  0  0  0
  3  4  1  0  0  0  0
  3 25  1  0  0  0  0
  3 26  1  0  0  0  0
  4  5  1  0  0  0  0
  4 27  1  0  0  0  0
  4 28  1  0  0  0  0
  5  6  2  0  0  0  0
  5 20  1  0  0  0  0
  6  7  1  0  0  0  0
  7  8  2  0  0  0  0
  7 29  1  0  0  0  0
  8  9  1  0  0  0  0
  8 30  1  0  0  0  0
  9 10  2  0  0  0  0
  9 19  1  0  0  0  0
 10 11  1  0  0  0  0
 10 31  1  0  0  0  0
 11 12  1  0  0  0  0
 11 13  2  0  0  0  0
 13 14  1  0  0  0  0
 13 15  1  0  0  0  0
 15 16  2  0  0  0  0
 15 18  1  0  0  0  0
 16 17  1  0  0  0  0
 16 32  1  0  0  0  0
 17 33  1  0  0  0  0
 17 34  1  0  0  0  0
 17 35  1  0  0  0  0
 18 36  1  0  0  0  0
 18 37  1  0  0  0  0
 18 38  1  0  0  0  0
 19 39  1  0  0  0  0
 19 40  1  0  0  0  0
 19 41  1  0  0  0  0
 20 42  1  0  0  0  0
 20 43  1  0  0  0  0
 20 44  1  0  0  0  0
 21 45  1  0  0  0  0
 21 46  1  0  0  0  0
 21 47  1  0  0  0  0
 22 48  1  0  0  0  0
 22 49  1  0  0  0  0
 22 50  1  0  0  0  0
M  END
>  <mseq>
1

>  <E>
49.856018

>  <dE>
1.7065796

>  <chi>
1

>  <rgyr>
4.2793465

>  <glob>
0.17096993

>  <ecc>
0.93553251

$$$$
1u19A_original.pdb
  MOE2011           3D

 50 50  0  0  0  0  0  0  0  0999 V2000
   41.2280    9.3210   19.0390 C   0  0  0  0  0  0  0  0  0  0  0  0
   41.7350   10.5400   19.8560 C   0  0  0  0  0  0  0  0  0  0  0  0
   42.3480   11.6120   18.9710 C   0  0  0  0  0  0  0  0  0  0  0  0
   41.3270   12.1220   17.9610 C   0  0  0  0  0  0  0  0  0  0  0  0
   40.4770   11.0440   17.3190 C   0  0  0  0  0  0  0  0  0  0  0  0
   40.4200    9.7770   17.8020 C   0  0  0  0  0  0  0  0  0  0  0  0
   39.5960    8.7430   17.1800 C   0  0  0  0  0  0  0  0  0  0  0  0
   38.2510    8.7740   17.1660 C   0  0  0  0  0  0  0  0  0  0  0  0
   37.3600    7.7610   16.5920 C   0  0  0  0  0  0  0  0  0  0  0  0
   36.0280    7.9830   16.6420 C   0  0  0  0  0  0  0  0  0  0  0  0
   34.9800    7.1460   16.0950 C   0  0  0  0  0  0  0  0  0  0  0  0
   35.2980    6.4020   15.3640 H   0  0  0  0  0  0  0  0  0  0  0  0
   33.6540    7.2140   16.3080 C   0  0  0  0  0  0  0  0  0  0  0  0
   33.0580    6.5280   15.6980 H   0  0  0  0  0  0  0  0  0  0  0  0
   32.8570    8.0400   17.2140 C   0  0  0  0  0  0  0  0  0  0  0  0
   31.5570    8.2430   16.9110 C   0  0  0  0  0  0  0  0  0  0  0  0
   30.5530    9.0430   17.6810 C   0  0  0  0  0  0  0  0  0  0  0  0
   33.4730    8.5370   18.4970 C   0  0  0  0  0  0  0  0  0  0  0  0
   38.0010    6.5280   15.9990 C   0  0  0  0  0  0  0  0  0  0  0  0
   39.7360   11.5450   16.0990 C   0  0  0  0  0  0  0  0  0  0  0  0
   42.4360    8.4740   18.5800 C   0  0  0  0  0  0  0  0  0  0  0  0
   40.3800    8.4660   20.0120 C   0  0  0  0  0  0  0  0  0  0  0  0
   40.9030   10.9860   20.4190 H   0  0  0  0  0  0  0  0  0  0  0  0
   42.4730   10.2200   20.6030 H   0  0  0  0  0  0  0  0  0  0  0  0
   42.7020   12.4480   19.5860 H   0  0  0  0  0  0  0  0  0  0  0  0
   43.2270   11.2180   18.4480 H   0  0  0  0  0  0  0  0  0  0  0  0
   40.6540   12.8340   18.4570 H   0  0  0  0  0  0  0  0  0  0  0  0
   41.8680   12.6830   17.1890 H   0  0  0  0  0  0  0  0  0  0  0  0
   40.1470    7.9030   16.7640 H   0  0  0  0  0  0  0  0  0  0  0  0
   37.7600    9.6340   17.6260 H   0  0  0  0  0  0  0  0  0  0  0  0
   35.6830    8.9090   17.0990 H   0  0  0  0  0  0  0  0  0  0  0  0
   31.1510    7.8160   15.9920 H   0  0  0  0  0  0  0  0  0  0  0  0
   30.0360    9.7280   17.0010 H   0  0  0  0  0  0  0  0  0  0  0  0
   29.8060    8.3770   18.1250 H   0  0  0  0  0  0  0  0  0  0  0  0
   30.9950    9.6510   18.4740 H   0  0  0  0  0  0  0  0  0  0  0  0
   34.2210    7.8350   18.8820 H   0  0  0  0  0  0  0  0  0  0  0  0
   32.7330    8.6370   19.2970 H   0  0  0  0  0  0  0  0  0  0  0  0
   33.9410    9.5150   18.3490 H   0  0  0  0  0  0  0  0  0  0  0  0
   38.6060    6.7940   15.1250 H   0  0  0  0  0  0  0  0  0  0  0  0
   37.2820    5.7720   15.6770 H   0  0  0  0  0  0  0  0  0  0  0  0
   38.6460    6.0370   16.7370 H   0  0  0  0  0  0  0  0  0  0  0  0
   40.4330   12.0350   15.4100 H   0  0  0  0  0  0  0  0  0  0  0  0
   38.9770   12.2750   16.3980 H   0  0  0  0  0  0  0  0  0  0  0  0
   39.2410   10.7570   15.5270 H   0  0  0  0  0  0  0  0  0  0  0  0
   42.1180    7.5280   18.1260 H   0  0  0  0  0  0  0  0  0  0  0  0
   43.0840    8.2200   19.4280 H   0  0  0  0  0  0  0  0  0  0  0  0
   43.0480    9.0000   17.8400 H   0  0  0  0  0  0  0  0  0  0  0  0
   39.4690    8.9950   20.3160 H   0  0  0  0  0  0  0  0  0  0  0  0
   40.9460    8.2310   20.9210 H   0  0  0  0  0  0  0  0  0  0  0  0
   40.0810    7.5100   19.5670 H   0  0  0  0  0  0  0  0  0  0  0  0
  1  2  1  0  0  0  0
  1  6  1  0  0  0  0
  1 21  1  0  0  0  0
  1 22  1  0  0  0  0
  2  3  1  0  0  0  0
  2 23  1  0  0  0  0
  2 24  1  0  0  0  0
  3  4  1  0  0  0  0
  3 25  1  0  0  0  0
  3 26  1  0  0  0  0
  4  5  1  0  0  0  0
  4 27  1  0  0  0  0
  4 28  1  0  0  0  0
  5  6  2  0  0  0  0
  5 20  1  0  0  0  0
  6  7  1  0  0  0  0
  7  8  2  0  0  0  0
  7 29  1  0  0  0  0
  8  9  1  0  0  0  0
  8 30  1  0  0  0  0
  9 10  2  0  0  0  0
  9 19  1  0  0  0  0
 10 11  1  0  0  0  0
 10 31  1  0  0  0  0
 11 12  1  0  0  0  0
 11 13  2  0  0  0  0
 13 14  1  0  0  0  0
 13 15  1  0  0  0  0
 15 16  2  0  0  0  0
 15 18  1  0  0  0  0
 16 17  1  0  0  0  0
 16 32  1  0  0  0  0
 17 33  1  0  0  0  0
 17 34  1  0  0  0  0
 17 35  1  0  0  0  0
 18 36  1  0  0  0  0
 18 37  1  0  0  0  0
 18 38  1  0  0  0  0
 19 39  1  0  0  0  0
 19 40  1  0  0  0  0
 19 41  1  0  0  0  0
 20 42  1  0  0  0  0
 20 43  1  0  0  0  0
 20 44  1  0  0  0  0
 21 45  1  0  0  0  0
 21 46  1  0  0  0  0
 21 47  1  0  0  0  0
 22 48  1  0  0  0  0
 22 49  1  0  0  0  0
 22 50  1  0  0  0  0
M  END
>  <mseq>
1

>  <E>
49.870529

>  <dE>
1.7210886

>  <chi>
1

>  <rgyr>
4.2704129

>  <glob>
0.17749344

>  <ecc>
0.96127355

$$$$
1u19A_original.pdb
  MOE2011           3D

 50 50  0  0  0  0  0  0  0  0999 V2000
   39.7170    8.4820   20.7390 C   0  0  0  0  0  0  0  0  0  0  0  0
   39.2140    7.5880   21.9040 C   0  0  0  0  0  0  0  0  0  0  0  0
   39.6330    6.1360   21.7390 C   0  0  0  0  0  0  0  0  0  0  0  0
   39.0770    5.5630   20.4410 C   0  0  0  0  0  0  0  0  0  0  0  0
   39.1730    6.4900   19.2460 C   0  0  0  0  0  0  0  0  0  0  0  0
   39.4550    7.8110   19.3710 C   0  0  0  0  0  0  0  0  0  0  0  0
   39.5420    8.7010   18.2140 C   0  0  0  0  0  0  0  0  0  0  0  0
   38.4880    9.0220   17.4420 C   0  0  0  0  0  0  0  0  0  0  0  0
   38.4920    9.9280   16.2900 C   0  0  0  0  0  0  0  0  0  0  0  0
   37.3370   10.1010   15.6120 C   0  0  0  0  0  0  0  0  0  0  0  0
   37.1310   10.9040   14.4240 C   0  0  0  0  0  0  0  0  0  0  0  0
   38.0330   11.1930   13.8830 H   0  0  0  0  0  0  0  0  0  0  0  0
   35.9730   11.2750   13.8510 C   0  0  0  0  0  0  0  0  0  0  0  0
   36.0830   11.8010   12.8970 H   0  0  0  0  0  0  0  0  0  0  0  0
   34.5830   11.1080   14.2730 C   0  0  0  0  0  0  0  0  0  0  0  0
   33.6220   11.1550   13.3260 C   0  0  0  0  0  0  0  0  0  0  0  0
   32.1430   11.0120   13.5170 C   0  0  0  0  0  0  0  0  0  0  0  0
   34.2640   11.0030   15.7430 C   0  0  0  0  0  0  0  0  0  0  0  0
   39.7940   10.6190   15.9550 C   0  0  0  0  0  0  0  0  0  0  0  0
   38.9340    5.7700   17.9380 C   0  0  0  0  0  0  0  0  0  0  0  0
   38.9820    9.8370   20.8800 C   0  0  0  0  0  0  0  0  0  0  0  0
   41.2330    8.7350   20.9050 C   0  0  0  0  0  0  0  0  0  0  0  0
   39.5870    7.9650   22.8650 H   0  0  0  0  0  0  0  0  0  0  0  0
   38.1180    7.6300   21.9630 H   0  0  0  0  0  0  0  0  0  0  0  0
   40.7250    6.0500   21.7480 H   0  0  0  0  0  0  0  0  0  0  0  0
   39.2680    5.5430   22.5860 H   0  0  0  0  0  0  0  0  0  0  0  0
   39.6080    4.6260   20.2320 H   0  0  0  0  0  0  0  0  0  0  0  0
   38.0210    5.3030   20.5850 H   0  0  0  0  0  0  0  0  0  0  0  0
   40.5230    9.1370   18.0420 H   0  0  0  0  0  0  0  0  0  0  0  0
   37.5250    8.5690   17.6880 H   0  0  0  0  0  0  0  0  0  0  0  0
   36.4600    9.5510   15.9500 H   0  0  0  0  0  0  0  0  0  0  0  0
   33.9080   11.2830   12.2810 H   0  0  0  0  0  0  0  0  0  0  0  0
   31.7530   10.2810   12.8010 H   0  0  0  0  0  0  0  0  0  0  0  0
   31.8640   10.6650   14.5140 H   0  0  0  0  0  0  0  0  0  0  0  0
   31.6480   11.9700   13.3280 H   0  0  0  0  0  0  0  0  0  0  0  0
   33.2800   11.4190   15.9810 H   0  0  0  0  0  0  0  0  0  0  0  0
   34.9740   11.5750   16.3500 H   0  0  0  0  0  0  0  0  0  0  0  0
   34.2730    9.9580   16.0680 H   0  0  0  0  0  0  0  0  0  0  0  0
   40.5480    9.8860   15.6480 H   0  0  0  0  0  0  0  0  0  0  0  0
   40.1710   11.1700   16.8240 H   0  0  0  0  0  0  0  0  0  0  0  0
   39.7070   11.3510   15.1490 H   0  0  0  0  0  0  0  0  0  0  0  0
   39.1500    6.3740   17.0530 H   0  0  0  0  0  0  0  0  0  0  0  0
   37.8920    5.4400   17.8770 H   0  0  0  0  0  0  0  0  0  0  0  0
   39.5790    4.8860   17.8720 H   0  0  0  0  0  0  0  0  0  0  0  0
   37.9060    9.7270   20.7020 H   0  0  0  0  0  0  0  0  0  0  0  0
   39.3640   10.5880   20.1800 H   0  0  0  0  0  0  0  0  0  0  0  0
   39.1110   10.2480   21.8880 H   0  0  0  0  0  0  0  0  0  0  0  0
   41.4610    9.1170   21.9070 H   0  0  0  0  0  0  0  0  0  0  0  0
   41.5990    9.4780   20.1870 H   0  0  0  0  0  0  0  0  0  0  0  0
   41.8190    7.8220   20.7550 H   0  0  0  0  0  0  0  0  0  0  0  0
  1  2  1  0  0  0  0
  1  6  1  0  0  0  0
  1 21  1  0  0  0  0
  1 22  1  0  0  0  0
  2  3  1  0  0  0  0
  2 23  1  0  0  0  0
  2 24  1  0  0  0  0
  3  4  1  0  0  0  0
  3 25  1  0  0  0  0
  3 26  1  0  0  0  0
  4  5  1  0  0  0  0
  4 27  1  0  0  0  0
  4 28  1  0  0  0  0
  5  6  2  0  0  0  0
  5 20  1  0  0  0  0
  6  7  1  0  0  0  0
  7  8  2  0  0  0  0
  7 29  1  0  0  0  0
  8  9  1  0  0  0  0
  8 30  1  0  0  0  0
  9 10  2  0  0  0  0
  9 19  1  0  0  0  0
 10 11  1  0  0  0  0
 10 31  1  0  0  0  0
 11 12  1  0  0  0  0
 11 13  2  0  0  0  0
 13 14  1  0  0  0  0
 13 15  1  0  0  0  0
 15 16  2  0  0  0  0
 15 18  1  0  0  0  0
 16 17  1  0  0  0  0
 16 32  1  0  0  0  0
 17 33  1  0  0  0  0
 17 34  1  0  0  0  0
 17 35  1  0  0  0  0
 18 36  1  0  0  0  0
 18 37  1  0  0  0  0
 18 38  1  0  0  0  0
 19 39  1  0  0  0  0
 19 40  1  0  0  0  0
 19 41  1  0  0  0  0
 20 42  1  0  0  0  0
 20 43  1  0  0  0  0
 20 44  1  0  0  0  0
 21 45  1  0  0  0  0
 21 46  1  0  0  0  0
 21 47  1  0  0  0  0
 22 48  1  0  0  0  0
 22 49  1  0  0  0  0
 22 50  1  0  0  0  0
M  END
>  <mseq>
1

>  <E>
49.870537

>  <dE>
1.7210989

>  <chi>
1

>  <rgyr>
4.2709169

>  <glob>
0.17736709

>  <ecc>
0.96138221

$$$$
1u19A_original.pdb
  MOE2011           3D

 50 50  0  0  0  0  0  0  0  0999 V2000
   35.3260   11.3620   17.4430 C   0  0  0  0  0  0  0  0  0  0  0  0
   35.1050   12.8560   17.0880 C   0  0  0  0  0  0  0  0  0  0  0  0
   36.1300   13.7640   17.7480 C   0  0  0  0  0  0  0  0  0  0  0  0
   37.5400   13.3870   17.3100 C   0  0  0  0  0  0  0  0  0  0  0  0
   37.8100   11.8960   17.2590 C   0  0  0  0  0  0  0  0  0  0  0  0
   36.8170   10.9740   17.3120 C   0  0  0  0  0  0  0  0  0  0  0  0
   37.0870    9.5400   17.2590 C   0  0  0  0  0  0  0  0  0  0  0  0
   37.5790    8.9130   16.1760 C   0  0  0  0  0  0  0  0  0  0  0  0
   37.8100    7.4740   16.0840 C   0  0  0  0  0  0  0  0  0  0  0  0
   38.4830    6.8220   17.0550 C   0  0  0  0  0  0  0  0  0  0  0  0
   38.7920    5.4060   17.1040 C   0  0  0  0  0  0  0  0  0  0  0  0
   38.3720    4.7760   16.3220 H   0  0  0  0  0  0  0  0  0  0  0  0
   39.5190    4.7780   18.0440 C   0  0  0  0  0  0  0  0  0  0  0  0
   39.6110    3.6920   17.9680 H   0  0  0  0  0  0  0  0  0  0  0  0
   40.1920    5.3580   19.2000 C   0  0  0  0  0  0  0  0  0  0  0  0
   41.1720    6.2690   19.0390 C   0  0  0  0  0  0  0  0  0  0  0  0
   41.9720    6.9640   20.0950 C   0  0  0  0  0  0  0  0  0  0  0  0
   39.7240    4.7950   20.5160 C   0  0  0  0  0  0  0  0  0  0  0  0
   37.2800    6.8710   14.8080 C   0  0  0  0  0  0  0  0  0  0  0  0
   39.2870   11.5820   17.1610 C   0  0  0  0  0  0  0  0  0  0  0  0
   34.8540   11.1030   18.8910 C   0  0  0  0  0  0  0  0  0  0  0  0
   34.4220   10.5470   16.4870 C   0  0  0  0  0  0  0  0  0  0  0  0
   35.1650   12.9960   15.9990 H   0  0  0  0  0  0  0  0  0  0  0  0
   34.0960   13.1740   17.3820 H   0  0  0  0  0  0  0  0  0  0  0  0
   35.9310   14.8080   17.4810 H   0  0  0  0  0  0  0  0  0  0  0  0
   36.0480   13.7020   18.8390 H   0  0  0  0  0  0  0  0  0  0  0  0
   37.7300   13.8010   16.3120 H   0  0  0  0  0  0  0  0  0  0  0  0
   38.2470   13.8730   17.9940 H   0  0  0  0  0  0  0  0  0  0  0  0
   36.8060    8.9720   18.1450 H   0  0  0  0  0  0  0  0  0  0  0  0
   37.7980    9.4850   15.2740 H   0  0  0  0  0  0  0  0  0  0  0  0
   38.8350    7.4020   17.9090 H   0  0  0  0  0  0  0  0  0  0  0  0
   41.4450    6.5680   18.0250 H   0  0  0  0  0  0  0  0  0  0  0  0
   41.6490    6.7400   21.1130 H   0  0  0  0  0  0  0  0  0  0  0  0
   43.0260    6.6860   20.0020 H   0  0  0  0  0  0  0  0  0  0  0  0
   41.8940    8.0470   19.9560 H   0  0  0  0  0  0  0  0  0  0  0  0
   39.8220    3.7030   20.5240 H   0  0  0  0  0  0  0  0  0  0  0  0
   38.6700    5.0460   20.6820 H   0  0  0  0  0  0  0  0  0  0  0  0
   40.2870    5.1700   21.3730 H   0  0  0  0  0  0  0  0  0  0  0  0
   37.4870    5.8040   14.7070 H   0  0  0  0  0  0  0  0  0  0  0  0
   37.7260    7.3640   13.9360 H   0  0  0  0  0  0  0  0  0  0  0  0
   36.1920    6.9970   14.7540 H   0  0  0  0  0  0  0  0  0  0  0  0
   39.8380   12.1120   17.9460 H   0  0  0  0  0  0  0  0  0  0  0  0
   39.6740   11.9070   16.1900 H   0  0  0  0  0  0  0  0  0  0  0  0
   39.5240   10.5220   17.2820 H   0  0  0  0  0  0  0  0  0  0  0  0
   34.8580   10.0340   19.1330 H   0  0  0  0  0  0  0  0  0  0  0  0
   33.8290   11.4620   19.0410 H   0  0  0  0  0  0  0  0  0  0  0  0
   35.4920   11.6060   19.6260 H   0  0  0  0  0  0  0  0  0  0  0  0
   33.3850   10.9010   16.5330 H   0  0  0  0  0  0  0  0  0  0  0  0
   34.4050    9.4810   16.7420 H   0  0  0  0  0  0  0  0  0  0  0  0
   34.7570   10.6380   15.4470 H   0  0  0  0  0  0  0  0  0  0  0  0
  1  2  1  0  0  0  0
  1  6  1  0  0  0  0
  1 21  1  0  0  0  0
  1 22  1  0  0  0  0
  2  3  1  0  0  0  0
  2 23  1  0  0  0  0
  2 24  1  0  0  0  0
  3  4  1  0  0  0  0
  3 25  1  0  0  0  0
  3 26  1  0  0  0  0
  4  5  1  0  0  0  0
  4 27  1  0  0  0  0
  4 28  1  0  0  0  0
  5  6  2  0  0  0  0
  5 20  1  0  0  0  0
  6  7  1  0  0  0  0
  7  8  2  0  0  0  0
  7 29  1  0  0  0  0
  8  9  1  0  0  0  0
  8 30  1  0  0  0  0
  9 10  2  0  0  0  0
  9 19  1  0  0  0  0
 10 11  1  0  0  0  0
 10 31  1  0  0  0  0
 11 12  1  0  0  0  0
 11 13  2  0  0  0  0
 13 14  1  0  0  0  0
 13 15  1  0  0  0  0
 15 16  2  0  0  0  0
 15 18  1  0  0  0  0
 16 17  1  0  0  0  0
 16 32  1  0  0  0  0
 17 33  1  0  0  0  0
 17 34  1  0  0  0  0
 17 35  1  0  0  0  0
 18 36  1  0  0  0  0
 18 37  1  0  0  0  0
 18 38  1  0  0  0  0
 19 39  1  0  0  0  0
 19 40  1  0  0  0  0
 19 41  1  0  0  0  0
 20 42  1  0  0  0  0
 20 43  1  0  0  0  0
 20 44  1  0  0  0  0
 21 45  1  0  0  0  0
 21 46  1  0  0  0  0
 21 47  1  0  0  0  0
 22 48  1  0  0  0  0
 22 49  1  0  0  0  0
 22 50  1  0  0  0  0
M  END
>  <mseq>
1

>  <E>
49.871845

>  <dE>
1.7224051

>  <chi>
1

>  <rgyr>
3.9169884

>  <glob>
0.26337662

>  <ecc>
0.90500176

$$$$
1u19A_original.pdb
  MOE2011           3D

 50 50  0  0  0  0  0  0  0  0999 V2000
   40.2770   10.7970   15.9960 C   0  0  0  0  0  0  0  0  0  0  0  0
   41.8120   10.7640   15.7680 C   0  0  0  0  0  0  0  0  0  0  0  0
   42.3110    9.3770   15.4000 C   0  0  0  0  0  0  0  0  0  0  0  0
   41.9860    8.3800   16.5050 C   0  0  0  0  0  0  0  0  0  0  0  0
   40.5980    8.5220   17.0980 C   0  0  0  0  0  0  0  0  0  0  0  0
   39.8210    9.6130   16.8800 C   0  0  0  0  0  0  0  0  0  0  0  0
   38.4870    9.7440   17.4580 C   0  0  0  0  0  0  0  0  0  0  0  0
   38.2540    9.8720   18.7760 C   0  0  0  0  0  0  0  0  0  0  0  0
   36.9330   10.0530   19.3720 C   0  0  0  0  0  0  0  0  0  0  0  0
   35.9100    9.2420   19.0340 C   0  0  0  0  0  0  0  0  0  0  0  0
   34.5510    9.2940   19.5380 C   0  0  0  0  0  0  0  0  0  0  0  0
   34.2950   10.1210   20.1980 H   0  0  0  0  0  0  0  0  0  0  0  0
   33.5540    8.4410   19.2420 C   0  0  0  0  0  0  0  0  0  0  0  0
   32.5680    8.6540   19.6600 H   0  0  0  0  0  0  0  0  0  0  0  0
   33.6030    7.2590   18.3900 C   0  0  0  0  0  0  0  0  0  0  0  0
   34.4090    6.2240   18.6980 C   0  0  0  0  0  0  0  0  0  0  0  0
   34.5890    4.9380   17.9540 C   0  0  0  0  0  0  0  0  0  0  0  0
   32.6470    7.3130   17.2280 C   0  0  0  0  0  0  0  0  0  0  0  0
   36.8940   11.1610   20.3940 C   0  0  0  0  0  0  0  0  0  0  0  0
   40.2000    7.3210   17.9270 C   0  0  0  0  0  0  0  0  0  0  0  0
   39.9600   12.1670   16.6410 C   0  0  0  0  0  0  0  0  0  0  0  0
   39.5540   10.7270   14.6320 C   0  0  0  0  0  0  0  0  0  0  0  0
   42.0960   11.4730   14.9790 H   0  0  0  0  0  0  0  0  0  0  0  0
   42.3340   11.0930   16.6780 H   0  0  0  0  0  0  0  0  0  0  0  0
   41.8630    9.0480   14.4550 H   0  0  0  0  0  0  0  0  0  0  0  0
   43.3950    9.4010   15.2370 H   0  0  0  0  0  0  0  0  0  0  0  0
   42.1170    7.3700   16.0970 H   0  0  0  0  0  0  0  0  0  0  0  0
   42.7150    8.4910   17.3170 H   0  0  0  0  0  0  0  0  0  0  0  0
   37.6650    9.7930   16.7460 H   0  0  0  0  0  0  0  0  0  0  0  0
   39.0920    9.8820   19.4740 H   0  0  0  0  0  0  0  0  0  0  0  0
   36.1000    8.4600   18.2980 H   0  0  0  0  0  0  0  0  0  0  0  0
   35.0290    6.2930   19.5940 H   0  0  0  0  0  0  0  0  0  0  0  0
   34.2600    4.1020   18.5790 H   0  0  0  0  0  0  0  0  0  0  0  0
   34.0420    4.8940   17.0110 H   0  0  0  0  0  0  0  0  0  0  0  0
   35.6500    4.7950   17.7260 H   0  0  0  0  0  0  0  0  0  0  0  0
   32.6250    6.3920   16.6420 H   0  0  0  0  0  0  0  0  0  0  0  0
   32.9230    8.1260   16.5480 H   0  0  0  0  0  0  0  0  0  0  0  0
   31.6240    7.4910   17.5790 H   0  0  0  0  0  0  0  0  0  0  0  0
   37.1360   12.1200   19.9220 H   0  0  0  0  0  0  0  0  0  0  0  0
   37.6240   10.9750   21.1890 H   0  0  0  0  0  0  0  0  0  0  0  0
   35.9220   11.2770   20.8780 H   0  0  0  0  0  0  0  0  0  0  0  0
   40.3490    6.4010   17.3510 H   0  0  0  0  0  0  0  0  0  0  0  0
   39.1520    7.3220   18.2350 H   0  0  0  0  0  0  0  0  0  0  0  0
   40.8190    7.2670   18.8280 H   0  0  0  0  0  0  0  0  0  0  0  0
   40.3720   12.9870   16.0410 H   0  0  0  0  0  0  0  0  0  0  0  0
   40.3920   12.2440   17.6460 H   0  0  0  0  0  0  0  0  0  0  0  0
   38.8820   12.3450   16.7250 H   0  0  0  0  0  0  0  0  0  0  0  0
   39.6890    9.7550   14.1460 H   0  0  0  0  0  0  0  0  0  0  0  0
   39.9310   11.4960   13.9470 H   0  0  0  0  0  0  0  0  0  0  0  0
   38.4760   10.8920   14.7370 H   0  0  0  0  0  0  0  0  0  0  0  0
  1  2  1  0  0  0  0
  1  6  1  0  0  0  0
  1 21  1  0  0  0  0
  1 22  1  0  0  0  0
  2  3  1  0  0  0  0
  2 23  1  0  0  0  0
  2 24  1  0  0  0  0
  3  4  1  0  0  0  0
  3 25  1  0  0  0  0
  3 26  1  0  0  0  0
  4  5  1  0  0  0  0
  4 27  1  0  0  0  0
  4 28  1  0  0  0  0
  5  6  2  0  0  0  0
  5 20  1  0  0  0  0
  6  7  1  0  0  0  0
  7  8  2  0  0  0  0
  7 29  1  0  0  0  0
  8  9  1  0  0  0  0
  8 30  1  0  0  0  0
  9 10  2  0  0  0  0
  9 19  1  0  0  0  0
 10 11  1  0  0  0  0
 10 31  1  0  0  0  0
 11 12  1  0  0  0  0
 11 13  2  0  0  0  0
 13 14  1  0  0  0  0
 13 15  1  0  0  0  0
 15 16  2  0  0  0  0
 15 18  1  0  0  0  0
 16 17  1  0  0  0  0
 16 32  1  0  0  0  0
 17 33  1  0  0  0  0
 17 34  1  0  0  0  0
 17 35  1  0  0  0  0
 18 36  1  0  0  0  0
 18 37  1  0  0  0  0
 18 38  1  0  0  0  0
 19 39  1  0  0  0  0
 19 40  1  0  0  0  0
 19 41  1  0  0  0  0
 20 42  1  0  0  0  0
 20 43  1  0  0  0  0
 20 44  1  0  0  0  0
 21 45  1  0  0  0  0
 21 46  1  0  0  0  0
 21 47  1  0  0  0  0
 22 48  1  0  0  0  0
 22 49  1  0  0  0  0
 22 50  1  0  0  0  0
M  END
>  <mseq>
1

>  <E>
49.871853

>  <dE>
1.7224147

>  <chi>
1

>  <rgyr>
3.9168687

>  <glob>
0.26345846

>  <ecc>
0.90507817

$$$$
1u19A_original.pdb
  MOE2011           3D

 50 50  0  0  0  0  0  0  0  0999 V2000
   39.3690   10.2630   19.9820 C   0  0  0  0  0  0  0  0  0  0  0  0
   40.5310   10.4750   20.9900 C   0  0  0  0  0  0  0  0  0  0  0  0
   41.8320    9.8510   20.5100 C   0  0  0  0  0  0  0  0  0  0  0  0
   41.6610    8.3490   20.3210 C   0  0  0  0  0  0  0  0  0  0  0  0
   40.3720    7.9460   19.6360 C   0  0  0  0  0  0  0  0  0  0  0  0
   39.3440    8.8100   19.4520 C   0  0  0  0  0  0  0  0  0  0  0  0
   38.1360    8.4240   18.7260 C   0  0  0  0  0  0  0  0  0  0  0  0
   38.1170    8.1780   17.4040 C   0  0  0  0  0  0  0  0  0  0  0  0
   36.9450    7.8220   16.6030 C   0  0  0  0  0  0  0  0  0  0  0  0
   37.0990    7.6740   15.2700 C   0  0  0  0  0  0  0  0  0  0  0  0
   36.0770    7.3590   14.2940 C   0  0  0  0  0  0  0  0  0  0  0  0
   36.2320    6.4130   13.7720 H   0  0  0  0  0  0  0  0  0  0  0  0
   35.0200    8.1090   13.9380 C   0  0  0  0  0  0  0  0  0  0  0  0
   34.3430    7.6970   13.1870 H   0  0  0  0  0  0  0  0  0  0  0  0
   34.6360    9.4240   14.4440 C   0  0  0  0  0  0  0  0  0  0  0  0
   35.5040   10.4550   14.4310 C   0  0  0  0  0  0  0  0  0  0  0  0
   35.2830   11.8560   14.9060 C   0  0  0  0  0  0  0  0  0  0  0  0
   33.1990    9.5000   14.8930 C   0  0  0  0  0  0  0  0  0  0  0  0
   35.6320    7.6220   17.3220 C   0  0  0  0  0  0  0  0  0  0  0  0
   40.3700    6.4940   19.2150 C   0  0  0  0  0  0  0  0  0  0  0  0
   38.0670   10.6410   20.7280 C   0  0  0  0  0  0  0  0  0  0  0  0
   39.5430   11.2370   18.7940 C   0  0  0  0  0  0  0  0  0  0  0  0
   40.6870   11.5450   21.1750 H   0  0  0  0  0  0  0  0  0  0  0  0
   40.2700   10.0310   21.9610 H   0  0  0  0  0  0  0  0  0  0  0  0
   42.1540   10.3130   19.5700 H   0  0  0  0  0  0  0  0  0  0  0  0
   42.6280   10.0400   21.2390 H   0  0  0  0  0  0  0  0  0  0  0  0
   42.5180    7.9760   19.7470 H   0  0  0  0  0  0  0  0  0  0  0  0
   41.6970    7.8570   21.3020 H   0  0  0  0  0  0  0  0  0  0  0  0
   37.2260    8.3860   19.3210 H   0  0  0  0  0  0  0  0  0  0  0  0
   39.0580    8.2650   16.8580 H   0  0  0  0  0  0  0  0  0  0  0  0
   38.0910    7.7730   14.8260 H   0  0  0  0  0  0  0  0  0  0  0  0
   36.5080   10.2900   14.0380 H   0  0  0  0  0  0  0  0  0  0  0  0
   36.0670   12.1250   15.6220 H   0  0  0  0  0  0  0  0  0  0  0  0
   35.3460   12.5480   14.0600 H   0  0  0  0  0  0  0  0  0  0  0  0
   34.3230   12.0090   15.4020 H   0  0  0  0  0  0  0  0  0  0  0  0
   33.0340    8.8430   15.7540 H   0  0  0  0  0  0  0  0  0  0  0  0
   32.5270    9.1830   14.0870 H   0  0  0  0  0  0  0  0  0  0  0  0
   32.8880   10.5040   15.1860 H   0  0  0  0  0  0  0  0  0  0  0  0
   35.7470    6.9050   18.1430 H   0  0  0  0  0  0  0  0  0  0  0  0
   34.8480    7.2150   16.6780 H   0  0  0  0  0  0  0  0  0  0  0  0
   35.2680    8.5710   17.7310 H   0  0  0  0  0  0  0  0  0  0  0  0
   40.6870    5.8610   20.0510 H   0  0  0  0  0  0  0  0  0  0  0  0
   41.0680    6.3430   18.3850 H   0  0  0  0  0  0  0  0  0  0  0  0
   39.3880    6.1270   18.9050 H   0  0  0  0  0  0  0  0  0  0  0  0
   37.2010   10.6720   20.0570 H   0  0  0  0  0  0  0  0  0  0  0  0
   38.1510   11.6360   21.1820 H   0  0  0  0  0  0  0  0  0  0  0  0
   37.8470    9.9270   21.5300 H   0  0  0  0  0  0  0  0  0  0  0  0
   40.4230   10.9910   18.1890 H   0  0  0  0  0  0  0  0  0  0  0  0
   39.6570   12.2690   19.1440 H   0  0  0  0  0  0  0  0  0  0  0  0
   38.6740   11.2190   18.1260 H   0  0  0  0  0  0  0  0  0  0  0  0
  1  2  1  0  0  0  0
  1  6  1  0  0  0  0
  1 21  1  0  0  0  0
  1 22  1  0  0  0  0
  2  3  1  0  0  0  0
  2 23  1  0  0  0  0
  2 24  1  0  0  0  0
  3  4  1  0  0  0  0
  3 25  1  0  0  0  0
  3 26  1  0  0  0  0
  4  5  1  0  0  0  0
  4 27  1  0  0  0  0
  4 28  1  0  0  0  0
  5  6  2  0  0  0  0
  5 20  1  0  0  0  0
  6  7  1  0  0  0  0
  7  8  2  0  0  0  0
  7 29  1  0  0  0  0
  8  9  1  0  0  0  0
  8 30  1  0  0  0  0
  9 10  2  0  0  0  0
  9 19  1  0  0  0  0
 10 11  1  0  0  0  0
 10 31  1  0  0  0  0
 11 12  1  0  0  0  0
 11 13  2  0  0  0  0
 13 14  1  0  0  0  0
 13 15  1  0  0  0  0
 15 16  2  0  0  0  0
 15 18  1  0  0  0  0
 16 17  1  0  0  0  0
 16 32  1  0  0  0  0
 17 33  1  0  0  0  0
 17 34  1  0  0  0  0
 17 35  1  0  0  0  0
 18 36  1  0  0  0  0
 18 37  1  0  0  0  0
 18 38  1  0  0  0  0
 19 39  1  0  0  0  0
 19 40  1  0  0  0  0
 19 41  1  0  0  0  0
 20 42  1  0  0  0  0
 20 43  1  0  0  0  0
 20 44  1  0  0  0  0
 21 45  1  0  0  0  0
 21 46  1  0  0  0  0
 21 47  1  0  0  0  0
 22 48  1  0  0  0  0
 22 49  1  0  0  0  0
 22 50  1  0  0  0  0
M  END
>  <mseq>
1

>  <E>
50.062622

>  <dE>
1.9131843

>  <chi>
1

>  <rgyr>
3.8333185

>  <glob>
0.22339293

>  <ecc>
0.88716179

$$$$
1u19A_original.pdb
  MOE2011           3D

 50 50  0  0  0  0  0  0  0  0999 V2000
   35.8160    6.7670   17.3630 C   0  0  0  0  0  0  0  0  0  0  0  0
   34.4350    6.0710   17.2230 C   0  0  0  0  0  0  0  0  0  0  0  0
   33.2830    7.0000   17.5690 C   0  0  0  0  0  0  0  0  0  0  0  0
   33.2790    8.2080   16.6410 C   0  0  0  0  0  0  0  0  0  0  0  0
   34.6450    8.8140   16.3950 C   0  0  0  0  0  0  0  0  0  0  0  0
   35.7950    8.1850   16.7440 C   0  0  0  0  0  0  0  0  0  0  0  0
   37.1010    8.8150   16.5640 C   0  0  0  0  0  0  0  0  0  0  0  0
   37.5100    9.8790   17.2770 C   0  0  0  0  0  0  0  0  0  0  0  0
   38.8120   10.5420   17.1800 C   0  0  0  0  0  0  0  0  0  0  0  0
   39.0770   11.5620   18.0220 C   0  0  0  0  0  0  0  0  0  0  0  0
   40.3010   12.3300   18.1190 C   0  0  0  0  0  0  0  0  0  0  0  0
   40.1850   13.3900   17.8920 H   0  0  0  0  0  0  0  0  0  0  0  0
   41.5160   11.8960   18.4980 C   0  0  0  0  0  0  0  0  0  0  0  0
   42.3310   12.6230   18.4960 H   0  0  0  0  0  0  0  0  0  0  0  0
   41.9080   10.5490   18.9040 C   0  0  0  0  0  0  0  0  0  0  0  0
   41.2560    9.9030   19.8900 C   0  0  0  0  0  0  0  0  0  0  0  0
   41.5170    8.5320   20.4290 C   0  0  0  0  0  0  0  0  0  0  0  0
   43.1150   10.0270   18.1690 C   0  0  0  0  0  0  0  0  0  0  0  0
   39.7740   10.0550   16.1230 C   0  0  0  0  0  0  0  0  0  0  0  0
   34.5670   10.1610   15.7120 C   0  0  0  0  0  0  0  0  0  0  0  0
   36.1840    6.8700   18.8610 C   0  0  0  0  0  0  0  0  0  0  0  0
   36.8460    5.8390   16.6760 C   0  0  0  0  0  0  0  0  0  0  0  0
   34.2970    5.7150   16.1930 H   0  0  0  0  0  0  0  0  0  0  0  0
   34.3890    5.1800   17.8630 H   0  0  0  0  0  0  0  0  0  0  0  0
   32.3300    6.4650   17.4770 H   0  0  0  0  0  0  0  0  0  0  0  0
   33.3560    7.3280   18.6120 H   0  0  0  0  0  0  0  0  0  0  0  0
   32.8540    7.9160   15.6720 H   0  0  0  0  0  0  0  0  0  0  0  0
   32.6090    8.9650   17.0670 H   0  0  0  0  0  0  0  0  0  0  0  0
   37.7520    8.3380   15.8350 H   0  0  0  0  0  0  0  0  0  0  0  0
   36.8210   10.2910   18.0170 H   0  0  0  0  0  0  0  0  0  0  0  0
   38.3090   11.9020   18.7200 H   0  0  0  0  0  0  0  0  0  0  0  0
   40.4210   10.4040   20.3820 H   0  0  0  0  0  0  0  0  0  0  0  0
   40.5930    7.9460   20.3950 H   0  0  0  0  0  0  0  0  0  0  0  0
   42.2760    7.9760   19.8760 H   0  0  0  0  0  0  0  0  0  0  0  0
   41.8370    8.6010   21.4740 H   0  0  0  0  0  0  0  0  0  0  0  0
   43.9570   10.7220   18.2680 H   0  0  0  0  0  0  0  0  0  0  0  0
   42.8920    9.9100   17.1030 H   0  0  0  0  0  0  0  0  0  0  0  0
   43.4620    9.0580   18.5360 H   0  0  0  0  0  0  0  0  0  0  0  0
   40.1240    9.0430   16.3570 H   0  0  0  0  0  0  0  0  0  0  0  0
   40.6560   10.6940   16.0180 H   0  0  0  0  0  0  0  0  0  0  0  0
   39.2940   10.0420   15.1380 H   0  0  0  0  0  0  0  0  0  0  0  0
   35.5300   10.5230   15.3440 H   0  0  0  0  0  0  0  0  0  0  0  0
   34.1620   10.9080   16.4020 H   0  0  0  0  0  0  0  0  0  0  0  0
   33.9050   10.1010   14.8420 H   0  0  0  0  0  0  0  0  0  0  0  0
   36.1180    5.8910   19.3510 H   0  0  0  0  0  0  0  0  0  0  0  0
   35.5220    7.5560   19.3990 H   0  0  0  0  0  0  0  0  0  0  0  0
   37.2100    7.2290   19.0010 H   0  0  0  0  0  0  0  0  0  0  0  0
   37.8770    6.1660   16.8510 H   0  0  0  0  0  0  0  0  0  0  0  0
   36.6850    5.8000   15.5930 H   0  0  0  0  0  0  0  0  0  0  0  0
   36.7680    4.8160   17.0610 H   0  0  0  0  0  0  0  0  0  0  0  0
  1  2  1  0  0  0  0
  1  6  1  0  0  0  0
  1 21  1  0  0  0  0
  1 22  1  0  0  0  0
  2  3  1  0  0  0  0
  2 23  1  0  0  0  0
  2 24  1  0  0  0  0
  3  4  1  0  0  0  0
  3 25  1  0  0  0  0
  3 26  1  0  0  0  0
  4  5  1  0  0  0  0
  4 27  1  0  0  0  0
  4 28  1  0  0  0  0
  5  6  2  0  0  0  0
  5 20  1  0  0  0  0
  6  7  1  0  0  0  0
  7  8  2  0  0  0  0
  7 29  1  0  0  0  0
  8  9  1  0  0  0  0
  8 30  1  0  0  0  0
  9 10  2  0  0  0  0
  9 19  1  0  0  0  0
 10 11  1  0  0  0  0
 10 31  1  0  0  0  0
 11 12  1  0  0  0  0
 11 13  2  0  0  0  0
 13 14  1  0  0  0  0
 13 15  1  0  0  0  0
 15 16  2  0  0  0  0
 15 18  1  0  0  0  0
 16 17  1  0  0  0  0
 16 32  1  0  0  0  0
 17 33  1  0  0  0  0
 17 34  1  0  0  0  0
 17 35  1  0  0  0  0
 18 36  1  0  0  0  0
 18 37  1  0  0  0  0
 18 38  1  0  0  0  0
 19 39  1  0  0  0  0
 19 40  1  0  0  0  0
 19 41  1  0  0  0  0
 20 42  1  0  0  0  0
 20 43  1  0  0  0  0
 20 44  1  0  0  0  0
 21 45  1  0  0  0  0
 21 46  1  0  0  0  0
 21 47  1  0  0  0  0
 22 48  1  0  0  0  0
 22 49  1  0  0  0  0
 22 50  1  0  0  0  0
M  END
>  <mseq>
1

>  <E>
50.062634

>  <dE>
1.9131926

>  <chi>
1

>  <rgyr>
3.8335383

>  <glob>
0.22337291

>  <ecc>
0.88720447

$$$$
1u19A_original.pdb
  MOE2011           3D

 50 50  0  0  0  0  0  0  0  0999 V2000
   40.4630   10.7670   19.3430 C   0  0  0  0  0  0  0  0  0  0  0  0
   42.0150   10.7370   19.4110 C   0  0  0  0  0  0  0  0  0  0  0  0
   42.6490   10.5670   18.0400 C   0  0  0  0  0  0  0  0  0  0  0  0
   42.1950    9.2600   17.4030 C   0  0  0  0  0  0  0  0  0  0  0  0
   40.7170    8.9680   17.5560 C   0  0  0  0  0  0  0  0  0  0  0  0
   39.9210    9.6630   18.4070 C   0  0  0  0  0  0  0  0  0  0  0  0
   38.4830    9.4140   18.4890 C   0  0  0  0  0  0  0  0  0  0  0  0
   37.6260    9.7060   17.4960 C   0  0  0  0  0  0  0  0  0  0  0  0
   36.1780    9.4930   17.5070 C   0  0  0  0  0  0  0  0  0  0  0  0
   35.4770    9.7940   16.3930 C   0  0  0  0  0  0  0  0  0  0  0  0
   34.0540    9.6310   16.1760 C   0  0  0  0  0  0  0  0  0  0  0  0
   33.5180   10.5640   15.9960 H   0  0  0  0  0  0  0  0  0  0  0  0
   33.3570    8.4820   16.1240 C   0  0  0  0  0  0  0  0  0  0  0  0
   32.2790    8.5570   15.9630 H   0  0  0  0  0  0  0  0  0  0  0  0
   33.8540    7.1180   16.2720 C   0  0  0  0  0  0  0  0  0  0  0  0
   34.8660    6.6590   15.5090 C   0  0  0  0  0  0  0  0  0  0  0  0
   35.4980    5.3040   15.5270 C   0  0  0  0  0  0  0  0  0  0  0  0
   33.0870    6.3050   17.2820 C   0  0  0  0  0  0  0  0  0  0  0  0
   35.5510    8.9650   18.7750 C   0  0  0  0  0  0  0  0  0  0  0  0
   40.2590    7.8230   16.6810 C   0  0  0  0  0  0  0  0  0  0  0  0
   39.9580   10.6090   20.7970 C   0  0  0  0  0  0  0  0  0  0  0  0
   40.0050   12.1490   18.8220 C   0  0  0  0  0  0  0  0  0  0  0  0
   42.3960   11.6540   19.8770 H   0  0  0  0  0  0  0  0  0  0  0  0
   42.3460    9.9070   20.0520 H   0  0  0  0  0  0  0  0  0  0  0  0
   42.3880   11.4110   17.3910 H   0  0  0  0  0  0  0  0  0  0  0  0
   43.7410   10.5710   18.1300 H   0  0  0  0  0  0  0  0  0  0  0  0
   42.4590    9.2870   16.3390 H   0  0  0  0  0  0  0  0  0  0  0  0
   42.7560    8.4290   17.8500 H   0  0  0  0  0  0  0  0  0  0  0  0
   38.1370    8.9930   19.4310 H   0  0  0  0  0  0  0  0  0  0  0  0
   38.0360   10.1370   16.5810 H   0  0  0  0  0  0  0  0  0  0  0  0
   35.9880   10.2310   15.5330 H   0  0  0  0  0  0  0  0  0  0  0  0
   35.3150    7.3310   14.7760 H   0  0  0  0  0  0  0  0  0  0  0  0
   35.1360    4.6580   16.3280 H   0  0  0  0  0  0  0  0  0  0  0  0
   35.3190    4.7990   14.5720 H   0  0  0  0  0  0  0  0  0  0  0  0
   36.5810    5.4090   15.6560 H   0  0  0  0  0  0  0  0  0  0  0  0
   32.0170    6.3050   17.0440 H   0  0  0  0  0  0  0  0  0  0  0  0
   33.2140    6.7250   18.2860 H   0  0  0  0  0  0  0  0  0  0  0  0
   33.3990    5.2590   17.3260 H   0  0  0  0  0  0  0  0  0  0  0  0
   34.4580    8.9690   18.7470 H   0  0  0  0  0  0  0  0  0  0  0  0
   35.8310    9.5860   19.6330 H   0  0  0  0  0  0  0  0  0  0  0  0
   35.8740    7.9350   18.9640 H   0  0  0  0  0  0  0  0  0  0  0  0
   40.9340    6.9690   16.7990 H   0  0  0  0  0  0  0  0  0  0  0  0
   40.2700    8.1270   15.6290 H   0  0  0  0  0  0  0  0  0  0  0  0
   39.2560    7.4600   16.9200 H   0  0  0  0  0  0  0  0  0  0  0  0
   38.8770   10.7680   20.8780 H   0  0  0  0  0  0  0  0  0  0  0  0
   40.4370   11.3390   21.4600 H   0  0  0  0  0  0  0  0  0  0  0  0
   40.1810    9.6090   21.1880 H   0  0  0  0  0  0  0  0  0  0  0  0
   38.9170   12.2640   18.8870 H   0  0  0  0  0  0  0  0  0  0  0  0
   40.2870   12.3060   17.7760 H   0  0  0  0  0  0  0  0  0  0  0  0
   40.4490   12.9600   19.4120 H   0  0  0  0  0  0  0  0  0  0  0  0
  1  2  1  0  0  0  0
  1  6  1  0  0  0  0
  1 21  1  0  0  0  0
  1 22  1  0  0  0  0
  2  3  1  0  0  0  0
  2 23  1  0  0  0  0
  2 24  1  0  0  0  0
  3  4  1  0  0  0  0
  3 25  1  0  0  0  0
  3 26  1  0  0  0  0
  4  5  1  0  0  0  0
  4 27  1  0  0  0  0
  4 28  1  0  0  0  0
  5  6  2  0  0  0  0
  5 20  1  0  0  0  0
  6  7  1  0  0  0  0
  7  8  2  0  0  0  0
  7 29  1  0  0  0  0
  8  9  1  0  0  0  0
  8 30  1  0  0  0  0
  9 10  2  0  0  0  0
  9 19  1  0  0  0  0
 10 11  1  0  0  0  0
 10 31  1  0  0  0  0
 11 12  1  0  0  0  0
 11 13  2  0  0  0  0
 13 14  1  0  0  0  0
 13 15  1  0  0  0  0
 15 16  2  0  0  0  0
 15 18  1  0  0  0  0
 16 17  1  0  0  0  0
 16 32  1  0  0  0  0
 17 33  1  0  0  0  0
 17 34  1  0  0  0  0
 17 35  1  0  0  0  0
 18 36  1  0  0  0  0
 18 37  1  0  0  0  0
 18 38  1  0  0  0  0
 19 39  1  0  0  0  0
 19 40  1  0  0  0  0
 19 41  1  0  0  0  0
 20 42  1  0  0  0  0
 20 43  1  0  0  0  0
 20 44  1  0  0  0  0
 21 45  1  0  0  0  0
 21 46  1  0  0  0  0
 21 47  1  0  0  0  0
 22 48  1  0  0  0  0
 22 49  1  0  0  0  0
 22 50  1  0  0  0  0
M  END
>  <mseq>
1

>  <E>
50.067291

>  <dE>
1.91785

>  <chi>
1

>  <rgyr>
3.8880205

>  <glob>
0.20374843

>  <ecc>
0.90813184

$$$$
1u19A_original.pdb
  MOE2011           3D

 50 50  0  0  0  0  0  0  0  0999 V2000
   35.0340   11.1720   16.9220 C   0  0  0  0  0  0  0  0  0  0  0  0
   34.7290   12.6900   16.8110 C   0  0  0  0  0  0  0  0  0  0  0  0
   35.4190   13.4980   17.8990 C   0  0  0  0  0  0  0  0  0  0  0  0
   36.9300   13.3290   17.8060 C   0  0  0  0  0  0  0  0  0  0  0  0
   37.3880   11.9060   17.5630 C   0  0  0  0  0  0  0  0  0  0  0  0
   36.5350   10.9190   17.1930 C   0  0  0  0  0  0  0  0  0  0  0  0
   36.9830    9.5380   17.0310 C   0  0  0  0  0  0  0  0  0  0  0  0
   37.3830    8.7660   18.0570 C   0  0  0  0  0  0  0  0  0  0  0  0
   37.8370    7.3770   17.9760 C   0  0  0  0  0  0  0  0  0  0  0  0
   38.2570    6.7720   19.1070 C   0  0  0  0  0  0  0  0  0  0  0  0
   38.7750    5.4270   19.2470 C   0  0  0  0  0  0  0  0  0  0  0  0
   38.1700    4.7770   19.8820 H   0  0  0  0  0  0  0  0  0  0  0  0
   39.9130    4.9270   18.7350 C   0  0  0  0  0  0  0  0  0  0  0  0
   40.1340    3.8770   18.9370 H   0  0  0  0  0  0  0  0  0  0  0  0
   40.9090    5.6080   17.9140 C   0  0  0  0  0  0  0  0  0  0  0  0
   41.4760    6.7610   18.3210 C   0  0  0  0  0  0  0  0  0  0  0  0
   42.5020    7.5890   17.6140 C   0  0  0  0  0  0  0  0  0  0  0  0
   41.2570    4.8640   16.6500 C   0  0  0  0  0  0  0  0  0  0  0  0
   37.7910    6.6970   16.6290 C   0  0  0  0  0  0  0  0  0  0  0  0
   38.8780   11.7350   17.7600 C   0  0  0  0  0  0  0  0  0  0  0  0
   34.1980   10.5690   18.0750 C   0  0  0  0  0  0  0  0  0  0  0  0
   34.5580   10.5320   15.5960 C   0  0  0  0  0  0  0  0  0  0  0  0
   35.0600   13.0690   15.8340 H   0  0  0  0  0  0  0  0  0  0  0  0
   33.6470   12.8680   16.8570 H   0  0  0  0  0  0  0  0  0  0  0  0
   35.1630   14.5590   17.7960 H   0  0  0  0  0  0  0  0  0  0  0  0
   35.0660   13.1870   18.8880 H   0  0  0  0  0  0  0  0  0  0  0  0
   37.3130   13.9560   16.9910 H   0  0  0  0  0  0  0  0  0  0  0  0
   37.3750   13.7080   18.7350 H   0  0  0  0  0  0  0  0  0  0  0  0
   36.9500    9.1540   16.0140 H   0  0  0  0  0  0  0  0  0  0  0  0
   37.3820    9.2090   19.0560 H   0  0  0  0  0  0  0  0  0  0  0  0
   38.2050    7.3060   20.0580 H   0  0  0  0  0  0  0  0  0  0  0  0
   41.1750    7.1830   19.2810 H   0  0  0  0  0  0  0  0  0  0  0  0
   42.1400    8.6190   17.5270 H   0  0  0  0  0  0  0  0  0  0  0  0
   43.4300    7.6030   18.1940 H   0  0  0  0  0  0  0  0  0  0  0  0
   42.7340    7.2390   16.6060 H   0  0  0  0  0  0  0  0  0  0  0  0
   42.0650    5.3290   16.0810 H   0  0  0  0  0  0  0  0  0  0  0  0
   40.3850    4.8050   15.9900 H   0  0  0  0  0  0  0  0  0  0  0  0
   41.5810    3.8430   16.8820 H   0  0  0  0  0  0  0  0  0  0  0  0
   36.7900    6.7760   16.1900 H   0  0  0  0  0  0  0  0  0  0  0  0
   38.0110    5.6270   16.6800 H   0  0  0  0  0  0  0  0  0  0  0  0
   38.5140    7.1510   15.9430 H   0  0  0  0  0  0  0  0  0  0  0  0
   39.2640   10.7800   17.3950 H   0  0  0  0  0  0  0  0  0  0  0  0
   39.1290   11.8220   18.8220 H   0  0  0  0  0  0  0  0  0  0  0  0
   39.4190   12.5170   17.2140 H   0  0  0  0  0  0  0  0  0  0  0  0
   34.2770    9.4760   18.1020 H   0  0  0  0  0  0  0  0  0  0  0  0
   33.1350   10.8110   17.9590 H   0  0  0  0  0  0  0  0  0  0  0  0
   34.5200   10.9440   19.0520 H   0  0  0  0  0  0  0  0  0  0  0  0
   33.5210   10.8110   15.3760 H   0  0  0  0  0  0  0  0  0  0  0  0
   34.5900    9.4370   15.6320 H   0  0  0  0  0  0  0  0  0  0  0  0
   35.1770   10.8590   14.7530 H   0  0  0  0  0  0  0  0  0  0  0  0
  1  2  1  0  0  0  0
  1  6  1  0  0  0  0
  1 21  1  0  0  0  0
  1 22  1  0  0  0  0
  2  3  1  0  0  0  0
  2 23  1  0  0  0  0
  2 24  1  0  0  0  0
  3  4  1  0  0  0  0
  3 25  1  0  0  0  0
  3 26  1  0  0  0  0
  4  5  1  0  0  0  0
  4 27  1  0  0  0  0
  4 28  1  0  0  0  0
  5  6  2  0  0  0  0
  5 20  1  0  0  0  0
  6  7  1  0  0  0  0
  7  8  2  0  0  0  0
  7 29  1  0  0  0  0
  8  9  1  0  0  0  0
  8 30  1  0  0  0  0
  9 10  2  0  0  0  0
  9 19  1  0  0  0  0
 10 11  1  0  0  0  0
 10 31  1  0  0  0  0
 11 12  1  0  0  0  0
 11 13  2  0  0  0  0
 13 14  1  0  0  0  0
 13 15  1  0  0  0  0
 15 16  2  0  0  0  0
 15 18  1  0  0  0  0
 16 17  1  0  0  0  0
 16 32  1  0  0  0  0
 17 33  1  0  0  0  0
 17 34  1  0  0  0  0
 17 35  1  0  0  0  0
 18 36  1  0  0  0  0
 18 37  1  0  0  0  0
 18 38  1  0  0  0  0
 19 39  1  0  0  0  0
 19 40  1  0  0  0  0
 19 41  1  0  0  0  0
 20 42  1  0  0  0  0
 20 43  1  0  0  0  0
 20 44  1  0  0  0  0
 21 45  1  0  0  0  0
 21 46  1  0  0  0  0
 21 47  1  0  0  0  0
 22 48  1  0  0  0  0
 22 49  1  0  0  0  0
 22 50  1  0  0  0  0
M  END
>  <mseq>
1

>  <E>
50.067295

>  <dE>
1.9178574

>  <chi>
1

>  <rgyr>
3.8882208

>  <glob>
0.20371872

>  <ecc>
0.9081127

$$$$
1u19A_original.pdb
  MOE2011           3D

 50 50  0  0  0  0  0  0  0  0999 V2000
   40.5440    9.9340   16.5460 C   0  0  0  0  0  0  0  0  0  0  0  0
   42.0130   10.1130   17.0170 C   0  0  0  0  0  0  0  0  0  0  0  0
   42.8860    8.9250   16.6480 C   0  0  0  0  0  0  0  0  0  0  0  0
   42.3490    7.6470   17.2810 C   0  0  0  0  0  0  0  0  0  0  0  0
   40.8420    7.4940   17.2180 C   0  0  0  0  0  0  0  0  0  0  0  0
   40.0180    8.5210   16.8930 C   0  0  0  0  0  0  0  0  0  0  0  0
   38.5660    8.3670   16.8390 C   0  0  0  0  0  0  0  0  0  0  0  0
   37.8030    8.1360   17.9220 C   0  0  0  0  0  0  0  0  0  0  0  0
   36.3450    8.0210   17.9490 C   0  0  0  0  0  0  0  0  0  0  0  0
   35.7350    7.8580   19.1430 C   0  0  0  0  0  0  0  0  0  0  0  0
   34.3140    7.7570   19.4010 C   0  0  0  0  0  0  0  0  0  0  0  0
   34.0030    6.8060   19.8360 H   0  0  0  0  0  0  0  0  0  0  0  0
   33.3750    8.7010   19.2140 C   0  0  0  0  0  0  0  0  0  0  0  0
   32.3430    8.4360   19.4540 H   0  0  0  0  0  0  0  0  0  0  0  0
   33.5480   10.0580   18.7050 C   0  0  0  0  0  0  0  0  0  0  0  0
   34.4360   10.9030   19.2660 C   0  0  0  0  0  0  0  0  0  0  0  0
   34.7440   12.3150   18.8760 C   0  0  0  0  0  0  0  0  0  0  0  0
   32.6090   10.4020   17.5780 C   0  0  0  0  0  0  0  0  0  0  0  0
   35.6080    8.0700   16.6320 C   0  0  0  0  0  0  0  0  0  0  0  0
   40.3920    6.0860   17.5410 C   0  0  0  0  0  0  0  0  0  0  0  0
   39.7250   11.0520   17.2350 C   0  0  0  0  0  0  0  0  0  0  0  0
   40.4660   10.1500   15.0180 C   0  0  0  0  0  0  0  0  0  0  0  0
   42.4430   11.0270   16.5870 H   0  0  0  0  0  0  0  0  0  0  0  0
   42.0440   10.2430   18.1080 H   0  0  0  0  0  0  0  0  0  0  0  0
   42.9340    8.8110   15.5590 H   0  0  0  0  0  0  0  0  0  0  0  0
   43.9140    9.0960   16.9870 H   0  0  0  0  0  0  0  0  0  0  0  0
   42.8330    6.7960   16.7870 H   0  0  0  0  0  0  0  0  0  0  0  0
   42.6490    7.6140   18.3360 H   0  0  0  0  0  0  0  0  0  0  0  0
   38.1220    8.5160   15.8570 H   0  0  0  0  0  0  0  0  0  0  0  0
   38.3060    8.0420   18.8870 H   0  0  0  0  0  0  0  0  0  0  0  0
   36.3360    7.7680   20.0490 H   0  0  0  0  0  0  0  0  0  0  0  0
   35.0310   10.5540   20.1100 H   0  0  0  0  0  0  0  0  0  0  0  0
   34.4650   12.9920   19.6890 H   0  0  0  0  0  0  0  0  0  0  0  0
   35.8200   12.4170   18.7030 H   0  0  0  0  0  0  0  0  0  0  0  0
   34.2350   12.6440   17.9690 H   0  0  0  0  0  0  0  0  0  0  0  0
   32.8180    9.7760   16.7030 H   0  0  0  0  0  0  0  0  0  0  0  0
   32.6790   11.4440   17.2560 H   0  0  0  0  0  0  0  0  0  0  0  0
   31.5690   10.2350   17.8790 H   0  0  0  0  0  0  0  0  0  0  0  0
   35.6810    9.0680   16.1870 H   0  0  0  0  0  0  0  0  0  0  0  0
   34.5460    7.8240   16.7240 H   0  0  0  0  0  0  0  0  0  0  0  0
   36.0240    7.3390   15.9290 H   0  0  0  0  0  0  0  0  0  0  0  0
   40.5950    5.8610   18.5930 H   0  0  0  0  0  0  0  0  0  0  0  0
   40.9400    5.3650   16.9230 H   0  0  0  0  0  0  0  0  0  0  0  0
   39.3310    5.9060   17.3550 H   0  0  0  0  0  0  0  0  0  0  0  0
   38.6940   11.0950   16.8670 H   0  0  0  0  0  0  0  0  0  0  0  0
   40.1710   12.0360   17.0470 H   0  0  0  0  0  0  0  0  0  0  0  0
   39.6890   10.9080   18.3210 H   0  0  0  0  0  0  0  0  0  0  0  0
   39.4280   10.1760   14.6660 H   0  0  0  0  0  0  0  0  0  0  0  0
   40.9770    9.3540   14.4650 H   0  0  0  0  0  0  0  0  0  0  0  0
   40.9260   11.1030   14.7310 H   0  0  0  0  0  0  0  0  0  0  0  0
  1  2  1  0  0  0  0
  1  6  1  0  0  0  0
  1 21  1  0  0  0  0
  1 22  1  0  0  0  0
  2  3  1  0  0  0  0
  2 23  1  0  0  0  0
  2 24  1  0  0  0  0
  3  4  1  0  0  0  0
  3 25  1  0  0  0  0
  3 26  1  0  0  0  0
  4  5  1  0  0  0  0
  4 27  1  0  0  0  0
  4 28  1  0  0  0  0
  5  6  2  0  0  0  0
  5 20  1  0  0  0  0
  6  7  1  0  0  0  0
  7  8  2  0  0  0  0
  7 29  1  0  0  0  0
  8  9  1  0  0  0  0
  8 30  1  0  0  0  0
  9 10  2  0  0  0  0
  9 19  1  0  0  0  0
 10 11  1  0  0  0  0
 10 31  1  0  0  0  0
 11 12  1  0  0  0  0
 11 13  2  0  0  0  0
 13 14  1  0  0  0  0
 13 15  1  0  0  0  0
 15 16  2  0  0  0  0
 15 18  1  0  0  0  0
 16 17  1  0  0  0  0
 16 32  1  0  0  0  0
 17 33  1  0  0  0  0
 17 34  1  0  0  0  0
 17 35  1  0  0  0  0
 18 36  1  0  0  0  0
 18 37  1  0  0  0  0
 18 38  1  0  0  0  0
 19 39  1  0  0  0  0
 19 40  1  0  0  0  0
 19 41  1  0  0  0  0
 20 42  1  0  0  0  0
 20 43  1  0  0  0  0
 20 44  1  0  0  0  0
 21 45  1  0  0  0  0
 21 46  1  0  0  0  0
 21 47  1  0  0  0  0
 22 48  1  0  0  0  0
 22 49  1  0  0  0  0
 22 50  1  0  0  0  0
M  END
>  <mseq>
1

>  <E>
50.09407

>  <dE>
1.9446322

>  <chi>
1

>  <rgyr>
3.8433273

>  <glob>
0.2182174

>  <ecc>
0.88526964

$$$$
1u19A_original.pdb
  MOE2011           3D

 50 50  0  0  0  0  0  0  0  0999 V2000
   40.7640    9.3020   18.4080 C   0  0  0  0  0  0  0  0  0  0  0  0
   42.0890    9.9260   17.8960 C   0  0  0  0  0  0  0  0  0  0  0  0
   42.9580    8.9150   17.1650 C   0  0  0  0  0  0  0  0  0  0  0  0
   42.2180    8.3430   15.9620 C   0  0  0  0  0  0  0  0  0  0  0  0
   40.7620    8.0070   16.2140 C   0  0  0  0  0  0  0  0  0  0  0  0
   40.0940    8.4400   17.3130 C   0  0  0  0  0  0  0  0  0  0  0  0
   38.6890    8.1160   17.5470 C   0  0  0  0  0  0  0  0  0  0  0  0
   37.6830    8.5840   16.7870 C   0  0  0  0  0  0  0  0  0  0  0  0
   36.2540    8.3420   16.9920 C   0  0  0  0  0  0  0  0  0  0  0  0
   35.3750    8.9540   16.1710 C   0  0  0  0  0  0  0  0  0  0  0  0
   33.9290    8.8830   16.2160 C   0  0  0  0  0  0  0  0  0  0  0  0
   33.4730    8.4450   15.3270 H   0  0  0  0  0  0  0  0  0  0  0  0
   33.1140    9.3330   17.1860 C   0  0  0  0  0  0  0  0  0  0  0  0
   32.0410    9.1770   17.0510 H   0  0  0  0  0  0  0  0  0  0  0  0
   33.4760   10.0010   18.4320 C   0  0  0  0  0  0  0  0  0  0  0  0
   34.2540   11.1010   18.4310 C   0  0  0  0  0  0  0  0  0  0  0  0
   34.7230   11.9050   19.6030 C   0  0  0  0  0  0  0  0  0  0  0  0
   32.8460    9.3800   19.6530 C   0  0  0  0  0  0  0  0  0  0  0  0
   35.8490    7.4020   18.1030 C   0  0  0  0  0  0  0  0  0  0  0  0
   40.1730    7.1420   15.1220 C   0  0  0  0  0  0  0  0  0  0  0  0
   41.0560    8.4230   19.6460 C   0  0  0  0  0  0  0  0  0  0  0  0
   39.8690   10.4830   18.8560 C   0  0  0  0  0  0  0  0  0  0  0  0
   41.8720   10.7570   17.2110 H   0  0  0  0  0  0  0  0  0  0  0  0
   42.6570   10.3560   18.7300 H   0  0  0  0  0  0  0  0  0  0  0  0
   43.8860    9.3920   16.8310 H   0  0  0  0  0  0  0  0  0  0  0  0
   43.2520    8.1050   17.8430 H   0  0  0  0  0  0  0  0  0  0  0  0
   42.2620    9.0640   15.1360 H   0  0  0  0  0  0  0  0  0  0  0  0
   42.7570    7.4470   15.6290 H   0  0  0  0  0  0  0  0  0  0  0  0
   38.4960    7.5100   18.4300 H   0  0  0  0  0  0  0  0  0  0  0  0
   37.9400    9.2250   15.9410 H   0  0  0  0  0  0  0  0  0  0  0  0
   35.7410    9.5710   15.3490 H   0  0  0  0  0  0  0  0  0  0  0  0
   34.6160   11.4870   17.4770 H   0  0  0  0  0  0  0  0  0  0  0  0
   35.8140   11.9930   19.5690 H   0  0  0  0  0  0  0  0  0  0  0  0
   34.2990   12.9130   19.5530 H   0  0  0  0  0  0  0  0  0  0  0  0
   34.4610   11.4710   20.5690 H   0  0  0  0  0  0  0  0  0  0  0  0
   33.2200    8.3600   19.7970 H   0  0  0  0  0  0  0  0  0  0  0  0
   31.7570    9.3330   19.5420 H   0  0  0  0  0  0  0  0  0  0  0  0
   33.0460    9.9330   20.5730 H   0  0  0  0  0  0  0  0  0  0  0  0
   36.0790    7.8400   19.0810 H   0  0  0  0  0  0  0  0  0  0  0  0
   36.3770    6.4460   18.0130 H   0  0  0  0  0  0  0  0  0  0  0  0
   34.7840    7.1580   18.0910 H   0  0  0  0  0  0  0  0  0  0  0  0
   40.1130    7.7090   14.1870 H   0  0  0  0  0  0  0  0  0  0  0  0
   39.1760    6.7580   15.3490 H   0  0  0  0  0  0  0  0  0  0  0  0
   40.8090    6.2650   14.9520 H   0  0  0  0  0  0  0  0  0  0  0  0
   41.6370    7.5310   19.3870 H   0  0  0  0  0  0  0  0  0  0  0  0
   40.1320    8.0800   20.1260 H   0  0  0  0  0  0  0  0  0  0  0  0
   41.6220    8.9810   20.4010 H   0  0  0  0  0  0  0  0  0  0  0  0
   38.9560   10.1430   19.3570 H   0  0  0  0  0  0  0  0  0  0  0  0
   39.5720   11.1030   18.0020 H   0  0  0  0  0  0  0  0  0  0  0  0
   40.3990   11.1290   19.5650 H   0  0  0  0  0  0  0  0  0  0  0  0
  1  2  1  0  0  0  0
  1  6  1  0  0  0  0
  1 21  1  0  0  0  0
  1 22  1  0  0  0  0
  2  3  1  0  0  0  0
  2 23  1  0  0  0  0
  2 24  1  0  0  0  0
  3  4  1  0  0  0  0
  3 25  1  0  0  0  0
  3 26  1  0  0  0  0
  4  5  1  0  0  0  0
  4 27  1  0  0  0  0
  4 28  1  0  0  0  0
  5  6  2  0  0  0  0
  5 20  1  0  0  0  0
  6  7  1  0  0  0  0
  7  8  2  0  0  0  0
  7 29  1  0  0  0  0
  8  9  1  0  0  0  0
  8 30  1  0  0  0  0
  9 10  2  0  0  0  0
  9 19  1  0  0  0  0
 10 11  1  0  0  0  0
 10 31  1  0  0  0  0
 11 12  1  0  0  0  0
 11 13  2  0  0  0  0
 13 14  1  0  0  0  0
 13 15  1  0  0  0  0
 15 16  2  0  0  0  0
 15 18  1  0  0  0  0
 16 17  1  0  0  0  0
 16 32  1  0  0  0  0
 17 33  1  0  0  0  0
 17 34  1  0  0  0  0
 17 35  1  0  0  0  0
 18 36  1  0  0  0  0
 18 37  1  0  0  0  0
 18 38  1  0  0  0  0
 19 39  1  0  0  0  0
 19 40  1  0  0  0  0
 19 41  1  0  0  0  0
 20 42  1  0  0  0  0
 20 43  1  0  0  0  0
 20 44  1  0  0  0  0
 21 45  1  0  0  0  0
 21 46  1  0  0  0  0
 21 47  1  0  0  0  0
 22 48  1  0  0  0  0
 22 49  1  0  0  0  0
 22 50  1  0  0  0  0
M  END
>  <mseq>
1

>  <E>
50.09407

>  <dE>
1.9446329

>  <chi>
1

>  <rgyr>
3.842921

>  <glob>
0.21825182

>  <ecc>
0.88516927

$$$$
1u19A_original.pdb
  MOE2011           3D

 50 50  0  0  0  0  0  0  0  0999 V2000
   34.6780    8.0610   16.2880 C   0  0  0  0  0  0  0  0  0  0  0  0
   33.3270    8.7980   16.0830 C   0  0  0  0  0  0  0  0  0  0  0  0
   32.6920    9.2130   17.4000 C   0  0  0  0  0  0  0  0  0  0  0  0
   33.6170   10.1460   18.1710 C   0  0  0  0  0  0  0  0  0  0  0  0
   35.0780    9.7400   18.1610 C   0  0  0  0  0  0  0  0  0  0  0  0
   35.5680    8.8050   17.3100 C   0  0  0  0  0  0  0  0  0  0  0  0
   36.9780    8.4220   17.3040 C   0  0  0  0  0  0  0  0  0  0  0  0
   37.9710    9.2490   16.9330 C   0  0  0  0  0  0  0  0  0  0  0  0
   39.3990    8.9280   16.8850 C   0  0  0  0  0  0  0  0  0  0  0  0
   40.2650    9.9040   16.5400 C   0  0  0  0  0  0  0  0  0  0  0  0
   41.7080    9.8150   16.4610 C   0  0  0  0  0  0  0  0  0  0  0  0
   42.1140    9.9780   15.4610 H   0  0  0  0  0  0  0  0  0  0  0  0
   42.5750    9.6100   17.4680 C   0  0  0  0  0  0  0  0  0  0  0  0
   43.6350    9.5580   17.2130 H   0  0  0  0  0  0  0  0  0  0  0  0
   42.2830    9.4260   18.8860 C   0  0  0  0  0  0  0  0  0  0  0  0
   41.5450   10.3250   19.5670 C   0  0  0  0  0  0  0  0  0  0  0  0
   41.1490   10.2960   21.0090 C   0  0  0  0  0  0  0  0  0  0  0  0
   42.9360    8.2050   19.4820 C   0  0  0  0  0  0  0  0  0  0  0  0
   39.8160    7.5130   17.2080 C   0  0  0  0  0  0  0  0  0  0  0  0
   35.8880   10.4810   19.2020 C   0  0  0  0  0  0  0  0  0  0  0  0
   34.4070    6.6250   16.7910 C   0  0  0  0  0  0  0  0  0  0  0  0
   35.3400    7.9670   14.8920 C   0  0  0  0  0  0  0  0  0  0  0  0
   33.4800    9.6980   15.4710 H   0  0  0  0  0  0  0  0  0  0  0  0
   32.6260    8.1640   15.5260 H   0  0  0  0  0  0  0  0  0  0  0  0
   31.7380    9.7190   17.2120 H   0  0  0  0  0  0  0  0  0  0  0  0
   32.4600    8.3300   18.0070 H   0  0  0  0  0  0  0  0  0  0  0  0
   33.5430   11.1570   17.7500 H   0  0  0  0  0  0  0  0  0  0  0  0
   33.2520   10.2060   19.2040 H   0  0  0  0  0  0  0  0  0  0  0  0
   37.1770    7.3890   17.5820 H   0  0  0  0  0  0  0  0  0  0  0  0
   37.7030   10.2670   16.6440 H   0  0  0  0  0  0  0  0  0  0  0  0
   39.8870   10.8890   16.2580 H   0  0  0  0  0  0  0  0  0  0  0  0
   41.1610   11.1980   19.0360 H   0  0  0  0  0  0  0  0  0  0  0  0
   40.0620   10.3980   21.0900 H   0  0  0  0  0  0  0  0  0  0  0  0
   41.4290    9.3760   21.5260 H   0  0  0  0  0  0  0  0  0  0  0  0
   41.6080   11.1380   21.5360 H   0  0  0  0  0  0  0  0  0  0  0  0
   42.5310    7.2960   19.0250 H   0  0  0  0  0  0  0  0  0  0  0  0
   42.7940    8.1190   20.5610 H   0  0  0  0  0  0  0  0  0  0  0  0
   44.0180    8.2240   19.3070 H   0  0  0  0  0  0  0  0  0  0  0  0
   39.6260    7.2870   18.2620 H   0  0  0  0  0  0  0  0  0  0  0  0
   40.8750    7.3220   17.0130 H   0  0  0  0  0  0  0  0  0  0  0  0
   39.2640    6.7970   16.5890 H   0  0  0  0  0  0  0  0  0  0  0  0
   35.9540   11.5420   18.9390 H   0  0  0  0  0  0  0  0  0  0  0  0
   36.9040   10.1000   19.3280 H   0  0  0  0  0  0  0  0  0  0  0  0
   35.4060   10.4000   20.1830 H   0  0  0  0  0  0  0  0  0  0  0  0
   35.3240    6.0240   16.8100 H   0  0  0  0  0  0  0  0  0  0  0  0
   33.6970    6.1060   16.1370 H   0  0  0  0  0  0  0  0  0  0  0  0
   33.9930    6.6180   17.8050 H   0  0  0  0  0  0  0  0  0  0  0  0
   36.2430    7.3460   14.9040 H   0  0  0  0  0  0  0  0  0  0  0  0
   35.6180    8.9580   14.5150 H   0  0  0  0  0  0  0  0  0  0  0  0
   34.6550    7.5160   14.1640 H   0  0  0  0  0  0  0  0  0  0  0  0
  1  2  1  0  0  0  0
  1  6  1  0  0  0  0
  1 21  1  0  0  0  0
  1 22  1  0  0  0  0
  2  3  1  0  0  0  0
  2 23  1  0  0  0  0
  2 24  1  0  0  0  0
  3  4  1  0  0  0  0
  3 25  1  0  0  0  0
  3 26  1  0  0  0  0
  4  5  1  0  0  0  0
  4 27  1  0  0  0  0
  4 28  1  0  0  0  0
  5  6  2  0  0  0  0
  5 20  1  0  0  0  0
  6  7  1  0  0  0  0
  7  8  2  0  0  0  0
  7 29  1  0  0  0  0
  8  9  1  0  0  0  0
  8 30  1  0  0  0  0
  9 10  2  0  0  0  0
  9 19  1  0  0  0  0
 10 11  1  0  0  0  0
 10 31  1  0  0  0  0
 11 12  1  0  0  0  0
 11 13  2  0  0  0  0
 13 14  1  0  0  0  0
 13 15  1  0  0  0  0
 15 16  2  0  0  0  0
 15 18  1  0  0  0  0
 16 17  1  0  0  0  0
 16 32  1  0  0  0  0
 17 33  1  0  0  0  0
 17 34  1  0  0  0  0
 17 35  1  0  0  0  0
 18 36  1  0  0  0  0
 18 37  1  0  0  0  0
 18 38  1  0  0  0  0
 19 39  1  0  0  0  0
 19 40  1  0  0  0  0
 19 41  1  0  0  0  0
 20 42  1  0  0  0  0
 20 43  1  0  0  0  0
 20 44  1  0  0  0  0
 21 45  1  0  0  0  0
 21 46  1  0  0  0  0
 21 47  1  0  0  0  0
 22 48  1  0  0  0  0
 22 49  1  0  0  0  0
 22 50  1  0  0  0  0
M  END
>  <mseq>
1

>  <E>
50.131718

>  <dE>
1.9822766

>  <chi>
1

>  <rgyr>
3.8984969

>  <glob>
0.20166321

>  <ecc>
0.90718699

$$$$
1u19A_original.pdb
  MOE2011           3D

 50 50  0  0  0  0  0  0  0  0999 V2000
   35.5370   11.4530   16.3110 C   0  0  0  0  0  0  0  0  0  0  0  0
   34.0470   11.7720   16.6060 C   0  0  0  0  0  0  0  0  0  0  0  0
   33.8350   12.2760   18.0250 C   0  0  0  0  0  0  0  0  0  0  0  0
   34.2960   11.2350   19.0380 C   0  0  0  0  0  0  0  0  0  0  0  0
   35.6050   10.5520   18.6930 C   0  0  0  0  0  0  0  0  0  0  0  0
   36.1700   10.6390   17.4630 C   0  0  0  0  0  0  0  0  0  0  0  0
   37.4300    9.9740   17.1380 C   0  0  0  0  0  0  0  0  0  0  0  0
   37.5740    8.6380   17.0870 C   0  0  0  0  0  0  0  0  0  0  0  0
   38.7970    7.9060   16.7510 C   0  0  0  0  0  0  0  0  0  0  0  0
   38.7730    6.5580   16.8040 C   0  0  0  0  0  0  0  0  0  0  0  0
   39.8680    5.6460   16.5470 C   0  0  0  0  0  0  0  0  0  0  0  0
   39.7070    4.9800   15.6970 H   0  0  0  0  0  0  0  0  0  0  0  0
   41.0030    5.5040   17.2530 C   0  0  0  0  0  0  0  0  0  0  0  0
   41.7260    4.7680   16.8960 H   0  0  0  0  0  0  0  0  0  0  0  0
   41.4170    6.2280   18.4510 C   0  0  0  0  0  0  0  0  0  0  0  0
   40.6230    6.2840   19.5390 C   0  0  0  0  0  0  0  0  0  0  0  0
   40.8830    6.9760   20.8400 C   0  0  0  0  0  0  0  0  0  0  0  0
   42.8010    6.8160   18.3510 C   0  0  0  0  0  0  0  0  0  0  0  0
   40.0100    8.7080   16.3460 C   0  0  0  0  0  0  0  0  0  0  0  0
   36.1870    9.7970   19.8680 C   0  0  0  0  0  0  0  0  0  0  0  0
   35.5620   10.6860   14.9670 C   0  0  0  0  0  0  0  0  0  0  0  0
   36.3180   12.7740   16.1270 C   0  0  0  0  0  0  0  0  0  0  0  0
   33.6680   12.5180   15.8960 H   0  0  0  0  0  0  0  0  0  0  0  0
   33.4350   10.8720   16.4610 H   0  0  0  0  0  0  0  0  0  0  0  0
   34.3770   13.2150   18.1810 H   0  0  0  0  0  0  0  0  0  0  0  0
   32.7740   12.4990   18.1880 H   0  0  0  0  0  0  0  0  0  0  0  0
   34.3760   11.7270   20.0150 H   0  0  0  0  0  0  0  0  0  0  0  0
   33.5250   10.4600   19.1350 H   0  0  0  0  0  0  0  0  0  0  0  0
   38.2530   10.6410   16.8900 H   0  0  0  0  0  0  0  0  0  0  0  0
   36.7030    8.0230   17.3250 H   0  0  0  0  0  0  0  0  0  0  0  0
   37.8420    6.0420   17.0460 H   0  0  0  0  0  0  0  0  0  0  0  0
   39.6570    5.7780   19.5100 H   0  0  0  0  0  0  0  0  0  0  0  0
   41.7930    7.5780   20.8460 H   0  0  0  0  0  0  0  0  0  0  0  0
   40.0470    7.6450   21.0680 H   0  0  0  0  0  0  0  0  0  0  0  0
   40.9550    6.2370   21.6440 H   0  0  0  0  0  0  0  0  0  0  0  0
   42.8320    7.5870   17.5720 H   0  0  0  0  0  0  0  0  0  0  0  0
   43.5310    6.0400   18.0940 H   0  0  0  0  0  0  0  0  0  0  0  0
   43.1450    7.2770   19.2790 H   0  0  0  0  0  0  0  0  0  0  0  0
   40.3880    9.2910   17.1930 H   0  0  0  0  0  0  0  0  0  0  0  0
   39.7640    9.3950   15.5270 H   0  0  0  0  0  0  0  0  0  0  0  0
   40.8320    8.0870   15.9780 H   0  0  0  0  0  0  0  0  0  0  0  0
   37.2020    9.4290   19.7000 H   0  0  0  0  0  0  0  0  0  0  0  0
   35.5510    8.9400   20.1140 H   0  0  0  0  0  0  0  0  0  0  0  0
   36.2380   10.4500   20.7470 H   0  0  0  0  0  0  0  0  0  0  0  0
   36.5830   10.5270   14.6020 H   0  0  0  0  0  0  0  0  0  0  0  0
   35.0290   11.2450   14.1880 H   0  0  0  0  0  0  0  0  0  0  0  0
   35.0800    9.7060   15.0590 H   0  0  0  0  0  0  0  0  0  0  0  0
   35.8320   13.4190   15.3850 H   0  0  0  0  0  0  0  0  0  0  0  0
   37.3400   12.5940   15.7760 H   0  0  0  0  0  0  0  0  0  0  0  0
   36.3910   13.3400   17.0620 H   0  0  0  0  0  0  0  0  0  0  0  0
  1  2  1  0  0  0  0
  1  6  1  0  0  0  0
  1 21  1  0  0  0  0
  1 22  1  0  0  0  0
  2  3  1  0  0  0  0
  2 23  1  0  0  0  0
  2 24  1  0  0  0  0
  3  4  1  0  0  0  0
  3 25  1  0  0  0  0
  3 26  1  0  0  0  0
  4  5  1  0  0  0  0
  4 27  1  0  0  0  0
  4 28  1  0  0  0  0
  5  6  2  0  0  0  0
  5 20  1  0  0  0  0
  6  7  1  0  0  0  0
  7  8  2  0  0  0  0
  7 29  1  0  0  0  0
  8  9  1  0  0  0  0
  8 30  1  0  0  0  0
  9 10  2  0  0  0  0
  9 19  1  0  0  0  0
 10 11  1  0  0  0  0
 10 31  1  0  0  0  0
 11 12  1  0  0  0  0
 11 13  2  0  0  0  0
 13 14  1  0  0  0  0
 13 15  1  0  0  0  0
 15 16  2  0  0  0  0
 15 18  1  0  0  0  0
 16 17  1  0  0  0  0
 16 32  1  0  0  0  0
 17 33  1  0  0  0  0
 17 34  1  0  0  0  0
 17 35  1  0  0  0  0
 18 36  1  0  0  0  0
 18 37  1  0  0  0  0
 18 38  1  0  0  0  0
 19 39  1  0  0  0  0
 19 40  1  0  0  0  0
 19 41  1  0  0  0  0
 20 42  1  0  0  0  0
 20 43  1  0  0  0  0
 20 44  1  0  0  0  0
 21 45  1  0  0  0  0
 21 46  1  0  0  0  0
 21 47  1  0  0  0  0
 22 48  1  0  0  0  0
 22 49  1  0  0  0  0
 22 50  1  0  0  0  0
M  END
>  <mseq>
1

>  <E>
50.131721

>  <dE>
1.9822828

>  <chi>
1

>  <rgyr>
3.8982356

>  <glob>
0.20170145

>  <ecc>
0.90724117

$$$$
1u19A_original.pdb
  MOE2011           3D

 50 50  0  0  0  0  0  0  0  0999 V2000
   39.3250    7.6610   20.0940 C   0  0  0  0  0  0  0  0  0  0  0  0
   40.4430    6.9320   20.8880 C   0  0  0  0  0  0  0  0  0  0  0  0
   41.7900    7.0030   20.1860 C   0  0  0  0  0  0  0  0  0  0  0  0
   41.7070    6.3490   18.8120 C   0  0  0  0  0  0  0  0  0  0  0  0
   40.4630    6.7030   18.0240 C   0  0  0  0  0  0  0  0  0  0  0  0
   39.3950    7.3220   18.5870 C   0  0  0  0  0  0  0  0  0  0  0  0
   38.2320    7.7180   17.7960 C   0  0  0  0  0  0  0  0  0  0  0  0
   38.2670    8.6960   16.8730 C   0  0  0  0  0  0  0  0  0  0  0  0
   37.1420    9.1690   16.0660 C   0  0  0  0  0  0  0  0  0  0  0  0
   37.3500   10.1930   15.2110 C   0  0  0  0  0  0  0  0  0  0  0  0
   36.3750   10.8030   14.3350 C   0  0  0  0  0  0  0  0  0  0  0  0
   36.5550   10.5970   13.2780 H   0  0  0  0  0  0  0  0  0  0  0  0
   35.3160   11.5710   14.6430 C   0  0  0  0  0  0  0  0  0  0  0  0
   34.7000   11.8660   13.7880 H   0  0  0  0  0  0  0  0  0  0  0  0
   34.8460   12.0880   15.9290 C   0  0  0  0  0  0  0  0  0  0  0  0
   33.5700   12.5210   16.0100 C   0  0  0  0  0  0  0  0  0  0  0  0
   32.8630   13.0760   17.2080 C   0  0  0  0  0  0  0  0  0  0  0  0
   35.8170   12.2010   17.0760 C   0  0  0  0  0  0  0  0  0  0  0  0
   35.8120    8.4720   16.2290 C   0  0  0  0  0  0  0  0  0  0  0  0
   40.5520    6.2730   16.5770 C   0  0  0  0  0  0  0  0  0  0  0  0
   37.9830    7.2330   20.7330 C   0  0  0  0  0  0  0  0  0  0  0  0
   39.4820    9.1880   20.2810 C   0  0  0  0  0  0  0  0  0  0  0  0
   40.5360    7.3550   21.8960 H   0  0  0  0  0  0  0  0  0  0  0  0
   40.1780    5.8740   21.0240 H   0  0  0  0  0  0  0  0  0  0  0  0
   42.1150    8.0450   20.0870 H   0  0  0  0  0  0  0  0  0  0  0  0
   42.5530    6.4950   20.7870 H   0  0  0  0  0  0  0  0  0  0  0  0
   42.6000    6.6350   18.2430 H   0  0  0  0  0  0  0  0  0  0  0  0
   41.7400    5.2590   18.9310 H   0  0  0  0  0  0  0  0  0  0  0  0
   37.3090    7.1930   18.0280 H   0  0  0  0  0  0  0  0  0  0  0  0
   39.2190    9.2050   16.7070 H   0  0  0  0  0  0  0  0  0  0  0  0
   38.3500   10.6150   15.1000 H   0  0  0  0  0  0  0  0  0  0  0  0
   32.9270   12.4530   15.1300 H   0  0  0  0  0  0  0  0  0  0  0  0
   32.6840   14.1470   17.0730 H   0  0  0  0  0  0  0  0  0  0  0  0
   31.8930   12.5810   17.3200 H   0  0  0  0  0  0  0  0  0  0  0  0
   33.4070   12.9270   18.1440 H   0  0  0  0  0  0  0  0  0  0  0  0
   36.8120   12.4990   16.7290 H   0  0  0  0  0  0  0  0  0  0  0  0
   35.8920   11.2550   17.6200 H   0  0  0  0  0  0  0  0  0  0  0  0
   35.5230   12.9720   17.7950 H   0  0  0  0  0  0  0  0  0  0  0  0
   35.0480    8.8310   15.5330 H   0  0  0  0  0  0  0  0  0  0  0  0
   35.4220    8.6190   17.2420 H   0  0  0  0  0  0  0  0  0  0  0  0
   35.9150    7.3970   16.0440 H   0  0  0  0  0  0  0  0  0  0  0  0
   39.6010    6.3300   16.0420 H   0  0  0  0  0  0  0  0  0  0  0  0
   40.8790    5.2280   16.5170 H   0  0  0  0  0  0  0  0  0  0  0  0
   41.2820    6.8920   16.0460 H   0  0  0  0  0  0  0  0  0  0  0  0
   37.7780    6.1710   20.5530 H   0  0  0  0  0  0  0  0  0  0  0  0
   37.1380    7.8100   20.3430 H   0  0  0  0  0  0  0  0  0  0  0  0
   38.0000    7.3880   21.8190 H   0  0  0  0  0  0  0  0  0  0  0  0
   40.3920    9.5670   19.8040 H   0  0  0  0  0  0  0  0  0  0  0  0
   39.5300    9.4510   21.3440 H   0  0  0  0  0  0  0  0  0  0  0  0
   38.6360    9.7360   19.8520 H   0  0  0  0  0  0  0  0  0  0  0  0
  1  2  1  0  0  0  0
  1  6  1  0  0  0  0
  1 21  1  0  0  0  0
  1 22  1  0  0  0  0
  2  3  1  0  0  0  0
  2 23  1  0  0  0  0
  2 24  1  0  0  0  0
  3  4  1  0  0  0  0
  3 25  1  0  0  0  0
  3 26  1  0  0  0  0
  4  5  1  0  0  0  0
  4 27  1  0  0  0  0
  4 28  1  0  0  0  0
  5  6  2  0  0  0  0
  5 20  1  0  0  0  0
  6  7  1  0  0  0  0
  7  8  2  0  0  0  0
  7 29  1  0  0  0  0
  8  9  1  0  0  0  0
  8 30  1  0  0  0  0
  9 10  2  0  0  0  0
  9 19  1  0  0  0  0
 10 11  1  0  0  0  0
 10 31  1  0  0  0  0
 11 12  1  0  0  0  0
 11 13  2  0  0  0  0
 13 14  1  0  0  0  0
 13 15  1  0  0  0  0
 15 16  2  0  0  0  0
 15 18  1  0  0  0  0
 16 17  1  0  0  0  0
 16 32  1  0  0  0  0
 17 33  1  0  0  0  0
 17 34  1  0  0  0  0
 17 35  1  0  0  0  0
 18 36  1  0  0  0  0
 18 37  1  0  0  0  0
 18 38  1  0  0  0  0
 19 39  1  0  0  0  0
 19 40  1  0  0  0  0
 19 41  1  0  0  0  0
 20 42  1  0  0  0  0
 20 43  1  0  0  0  0
 20 44  1  0  0  0  0
 21 45  1  0  0  0  0
 21 46  1  0  0  0  0
 21 47  1  0  0  0  0
 22 48  1  0  0  0  0
 22 49  1  0  0  0  0
 22 50  1  0  0  0  0
M  END
>  <mseq>
1

>  <E>
50.510727

>  <dE>
2.3612888

>  <chi>
1

>  <rgyr>
3.9987793

>  <glob>
0.19038372

>  <ecc>
0.89452028

$$$$
1u19A_original.pdb
  MOE2011           3D

 50 50  0  0  0  0  0  0  0  0999 V2000
   36.8110   11.6350   16.0100 C   0  0  0  0  0  0  0  0  0  0  0  0
   35.9130   12.8420   15.6260 C   0  0  0  0  0  0  0  0  0  0  0  0
   34.5340   12.7590   16.2610 C   0  0  0  0  0  0  0  0  0  0  0  0
   34.6490   12.7420   17.7800 C   0  0  0  0  0  0  0  0  0  0  0  0
   35.7450   11.8440   18.3150 C   0  0  0  0  0  0  0  0  0  0  0  0
   36.7080   11.3150   17.5190 C   0  0  0  0  0  0  0  0  0  0  0  0
   37.7160   10.3940   18.0400 C   0  0  0  0  0  0  0  0  0  0  0  0
   37.4300    9.1490   18.4600 C   0  0  0  0  0  0  0  0  0  0  0  0
   38.3850    8.1620   18.9640 C   0  0  0  0  0  0  0  0  0  0  0  0
   37.9260    6.9400   19.3060 C   0  0  0  0  0  0  0  0  0  0  0  0
   38.7030    5.8330   19.8170 C   0  0  0  0  0  0  0  0  0  0  0  0
   38.4940    5.6060   20.8650 H   0  0  0  0  0  0  0  0  0  0  0  0
   39.6130    5.0690   19.1900 C   0  0  0  0  0  0  0  0  0  0  0  0
   40.1010    4.3230   19.8240 H   0  0  0  0  0  0  0  0  0  0  0  0
   40.0620    5.0580   17.7970 C   0  0  0  0  0  0  0  0  0  0  0  0
   41.2330    4.4500   17.5120 C   0  0  0  0  0  0  0  0  0  0  0  0
   41.8990    4.3210   16.1770 C   0  0  0  0  0  0  0  0  0  0  0  0
   39.1680    5.6390   16.7310 C   0  0  0  0  0  0  0  0  0  0  0  0
   39.8330    8.5760   19.0850 C   0  0  0  0  0  0  0  0  0  0  0  0
   35.6440   11.6340   19.8090 C   0  0  0  0  0  0  0  0  0  0  0  0
   36.3730   10.3960   15.1940 C   0  0  0  0  0  0  0  0  0  0  0  0
   38.2510   12.0080   15.5830 C   0  0  0  0  0  0  0  0  0  0  0  0
   36.3880   13.7800   15.9470 H   0  0  0  0  0  0  0  0  0  0  0  0
   35.8080   12.9100   14.5360 H   0  0  0  0  0  0  0  0  0  0  0  0
   33.9260   13.6170   15.9500 H   0  0  0  0  0  0  0  0  0  0  0  0
   34.0070   11.8630   15.9140 H   0  0  0  0  0  0  0  0  0  0  0  0
   34.8370   13.7630   18.1370 H   0  0  0  0  0  0  0  0  0  0  0  0
   33.6810   12.4330   18.1930 H   0  0  0  0  0  0  0  0  0  0  0  0
   38.7370   10.7690   18.0340 H   0  0  0  0  0  0  0  0  0  0  0  0
   36.3890    8.8240   18.4150 H   0  0  0  0  0  0  0  0  0  0  0  0
   36.8580    6.7230   19.2470 H   0  0  0  0  0  0  0  0  0  0  0  0
   41.8150    4.0080   18.3230 H   0  0  0  0  0  0  0  0  0  0  0  0
   41.8580    3.2810   15.8390 H   0  0  0  0  0  0  0  0  0  0  0  0
   41.4600    4.9580   15.4060 H   0  0  0  0  0  0  0  0  0  0  0  0
   42.9520    4.6070   16.2680 H   0  0  0  0  0  0  0  0  0  0  0  0
   39.3140    6.7200   16.6440 H   0  0  0  0  0  0  0  0  0  0  0  0
   38.1120    5.4320   16.9390 H   0  0  0  0  0  0  0  0  0  0  0  0
   39.3560    5.2010   15.7460 H   0  0  0  0  0  0  0  0  0  0  0  0
   40.4640    7.8110   19.5460 H   0  0  0  0  0  0  0  0  0  0  0  0
   39.9270    9.4700   19.7130 H   0  0  0  0  0  0  0  0  0  0  0  0
   40.2550    8.7940   18.0980 H   0  0  0  0  0  0  0  0  0  0  0  0
   34.7740   11.0120   20.0420 H   0  0  0  0  0  0  0  0  0  0  0  0
   35.5230   12.5980   20.3150 H   0  0  0  0  0  0  0  0  0  0  0  0
   36.5270   11.1630   20.2480 H   0  0  0  0  0  0  0  0  0  0  0  0
   37.0660    9.5570   15.3310 H   0  0  0  0  0  0  0  0  0  0  0  0
   36.3480   10.6190   14.1220 H   0  0  0  0  0  0  0  0  0  0  0  0
   35.3770   10.0470   15.4850 H   0  0  0  0  0  0  0  0  0  0  0  0
   38.2780   12.3300   14.5350 H   0  0  0  0  0  0  0  0  0  0  0  0
   38.9400   11.1600   15.6720 H   0  0  0  0  0  0  0  0  0  0  0  0
   38.6460   12.8280   16.1930 H   0  0  0  0  0  0  0  0  0  0  0  0
  1  2  1  0  0  0  0
  1  6  1  0  0  0  0
  1 21  1  0  0  0  0
  1 22  1  0  0  0  0
  2  3  1  0  0  0  0
  2 23  1  0  0  0  0
  2 24  1  0  0  0  0
  3  4  1  0  0  0  0
  3 25  1  0  0  0  0
  3 26  1  0  0  0  0
  4  5  1  0  0  0  0
  4 27  1  0  0  0  0
  4 28  1  0  0  0  0
  5  6  2  0  0  0  0
  5 20  1  0  0  0  0
  6  7  1  0  0  0  0
  7  8  2  0  0  0  0
  7 29  1  0  0  0  0
  8  9  1  0  0  0  0
  8 30  1  0  0  0  0
  9 10  2  0  0  0  0
  9 19  1  0  0  0  0
 10 11  1  0  0  0  0
 10 31  1  0  0  0  0
 11 12  1  0  0  0  0
 11 13  2  0  0  0  0
 13 14  1  0  0  0  0
 13 15  1  0  0  0  0
 15 16  2  0  0  0  0
 15 18  1  0  0  0  0
 16 17  1  0  0  0  0
 16 32  1  0  0  0  0
 17 33  1  0  0  0  0
 17 34  1  0  0  0  0
 17 35  1  0  0  0  0
 18 36  1  0  0  0  0
 18 37  1  0  0  0  0
 18 38  1  0  0  0  0
 19 39  1  0  0  0  0
 19 40  1  0  0  0  0
 19 41  1  0  0  0  0
 20 42  1  0  0  0  0
 20 43  1  0  0  0  0
 20 44  1  0  0  0  0
 21 45  1  0  0  0  0
 21 46  1  0  0  0  0
 21 47  1  0  0  0  0
 22 48  1  0  0  0  0
 22 49  1  0  0  0  0
 22 50  1  0  0  0  0
M  END
>  <mseq>
1

>  <E>
50.510735

>  <dE>
2.3612957

>  <chi>
1

>  <rgyr>
3.9988189

>  <glob>
0.1903307

>  <ecc>
0.89450288

$$$$
1u19A_original.pdb
  MOE2011           3D

 50 50  0  0  0  0  0  0  0  0999 V2000
   36.6400   12.5210   18.1690 C   0  0  0  0  0  0  0  0  0  0  0  0
   35.6220   13.5260   17.5640 C   0  0  0  0  0  0  0  0  0  0  0  0
   34.3050   12.8620   17.1950 C   0  0  0  0  0  0  0  0  0  0  0  0
   34.5350   11.7690   16.1600 C   0  0  0  0  0  0  0  0  0  0  0  0
   35.7360   10.8870   16.4350 C   0  0  0  0  0  0  0  0  0  0  0  0
   36.6750   11.2030   17.3610 C   0  0  0  0  0  0  0  0  0  0  0  0
   37.7890   10.3060   17.6600 C   0  0  0  0  0  0  0  0  0  0  0  0
   37.6350    9.1160   18.2660 C   0  0  0  0  0  0  0  0  0  0  0  0
   38.6990    8.1700   18.6070 C   0  0  0  0  0  0  0  0  0  0  0  0
   38.3580    6.9990   19.1840 C   0  0  0  0  0  0  0  0  0  0  0  0
   39.2520    5.9380   19.5880 C   0  0  0  0  0  0  0  0  0  0  0  0
   39.3290    5.8260   20.6710 H   0  0  0  0  0  0  0  0  0  0  0  0
   39.9710    5.0950   18.8270 C   0  0  0  0  0  0  0  0  0  0  0  0
   40.6160    4.4100   19.3860 H   0  0  0  0  0  0  0  0  0  0  0  0
   40.0360    4.9300   17.3750 C   0  0  0  0  0  0  0  0  0  0  0  0
   41.0970    4.2740   16.8580 C   0  0  0  0  0  0  0  0  0  0  0  0
   41.3880    3.9930   15.4150 C   0  0  0  0  0  0  0  0  0  0  0  0
   38.8870    5.4130   16.5270 C   0  0  0  0  0  0  0  0  0  0  0  0
   40.1240    8.5680   18.3010 C   0  0  0  0  0  0  0  0  0  0  0  0
   35.7640    9.6570   15.5560 C   0  0  0  0  0  0  0  0  0  0  0  0
   38.0100   13.2400   18.1850 C   0  0  0  0  0  0  0  0  0  0  0  0
   36.2420   12.2120   19.6310 C   0  0  0  0  0  0  0  0  0  0  0  0
   35.4310   14.3470   18.2670 H   0  0  0  0  0  0  0  0  0  0  0  0
   36.0440   13.9880   16.6610 H   0  0  0  0  0  0  0  0  0  0  0  0
   33.8260   12.4410   18.0870 H   0  0  0  0  0  0  0  0  0  0  0  0
   33.6100   13.6080   16.7920 H   0  0  0  0  0  0  0  0  0  0  0  0
   33.6280   11.1530   16.1050 H   0  0  0  0  0  0  0  0  0  0  0  0
   34.6670   12.2300   15.1730 H   0  0  0  0  0  0  0  0  0  0  0  0
   38.7730   10.6780   17.3850 H   0  0  0  0  0  0  0  0  0  0  0  0
   36.6220    8.8070   18.5310 H   0  0  0  0  0  0  0  0  0  0  0  0
   37.3130    6.7960   19.4280 H   0  0  0  0  0  0  0  0  0  0  0  0
   41.8760    3.9080   17.5280 H   0  0  0  0  0  0  0  0  0  0  0  0
   42.4250    4.2670   15.1950 H   0  0  0  0  0  0  0  0  0  0  0  0
   41.2690    2.9240   15.2120 H   0  0  0  0  0  0  0  0  0  0  0  0
   40.7550    4.5540   14.7250 H   0  0  0  0  0  0  0  0  0  0  0  0
   37.9260    5.2480   17.0260 H   0  0  0  0  0  0  0  0  0  0  0  0
   38.8140    4.8710   15.5790 H   0  0  0  0  0  0  0  0  0  0  0  0
   38.9950    6.4760   16.2910 H   0  0  0  0  0  0  0  0  0  0  0  0
   40.2700    8.6780   17.2210 H   0  0  0  0  0  0  0  0  0  0  0  0
   40.8610    7.8420   18.6560 H   0  0  0  0  0  0  0  0  0  0  0  0
   40.3710    9.5190   18.7880 H   0  0  0  0  0  0  0  0  0  0  0  0
   35.6030    9.9400   14.5100 H   0  0  0  0  0  0  0  0  0  0  0  0
   34.9670    8.9660   15.8520 H   0  0  0  0  0  0  0  0  0  0  0  0
   36.7130    9.1150   15.5870 H   0  0  0  0  0  0  0  0  0  0  0  0
   38.7680   12.6700   18.7330 H   0  0  0  0  0  0  0  0  0  0  0  0
   37.9330   14.2180   18.6740 H   0  0  0  0  0  0  0  0  0  0  0  0
   38.3830   13.4050   17.1670 H   0  0  0  0  0  0  0  0  0  0  0  0
   36.1180   13.1350   20.2090 H   0  0  0  0  0  0  0  0  0  0  0  0
   37.0060   11.6140   20.1400 H   0  0  0  0  0  0  0  0  0  0  0  0
   35.3000   11.6550   19.6890 H   0  0  0  0  0  0  0  0  0  0  0  0
  1  2  1  0  0  0  0
  1  6  1  0  0  0  0
  1 21  1  0  0  0  0
  1 22  1  0  0  0  0
  2  3  1  0  0  0  0
  2 23  1  0  0  0  0
  2 24  1  0  0  0  0
  3  4  1  0  0  0  0
  3 25  1  0  0  0  0
  3 26  1  0  0  0  0
  4  5  1  0  0  0  0
  4 27  1  0  0  0  0
  4 28  1  0  0  0  0
  5  6  2  0  0  0  0
  5 20  1  0  0  0  0
  6  7  1  0  0  0  0
  7  8  2  0  0  0  0
  7 29  1  0  0  0  0
  8  9  1  0  0  0  0
  8 30  1  0  0  0  0
  9 10  2  0  0  0  0
  9 19  1  0  0  0  0
 10 11  1  0  0  0  0
 10 31  1  0  0  0  0
 11 12  1  0  0  0  0
 11 13  2  0  0  0  0
 13 14  1  0  0  0  0
 13 15  1  0  0  0  0
 15 16  2  0  0  0  0
 15 18  1  0  0  0  0
 16 17  1  0  0  0  0
 16 32  1  0  0  0  0
 17 33  1  0  0  0  0
 17 34  1  0  0  0  0
 17 35  1  0  0  0  0
 18 36  1  0  0  0  0
 18 37  1  0  0  0  0
 18 38  1  0  0  0  0
 19 39  1  0  0  0  0
 19 40  1  0  0  0  0
 19 41  1  0  0  0  0
 20 42  1  0  0  0  0
 20 43  1  0  0  0  0
 20 44  1  0  0  0  0
 21 45  1  0  0  0  0
 21 46  1  0  0  0  0
 21 47  1  0  0  0  0
 22 48  1  0  0  0  0
 22 49  1  0  0  0  0
 22 50  1  0  0  0  0
M  END
>  <mseq>
1

>  <E>
50.515182

>  <dE>
2.3657424

>  <chi>
1

>  <rgyr>
4.0502992

>  <glob>
0.17228168

>  <ecc>
0.93216413

$$$$
1u19A_original.pdb
  MOE2011           3D

 50 50  0  0  0  0  0  0  0  0999 V2000
   36.9970   12.6380   17.1770 C   0  0  0  0  0  0  0  0  0  0  0  0
   35.7490   13.5400   16.9730 C   0  0  0  0  0  0  0  0  0  0  0  0
   34.7440   12.9260   16.0110 C   0  0  0  0  0  0  0  0  0  0  0  0
   34.2540   11.5850   16.5400 C   0  0  0  0  0  0  0  0  0  0  0  0
   35.3440   10.6990   17.1080 C   0  0  0  0  0  0  0  0  0  0  0  0
   36.5930   11.1580   17.3710 C   0  0  0  0  0  0  0  0  0  0  0  0
   37.6510   10.2720   17.8530 C   0  0  0  0  0  0  0  0  0  0  0  0
   38.1980    9.3000   17.1030 C   0  0  0  0  0  0  0  0  0  0  0  0
   39.2630    8.3830   17.5110 C   0  0  0  0  0  0  0  0  0  0  0  0
   39.6690    7.4390   16.6350 C   0  0  0  0  0  0  0  0  0  0  0  0
   40.6940    6.4430   16.8480 C   0  0  0  0  0  0  0  0  0  0  0  0
   41.5920    6.6110   16.2490 H   0  0  0  0  0  0  0  0  0  0  0  0
   40.6830    5.3680   17.6550 C   0  0  0  0  0  0  0  0  0  0  0  0
   41.6150    4.7960   17.6700 H   0  0  0  0  0  0  0  0  0  0  0  0
   39.6310    4.8240   18.5150 C   0  0  0  0  0  0  0  0  0  0  0  0
   39.9910    3.9610   19.4880 C   0  0  0  0  0  0  0  0  0  0  0  0
   39.1050    3.2880   20.4910 C   0  0  0  0  0  0  0  0  0  0  0  0
   38.1920    5.1730   18.2290 C   0  0  0  0  0  0  0  0  0  0  0  0
   39.8550    8.5550   18.8900 C   0  0  0  0  0  0  0  0  0  0  0  0
   34.8700    9.2850   17.3580 C   0  0  0  0  0  0  0  0  0  0  0  0
   37.9180   12.7590   15.9410 C   0  0  0  0  0  0  0  0  0  0  0  0
   37.7530   13.2080   18.4000 C   0  0  0  0  0  0  0  0  0  0  0  0
   35.2480   13.7100   17.9360 H   0  0  0  0  0  0  0  0  0  0  0  0
   36.0470   14.5300   16.6050 H   0  0  0  0  0  0  0  0  0  0  0  0
   33.8910   13.6020   15.8790 H   0  0  0  0  0  0  0  0  0  0  0  0
   35.1940   12.7980   15.0190 H   0  0  0  0  0  0  0  0  0  0  0  0
   33.5090   11.7590   17.3270 H   0  0  0  0  0  0  0  0  0  0  0  0
   33.7400   11.0620   15.7240 H   0  0  0  0  0  0  0  0  0  0  0  0
   37.9960   10.4680   18.8660 H   0  0  0  0  0  0  0  0  0  0  0  0
   37.8170    9.1650   16.0880 H   0  0  0  0  0  0  0  0  0  0  0  0
   39.2380    7.4040   15.6330 H   0  0  0  0  0  0  0  0  0  0  0  0
   41.0460    3.7130   19.6180 H   0  0  0  0  0  0  0  0  0  0  0  0
   38.0970    3.7050   20.5330 H   0  0  0  0  0  0  0  0  0  0  0  0
   39.0340    2.2190   20.2680 H   0  0  0  0  0  0  0  0  0  0  0  0
   39.5390    3.3980   21.4910 H   0  0  0  0  0  0  0  0  0  0  0  0
   37.9200    6.1230   18.6980 H   0  0  0  0  0  0  0  0  0  0  0  0
   37.4980    4.4120   18.5990 H   0  0  0  0  0  0  0  0  0  0  0  0
   38.0030    5.2340   17.1520 H   0  0  0  0  0  0  0  0  0  0  0  0
   39.0990    8.3650   19.6600 H   0  0  0  0  0  0  0  0  0  0  0  0
   40.2410    9.5730   19.0190 H   0  0  0  0  0  0  0  0  0  0  0  0
   40.6940    7.8820   19.0870 H   0  0  0  0  0  0  0  0  0  0  0  0
   34.7040    8.7710   16.4050 H   0  0  0  0  0  0  0  0  0  0  0  0
   33.9240    9.3000   17.9100 H   0  0  0  0  0  0  0  0  0  0  0  0
   35.5650    8.6860   17.9520 H   0  0  0  0  0  0  0  0  0  0  0  0
   38.1480   13.8080   15.7220 H   0  0  0  0  0  0  0  0  0  0  0  0
   37.4600   12.3250   15.0460 H   0  0  0  0  0  0  0  0  0  0  0  0
   38.8740   12.2470   16.0990 H   0  0  0  0  0  0  0  0  0  0  0  0
   37.1790   13.0690   19.3230 H   0  0  0  0  0  0  0  0  0  0  0  0
   37.9360   14.2830   18.2820 H   0  0  0  0  0  0  0  0  0  0  0  0
   38.7320   12.7340   18.5370 H   0  0  0  0  0  0  0  0  0  0  0  0
  1  2  1  0  0  0  0
  1  6  1  0  0  0  0
  1 21  1  0  0  0  0
  1 22  1  0  0  0  0
  2  3  1  0  0  0  0
  2 23  1  0  0  0  0
  2 24  1  0  0  0  0
  3  4  1  0  0  0  0
  3 25  1  0  0  0  0
  3 26  1  0  0  0  0
  4  5  1  0  0  0  0
  4 27  1  0  0  0  0
  4 28  1  0  0  0  0
  5  6  2  0  0  0  0
  5 20  1  0  0  0  0
  6  7  1  0  0  0  0
  7  8  2  0  0  0  0
  7 29  1  0  0  0  0
  8  9  1  0  0  0  0
  8 30  1  0  0  0  0
  9 10  2  0  0  0  0
  9 19  1  0  0  0  0
 10 11  1  0  0  0  0
 10 31  1  0  0  0  0
 11 12  1  0  0  0  0
 11 13  2  0  0  0  0
 13 14  1  0  0  0  0
 13 15  1  0  0  0  0
 15 16  2  0  0  0  0
 15 18  1  0  0  0  0
 16 17  1  0  0  0  0
 16 32  1  0  0  0  0
 17 33  1  0  0  0  0
 17 34  1  0  0  0  0
 17 35  1  0  0  0  0
 18 36  1  0  0  0  0
 18 37  1  0  0  0  0
 18 38  1  0  0  0  0
 19 39  1  0  0  0  0
 19 40  1  0  0  0  0
 19 41  1  0  0  0  0
 20 42  1  0  0  0  0
 20 43  1  0  0  0  0
 20 44  1  0  0  0  0
 21 45  1  0  0  0  0
 21 46  1  0  0  0  0
 21 47  1  0  0  0  0
 22 48  1  0  0  0  0
 22 49  1  0  0  0  0
 22 50  1  0  0  0  0
M  END
>  <mseq>
1

>  <E>
50.515186

>  <dE>
2.3657479

>  <chi>
1

>  <rgyr>
4.0503006

>  <glob>
0.1722732

>  <ecc>
0.93208975

$$$$
1u19A_original.pdb
  MOE2011           3D

 50 50  0  0  0  0  0  0  0  0999 V2000
   35.8650   11.5520   17.3590 C   0  0  0  0  0  0  0  0  0  0  0  0
   34.9730   12.2750   16.3150 C   0  0  0  0  0  0  0  0  0  0  0  0
   33.5120   11.8710   16.4260 C   0  0  0  0  0  0  0  0  0  0  0  0
   33.3520   10.3710   16.2140 C   0  0  0  0  0  0  0  0  0  0  0  0
   34.4000    9.5190   16.9030 C   0  0  0  0  0  0  0  0  0  0  0  0
   35.5410   10.0410   17.4180 C   0  0  0  0  0  0  0  0  0  0  0  0
   36.5480    9.2130   18.0770 C   0  0  0  0  0  0  0  0  0  0  0  0
   37.2910    8.2950   17.4330 C   0  0  0  0  0  0  0  0  0  0  0  0
   38.3440    7.4650   18.0190 C   0  0  0  0  0  0  0  0  0  0  0  0
   39.0220    6.6220   17.2120 C   0  0  0  0  0  0  0  0  0  0  0  0
   40.0920    5.7280   17.5930 C   0  0  0  0  0  0  0  0  0  0  0  0
   39.8110    4.6740   17.5510 H   0  0  0  0  0  0  0  0  0  0  0  0
   41.3490    6.0170   17.9730 C   0  0  0  0  0  0  0  0  0  0  0  0
   41.9510    5.1510   18.2620 H   0  0  0  0  0  0  0  0  0  0  0  0
   42.0550    7.2950   18.0610 C   0  0  0  0  0  0  0  0  0  0  0  0
   43.1750    7.3510   18.8130 C   0  0  0  0  0  0  0  0  0  0  0  0
   44.0550    8.5370   19.0630 C   0  0  0  0  0  0  0  0  0  0  0  0
   41.5630    8.4660   17.2480 C   0  0  0  0  0  0  0  0  0  0  0  0
   38.6030    7.5920   19.5020 C   0  0  0  0  0  0  0  0  0  0  0  0
   34.0120    8.0570   16.9510 C   0  0  0  0  0  0  0  0  0  0  0  0
   37.3320   11.8230   16.9440 C   0  0  0  0  0  0  0  0  0  0  0  0
   35.6350   12.1810   18.7520 C   0  0  0  0  0  0  0  0  0  0  0  0
   35.0580   13.3630   16.4260 H   0  0  0  0  0  0  0  0  0  0  0  0
   35.3220   12.0420   15.2990 H   0  0  0  0  0  0  0  0  0  0  0  0
   33.1120   12.1550   17.4060 H   0  0  0  0  0  0  0  0  0  0  0  0
   32.9170   12.4110   15.6810 H   0  0  0  0  0  0  0  0  0  0  0  0
   32.3510   10.0860   16.5590 H   0  0  0  0  0  0  0  0  0  0  0  0
   33.3910   10.1530   15.1390 H   0  0  0  0  0  0  0  0  0  0  0  0
   36.7060    9.4290   19.1310 H   0  0  0  0  0  0  0  0  0  0  0  0
   37.1130    8.1540   16.3650 H   0  0  0  0  0  0  0  0  0  0  0  0
   38.7470    6.5370   16.1590 H   0  0  0  0  0  0  0  0  0  0  0  0
   43.5060    6.4560   19.3440 H   0  0  0  0  0  0  0  0  0  0  0  0
   45.0130    8.4060   18.5510 H   0  0  0  0  0  0  0  0  0  0  0  0
   43.6130    9.4830   18.7440 H   0  0  0  0  0  0  0  0  0  0  0  0
   44.2530    8.6210   20.1370 H   0  0  0  0  0  0  0  0  0  0  0  0
   40.7720    9.0050   17.7770 H   0  0  0  0  0  0  0  0  0  0  0  0
   41.1910    8.1440   16.2700 H   0  0  0  0  0  0  0  0  0  0  0  0
   42.3600    9.1840   17.0290 H   0  0  0  0  0  0  0  0  0  0  0  0
   37.6850    7.4050   20.0710 H   0  0  0  0  0  0  0  0  0  0  0  0
   38.9690    8.5960   19.7440 H   0  0  0  0  0  0  0  0  0  0  0  0
   39.3440    6.8790   19.8740 H   0  0  0  0  0  0  0  0  0  0  0  0
   34.0130    7.6370   15.9400 H   0  0  0  0  0  0  0  0  0  0  0  0
   33.0050    7.9490   17.3680 H   0  0  0  0  0  0  0  0  0  0  0  0
   34.6690    7.4450   17.5730 H   0  0  0  0  0  0  0  0  0  0  0  0
   37.5120   12.8970   16.8230 H   0  0  0  0  0  0  0  0  0  0  0  0
   37.5710   11.3370   15.9900 H   0  0  0  0  0  0  0  0  0  0  0  0
   38.0460   11.4630   17.6930 H   0  0  0  0  0  0  0  0  0  0  0  0
   35.7590   13.2700   18.7180 H   0  0  0  0  0  0  0  0  0  0  0  0
   36.3490   11.7990   19.4910 H   0  0  0  0  0  0  0  0  0  0  0  0
   34.6300   11.9730   19.1340 H   0  0  0  0  0  0  0  0  0  0  0  0
  1  2  1  0  0  0  0
  1  6  1  0  0  0  0
  1 21  1  0  0  0  0
  1 22  1  0  0  0  0
  2  3  1  0  0  0  0
  2 23  1  0  0  0  0
  2 24  1  0  0  0  0
  3  4  1  0  0  0  0
  3 25  1  0  0  0  0
  3 26  1  0  0  0  0
  4  5  1  0  0  0  0
  4 27  1  0  0  0  0
  4 28  1  0  0  0  0
  5  6  2  0  0  0  0
  5 20  1  0  0  0  0
  6  7  1  0  0  0  0
  7  8  2  0  0  0  0
  7 29  1  0  0  0  0
  8  9  1  0  0  0  0
  8 30  1  0  0  0  0
  9 10  2  0  0  0  0
  9 19  1  0  0  0  0
 10 11  1  0  0  0  0
 10 31  1  0  0  0  0
 11 12  1  0  0  0  0
 11 13  2  0  0  0  0
 13 14  1  0  0  0  0
 13 15  1  0  0  0  0
 15 16  2  0  0  0  0
 15 18  1  0  0  0  0
 16 17  1  0  0  0  0
 16 32  1  0  0  0  0
 17 33  1  0  0  0  0
 17 34  1  0  0  0  0
 17 35  1  0  0  0  0
 18 36  1  0  0  0  0
 18 37  1  0  0  0  0
 18 38  1  0  0  0  0
 19 39  1  0  0  0  0
 19 40  1  0  0  0  0
 19 41  1  0  0  0  0
 20 42  1  0  0  0  0
 20 43  1  0  0  0  0
 20 44  1  0  0  0  0
 21 45  1  0  0  0  0
 21 46  1  0  0  0  0
 21 47  1  0  0  0  0
 22 48  1  0  0  0  0
 22 49  1  0  0  0  0
 22 50  1  0  0  0  0
M  END
>  <mseq>
1

>  <E>
50.550518

>  <dE>
2.4010794

>  <chi>
1

>  <rgyr>
4.0095701

>  <glob>
0.18600032

>  <ecc>
0.89152455

$$$$
1u19A_original.pdb
  MOE2011           3D

 50 50  0  0  0  0  0  0  0  0999 V2000
   40.5510    7.8720   16.4400 C   0  0  0  0  0  0  0  0  0  0  0  0
   41.6170    6.7850   16.7390 C   0  0  0  0  0  0  0  0  0  0  0  0
   42.8450    7.3550   17.4310 C   0  0  0  0  0  0  0  0  0  0  0  0
   42.4610    8.0050   18.7540 C   0  0  0  0  0  0  0  0  0  0  0  0
   41.1960    8.8380   18.7080 C   0  0  0  0  0  0  0  0  0  0  0  0
   40.3240    8.7810   17.6700 C   0  0  0  0  0  0  0  0  0  0  0  0
   39.1040    9.5840   17.6340 C   0  0  0  0  0  0  0  0  0  0  0  0
   38.0710    9.4050   18.4770 C   0  0  0  0  0  0  0  0  0  0  0  0
   36.8060   10.1400   18.4700 C   0  0  0  0  0  0  0  0  0  0  0  0
   35.8580    9.7970   19.3670 C   0  0  0  0  0  0  0  0  0  0  0  0
   34.5500   10.3940   19.5190 C   0  0  0  0  0  0  0  0  0  0  0  0
   34.4420   10.9700   20.4400 H   0  0  0  0  0  0  0  0  0  0  0  0
   33.4840   10.3280   18.7030 C   0  0  0  0  0  0  0  0  0  0  0  0
   32.6220   10.9190   19.0270 H   0  0  0  0  0  0  0  0  0  0  0  0
   33.2740    9.5950   17.4540 C   0  0  0  0  0  0  0  0  0  0  0  0
   32.2610    9.9850   16.6520 C   0  0  0  0  0  0  0  0  0  0  0  0
   31.8600    9.4040   15.3310 C   0  0  0  0  0  0  0  0  0  0  0  0
   34.1290    8.3890   17.1550 C   0  0  0  0  0  0  0  0  0  0  0  0
   36.6410   11.2540   17.4630 C   0  0  0  0  0  0  0  0  0  0  0  0
   41.0450    9.7250   19.9240 C   0  0  0  0  0  0  0  0  0  0  0  0
   41.0190    8.7330   15.2450 C   0  0  0  0  0  0  0  0  0  0  0  0
   39.2650    7.1200   16.0200 C   0  0  0  0  0  0  0  0  0  0  0  0
   41.1870    6.0040   17.3820 H   0  0  0  0  0  0  0  0  0  0  0  0
   41.9230    6.2830   15.8120 H   0  0  0  0  0  0  0  0  0  0  0  0
   43.5750    6.5580   17.6130 H   0  0  0  0  0  0  0  0  0  0  0  0
   43.3410    8.0880   16.7840 H   0  0  0  0  0  0  0  0  0  0  0  0
   42.3250    7.2240   19.5130 H   0  0  0  0  0  0  0  0  0  0  0  0
   43.3050    8.6230   19.0840 H   0  0  0  0  0  0  0  0  0  0  0  0
   39.0550   10.3140   16.8290 H   0  0  0  0  0  0  0  0  0  0  0  0
   38.1660    8.6280   19.2380 H   0  0  0  0  0  0  0  0  0  0  0  0
   36.0620    9.0200   20.1050 H   0  0  0  0  0  0  0  0  0  0  0  0
   31.6480   10.8390   16.9440 H   0  0  0  0  0  0  0  0  0  0  0  0
   31.7260   10.2120   14.6040 H   0  0  0  0  0  0  0  0  0  0  0  0
   32.6000    8.7170   14.9130 H   0  0  0  0  0  0  0  0  0  0  0  0
   30.9070    8.8750   15.4300 H   0  0  0  0  0  0  0  0  0  0  0  0
   33.6320    7.6830   16.4840 H   0  0  0  0  0  0  0  0  0  0  0  0
   34.3430    7.8170   18.0640 H   0  0  0  0  0  0  0  0  0  0  0  0
   35.0710    8.6850   16.6840 H   0  0  0  0  0  0  0  0  0  0  0  0
   37.4460   11.9900   17.5670 H   0  0  0  0  0  0  0  0  0  0  0  0
   35.7040   11.8070   17.5800 H   0  0  0  0  0  0  0  0  0  0  0  0
   36.6570   10.8560   16.4420 H   0  0  0  0  0  0  0  0  0  0  0  0
   40.2280   10.4460   19.8490 H   0  0  0  0  0  0  0  0  0  0  0  0
   41.9580   10.3090   20.0800 H   0  0  0  0  0  0  0  0  0  0  0  0
   40.8740    9.1110   20.8150 H   0  0  0  0  0  0  0  0  0  0  0  0
   40.2320    9.4190   14.9080 H   0  0  0  0  0  0  0  0  0  0  0  0
   41.2850    8.1040   14.3870 H   0  0  0  0  0  0  0  0  0  0  0  0
   41.8950    9.3410   15.4960 H   0  0  0  0  0  0  0  0  0  0  0  0
   38.8490    6.5450   16.8550 H   0  0  0  0  0  0  0  0  0  0  0  0
   39.4730    6.4170   15.2040 H   0  0  0  0  0  0  0  0  0  0  0  0
   38.4860    7.8020   15.6600 H   0  0  0  0  0  0  0  0  0  0  0  0
  1  2  1  0  0  0  0
  1  6  1  0  0  0  0
  1 21  1  0  0  0  0
  1 22  1  0  0  0  0
  2  3  1  0  0  0  0
  2 23  1  0  0  0  0
  2 24  1  0  0  0  0
  3  4  1  0  0  0  0
  3 25  1  0  0  0  0
  3 26  1  0  0  0  0
  4  5  1  0  0  0  0
  4 27  1  0  0  0  0
  4 28  1  0  0  0  0
  5  6  2  0  0  0  0
  5 20  1  0  0  0  0
  6  7  1  0  0  0  0
  7  8  2  0  0  0  0
  7 29  1  0  0  0  0
  8  9  1  0  0  0  0
  8 30  1  0  0  0  0
  9 10  2  0  0  0  0
  9 19  1  0  0  0  0
 10 11  1  0  0  0  0
 10 31  1  0  0  0  0
 11 12  1  0  0  0  0
 11 13  2  0  0  0  0
 13 14  1  0  0  0  0
 13 15  1  0  0  0  0
 15 16  2  0  0  0  0
 15 18  1  0  0  0  0
 16 17  1  0  0  0  0
 16 32  1  0  0  0  0
 17 33  1  0  0  0  0
 17 34  1  0  0  0  0
 17 35  1  0  0  0  0
 18 36  1  0  0  0  0
 18 37  1  0  0  0  0
 18 38  1  0  0  0  0
 19 39  1  0  0  0  0
 19 40  1  0  0  0  0
 19 41  1  0  0  0  0
 20 42  1  0  0  0  0
 20 43  1  0  0  0  0
 20 44  1  0  0  0  0
 21 45  1  0  0  0  0
 21 46  1  0  0  0  0
 21 47  1  0  0  0  0
 22 48  1  0  0  0  0
 22 49  1  0  0  0  0
 22 50  1  0  0  0  0
M  END
>  <mseq>
1

>  <E>
50.550522

>  <dE>
2.4010806

>  <chi>
1

>  <rgyr>
4.0099382

>  <glob>
0.18593775

>  <ecc>
0.89157254

$$$$
1u19A_original.pdb
  MOE2011           3D

 50 50  0  0  0  0  0  0  0  0999 V2000
   40.0720   11.9940   17.7430 C   0  0  0  0  0  0  0  0  0  0  0  0
   41.5790   12.2220   17.4530 C   0  0  0  0  0  0  0  0  0  0  0  0
   42.4740   11.4800   18.4320 C   0  0  0  0  0  0  0  0  0  0  0  0
   42.2100    9.9810   18.3700 C   0  0  0  0  0  0  0  0  0  0  0  0
   40.7460    9.5980   18.2840 C   0  0  0  0  0  0  0  0  0  0  0  0
   39.7740   10.4980   17.9950 C   0  0  0  0  0  0  0  0  0  0  0  0
   38.3640   10.1200   17.9110 C   0  0  0  0  0  0  0  0  0  0  0  0
   37.8680    9.3100   16.9590 C   0  0  0  0  0  0  0  0  0  0  0  0
   36.4700    8.9090   16.8010 C   0  0  0  0  0  0  0  0  0  0  0  0
   36.1540    8.0580   15.8020 C   0  0  0  0  0  0  0  0  0  0  0  0
   34.8420    7.5410   15.4850 C   0  0  0  0  0  0  0  0  0  0  0  0
   34.4380    7.9320   14.5490 H   0  0  0  0  0  0  0  0  0  0  0  0
   34.0840    6.6660   16.1670 C   0  0  0  0  0  0  0  0  0  0  0  0
   33.0970    6.4780   15.7330 H   0  0  0  0  0  0  0  0  0  0  0  0
   34.3540    5.9120   17.3920 C   0  0  0  0  0  0  0  0  0  0  0  0
   33.3030    5.3900   18.0600 C   0  0  0  0  0  0  0  0  0  0  0  0
   33.3260    4.5980   19.3310 C   0  0  0  0  0  0  0  0  0  0  0  0
   35.7830    5.6720   17.8090 C   0  0  0  0  0  0  0  0  0  0  0  0
   35.4560    9.4840   17.7620 C   0  0  0  0  0  0  0  0  0  0  0  0
   40.5180    8.1300   18.5690 C   0  0  0  0  0  0  0  0  0  0  0  0
   39.6590   12.8160   18.9860 C   0  0  0  0  0  0  0  0  0  0  0  0
   39.3020   12.5490   16.5200 C   0  0  0  0  0  0  0  0  0  0  0  0
   41.8200   11.8830   16.4360 H   0  0  0  0  0  0  0  0  0  0  0  0
   41.8170   13.2930   17.4830 H   0  0  0  0  0  0  0  0  0  0  0  0
   43.5270   11.6770   18.2000 H   0  0  0  0  0  0  0  0  0  0  0  0
   42.3090   11.8470   19.4520 H   0  0  0  0  0  0  0  0  0  0  0  0
   42.7230    9.5610   17.4950 H   0  0  0  0  0  0  0  0  0  0  0  0
   42.6670    9.5210   19.2550 H   0  0  0  0  0  0  0  0  0  0  0  0
   37.7180   10.5820   18.6530 H   0  0  0  0  0  0  0  0  0  0  0  0
   38.5660    8.9000   16.2260 H   0  0  0  0  0  0  0  0  0  0  0  0
   36.9260    7.7230   15.1070 H   0  0  0  0  0  0  0  0  0  0  0  0
   32.2940    5.5610   17.6830 H   0  0  0  0  0  0  0  0  0  0  0  0
   34.2900    4.6240   19.8450 H   0  0  0  0  0  0  0  0  0  0  0  0
   32.5820    5.0040   20.0250 H   0  0  0  0  0  0  0  0  0  0  0  0
   33.0660    3.5550   19.1260 H   0  0  0  0  0  0  0  0  0  0  0  0
   36.4280    5.5010   16.9410 H   0  0  0  0  0  0  0  0  0  0  0  0
   35.8910    4.7750   18.4260 H   0  0  0  0  0  0  0  0  0  0  0  0
   36.1690    6.5170   18.3850 H   0  0  0  0  0  0  0  0  0  0  0  0
   34.4280    9.1930   17.5300 H   0  0  0  0  0  0  0  0  0  0  0  0
   35.4790   10.5790   17.7370 H   0  0  0  0  0  0  0  0  0  0  0  0
   35.6640    9.1500   18.7850 H   0  0  0  0  0  0  0  0  0  0  0  0
   41.0000    7.8500   19.5120 H   0  0  0  0  0  0  0  0  0  0  0  0
   40.9510    7.5220   17.7680 H   0  0  0  0  0  0  0  0  0  0  0  0
   39.4650    7.8560   18.6700 H   0  0  0  0  0  0  0  0  0  0  0  0
   38.5740   12.7990   19.1400 H   0  0  0  0  0  0  0  0  0  0  0  0
   39.9510   13.8670   18.8770 H   0  0  0  0  0  0  0  0  0  0  0  0
   40.1240   12.4350   19.9020 H   0  0  0  0  0  0  0  0  0  0  0  0
   39.5050   11.9560   15.6200 H   0  0  0  0  0  0  0  0  0  0  0  0
   39.5970   13.5840   16.3090 H   0  0  0  0  0  0  0  0  0  0  0  0
   38.2180   12.5550   16.6820 H   0  0  0  0  0  0  0  0  0  0  0  0
  1  2  1  0  0  0  0
  1  6  1  0  0  0  0
  1 21  1  0  0  0  0
  1 22  1  0  0  0  0
  2  3  1  0  0  0  0
  2 23  1  0  0  0  0
  2 24  1  0  0  0  0
  3  4  1  0  0  0  0
  3 25  1  0  0  0  0
  3 26  1  0  0  0  0
  4  5  1  0  0  0  0
  4 27  1  0  0  0  0
  4 28  1  0  0  0  0
  5  6  2  0  0  0  0
  5 20  1  0  0  0  0
  6  7  1  0  0  0  0
  7  8  2  0  0  0  0
  7 29  1  0  0  0  0
  8  9  1  0  0  0  0
  8 30  1  0  0  0  0
  9 10  2  0  0  0  0
  9 19  1  0  0  0  0
 10 11  1  0  0  0  0
 10 31  1  0  0  0  0
 11 12  1  0  0  0  0
 11 13  2  0  0  0  0
 13 14  1  0  0  0  0
 13 15  1  0  0  0  0
 15 16  2  0  0  0  0
 15 18  1  0  0  0  0
 16 17  1  0  0  0  0
 16 32  1  0  0  0  0
 17 33  1  0  0  0  0
 17 34  1  0  0  0  0
 17 35  1  0  0  0  0
 18 36  1  0  0  0  0
 18 37  1  0  0  0  0
 18 38  1  0  0  0  0
 19 39  1  0  0  0  0
 19 40  1  0  0  0  0
 19 41  1  0  0  0  0
 20 42  1  0  0  0  0
 20 43  1  0  0  0  0
 20 44  1  0  0  0  0
 21 45  1  0  0  0  0
 21 46  1  0  0  0  0
 21 47  1  0  0  0  0
 22 48  1  0  0  0  0
 22 49  1  0  0  0  0
 22 50  1  0  0  0  0
M  END
>  <mseq>
1

>  <E>
50.575321

>  <dE>
2.4258826

>  <chi>
1

>  <rgyr>
4.0606003

>  <glob>
0.17095511

>  <ecc>
0.93139708

$$$$
1u19A_original.pdb
  MOE2011           3D

 50 50  0  0  0  0  0  0  0  0999 V2000
   39.1780   12.4880   17.3560 C   0  0  0  0  0  0  0  0  0  0  0  0
   38.5390   13.9020   17.3020 C   0  0  0  0  0  0  0  0  0  0  0  0
   37.8280   14.2630   18.5960 C   0  0  0  0  0  0  0  0  0  0  0  0
   36.7180   13.2640   18.8950 C   0  0  0  0  0  0  0  0  0  0  0  0
   37.0860   11.8140   18.6440 C   0  0  0  0  0  0  0  0  0  0  0  0
   38.1910   11.4540   17.9450 C   0  0  0  0  0  0  0  0  0  0  0  0
   38.5360   10.0540   17.7050 C   0  0  0  0  0  0  0  0  0  0  0  0
   37.8060    9.2300   16.9330 C   0  0  0  0  0  0  0  0  0  0  0  0
   38.1040    7.8300   16.6320 C   0  0  0  0  0  0  0  0  0  0  0  0
   37.2370    7.1390   15.8620 C   0  0  0  0  0  0  0  0  0  0  0  0
   37.3470    5.7560   15.4570 C   0  0  0  0  0  0  0  0  0  0  0  0
   37.5520    5.6320   14.3920 H   0  0  0  0  0  0  0  0  0  0  0  0
   37.2280    4.6400   16.1970 C   0  0  0  0  0  0  0  0  0  0  0  0
   37.4090    3.7080   15.6540 H   0  0  0  0  0  0  0  0  0  0  0  0
   36.8890    4.4560   17.6090 C   0  0  0  0  0  0  0  0  0  0  0  0
   37.1930    3.2740   18.1850 C   0  0  0  0  0  0  0  0  0  0  0  0
   36.9570    2.8580   19.6050 C   0  0  0  0  0  0  0  0  0  0  0  0
   36.1410    5.5460   18.3350 C   0  0  0  0  0  0  0  0  0  0  0  0
   39.3760    7.2400   17.1940 C   0  0  0  0  0  0  0  0  0  0  0  0
   36.0980   10.8540   19.2690 C   0  0  0  0  0  0  0  0  0  0  0  0
   39.5960   12.1420   15.9070 C   0  0  0  0  0  0  0  0  0  0  0  0
   40.4530   12.5350   18.2280 C   0  0  0  0  0  0  0  0  0  0  0  0
   39.3030   14.6590   17.0840 H   0  0  0  0  0  0  0  0  0  0  0  0
   37.8130   13.9540   16.4790 H   0  0  0  0  0  0  0  0  0  0  0  0
   38.5410   14.2900   19.4280 H   0  0  0  0  0  0  0  0  0  0  0  0
   37.4030   15.2700   18.5200 H   0  0  0  0  0  0  0  0  0  0  0  0
   36.4160   13.3980   19.9410 H   0  0  0  0  0  0  0  0  0  0  0  0
   35.8420   13.5030   18.2790 H   0  0  0  0  0  0  0  0  0  0  0  0
   39.4680    9.7250   18.1600 H   0  0  0  0  0  0  0  0  0  0  0  0
   36.8950    9.6300   16.4830 H   0  0  0  0  0  0  0  0  0  0  0  0
   36.3640    7.6410   15.4400 H   0  0  0  0  0  0  0  0  0  0  0  0
   37.6960    2.5070   17.5950 H   0  0  0  0  0  0  0  0  0  0  0  0
   36.6830    3.6850   20.2630 H   0  0  0  0  0  0  0  0  0  0  0  0
   36.1690    2.1000   19.6450 H   0  0  0  0  0  0  0  0  0  0  0  0
   37.8740    2.4170   20.0100 H   0  0  0  0  0  0  0  0  0  0  0  0
   36.8300    6.3020   18.7220 H   0  0  0  0  0  0  0  0  0  0  0  0
   35.5640    5.1610   19.1810 H   0  0  0  0  0  0  0  0  0  0  0  0
   35.4040    6.0270   17.6820 H   0  0  0  0  0  0  0  0  0  0  0  0
   39.3420    7.2250   18.2890 H   0  0  0  0  0  0  0  0  0  0  0  0
   40.2450    7.8270   16.8770 H   0  0  0  0  0  0  0  0  0  0  0  0
   39.5610    6.2150   16.8620 H   0  0  0  0  0  0  0  0  0  0  0  0
   35.1320   10.9260   18.7590 H   0  0  0  0  0  0  0  0  0  0  0  0
   35.9480   11.1020   20.3260 H   0  0  0  0  0  0  0  0  0  0  0  0
   36.4170    9.8090   19.2420 H   0  0  0  0  0  0  0  0  0  0  0  0
   40.2230   12.9340   15.4810 H   0  0  0  0  0  0  0  0  0  0  0  0
   38.7210   12.0270   15.2570 H   0  0  0  0  0  0  0  0  0  0  0  0
   40.1770   11.2140   15.8550 H   0  0  0  0  0  0  0  0  0  0  0  0
   41.0140   11.5940   18.1750 H   0  0  0  0  0  0  0  0  0  0  0  0
   40.2220   12.7160   19.2830 H   0  0  0  0  0  0  0  0  0  0  0  0
   41.1300   13.3300   17.8940 H   0  0  0  0  0  0  0  0  0  0  0  0
  1  2  1  0  0  0  0
  1  6  1  0  0  0  0
  1 21  1  0  0  0  0
  1 22  1  0  0  0  0
  2  3  1  0  0  0  0
  2 23  1  0  0  0  0
  2 24  1  0  0  0  0
  3  4  1  0  0  0  0
  3 25  1  0  0  0  0
  3 26  1  0  0  0  0
  4  5  1  0  0  0  0
  4 27  1  0  0  0  0
  4 28  1  0  0  0  0
  5  6  2  0  0  0  0
  5 20  1  0  0  0  0
  6  7  1  0  0  0  0
  7  8  2  0  0  0  0
  7 29  1  0  0  0  0
  8  9  1  0  0  0  0
  8 30  1  0  0  0  0
  9 10  2  0  0  0  0
  9 19  1  0  0  0  0
 10 11  1  0  0  0  0
 10 31  1  0  0  0  0
 11 12  1  0  0  0  0
 11 13  2  0  0  0  0
 13 14  1  0  0  0  0
 13 15  1  0  0  0  0
 15 16  2  0  0  0  0
 15 18  1  0  0  0  0
 16 17  1  0  0  0  0
 16 32  1  0  0  0  0
 17 33  1  0  0  0  0
 17 34  1  0  0  0  0
 17 35  1  0  0  0  0
 18 36  1  0  0  0  0
 18 37  1  0  0  0  0
 18 38  1  0  0  0  0
 19 39  1  0  0  0  0
 19 40  1  0  0  0  0
 19 41  1  0  0  0  0
 20 42  1  0  0  0  0
 20 43  1  0  0  0  0
 20 44  1  0  0  0  0
 21 45  1  0  0  0  0
 21 46  1  0  0  0  0
 21 47  1  0  0  0  0
 22 48  1  0  0  0  0
 22 49  1  0  0  0  0
 22 50  1  0  0  0  0
M  END
>  <mseq>
1

>  <E>
50.575325

>  <dE>
2.4258869

>  <chi>
1

>  <rgyr>
4.060575

>  <glob>
0.17095643

>  <ecc>
0.93138826

$$$$
1u19A_original.pdb
  MOE2011           3D

 50 50  0  0  0  0  0  0  0  0999 V2000
   40.5630    9.7880   18.1480 C   0  0  0  0  0  0  0  0  0  0  0  0
   42.0830   10.0730   18.0100 C   0  0  0  0  0  0  0  0  0  0  0  0
   42.9130    8.7990   18.0370 C   0  0  0  0  0  0  0  0  0  0  0  0
   42.5160    7.8820   16.8880 C   0  0  0  0  0  0  0  0  0  0  0  0
   41.0220    7.7650   16.6670 C   0  0  0  0  0  0  0  0  0  0  0  0
   40.1310    8.6020   17.2550 C   0  0  0  0  0  0  0  0  0  0  0  0
   38.6910    8.4330   17.0880 C   0  0  0  0  0  0  0  0  0  0  0  0
   38.0010    7.3930   17.5850 C   0  0  0  0  0  0  0  0  0  0  0  0
   36.5590    7.2120   17.4430 C   0  0  0  0  0  0  0  0  0  0  0  0
   35.7070    8.2170   17.7300 C   0  0  0  0  0  0  0  0  0  0  0  0
   34.2610    8.1650   17.6920 C   0  0  0  0  0  0  0  0  0  0  0  0
   33.8240    7.1670   17.6450 H   0  0  0  0  0  0  0  0  0  0  0  0
   33.3820    9.1790   17.7790 C   0  0  0  0  0  0  0  0  0  0  0  0
   32.3320    8.8700   17.8200 H   0  0  0  0  0  0  0  0  0  0  0  0
   33.5710   10.6280   17.8260 C   0  0  0  0  0  0  0  0  0  0  0  0
   32.5850   11.3800   18.3610 C   0  0  0  0  0  0  0  0  0  0  0  0
   32.5520   12.8690   18.5170 C   0  0  0  0  0  0  0  0  0  0  0  0
   34.7930   11.2380   17.1880 C   0  0  0  0  0  0  0  0  0  0  0  0
   36.1760    5.8250   16.9930 C   0  0  0  0  0  0  0  0  0  0  0  0
   40.6630    6.6440   15.7190 C   0  0  0  0  0  0  0  0  0  0  0  0
   40.2400    9.4600   19.6240 C   0  0  0  0  0  0  0  0  0  0  0  0
   39.8360   11.1020   17.7770 C   0  0  0  0  0  0  0  0  0  0  0  0
   42.2820   10.5970   17.0640 H   0  0  0  0  0  0  0  0  0  0  0  0
   42.4220   10.7440   18.8090 H   0  0  0  0  0  0  0  0  0  0  0  0
   43.9790    9.0450   17.9570 H   0  0  0  0  0  0  0  0  0  0  0  0
   42.7850    8.2800   18.9940 H   0  0  0  0  0  0  0  0  0  0  0  0
   42.9720    8.2500   15.9600 H   0  0  0  0  0  0  0  0  0  0  0  0
   42.9410    6.8890   17.0800 H   0  0  0  0  0  0  0  0  0  0  0  0
   38.1770    9.2300   16.5520 H   0  0  0  0  0  0  0  0  0  0  0  0
   38.5260    6.5970   18.1140 H   0  0  0  0  0  0  0  0  0  0  0  0
   36.1320    9.1580   18.0740 H   0  0  0  0  0  0  0  0  0  0  0  0
   31.6990   10.8870   18.7650 H   0  0  0  0  0  0  0  0  0  0  0  0
   33.5140   13.3490   18.3250 H   0  0  0  0  0  0  0  0  0  0  0  0
   31.8060   13.2980   17.8410 H   0  0  0  0  0  0  0  0  0  0  0  0
   32.2660   13.1200   19.5440 H   0  0  0  0  0  0  0  0  0  0  0  0
   34.5980   12.2430   16.8010 H   0  0  0  0  0  0  0  0  0  0  0  0
   35.1260   10.6560   16.3220 H   0  0  0  0  0  0  0  0  0  0  0  0
   35.6130   11.3110   17.9090 H   0  0  0  0  0  0  0  0  0  0  0  0
   35.1240    5.7360   16.7120 H   0  0  0  0  0  0  0  0  0  0  0  0
   36.3740    5.0970   17.7880 H   0  0  0  0  0  0  0  0  0  0  0  0
   36.7580    5.5350   16.1100 H   0  0  0  0  0  0  0  0  0  0  0  0
   39.6230    6.6680   15.3820 H   0  0  0  0  0  0  0  0  0  0  0  0
   40.8440    5.6750   16.1960 H   0  0  0  0  0  0  0  0  0  0  0  0
   41.2820    6.7040   14.8160 H   0  0  0  0  0  0  0  0  0  0  0  0
   39.1590    9.3860   19.7940 H   0  0  0  0  0  0  0  0  0  0  0  0
   40.6170   10.2420   20.2930 H   0  0  0  0  0  0  0  0  0  0  0  0
   40.6850    8.5100   19.9390 H   0  0  0  0  0  0  0  0  0  0  0  0
   39.9570   11.3370   16.7130 H   0  0  0  0  0  0  0  0  0  0  0  0
   40.2350   11.9470   18.3510 H   0  0  0  0  0  0  0  0  0  0  0  0
   38.7620   11.0540   17.9900 H   0  0  0  0  0  0  0  0  0  0  0  0
  1  2  1  0  0  0  0
  1  6  1  0  0  0  0
  1 21  1  0  0  0  0
  1 22  1  0  0  0  0
  2  3  1  0  0  0  0
  2 23  1  0  0  0  0
  2 24  1  0  0  0  0
  3  4  1  0  0  0  0
  3 25  1  0  0  0  0
  3 26  1  0  0  0  0
  4  5  1  0  0  0  0
  4 27  1  0  0  0  0
  4 28  1  0  0  0  0
  5  6  2  0  0  0  0
  5 20  1  0  0  0  0
  6  7  1  0  0  0  0
  7  8  2  0  0  0  0
  7 29  1  0  0  0  0
  8  9  1  0  0  0  0
  8 30  1  0  0  0  0
  9 10  2  0  0  0  0
  9 19  1  0  0  0  0
 10 11  1  0  0  0  0
 10 31  1  0  0  0  0
 11 12  1  0  0  0  0
 11 13  2  0  0  0  0
 13 14  1  0  0  0  0
 13 15  1  0  0  0  0
 15 16  2  0  0  0  0
 15 18  1  0  0  0  0
 16 17  1  0  0  0  0
 16 32  1  0  0  0  0
 17 33  1  0  0  0  0
 17 34  1  0  0  0  0
 17 35  1  0  0  0  0
 18 36  1  0  0  0  0
 18 37  1  0  0  0  0
 18 38  1  0  0  0  0
 19 39  1  0  0  0  0
 19 40  1  0  0  0  0
 19 41  1  0  0  0  0
 20 42  1  0  0  0  0
 20 43  1  0  0  0  0
 20 44  1  0  0  0  0
 21 45  1  0  0  0  0
 21 46  1  0  0  0  0
 21 47  1  0  0  0  0
 22 48  1  0  0  0  0
 22 49  1  0  0  0  0
 22 50  1  0  0  0  0
M  END
>  <mseq>
1

>  <E>
51.218826

>  <dE>
3.0693858

>  <chi>
1

>  <rgyr>
3.9905019

>  <glob>
0.22841877

>  <ecc>
0.83485657

$$$$
1u19A_original.pdb
  MOE2011           3D

 50 50  0  0  0  0  0  0  0  0999 V2000
   40.0590   10.6880   16.8120 C   0  0  0  0  0  0  0  0  0  0  0  0
   41.4890   11.2380   16.5580 C   0  0  0  0  0  0  0  0  0  0  0  0
   42.1710   10.5530   15.3850 C   0  0  0  0  0  0  0  0  0  0  0  0
   42.2990    9.0580   15.6460 C   0  0  0  0  0  0  0  0  0  0  0  0
   41.0600    8.4160   16.2370 C   0  0  0  0  0  0  0  0  0  0  0  0
   40.0310    9.1430   16.7370 C   0  0  0  0  0  0  0  0  0  0  0  0
   38.8150    8.5120   17.2390 C   0  0  0  0  0  0  0  0  0  0  0  0
   37.9380    7.8600   16.4560 C   0  0  0  0  0  0  0  0  0  0  0  0
   36.7080    7.2350   16.9330 C   0  0  0  0  0  0  0  0  0  0  0  0
   35.8560    7.9100   17.7310 C   0  0  0  0  0  0  0  0  0  0  0  0
   34.5800    7.4410   18.2290 C   0  0  0  0  0  0  0  0  0  0  0  0
   34.1740    6.5570   17.7360 H   0  0  0  0  0  0  0  0  0  0  0  0
   33.7940    7.9920   19.1710 C   0  0  0  0  0  0  0  0  0  0  0  0
   32.8270    7.4960   19.3050 H   0  0  0  0  0  0  0  0  0  0  0  0
   33.9950    9.1370   20.0580 C   0  0  0  0  0  0  0  0  0  0  0  0
   32.9020    9.7420   20.5710 C   0  0  0  0  0  0  0  0  0  0  0  0
   32.8580   10.9210   21.4930 C   0  0  0  0  0  0  0  0  0  0  0  0
   35.3950    9.5320   20.4520 C   0  0  0  0  0  0  0  0  0  0  0  0
   36.5180    5.8310   16.4180 C   0  0  0  0  0  0  0  0  0  0  0  0
   41.1250    6.9050   16.2160 C   0  0  0  0  0  0  0  0  0  0  0  0
   39.6240   11.2200   18.1980 C   0  0  0  0  0  0  0  0  0  0  0  0
   39.0950   11.2670   15.7510 C   0  0  0  0  0  0  0  0  0  0  0  0
   41.4560   12.3200   16.3780 H   0  0  0  0  0  0  0  0  0  0  0  0
   42.1100   11.0960   17.4540 H   0  0  0  0  0  0  0  0  0  0  0  0
   41.6080   10.7260   14.4610 H   0  0  0  0  0  0  0  0  0  0  0  0
   43.1670   10.9830   15.2280 H   0  0  0  0  0  0  0  0  0  0  0  0
   42.5560    8.5650   14.7000 H   0  0  0  0  0  0  0  0  0  0  0  0
   43.1360    8.8830   16.3340 H   0  0  0  0  0  0  0  0  0  0  0  0
   38.6250    8.6230   18.3060 H   0  0  0  0  0  0  0  0  0  0  0  0
   38.1400    7.7500   15.3910 H   0  0  0  0  0  0  0  0  0  0  0  0
   36.1140    8.9330   17.9970 H   0  0  0  0  0  0  0  0  0  0  0  0
   31.9110    9.3820   20.2890 H   0  0  0  0  0  0  0  0  0  0  0  0
   32.1510   11.6610   21.1030 H   0  0  0  0  0  0  0  0  0  0  0  0
   32.5110   10.6080   22.4830 H   0  0  0  0  0  0  0  0  0  0  0  0
   33.8210   11.4250   21.6030 H   0  0  0  0  0  0  0  0  0  0  0  0
   35.8060   10.2630   19.7490 H   0  0  0  0  0  0  0  0  0  0  0  0
   36.0600    8.6630   20.4980 H   0  0  0  0  0  0  0  0  0  0  0  0
   35.4320    9.9750   21.4530 H   0  0  0  0  0  0  0  0  0  0  0  0
   36.3100    5.8440   15.3430 H   0  0  0  0  0  0  0  0  0  0  0  0
   35.7020    5.2960   16.9110 H   0  0  0  0  0  0  0  0  0  0  0  0
   37.4240    5.2360   16.5860 H   0  0  0  0  0  0  0  0  0  0  0  0
   40.3490    6.4230   16.8170 H   0  0  0  0  0  0  0  0  0  0  0  0
   42.0850    6.5660   16.6210 H   0  0  0  0  0  0  0  0  0  0  0  0
   41.0380    6.5400   15.1880 H   0  0  0  0  0  0  0  0  0  0  0  0
   40.2200   10.7700   19.0010 H   0  0  0  0  0  0  0  0  0  0  0  0
   38.5680   11.0140   18.4070 H   0  0  0  0  0  0  0  0  0  0  0  0
   39.7530   12.3070   18.2590 H   0  0  0  0  0  0  0  0  0  0  0  0
   38.0520   11.0140   15.9720 H   0  0  0  0  0  0  0  0  0  0  0  0
   39.3170   10.8880   14.7470 H   0  0  0  0  0  0  0  0  0  0  0  0
   39.1600   12.3610   15.7150 H   0  0  0  0  0  0  0  0  0  0  0  0
  1  2  1  0  0  0  0
  1  6  1  0  0  0  0
  1 21  1  0  0  0  0
  1 22  1  0  0  0  0
  2  3  1  0  0  0  0
  2 23  1  0  0  0  0
  2 24  1  0  0  0  0
  3  4  1  0  0  0  0
  3 25  1  0  0  0  0
  3 26  1  0  0  0  0
  4  5  1  0  0  0  0
  4 27  1  0  0  0  0
  4 28  1  0  0  0  0
  5  6  2  0  0  0  0
  5 20  1  0  0  0  0
  6  7  1  0  0  0  0
  7  8  2  0  0  0  0
  7 29  1  0  0  0  0
  8  9  1  0  0  0  0
  8 30  1  0  0  0  0
  9 10  2  0  0  0  0
  9 19  1  0  0  0  0
 10 11  1  0  0  0  0
 10 31  1  0  0  0  0
 11 12  1  0  0  0  0
 11 13  2  0  0  0  0
 13 14  1  0  0  0  0
 13 15  1  0  0  0  0
 15 16  2  0  0  0  0
 15 18  1  0  0  0  0
 16 17  1  0  0  0  0
 16 32  1  0  0  0  0
 17 33  1  0  0  0  0
 17 34  1  0  0  0  0
 17 35  1  0  0  0  0
 18 36  1  0  0  0  0
 18 37  1  0  0  0  0
 18 38  1  0  0  0  0
 19 39  1  0  0  0  0
 19 40  1  0  0  0  0
 19 41  1  0  0  0  0
 20 42  1  0  0  0  0
 20 43  1  0  0  0  0
 20 44  1  0  0  0  0
 21 45  1  0  0  0  0
 21 46  1  0  0  0  0
 21 47  1  0  0  0  0
 22 48  1  0  0  0  0
 22 49  1  0  0  0  0
 22 50  1  0  0  0  0
M  END
>  <mseq>
1

>  <E>
51.218826

>  <dE>
3.0693867

>  <chi>
1

>  <rgyr>
3.9906037

>  <glob>
0.22842251

>  <ecc>
0.83499718

$$$$
1u19A_original.pdb
  MOE2011           3D

 50 50  0  0  0  0  0  0  0  0999 V2000
   36.4050   11.5170   17.3780 C   0  0  0  0  0  0  0  0  0  0  0  0
   35.8980   12.8500   16.7670 C   0  0  0  0  0  0  0  0  0  0  0  0
   34.5950   12.6760   16.0040 C   0  0  0  0  0  0  0  0  0  0  0  0
   34.7700   11.6810   14.8640 C   0  0  0  0  0  0  0  0  0  0  0  0
   35.5790   10.4480   15.2170 C   0  0  0  0  0  0  0  0  0  0  0  0
   36.3270   10.3670   16.3460 C   0  0  0  0  0  0  0  0  0  0  0  0
   37.1080    9.1800   16.6800 C   0  0  0  0  0  0  0  0  0  0  0  0
   38.1660    8.7550   15.9680 C   0  0  0  0  0  0  0  0  0  0  0  0
   38.9750    7.5870   16.3030 C   0  0  0  0  0  0  0  0  0  0  0  0
   39.4500    7.4120   17.5530 C   0  0  0  0  0  0  0  0  0  0  0  0
   40.3070    6.3400   18.0120 C   0  0  0  0  0  0  0  0  0  0  0  0
   40.7890    5.7510   17.2310 H   0  0  0  0  0  0  0  0  0  0  0  0
   40.6470    6.0180   19.2730 C   0  0  0  0  0  0  0  0  0  0  0  0
   41.3890    5.2180   19.3550 H   0  0  0  0  0  0  0  0  0  0  0  0
   40.2000    6.5410   20.5640 C   0  0  0  0  0  0  0  0  0  0  0  0
   41.0090    6.3690   21.6310 C   0  0  0  0  0  0  0  0  0  0  0  0
   40.7690    6.8140   23.0410 C   0  0  0  0  0  0  0  0  0  0  0  0
   38.8260    7.1490   20.6820 C   0  0  0  0  0  0  0  0  0  0  0  0
   39.2190    6.6770   15.1250 C   0  0  0  0  0  0  0  0  0  0  0  0
   35.4370    9.3510   14.1860 C   0  0  0  0  0  0  0  0  0  0  0  0
   37.8540   11.7780   17.8570 C   0  0  0  0  0  0  0  0  0  0  0  0
   35.5470   11.1590   18.6120 C   0  0  0  0  0  0  0  0  0  0  0  0
   35.7610   13.6040   17.5530 H   0  0  0  0  0  0  0  0  0  0  0  0
   36.6530   13.2590   16.0800 H   0  0  0  0  0  0  0  0  0  0  0  0
   33.8010   12.3370   16.6790 H   0  0  0  0  0  0  0  0  0  0  0  0
   34.2670   13.6410   15.5990 H   0  0  0  0  0  0  0  0  0  0  0  0
   33.7720   11.3870   14.5170 H   0  0  0  0  0  0  0  0  0  0  0  0
   35.2640   12.1810   14.0210 H   0  0  0  0  0  0  0  0  0  0  0  0
   36.8170    8.6650   17.5940 H   0  0  0  0  0  0  0  0  0  0  0  0
   38.4540    9.2820   15.0570 H   0  0  0  0  0  0  0  0  0  0  0  0
   39.2150    8.1730   18.2950 H   0  0  0  0  0  0  0  0  0  0  0  0
   41.9740    5.8770   21.4960 H   0  0  0  0  0  0  0  0  0  0  0  0
   40.5990    5.9440   23.6830 H   0  0  0  0  0  0  0  0  0  0  0  0
   41.6540    7.3420   23.4110 H   0  0  0  0  0  0  0  0  0  0  0  0
   39.9220    7.4960   23.1450 H   0  0  0  0  0  0  0  0  0  0  0  0
   38.1180    6.6770   19.9920 H   0  0  0  0  0  0  0  0  0  0  0  0
   38.8580    8.2250   20.4850 H   0  0  0  0  0  0  0  0  0  0  0  0
   38.3960    7.0040   21.6790 H   0  0  0  0  0  0  0  0  0  0  0  0
   39.6640    5.7190   15.4040 H   0  0  0  0  0  0  0  0  0  0  0  0
   39.8860    7.1600   14.4020 H   0  0  0  0  0  0  0  0  0  0  0  0
   38.2750    6.4450   14.6190 H   0  0  0  0  0  0  0  0  0  0  0  0
   34.3770    9.1540   13.9900 H   0  0  0  0  0  0  0  0  0  0  0  0
   35.8740    8.3970   14.4900 H   0  0  0  0  0  0  0  0  0  0  0  0
   35.9080    9.6570   13.2470 H   0  0  0  0  0  0  0  0  0  0  0  0
   38.5250   11.9680   17.0120 H   0  0  0  0  0  0  0  0  0  0  0  0
   38.2590   10.9340   18.4260 H   0  0  0  0  0  0  0  0  0  0  0  0
   37.8960   12.6540   18.5160 H   0  0  0  0  0  0  0  0  0  0  0  0
   35.5010   11.9980   19.3170 H   0  0  0  0  0  0  0  0  0  0  0  0
   35.9610   10.3040   19.1580 H   0  0  0  0  0  0  0  0  0  0  0  0
   34.5190   10.9010   18.3350 H   0  0  0  0  0  0  0  0  0  0  0  0
  1  2  1  0  0  0  0
  1  6  1  0  0  0  0
  1 21  1  0  0  0  0
  1 22  1  0  0  0  0
  2  3  1  0  0  0  0
  2 23  1  0  0  0  0
  2 24  1  0  0  0  0
  3  4  1  0  0  0  0
  3 25  1  0  0  0  0
  3 26  1  0  0  0  0
  4  5  1  0  0  0  0
  4 27  1  0  0  0  0
  4 28  1  0  0  0  0
  5  6  2  0  0  0  0
  5 20  1  0  0  0  0
  6  7  1  0  0  0  0
  7  8  2  0  0  0  0
  7 29  1  0  0  0  0
  8  9  1  0  0  0  0
  8 30  1  0  0  0  0
  9 10  2  0  0  0  0
  9 19  1  0  0  0  0
 10 11  1  0  0  0  0
 10 31  1  0  0  0  0
 11 12  1  0  0  0  0
 11 13  2  0  0  0  0
 13 14  1  0  0  0  0
 13 15  1  0  0  0  0
 15 16  2  0  0  0  0
 15 18  1  0  0  0  0
 16 17  1  0  0  0  0
 16 32  1  0  0  0  0
 17 33  1  0  0  0  0
 17 34  1  0  0  0  0
 17 35  1  0  0  0  0
 18 36  1  0  0  0  0
 18 37  1  0  0  0  0
 18 38  1  0  0  0  0
 19 39  1  0  0  0  0
 19 40  1  0  0  0  0
 19 41  1  0  0  0  0
 20 42  1  0  0  0  0
 20 43  1  0  0  0  0
 20 44  1  0  0  0  0
 21 45  1  0  0  0  0
 21 46  1  0  0  0  0
 21 47  1  0  0  0  0
 22 48  1  0  0  0  0
 22 49  1  0  0  0  0
 22 50  1  0  0  0  0
M  END
>  <mseq>
1

>  <E>
51.283028

>  <dE>
3.1335897

>  <chi>
1

>  <rgyr>
3.9901254

>  <glob>
0.22987463

>  <ecc>
0.82859707

$$$$
1u19A_original.pdb
  MOE2011           3D

 50 50  0  0  0  0  0  0  0  0999 V2000
   39.7850    9.3780   19.6800 C   0  0  0  0  0  0  0  0  0  0  0  0
   41.1690    9.3990   20.3820 C   0  0  0  0  0  0  0  0  0  0  0  0
   41.4820    8.0850   21.0780 C   0  0  0  0  0  0  0  0  0  0  0  0
   41.4870    6.9360   20.0780 C   0  0  0  0  0  0  0  0  0  0  0  0
   40.3610    6.9740   19.0630 C   0  0  0  0  0  0  0  0  0  0  0  0
   39.5920    8.0750   18.8700 C   0  0  0  0  0  0  0  0  0  0  0  0
   38.5120    8.1090   17.8890 C   0  0  0  0  0  0  0  0  0  0  0  0
   38.7040    8.0300   16.5600 C   0  0  0  0  0  0  0  0  0  0  0  0
   37.6390    8.0910   15.5640 C   0  0  0  0  0  0  0  0  0  0  0  0
   36.7090    9.0670   15.6080 C   0  0  0  0  0  0  0  0  0  0  0  0
   35.6370    9.2840   14.6600 C   0  0  0  0  0  0  0  0  0  0  0  0
   35.7240    8.7490   13.7140 H   0  0  0  0  0  0  0  0  0  0  0  0
   34.5830   10.1140   14.7610 C   0  0  0  0  0  0  0  0  0  0  0  0
   33.9580   10.1680   13.8640 H   0  0  0  0  0  0  0  0  0  0  0  0
   34.1130   10.9610   15.8570 C   0  0  0  0  0  0  0  0  0  0  0  0
   33.3200   12.0100   15.5530 C   0  0  0  0  0  0  0  0  0  0  0  0
   32.7220   13.0090   16.4960 C   0  0  0  0  0  0  0  0  0  0  0  0
   34.4350   10.5790   17.2790 C   0  0  0  0  0  0  0  0  0  0  0  0
   37.7340    7.0010   14.5260 C   0  0  0  0  0  0  0  0  0  0  0  0
   40.2050    5.6620   18.3270 C   0  0  0  0  0  0  0  0  0  0  0  0
   38.6680    9.4930   20.7430 C   0  0  0  0  0  0  0  0  0  0  0  0
   39.7290   10.6400   18.7850 C   0  0  0  0  0  0  0  0  0  0  0  0
   41.9590    9.6010   19.6460 H   0  0  0  0  0  0  0  0  0  0  0  0
   41.2150   10.2170   21.1130 H   0  0  0  0  0  0  0  0  0  0  0  0
   42.4600    8.1460   21.5690 H   0  0  0  0  0  0  0  0  0  0  0  0
   40.7500    7.8890   21.8700 H   0  0  0  0  0  0  0  0  0  0  0  0
   42.4380    6.9390   19.5300 H   0  0  0  0  0  0  0  0  0  0  0  0
   41.4500    5.9970   20.6430 H   0  0  0  0  0  0  0  0  0  0  0  0
   37.5110    8.2580   18.2930 H   0  0  0  0  0  0  0  0  0  0  0  0
   39.7100    7.8870   16.1660 H   0  0  0  0  0  0  0  0  0  0  0  0
   36.7870    9.8050   16.4030 H   0  0  0  0  0  0  0  0  0  0  0  0
   33.0790   12.2110   14.5070 H   0  0  0  0  0  0  0  0  0  0  0  0
   33.1320   12.9530   17.5070 H   0  0  0  0  0  0  0  0  0  0  0  0
   32.9170   14.0200   16.1250 H   0  0  0  0  0  0  0  0  0  0  0  0
   31.6380   12.8690   16.5490 H   0  0  0  0  0  0  0  0  0  0  0  0
   35.3770   11.0330   17.6000 H   0  0  0  0  0  0  0  0  0  0  0  0
   34.5000    9.4920   17.3980 H   0  0  0  0  0  0  0  0  0  0  0  0
   33.6550   10.8980   17.9780 H   0  0  0  0  0  0  0  0  0  0  0  0
   36.8480    6.9300   13.8910 H   0  0  0  0  0  0  0  0  0  0  0  0
   37.8490    6.0230   15.0080 H   0  0  0  0  0  0  0  0  0  0  0  0
   38.6010    7.1680   13.8770 H   0  0  0  0  0  0  0  0  0  0  0  0
   40.1390    4.8350   19.0430 H   0  0  0  0  0  0  0  0  0  0  0  0
   41.0720    5.4900   17.6810 H   0  0  0  0  0  0  0  0  0  0  0  0
   39.3060    5.6040   17.7090 H   0  0  0  0  0  0  0  0  0  0  0  0
   38.6120    8.6000   21.3750 H   0  0  0  0  0  0  0  0  0  0  0  0
   37.6830    9.6280   20.2820 H   0  0  0  0  0  0  0  0  0  0  0  0
   38.8360   10.3540   21.3990 H   0  0  0  0  0  0  0  0  0  0  0  0
   40.4550   10.5790   17.9660 H   0  0  0  0  0  0  0  0  0  0  0  0
   39.9590   11.5410   19.3650 H   0  0  0  0  0  0  0  0  0  0  0  0
   38.7370   10.7900   18.3440 H   0  0  0  0  0  0  0  0  0  0  0  0
  1  2  1  0  0  0  0
  1  6  1  0  0  0  0
  1 21  1  0  0  0  0
  1 22  1  0  0  0  0
  2  3  1  0  0  0  0
  2 23  1  0  0  0  0
  2 24  1  0  0  0  0
  3  4  1  0  0  0  0
  3 25  1  0  0  0  0
  3 26  1  0  0  0  0
  4  5  1  0  0  0  0
  4 27  1  0  0  0  0
  4 28  1  0  0  0  0
  5  6  2  0  0  0  0
  5 20  1  0  0  0  0
  6  7  1  0  0  0  0
  7  8  2  0  0  0  0
  7 29  1  0  0  0  0
  8  9  1  0  0  0  0
  8 30  1  0  0  0  0
  9 10  2  0  0  0  0
  9 19  1  0  0  0  0
 10 11  1  0  0  0  0
 10 31  1  0  0  0  0
 11 12  1  0  0  0  0
 11 13  2  0  0  0  0
 13 14  1  0  0  0  0
 13 15  1  0  0  0  0
 15 16  2  0  0  0  0
 15 18  1  0  0  0  0
 16 17  1  0  0  0  0
 16 32  1  0  0  0  0
 17 33  1  0  0  0  0
 17 34  1  0  0  0  0
 17 35  1  0  0  0  0
 18 36  1  0  0  0  0
 18 37  1  0  0  0  0
 18 38  1  0  0  0  0
 19 39  1  0  0  0  0
 19 40  1  0  0  0  0
 19 41  1  0  0  0  0
 20 42  1  0  0  0  0
 20 43  1  0  0  0  0
 20 44  1  0  0  0  0
 21 45  1  0  0  0  0
 21 46  1  0  0  0  0
 21 47  1  0  0  0  0
 22 48  1  0  0  0  0
 22 49  1  0  0  0  0
 22 50  1  0  0  0  0
M  END
>  <mseq>
1

>  <E>
51.283031

>  <dE>
3.1335914

>  <chi>
1

>  <rgyr>
3.989922

>  <glob>
0.2298934

>  <ecc>
0.82840812

$$$$
1u19A_original.pdb
  MOE2011           3D

 50 50  0  0  0  0  0  0  0  0999 V2000
   38.6950   11.1090   15.8020 C   0  0  0  0  0  0  0  0  0  0  0  0
   38.8880   12.3540   14.8950 C   0  0  0  0  0  0  0  0  0  0  0  0
   37.8070   12.4680   13.8320 C   0  0  0  0  0  0  0  0  0  0  0  0
   36.4350   12.5880   14.4830 C   0  0  0  0  0  0  0  0  0  0  0  0
   36.2080   11.6430   15.6460 C   0  0  0  0  0  0  0  0  0  0  0  0
   37.2170   10.9490   16.2280 C   0  0  0  0  0  0  0  0  0  0  0  0
   36.9720    9.9900   17.3010 C   0  0  0  0  0  0  0  0  0  0  0  0
   36.3170    8.8300   17.1240 C   0  0  0  0  0  0  0  0  0  0  0  0
   36.0740    7.8460   18.1740 C   0  0  0  0  0  0  0  0  0  0  0  0
   37.0790    7.4260   18.9700 C   0  0  0  0  0  0  0  0  0  0  0  0
   36.9830    6.4800   20.0620 C   0  0  0  0  0  0  0  0  0  0  0  0
   35.9730    6.2590   20.4090 H   0  0  0  0  0  0  0  0  0  0  0  0
   37.9730    5.8920   20.7560 C   0  0  0  0  0  0  0  0  0  0  0  0
   37.6370    5.2840   21.6020 H   0  0  0  0  0  0  0  0  0  0  0  0
   39.4260    5.9130   20.5880 C   0  0  0  0  0  0  0  0  0  0  0  0
   40.1930    5.6200   21.6600 C   0  0  0  0  0  0  0  0  0  0  0  0
   41.6880    5.5790   21.7310 C   0  0  0  0  0  0  0  0  0  0  0  0
   40.0110    6.1490   19.2190 C   0  0  0  0  0  0  0  0  0  0  0  0
   34.6530    7.3420   18.2000 C   0  0  0  0  0  0  0  0  0  0  0  0
   34.7590   11.5910   16.0750 C   0  0  0  0  0  0  0  0  0  0  0  0
   39.1440    9.8450   15.0320 C   0  0  0  0  0  0  0  0  0  0  0  0
   39.6410   11.2960   17.0110 C   0  0  0  0  0  0  0  0  0  0  0  0
   38.8740   13.2680   15.5050 H   0  0  0  0  0  0  0  0  0  0  0  0
   39.8730   12.3260   14.4100 H   0  0  0  0  0  0  0  0  0  0  0  0
   37.9910   13.3470   13.2030 H   0  0  0  0  0  0  0  0  0  0  0  0
   37.8320   11.5980   13.1660 H   0  0  0  0  0  0  0  0  0  0  0  0
   36.2960   13.6150   14.8440 H   0  0  0  0  0  0  0  0  0  0  0  0
   35.6740   12.4150   13.7120 H   0  0  0  0  0  0  0  0  0  0  0  0
   37.3860   10.2480   18.2750 H   0  0  0  0  0  0  0  0  0  0  0  0
   35.9040    8.5870   16.1440 H   0  0  0  0  0  0  0  0  0  0  0  0
   38.0640    7.8590   18.8130 H   0  0  0  0  0  0  0  0  0  0  0  0
   39.7130    5.4080   22.6170 H   0  0  0  0  0  0  0  0  0  0  0  0
   42.0270    6.1560   22.5980 H   0  0  0  0  0  0  0  0  0  0  0  0
   42.0270    4.5460   21.8560 H   0  0  0  0  0  0  0  0  0  0  0  0
   42.1780    6.0030   20.8510 H   0  0  0  0  0  0  0  0  0  0  0  0
   39.3610    5.7530   18.4310 H   0  0  0  0  0  0  0  0  0  0  0  0
   40.9690    5.6370   19.0860 H   0  0  0  0  0  0  0  0  0  0  0  0
   40.1760    7.2170   19.0460 H   0  0  0  0  0  0  0  0  0  0  0  0
   34.4990    6.5040   18.8850 H   0  0  0  0  0  0  0  0  0  0  0  0
   34.3500    6.9900   17.2070 H   0  0  0  0  0  0  0  0  0  0  0  0
   33.9720    8.1450   18.5020 H   0  0  0  0  0  0  0  0  0  0  0  0
   34.3680   12.6070   16.1960 H   0  0  0  0  0  0  0  0  0  0  0  0
   34.6010   11.0830   17.0300 H   0  0  0  0  0  0  0  0  0  0  0  0
   34.1600   11.0810   15.3140 H   0  0  0  0  0  0  0  0  0  0  0  0
   39.1540    8.9600   15.6790 H   0  0  0  0  0  0  0  0  0  0  0  0
   40.1590    9.9640   14.6360 H   0  0  0  0  0  0  0  0  0  0  0  0
   38.4820    9.6240   14.1880 H   0  0  0  0  0  0  0  0  0  0  0  0
   39.6940   10.3980   17.6370 H   0  0  0  0  0  0  0  0  0  0  0  0
   39.3150   12.1290   17.6450 H   0  0  0  0  0  0  0  0  0  0  0  0
   40.6640   11.5110   16.6790 H   0  0  0  0  0  0  0  0  0  0  0  0
  1  2  1  0  0  0  0
  1  6  1  0  0  0  0
  1 21  1  0  0  0  0
  1 22  1  0  0  0  0
  2  3  1  0  0  0  0
  2 23  1  0  0  0  0
  2 24  1  0  0  0  0
  3  4  1  0  0  0  0
  3 25  1  0  0  0  0
  3 26  1  0  0  0  0
  4  5  1  0  0  0  0
  4 27  1  0  0  0  0
  4 28  1  0  0  0  0
  5  6  2  0  0  0  0
  5 20  1  0  0  0  0
  6  7  1  0  0  0  0
  7  8  2  0  0  0  0
  7 29  1  0  0  0  0
  8  9  1  0  0  0  0
  8 30  1  0  0  0  0
  9 10  2  0  0  0  0
  9 19  1  0  0  0  0
 10 11  1  0  0  0  0
 10 31  1  0  0  0  0
 11 12  1  0  0  0  0
 11 13  2  0  0  0  0
 13 14  1  0  0  0  0
 13 15  1  0  0  0  0
 15 16  2  0  0  0  0
 15 18  1  0  0  0  0
 16 17  1  0  0  0  0
 16 32  1  0  0  0  0
 17 33  1  0  0  0  0
 17 34  1  0  0  0  0
 17 35  1  0  0  0  0
 18 36  1  0  0  0  0
 18 37  1  0  0  0  0
 18 38  1  0  0  0  0
 19 39  1  0  0  0  0
 19 40  1  0  0  0  0
 19 41  1  0  0  0  0
 20 42  1  0  0  0  0
 20 43  1  0  0  0  0
 20 44  1  0  0  0  0
 21 45  1  0  0  0  0
 21 46  1  0  0  0  0
 21 47  1  0  0  0  0
 22 48  1  0  0  0  0
 22 49  1  0  0  0  0
 22 50  1  0  0  0  0
M  END
>  <mseq>
1

>  <E>
51.335609

>  <dE>
3.1861715

>  <chi>
1

>  <rgyr>
4.0155797

>  <glob>
0.22232386

>  <ecc>
0.83160663

$$$$
1u19A_original.pdb
  MOE2011           3D

 50 50  0  0  0  0  0  0  0  0999 V2000
   39.6830    7.2050   18.8090 C   0  0  0  0  0  0  0  0  0  0  0  0
   40.7150    6.4270   19.6690 C   0  0  0  0  0  0  0  0  0  0  0  0
   40.2040    6.1520   21.0740 C   0  0  0  0  0  0  0  0  0  0  0  0
   39.9050    7.4590   21.7960 C   0  0  0  0  0  0  0  0  0  0  0  0
   39.1790    8.4880   20.9530 C   0  0  0  0  0  0  0  0  0  0  0  0
   39.0480    8.3670   19.6090 C   0  0  0  0  0  0  0  0  0  0  0  0
   38.2860    9.3300   18.8200 C   0  0  0  0  0  0  0  0  0  0  0  0
   36.9520    9.4700   18.9070 C   0  0  0  0  0  0  0  0  0  0  0  0
   36.1630   10.4120   18.1180 C   0  0  0  0  0  0  0  0  0  0  0  0
   36.3190   10.4880   16.7790 C   0  0  0  0  0  0  0  0  0  0  0  0
   35.6290   11.3860   15.8770 C   0  0  0  0  0  0  0  0  0  0  0  0
   35.1040   12.2180   16.3470 H   0  0  0  0  0  0  0  0  0  0  0  0
   35.6080   11.3750   14.5330 C   0  0  0  0  0  0  0  0  0  0  0  0
   35.0860   12.2230   14.0790 H   0  0  0  0  0  0  0  0  0  0  0  0
   36.1570   10.4330   13.5570 C   0  0  0  0  0  0  0  0  0  0  0  0
   36.3860   10.8800   12.3040 C   0  0  0  0  0  0  0  0  0  0  0  0
   36.9390   10.1090   11.1450 C   0  0  0  0  0  0  0  0  0  0  0  0
   36.3450    8.9890   13.9450 C   0  0  0  0  0  0  0  0  0  0  0  0
   35.1640   11.1860   18.9400 C   0  0  0  0  0  0  0  0  0  0  0  0
   38.6530    9.6430   21.7740 C   0  0  0  0  0  0  0  0  0  0  0  0
   40.4410    7.6980   17.5530 C   0  0  0  0  0  0  0  0  0  0  0  0
   38.5710    6.2350   18.3480 C   0  0  0  0  0  0  0  0  0  0  0  0
   40.9790    5.4780   19.1850 H   0  0  0  0  0  0  0  0  0  0  0  0
   41.6490    7.0020   19.7450 H   0  0  0  0  0  0  0  0  0  0  0  0
   39.3040    5.5280   21.0380 H   0  0  0  0  0  0  0  0  0  0  0  0
   40.9530    5.5850   21.6400 H   0  0  0  0  0  0  0  0  0  0  0  0
   39.3130    7.2290   22.6900 H   0  0  0  0  0  0  0  0  0  0  0  0
   40.8470    7.9030   22.1420 H   0  0  0  0  0  0  0  0  0  0  0  0
   38.8590    9.9270   18.1120 H   0  0  0  0  0  0  0  0  0  0  0  0
   36.3920    8.8690   19.6240 H   0  0  0  0  0  0  0  0  0  0  0  0
   37.0620    9.8410   16.3190 H   0  0  0  0  0  0  0  0  0  0  0  0
   36.1850   11.9260   12.0650 H   0  0  0  0  0  0  0  0  0  0  0  0
   37.7500   10.6800   10.6830 H   0  0  0  0  0  0  0  0  0  0  0  0
   37.3500    9.1360   11.4250 H   0  0  0  0  0  0  0  0  0  0  0  0
   36.1590    9.9560   10.3920 H   0  0  0  0  0  0  0  0  0  0  0  0
   36.2270    8.3140   13.0910 H   0  0  0  0  0  0  0  0  0  0  0  0
   35.5900    8.6670   14.6720 H   0  0  0  0  0  0  0  0  0  0  0  0
   37.3420    8.8260   14.3650 H   0  0  0  0  0  0  0  0  0  0  0  0
   34.5450   10.5050   19.5370 H   0  0  0  0  0  0  0  0  0  0  0  0
   34.4750   11.7840   18.3400 H   0  0  0  0  0  0  0  0  0  0  0  0
   35.6830   11.8660   19.6240 H   0  0  0  0  0  0  0  0  0  0  0  0
   38.3100   10.4900   21.1740 H   0  0  0  0  0  0  0  0  0  0  0  0
   39.4440   10.0280   22.4290 H   0  0  0  0  0  0  0  0  0  0  0  0
   37.8200    9.3090   22.4020 H   0  0  0  0  0  0  0  0  0  0  0  0
   41.1860    8.4600   17.8120 H   0  0  0  0  0  0  0  0  0  0  0  0
   39.7650    8.1290   16.8060 H   0  0  0  0  0  0  0  0  0  0  0  0
   40.9680    6.8710   17.0640 H   0  0  0  0  0  0  0  0  0  0  0  0
   38.9960    5.3520   17.8570 H   0  0  0  0  0  0  0  0  0  0  0  0
   37.8940    6.7090   17.6270 H   0  0  0  0  0  0  0  0  0  0  0  0
   37.9590    5.8860   19.1880 H   0  0  0  0  0  0  0  0  0  0  0  0
  1  2  1  0  0  0  0
  1  6  1  0  0  0  0
  1 21  1  0  0  0  0
  1 22  1  0  0  0  0
  2  3  1  0  0  0  0
  2 23  1  0  0  0  0
  2 24  1  0  0  0  0
  3  4  1  0  0  0  0
  3 25  1  0  0  0  0
  3 26  1  0  0  0  0
  4  5  1  0  0  0  0
  4 27  1  0  0  0  0
  4 28  1  0  0  0  0
  5  6  2  0  0  0  0
  5 20  1  0  0  0  0
  6  7  1  0  0  0  0
  7  8  2  0  0  0  0
  7 29  1  0  0  0  0
  8  9  1  0  0  0  0
  8 30  1  0  0  0  0
  9 10  2  0  0  0  0
  9 19  1  0  0  0  0
 10 11  1  0  0  0  0
 10 31  1  0  0  0  0
 11 12  1  0  0  0  0
 11 13  2  0  0  0  0
 13 14  1  0  0  0  0
 13 15  1  0  0  0  0
 15 16  2  0  0  0  0
 15 18  1  0  0  0  0
 16 17  1  0  0  0  0
 16 32  1  0  0  0  0
 17 33  1  0  0  0  0
 17 34  1  0  0  0  0
 17 35  1  0  0  0  0
 18 36  1  0  0  0  0
 18 37  1  0  0  0  0
 18 38  1  0  0  0  0
 19 39  1  0  0  0  0
 19 40  1  0  0  0  0
 19 41  1  0  0  0  0
 20 42  1  0  0  0  0
 20 43  1  0  0  0  0
 20 44  1  0  0  0  0
 21 45  1  0  0  0  0
 21 46  1  0  0  0  0
 21 47  1  0  0  0  0
 22 48  1  0  0  0  0
 22 49  1  0  0  0  0
 22 50  1  0  0  0  0
M  END
>  <mseq>
1

>  <E>
51.335609

>  <dE>
3.186172

>  <chi>
1

>  <rgyr>
4.0154886

>  <glob>
0.22233088

>  <ecc>
0.83159405

$$$$
1u19A_original.pdb
  MOE2011           3D

 50 50  0  0  0  0  0  0  0  0999 V2000
   38.4490    6.2840   17.8880 C   0  0  0  0  0  0  0  0  0  0  0  0
   39.1540    5.0510   18.5140 C   0  0  0  0  0  0  0  0  0  0  0  0
   40.2730    4.5190   17.6330 C   0  0  0  0  0  0  0  0  0  0  0  0
   41.3300    5.5910   17.4030 C   0  0  0  0  0  0  0  0  0  0  0  0
   40.7800    6.9760   17.1270 C   0  0  0  0  0  0  0  0  0  0  0  0
   39.4820    7.3010   17.3490 C   0  0  0  0  0  0  0  0  0  0  0  0
   38.9570    8.6380   17.0870 C   0  0  0  0  0  0  0  0  0  0  0  0
   39.3290    9.7350   17.7690 C   0  0  0  0  0  0  0  0  0  0  0  0
   38.7930   11.0740   17.5440 C   0  0  0  0  0  0  0  0  0  0  0  0
   37.4610   11.2820   17.4850 C   0  0  0  0  0  0  0  0  0  0  0  0
   36.7910   12.5420   17.2460 C   0  0  0  0  0  0  0  0  0  0  0  0
   37.4180   13.3460   16.8590 H   0  0  0  0  0  0  0  0  0  0  0  0
   35.4840   12.8350   17.3650 C   0  0  0  0  0  0  0  0  0  0  0  0
   35.2100   13.8410   17.0320 H   0  0  0  0  0  0  0  0  0  0  0  0
   34.3520   12.0530   17.8630 C   0  0  0  0  0  0  0  0  0  0  0  0
   33.1120   12.4050   17.4610 C   0  0  0  0  0  0  0  0  0  0  0  0
   31.8120   11.7610   17.8330 C   0  0  0  0  0  0  0  0  0  0  0  0
   34.5920   10.9660   18.8790 C   0  0  0  0  0  0  0  0  0  0  0  0
   39.8610   12.1360   17.4660 C   0  0  0  0  0  0  0  0  0  0  0  0
   41.8300    7.9140   16.5750 C   0  0  0  0  0  0  0  0  0  0  0  0
   37.5330    5.8200   16.7330 C   0  0  0  0  0  0  0  0  0  0  0  0
   37.5550    6.8870   18.9990 C   0  0  0  0  0  0  0  0  0  0  0  0
   39.5770    5.3180   19.4920 H   0  0  0  0  0  0  0  0  0  0  0  0
   38.4280    4.2500   18.7020 H   0  0  0  0  0  0  0  0  0  0  0  0
   40.7360    3.6450   18.1050 H   0  0  0  0  0  0  0  0  0  0  0  0
   39.8720    4.1770   16.6720 H   0  0  0  0  0  0  0  0  0  0  0  0
   41.9780    5.6540   18.2870 H   0  0  0  0  0  0  0  0  0  0  0  0
   41.9640    5.2670   16.5690 H   0  0  0  0  0  0  0  0  0  0  0  0
   38.1840    8.7000   16.3220 H   0  0  0  0  0  0  0  0  0  0  0  0
   40.0990    9.6570   18.5380 H   0  0  0  0  0  0  0  0  0  0  0  0
   36.8090   10.4170   17.5910 H   0  0  0  0  0  0  0  0  0  0  0  0
   32.9940   13.2340   16.7610 H   0  0  0  0  0  0  0  0  0  0  0  0
   31.2330   12.4320   18.4730 H   0  0  0  0  0  0  0  0  0  0  0  0
   31.2300   11.5680   16.9260 H   0  0  0  0  0  0  0  0  0  0  0  0
   31.9320   10.8040   18.3470 H   0  0  0  0  0  0  0  0  0  0  0  0
   33.7380   10.8350   19.5510 H   0  0  0  0  0  0  0  0  0  0  0  0
   35.4380   11.2060   19.5320 H   0  0  0  0  0  0  0  0  0  0  0  0
   34.7780   10.0070   18.3850 H   0  0  0  0  0  0  0  0  0  0  0  0
   40.4660   11.9970   16.5630 H   0  0  0  0  0  0  0  0  0  0  0  0
   40.5250   12.0810   18.3360 H   0  0  0  0  0  0  0  0  0  0  0  0
   39.4630   13.1530   17.4430 H   0  0  0  0  0  0  0  0  0  0  0  0
   42.3350    7.4520   15.7190 H   0  0  0  0  0  0  0  0  0  0  0  0
   42.5810    8.1280   17.3430 H   0  0  0  0  0  0  0  0  0  0  0  0
   41.4310    8.8660   16.2170 H   0  0  0  0  0  0  0  0  0  0  0  0
   38.1090    5.4370   15.8830 H   0  0  0  0  0  0  0  0  0  0  0  0
   36.9080    6.6390   16.3590 H   0  0  0  0  0  0  0  0  0  0  0  0
   36.8560    5.0240   17.0620 H   0  0  0  0  0  0  0  0  0  0  0  0
   38.1590    7.2990   19.8170 H   0  0  0  0  0  0  0  0  0  0  0  0
   36.8950    6.1230   19.4280 H   0  0  0  0  0  0  0  0  0  0  0  0
   36.9100    7.6880   18.6220 H   0  0  0  0  0  0  0  0  0  0  0  0
  1  2  1  0  0  0  0
  1  6  1  0  0  0  0
  1 21  1  0  0  0  0
  1 22  1  0  0  0  0
  2  3  1  0  0  0  0
  2 23  1  0  0  0  0
  2 24  1  0  0  0  0
  3  4  1  0  0  0  0
  3 25  1  0  0  0  0
  3 26  1  0  0  0  0
  4  5  1  0  0  0  0
  4 27  1  0  0  0  0
  4 28  1  0  0  0  0
  5  6  2  0  0  0  0
  5 20  1  0  0  0  0
  6  7  1  0  0  0  0
  7  8  2  0  0  0  0
  7 29  1  0  0  0  0
  8  9  1  0  0  0  0
  8 30  1  0  0  0  0
  9 10  2  0  0  0  0
  9 19  1  0  0  0  0
 10 11  1  0  0  0  0
 10 31  1  0  0  0  0
 11 12  1  0  0  0  0
 11 13  2  0  0  0  0
 13 14  1  0  0  0  0
 13 15  1  0  0  0  0
 15 16  2  0  0  0  0
 15 18  1  0  0  0  0
 16 17  1  0  0  0  0
 16 32  1  0  0  0  0
 17 33  1  0  0  0  0
 17 34  1  0  0  0  0
 17 35  1  0  0  0  0
 18 36  1  0  0  0  0
 18 37  1  0  0  0  0
 18 38  1  0  0  0  0
 19 39  1  0  0  0  0
 19 40  1  0  0  0  0
 19 41  1  0  0  0  0
 20 42  1  0  0  0  0
 20 43  1  0  0  0  0
 20 44  1  0  0  0  0
 21 45  1  0  0  0  0
 21 46  1  0  0  0  0
 21 47  1  0  0  0  0
 22 48  1  0  0  0  0
 22 49  1  0  0  0  0
 22 50  1  0  0  0  0
M  END
>  <mseq>
1

>  <E>
51.357815

>  <dE>
3.2083771

>  <chi>
1

>  <rgyr>
4.0168405

>  <glob>
0.22292003

>  <ecc>
0.82717162

$$$$
1u19A_original.pdb
  MOE2011           3D

 50 50  0  0  0  0  0  0  0  0999 V2000
   38.1400   11.1700   15.7300 C   0  0  0  0  0  0  0  0  0  0  0  0
   38.8450   11.9460   14.5860 C   0  0  0  0  0  0  0  0  0  0  0  0
   38.1470   11.7620   13.2490 C   0  0  0  0  0  0  0  0  0  0  0  0
   38.1130   10.2900   12.8590 C   0  0  0  0  0  0  0  0  0  0  0  0
   37.7810    9.3410   13.9930 C   0  0  0  0  0  0  0  0  0  0  0  0
   37.7970    9.7270   15.2930 C   0  0  0  0  0  0  0  0  0  0  0  0
   37.4810    8.8070   16.3830 C   0  0  0  0  0  0  0  0  0  0  0  0
   38.2380    7.7450   16.7080 C   0  0  0  0  0  0  0  0  0  0  0  0
   37.9580    6.8340   17.8130 C   0  0  0  0  0  0  0  0  0  0  0  0
   37.6880    7.3100   19.0470 C   0  0  0  0  0  0  0  0  0  0  0  0
   37.3700    6.5330   20.2250 C   0  0  0  0  0  0  0  0  0  0  0  0
   37.1080    5.4890   20.0480 H   0  0  0  0  0  0  0  0  0  0  0  0
   37.2820    6.9410   21.5030 C   0  0  0  0  0  0  0  0  0  0  0  0
   36.9310    6.1760   22.2030 H   0  0  0  0  0  0  0  0  0  0  0  0
   37.5720    8.2270   22.1370 C   0  0  0  0  0  0  0  0  0  0  0  0
   36.9810    8.4990   23.3200 C   0  0  0  0  0  0  0  0  0  0  0  0
   37.1220    9.7380   24.1500 C   0  0  0  0  0  0  0  0  0  0  0  0
   38.5890    9.1480   21.5130 C   0  0  0  0  0  0  0  0  0  0  0  0
   38.0770    5.3800   17.4300 C   0  0  0  0  0  0  0  0  0  0  0  0
   37.4260    7.9560   13.4990 C   0  0  0  0  0  0  0  0  0  0  0  0
   39.1050   11.2040   16.9410 C   0  0  0  0  0  0  0  0  0  0  0  0
   36.8420   11.9090   16.1270 C   0  0  0  0  0  0  0  0  0  0  0  0
   38.8970   13.0160   14.8240 H   0  0  0  0  0  0  0  0  0  0  0  0
   39.8850   11.6040   14.4860 H   0  0  0  0  0  0  0  0  0  0  0  0
   37.1270   12.1610   13.2930 H   0  0  0  0  0  0  0  0  0  0  0  0
   38.6680   12.3340   12.4720 H   0  0  0  0  0  0  0  0  0  0  0  0
   37.3860   10.1720   12.0460 H   0  0  0  0  0  0  0  0  0  0  0  0
   39.0920   10.0020   12.4520 H   0  0  0  0  0  0  0  0  0  0  0  0
   36.6030    9.0610   16.9750 H   0  0  0  0  0  0  0  0  0  0  0  0
   39.1200    7.5070   16.1110 H   0  0  0  0  0  0  0  0  0  0  0  0
   37.6680    8.3900   19.1790 H   0  0  0  0  0  0  0  0  0  0  0  0
   36.2890    7.7730   23.7500 H   0  0  0  0  0  0  0  0  0  0  0  0
   37.6750    9.5120   25.0670 H   0  0  0  0  0  0  0  0  0  0  0  0
   37.6270   10.5560   23.6300 H   0  0  0  0  0  0  0  0  0  0  0  0
   36.1280   10.1010   24.4320 H   0  0  0  0  0  0  0  0  0  0  0  0
   38.1120    9.8330   20.8050 H   0  0  0  0  0  0  0  0  0  0  0  0
   39.3760    8.5870   20.9980 H   0  0  0  0  0  0  0  0  0  0  0  0
   39.1110    9.7530   22.2620 H   0  0  0  0  0  0  0  0  0  0  0  0
   38.0110    4.6980   18.2810 H   0  0  0  0  0  0  0  0  0  0  0  0
   39.0420    5.1850   16.9490 H   0  0  0  0  0  0  0  0  0  0  0  0
   37.2820    5.1090   16.7260 H   0  0  0  0  0  0  0  0  0  0  0  0
   36.6540    8.0180   12.7240 H   0  0  0  0  0  0  0  0  0  0  0  0
   37.0290    7.2970   14.2750 H   0  0  0  0  0  0  0  0  0  0  0  0
   38.3100    7.4760   13.0660 H   0  0  0  0  0  0  0  0  0  0  0  0
   40.0170   10.6310   16.7390 H   0  0  0  0  0  0  0  0  0  0  0  0
   38.6440   10.7950   17.8470 H   0  0  0  0  0  0  0  0  0  0  0  0
   39.4040   12.2330   17.1730 H   0  0  0  0  0  0  0  0  0  0  0  0
   36.0890   11.8690   15.3330 H   0  0  0  0  0  0  0  0  0  0  0  0
   37.0410   12.9650   16.3450 H   0  0  0  0  0  0  0  0  0  0  0  0
   36.3890   11.4760   17.0260 H   0  0  0  0  0  0  0  0  0  0  0  0
  1  2  1  0  0  0  0
  1  6  1  0  0  0  0
  1 21  1  0  0  0  0
  1 22  1  0  0  0  0
  2  3  1  0  0  0  0
  2 23  1  0  0  0  0
  2 24  1  0  0  0  0
  3  4  1  0  0  0  0
  3 25  1  0  0  0  0
  3 26  1  0  0  0  0
  4  5  1  0  0  0  0
  4 27  1  0  0  0  0
  4 28  1  0  0  0  0
  5  6  2  0  0  0  0
  5 20  1  0  0  0  0
  6  7  1  0  0  0  0
  7  8  2  0  0  0  0
  7 29  1  0  0  0  0
  8  9  1  0  0  0  0
  8 30  1  0  0  0  0
  9 10  2  0  0  0  0
  9 19  1  0  0  0  0
 10 11  1  0  0  0  0
 10 31  1  0  0  0  0
 11 12  1  0  0  0  0
 11 13  2  0  0  0  0
 13 14  1  0  0  0  0
 13 15  1  0  0  0  0
 15 16  2  0  0  0  0
 15 18  1  0  0  0  0
 16 17  1  0  0  0  0
 16 32  1  0  0  0  0
 17 33  1  0  0  0  0
 17 34  1  0  0  0  0
 17 35  1  0  0  0  0
 18 36  1  0  0  0  0
 18 37  1  0  0  0  0
 18 38  1  0  0  0  0
 19 39  1  0  0  0  0
 19 40  1  0  0  0  0
 19 41  1  0  0  0  0
 20 42  1  0  0  0  0
 20 43  1  0  0  0  0
 20 44  1  0  0  0  0
 21 45  1  0  0  0  0
 21 46  1  0  0  0  0
 21 47  1  0  0  0  0
 22 48  1  0  0  0  0
 22 49  1  0  0  0  0
 22 50  1  0  0  0  0
M  END
>  <mseq>
1

>  <E>
51.357822

>  <dE>
3.2083836

>  <chi>
1

>  <rgyr>
4.0162597

>  <glob>
0.22306252

>  <ecc>
0.82705808

$$$$
1u19A_original.pdb
  MOE2011           3D

 50 50  0  0  0  0  0  0  0  0999 V2000
   35.8980   10.2870   15.0800 C   0  0  0  0  0  0  0  0  0  0  0  0
   35.9000   11.4600   14.0610 C   0  0  0  0  0  0  0  0  0  0  0  0
   35.7310   12.8110   14.7360 C   0  0  0  0  0  0  0  0  0  0  0  0
   36.8680   13.0590   15.7180 C   0  0  0  0  0  0  0  0  0  0  0  0
   37.2270   11.8640   16.5760 C   0  0  0  0  0  0  0  0  0  0  0  0
   36.7700   10.6150   16.3140 C   0  0  0  0  0  0  0  0  0  0  0  0
   37.0690    9.4880   17.1930 C   0  0  0  0  0  0  0  0  0  0  0  0
   36.5810    9.3720   18.4400 C   0  0  0  0  0  0  0  0  0  0  0  0
   36.8300    8.2400   19.3280 C   0  0  0  0  0  0  0  0  0  0  0  0
   38.0800    7.7680   19.5140 C   0  0  0  0  0  0  0  0  0  0  0  0
   38.4770    6.7000   20.4060 C   0  0  0  0  0  0  0  0  0  0  0  0
   37.7400    6.4090   21.1550 H   0  0  0  0  0  0  0  0  0  0  0  0
   39.6610    6.0660   20.4820 C   0  0  0  0  0  0  0  0  0  0  0  0
   39.7450    5.3540   21.3090 H   0  0  0  0  0  0  0  0  0  0  0  0
   40.8640    6.1510   19.6540 C   0  0  0  0  0  0  0  0  0  0  0  0
   42.0370    5.7650   20.1990 C   0  0  0  0  0  0  0  0  0  0  0  0
   43.3890    5.7620   19.5530 C   0  0  0  0  0  0  0  0  0  0  0  0
   40.7400    6.5560   18.2080 C   0  0  0  0  0  0  0  0  0  0  0  0
   35.5800    7.7210   19.9930 C   0  0  0  0  0  0  0  0  0  0  0  0
   38.1510   12.2270   17.7170 C   0  0  0  0  0  0  0  0  0  0  0  0
   34.4460   10.0150   15.5380 C   0  0  0  0  0  0  0  0  0  0  0  0
   36.4030    9.0420   14.3140 C   0  0  0  0  0  0  0  0  0  0  0  0
   36.8450   11.4670   13.5000 H   0  0  0  0  0  0  0  0  0  0  0  0
   35.1050   11.3220   13.3170 H   0  0  0  0  0  0  0  0  0  0  0  0
   35.7180   13.6070   13.9830 H   0  0  0  0  0  0  0  0  0  0  0  0
   34.7670   12.8600   15.2570 H   0  0  0  0  0  0  0  0  0  0  0  0
   37.7640   13.3630   15.1610 H   0  0  0  0  0  0  0  0  0  0  0  0
   36.5900   13.9050   16.3590 H   0  0  0  0  0  0  0  0  0  0  0  0
   37.6900    8.7010   16.7680 H   0  0  0  0  0  0  0  0  0  0  0  0
   35.9200   10.1430   18.8360 H   0  0  0  0  0  0  0  0  0  0  0  0
   38.8930    8.2630   18.9860 H   0  0  0  0  0  0  0  0  0  0  0  0
   42.0600    5.4330   21.2390 H   0  0  0  0  0  0  0  0  0  0  0  0
   44.1100    6.2500   20.2160 H   0  0  0  0  0  0  0  0  0  0  0  0
   43.7210    4.7330   19.3880 H   0  0  0  0  0  0  0  0  0  0  0  0
   43.4170    6.2960   18.6000 H   0  0  0  0  0  0  0  0  0  0  0  0
   40.8340    7.6410   18.0980 H   0  0  0  0  0  0  0  0  0  0  0  0
   39.7850    6.2320   17.7800 H   0  0  0  0  0  0  0  0  0  0  0  0
   41.5080    6.0890   17.5830 H   0  0  0  0  0  0  0  0  0  0  0  0
   35.7260    6.7670   20.5050 H   0  0  0  0  0  0  0  0  0  0  0  0
   34.7920    7.5560   19.2490 H   0  0  0  0  0  0  0  0  0  0  0  0
   35.2110    8.4450   20.7280 H   0  0  0  0  0  0  0  0  0  0  0  0
   37.6120   12.8200   18.4630 H   0  0  0  0  0  0  0  0  0  0  0  0
   38.9910   12.8240   17.3440 H   0  0  0  0  0  0  0  0  0  0  0  0
   38.5890   11.3610   18.2220 H   0  0  0  0  0  0  0  0  0  0  0  0
   34.0430   10.8420   16.1320 H   0  0  0  0  0  0  0  0  0  0  0  0
   34.3800    9.1100   16.1520 H   0  0  0  0  0  0  0  0  0  0  0  0
   33.7830    9.8690   14.6780 H   0  0  0  0  0  0  0  0  0  0  0  0
   36.2950    8.1240   14.9030 H   0  0  0  0  0  0  0  0  0  0  0  0
   37.4600    9.1440   14.0420 H   0  0  0  0  0  0  0  0  0  0  0  0
   35.8350    8.8930   13.3890 H   0  0  0  0  0  0  0  0  0  0  0  0
  1  2  1  0  0  0  0
  1  6  1  0  0  0  0
  1 21  1  0  0  0  0
  1 22  1  0  0  0  0
  2  3  1  0  0  0  0
  2 23  1  0  0  0  0
  2 24  1  0  0  0  0
  3  4  1  0  0  0  0
  3 25  1  0  0  0  0
  3 26  1  0  0  0  0
  4  5  1  0  0  0  0
  4 27  1  0  0  0  0
  4 28  1  0  0  0  0
  5  6  2  0  0  0  0
  5 20  1  0  0  0  0
  6  7  1  0  0  0  0
  7  8  2  0  0  0  0
  7 29  1  0  0  0  0
  8  9  1  0  0  0  0
  8 30  1  0  0  0  0
  9 10  2  0  0  0  0
  9 19  1  0  0  0  0
 10 11  1  0  0  0  0
 10 31  1  0  0  0  0
 11 12  1  0  0  0  0
 11 13  2  0  0  0  0
 13 14  1  0  0  0  0
 13 15  1  0  0  0  0
 15 16  2  0  0  0  0
 15 18  1  0  0  0  0
 16 17  1  0  0  0  0
 16 32  1  0  0  0  0
 17 33  1  0  0  0  0
 17 34  1  0  0  0  0
 17 35  1  0  0  0  0
 18 36  1  0  0  0  0
 18 37  1  0  0  0  0
 18 38  1  0  0  0  0
 19 39  1  0  0  0  0
 19 40  1  0  0  0  0
 19 41  1  0  0  0  0
 20 42  1  0  0  0  0
 20 43  1  0  0  0  0
 20 44  1  0  0  0  0
 21 45  1  0  0  0  0
 21 46  1  0  0  0  0
 21 47  1  0  0  0  0
 22 48  1  0  0  0  0
 22 49  1  0  0  0  0
 22 50  1  0  0  0  0
M  END
>  <mseq>
1

>  <E>
51.372501

>  <dE>
3.2230604

>  <chi>
1

>  <rgyr>
4.0478582

>  <glob>
0.22743888

>  <ecc>
0.93561363

$$$$
1u19A_original.pdb
  MOE2011           3D

 50 50  0  0  0  0  0  0  0  0999 V2000
   39.0460   11.1040   15.1590 C   0  0  0  0  0  0  0  0  0  0  0  0
   38.5190   11.9510   13.9690 C   0  0  0  0  0  0  0  0  0  0  0  0
   37.6820   13.1340   14.4280 C   0  0  0  0  0  0  0  0  0  0  0  0
   36.4710   12.6520   15.2150 C   0  0  0  0  0  0  0  0  0  0  0  0
   36.7680   11.5490   16.2100 C   0  0  0  0  0  0  0  0  0  0  0  0
   37.9390   10.8660   16.2120 C   0  0  0  0  0  0  0  0  0  0  0  0
   38.2350    9.8550   17.2230 C   0  0  0  0  0  0  0  0  0  0  0  0
   38.4350   10.1410   18.5210 C   0  0  0  0  0  0  0  0  0  0  0  0
   38.7710    9.1580   19.5460 C   0  0  0  0  0  0  0  0  0  0  0  0
   38.0740    8.0080   19.6580 C   0  0  0  0  0  0  0  0  0  0  0  0
   38.2580    6.9790   20.6590 C   0  0  0  0  0  0  0  0  0  0  0  0
   38.8520    7.2640   21.5280 H   0  0  0  0  0  0  0  0  0  0  0  0
   37.7330    5.7420   20.6970 C   0  0  0  0  0  0  0  0  0  0  0  0
   37.9470    5.1830   21.6140 H   0  0  0  0  0  0  0  0  0  0  0  0
   36.9260    4.9980   19.7310 C   0  0  0  0  0  0  0  0  0  0  0  0
   36.1640    3.9820   20.1880 C   0  0  0  0  0  0  0  0  0  0  0  0
   35.2630    3.0860   19.3960 C   0  0  0  0  0  0  0  0  0  0  0  0
   37.0520    5.3140   18.2620 C   0  0  0  0  0  0  0  0  0  0  0  0
   39.9130    9.5900   20.4300 C   0  0  0  0  0  0  0  0  0  0  0  0
   35.6170   11.3000   17.1590 C   0  0  0  0  0  0  0  0  0  0  0  0
   39.5800    9.7840   14.5550 C   0  0  0  0  0  0  0  0  0  0  0  0
   40.2310   11.8430   15.8230 C   0  0  0  0  0  0  0  0  0  0  0  0
   39.3550   12.3120   13.3560 H   0  0  0  0  0  0  0  0  0  0  0  0
   37.9040   11.3250   13.3070 H   0  0  0  0  0  0  0  0  0  0  0  0
   38.2850   13.8120   15.0430 H   0  0  0  0  0  0  0  0  0  0  0  0
   37.3480   13.7150   13.5600 H   0  0  0  0  0  0  0  0  0  0  0  0
   36.0360   13.5140   15.7360 H   0  0  0  0  0  0  0  0  0  0  0  0
   35.7090   12.2860   14.5140 H   0  0  0  0  0  0  0  0  0  0  0  0
   38.3310    8.8320   16.8620 H   0  0  0  0  0  0  0  0  0  0  0  0
   38.3850   11.1760   18.8600 H   0  0  0  0  0  0  0  0  0  0  0  0
   37.2530    7.8440   18.9630 H   0  0  0  0  0  0  0  0  0  0  0  0
   36.1490    3.7660   21.2580 H   0  0  0  0  0  0  0  0  0  0  0  0
   34.2820    3.0360   19.8810 H   0  0  0  0  0  0  0  0  0  0  0  0
   35.0980    3.4290   18.3720 H   0  0  0  0  0  0  0  0  0  0  0  0
   35.6780    2.0740   19.3630 H   0  0  0  0  0  0  0  0  0  0  0  0
   36.8780    4.4330   17.6350 H   0  0  0  0  0  0  0  0  0  0  0  0
   38.0640    5.6510   18.0100 H   0  0  0  0  0  0  0  0  0  0  0  0
   36.3320    6.0820   17.9660 H   0  0  0  0  0  0  0  0  0  0  0  0
   40.2920    8.7900   21.0710 H   0  0  0  0  0  0  0  0  0  0  0  0
   39.6030   10.4200   21.0750 H   0  0  0  0  0  0  0  0  0  0  0  0
   40.7620    9.9270   19.8230 H   0  0  0  0  0  0  0  0  0  0  0  0
   34.6810   11.2050   16.5960 H   0  0  0  0  0  0  0  0  0  0  0  0
   35.5160   12.1390   17.8540 H   0  0  0  0  0  0  0  0  0  0  0  0
   35.7190   10.3820   17.7430 H   0  0  0  0  0  0  0  0  0  0  0  0
   38.7640    9.1750   14.1470 H   0  0  0  0  0  0  0  0  0  0  0  0
   40.1140    9.1770   15.2950 H   0  0  0  0  0  0  0  0  0  0  0  0
   40.2850    9.9830   13.7400 H   0  0  0  0  0  0  0  0  0  0  0  0
   39.9110   12.7670   16.3170 H   0  0  0  0  0  0  0  0  0  0  0  0
   40.9950   12.1080   15.0830 H   0  0  0  0  0  0  0  0  0  0  0  0
   40.7210   11.2210   16.5820 H   0  0  0  0  0  0  0  0  0  0  0  0
  1  2  1  0  0  0  0
  1  6  1  0  0  0  0
  1 21  1  0  0  0  0
  1 22  1  0  0  0  0
  2  3  1  0  0  0  0
  2 23  1  0  0  0  0
  2 24  1  0  0  0  0
  3  4  1  0  0  0  0
  3 25  1  0  0  0  0
  3 26  1  0  0  0  0
  4  5  1  0  0  0  0
  4 27  1  0  0  0  0
  4 28  1  0  0  0  0
  5  6  2  0  0  0  0
  5 20  1  0  0  0  0
  6  7  1  0  0  0  0
  7  8  2  0  0  0  0
  7 29  1  0  0  0  0
  8  9  1  0  0  0  0
  8 30  1  0  0  0  0
  9 10  2  0  0  0  0
  9 19  1  0  0  0  0
 10 11  1  0  0  0  0
 10 31  1  0  0  0  0
 11 12  1  0  0  0  0
 11 13  2  0  0  0  0
 13 14  1  0  0  0  0
 13 15  1  0  0  0  0
 15 16  2  0  0  0  0
 15 18  1  0  0  0  0
 16 17  1  0  0  0  0
 16 32  1  0  0  0  0
 17 33  1  0  0  0  0
 17 34  1  0  0  0  0
 17 35  1  0  0  0  0
 18 36  1  0  0  0  0
 18 37  1  0  0  0  0
 18 38  1  0  0  0  0
 19 39  1  0  0  0  0
 19 40  1  0  0  0  0
 19 41  1  0  0  0  0
 20 42  1  0  0  0  0
 20 43  1  0  0  0  0
 20 44  1  0  0  0  0
 21 45  1  0  0  0  0
 21 46  1  0  0  0  0
 21 47  1  0  0  0  0
 22 48  1  0  0  0  0
 22 49  1  0  0  0  0
 22 50  1  0  0  0  0
M  END
>  <mseq>
1

>  <E>
51.372501

>  <dE>
3.2230623

>  <chi>
1

>  <rgyr>
4.0476036

>  <glob>
0.2275458

>  <ecc>
0.93561161

$$$$
1u19A_original.pdb
  MOE2011           3D

 50 50  0  0  0  0  0  0  0  0999 V2000
   37.2160   12.0780   16.1700 C   0  0  0  0  0  0  0  0  0  0  0  0
   36.2220   12.9080   15.3140 C   0  0  0  0  0  0  0  0  0  0  0  0
   34.7840   12.7430   15.7770 C   0  0  0  0  0  0  0  0  0  0  0  0
   34.3590   11.2830   15.6950 C   0  0  0  0  0  0  0  0  0  0  0  0
   35.3990   10.2910   16.1780 C   0  0  0  0  0  0  0  0  0  0  0  0
   36.6930   10.6390   16.3890 C   0  0  0  0  0  0  0  0  0  0  0  0
   37.6910    9.6780   16.8510 C   0  0  0  0  0  0  0  0  0  0  0  0
   38.1140    8.6320   16.1210 C   0  0  0  0  0  0  0  0  0  0  0  0
   39.1470    7.6900   16.5410 C   0  0  0  0  0  0  0  0  0  0  0  0
   39.1150    7.1290   17.7680 C   0  0  0  0  0  0  0  0  0  0  0  0
   40.0340    6.1400   18.2910 C   0  0  0  0  0  0  0  0  0  0  0  0
   40.6610    5.6390   17.5530 H   0  0  0  0  0  0  0  0  0  0  0  0
   40.1660    5.7020   19.5550 C   0  0  0  0  0  0  0  0  0  0  0  0
   40.8710    4.8740   19.6800 H   0  0  0  0  0  0  0  0  0  0  0  0
   39.5390    6.1340   20.8040 C   0  0  0  0  0  0  0  0  0  0  0  0
   39.4970    5.2570   21.8290 C   0  0  0  0  0  0  0  0  0  0  0  0
   38.9120    5.4700   23.1920 C   0  0  0  0  0  0  0  0  0  0  0  0
   39.0650    7.5580   20.9400 C   0  0  0  0  0  0  0  0  0  0  0  0
   40.1740    7.4190   15.4700 C   0  0  0  0  0  0  0  0  0  0  0  0
   34.8200    8.9120   16.4010 C   0  0  0  0  0  0  0  0  0  0  0  0
   38.5680   12.1030   15.4180 C   0  0  0  0  0  0  0  0  0  0  0  0
   37.4120   12.7670   17.5390 C   0  0  0  0  0  0  0  0  0  0  0  0
   36.4920   13.9720   15.3390 H   0  0  0  0  0  0  0  0  0  0  0  0
   36.2870   12.6000   14.2610 H   0  0  0  0  0  0  0  0  0  0  0  0
   34.6700   13.1090   16.8030 H   0  0  0  0  0  0  0  0  0  0  0  0
   34.1190   13.3530   15.1550 H   0  0  0  0  0  0  0  0  0  0  0  0
   33.4340   11.1670   16.2730 H   0  0  0  0  0  0  0  0  0  0  0  0
   34.1140   11.0360   14.6540 H   0  0  0  0  0  0  0  0  0  0  0  0
   38.1360    9.8880   17.8230 H   0  0  0  0  0  0  0  0  0  0  0  0
   37.7050    8.4670   15.1240 H   0  0  0  0  0  0  0  0  0  0  0  0
   38.2940    7.4000   18.4280 H   0  0  0  0  0  0  0  0  0  0  0  0
   39.9010    4.2520   21.6890 H   0  0  0  0  0  0  0  0  0  0  0  0
   38.2560    4.6290   23.4410 H   0  0  0  0  0  0  0  0  0  0  0  0
   39.7110    5.5110   23.9380 H   0  0  0  0  0  0  0  0  0  0  0  0
   38.3120    6.3800   23.2710 H   0  0  0  0  0  0  0  0  0  0  0  0
   38.0230    7.6530   20.6200 H   0  0  0  0  0  0  0  0  0  0  0  0
   39.6860    8.2460   20.3560 H   0  0  0  0  0  0  0  0  0  0  0  0
   39.1310    7.9170   21.9730 H   0  0  0  0  0  0  0  0  0  0  0  0
   41.0450    6.8700   15.8350 H   0  0  0  0  0  0  0  0  0  0  0  0
   40.5530    8.3610   15.0580 H   0  0  0  0  0  0  0  0  0  0  0  0
   39.7290    6.8410   14.6530 H   0  0  0  0  0  0  0  0  0  0  0  0
   35.5040    8.2190   16.8970 H   0  0  0  0  0  0  0  0  0  0  0  0
   34.5270    8.4710   15.4420 H   0  0  0  0  0  0  0  0  0  0  0  0
   33.9310    8.9750   17.0370 H   0  0  0  0  0  0  0  0  0  0  0  0
   39.3760   11.6530   16.0050 H   0  0  0  0  0  0  0  0  0  0  0  0
   38.8730   13.1330   15.1950 H   0  0  0  0  0  0  0  0  0  0  0  0
   38.5040   11.5640   14.4650 H   0  0  0  0  0  0  0  0  0  0  0  0
   37.6860   13.8210   17.4140 H   0  0  0  0  0  0  0  0  0  0  0  0
   38.2140   12.2940   18.1190 H   0  0  0  0  0  0  0  0  0  0  0  0
   36.5040   12.7300   18.1510 H   0  0  0  0  0  0  0  0  0  0  0  0
  1  2  1  0  0  0  0
  1  6  1  0  0  0  0
  1 21  1  0  0  0  0
  1 22  1  0  0  0  0
  2  3  1  0  0  0  0
  2 23  1  0  0  0  0
  2 24  1  0  0  0  0
  3  4  1  0  0  0  0
  3 25  1  0  0  0  0
  3 26  1  0  0  0  0
  4  5  1  0  0  0  0
  4 27  1  0  0  0  0
  4 28  1  0  0  0  0
  5  6  2  0  0  0  0
  5 20  1  0  0  0  0
  6  7  1  0  0  0  0
  7  8  2  0  0  0  0
  7 29  1  0  0  0  0
  8  9  1  0  0  0  0
  8 30  1  0  0  0  0
  9 10  2  0  0  0  0
  9 19  1  0  0  0  0
 10 11  1  0  0  0  0
 10 31  1  0  0  0  0
 11 12  1  0  0  0  0
 11 13  2  0  0  0  0
 13 14  1  0  0  0  0
 13 15  1  0  0  0  0
 15 16  2  0  0  0  0
 15 18  1  0  0  0  0
 16 17  1  0  0  0  0
 16 32  1  0  0  0  0
 17 33  1  0  0  0  0
 17 34  1  0  0  0  0
 17 35  1  0  0  0  0
 18 36  1  0  0  0  0
 18 37  1  0  0  0  0
 18 38  1  0  0  0  0
 19 39  1  0  0  0  0
 19 40  1  0  0  0  0
 19 41  1  0  0  0  0
 20 42  1  0  0  0  0
 20 43  1  0  0  0  0
 20 44  1  0  0  0  0
 21 45  1  0  0  0  0
 21 46  1  0  0  0  0
 21 47  1  0  0  0  0
 22 48  1  0  0  0  0
 22 49  1  0  0  0  0
 22 50  1  0  0  0  0
M  END
>  <mseq>
1

>  <E>
51.419094

>  <dE>
3.2696559

>  <chi>
1

>  <rgyr>
4.0434442

>  <glob>
0.23426117

>  <ecc>
0.93183279

$$$$
1u19A_original.pdb
  MOE2011           3D

 50 50  0  0  0  0  0  0  0  0999 V2000
   35.9810   11.6660   16.4490 C   0  0  0  0  0  0  0  0  0  0  0  0
   35.5410   12.4610   15.1900 C   0  0  0  0  0  0  0  0  0  0  0  0
   36.7070   12.7650   14.2640 C   0  0  0  0  0  0  0  0  0  0  0  0
   37.3670   11.4770   13.7910 C   0  0  0  0  0  0  0  0  0  0  0  0
   37.5460   10.4240   14.8680 C   0  0  0  0  0  0  0  0  0  0  0  0
   36.9190   10.4970   16.0680 C   0  0  0  0  0  0  0  0  0  0  0  0
   37.0940    9.4780   17.0990 C   0  0  0  0  0  0  0  0  0  0  0  0
   36.6630    8.2100   16.9760 C   0  0  0  0  0  0  0  0  0  0  0  0
   36.7790    7.1900   18.0130 C   0  0  0  0  0  0  0  0  0  0  0  0
   37.9480    6.9840   18.6540 C   0  0  0  0  0  0  0  0  0  0  0  0
   38.2210    5.9720   19.6520 C   0  0  0  0  0  0  0  0  0  0  0  0
   37.4890    5.1670   19.7230 H   0  0  0  0  0  0  0  0  0  0  0  0
   39.2930    5.8520   20.4550 C   0  0  0  0  0  0  0  0  0  0  0  0
   39.3080    4.9410   21.0620 H   0  0  0  0  0  0  0  0  0  0  0  0
   40.4480    6.7230   20.6720 C   0  0  0  0  0  0  0  0  0  0  0  0
   41.5730    6.1710   21.1740 C   0  0  0  0  0  0  0  0  0  0  0  0
   42.8700    6.8560   21.4780 C   0  0  0  0  0  0  0  0  0  0  0  0
   40.3120    8.2050   20.4340 C   0  0  0  0  0  0  0  0  0  0  0  0
   35.5010    6.4210   18.2350 C   0  0  0  0  0  0  0  0  0  0  0  0
   38.4960    9.3250   14.4460 C   0  0  0  0  0  0  0  0  0  0  0  0
   36.7130   12.6150   17.4250 C   0  0  0  0  0  0  0  0  0  0  0  0
   34.6820   11.1770   17.1330 C   0  0  0  0  0  0  0  0  0  0  0  0
   34.7900   11.8880   14.6280 H   0  0  0  0  0  0  0  0  0  0  0  0
   35.0540   13.4000   15.4820 H   0  0  0  0  0  0  0  0  0  0  0  0
   36.3550   13.3360   13.3960 H   0  0  0  0  0  0  0  0  0  0  0  0
   37.4430   13.3980   14.7730 H   0  0  0  0  0  0  0  0  0  0  0  0
   36.7650   11.0380   12.9850 H   0  0  0  0  0  0  0  0  0  0  0  0
   38.3390   11.7360   13.3550 H   0  0  0  0  0  0  0  0  0  0  0  0
   37.5500    9.8170   18.0280 H   0  0  0  0  0  0  0  0  0  0  0  0
   36.1510    7.8990   16.0650 H   0  0  0  0  0  0  0  0  0  0  0  0
   38.7980    7.6000   18.3670 H   0  0  0  0  0  0  0  0  0  0  0  0
   41.5980    5.0990   21.3730 H   0  0  0  0  0  0  0  0  0  0  0  0
   43.6940    6.2860   21.0360 H   0  0  0  0  0  0  0  0  0  0  0  0
   42.9310    7.8710   21.0780 H   0  0  0  0  0  0  0  0  0  0  0  0
   43.0260    6.8960   22.5600 H   0  0  0  0  0  0  0  0  0  0  0  0
   40.5690    8.4590   19.4010 H   0  0  0  0  0  0  0  0  0  0  0  0
   40.9630    8.7890   21.0930 H   0  0  0  0  0  0  0  0  0  0  0  0
   39.2960    8.5550   20.6490 H   0  0  0  0  0  0  0  0  0  0  0  0
   34.6570    7.1100   18.3620 H   0  0  0  0  0  0  0  0  0  0  0  0
   35.5230    5.7920   19.1280 H   0  0  0  0  0  0  0  0  0  0  0  0
   35.2900    5.7760   17.3750 H   0  0  0  0  0  0  0  0  0  0  0  0
   38.0510    8.7370   13.6370 H   0  0  0  0  0  0  0  0  0  0  0  0
   38.7680    8.6400   15.2530 H   0  0  0  0  0  0  0  0  0  0  0  0
   39.4340    9.7580   14.0810 H   0  0  0  0  0  0  0  0  0  0  0  0
   37.6750   12.9520   17.0240 H   0  0  0  0  0  0  0  0  0  0  0  0
   36.9130   12.1300   18.3870 H   0  0  0  0  0  0  0  0  0  0  0  0
   36.1090   13.5060   17.6340 H   0  0  0  0  0  0  0  0  0  0  0  0
   34.8770   10.7140   18.1070 H   0  0  0  0  0  0  0  0  0  0  0  0
   34.1560   10.4430   16.5110 H   0  0  0  0  0  0  0  0  0  0  0  0
   33.9950   12.0130   17.3110 H   0  0  0  0  0  0  0  0  0  0  0  0
  1  2  1  0  0  0  0
  1  6  1  0  0  0  0
  1 21  1  0  0  0  0
  1 22  1  0  0  0  0
  2  3  1  0  0  0  0
  2 23  1  0  0  0  0
  2 24  1  0  0  0  0
  3  4  1  0  0  0  0
  3 25  1  0  0  0  0
  3 26  1  0  0  0  0
  4  5  1  0  0  0  0
  4 27  1  0  0  0  0
  4 28  1  0  0  0  0
  5  6  2  0  0  0  0
  5 20  1  0  0  0  0
  6  7  1  0  0  0  0
  7  8  2  0  0  0  0
  7 29  1  0  0  0  0
  8  9  1  0  0  0  0
  8 30  1  0  0  0  0
  9 10  2  0  0  0  0
  9 19  1  0  0  0  0
 10 11  1  0  0  0  0
 10 31  1  0  0  0  0
 11 12  1  0  0  0  0
 11 13  2  0  0  0  0
 13 14  1  0  0  0  0
 13 15  1  0  0  0  0
 15 16  2  0  0  0  0
 15 18  1  0  0  0  0
 16 17  1  0  0  0  0
 16 32  1  0  0  0  0
 17 33  1  0  0  0  0
 17 34  1  0  0  0  0
 17 35  1  0  0  0  0
 18 36  1  0  0  0  0
 18 37  1  0  0  0  0
 18 38  1  0  0  0  0
 19 39  1  0  0  0  0
 19 40  1  0  0  0  0
 19 41  1  0  0  0  0
 20 42  1  0  0  0  0
 20 43  1  0  0  0  0
 20 44  1  0  0  0  0
 21 45  1  0  0  0  0
 21 46  1  0  0  0  0
 21 47  1  0  0  0  0
 22 48  1  0  0  0  0
 22 49  1  0  0  0  0
 22 50  1  0  0  0  0
M  END
>  <mseq>
1

>  <E>
51.419109

>  <dE>
3.2696705

>  <chi>
1

>  <rgyr>
4.0435281

>  <glob>
0.23417659

>  <ecc>
0.9317466

$$$$
1u19A_original.pdb
  MOE2011           3D

 50 50  0  0  0  0  0  0  0  0999 V2000
   40.6040    8.6530   15.4030 C   0  0  0  0  0  0  0  0  0  0  0  0
   41.7550    7.6280   15.2140 C   0  0  0  0  0  0  0  0  0  0  0  0
   42.6530    7.5370   16.4370 C   0  0  0  0  0  0  0  0  0  0  0  0
   41.8490    7.0990   17.6540 C   0  0  0  0  0  0  0  0  0  0  0  0
   40.5040    7.7810   17.7950 C   0  0  0  0  0  0  0  0  0  0  0  0
   39.9480    8.5100   16.7960 C   0  0  0  0  0  0  0  0  0  0  0  0
   38.6840    9.2190   16.9760 C   0  0  0  0  0  0  0  0  0  0  0  0
   38.5400   10.2810   17.7870 C   0  0  0  0  0  0  0  0  0  0  0  0
   37.2980   11.0290   17.9610 C   0  0  0  0  0  0  0  0  0  0  0  0
   36.1380   10.3880   18.2140 C   0  0  0  0  0  0  0  0  0  0  0  0
   34.8340   10.9940   18.3820 C   0  0  0  0  0  0  0  0  0  0  0  0
   34.7460   12.0290   18.0500 H   0  0  0  0  0  0  0  0  0  0  0  0
   33.6960   10.4300   18.8240 C   0  0  0  0  0  0  0  0  0  0  0  0
   32.8150   11.0780   18.7680 H   0  0  0  0  0  0  0  0  0  0  0  0
   33.4160    9.1030   19.3710 C   0  0  0  0  0  0  0  0  0  0  0  0
   32.1480    8.6450   19.3080 C   0  0  0  0  0  0  0  0  0  0  0  0
   31.6250    7.3290   19.7970 C   0  0  0  0  0  0  0  0  0  0  0  0
   34.5130    8.3460   20.0750 C   0  0  0  0  0  0  0  0  0  0  0  0
   37.4900   12.5230   17.8970 C   0  0  0  0  0  0  0  0  0  0  0  0
   39.8690    7.5370   19.1460 C   0  0  0  0  0  0  0  0  0  0  0  0
   41.1670   10.0840   15.2480 C   0  0  0  0  0  0  0  0  0  0  0  0
   39.6010    8.4030   14.2510 C   0  0  0  0  0  0  0  0  0  0  0  0
   41.3400    6.6300   15.0130 H   0  0  0  0  0  0  0  0  0  0  0  0
   42.3610    7.8890   14.3370 H   0  0  0  0  0  0  0  0  0  0  0  0
   43.4620    6.8200   16.2560 H   0  0  0  0  0  0  0  0  0  0  0  0
   43.1330    8.5040   16.6320 H   0  0  0  0  0  0  0  0  0  0  0  0
   41.6800    6.0160   17.6020 H   0  0  0  0  0  0  0  0  0  0  0  0
   42.4540    7.2840   18.5500 H   0  0  0  0  0  0  0  0  0  0  0  0
   37.8470    8.8630   16.3770 H   0  0  0  0  0  0  0  0  0  0  0  0
   39.4000   10.6560   18.3430 H   0  0  0  0  0  0  0  0  0  0  0  0
   36.1600    9.3020   18.2640 H   0  0  0  0  0  0  0  0  0  0  0  0
   31.3820    9.2590   18.8290 H   0  0  0  0  0  0  0  0  0  0  0  0
   32.4110    6.6230   20.0720 H   0  0  0  0  0  0  0  0  0  0  0  0
   30.9750    7.4850   20.6630 H   0  0  0  0  0  0  0  0  0  0  0  0
   31.0310    6.8580   19.0070 H   0  0  0  0  0  0  0  0  0  0  0  0
   34.1230    7.6980   20.8670 H   0  0  0  0  0  0  0  0  0  0  0  0
   35.2120    9.0240   20.5760 H   0  0  0  0  0  0  0  0  0  0  0  0
   35.0650    7.7160   19.3700 H   0  0  0  0  0  0  0  0  0  0  0  0
   37.7750   12.8240   16.8820 H   0  0  0  0  0  0  0  0  0  0  0  0
   38.2830   12.8410   18.5840 H   0  0  0  0  0  0  0  0  0  0  0  0
   36.5970   13.0900   18.1710 H   0  0  0  0  0  0  0  0  0  0  0  0
   40.4200    8.0760   19.9230 H   0  0  0  0  0  0  0  0  0  0  0  0
   39.8960    6.4670   19.3840 H   0  0  0  0  0  0  0  0  0  0  0  0
   38.8200    7.8380   19.2000 H   0  0  0  0  0  0  0  0  0  0  0  0
   40.3680   10.8340   15.2390 H   0  0  0  0  0  0  0  0  0  0  0  0
   41.7190   10.1910   14.3070 H   0  0  0  0  0  0  0  0  0  0  0  0
   41.8490   10.3450   16.0650 H   0  0  0  0  0  0  0  0  0  0  0  0
   39.1040    7.4320   14.3610 H   0  0  0  0  0  0  0  0  0  0  0  0
   40.1110    8.4060   13.2800 H   0  0  0  0  0  0  0  0  0  0  0  0
   38.8260    9.1750   14.2040 H   0  0  0  0  0  0  0  0  0  0  0  0
  1  2  1  0  0  0  0
  1  6  1  0  0  0  0
  1 21  1  0  0  0  0
  1 22  1  0  0  0  0
  2  3  1  0  0  0  0
  2 23  1  0  0  0  0
  2 24  1  0  0  0  0
  3  4  1  0  0  0  0
  3 25  1  0  0  0  0
  3 26  1  0  0  0  0
  4  5  1  0  0  0  0
  4 27  1  0  0  0  0
  4 28  1  0  0  0  0
  5  6  2  0  0  0  0
  5 20  1  0  0  0  0
  6  7  1  0  0  0  0
  7  8  2  0  0  0  0
  7 29  1  0  0  0  0
  8  9  1  0  0  0  0
  8 30  1  0  0  0  0
  9 10  2  0  0  0  0
  9 19  1  0  0  0  0
 10 11  1  0  0  0  0
 10 31  1  0  0  0  0
 11 12  1  0  0  0  0
 11 13  2  0  0  0  0
 13 14  1  0  0  0  0
 13 15  1  0  0  0  0
 15 16  2  0  0  0  0
 15 18  1  0  0  0  0
 16 17  1  0  0  0  0
 16 32  1  0  0  0  0
 17 33  1  0  0  0  0
 17 34  1  0  0  0  0
 17 35  1  0  0  0  0
 18 36  1  0  0  0  0
 18 37  1  0  0  0  0
 18 38  1  0  0  0  0
 19 39  1  0  0  0  0
 19 40  1  0  0  0  0
 19 41  1  0  0  0  0
 20 42  1  0  0  0  0
 20 43  1  0  0  0  0
 20 44  1  0  0  0  0
 21 45  1  0  0  0  0
 21 46  1  0  0  0  0
 21 47  1  0  0  0  0
 22 48  1  0  0  0  0
 22 49  1  0  0  0  0
 22 50  1  0  0  0  0
M  END
>  <mseq>
1

>  <E>
51.44249

>  <dE>
3.2930496

>  <chi>
1

>  <rgyr>
4.0857

>  <glob>
0.21452193

>  <ecc>
0.91763544

$$$$
1u19A_original.pdb
  MOE2011           3D

 50 50  0  0  0  0  0  0  0  0999 V2000
   40.9280    7.2740   17.6550 C   0  0  0  0  0  0  0  0  0  0  0  0
   42.2710    7.3350   16.8780 C   0  0  0  0  0  0  0  0  0  0  0  0
   42.9770    8.6700   17.0490 C   0  0  0  0  0  0  0  0  0  0  0  0
   42.1010    9.8040   16.5330 C   0  0  0  0  0  0  0  0  0  0  0  0
   40.6440    9.7020   16.9330 C   0  0  0  0  0  0  0  0  0  0  0  0
   40.1130    8.5750   17.4690 C   0  0  0  0  0  0  0  0  0  0  0  0
   38.7230    8.5190   17.9140 C   0  0  0  0  0  0  0  0  0  0  0  0
   38.2560    9.2040   18.9720 C   0  0  0  0  0  0  0  0  0  0  0  0
   36.8810    9.1430   19.4590 C   0  0  0  0  0  0  0  0  0  0  0  0
   35.8430    9.2970   18.6110 C   0  0  0  0  0  0  0  0  0  0  0  0
   34.4360    9.2350   18.9450 C   0  0  0  0  0  0  0  0  0  0  0  0
   34.1990    8.8020   19.9180 H   0  0  0  0  0  0  0  0  0  0  0  0
   33.3760    9.5690   18.1880 C   0  0  0  0  0  0  0  0  0  0  0  0
   32.4050    9.3390   18.6360 H   0  0  0  0  0  0  0  0  0  0  0  0
   33.2820   10.1910   16.8680 C   0  0  0  0  0  0  0  0  0  0  0  0
   32.1500   10.0000   16.1560 C   0  0  0  0  0  0  0  0  0  0  0  0
   31.8260   10.5300   14.7930 C   0  0  0  0  0  0  0  0  0  0  0  0
   34.3870   11.1000   16.3960 C   0  0  0  0  0  0  0  0  0  0  0  0
   36.7870    8.9690   20.9540 C   0  0  0  0  0  0  0  0  0  0  0  0
   39.8750   10.9720   16.6480 C   0  0  0  0  0  0  0  0  0  0  0  0
   40.1760    6.0270   17.1340 C   0  0  0  0  0  0  0  0  0  0  0  0
   41.2200    7.0660   19.1590 C   0  0  0  0  0  0  0  0  0  0  0  0
   42.9380    6.5260   17.2020 H   0  0  0  0  0  0  0  0  0  0  0  0
   42.0910    7.1720   15.8060 H   0  0  0  0  0  0  0  0  0  0  0  0
   43.2260    8.8380   18.1040 H   0  0  0  0  0  0  0  0  0  0  0  0
   43.9270    8.6630   16.5030 H   0  0  0  0  0  0  0  0  0  0  0  0
   42.5190   10.7510   16.8930 H   0  0  0  0  0  0  0  0  0  0  0  0
   42.1540    9.8280   15.4370 H   0  0  0  0  0  0  0  0  0  0  0  0
   38.0690    7.8490   17.3580 H   0  0  0  0  0  0  0  0  0  0  0  0
   38.9350    9.8330   19.5490 H   0  0  0  0  0  0  0  0  0  0  0  0
   36.0680    9.4470   17.5570 H   0  0  0  0  0  0  0  0  0  0  0  0
   31.3600    9.3700   16.5690 H   0  0  0  0  0  0  0  0  0  0  0  0
   32.6860   10.9700   14.2810 H   0  0  0  0  0  0  0  0  0  0  0  0
   31.4590    9.7130   14.1630 H   0  0  0  0  0  0  0  0  0  0  0  0
   31.0370   11.2850   14.8650 H   0  0  0  0  0  0  0  0  0  0  0  0
   34.0170   11.8880   15.7320 H   0  0  0  0  0  0  0  0  0  0  0  0
   35.1500   10.5350   15.8510 H   0  0  0  0  0  0  0  0  0  0  0  0
   34.8580   11.6270   17.2330 H   0  0  0  0  0  0  0  0  0  0  0  0
   37.1550    7.9790   21.2430 H   0  0  0  0  0  0  0  0  0  0  0  0
   35.7700    9.0700   21.3410 H   0  0  0  0  0  0  0  0  0  0  0  0
   37.3910    9.7240   21.4700 H   0  0  0  0  0  0  0  0  0  0  0  0
   38.7910   10.8580   16.7310 H   0  0  0  0  0  0  0  0  0  0  0  0
   40.0730   11.3080   15.6240 H   0  0  0  0  0  0  0  0  0  0  0  0
   40.1890   11.7630   17.3370 H   0  0  0  0  0  0  0  0  0  0  0  0
   39.2810    5.8070   17.7270 H   0  0  0  0  0  0  0  0  0  0  0  0
   40.8140    5.1370   17.1810 H   0  0  0  0  0  0  0  0  0  0  0  0
   39.8650    6.1580   16.0910 H   0  0  0  0  0  0  0  0  0  0  0  0
   41.7100    7.9390   19.6050 H   0  0  0  0  0  0  0  0  0  0  0  0
   41.8740    6.2010   19.3180 H   0  0  0  0  0  0  0  0  0  0  0  0
   40.3010    6.8830   19.7280 H   0  0  0  0  0  0  0  0  0  0  0  0
  1  2  1  0  0  0  0
  1  6  1  0  0  0  0
  1 21  1  0  0  0  0
  1 22  1  0  0  0  0
  2  3  1  0  0  0  0
  2 23  1  0  0  0  0
  2 24  1  0  0  0  0
  3  4  1  0  0  0  0
  3 25  1  0  0  0  0
  3 26  1  0  0  0  0
  4  5  1  0  0  0  0
  4 27  1  0  0  0  0
  4 28  1  0  0  0  0
  5  6  2  0  0  0  0
  5 20  1  0  0  0  0
  6  7  1  0  0  0  0
  7  8  2  0  0  0  0
  7 29  1  0  0  0  0
  8  9  1  0  0  0  0
  8 30  1  0  0  0  0
  9 10  2  0  0  0  0
  9 19  1  0  0  0  0
 10 11  1  0  0  0  0
 10 31  1  0  0  0  0
 11 12  1  0  0  0  0
 11 13  2  0  0  0  0
 13 14  1  0  0  0  0
 13 15  1  0  0  0  0
 15 16  2  0  0  0  0
 15 18  1  0  0  0  0
 16 17  1  0  0  0  0
 16 32  1  0  0  0  0
 17 33  1  0  0  0  0
 17 34  1  0  0  0  0
 17 35  1  0  0  0  0
 18 36  1  0  0  0  0
 18 37  1  0  0  0  0
 18 38  1  0  0  0  0
 19 39  1  0  0  0  0
 19 40  1  0  0  0  0
 19 41  1  0  0  0  0
 20 42  1  0  0  0  0
 20 43  1  0  0  0  0
 20 44  1  0  0  0  0
 21 45  1  0  0  0  0
 21 46  1  0  0  0  0
 21 47  1  0  0  0  0
 22 48  1  0  0  0  0
 22 49  1  0  0  0  0
 22 50  1  0  0  0  0
M  END
>  <mseq>
1

>  <E>
51.442505

>  <dE>
3.2930663

>  <chi>
1

>  <rgyr>
4.0853019

>  <glob>
0.21468781

>  <ecc>
0.91763073

$$$$
1u19A_original.pdb
  MOE2011           3D

 50 50  0  0  0  0  0  0  0  0999 V2000
   40.6250    6.8940   18.0550 C   0  0  0  0  0  0  0  0  0  0  0  0
   42.1740    6.8980   17.9670 C   0  0  0  0  0  0  0  0  0  0  0  0
   42.6780    7.5430   16.6860 C   0  0  0  0  0  0  0  0  0  0  0  0
   42.2040    8.9870   16.5910 C   0  0  0  0  0  0  0  0  0  0  0  0
   40.7610    9.2090   17.0010 C   0  0  0  0  0  0  0  0  0  0  0  0
   40.0420    8.2730   17.6690 C   0  0  0  0  0  0  0  0  0  0  0  0
   38.6540    8.4960   18.0640 C   0  0  0  0  0  0  0  0  0  0  0  0
   38.2760    9.4060   18.9790 C   0  0  0  0  0  0  0  0  0  0  0  0
   36.9010    9.6130   19.4230 C   0  0  0  0  0  0  0  0  0  0  0  0
   35.9020    9.7610   18.5270 C   0  0  0  0  0  0  0  0  0  0  0  0
   34.4970    9.9440   18.8210 C   0  0  0  0  0  0  0  0  0  0  0  0
   34.1930    9.7150   19.8430 H   0  0  0  0  0  0  0  0  0  0  0  0
   33.5010   10.2870   17.9850 C   0  0  0  0  0  0  0  0  0  0  0  0
   32.5020   10.2670   18.4340 H   0  0  0  0  0  0  0  0  0  0  0  0
   33.5050   10.6880   16.5790 C   0  0  0  0  0  0  0  0  0  0  0  0
   32.3650   10.5360   15.8730 C   0  0  0  0  0  0  0  0  0  0  0  0
   32.1300   10.8710   14.4320 C   0  0  0  0  0  0  0  0  0  0  0  0
   34.7300   11.3480   16.0010 C   0  0  0  0  0  0  0  0  0  0  0  0
   36.7680    9.7050   20.9220 C   0  0  0  0  0  0  0  0  0  0  0  0
   40.2420   10.5630   16.5700 C   0  0  0  0  0  0  0  0  0  0  0  0
   40.0610    5.8130   17.1050 C   0  0  0  0  0  0  0  0  0  0  0  0
   40.2700    6.4930   19.5070 C   0  0  0  0  0  0  0  0  0  0  0  0
   42.5970    7.4460   18.8220 H   0  0  0  0  0  0  0  0  0  0  0  0
   42.5640    5.8750   18.0360 H   0  0  0  0  0  0  0  0  0  0  0  0
   43.7730    7.5150   16.6590 H   0  0  0  0  0  0  0  0  0  0  0  0
   42.3320    6.9770   15.8140 H   0  0  0  0  0  0  0  0  0  0  0  0
   42.8380    9.6180   17.2260 H   0  0  0  0  0  0  0  0  0  0  0  0
   42.3550    9.3250   15.5580 H   0  0  0  0  0  0  0  0  0  0  0  0
   37.9200    7.8310   17.6120 H   0  0  0  0  0  0  0  0  0  0  0  0
   39.0290   10.0240   19.4680 H   0  0  0  0  0  0  0  0  0  0  0  0
   36.1560    9.7010   17.4710 H   0  0  0  0  0  0  0  0  0  0  0  0
   31.4910   10.0960   16.3570 H   0  0  0  0  0  0  0  0  0  0  0  0
   31.6590   10.0180   13.9320 H   0  0  0  0  0  0  0  0  0  0  0  0
   31.4530   11.7270   14.3540 H   0  0  0  0  0  0  0  0  0  0  0  0
   33.0460   11.0990   13.8820 H   0  0  0  0  0  0  0  0  0  0  0  0
   35.4120   10.6020   15.5810 H   0  0  0  0  0  0  0  0  0  0  0  0
   35.2620   11.9390   16.7550 H   0  0  0  0  0  0  0  0  0  0  0  0
   34.4790   12.0570   15.2050 H   0  0  0  0  0  0  0  0  0  0  0  0
   36.9910    8.7360   21.3820 H   0  0  0  0  0  0  0  0  0  0  0  0
   35.7710   10.0060   21.2540 H   0  0  0  0  0  0  0  0  0  0  0  0
   37.4660   10.4470   21.3270 H   0  0  0  0  0  0  0  0  0  0  0  0
   40.7520   11.3540   17.1280 H   0  0  0  0  0  0  0  0  0  0  0  0
   39.1650   10.6900   16.7090 H   0  0  0  0  0  0  0  0  0  0  0  0
   40.4340   10.7170   15.5020 H   0  0  0  0  0  0  0  0  0  0  0  0
   38.9820    5.6780   17.2410 H   0  0  0  0  0  0  0  0  0  0  0  0
   40.5320    4.8410   17.2900 H   0  0  0  0  0  0  0  0  0  0  0  0
   40.2250    6.0680   16.0520 H   0  0  0  0  0  0  0  0  0  0  0  0
   40.5870    7.2620   20.2220 H   0  0  0  0  0  0  0  0  0  0  0  0
   40.7680    5.5560   19.7870 H   0  0  0  0  0  0  0  0  0  0  0  0
   39.1940    6.3330   19.6410 H   0  0  0  0  0  0  0  0  0  0  0  0
  1  2  1  0  0  0  0
  1  6  1  0  0  0  0
  1 21  1  0  0  0  0
  1 22  1  0  0  0  0
  2  3  1  0  0  0  0
  2 23  1  0  0  0  0
  2 24  1  0  0  0  0
  3  4  1  0  0  0  0
  3 25  1  0  0  0  0
  3 26  1  0  0  0  0
  4  5  1  0  0  0  0
  4 27  1  0  0  0  0
  4 28  1  0  0  0  0
  5  6  2  0  0  0  0
  5 20  1  0  0  0  0
  6  7  1  0  0  0  0
  7  8  2  0  0  0  0
  7 29  1  0  0  0  0
  8  9  1  0  0  0  0
  8 30  1  0  0  0  0
  9 10  2  0  0  0  0
  9 19  1  0  0  0  0
 10 11  1  0  0  0  0
 10 31  1  0  0  0  0
 11 12  1  0  0  0  0
 11 13  2  0  0  0  0
 13 14  1  0  0  0  0
 13 15  1  0  0  0  0
 15 16  2  0  0  0  0
 15 18  1  0  0  0  0
 16 17  1  0  0  0  0
 16 32  1  0  0  0  0
 17 33  1  0  0  0  0
 17 34  1  0  0  0  0
 17 35  1  0  0  0  0
 18 36  1  0  0  0  0
 18 37  1  0  0  0  0
 18 38  1  0  0  0  0
 19 39  1  0  0  0  0
 19 40  1  0  0  0  0
 19 41  1  0  0  0  0
 20 42  1  0  0  0  0
 20 43  1  0  0  0  0
 20 44  1  0  0  0  0
 21 45  1  0  0  0  0
 21 46  1  0  0  0  0
 21 47  1  0  0  0  0
 22 48  1  0  0  0  0
 22 49  1  0  0  0  0
 22 50  1  0  0  0  0
M  END
>  <mseq>
1

>  <E>
51.495308

>  <dE>
3.3458669

>  <chi>
1

>  <rgyr>
4.0847921

>  <glob>
0.22025129

>  <ecc>
0.9167732

$$$$
1u19A_original.pdb
  MOE2011           3D

 50 50  0  0  0  0  0  0  0  0999 V2000
   36.1760   11.7430   15.9820 C   0  0  0  0  0  0  0  0  0  0  0  0
   35.0400   12.7750   16.2140 C   0  0  0  0  0  0  0  0  0  0  0  0
   35.1540   13.4640   17.5640 C   0  0  0  0  0  0  0  0  0  0  0  0
   35.0930   12.4440   18.6940 C   0  0  0  0  0  0  0  0  0  0  0  0
   35.8930   11.1800   18.4500 C   0  0  0  0  0  0  0  0  0  0  0  0
   36.3810   10.8510   17.2280 C   0  0  0  0  0  0  0  0  0  0  0  0
   37.1480    9.6300   17.0020 C   0  0  0  0  0  0  0  0  0  0  0  0
   36.6300    8.3930   17.1020 C   0  0  0  0  0  0  0  0  0  0  0  0
   37.3660    7.1610   16.8340 C   0  0  0  0  0  0  0  0  0  0  0  0
   38.5760    6.9470   17.3910 C   0  0  0  0  0  0  0  0  0  0  0  0
   39.4260    5.7920   17.1950 C   0  0  0  0  0  0  0  0  0  0  0  0
   39.1680    5.1510   16.3510 H   0  0  0  0  0  0  0  0  0  0  0  0
   40.5380    5.4430   17.8670 C   0  0  0  0  0  0  0  0  0  0  0  0
   41.0590    4.5690   17.4630 H   0  0  0  0  0  0  0  0  0  0  0  0
   41.1810    6.0170   19.0480 C   0  0  0  0  0  0  0  0  0  0  0  0
   42.4950    5.7710   19.2370 C   0  0  0  0  0  0  0  0  0  0  0  0
   43.3620    6.2480   20.3620 C   0  0  0  0  0  0  0  0  0  0  0  0
   40.3460    6.7620   20.0570 C   0  0  0  0  0  0  0  0  0  0  0  0
   36.6060    6.1920   15.9640 C   0  0  0  0  0  0  0  0  0  0  0  0
   36.0830   10.3670   19.7120 C   0  0  0  0  0  0  0  0  0  0  0  0
   35.7730   10.9230   14.7330 C   0  0  0  0  0  0  0  0  0  0  0  0
   37.4910   12.4910   15.6640 C   0  0  0  0  0  0  0  0  0  0  0  0
   35.0420   13.5310   15.4190 H   0  0  0  0  0  0  0  0  0  0  0  0
   34.0630   12.2750   16.1600 H   0  0  0  0  0  0  0  0  0  0  0  0
   36.0890   14.0330   17.6230 H   0  0  0  0  0  0  0  0  0  0  0  0
   34.3420   14.1910   17.6820 H   0  0  0  0  0  0  0  0  0  0  0  0
   35.4390   12.9360   19.6110 H   0  0  0  0  0  0  0  0  0  0  0  0
   34.0470   12.1560   18.8630 H   0  0  0  0  0  0  0  0  0  0  0  0
   38.1790    9.7710   16.6810 H   0  0  0  0  0  0  0  0  0  0  0  0
   35.5790    8.2690   17.3650 H   0  0  0  0  0  0  0  0  0  0  0  0
   38.9870    7.7290   18.0260 H   0  0  0  0  0  0  0  0  0  0  0  0
   43.0400    5.1820   18.4970 H   0  0  0  0  0  0  0  0  0  0  0  0
   43.6430    5.4040   20.9990 H   0  0  0  0  0  0  0  0  0  0  0  0
   44.2780    6.6860   19.9540 H   0  0  0  0  0  0  0  0  0  0  0  0
   42.8890    7.0120   20.9830 H   0  0  0  0  0  0  0  0  0  0  0  0
   40.3020    7.8280   19.8140 H   0  0  0  0  0  0  0  0  0  0  0  0
   40.7450    6.6670   21.0720 H   0  0  0  0  0  0  0  0  0  0  0  0
   39.3280    6.3620   20.1100 H   0  0  0  0  0  0  0  0  0  0  0  0
   35.6030    6.0130   16.3690 H   0  0  0  0  0  0  0  0  0  0  0  0
   37.0850    5.2130   15.8810 H   0  0  0  0  0  0  0  0  0  0  0  0
   36.4990    6.5960   14.9510 H   0  0  0  0  0  0  0  0  0  0  0  0
   36.7860    9.5380   19.6040 H   0  0  0  0  0  0  0  0  0  0  0  0
   35.1220    9.9570   20.0400 H   0  0  0  0  0  0  0  0  0  0  0  0
   36.4780   11.0020   20.5130 H   0  0  0  0  0  0  0  0  0  0  0  0
   36.5740   10.2500   14.4040 H   0  0  0  0  0  0  0  0  0  0  0  0
   35.5470   11.5840   13.8870 H   0  0  0  0  0  0  0  0  0  0  0  0
   34.8820   10.3150   14.9260 H   0  0  0  0  0  0  0  0  0  0  0  0
   37.3490   13.2070   14.8460 H   0  0  0  0  0  0  0  0  0  0  0  0
   38.2840   11.8010   15.3530 H   0  0  0  0  0  0  0  0  0  0  0  0
   37.8660   13.0470   16.5310 H   0  0  0  0  0  0  0  0  0  0  0  0
  1  2  1  0  0  0  0
  1  6  1  0  0  0  0
  1 21  1  0  0  0  0
  1 22  1  0  0  0  0
  2  3  1  0  0  0  0
  2 23  1  0  0  0  0
  2 24  1  0  0  0  0
  3  4  1  0  0  0  0
  3 25  1  0  0  0  0
  3 26  1  0  0  0  0
  4  5  1  0  0  0  0
  4 27  1  0  0  0  0
  4 28  1  0  0  0  0
  5  6  2  0  0  0  0
  5 20  1  0  0  0  0
  6  7  1  0  0  0  0
  7  8  2  0  0  0  0
  7 29  1  0  0  0  0
  8  9  1  0  0  0  0
  8 30  1  0  0  0  0
  9 10  2  0  0  0  0
  9 19  1  0  0  0  0
 10 11  1  0  0  0  0
 10 31  1  0  0  0  0
 11 12  1  0  0  0  0
 11 13  2  0  0  0  0
 13 14  1  0  0  0  0
 13 15  1  0  0  0  0
 15 16  2  0  0  0  0
 15 18  1  0  0  0  0
 16 17  1  0  0  0  0
 16 32  1  0  0  0  0
 17 33  1  0  0  0  0
 17 34  1  0  0  0  0
 17 35  1  0  0  0  0
 18 36  1  0  0  0  0
 18 37  1  0  0  0  0
 18 38  1  0  0  0  0
 19 39  1  0  0  0  0
 19 40  1  0  0  0  0
 19 41  1  0  0  0  0
 20 42  1  0  0  0  0
 20 43  1  0  0  0  0
 20 44  1  0  0  0  0
 21 45  1  0  0  0  0
 21 46  1  0  0  0  0
 21 47  1  0  0  0  0
 22 48  1  0  0  0  0
 22 49  1  0  0  0  0
 22 50  1  0  0  0  0
M  END
>  <mseq>
1

>  <E>
51.495331

>  <dE>
3.3458898

>  <chi>
1

>  <rgyr>
4.0840383

>  <glob>
0.22049545

>  <ecc>
0.91662741

$$$$
1u19A_original.pdb
  MOE2011           3D

 50 50  0  0  0  0  0  0  0  0999 V2000
   40.1740    7.9650   16.2710 C   0  0  0  0  0  0  0  0  0  0  0  0
   41.6710    7.6210   16.0440 C   0  0  0  0  0  0  0  0  0  0  0  0
   42.5460    8.8630   15.9860 C   0  0  0  0  0  0  0  0  0  0  0  0
   42.4510    9.6400   17.2930 C   0  0  0  0  0  0  0  0  0  0  0  0
   41.0460    9.7720   17.8420 C   0  0  0  0  0  0  0  0  0  0  0  0
   40.0060    9.0430   17.3670 C   0  0  0  0  0  0  0  0  0  0  0  0
   38.6460    9.2330   17.8600 C   0  0  0  0  0  0  0  0  0  0  0  0
   37.9240   10.3460   17.6420 C   0  0  0  0  0  0  0  0  0  0  0  0
   36.5450   10.5280   18.0770 C   0  0  0  0  0  0  0  0  0  0  0  0
   36.1740   10.2580   19.3450 C   0  0  0  0  0  0  0  0  0  0  0  0
   34.8450   10.3660   19.9070 C   0  0  0  0  0  0  0  0  0  0  0  0
   34.7570   11.0860   20.7220 H   0  0  0  0  0  0  0  0  0  0  0  0
   33.7540    9.6540   19.5720 C   0  0  0  0  0  0  0  0  0  0  0  0
   32.8250    9.8830   20.0970 H   0  0  0  0  0  0  0  0  0  0  0  0
   33.6400    8.6040   18.5650 C   0  0  0  0  0  0  0  0  0  0  0  0
   34.4620    7.5360   18.5780 C   0  0  0  0  0  0  0  0  0  0  0  0
   34.4920    6.3790   17.6290 C   0  0  0  0  0  0  0  0  0  0  0  0
   32.5030    8.8170   17.5990 C   0  0  0  0  0  0  0  0  0  0  0  0
   35.6390   11.0860   17.0090 C   0  0  0  0  0  0  0  0  0  0  0  0
   40.9580   10.7760   18.9690 C   0  0  0  0  0  0  0  0  0  0  0  0
   39.5660    8.4840   14.9480 C   0  0  0  0  0  0  0  0  0  0  0  0
   39.4700    6.6370   16.6360 C   0  0  0  0  0  0  0  0  0  0  0  0
   42.0350    6.9770   16.8570 H   0  0  0  0  0  0  0  0  0  0  0  0
   41.7960    7.0450   15.1180 H   0  0  0  0  0  0  0  0  0  0  0  0
   43.5890    8.5770   15.8050 H   0  0  0  0  0  0  0  0  0  0  0  0
   42.2490    9.5010   15.1460 H   0  0  0  0  0  0  0  0  0  0  0  0
   43.0710    9.1450   18.0510 H   0  0  0  0  0  0  0  0  0  0  0  0
   42.8810   10.6360   17.1310 H   0  0  0  0  0  0  0  0  0  0  0  0
   38.2060    8.3880   18.3890 H   0  0  0  0  0  0  0  0  0  0  0  0
   38.3550   11.1660   17.0660 H   0  0  0  0  0  0  0  0  0  0  0  0
   36.9250    9.9400   20.0700 H   0  0  0  0  0  0  0  0  0  0  0  0
   35.2220    7.4690   19.3570 H   0  0  0  0  0  0  0  0  0  0  0  0
   33.8170    6.4870   16.7790 H   0  0  0  0  0  0  0  0  0  0  0  0
   35.5050    6.2650   17.2290 H   0  0  0  0  0  0  0  0  0  0  0  0
   34.2310    5.4580   18.1600 H   0  0  0  0  0  0  0  0  0  0  0  0
   32.6770    9.7160   16.9980 H   0  0  0  0  0  0  0  0  0  0  0  0
   31.5570    8.9430   18.1390 H   0  0  0  0  0  0  0  0  0  0  0  0
   32.3600    7.9850   16.9060 H   0  0  0  0  0  0  0  0  0  0  0  0
   36.0860   11.9740   16.5470 H   0  0  0  0  0  0  0  0  0  0  0  0
   34.6640   11.3970   17.3960 H   0  0  0  0  0  0  0  0  0  0  0  0
   35.4700   10.3400   16.2260 H   0  0  0  0  0  0  0  0  0  0  0  0
   41.0890   11.7910   18.5790 H   0  0  0  0  0  0  0  0  0  0  0  0
   41.7480   10.5850   19.7040 H   0  0  0  0  0  0  0  0  0  0  0  0
   40.0120   10.7410   19.5170 H   0  0  0  0  0  0  0  0  0  0  0  0
   38.4800    8.6110   15.0250 H   0  0  0  0  0  0  0  0  0  0  0  0
   39.7490    7.7810   14.1270 H   0  0  0  0  0  0  0  0  0  0  0  0
   39.9870    9.4530   14.6560 H   0  0  0  0  0  0  0  0  0  0  0  0
   39.7990    6.2680   17.6140 H   0  0  0  0  0  0  0  0  0  0  0  0
   39.6920    5.8590   15.8950 H   0  0  0  0  0  0  0  0  0  0  0  0
   38.3790    6.7420   16.6650 H   0  0  0  0  0  0  0  0  0  0  0  0
  1  2  1  0  0  0  0
  1  6  1  0  0  0  0
  1 21  1  0  0  0  0
  1 22  1  0  0  0  0
  2  3  1  0  0  0  0
  2 23  1  0  0  0  0
  2 24  1  0  0  0  0
  3  4  1  0  0  0  0
  3 25  1  0  0  0  0
  3 26  1  0  0  0  0
  4  5  1  0  0  0  0
  4 27  1  0  0  0  0
  4 28  1  0  0  0  0
  5  6  2  0  0  0  0
  5 20  1  0  0  0  0
  6  7  1  0  0  0  0
  7  8  2  0  0  0  0
  7 29  1  0  0  0  0
  8  9  1  0  0  0  0
  8 30  1  0  0  0  0
  9 10  2  0  0  0  0
  9 19  1  0  0  0  0
 10 11  1  0  0  0  0
 10 31  1  0  0  0  0
 11 12  1  0  0  0  0
 11 13  2  0  0  0  0
 13 14  1  0  0  0  0
 13 15  1  0  0  0  0
 15 16  2  0  0  0  0
 15 18  1  0  0  0  0
 16 17  1  0  0  0  0
 16 32  1  0  0  0  0
 17 33  1  0  0  0  0
 17 34  1  0  0  0  0
 17 35  1  0  0  0  0
 18 36  1  0  0  0  0
 18 37  1  0  0  0  0
 18 38  1  0  0  0  0
 19 39  1  0  0  0  0
 19 40  1  0  0  0  0
 19 41  1  0  0  0  0
 20 42  1  0  0  0  0
 20 43  1  0  0  0  0
 20 44  1  0  0  0  0
 21 45  1  0  0  0  0
 21 46  1  0  0  0  0
 21 47  1  0  0  0  0
 22 48  1  0  0  0  0
 22 49  1  0  0  0  0
 22 50  1  0  0  0  0
M  END
>  <mseq>
1

>  <E>
51.635357

>  <dE>
3.485919

>  <chi>
1

>  <rgyr>
3.724817

>  <glob>
0.23974344

>  <ecc>
0.87853342

$$$$
1u19A_original.pdb
  MOE2011           3D

 50 50  0  0  0  0  0  0  0  0999 V2000
   39.3060   11.5670   17.4720 C   0  0  0  0  0  0  0  0  0  0  0  0
   40.1380   12.7080   16.8260 C   0  0  0  0  0  0  0  0  0  0  0  0
   39.4050   13.3760   15.6740 C   0  0  0  0  0  0  0  0  0  0  0  0
   39.1000   12.3600   14.5800 C   0  0  0  0  0  0  0  0  0  0  0  0
   38.5880   11.0280   15.0860 C   0  0  0  0  0  0  0  0  0  0  0  0
   38.6480   10.6740   16.3940 C   0  0  0  0  0  0  0  0  0  0  0  0
   38.0860    9.4160   16.8760 C   0  0  0  0  0  0  0  0  0  0  0  0
   36.7680    9.1500   16.8970 C   0  0  0  0  0  0  0  0  0  0  0  0
   36.1870    7.9240   17.4290 C   0  0  0  0  0  0  0  0  0  0  0  0
   36.6600    6.7150   17.0650 C   0  0  0  0  0  0  0  0  0  0  0  0
   36.2030    5.4220   17.5290 C   0  0  0  0  0  0  0  0  0  0  0  0
   35.7980    4.7790   16.7470 H   0  0  0  0  0  0  0  0  0  0  0  0
   36.2700    4.9310   18.7790 C   0  0  0  0  0  0  0  0  0  0  0  0
   35.8590    3.9340   18.9500 H   0  0  0  0  0  0  0  0  0  0  0  0
   36.8190    5.5730   19.9710 C   0  0  0  0  0  0  0  0  0  0  0  0
   38.0750    6.0620   19.9810 C   0  0  0  0  0  0  0  0  0  0  0  0
   38.7910    6.7510   21.0990 C   0  0  0  0  0  0  0  0  0  0  0  0
   35.8770    5.5630   21.1470 C   0  0  0  0  0  0  0  0  0  0  0  0
   35.0110    8.1550   18.3430 C   0  0  0  0  0  0  0  0  0  0  0  0
   38.0350   10.1610   13.9780 C   0  0  0  0  0  0  0  0  0  0  0  0
   40.2770   10.7770   18.3810 C   0  0  0  0  0  0  0  0  0  0  0  0
   38.2050   12.1830   18.3650 C   0  0  0  0  0  0  0  0  0  0  0  0
   40.3990   13.4640   17.5780 H   0  0  0  0  0  0  0  0  0  0  0  0
   41.0900   12.3110   16.4490 H   0  0  0  0  0  0  0  0  0  0  0  0
   38.4750   13.8370   16.0280 H   0  0  0  0  0  0  0  0  0  0  0  0
   40.0160   14.1860   15.2610 H   0  0  0  0  0  0  0  0  0  0  0  0
   38.3670   12.8040   13.8950 H   0  0  0  0  0  0  0  0  0  0  0  0
   40.0120   12.1770   13.9960 H   0  0  0  0  0  0  0  0  0  0  0  0
   38.7980    8.6960   17.2770 H   0  0  0  0  0  0  0  0  0  0  0  0
   36.0590    9.8990   16.5420 H   0  0  0  0  0  0  0  0  0  0  0  0
   37.4610    6.6490   16.3270 H   0  0  0  0  0  0  0  0  0  0  0  0
   38.6800    5.9710   19.0780 H   0  0  0  0  0  0  0  0  0  0  0  0
   38.1630    6.9510   21.9690 H   0  0  0  0  0  0  0  0  0  0  0  0
   39.6420    6.1450   21.4230 H   0  0  0  0  0  0  0  0  0  0  0  0
   39.1740    7.7140   20.7460 H   0  0  0  0  0  0  0  0  0  0  0  0
   36.3210    5.9600   22.0620 H   0  0  0  0  0  0  0  0  0  0  0  0
   35.5540    4.5400   21.3720 H   0  0  0  0  0  0  0  0  0  0  0  0
   34.9870    6.1630   20.9290 H   0  0  0  0  0  0  0  0  0  0  0  0
   34.2850    8.8310   17.8770 H   0  0  0  0  0  0  0  0  0  0  0  0
   35.3430    8.6050   19.2850 H   0  0  0  0  0  0  0  0  0  0  0  0
   34.4680    7.2360   18.5810 H   0  0  0  0  0  0  0  0  0  0  0  0
   37.8520    9.1260   14.2780 H   0  0  0  0  0  0  0  0  0  0  0  0
   38.7450   10.1210   13.1450 H   0  0  0  0  0  0  0  0  0  0  0  0
   37.0940   10.5810   13.6070 H   0  0  0  0  0  0  0  0  0  0  0  0
   40.8080   11.4500   19.0640 H   0  0  0  0  0  0  0  0  0  0  0  0
   41.0300   10.2430   17.7890 H   0  0  0  0  0  0  0  0  0  0  0  0
   39.7550   10.0420   19.0030 H   0  0  0  0  0  0  0  0  0  0  0  0
   37.6800   11.4160   18.9470 H   0  0  0  0  0  0  0  0  0  0  0  0
   37.4510   12.7170   17.7760 H   0  0  0  0  0  0  0  0  0  0  0  0
   38.6310   12.8940   19.0820 H   0  0  0  0  0  0  0  0  0  0  0  0
  1  2  1  0  0  0  0
  1  6  1  0  0  0  0
  1 21  1  0  0  0  0
  1 22  1  0  0  0  0
  2  3  1  0  0  0  0
  2 23  1  0  0  0  0
  2 24  1  0  0  0  0
  3  4  1  0  0  0  0
  3 25  1  0  0  0  0
  3 26  1  0  0  0  0
  4  5  1  0  0  0  0
  4 27  1  0  0  0  0
  4 28  1  0  0  0  0
  5  6  2  0  0  0  0
  5 20  1  0  0  0  0
  6  7  1  0  0  0  0
  7  8  2  0  0  0  0
  7 29  1  0  0  0  0
  8  9  1  0  0  0  0
  8 30  1  0  0  0  0
  9 10  2  0  0  0  0
  9 19  1  0  0  0  0
 10 11  1  0  0  0  0
 10 31  1  0  0  0  0
 11 12  1  0  0  0  0
 11 13  2  0  0  0  0
 13 14  1  0  0  0  0
 13 15  1  0  0  0  0
 15 16  2  0  0  0  0
 15 18  1  0  0  0  0
 16 17  1  0  0  0  0
 16 32  1  0  0  0  0
 17 33  1  0  0  0  0
 17 34  1  0  0  0  0
 17 35  1  0  0  0  0
 18 36  1  0  0  0  0
 18 37  1  0  0  0  0
 18 38  1  0  0  0  0
 19 39  1  0  0  0  0
 19 40  1  0  0  0  0
 19 41  1  0  0  0  0
 20 42  1  0  0  0  0
 20 43  1  0  0  0  0
 20 44  1  0  0  0  0
 21 45  1  0  0  0  0
 21 46  1  0  0  0  0
 21 47  1  0  0  0  0
 22 48  1  0  0  0  0
 22 49  1  0  0  0  0
 22 50  1  0  0  0  0
M  END
>  <mseq>
1

>  <E>
51.635365

>  <dE>
3.4859266

>  <chi>
1

>  <rgyr>
3.7245557

>  <glob>
0.23979667

>  <ecc>
0.87848687

$$$$
1u19A_original.pdb
  MOE2011           3D

 50 50  0  0  0  0  0  0  0  0999 V2000
   37.7020   11.9270   17.2990 C   0  0  0  0  0  0  0  0  0  0  0  0
   38.0610   13.2550   16.5800 C   0  0  0  0  0  0  0  0  0  0  0  0
   37.2080   13.4900   15.3440 C   0  0  0  0  0  0  0  0  0  0  0  0
   37.3900   12.3570   14.3430 C   0  0  0  0  0  0  0  0  0  0  0  0
   37.4240   10.9700   14.9540 C   0  0  0  0  0  0  0  0  0  0  0  0
   37.5710   10.7650   16.2870 C   0  0  0  0  0  0  0  0  0  0  0  0
   37.6060    9.4270   16.8700 C   0  0  0  0  0  0  0  0  0  0  0  0
   38.5880    8.5370   16.6440 C   0  0  0  0  0  0  0  0  0  0  0  0
   38.6700    7.2280   17.2800 C   0  0  0  0  0  0  0  0  0  0  0  0
   37.6060    6.4000   17.3100 C   0  0  0  0  0  0  0  0  0  0  0  0
   37.5340    5.0930   17.9260 C   0  0  0  0  0  0  0  0  0  0  0  0
   37.3270    4.2770   17.2320 H   0  0  0  0  0  0  0  0  0  0  0  0
   37.6410    4.7980   19.2340 C   0  0  0  0  0  0  0  0  0  0  0  0
   37.5750    3.7450   19.5180 H   0  0  0  0  0  0  0  0  0  0  0  0
   37.8570    5.7150   20.3490 C   0  0  0  0  0  0  0  0  0  0  0  0
   37.0470    6.7730   20.5460 C   0  0  0  0  0  0  0  0  0  0  0  0
   37.1230    7.8120   21.6200 C   0  0  0  0  0  0  0  0  0  0  0  0
   39.0000    5.3140   21.2460 C   0  0  0  0  0  0  0  0  0  0  0  0
   40.0390    6.8990   17.8200 C   0  0  0  0  0  0  0  0  0  0  0  0
   37.2610    9.8800   13.9180 C   0  0  0  0  0  0  0  0  0  0  0  0
   38.8200   11.6770   18.3400 C   0  0  0  0  0  0  0  0  0  0  0  0
   36.3670   12.1000   18.0590 C   0  0  0  0  0  0  0  0  0  0  0  0
   37.9470   14.1040   17.2660 H   0  0  0  0  0  0  0  0  0  0  0  0
   39.1170   13.2440   16.2780 H   0  0  0  0  0  0  0  0  0  0  0  0
   36.1510   13.5780   15.6210 H   0  0  0  0  0  0  0  0  0  0  0  0
   37.4850   14.4410   14.8750 H   0  0  0  0  0  0  0  0  0  0  0  0
   36.5800   12.4230   13.6070 H   0  0  0  0  0  0  0  0  0  0  0  0
   38.3290   12.5080   13.7950 H   0  0  0  0  0  0  0  0  0  0  0  0
   36.8100    9.1980   17.5780 H   0  0  0  0  0  0  0  0  0  0  0  0
   39.4150    8.7990   15.9840 H   0  0  0  0  0  0  0  0  0  0  0  0
   36.6810    6.6940   16.8120 H   0  0  0  0  0  0  0  0  0  0  0  0
   36.2210    6.9370   19.8520 H   0  0  0  0  0  0  0  0  0  0  0  0
   37.1420    8.8070   21.1620 H   0  0  0  0  0  0  0  0  0  0  0  0
   36.2370    7.7490   22.2590 H   0  0  0  0  0  0  0  0  0  0  0  0
   38.0080    7.7280   22.2530 H   0  0  0  0  0  0  0  0  0  0  0  0
   38.8630    4.2890   21.6090 H   0  0  0  0  0  0  0  0  0  0  0  0
   39.1030    5.9490   22.1290 H   0  0  0  0  0  0  0  0  0  0  0  0
   39.9480    5.3590   20.6980 H   0  0  0  0  0  0  0  0  0  0  0  0
   40.2630    7.5240   18.6920 H   0  0  0  0  0  0  0  0  0  0  0  0
   40.8090    7.0800   17.0620 H   0  0  0  0  0  0  0  0  0  0  0  0
   40.1400    5.8520   18.1200 H   0  0  0  0  0  0  0  0  0  0  0  0
   36.3790   10.0780   13.2980 H   0  0  0  0  0  0  0  0  0  0  0  0
   37.1200    8.8830   14.3410 H   0  0  0  0  0  0  0  0  0  0  0  0
   38.1400    9.8510   13.2650 H   0  0  0  0  0  0  0  0  0  0  0  0
   38.9540   12.5510   18.9880 H   0  0  0  0  0  0  0  0  0  0  0  0
   39.7810   11.4760   17.8510 H   0  0  0  0  0  0  0  0  0  0  0  0
   38.5930   10.8280   18.9950 H   0  0  0  0  0  0  0  0  0  0  0  0
   36.1500   11.2360   18.6970 H   0  0  0  0  0  0  0  0  0  0  0  0
   35.5190   12.2190   17.3750 H   0  0  0  0  0  0  0  0  0  0  0  0
   36.3960   12.9810   18.7100 H   0  0  0  0  0  0  0  0  0  0  0  0
  1  2  1  0  0  0  0
  1  6  1  0  0  0  0
  1 21  1  0  0  0  0
  1 22  1  0  0  0  0
  2  3  1  0  0  0  0
  2 23  1  0  0  0  0
  2 24  1  0  0  0  0
  3  4  1  0  0  0  0
  3 25  1  0  0  0  0
  3 26  1  0  0  0  0
  4  5  1  0  0  0  0
  4 27  1  0  0  0  0
  4 28  1  0  0  0  0
  5  6  2  0  0  0  0
  5 20  1  0  0  0  0
  6  7  1  0  0  0  0
  7  8  2  0  0  0  0
  7 29  1  0  0  0  0
  8  9  1  0  0  0  0
  8 30  1  0  0  0  0
  9 10  2  0  0  0  0
  9 19  1  0  0  0  0
 10 11  1  0  0  0  0
 10 31  1  0  0  0  0
 11 12  1  0  0  0  0
 11 13  2  0  0  0  0
 13 14  1  0  0  0  0
 13 15  1  0  0  0  0
 15 16  2  0  0  0  0
 15 18  1  0  0  0  0
 16 17  1  0  0  0  0
 16 32  1  0  0  0  0
 17 33  1  0  0  0  0
 17 34  1  0  0  0  0
 17 35  1  0  0  0  0
 18 36  1  0  0  0  0
 18 37  1  0  0  0  0
 18 38  1  0  0  0  0
 19 39  1  0  0  0  0
 19 40  1  0  0  0  0
 19 41  1  0  0  0  0
 20 42  1  0  0  0  0
 20 43  1  0  0  0  0
 20 44  1  0  0  0  0
 21 45  1  0  0  0  0
 21 46  1  0  0  0  0
 21 47  1  0  0  0  0
 22 48  1  0  0  0  0
 22 49  1  0  0  0  0
 22 50  1  0  0  0  0
M  END
>  <mseq>
1

>  <E>
51.684162

>  <dE>
3.534724

>  <chi>
1

>  <rgyr>
3.7244172

>  <glob>
0.2395705

>  <ecc>
0.87453222

$$$$
1u19A_original.pdb
  MOE2011           3D

 50 50  0  0  0  0  0  0  0  0999 V2000
   38.7010   11.1170   15.7870 C   0  0  0  0  0  0  0  0  0  0  0  0
   39.7650   12.0730   15.1840 C   0  0  0  0  0  0  0  0  0  0  0  0
   39.9700   13.3170   16.0340 C   0  0  0  0  0  0  0  0  0  0  0  0
   40.4280   12.9380   17.4370 C   0  0  0  0  0  0  0  0  0  0  0  0
   39.7040   11.7520   18.0420 C   0  0  0  0  0  0  0  0  0  0  0  0
   38.9270   10.9200   17.3040 C   0  0  0  0  0  0  0  0  0  0  0  0
   38.2350    9.7760   17.8900 C   0  0  0  0  0  0  0  0  0  0  0  0
   38.8620    8.7030   18.4040 C   0  0  0  0  0  0  0  0  0  0  0  0
   38.1790    7.5250   18.9240 C   0  0  0  0  0  0  0  0  0  0  0  0
   37.1620    7.6410   19.8010 C   0  0  0  0  0  0  0  0  0  0  0  0
   36.3770    6.5680   20.3750 C   0  0  0  0  0  0  0  0  0  0  0  0
   36.4460    6.4910   21.4610 H   0  0  0  0  0  0  0  0  0  0  0  0
   35.5580    5.7180   19.7310 C   0  0  0  0  0  0  0  0  0  0  0  0
   35.0540    4.9570   20.3290 H   0  0  0  0  0  0  0  0  0  0  0  0
   35.2580    5.6650   18.3030 C   0  0  0  0  0  0  0  0  0  0  0  0
   34.8190    6.7550   17.6440 C   0  0  0  0  0  0  0  0  0  0  0  0
   34.4750    6.8850   16.1940 C   0  0  0  0  0  0  0  0  0  0  0  0
   35.4290    4.2930   17.7030 C   0  0  0  0  0  0  0  0  0  0  0  0
   38.7570    6.2220   18.4350 C   0  0  0  0  0  0  0  0  0  0  0  0
   39.9410   11.6300   19.5310 C   0  0  0  0  0  0  0  0  0  0  0  0
   37.2910   11.7040   15.5490 C   0  0  0  0  0  0  0  0  0  0  0  0
   38.8100    9.7890   14.9980 C   0  0  0  0  0  0  0  0  0  0  0  0
   40.7280   11.5520   15.0920 H   0  0  0  0  0  0  0  0  0  0  0  0
   39.4800   12.3720   14.1680 H   0  0  0  0  0  0  0  0  0  0  0  0
   40.7190   13.9690   15.5690 H   0  0  0  0  0  0  0  0  0  0  0  0
   39.0430   13.8990   16.0880 H   0  0  0  0  0  0  0  0  0  0  0  0
   41.5000   12.7060   17.4160 H   0  0  0  0  0  0  0  0  0  0  0  0
   40.3080   13.8190   18.0800 H   0  0  0  0  0  0  0  0  0  0  0  0
   37.1480    9.7980   17.8280 H   0  0  0  0  0  0  0  0  0  0  0  0
   39.9510    8.6610   18.4030 H   0  0  0  0  0  0  0  0  0  0  0  0
   36.8720    8.6290   20.1640 H   0  0  0  0  0  0  0  0  0  0  0  0
   34.6910    7.6870   18.1970 H   0  0  0  0  0  0  0  0  0  0  0  0
   33.4080    7.1040   16.0850 H   0  0  0  0  0  0  0  0  0  0  0  0
   35.0380    7.7170   15.7600 H   0  0  0  0  0  0  0  0  0  0  0  0
   34.7030    5.9950   15.6040 H   0  0  0  0  0  0  0  0  0  0  0  0
   34.8300    3.5570   18.2510 H   0  0  0  0  0  0  0  0  0  0  0  0
   36.4790    3.9850   17.7500 H   0  0  0  0  0  0  0  0  0  0  0  0
   35.1190    4.2350   16.6580 H   0  0  0  0  0  0  0  0  0  0  0  0
   38.3670    5.3530   18.9730 H   0  0  0  0  0  0  0  0  0  0  0  0
   39.8450    6.2060   18.5680 H   0  0  0  0  0  0  0  0  0  0  0  0
   38.5400    6.0850   17.3700 H   0  0  0  0  0  0  0  0  0  0  0  0
   40.9860   11.3680   19.7230 H   0  0  0  0  0  0  0  0  0  0  0  0
   39.3090   10.8860   20.0210 H   0  0  0  0  0  0  0  0  0  0  0  0
   39.7300   12.5850   20.0250 H   0  0  0  0  0  0  0  0  0  0  0  0
   37.1250   12.6180   16.1300 H   0  0  0  0  0  0  0  0  0  0  0  0
   36.5050   10.9930   15.8280 H   0  0  0  0  0  0  0  0  0  0  0  0
   37.1400   11.9500   14.4920 H   0  0  0  0  0  0  0  0  0  0  0  0
   39.7690    9.2920   15.1870 H   0  0  0  0  0  0  0  0  0  0  0  0
   38.7370    9.9680   13.9190 H   0  0  0  0  0  0  0  0  0  0  0  0
   38.0100    9.0870   15.2590 H   0  0  0  0  0  0  0  0  0  0  0  0
  1  2  1  0  0  0  0
  1  6  1  0  0  0  0
  1 21  1  0  0  0  0
  1 22  1  0  0  0  0
  2  3  1  0  0  0  0
  2 23  1  0  0  0  0
  2 24  1  0  0  0  0
  3  4  1  0  0  0  0
  3 25  1  0  0  0  0
  3 26  1  0  0  0  0
  4  5  1  0  0  0  0
  4 27  1  0  0  0  0
  4 28  1  0  0  0  0
  5  6  2  0  0  0  0
  5 20  1  0  0  0  0
  6  7  1  0  0  0  0
  7  8  2  0  0  0  0
  7 29  1  0  0  0  0
  8  9  1  0  0  0  0
  8 30  1  0  0  0  0
  9 10  2  0  0  0  0
  9 19  1  0  0  0  0
 10 11  1  0  0  0  0
 10 31  1  0  0  0  0
 11 12  1  0  0  0  0
 11 13  2  0  0  0  0
 13 14  1  0  0  0  0
 13 15  1  0  0  0  0
 15 16  2  0  0  0  0
 15 18  1  0  0  0  0
 16 17  1  0  0  0  0
 16 32  1  0  0  0  0
 17 33  1  0  0  0  0
 17 34  1  0  0  0  0
 17 35  1  0  0  0  0
 18 36  1  0  0  0  0
 18 37  1  0  0  0  0
 18 38  1  0  0  0  0
 19 39  1  0  0  0  0
 19 40  1  0  0  0  0
 19 41  1  0  0  0  0
 20 42  1  0  0  0  0
 20 43  1  0  0  0  0
 20 44  1  0  0  0  0
 21 45  1  0  0  0  0
 21 46  1  0  0  0  0
 21 47  1  0  0  0  0
 22 48  1  0  0  0  0
 22 49  1  0  0  0  0
 22 50  1  0  0  0  0
M  END
>  <mseq>
1

>  <E>
51.684196

>  <dE>
3.5347579

>  <chi>
1

>  <rgyr>
3.7240591

>  <glob>
0.23977032

>  <ecc>
0.87477142

$$$$
1u19A_original.pdb
  MOE2011           3D

 50 50  0  0  0  0  0  0  0  0999 V2000
   39.4080   10.5440   15.2210 C   0  0  0  0  0  0  0  0  0  0  0  0
   40.6000   11.4830   14.8920 C   0  0  0  0  0  0  0  0  0  0  0  0
   41.9330   10.8960   15.3260 C   0  0  0  0  0  0  0  0  0  0  0  0
   41.9430   10.6600   16.8310 C   0  0  0  0  0  0  0  0  0  0  0  0
   40.6710   10.0450   17.3770 C   0  0  0  0  0  0  0  0  0  0  0  0
   39.5310    9.9600   16.6480 C   0  0  0  0  0  0  0  0  0  0  0  0
   38.3360    9.3000   17.1640 C   0  0  0  0  0  0  0  0  0  0  0  0
   38.2570    7.9780   17.3920 C   0  0  0  0  0  0  0  0  0  0  0  0
   37.0730    7.3000   17.9060 C   0  0  0  0  0  0  0  0  0  0  0  0
   35.8600    7.5070   17.3560 C   0  0  0  0  0  0  0  0  0  0  0  0
   34.6020    6.9160   17.7630 C   0  0  0  0  0  0  0  0  0  0  0  0
   34.1260    6.3010   16.9990 H   0  0  0  0  0  0  0  0  0  0  0  0
   33.9570    7.0830   18.9310 C   0  0  0  0  0  0  0  0  0  0  0  0
   33.0190    6.5410   19.0670 H   0  0  0  0  0  0  0  0  0  0  0  0
   34.3580    7.8960   20.0750 C   0  0  0  0  0  0  0  0  0  0  0  0
   34.6480    9.2040   19.9300 C   0  0  0  0  0  0  0  0  0  0  0  0
   35.0750   10.1800   20.9800 C   0  0  0  0  0  0  0  0  0  0  0  0
   34.3410    7.1460   21.3820 C   0  0  0  0  0  0  0  0  0  0  0  0
   37.3640    6.3330   19.0250 C   0  0  0  0  0  0  0  0  0  0  0  0
   40.8250    9.5700   18.8050 C   0  0  0  0  0  0  0  0  0  0  0  0
   38.1230   11.3870   15.0390 C   0  0  0  0  0  0  0  0  0  0  0  0
   39.3730    9.3870   14.1970 C   0  0  0  0  0  0  0  0  0  0  0  0
   40.6310   11.6990   13.8160 H   0  0  0  0  0  0  0  0  0  0  0  0
   40.4650   12.4510   15.3940 H   0  0  0  0  0  0  0  0  0  0  0  0
   42.1280    9.9560   14.7970 H   0  0  0  0  0  0  0  0  0  0  0  0
   42.7480   11.5790   15.0580 H   0  0  0  0  0  0  0  0  0  0  0  0
   42.7990   10.0170   17.0720 H   0  0  0  0  0  0  0  0  0  0  0  0
   42.1090   11.6160   17.3440 H   0  0  0  0  0  0  0  0  0  0  0  0
   37.4730    9.9420   17.3380 H   0  0  0  0  0  0  0  0  0  0  0  0
   39.1290    7.3460   17.2220 H   0  0  0  0  0  0  0  0  0  0  0  0
   35.7670    8.1610   16.4870 H   0  0  0  0  0  0  0  0  0  0  0  0
   34.5820    9.6490   18.9360 H   0  0  0  0  0  0  0  0  0  0  0  0
   36.0080   10.6630   20.6700 H   0  0  0  0  0  0  0  0  0  0  0  0
   34.3130   10.9570   21.0950 H   0  0  0  0  0  0  0  0  0  0  0  0
   35.2510    9.7280   21.9580 H   0  0  0  0  0  0  0  0  0  0  0  0
   34.5570    7.7770   22.2470 H   0  0  0  0  0  0  0  0  0  0  0  0
   35.0860    6.3430   21.3700 H   0  0  0  0  0  0  0  0  0  0  0  0
   33.3560    6.6980   21.5550 H   0  0  0  0  0  0  0  0  0  0  0  0
   37.6440    6.8780   19.9340 H   0  0  0  0  0  0  0  0  0  0  0  0
   38.1900    5.6660   18.7570 H   0  0  0  0  0  0  0  0  0  0  0  0
   36.5130    5.6900   19.2660 H   0  0  0  0  0  0  0  0  0  0  0  0
   41.4730    8.6880   18.8400 H   0  0  0  0  0  0  0  0  0  0  0  0
   39.8780    9.3160   19.2880 H   0  0  0  0  0  0  0  0  0  0  0  0
   41.2820   10.3570   19.4140 H   0  0  0  0  0  0  0  0  0  0  0  0
   37.2160   10.7750   15.1000 H   0  0  0  0  0  0  0  0  0  0  0  0
   38.1110   11.8750   14.0570 H   0  0  0  0  0  0  0  0  0  0  0  0
   38.0510   12.1720   15.8010 H   0  0  0  0  0  0  0  0  0  0  0  0
   38.4700    8.7760   14.3080 H   0  0  0  0  0  0  0  0  0  0  0  0
   40.2340    8.7180   14.3060 H   0  0  0  0  0  0  0  0  0  0  0  0
   39.3780    9.7700   13.1700 H   0  0  0  0  0  0  0  0  0  0  0  0
  1  2  1  0  0  0  0
  1  6  1  0  0  0  0
  1 21  1  0  0  0  0
  1 22  1  0  0  0  0
  2  3  1  0  0  0  0
  2 23  1  0  0  0  0
  2 24  1  0  0  0  0
  3  4  1  0  0  0  0
  3 25  1  0  0  0  0
  3 26  1  0  0  0  0
  4  5  1  0  0  0  0
  4 27  1  0  0  0  0
  4 28  1  0  0  0  0
  5  6  2  0  0  0  0
  5 20  1  0  0  0  0
  6  7  1  0  0  0  0
  7  8  2  0  0  0  0
  7 29  1  0  0  0  0
  8  9  1  0  0  0  0
  8 30  1  0  0  0  0
  9 10  2  0  0  0  0
  9 19  1  0  0  0  0
 10 11  1  0  0  0  0
 10 31  1  0  0  0  0
 11 12  1  0  0  0  0
 11 13  2  0  0  0  0
 13 14  1  0  0  0  0
 13 15  1  0  0  0  0
 15 16  2  0  0  0  0
 15 18  1  0  0  0  0
 16 17  1  0  0  0  0
 16 32  1  0  0  0  0
 17 33  1  0  0  0  0
 17 34  1  0  0  0  0
 17 35  1  0  0  0  0
 18 36  1  0  0  0  0
 18 37  1  0  0  0  0
 18 38  1  0  0  0  0
 19 39  1  0  0  0  0
 19 40  1  0  0  0  0
 19 41  1  0  0  0  0
 20 42  1  0  0  0  0
 20 43  1  0  0  0  0
 20 44  1  0  0  0  0
 21 45  1  0  0  0  0
 21 46  1  0  0  0  0
 21 47  1  0  0  0  0
 22 48  1  0  0  0  0
 22 49  1  0  0  0  0
 22 50  1  0  0  0  0
M  END
>  <mseq>
1

>  <E>
51.743847

>  <dE>
3.5944092

>  <chi>
1

>  <rgyr>
3.7680898

>  <glob>
0.23898903

>  <ecc>
0.96140176

$$$$
1u19A_original.pdb
  MOE2011           3D

 50 50  0  0  0  0  0  0  0  0999 V2000
   40.2350   11.0920   16.8850 C   0  0  0  0  0  0  0  0  0  0  0  0
   41.7240   11.1740   16.4480 C   0  0  0  0  0  0  0  0  0  0  0  0
   42.6580   10.5260   17.4570 C   0  0  0  0  0  0  0  0  0  0  0  0
   42.3140    9.0510   17.6260 C   0  0  0  0  0  0  0  0  0  0  0  0
   40.8310    8.7610   17.7250 C   0  0  0  0  0  0  0  0  0  0  0  0
   39.8860    9.6850   17.4220 C   0  0  0  0  0  0  0  0  0  0  0  0
   38.4610    9.4100   17.5900 C   0  0  0  0  0  0  0  0  0  0  0  0
   37.8740    9.2410   18.7870 C   0  0  0  0  0  0  0  0  0  0  0  0
   36.4540    8.9670   18.9760 C   0  0  0  0  0  0  0  0  0  0  0  0
   35.5140    9.7180   18.3670 C   0  0  0  0  0  0  0  0  0  0  0  0
   34.0780    9.5580   18.4520 C   0  0  0  0  0  0  0  0  0  0  0  0
   33.5550   10.4140   18.8810 H   0  0  0  0  0  0  0  0  0  0  0  0
   33.3400    8.5190   18.0240 C   0  0  0  0  0  0  0  0  0  0  0  0
   32.2620    8.5680   18.1880 H   0  0  0  0  0  0  0  0  0  0  0  0
   33.7980    7.2970   17.3680 C   0  0  0  0  0  0  0  0  0  0  0  0
   34.5590    7.3480   16.2570 C   0  0  0  0  0  0  0  0  0  0  0  0
   35.1150    6.2090   15.4630 C   0  0  0  0  0  0  0  0  0  0  0  0
   33.2830    6.0380   18.0160 C   0  0  0  0  0  0  0  0  0  0  0  0
   36.1750    7.8450   19.9430 C   0  0  0  0  0  0  0  0  0  0  0  0
   40.5470    7.3440   18.1700 C   0  0  0  0  0  0  0  0  0  0  0  0
   39.9720   12.1400   17.9900 C   0  0  0  0  0  0  0  0  0  0  0  0
   39.3930   11.4760   15.6460 C   0  0  0  0  0  0  0  0  0  0  0  0
   41.8580   10.6740   15.4790 H   0  0  0  0  0  0  0  0  0  0  0  0
   42.0210   12.2200   16.2970 H   0  0  0  0  0  0  0  0  0  0  0  0
   43.6970   10.6230   17.1220 H   0  0  0  0  0  0  0  0  0  0  0  0
   42.5930   11.0400   18.4230 H   0  0  0  0  0  0  0  0  0  0  0  0
   42.7180    8.4880   16.7750 H   0  0  0  0  0  0  0  0  0  0  0  0
   42.8250    8.6810   18.5240 H   0  0  0  0  0  0  0  0  0  0  0  0
   37.8710    9.3740   16.6760 H   0  0  0  0  0  0  0  0  0  0  0  0
   38.4760    9.2720   19.6950 H   0  0  0  0  0  0  0  0  0  0  0  0
   35.8180   10.5680   17.7540 H   0  0  0  0  0  0  0  0  0  0  0  0
   34.8340    8.3240   15.8540 H   0  0  0  0  0  0  0  0  0  0  0  0
   34.9380    5.2300   15.9100 H   0  0  0  0  0  0  0  0  0  0  0  0
   34.6790    6.2110   14.4590 H   0  0  0  0  0  0  0  0  0  0  0  0
   36.1990    6.3320   15.3610 H   0  0  0  0  0  0  0  0  0  0  0  0
   32.1880    6.0540   18.0720 H   0  0  0  0  0  0  0  0  0  0  0  0
   33.6770    5.9440   19.0340 H   0  0  0  0  0  0  0  0  0  0  0  0
   33.5570    5.1290   17.4760 H   0  0  0  0  0  0  0  0  0  0  0  0
   35.1220    7.7790   20.2290 H   0  0  0  0  0  0  0  0  0  0  0  0
   36.7400    7.9830   20.8720 H   0  0  0  0  0  0  0  0  0  0  0  0
   36.4670    6.8840   19.5040 H   0  0  0  0  0  0  0  0  0  0  0  0
   40.8180    7.2200   19.2240 H   0  0  0  0  0  0  0  0  0  0  0  0
   41.1410    6.6390   17.5770 H   0  0  0  0  0  0  0  0  0  0  0  0
   39.5020    7.0450   18.0500 H   0  0  0  0  0  0  0  0  0  0  0  0
   38.9050   12.2110   18.2330 H   0  0  0  0  0  0  0  0  0  0  0  0
   40.2960   13.1380   17.6730 H   0  0  0  0  0  0  0  0  0  0  0  0
   40.5010   11.8980   18.9180 H   0  0  0  0  0  0  0  0  0  0  0  0
   39.4740   10.7170   14.8590 H   0  0  0  0  0  0  0  0  0  0  0  0
   39.7320   12.4300   15.2230 H   0  0  0  0  0  0  0  0  0  0  0  0
   38.3320   11.5970   15.8890 H   0  0  0  0  0  0  0  0  0  0  0  0
  1  2  1  0  0  0  0
  1  6  1  0  0  0  0
  1 21  1  0  0  0  0
  1 22  1  0  0  0  0
  2  3  1  0  0  0  0
  2 23  1  0  0  0  0
  2 24  1  0  0  0  0
  3  4  1  0  0  0  0
  3 25  1  0  0  0  0
  3 26  1  0  0  0  0
  4  5  1  0  0  0  0
  4 27  1  0  0  0  0
  4 28  1  0  0  0  0
  5  6  2  0  0  0  0
  5 20  1  0  0  0  0
  6  7  1  0  0  0  0
  7  8  2  0  0  0  0
  7 29  1  0  0  0  0
  8  9  1  0  0  0  0
  8 30  1  0  0  0  0
  9 10  2  0  0  0  0
  9 19  1  0  0  0  0
 10 11  1  0  0  0  0
 10 31  1  0  0  0  0
 11 12  1  0  0  0  0
 11 13  2  0  0  0  0
 13 14  1  0  0  0  0
 13 15  1  0  0  0  0
 15 16  2  0  0  0  0
 15 18  1  0  0  0  0
 16 17  1  0  0  0  0
 16 32  1  0  0  0  0
 17 33  1  0  0  0  0
 17 34  1  0  0  0  0
 17 35  1  0  0  0  0
 18 36  1  0  0  0  0
 18 37  1  0  0  0  0
 18 38  1  0  0  0  0
 19 39  1  0  0  0  0
 19 40  1  0  0  0  0
 19 41  1  0  0  0  0
 20 42  1  0  0  0  0
 20 43  1  0  0  0  0
 20 44  1  0  0  0  0
 21 45  1  0  0  0  0
 21 46  1  0  0  0  0
 21 47  1  0  0  0  0
 22 48  1  0  0  0  0
 22 49  1  0  0  0  0
 22 50  1  0  0  0  0
M  END
>  <mseq>
1

>  <E>
51.743851

>  <dE>
3.5944102

>  <chi>
1

>  <rgyr>
3.7679987

>  <glob>
0.23901775

>  <ecc>
0.96127301

$$$$
1u19A_original.pdb
  MOE2011           3D

 50 50  0  0  0  0  0  0  0  0999 V2000
   38.4380    8.5490   20.7390 C   0  0  0  0  0  0  0  0  0  0  0  0
   39.5350    8.3790   21.8230 C   0  0  0  0  0  0  0  0  0  0  0  0
   40.4760    9.5700   21.8840 C   0  0  0  0  0  0  0  0  0  0  0  0
   41.1740    9.7710   20.5440 C   0  0  0  0  0  0  0  0  0  0  0  0
   40.2780    9.6100   19.3320 C   0  0  0  0  0  0  0  0  0  0  0  0
   39.0430    9.0530   19.4090 C   0  0  0  0  0  0  0  0  0  0  0  0
   38.1860    8.8970   18.2370 C   0  0  0  0  0  0  0  0  0  0  0  0
   38.4690    8.0830   17.2050 C   0  0  0  0  0  0  0  0  0  0  0  0
   37.6170    7.9080   16.0360 C   0  0  0  0  0  0  0  0  0  0  0  0
   36.3000    7.6520   16.1670 C   0  0  0  0  0  0  0  0  0  0  0  0
   35.3340    7.4660   15.1050 C   0  0  0  0  0  0  0  0  0  0  0  0
   34.8620    6.4820   15.0930 H   0  0  0  0  0  0  0  0  0  0  0  0
   34.9350    8.3670   14.1900 C   0  0  0  0  0  0  0  0  0  0  0  0
   34.2030    8.0400   13.4500 H   0  0  0  0  0  0  0  0  0  0  0  0
   35.3700    9.7530   14.0400 C   0  0  0  0  0  0  0  0  0  0  0  0
   35.3050   10.6170   15.0720 C   0  0  0  0  0  0  0  0  0  0  0  0
   35.7060   12.0580   15.0990 C   0  0  0  0  0  0  0  0  0  0  0  0
   35.8130   10.0960   12.6410 C   0  0  0  0  0  0  0  0  0  0  0  0
   38.3600    7.9730   14.7260 C   0  0  0  0  0  0  0  0  0  0  0  0
   40.9140   10.1480   18.0700 C   0  0  0  0  0  0  0  0  0  0  0  0
   37.7540    7.1680   20.5890 C   0  0  0  0  0  0  0  0  0  0  0  0
   37.3790    9.5590   21.2370 C   0  0  0  0  0  0  0  0  0  0  0  0
   39.0790    8.2260   22.8100 H   0  0  0  0  0  0  0  0  0  0  0  0
   40.1280    7.4760   21.6180 H   0  0  0  0  0  0  0  0  0  0  0  0
   39.9260   10.4770   22.1580 H   0  0  0  0  0  0  0  0  0  0  0  0
   41.2270    9.4150   22.6670 H   0  0  0  0  0  0  0  0  0  0  0  0
   41.6260   10.7710   20.5460 H   0  0  0  0  0  0  0  0  0  0  0  0
   41.9970    9.0510   20.4550 H   0  0  0  0  0  0  0  0  0  0  0  0
   37.2500    9.4540   18.2580 H   0  0  0  0  0  0  0  0  0  0  0  0
   39.4070    7.5260   17.1970 H   0  0  0  0  0  0  0  0  0  0  0  0
   35.8700    7.5350   17.1640 H   0  0  0  0  0  0  0  0  0  0  0  0
   34.9240   10.2620   16.0300 H   0  0  0  0  0  0  0  0  0  0  0  0
   36.4110   12.2240   15.9210 H   0  0  0  0  0  0  0  0  0  0  0  0
   36.1890   12.4000   14.1820 H   0  0  0  0  0  0  0  0  0  0  0  0
   34.8260   12.6830   15.2770 H   0  0  0  0  0  0  0  0  0  0  0  0
   35.0220    9.8620   11.9190 H   0  0  0  0  0  0  0  0  0  0  0  0
   36.7040    9.5190   12.3710 H   0  0  0  0  0  0  0  0  0  0  0  0
   36.0570   11.1520   12.5100 H   0  0  0  0  0  0  0  0  0  0  0  0
   38.6940    8.9980   14.5290 H   0  0  0  0  0  0  0  0  0  0  0  0
   37.7570    7.6450   13.8750 H   0  0  0  0  0  0  0  0  0  0  0  0
   39.2430    7.3230   14.7480 H   0  0  0  0  0  0  0  0  0  0  0  0
   41.7710    9.5270   17.7890 H   0  0  0  0  0  0  0  0  0  0  0  0
   41.2700   11.1710   18.2350 H   0  0  0  0  0  0  0  0  0  0  0  0
   40.2350   10.1940   17.2150 H   0  0  0  0  0  0  0  0  0  0  0  0
   36.8730    7.2120   19.9390 H   0  0  0  0  0  0  0  0  0  0  0  0
   37.4130    6.7920   21.5610 H   0  0  0  0  0  0  0  0  0  0  0  0
   38.4440    6.4260   20.1700 H   0  0  0  0  0  0  0  0  0  0  0  0
   37.7830   10.5750   21.3080 H   0  0  0  0  0  0  0  0  0  0  0  0
   37.0030    9.2800   22.2280 H   0  0  0  0  0  0  0  0  0  0  0  0
   36.5130    9.6010   20.5660 H   0  0  0  0  0  0  0  0  0  0  0  0
  1  2  1  0  0  0  0
  1  6  1  0  0  0  0
  1 21  1  0  0  0  0
  1 22  1  0  0  0  0
  2  3  1  0  0  0  0
  2 23  1  0  0  0  0
  2 24  1  0  0  0  0
  3  4  1  0  0  0  0
  3 25  1  0  0  0  0
  3 26  1  0  0  0  0
  4  5  1  0  0  0  0
  4 27  1  0  0  0  0
  4 28  1  0  0  0  0
  5  6  2  0  0  0  0
  5 20  1  0  0  0  0
  6  7  1  0  0  0  0
  7  8  2  0  0  0  0
  7 29  1  0  0  0  0
  8  9  1  0  0  0  0
  8 30  1  0  0  0  0
  9 10  2  0  0  0  0
  9 19  1  0  0  0  0
 10 11  1  0  0  0  0
 10 31  1  0  0  0  0
 11 12  1  0  0  0  0
 11 13  2  0  0  0  0
 13 14  1  0  0  0  0
 13 15  1  0  0  0  0
 15 16  2  0  0  0  0
 15 18  1  0  0  0  0
 16 17  1  0  0  0  0
 16 32  1  0  0  0  0
 17 33  1  0  0  0  0
 17 34  1  0  0  0  0
 17 35  1  0  0  0  0
 18 36  1  0  0  0  0
 18 37  1  0  0  0  0
 18 38  1  0  0  0  0
 19 39  1  0  0  0  0
 19 40  1  0  0  0  0
 19 41  1  0  0  0  0
 20 42  1  0  0  0  0
 20 43  1  0  0  0  0
 20 44  1  0  0  0  0
 21 45  1  0  0  0  0
 21 46  1  0  0  0  0
 21 47  1  0  0  0  0
 22 48  1  0  0  0  0
 22 49  1  0  0  0  0
 22 50  1  0  0  0  0
M  END
>  <mseq>
1

>  <E>
51.802315

>  <dE>
3.6528769

>  <chi>
1

>  <rgyr>
3.7681637

>  <glob>
0.24215153

>  <ecc>
0.96493191

$$$$
1u19A_original.pdb
  MOE2011           3D

 50 50  0  0  0  0  0  0  0  0999 V2000
   37.2320   10.9260   15.0740 C   0  0  0  0  0  0  0  0  0  0  0  0
   36.2080   11.2970   13.9680 C   0  0  0  0  0  0  0  0  0  0  0  0
   35.8120   10.0980   13.1230 C   0  0  0  0  0  0  0  0  0  0  0  0
   35.1850    9.0140   13.9910 C   0  0  0  0  0  0  0  0  0  0  0  0
   35.8870    8.7760   15.3130 C   0  0  0  0  0  0  0  0  0  0  0  0
   36.8080    9.6370   15.8140 C   0  0  0  0  0  0  0  0  0  0  0  0
   37.4790    9.4030   17.0900 C   0  0  0  0  0  0  0  0  0  0  0  0
   36.8510    9.4120   18.2780 C   0  0  0  0  0  0  0  0  0  0  0  0
   37.5100    9.1930   19.5600 C   0  0  0  0  0  0  0  0  0  0  0  0
   38.6270    9.8700   19.8920 C   0  0  0  0  0  0  0  0  0  0  0  0
   39.3920    9.7510   21.1150 C   0  0  0  0  0  0  0  0  0  0  0  0
   39.4410   10.6660   21.7060 H   0  0  0  0  0  0  0  0  0  0  0  0
   40.0660    8.6760   21.5600 C   0  0  0  0  0  0  0  0  0  0  0  0
   40.5770    8.7670   22.5210 H   0  0  0  0  0  0  0  0  0  0  0  0
   40.1990    7.3680   20.9250 C   0  0  0  0  0  0  0  0  0  0  0  0
   40.6460    7.2530   19.6590 C   0  0  0  0  0  0  0  0  0  0  0  0
   40.8400    6.0060   18.8550 C   0  0  0  0  0  0  0  0  0  0  0  0
   39.8600    6.2190   21.8380 C   0  0  0  0  0  0  0  0  0  0  0  0
   36.7890    8.2190   20.4550 C   0  0  0  0  0  0  0  0  0  0  0  0
   35.4530    7.4850   15.9710 C   0  0  0  0  0  0  0  0  0  0  0  0
   38.6240   10.7180   14.4340 C   0  0  0  0  0  0  0  0  0  0  0  0
   37.3140   12.1480   16.0210 C   0  0  0  0  0  0  0  0  0  0  0  0
   35.3010   11.7180   14.4230 H   0  0  0  0  0  0  0  0  0  0  0  0
   36.6160   12.0810   13.3160 H   0  0  0  0  0  0  0  0  0  0  0  0
   35.0980   10.4050   12.3490 H   0  0  0  0  0  0  0  0  0  0  0  0
   36.6850    9.6970   12.5960 H   0  0  0  0  0  0  0  0  0  0  0  0
   34.1420    9.2820   14.2050 H   0  0  0  0  0  0  0  0  0  0  0  0
   35.1600    8.0860   13.4070 H   0  0  0  0  0  0  0  0  0  0  0  0
   38.5580    9.2620   17.0380 H   0  0  0  0  0  0  0  0  0  0  0  0
   35.7710    9.5590   18.3190 H   0  0  0  0  0  0  0  0  0  0  0  0
   39.0240   10.6230   19.2090 H   0  0  0  0  0  0  0  0  0  0  0  0
   40.9040    8.1600   19.1090 H   0  0  0  0  0  0  0  0  0  0  0  0
   40.4850    5.1010   19.3510 H   0  0  0  0  0  0  0  0  0  0  0  0
   40.2970    6.0950   17.9090 H   0  0  0  0  0  0  0  0  0  0  0  0
   41.9020    5.8760   18.6260 H   0  0  0  0  0  0  0  0  0  0  0  0
   40.0420    5.2400   21.3900 H   0  0  0  0  0  0  0  0  0  0  0  0
   38.8020    6.2560   22.1200 H   0  0  0  0  0  0  0  0  0  0  0  0
   40.4600    6.2640   22.7540 H   0  0  0  0  0  0  0  0  0  0  0  0
   35.7250    8.4720   20.5280 H   0  0  0  0  0  0  0  0  0  0  0  0
   37.1750    8.2120   21.4790 H   0  0  0  0  0  0  0  0  0  0  0  0
   36.8720    7.2020   20.0560 H   0  0  0  0  0  0  0  0  0  0  0  0
   35.5330    6.6540   15.2610 H   0  0  0  0  0  0  0  0  0  0  0  0
   34.4090    7.5630   16.2920 H   0  0  0  0  0  0  0  0  0  0  0  0
   36.0540    7.2050   16.8390 H   0  0  0  0  0  0  0  0  0  0  0  0
   38.9080   11.5790   13.8190 H   0  0  0  0  0  0  0  0  0  0  0  0
   38.6520    9.8280   13.7950 H   0  0  0  0  0  0  0  0  0  0  0  0
   39.4040   10.5960   15.1950 H   0  0  0  0  0  0  0  0  0  0  0  0
   37.5270   13.0650   15.4590 H   0  0  0  0  0  0  0  0  0  0  0  0
   38.1110   12.0400   16.7660 H   0  0  0  0  0  0  0  0  0  0  0  0
   36.3700   12.3000   16.5570 H   0  0  0  0  0  0  0  0  0  0  0  0
  1  2  1  0  0  0  0
  1  6  1  0  0  0  0
  1 21  1  0  0  0  0
  1 22  1  0  0  0  0
  2  3  1  0  0  0  0
  2 23  1  0  0  0  0
  2 24  1  0  0  0  0
  3  4  1  0  0  0  0
  3 25  1  0  0  0  0
  3 26  1  0  0  0  0
  4  5  1  0  0  0  0
  4 27  1  0  0  0  0
  4 28  1  0  0  0  0
  5  6  2  0  0  0  0
  5 20  1  0  0  0  0
  6  7  1  0  0  0  0
  7  8  2  0  0  0  0
  7 29  1  0  0  0  0
  8  9  1  0  0  0  0
  8 30  1  0  0  0  0
  9 10  2  0  0  0  0
  9 19  1  0  0  0  0
 10 11  1  0  0  0  0
 10 31  1  0  0  0  0
 11 12  1  0  0  0  0
 11 13  2  0  0  0  0
 13 14  1  0  0  0  0
 13 15  1  0  0  0  0
 15 16  2  0  0  0  0
 15 18  1  0  0  0  0
 16 17  1  0  0  0  0
 16 32  1  0  0  0  0
 17 33  1  0  0  0  0
 17 34  1  0  0  0  0
 17 35  1  0  0  0  0
 18 36  1  0  0  0  0
 18 37  1  0  0  0  0
 18 38  1  0  0  0  0
 19 39  1  0  0  0  0
 19 40  1  0  0  0  0
 19 41  1  0  0  0  0
 20 42  1  0  0  0  0
 20 43  1  0  0  0  0
 20 44  1  0  0  0  0
 21 45  1  0  0  0  0
 21 46  1  0  0  0  0
 21 47  1  0  0  0  0
 22 48  1  0  0  0  0
 22 49  1  0  0  0  0
 22 50  1  0  0  0  0
M  END
>  <mseq>
1

>  <E>
51.80233

>  <dE>
3.6528921

>  <chi>
1

>  <rgyr>
3.7674255

>  <glob>
0.24230641

>  <ecc>
0.96489042

$$$$
1u19A_original.pdb
  MOE2011           3D

 50 50  0  0  0  0  0  0  0  0999 V2000
   40.4850   10.8820   17.7910 C   0  0  0  0  0  0  0  0  0  0  0  0
   41.7570   11.5400   17.1910 C   0  0  0  0  0  0  0  0  0  0  0  0
   41.7700   11.4920   15.6710 C   0  0  0  0  0  0  0  0  0  0  0  0
   41.7340   10.0480   15.1870 C   0  0  0  0  0  0  0  0  0  0  0  0
   40.7540    9.1620   15.9290 C   0  0  0  0  0  0  0  0  0  0  0  0
   40.1630    9.5420   17.0890 C   0  0  0  0  0  0  0  0  0  0  0  0
   39.1680    8.7060   17.7540 C   0  0  0  0  0  0  0  0  0  0  0  0
   37.9480    8.4600   17.2460 C   0  0  0  0  0  0  0  0  0  0  0  0
   36.9270    7.6390   17.8860 C   0  0  0  0  0  0  0  0  0  0  0  0
   36.6150    7.7980   19.1880 C   0  0  0  0  0  0  0  0  0  0  0  0
   35.6040    7.0840   19.9390 C   0  0  0  0  0  0  0  0  0  0  0  0
   35.9960    6.4920   20.7670 H   0  0  0  0  0  0  0  0  0  0  0  0
   34.2720    7.1090   19.7600 C   0  0  0  0  0  0  0  0  0  0  0  0
   33.6660    6.4850   20.4220 H   0  0  0  0  0  0  0  0  0  0  0  0
   33.5060    7.8620   18.7710 C   0  0  0  0  0  0  0  0  0  0  0  0
   33.6510    9.1960   18.6490 C   0  0  0  0  0  0  0  0  0  0  0  0
   32.9530   10.1200   17.7020 C   0  0  0  0  0  0  0  0  0  0  0  0
   32.5310    7.0150   17.9940 C   0  0  0  0  0  0  0  0  0  0  0  0
   36.2710    6.6560   16.9510 C   0  0  0  0  0  0  0  0  0  0  0  0
   40.5420    7.8320   15.2430 C   0  0  0  0  0  0  0  0  0  0  0  0
   40.7560   10.7050   19.3040 C   0  0  0  0  0  0  0  0  0  0  0  0
   39.2880   11.8460   17.6250 C   0  0  0  0  0  0  0  0  0  0  0  0
   41.8410   12.5830   17.5220 H   0  0  0  0  0  0  0  0  0  0  0  0
   42.6560   11.0280   17.5630 H   0  0  0  0  0  0  0  0  0  0  0  0
   40.9170   12.0460   15.2630 H   0  0  0  0  0  0  0  0  0  0  0  0
   42.6720   11.9830   15.2890 H   0  0  0  0  0  0  0  0  0  0  0  0
   41.4920   10.0520   14.1170 H   0  0  0  0  0  0  0  0  0  0  0  0
   42.7350    9.6100   15.2860 H   0  0  0  0  0  0  0  0  0  0  0  0
   39.4550    8.3020   18.7240 H   0  0  0  0  0  0  0  0  0  0  0  0
   37.6770    8.8680   16.2720 H   0  0  0  0  0  0  0  0  0  0  0  0
   37.1690    8.5170   19.7930 H   0  0  0  0  0  0  0  0  0  0  0  0
   34.3600    9.7080   19.3010 H   0  0  0  0  0  0  0  0  0  0  0  0
   32.3110    9.6130   16.9810 H   0  0  0  0  0  0  0  0  0  0  0  0
   32.3400   10.8310   18.2650 H   0  0  0  0  0  0  0  0  0  0  0  0
   33.6970   10.6900   17.1350 H   0  0  0  0  0  0  0  0  0  0  0  0
   31.8490    6.4920   18.6750 H   0  0  0  0  0  0  0  0  0  0  0  0
   33.0660    6.2630   17.4030 H   0  0  0  0  0  0  0  0  0  0  0  0
   31.9110    7.5890   17.3040 H   0  0  0  0  0  0  0  0  0  0  0  0
   37.0290    6.0980   16.3890 H   0  0  0  0  0  0  0  0  0  0  0  0
   35.6290    7.1790   16.2340 H   0  0  0  0  0  0  0  0  0  0  0  0
   35.6640    5.9120   17.4730 H   0  0  0  0  0  0  0  0  0  0  0  0
   40.0080    7.1010   15.8550 H   0  0  0  0  0  0  0  0  0  0  0  0
   41.5100    7.3800   14.9950 H   0  0  0  0  0  0  0  0  0  0  0  0
   39.9810    7.9740   14.3130 H   0  0  0  0  0  0  0  0  0  0  0  0
   41.5410    9.9610   19.4830 H   0  0  0  0  0  0  0  0  0  0  0  0
   39.8600   10.3870   19.8490 H   0  0  0  0  0  0  0  0  0  0  0  0
   41.0830   11.6490   19.7560 H   0  0  0  0  0  0  0  0  0  0  0  0
   39.5200   12.8360   18.0320 H   0  0  0  0  0  0  0  0  0  0  0  0
   38.3990   11.4810   18.1550 H   0  0  0  0  0  0  0  0  0  0  0  0
   39.0090   11.9750   16.5730 H   0  0  0  0  0  0  0  0  0  0  0  0
  1  2  1  0  0  0  0
  1  6  1  0  0  0  0
  1 21  1  0  0  0  0
  1 22  1  0  0  0  0
  2  3  1  0  0  0  0
  2 23  1  0  0  0  0
  2 24  1  0  0  0  0
  3  4  1  0  0  0  0
  3 25  1  0  0  0  0
  3 26  1  0  0  0  0
  4  5  1  0  0  0  0
  4 27  1  0  0  0  0
  4 28  1  0  0  0  0
  5  6  2  0  0  0  0
  5 20  1  0  0  0  0
  6  7  1  0  0  0  0
  7  8  2  0  0  0  0
  7 29  1  0  0  0  0
  8  9  1  0  0  0  0
  8 30  1  0  0  0  0
  9 10  2  0  0  0  0
  9 19  1  0  0  0  0
 10 11  1  0  0  0  0
 10 31  1  0  0  0  0
 11 12  1  0  0  0  0
 11 13  2  0  0  0  0
 13 14  1  0  0  0  0
 13 15  1  0  0  0  0
 15 16  2  0  0  0  0
 15 18  1  0  0  0  0
 16 17  1  0  0  0  0
 16 32  1  0  0  0  0
 17 33  1  0  0  0  0
 17 34  1  0  0  0  0
 17 35  1  0  0  0  0
 18 36  1  0  0  0  0
 18 37  1  0  0  0  0
 18 38  1  0  0  0  0
 19 39  1  0  0  0  0
 19 40  1  0  0  0  0
 19 41  1  0  0  0  0
 20 42  1  0  0  0  0
 20 43  1  0  0  0  0
 20 44  1  0  0  0  0
 21 45  1  0  0  0  0
 21 46  1  0  0  0  0
 21 47  1  0  0  0  0
 22 48  1  0  0  0  0
 22 49  1  0  0  0  0
 22 50  1  0  0  0  0
M  END
>  <mseq>
1

>  <E>
52.018623

>  <dE>
3.869185

>  <chi>
1

>  <rgyr>
3.8840744

>  <glob>
0.21756895

>  <ecc>
0.95401627

$$$$
1u19A_original.pdb
  MOE2011           3D

 50 50  0  0  0  0  0  0  0  0999 V2000
   35.9200   11.5470   16.9020 C   0  0  0  0  0  0  0  0  0  0  0  0
   35.3950   12.6680   15.9640 C   0  0  0  0  0  0  0  0  0  0  0  0
   36.3200   12.9110   14.7820 C   0  0  0  0  0  0  0  0  0  0  0  0
   36.4560   11.6450   13.9460 C   0  0  0  0  0  0  0  0  0  0  0  0
   36.6360   10.3770   14.7540 C   0  0  0  0  0  0  0  0  0  0  0  0
   36.4260   10.3300   16.0930 C   0  0  0  0  0  0  0  0  0  0  0  0
   36.6730    9.1170   16.8680 C   0  0  0  0  0  0  0  0  0  0  0  0
   37.8990    8.6060   17.0710 C   0  0  0  0  0  0  0  0  0  0  0  0
   38.1840    7.4040   17.8470 C   0  0  0  0  0  0  0  0  0  0  0  0
   37.6410    7.2120   19.0650 C   0  0  0  0  0  0  0  0  0  0  0  0
   37.8640    6.0920   19.9560 C   0  0  0  0  0  0  0  0  0  0  0  0
   36.9690    5.5070   20.1720 H   0  0  0  0  0  0  0  0  0  0  0  0
   39.0100    5.7360   20.5640 C   0  0  0  0  0  0  0  0  0  0  0  0
   38.9860    4.8440   21.1920 H   0  0  0  0  0  0  0  0  0  0  0  0
   40.3140    6.3870   20.4860 C   0  0  0  0  0  0  0  0  0  0  0  0
   40.4550    7.6980   20.7610 C   0  0  0  0  0  0  0  0  0  0  0  0
   41.7040    8.5210   20.7350 C   0  0  0  0  0  0  0  0  0  0  0  0
   41.4370    5.4410   20.1460 C   0  0  0  0  0  0  0  0  0  0  0  0
   39.1410    6.4600   17.1640 C   0  0  0  0  0  0  0  0  0  0  0  0
   37.0490    9.2000   13.8990 C   0  0  0  0  0  0  0  0  0  0  0  0
   37.0770   12.1050   17.7620 C   0  0  0  0  0  0  0  0  0  0  0  0
   34.7500   11.1820   17.8460 C   0  0  0  0  0  0  0  0  0  0  0  0
   34.4010   12.4000   15.5780 H   0  0  0  0  0  0  0  0  0  0  0  0
   35.2640   13.6040   16.5220 H   0  0  0  0  0  0  0  0  0  0  0  0
   35.9240   13.7210   14.1580 H   0  0  0  0  0  0  0  0  0  0  0  0
   37.3060   13.2400   15.1290 H   0  0  0  0  0  0  0  0  0  0  0  0
   35.5610   11.5290   13.3210 H   0  0  0  0  0  0  0  0  0  0  0  0
   37.3060   11.7750   13.2640 H   0  0  0  0  0  0  0  0  0  0  0  0
   35.7970    8.6480   17.3120 H   0  0  0  0  0  0  0  0  0  0  0  0
   38.7670    9.0850   16.6150 H   0  0  0  0  0  0  0  0  0  0  0  0
   36.9330    7.9400   19.4630 H   0  0  0  0  0  0  0  0  0  0  0  0
   39.5700    8.2730   21.0390 H   0  0  0  0  0  0  0  0  0  0  0  0
   41.5550    9.3880   20.0840 H   0  0  0  0  0  0  0  0  0  0  0  0
   41.9240    8.8880   21.7430 H   0  0  0  0  0  0  0  0  0  0  0  0
   42.5800    7.9840   20.3690 H   0  0  0  0  0  0  0  0  0  0  0  0
   41.2890    5.0160   19.1470 H   0  0  0  0  0  0  0  0  0  0  0  0
   41.4760    4.6160   20.8670 H   0  0  0  0  0  0  0  0  0  0  0  0
   42.4220    5.9140   20.1540 H   0  0  0  0  0  0  0  0  0  0  0  0
   39.1890    5.4800   17.6470 H   0  0  0  0  0  0  0  0  0  0  0  0
   40.1510    6.8830   17.1480 H   0  0  0  0  0  0  0  0  0  0  0  0
   38.8280    6.2790   16.1290 H   0  0  0  0  0  0  0  0  0  0  0  0
   36.9860    8.2380   14.4140 H   0  0  0  0  0  0  0  0  0  0  0  0
   38.0780    9.3320   13.5490 H   0  0  0  0  0  0  0  0  0  0  0  0
   36.3940    9.1260   13.0230 H   0  0  0  0  0  0  0  0  0  0  0  0
   37.3880   11.3900   18.5340 H   0  0  0  0  0  0  0  0  0  0  0  0
   36.7770   13.0240   18.2790 H   0  0  0  0  0  0  0  0  0  0  0  0
   37.9610   12.3360   17.1580 H   0  0  0  0  0  0  0  0  0  0  0  0
   35.0630   10.5050   18.6490 H   0  0  0  0  0  0  0  0  0  0  0  0
   33.9330   10.6990   17.2980 H   0  0  0  0  0  0  0  0  0  0  0  0
   34.3420   12.0780   18.3280 H   0  0  0  0  0  0  0  0  0  0  0  0
  1  2  1  0  0  0  0
  1  6  1  0  0  0  0
  1 21  1  0  0  0  0
  1 22  1  0  0  0  0
  2  3  1  0  0  0  0
  2 23  1  0  0  0  0
  2 24  1  0  0  0  0
  3  4  1  0  0  0  0
  3 25  1  0  0  0  0
  3 26  1  0  0  0  0
  4  5  1  0  0  0  0
  4 27  1  0  0  0  0
  4 28  1  0  0  0  0
  5  6  2  0  0  0  0
  5 20  1  0  0  0  0
  6  7  1  0  0  0  0
  7  8  2  0  0  0  0
  7 29  1  0  0  0  0
  8  9  1  0  0  0  0
  8 30  1  0  0  0  0
  9 10  2  0  0  0  0
  9 19  1  0  0  0  0
 10 11  1  0  0  0  0
 10 31  1  0  0  0  0
 11 12  1  0  0  0  0
 11 13  2  0  0  0  0
 13 14  1  0  0  0  0
 13 15  1  0  0  0  0
 15 16  2  0  0  0  0
 15 18  1  0  0  0  0
 16 17  1  0  0  0  0
 16 32  1  0  0  0  0
 17 33  1  0  0  0  0
 17 34  1  0  0  0  0
 17 35  1  0  0  0  0
 18 36  1  0  0  0  0
 18 37  1  0  0  0  0
 18 38  1  0  0  0  0
 19 39  1  0  0  0  0
 19 40  1  0  0  0  0
 19 41  1  0  0  0  0
 20 42  1  0  0  0  0
 20 43  1  0  0  0  0
 20 44  1  0  0  0  0
 21 45  1  0  0  0  0
 21 46  1  0  0  0  0
 21 47  1  0  0  0  0
 22 48  1  0  0  0  0
 22 49  1  0  0  0  0
 22 50  1  0  0  0  0
M  END
>  <mseq>
1

>  <E>
52.018627

>  <dE>
3.8691881

>  <chi>
1

>  <rgyr>
3.8838229

>  <glob>
0.21763693

>  <ecc>
0.95405382

$$$$
1u19A_original.pdb
  MOE2011           3D

 50 50  0  0  0  0  0  0  0  0999 V2000
   37.4570   10.6600   14.4150 C   0  0  0  0  0  0  0  0  0  0  0  0
   37.3690   12.0890   13.8120 C   0  0  0  0  0  0  0  0  0  0  0  0
   36.6590   13.0630   14.7380 C   0  0  0  0  0  0  0  0  0  0  0  0
   37.4040   13.1730   16.0620 C   0  0  0  0  0  0  0  0  0  0  0  0
   37.8730   11.8500   16.6300 C   0  0  0  0  0  0  0  0  0  0  0  0
   37.8720   10.7040   15.9040 C   0  0  0  0  0  0  0  0  0  0  0  0
   38.2600    9.4240   16.4900 C   0  0  0  0  0  0  0  0  0  0  0  0
   37.5410    8.7950   17.4350 C   0  0  0  0  0  0  0  0  0  0  0  0
   37.8770    7.5010   18.0170 C   0  0  0  0  0  0  0  0  0  0  0  0
   39.1260    7.2280   18.4440 C   0  0  0  0  0  0  0  0  0  0  0  0
   39.5900    6.0090   19.0720 C   0  0  0  0  0  0  0  0  0  0  0  0
   40.3570    5.4770   18.5060 H   0  0  0  0  0  0  0  0  0  0  0  0
   39.2230    5.5030   20.2620 C   0  0  0  0  0  0  0  0  0  0  0  0
   39.6740    4.5550   20.5640 H   0  0  0  0  0  0  0  0  0  0  0  0
   38.2710    6.0520   21.2230 C   0  0  0  0  0  0  0  0  0  0  0  0
   38.3960    7.3130   21.6810 C   0  0  0  0  0  0  0  0  0  0  0  0
   37.5240    8.0330   22.6610 C   0  0  0  0  0  0  0  0  0  0  0  0
   37.2280    5.0600   21.6700 C   0  0  0  0  0  0  0  0  0  0  0  0
   36.7050    6.5580   18.1070 C   0  0  0  0  0  0  0  0  0  0  0  0
   38.3470   11.9690   18.0610 C   0  0  0  0  0  0  0  0  0  0  0  0
   36.0800    9.9690   14.2890 C   0  0  0  0  0  0  0  0  0  0  0  0
   38.4690    9.8790   13.5430 C   0  0  0  0  0  0  0  0  0  0  0  0
   38.3790   12.4730   13.6100 H   0  0  0  0  0  0  0  0  0  0  0  0
   36.8520   12.0650   12.8440 H   0  0  0  0  0  0  0  0  0  0  0  0
   36.6010   14.0510   14.2680 H   0  0  0  0  0  0  0  0  0  0  0  0
   35.6260   12.7400   14.9140 H   0  0  0  0  0  0  0  0  0  0  0  0
   38.2810   13.8190   15.9290 H   0  0  0  0  0  0  0  0  0  0  0  0
   36.7470   13.6740   16.7840 H   0  0  0  0  0  0  0  0  0  0  0  0
   39.1630    8.9680   16.0880 H   0  0  0  0  0  0  0  0  0  0  0  0
   36.6130    9.2420   17.7930 H   0  0  0  0  0  0  0  0  0  0  0  0
   39.9180    7.9660   18.3070 H   0  0  0  0  0  0  0  0  0  0  0  0
   39.2220    7.9250   21.3150 H   0  0  0  0  0  0  0  0  0  0  0  0
   38.1000    8.2760   23.5590 H   0  0  0  0  0  0  0  0  0  0  0  0
   37.1760    8.9720   22.2170 H   0  0  0  0  0  0  0  0  0  0  0  0
   36.6410    7.4690   22.9650 H   0  0  0  0  0  0  0  0  0  0  0  0
   36.6050    4.7540   20.8220 H   0  0  0  0  0  0  0  0  0  0  0  0
   36.5580    5.4500   22.4390 H   0  0  0  0  0  0  0  0  0  0  0  0
   37.7030    4.1650   22.0870 H   0  0  0  0  0  0  0  0  0  0  0  0
   37.0000    5.5330   18.3480 H   0  0  0  0  0  0  0  0  0  0  0  0
   36.1770    6.5100   17.1480 H   0  0  0  0  0  0  0  0  0  0  0  0
   35.9970    6.8980   18.8720 H   0  0  0  0  0  0  0  0  0  0  0  0
   37.4950   12.1500   18.7250 H   0  0  0  0  0  0  0  0  0  0  0  0
   39.0420   12.8110   18.1560 H   0  0  0  0  0  0  0  0  0  0  0  0
   38.8800   11.0860   18.4230 H   0  0  0  0  0  0  0  0  0  0  0  0
   36.1300    8.9130   14.5770 H   0  0  0  0  0  0  0  0  0  0  0  0
   35.7150   10.0030   13.2560 H   0  0  0  0  0  0  0  0  0  0  0  0
   35.3240   10.4450   14.9240 H   0  0  0  0  0  0  0  0  0  0  0  0
   38.4910    8.8120   13.7920 H   0  0  0  0  0  0  0  0  0  0  0  0
   39.4850   10.2730   13.6640 H   0  0  0  0  0  0  0  0  0  0  0  0
   38.2090    9.9520   12.4810 H   0  0  0  0  0  0  0  0  0  0  0  0
  1  2  1  0  0  0  0
  1  6  1  0  0  0  0
  1 21  1  0  0  0  0
  1 22  1  0  0  0  0
  2  3  1  0  0  0  0
  2 23  1  0  0  0  0
  2 24  1  0  0  0  0
  3  4  1  0  0  0  0
  3 25  1  0  0  0  0
  3 26  1  0  0  0  0
  4  5  1  0  0  0  0
  4 27  1  0  0  0  0
  4 28  1  0  0  0  0
  5  6  2  0  0  0  0
  5 20  1  0  0  0  0
  6  7  1  0  0  0  0
  7  8  2  0  0  0  0
  7 29  1  0  0  0  0
  8  9  1  0  0  0  0
  8 30  1  0  0  0  0
  9 10  2  0  0  0  0
  9 19  1  0  0  0  0
 10 11  1  0  0  0  0
 10 31  1  0  0  0  0
 11 12  1  0  0  0  0
 11 13  2  0  0  0  0
 13 14  1  0  0  0  0
 13 15  1  0  0  0  0
 15 16  2  0  0  0  0
 15 18  1  0  0  0  0
 16 17  1  0  0  0  0
 16 32  1  0  0  0  0
 17 33  1  0  0  0  0
 17 34  1  0  0  0  0
 17 35  1  0  0  0  0
 18 36  1  0  0  0  0
 18 37  1  0  0  0  0
 18 38  1  0  0  0  0
 19 39  1  0  0  0  0
 19 40  1  0  0  0  0
 19 41  1  0  0  0  0
 20 42  1  0  0  0  0
 20 43  1  0  0  0  0
 20 44  1  0  0  0  0
 21 45  1  0  0  0  0
 21 46  1  0  0  0  0
 21 47  1  0  0  0  0
 22 48  1  0  0  0  0
 22 49  1  0  0  0  0
 22 50  1  0  0  0  0
M  END
>  <mseq>
1

>  <E>
52.037228

>  <dE>
3.8877878

>  <chi>
1

>  <rgyr>
3.9245872

>  <glob>
0.19398911

>  <ecc>
0.9110769

$$$$
1u19A_original.pdb
  MOE2011           3D

 50 50  0  0  0  0  0  0  0  0999 V2000
   38.6580   12.1150   15.9000 C   0  0  0  0  0  0  0  0  0  0  0  0
   38.3090   12.8580   14.5820 C   0  0  0  0  0  0  0  0  0  0  0  0
   36.8660   12.6340   14.1570 C   0  0  0  0  0  0  0  0  0  0  0  0
   36.6070   11.1510   13.9250 C   0  0  0  0  0  0  0  0  0  0  0  0
   37.1990   10.2390   14.9790 C   0  0  0  0  0  0  0  0  0  0  0  0
   38.1020   10.6720   15.8940 C   0  0  0  0  0  0  0  0  0  0  0  0
   38.6070    9.7950   16.9470 C   0  0  0  0  0  0  0  0  0  0  0  0
   37.8460    9.3360   17.9550 C   0  0  0  0  0  0  0  0  0  0  0  0
   38.3230    8.4900   19.0430 C   0  0  0  0  0  0  0  0  0  0  0  0
   39.0850    7.4040   18.8030 C   0  0  0  0  0  0  0  0  0  0  0  0
   39.5930    6.4590   19.7760 C   0  0  0  0  0  0  0  0  0  0  0  0
   40.6810    6.4170   19.8330 H   0  0  0  0  0  0  0  0  0  0  0  0
   38.8890    5.6200   20.5560 C   0  0  0  0  0  0  0  0  0  0  0  0
   39.4520    4.9880   21.2460 H   0  0  0  0  0  0  0  0  0  0  0  0
   37.4410    5.4450   20.6200 C   0  0  0  0  0  0  0  0  0  0  0  0
   36.7240    5.1810   19.5100 C   0  0  0  0  0  0  0  0  0  0  0  0
   35.2470    4.9700   19.3900 C   0  0  0  0  0  0  0  0  0  0  0  0
   36.8880    5.5230   22.0190 C   0  0  0  0  0  0  0  0  0  0  0  0
   37.8560    8.9380   20.4040 C   0  0  0  0  0  0  0  0  0  0  0  0
   36.6850    8.8210   14.8720 C   0  0  0  0  0  0  0  0  0  0  0  0
   40.1990   12.1520   16.0280 C   0  0  0  0  0  0  0  0  0  0  0  0
   38.0560   12.8890   17.0950 C   0  0  0  0  0  0  0  0  0  0  0  0
   38.4930   13.9350   14.6900 H   0  0  0  0  0  0  0  0  0  0  0  0
   38.9670   12.5150   13.7720 H   0  0  0  0  0  0  0  0  0  0  0  0
   36.1790   13.0210   14.9190 H   0  0  0  0  0  0  0  0  0  0  0  0
   36.6560   13.1910   13.2370 H   0  0  0  0  0  0  0  0  0  0  0  0
   35.5220   10.9980   13.8690 H   0  0  0  0  0  0  0  0  0  0  0  0
   37.0210   10.8620   12.9500 H   0  0  0  0  0  0  0  0  0  0  0  0
   39.6680    9.5560   16.9020 H   0  0  0  0  0  0  0  0  0  0  0  0
   36.7960    9.6250   18.0130 H   0  0  0  0  0  0  0  0  0  0  0  0
   39.3980    7.1780   17.7830 H   0  0  0  0  0  0  0  0  0  0  0  0
   37.2450    5.1050   18.5550 H   0  0  0  0  0  0  0  0  0  0  0  0
   34.7000    5.1320   20.3200 H   0  0  0  0  0  0  0  0  0  0  0  0
   34.8410    5.6620   18.6450 H   0  0  0  0  0  0  0  0  0  0  0  0
   35.0470    3.9490   19.0490 H   0  0  0  0  0  0  0  0  0  0  0  0
   37.0580    6.5200   22.4410 H   0  0  0  0  0  0  0  0  0  0  0  0
   37.3780    4.7880   22.6680 H   0  0  0  0  0  0  0  0  0  0  0  0
   35.8150    5.3270   22.0740 H   0  0  0  0  0  0  0  0  0  0  0  0
   38.0400   10.0100   20.5380 H   0  0  0  0  0  0  0  0  0  0  0  0
   38.3770    8.4310   21.2210 H   0  0  0  0  0  0  0  0  0  0  0  0
   36.7820    8.7570   20.5200 H   0  0  0  0  0  0  0  0  0  0  0  0
   35.6340    8.7780   15.1770 H   0  0  0  0  0  0  0  0  0  0  0  0
   37.2450    8.1030   15.4770 H   0  0  0  0  0  0  0  0  0  0  0  0
   36.7570    8.4740   13.8350 H   0  0  0  0  0  0  0  0  0  0  0  0
   40.6780   11.5420   15.2530 H   0  0  0  0  0  0  0  0  0  0  0  0
   40.5410   11.7870   17.0030 H   0  0  0  0  0  0  0  0  0  0  0  0
   40.5760   13.1770   15.9240 H   0  0  0  0  0  0  0  0  0  0  0  0
   38.3910   12.4760   18.0540 H   0  0  0  0  0  0  0  0  0  0  0  0
   36.9600   12.8580   17.0920 H   0  0  0  0  0  0  0  0  0  0  0  0
   38.3590   13.9420   17.0750 H   0  0  0  0  0  0  0  0  0  0  0  0
  1  2  1  0  0  0  0
  1  6  1  0  0  0  0
  1 21  1  0  0  0  0
  1 22  1  0  0  0  0
  2  3  1  0  0  0  0
  2 23  1  0  0  0  0
  2 24  1  0  0  0  0
  3  4  1  0  0  0  0
  3 25  1  0  0  0  0
  3 26  1  0  0  0  0
  4  5  1  0  0  0  0
  4 27  1  0  0  0  0
  4 28  1  0  0  0  0
  5  6  2  0  0  0  0
  5 20  1  0  0  0  0
  6  7  1  0  0  0  0
  7  8  2  0  0  0  0
  7 29  1  0  0  0  0
  8  9  1  0  0  0  0
  8 30  1  0  0  0  0
  9 10  2  0  0  0  0
  9 19  1  0  0  0  0
 10 11  1  0  0  0  0
 10 31  1  0  0  0  0
 11 12  1  0  0  0  0
 11 13  2  0  0  0  0
 13 14  1  0  0  0  0
 13 15  1  0  0  0  0
 15 16  2  0  0  0  0
 15 18  1  0  0  0  0
 16 17  1  0  0  0  0
 16 32  1  0  0  0  0
 17 33  1  0  0  0  0
 17 34  1  0  0  0  0
 17 35  1  0  0  0  0
 18 36  1  0  0  0  0
 18 37  1  0  0  0  0
 18 38  1  0  0  0  0
 19 39  1  0  0  0  0
 19 40  1  0  0  0  0
 19 41  1  0  0  0  0
 20 42  1  0  0  0  0
 20 43  1  0  0  0  0
 20 44  1  0  0  0  0
 21 45  1  0  0  0  0
 21 46  1  0  0  0  0
 21 47  1  0  0  0  0
 22 48  1  0  0  0  0
 22 49  1  0  0  0  0
 22 50  1  0  0  0  0
M  END
>  <mseq>
1

>  <E>
52.037239

>  <dE>
3.8878002

>  <chi>
1

>  <rgyr>
3.9241383

>  <glob>
0.19408938

>  <ecc>
0.91109157

$$$$
1u19A_original.pdb
  MOE2011           3D

 50 50  0  0  0  0  0  0  0  0999 V2000
   34.7980    9.4510   16.6600 C   0  0  0  0  0  0  0  0  0  0  0  0
   33.5660   10.2470   17.1670 C   0  0  0  0  0  0  0  0  0  0  0  0
   32.6650    9.4090   18.0580 C   0  0  0  0  0  0  0  0  0  0  0  0
   33.4300    8.9110   19.2780 C   0  0  0  0  0  0  0  0  0  0  0  0
   34.8330    8.4160   18.9870 C   0  0  0  0  0  0  0  0  0  0  0  0
   35.4620    8.6610   17.8110 C   0  0  0  0  0  0  0  0  0  0  0  0
   36.8160    8.1850   17.5380 C   0  0  0  0  0  0  0  0  0  0  0  0
   37.9060    8.6260   18.1900 C   0  0  0  0  0  0  0  0  0  0  0  0
   39.2710    8.1860   17.9250 C   0  0  0  0  0  0  0  0  0  0  0  0
   39.7560    8.1190   16.6690 C   0  0  0  0  0  0  0  0  0  0  0  0
   41.0930    7.7380   16.2660 C   0  0  0  0  0  0  0  0  0  0  0  0
   41.1350    6.8430   15.6440 H   0  0  0  0  0  0  0  0  0  0  0  0
   42.2470    8.3770   16.5280 C   0  0  0  0  0  0  0  0  0  0  0  0
   43.1660    7.9240   16.1500 H   0  0  0  0  0  0  0  0  0  0  0  0
   42.4460    9.6130   17.2780 C   0  0  0  0  0  0  0  0  0  0  0  0
   41.7780   10.7380   16.9540 C   0  0  0  0  0  0  0  0  0  0  0  0
   41.8590   12.0830   17.6030 C   0  0  0  0  0  0  0  0  0  0  0  0
   43.4910    9.4990   18.3580 C   0  0  0  0  0  0  0  0  0  0  0  0
   40.0500    7.8580   19.1740 C   0  0  0  0  0  0  0  0  0  0  0  0
   35.4150    7.6280   20.1400 C   0  0  0  0  0  0  0  0  0  0  0  0
   34.3530    8.4700   15.5520 C   0  0  0  0  0  0  0  0  0  0  0  0
   35.7590   10.4880   16.0280 C   0  0  0  0  0  0  0  0  0  0  0  0
   33.8970   11.1280   17.7360 H   0  0  0  0  0  0  0  0  0  0  0  0
   32.9830   10.6310   16.3200 H   0  0  0  0  0  0  0  0  0  0  0  0
   31.8030   10.0030   18.3840 H   0  0  0  0  0  0  0  0  0  0  0  0
   32.2590    8.5580   17.4980 H   0  0  0  0  0  0  0  0  0  0  0  0
   33.5010    9.7220   20.0140 H   0  0  0  0  0  0  0  0  0  0  0  0
   32.8390    8.1120   19.7430 H   0  0  0  0  0  0  0  0  0  0  0  0
   36.9100    7.4690   16.7230 H   0  0  0  0  0  0  0  0  0  0  0  0
   37.7960    9.3480   18.9990 H   0  0  0  0  0  0  0  0  0  0  0  0
   39.1030    8.3480   15.8250 H   0  0  0  0  0  0  0  0  0  0  0  0
   41.0750   10.7080   16.1200 H   0  0  0  0  0  0  0  0  0  0  0  0
   42.4870   12.1070   18.4950 H   0  0  0  0  0  0  0  0  0  0  0  0
   42.2520   12.8140   16.8900 H   0  0  0  0  0  0  0  0  0  0  0  0
   40.8560   12.4050   17.9000 H   0  0  0  0  0  0  0  0  0  0  0  0
   43.1780    8.7730   19.1160 H   0  0  0  0  0  0  0  0  0  0  0  0
   43.6890   10.4410   18.8730 H   0  0  0  0  0  0  0  0  0  0  0  0
   44.4450    9.1630   17.9350 H   0  0  0  0  0  0  0  0  0  0  0  0
   39.4680    7.1950   19.8260 H   0  0  0  0  0  0  0  0  0  0  0  0
   40.2820    8.7710   19.7320 H   0  0  0  0  0  0  0  0  0  0  0  0
   40.9890    7.3380   18.9660 H   0  0  0  0  0  0  0  0  0  0  0  0
   35.5900    8.2890   20.9950 H   0  0  0  0  0  0  0  0  0  0  0  0
   36.3560    7.1250   19.9030 H   0  0  0  0  0  0  0  0  0  0  0  0
   34.7170    6.8420   20.4490 H   0  0  0  0  0  0  0  0  0  0  0  0
   35.2120    7.9920   15.0670 H   0  0  0  0  0  0  0  0  0  0  0  0
   33.7900    8.9890   14.7680 H   0  0  0  0  0  0  0  0  0  0  0  0
   33.7160    7.6700   15.9450 H   0  0  0  0  0  0  0  0  0  0  0  0
   36.6050   10.0120   15.5200 H   0  0  0  0  0  0  0  0  0  0  0  0
   36.1620   11.1700   16.7860 H   0  0  0  0  0  0  0  0  0  0  0  0
   35.2390   11.0970   15.2780 H   0  0  0  0  0  0  0  0  0  0  0  0
  1  2  1  0  0  0  0
  1  6  1  0  0  0  0
  1 21  1  0  0  0  0
  1 22  1  0  0  0  0
  2  3  1  0  0  0  0
  2 23  1  0  0  0  0
  2 24  1  0  0  0  0
  3  4  1  0  0  0  0
  3 25  1  0  0  0  0
  3 26  1  0  0  0  0
  4  5  1  0  0  0  0
  4 27  1  0  0  0  0
  4 28  1  0  0  0  0
  5  6  2  0  0  0  0
  5 20  1  0  0  0  0
  6  7  1  0  0  0  0
  7  8  2  0  0  0  0
  7 29  1  0  0  0  0
  8  9  1  0  0  0  0
  8 30  1  0  0  0  0
  9 10  2  0  0  0  0
  9 19  1  0  0  0  0
 10 11  1  0  0  0  0
 10 31  1  0  0  0  0
 11 12  1  0  0  0  0
 11 13  2  0  0  0  0
 13 14  1  0  0  0  0
 13 15  1  0  0  0  0
 15 16  2  0  0  0  0
 15 18  1  0  0  0  0
 16 17  1  0  0  0  0
 16 32  1  0  0  0  0
 17 33  1  0  0  0  0
 17 34  1  0  0  0  0
 17 35  1  0  0  0  0
 18 36  1  0  0  0  0
 18 37  1  0  0  0  0
 18 38  1  0  0  0  0
 19 39  1  0  0  0  0
 19 40  1  0  0  0  0
 19 41  1  0  0  0  0
 20 42  1  0  0  0  0
 20 43  1  0  0  0  0
 20 44  1  0  0  0  0
 21 45  1  0  0  0  0
 21 46  1  0  0  0  0
 21 47  1  0  0  0  0
 22 48  1  0  0  0  0
 22 49  1  0  0  0  0
 22 50  1  0  0  0  0
M  END
>  <mseq>
1

>  <E>
52.070293

>  <dE>
3.9208534

>  <chi>
1

>  <rgyr>
3.8997428

>  <glob>
0.21029548

>  <ecc>
0.95308769

$$$$
1u19A_original.pdb
  MOE2011           3D

 50 50  0  0  0  0  0  0  0  0999 V2000
   39.6020   11.6820   18.1530 C   0  0  0  0  0  0  0  0  0  0  0  0
   40.9300   11.9980   18.8910 C   0  0  0  0  0  0  0  0  0  0  0  0
   42.1290   11.9710   17.9570 C   0  0  0  0  0  0  0  0  0  0  0  0
   42.2730   10.6010   17.3080 C   0  0  0  0  0  0  0  0  0  0  0  0
   40.9700    9.9800   16.8410 C   0  0  0  0  0  0  0  0  0  0  0  0
   39.7590   10.4580   17.2220 C   0  0  0  0  0  0  0  0  0  0  0  0
   38.5080    9.8530   16.7730 C   0  0  0  0  0  0  0  0  0  0  0  0
   38.1080    8.6190   17.1220 C   0  0  0  0  0  0  0  0  0  0  0  0
   36.8560    7.9980   16.7070 C   0  0  0  0  0  0  0  0  0  0  0  0
   35.6840    8.6590   16.7910 C   0  0  0  0  0  0  0  0  0  0  0  0
   34.3690    8.1570   16.4510 C   0  0  0  0  0  0  0  0  0  0  0  0
   33.8810    8.6960   15.6380 H   0  0  0  0  0  0  0  0  0  0  0  0
   33.6890    7.1600   17.0440 C   0  0  0  0  0  0  0  0  0  0  0  0
   32.7080    6.9120   16.6340 H   0  0  0  0  0  0  0  0  0  0  0  0
   34.0960    6.3360   18.1780 C   0  0  0  0  0  0  0  0  0  0  0  0
   34.4890    6.8970   19.3380 C   0  0  0  0  0  0  0  0  0  0  0  0
   34.9310    6.2140   20.5940 C   0  0  0  0  0  0  0  0  0  0  0  0
   33.9610    4.8570   17.9240 C   0  0  0  0  0  0  0  0  0  0  0  0
   37.0180    6.5790   16.2240 C   0  0  0  0  0  0  0  0  0  0  0  0
   41.1920    8.8070   15.9130 C   0  0  0  0  0  0  0  0  0  0  0  0
   38.5360   11.4520   19.2520 C   0  0  0  0  0  0  0  0  0  0  0  0
   39.1750   12.9110   17.3180 C   0  0  0  0  0  0  0  0  0  0  0  0
   40.8730   12.9790   19.3800 H   0  0  0  0  0  0  0  0  0  0  0  0
   41.0970   11.2650   19.6930 H   0  0  0  0  0  0  0  0  0  0  0  0
   42.0270   12.7420   17.1840 H   0  0  0  0  0  0  0  0  0  0  0  0
   43.0420   12.2100   18.5140 H   0  0  0  0  0  0  0  0  0  0  0  0
   42.9650   10.6980   16.4630 H   0  0  0  0  0  0  0  0  0  0  0  0
   42.7400    9.9110   18.0220 H   0  0  0  0  0  0  0  0  0  0  0  0
   37.8700   10.4890   16.1610 H   0  0  0  0  0  0  0  0  0  0  0  0
   38.7560    7.9960   17.7410 H   0  0  0  0  0  0  0  0  0  0  0  0
   35.6720    9.6970   17.1260 H   0  0  0  0  0  0  0  0  0  0  0  0
   34.5040    7.9850   19.4160 H   0  0  0  0  0  0  0  0  0  0  0  0
   35.9180    6.5900   20.8840 H   0  0  0  0  0  0  0  0  0  0  0  0
   34.2310    6.4400   21.4040 H   0  0  0  0  0  0  0  0  0  0  0  0
   35.0090    5.1290   20.5040 H   0  0  0  0  0  0  0  0  0  0  0  0
   32.9320    4.6090   17.6380 H   0  0  0  0  0  0  0  0  0  0  0  0
   34.2030    4.2430   18.7940 H   0  0  0  0  0  0  0  0  0  0  0  0
   34.6270    4.5470   17.1120 H   0  0  0  0  0  0  0  0  0  0  0  0
   37.8320    6.5150   15.4910 H   0  0  0  0  0  0  0  0  0  0  0  0
   36.1240    6.1940   15.7260 H   0  0  0  0  0  0  0  0  0  0  0  0
   37.2570    5.9140   17.0600 H   0  0  0  0  0  0  0  0  0  0  0  0
   40.2800    8.4400   15.4360 H   0  0  0  0  0  0  0  0  0  0  0  0
   41.6450    7.9750   16.4640 H   0  0  0  0  0  0  0  0  0  0  0  0
   41.8700    9.0920   15.1010 H   0  0  0  0  0  0  0  0  0  0  0  0
   38.7510   10.5480   19.8330 H   0  0  0  0  0  0  0  0  0  0  0  0
   37.5280   11.3510   18.8350 H   0  0  0  0  0  0  0  0  0  0  0  0
   38.5070   12.2960   19.9520 H   0  0  0  0  0  0  0  0  0  0  0  0
   39.8580   13.0950   16.4810 H   0  0  0  0  0  0  0  0  0  0  0  0
   39.1530   13.8180   17.9340 H   0  0  0  0  0  0  0  0  0  0  0  0
   38.1720   12.7840   16.8960 H   0  0  0  0  0  0  0  0  0  0  0  0
  1  2  1  0  0  0  0
  1  6  1  0  0  0  0
  1 21  1  0  0  0  0
  1 22  1  0  0  0  0
  2  3  1  0  0  0  0
  2 23  1  0  0  0  0
  2 24  1  0  0  0  0
  3  4  1  0  0  0  0
  3 25  1  0  0  0  0
  3 26  1  0  0  0  0
  4  5  1  0  0  0  0
  4 27  1  0  0  0  0
  4 28  1  0  0  0  0
  5  6  2  0  0  0  0
  5 20  1  0  0  0  0
  6  7  1  0  0  0  0
  7  8  2  0  0  0  0
  7 29  1  0  0  0  0
  8  9  1  0  0  0  0
  8 30  1  0  0  0  0
  9 10  2  0  0  0  0
  9 19  1  0  0  0  0
 10 11  1  0  0  0  0
 10 31  1  0  0  0  0
 11 12  1  0  0  0  0
 11 13  2  0  0  0  0
 13 14  1  0  0  0  0
 13 15  1  0  0  0  0
 15 16  2  0  0  0  0
 15 18  1  0  0  0  0
 16 17  1  0  0  0  0
 16 32  1  0  0  0  0
 17 33  1  0  0  0  0
 17 34  1  0  0  0  0
 17 35  1  0  0  0  0
 18 36  1  0  0  0  0
 18 37  1  0  0  0  0
 18 38  1  0  0  0  0
 19 39  1  0  0  0  0
 19 40  1  0  0  0  0
 19 41  1  0  0  0  0
 20 42  1  0  0  0  0
 20 43  1  0  0  0  0
 20 44  1  0  0  0  0
 21 45  1  0  0  0  0
 21 46  1  0  0  0  0
 21 47  1  0  0  0  0
 22 48  1  0  0  0  0
 22 49  1  0  0  0  0
 22 50  1  0  0  0  0
M  END
>  <mseq>
1

>  <E>
52.070301

>  <dE>
3.9208632

>  <chi>
1

>  <rgyr>
3.8997767

>  <glob>
0.21026433

>  <ecc>
0.95308274

$$$$
1u19A_original.pdb
  MOE2011           3D

 50 50  0  0  0  0  0  0  0  0999 V2000
   34.8460   10.4390   16.1810 C   0  0  0  0  0  0  0  0  0  0  0  0
   33.6630   11.2210   16.8120 C   0  0  0  0  0  0  0  0  0  0  0  0
   32.7950   10.3390   17.6950 C   0  0  0  0  0  0  0  0  0  0  0  0
   33.6160    9.7430   18.8310 C   0  0  0  0  0  0  0  0  0  0  0  0
   34.9900    9.2450   18.4270 C   0  0  0  0  0  0  0  0  0  0  0  0
   35.5560    9.5590   17.2350 C   0  0  0  0  0  0  0  0  0  0  0  0
   36.8820    9.0780   16.8540 C   0  0  0  0  0  0  0  0  0  0  0  0
   38.0160    9.4510   17.4710 C   0  0  0  0  0  0  0  0  0  0  0  0
   39.3560    9.0270   17.0830 C   0  0  0  0  0  0  0  0  0  0  0  0
   39.6350    7.7320   16.8290 C   0  0  0  0  0  0  0  0  0  0  0  0
   40.9200    7.1670   16.4740 C   0  0  0  0  0  0  0  0  0  0  0  0
   40.9450    6.7000   15.4880 H   0  0  0  0  0  0  0  0  0  0  0  0
   42.0340    7.1160   17.2230 C   0  0  0  0  0  0  0  0  0  0  0  0
   42.9190    6.6600   16.7740 H   0  0  0  0  0  0  0  0  0  0  0  0
   42.2340    7.6100   18.5820 C   0  0  0  0  0  0  0  0  0  0  0  0
   41.4170    7.2340   19.5860 C   0  0  0  0  0  0  0  0  0  0  0  0
   41.4730    7.6350   21.0260 C   0  0  0  0  0  0  0  0  0  0  0  0
   43.4470    8.4930   18.7280 C   0  0  0  0  0  0  0  0  0  0  0  0
   40.3540   10.1550   17.0310 C   0  0  0  0  0  0  0  0  0  0  0  0
   35.6190    8.3680   19.4870 C   0  0  0  0  0  0  0  0  0  0  0  0
   34.3170    9.5450   15.0370 C   0  0  0  0  0  0  0  0  0  0  0  0
   35.7920   11.5000   15.5680 C   0  0  0  0  0  0  0  0  0  0  0  0
   34.0440   12.0530   17.4200 H   0  0  0  0  0  0  0  0  0  0  0  0
   33.0410   11.6730   16.0290 H   0  0  0  0  0  0  0  0  0  0  0  0
   31.9670   10.9250   18.1110 H   0  0  0  0  0  0  0  0  0  0  0  0
   32.3390    9.5370   17.1030 H   0  0  0  0  0  0  0  0  0  0  0  0
   33.7480   10.5000   19.6160 H   0  0  0  0  0  0  0  0  0  0  0  0
   33.0360    8.9250   19.2750 H   0  0  0  0  0  0  0  0  0  0  0  0
   36.9170    8.4290   15.9810 H   0  0  0  0  0  0  0  0  0  0  0  0
   37.9710   10.1500   18.3080 H   0  0  0  0  0  0  0  0  0  0  0  0
   38.8350    6.9910   16.8630 H   0  0  0  0  0  0  0  0  0  0  0  0
   40.5940    6.5530   19.3640 H   0  0  0  0  0  0  0  0  0  0  0  0
   42.2320    8.3880   21.2460 H   0  0  0  0  0  0  0  0  0  0  0  0
   40.5050    8.0470   21.3270 H   0  0  0  0  0  0  0  0  0  0  0  0
   41.6750    6.7560   21.6460 H   0  0  0  0  0  0  0  0  0  0  0  0
   43.6350    8.8060   19.7580 H   0  0  0  0  0  0  0  0  0  0  0  0
   43.3320    9.4020   18.1280 H   0  0  0  0  0  0  0  0  0  0  0  0
   44.3470    7.9680   18.3870 H   0  0  0  0  0  0  0  0  0  0  0  0
   39.9510   10.9970   16.4560 H   0  0  0  0  0  0  0  0  0  0  0  0
   41.2920    9.8720   16.5460 H   0  0  0  0  0  0  0  0  0  0  0  0
   40.5850   10.5100   18.0410 H   0  0  0  0  0  0  0  0  0  0  0  0
   36.5330    7.8650   19.1620 H   0  0  0  0  0  0  0  0  0  0  0  0
   34.9210    7.5760   19.7830 H   0  0  0  0  0  0  0  0  0  0  0  0
   35.8570    8.9650   20.3730 H   0  0  0  0  0  0  0  0  0  0  0  0
   35.1360    9.0870   14.4710 H   0  0  0  0  0  0  0  0  0  0  0  0
   33.7220   10.1280   14.3250 H   0  0  0  0  0  0  0  0  0  0  0  0
   33.6860    8.7320   15.4110 H   0  0  0  0  0  0  0  0  0  0  0  0
   35.2450   12.1680   14.8920 H   0  0  0  0  0  0  0  0  0  0  0  0
   36.5980   11.0450   14.9810 H   0  0  0  0  0  0  0  0  0  0  0  0
   36.2520   12.1200   16.3460 H   0  0  0  0  0  0  0  0  0  0  0  0
  1  2  1  0  0  0  0
  1  6  1  0  0  0  0
  1 21  1  0  0  0  0
  1 22  1  0  0  0  0
  2  3  1  0  0  0  0
  2 23  1  0  0  0  0
  2 24  1  0  0  0  0
  3  4  1  0  0  0  0
  3 25  1  0  0  0  0
  3 26  1  0  0  0  0
  4  5  1  0  0  0  0
  4 27  1  0  0  0  0
  4 28  1  0  0  0  0
  5  6  2  0  0  0  0
  5 20  1  0  0  0  0
  6  7  1  0  0  0  0
  7  8  2  0  0  0  0
  7 29  1  0  0  0  0
  8  9  1  0  0  0  0
  8 30  1  0  0  0  0
  9 10  2  0  0  0  0
  9 19  1  0  0  0  0
 10 11  1  0  0  0  0
 10 31  1  0  0  0  0
 11 12  1  0  0  0  0
 11 13  2  0  0  0  0
 13 14  1  0  0  0  0
 13 15  1  0  0  0  0
 15 16  2  0  0  0  0
 15 18  1  0  0  0  0
 16 17  1  0  0  0  0
 16 32  1  0  0  0  0
 17 33  1  0  0  0  0
 17 34  1  0  0  0  0
 17 35  1  0  0  0  0
 18 36  1  0  0  0  0
 18 37  1  0  0  0  0
 18 38  1  0  0  0  0
 19 39  1  0  0  0  0
 19 40  1  0  0  0  0
 19 41  1  0  0  0  0
 20 42  1  0  0  0  0
 20 43  1  0  0  0  0
 20 44  1  0  0  0  0
 21 45  1  0  0  0  0
 21 46  1  0  0  0  0
 21 47  1  0  0  0  0
 22 48  1  0  0  0  0
 22 49  1  0  0  0  0
 22 50  1  0  0  0  0
M  END
>  <mseq>
1

>  <E>
52.082462

>  <dE>
3.9330215

>  <chi>
1

>  <rgyr>
3.9381652

>  <glob>
0.18927726

>  <ecc>
0.90941441

$$$$
1u19A_original.pdb
  MOE2011           3D

 50 50  0  0  0  0  0  0  0  0999 V2000
   36.6960   11.7790   15.5690 C   0  0  0  0  0  0  0  0  0  0  0  0
   35.3350   12.0450   14.8710 C   0  0  0  0  0  0  0  0  0  0  0  0
   34.2310   12.3700   15.8640 C   0  0  0  0  0  0  0  0  0  0  0  0
   34.0340   11.2190   16.8420 C   0  0  0  0  0  0  0  0  0  0  0  0
   35.3170   10.5960   17.3560 C   0  0  0  0  0  0  0  0  0  0  0  0
   36.5230   10.8370   16.7840 C   0  0  0  0  0  0  0  0  0  0  0  0
   37.7540   10.2300   17.2820 C   0  0  0  0  0  0  0  0  0  0  0  0
   38.0120    8.9120   17.2240 C   0  0  0  0  0  0  0  0  0  0  0  0
   39.2510    8.2840   17.6670 C   0  0  0  0  0  0  0  0  0  0  0  0
   39.7990    8.5830   18.8620 C   0  0  0  0  0  0  0  0  0  0  0  0
   40.9960    8.0110   19.4430 C   0  0  0  0  0  0  0  0  0  0  0  0
   41.7970    8.7310   19.6160 H   0  0  0  0  0  0  0  0  0  0  0  0
   41.2010    6.7380   19.8240 C   0  0  0  0  0  0  0  0  0  0  0  0
   42.1840    6.4900   20.2310 H   0  0  0  0  0  0  0  0  0  0  0  0
   40.2740    5.6130   19.7540 C   0  0  0  0  0  0  0  0  0  0  0  0
   39.0460    5.6890   20.3040 C   0  0  0  0  0  0  0  0  0  0  0  0
   37.9770    4.6430   20.3300 C   0  0  0  0  0  0  0  0  0  0  0  0
   40.8580    4.3950   19.0860 C   0  0  0  0  0  0  0  0  0  0  0  0
   39.8030    7.2820   16.6860 C   0  0  0  0  0  0  0  0  0  0  0  0
   35.0850    9.7090   18.5600 C   0  0  0  0  0  0  0  0  0  0  0  0
   37.6300   11.1800   14.4900 C   0  0  0  0  0  0  0  0  0  0  0  0
   37.3000   13.1200   16.0410 C   0  0  0  0  0  0  0  0  0  0  0  0
   35.4290   12.8670   14.1510 H   0  0  0  0  0  0  0  0  0  0  0  0
   35.0320   11.1620   14.2910 H   0  0  0  0  0  0  0  0  0  0  0  0
   34.4700   13.2890   16.4120 H   0  0  0  0  0  0  0  0  0  0  0  0
   33.2930   12.5620   15.3310 H   0  0  0  0  0  0  0  0  0  0  0  0
   33.4340   11.5890   17.6830 H   0  0  0  0  0  0  0  0  0  0  0  0
   33.4450   10.4300   16.3570 H   0  0  0  0  0  0  0  0  0  0  0  0
   38.5050   10.9230   17.6600 H   0  0  0  0  0  0  0  0  0  0  0  0
   37.2750    8.2370   16.7870 H   0  0  0  0  0  0  0  0  0  0  0  0
   39.3410    9.3470   19.4910 H   0  0  0  0  0  0  0  0  0  0  0  0
   38.7510    6.6140   20.8010 H   0  0  0  0  0  0  0  0  0  0  0  0
   37.7770    4.3460   21.3640 H   0  0  0  0  0  0  0  0  0  0  0  0
   37.0530    5.0570   19.9110 H   0  0  0  0  0  0  0  0  0  0  0  0
   38.2210    3.7460   19.7590 H   0  0  0  0  0  0  0  0  0  0  0  0
   41.7790    4.0840   19.5920 H   0  0  0  0  0  0  0  0  0  0  0  0
   41.0990    4.6120   18.0400 H   0  0  0  0  0  0  0  0  0  0  0  0
   40.1880    3.5320   19.0920 H   0  0  0  0  0  0  0  0  0  0  0  0
   40.8240    6.9700   16.9240 H   0  0  0  0  0  0  0  0  0  0  0  0
   39.8390    7.7120   15.6780 H   0  0  0  0  0  0  0  0  0  0  0  0
   39.1720    6.3870   16.6550 H   0  0  0  0  0  0  0  0  0  0  0  0
   34.5120   10.2510   19.3200 H   0  0  0  0  0  0  0  0  0  0  0  0
   36.0030    9.3750   19.0480 H   0  0  0  0  0  0  0  0  0  0  0  0
   34.5150    8.8220   18.2660 H   0  0  0  0  0  0  0  0  0  0  0  0
   37.2850   10.1910   14.1690 H   0  0  0  0  0  0  0  0  0  0  0  0
   38.6610   11.0760   14.8480 H   0  0  0  0  0  0  0  0  0  0  0  0
   37.6650   11.8230   13.6030 H   0  0  0  0  0  0  0  0  0  0  0  0
   37.3420   13.8450   15.2190 H   0  0  0  0  0  0  0  0  0  0  0  0
   38.3250   12.9950   16.4100 H   0  0  0  0  0  0  0  0  0  0  0  0
   36.7170   13.5700   16.8520 H   0  0  0  0  0  0  0  0  0  0  0  0
  1  2  1  0  0  0  0
  1  6  1  0  0  0  0
  1 21  1  0  0  0  0
  1 22  1  0  0  0  0
  2  3  1  0  0  0  0
  2 23  1  0  0  0  0
  2 24  1  0  0  0  0
  3  4  1  0  0  0  0
  3 25  1  0  0  0  0
  3 26  1  0  0  0  0
  4  5  1  0  0  0  0
  4 27  1  0  0  0  0
  4 28  1  0  0  0  0
  5  6  2  0  0  0  0
  5 20  1  0  0  0  0
  6  7  1  0  0  0  0
  7  8  2  0  0  0  0
  7 29  1  0  0  0  0
  8  9  1  0  0  0  0
  8 30  1  0  0  0  0
  9 10  2  0  0  0  0
  9 19  1  0  0  0  0
 10 11  1  0  0  0  0
 10 31  1  0  0  0  0
 11 12  1  0  0  0  0
 11 13  2  0  0  0  0
 13 14  1  0  0  0  0
 13 15  1  0  0  0  0
 15 16  2  0  0  0  0
 15 18  1  0  0  0  0
 16 17  1  0  0  0  0
 16 32  1  0  0  0  0
 17 33  1  0  0  0  0
 17 34  1  0  0  0  0
 17 35  1  0  0  0  0
 18 36  1  0  0  0  0
 18 37  1  0  0  0  0
 18 38  1  0  0  0  0
 19 39  1  0  0  0  0
 19 40  1  0  0  0  0
 19 41  1  0  0  0  0
 20 42  1  0  0  0  0
 20 43  1  0  0  0  0
 20 44  1  0  0  0  0
 21 45  1  0  0  0  0
 21 46  1  0  0  0  0
 21 47  1  0  0  0  0
 22 48  1  0  0  0  0
 22 49  1  0  0  0  0
 22 50  1  0  0  0  0
M  END
>  <mseq>
1

>  <E>
52.082462

>  <dE>
3.9330215

>  <chi>
1

>  <rgyr>
3.9377527

>  <glob>
0.18938194

>  <ecc>
0.90940726

$$$$
1u19A_original.pdb
  MOE2011           3D

 50 50  0  0  0  0  0  0  0  0999 V2000
   34.8950    6.9030   17.9460 C   0  0  0  0  0  0  0  0  0  0  0  0
   33.7400    6.4310   17.0210 C   0  0  0  0  0  0  0  0  0  0  0  0
   33.3110    7.5080   16.0380 C   0  0  0  0  0  0  0  0  0  0  0  0
   34.4780    7.9040   15.1430 C   0  0  0  0  0  0  0  0  0  0  0  0
   35.7960    8.0730   15.8690 C   0  0  0  0  0  0  0  0  0  0  0  0
   35.9850    7.6520   17.1440 C   0  0  0  0  0  0  0  0  0  0  0  0
   37.2420    7.8860   17.8520 C   0  0  0  0  0  0  0  0  0  0  0  0
   37.6610    9.1080   18.2250 C   0  0  0  0  0  0  0  0  0  0  0  0
   38.8970    9.4190   18.9430 C   0  0  0  0  0  0  0  0  0  0  0  0
   39.1680   10.7090   19.2300 C   0  0  0  0  0  0  0  0  0  0  0  0
   40.3440   11.1990   19.9160 C   0  0  0  0  0  0  0  0  0  0  0  0
   40.2720   11.2140   21.0040 H   0  0  0  0  0  0  0  0  0  0  0  0
   41.4590   11.6770   19.3400 C   0  0  0  0  0  0  0  0  0  0  0  0
   42.2410   12.0680   19.9940 H   0  0  0  0  0  0  0  0  0  0  0  0
   41.7310   11.8150   17.9140 C   0  0  0  0  0  0  0  0  0  0  0  0
   41.8090   10.7340   17.1150 C   0  0  0  0  0  0  0  0  0  0  0  0
   42.0680   10.6890   15.6420 C   0  0  0  0  0  0  0  0  0  0  0  0
   41.9570   13.2410   17.4820 C   0  0  0  0  0  0  0  0  0  0  0  0
   39.8030    8.2740   19.3300 C   0  0  0  0  0  0  0  0  0  0  0  0
   36.8510    8.7330   15.0090 C   0  0  0  0  0  0  0  0  0  0  0  0
   34.3240    7.8430   19.0320 C   0  0  0  0  0  0  0  0  0  0  0  0
   35.4430    5.6360   18.6440 C   0  0  0  0  0  0  0  0  0  0  0  0
   34.0540    5.5450   16.4510 H   0  0  0  0  0  0  0  0  0  0  0  0
   32.8750    6.1180   17.6190 H   0  0  0  0  0  0  0  0  0  0  0  0
   32.4830    7.1420   15.4200 H   0  0  0  0  0  0  0  0  0  0  0  0
   32.9340    8.3870   16.5740 H   0  0  0  0  0  0  0  0  0  0  0  0
   34.6100    7.1400   14.3660 H   0  0  0  0  0  0  0  0  0  0  0  0
   34.2150    8.8380   14.6300 H   0  0  0  0  0  0  0  0  0  0  0  0
   37.8160    6.9930   18.0900 H   0  0  0  0  0  0  0  0  0  0  0  0
   37.0300    9.9620   17.9730 H   0  0  0  0  0  0  0  0  0  0  0  0
   38.4650   11.4950   18.9510 H   0  0  0  0  0  0  0  0  0  0  0  0
   41.6710    9.7470   17.5560 H   0  0  0  0  0  0  0  0  0  0  0  0
   43.0210   10.1880   15.4490 H   0  0  0  0  0  0  0  0  0  0  0  0
   41.2760   10.1130   15.1520 H   0  0  0  0  0  0  0  0  0  0  0  0
   42.0950   11.6720   15.1690 H   0  0  0  0  0  0  0  0  0  0  0  0
   42.7420   13.7070   18.0890 H   0  0  0  0  0  0  0  0  0  0  0  0
   41.0370   13.8240   17.6030 H   0  0  0  0  0  0  0  0  0  0  0  0
   42.2690   13.3340   16.4390 H   0  0  0  0  0  0  0  0  0  0  0  0
   40.1500    7.7390   18.4400 H   0  0  0  0  0  0  0  0  0  0  0  0
   39.2750    7.5690   19.9820 H   0  0  0  0  0  0  0  0  0  0  0  0
   40.6950    8.5980   19.8750 H   0  0  0  0  0  0  0  0  0  0  0  0
   36.8980    8.2410   14.0310 H   0  0  0  0  0  0  0  0  0  0  0  0
   37.8580    8.6810   15.4300 H   0  0  0  0  0  0  0  0  0  0  0  0
   36.6010    9.7870   14.8520 H   0  0  0  0  0  0  0  0  0  0  0  0
   33.4850    7.3730   19.5590 H   0  0  0  0  0  0  0  0  0  0  0  0
   33.9640    8.7860   18.6080 H   0  0  0  0  0  0  0  0  0  0  0  0
   35.0790    8.0920   19.7880 H   0  0  0  0  0  0  0  0  0  0  0  0
   36.1630    5.8780   19.4340 H   0  0  0  0  0  0  0  0  0  0  0  0
   35.9390    4.9700   17.9280 H   0  0  0  0  0  0  0  0  0  0  0  0
   34.6330    5.0680   19.1180 H   0  0  0  0  0  0  0  0  0  0  0  0
  1  2  1  0  0  0  0
  1  6  1  0  0  0  0
  1 21  1  0  0  0  0
  1 22  1  0  0  0  0
  2  3  1  0  0  0  0
  2 23  1  0  0  0  0
  2 24  1  0  0  0  0
  3  4  1  0  0  0  0
  3 25  1  0  0  0  0
  3 26  1  0  0  0  0
  4  5  1  0  0  0  0
  4 27  1  0  0  0  0
  4 28  1  0  0  0  0
  5  6  2  0  0  0  0
  5 20  1  0  0  0  0
  6  7  1  0  0  0  0
  7  8  2  0  0  0  0
  7 29  1  0  0  0  0
  8  9  1  0  0  0  0
  8 30  1  0  0  0  0
  9 10  2  0  0  0  0
  9 19  1  0  0  0  0
 10 11  1  0  0  0  0
 10 31  1  0  0  0  0
 11 12  1  0  0  0  0
 11 13  2  0  0  0  0
 13 14  1  0  0  0  0
 13 15  1  0  0  0  0
 15 16  2  0  0  0  0
 15 18  1  0  0  0  0
 16 17  1  0  0  0  0
 16 32  1  0  0  0  0
 17 33  1  0  0  0  0
 17 34  1  0  0  0  0
 17 35  1  0  0  0  0
 18 36  1  0  0  0  0
 18 37  1  0  0  0  0
 18 38  1  0  0  0  0
 19 39  1  0  0  0  0
 19 40  1  0  0  0  0
 19 41  1  0  0  0  0
 20 42  1  0  0  0  0
 20 43  1  0  0  0  0
 20 44  1  0  0  0  0
 21 45  1  0  0  0  0
 21 46  1  0  0  0  0
 21 47  1  0  0  0  0
 22 48  1  0  0  0  0
 22 49  1  0  0  0  0
 22 50  1  0  0  0  0
M  END
>  <mseq>
1

>  <E>
52.190525

>  <dE>
4.0410867

>  <chi>
1

>  <rgyr>
3.9454198

>  <glob>
0.20050938

>  <ecc>
0.90349954

$$$$
1u19A_original.pdb
  MOE2011           3D

 50 50  0  0  0  0  0  0  0  0999 V2000
   38.5860   11.1290   14.7000 C   0  0  0  0  0  0  0  0  0  0  0  0
   38.8940   12.6280   14.4350 C   0  0  0  0  0  0  0  0  0  0  0  0
   39.6940   13.2610   15.5620 C   0  0  0  0  0  0  0  0  0  0  0  0
   38.9210   13.1800   16.8720 C   0  0  0  0  0  0  0  0  0  0  0  0
   38.2510   11.8450   17.1230 C   0  0  0  0  0  0  0  0  0  0  0  0
   38.1230   10.9010   16.1580 C   0  0  0  0  0  0  0  0  0  0  0  0
   37.5360    9.5920   16.4380 C   0  0  0  0  0  0  0  0  0  0  0  0
   38.1280    8.6700   17.2170 C   0  0  0  0  0  0  0  0  0  0  0  0
   37.6110    7.3390   17.5340 C   0  0  0  0  0  0  0  0  0  0  0  0
   38.3350    6.5430   18.3470 C   0  0  0  0  0  0  0  0  0  0  0  0
   37.9710    5.2100   18.7760 C   0  0  0  0  0  0  0  0  0  0  0  0
   38.2770    4.4080   18.1040 H   0  0  0  0  0  0  0  0  0  0  0  0
   37.3590    4.8850   19.9270 C   0  0  0  0  0  0  0  0  0  0  0  0
   37.2050    3.8250   20.1380 H   0  0  0  0  0  0  0  0  0  0  0  0
   36.9360    5.7870   20.9920 C   0  0  0  0  0  0  0  0  0  0  0  0
   35.9850    6.7160   20.7760 C   0  0  0  0  0  0  0  0  0  0  0  0
   35.4390    7.7210   21.7400 C   0  0  0  0  0  0  0  0  0  0  0  0
   37.6200    5.5240   22.3080 C   0  0  0  0  0  0  0  0  0  0  0  0
   36.2910    6.9260   16.9260 C   0  0  0  0  0  0  0  0  0  0  0  0
   37.7420   11.7100   18.5410 C   0  0  0  0  0  0  0  0  0  0  0  0
   37.5120   10.7130   13.6680 C   0  0  0  0  0  0  0  0  0  0  0  0
   39.8590   10.2940   14.4330 C   0  0  0  0  0  0  0  0  0  0  0  0
   39.4400   12.7450   13.4900 H   0  0  0  0  0  0  0  0  0  0  0  0
   37.9550   13.1880   14.3170 H   0  0  0  0  0  0  0  0  0  0  0  0
   40.6650   12.7630   15.6670 H   0  0  0  0  0  0  0  0  0  0  0  0
   39.9060   14.3100   15.3260 H   0  0  0  0  0  0  0  0  0  0  0  0
   39.6120   13.4090   17.6920 H   0  0  0  0  0  0  0  0  0  0  0  0
   38.1470   13.9590   16.8810 H   0  0  0  0  0  0  0  0  0  0  0  0
   36.5880    9.3910   15.9450 H   0  0  0  0  0  0  0  0  0  0  0  0
   39.0890    8.9260   17.6680 H   0  0  0  0  0  0  0  0  0  0  0  0
   39.2950    6.8810   18.7370 H   0  0  0  0  0  0  0  0  0  0  0  0
   35.5290    6.7790   19.7880 H   0  0  0  0  0  0  0  0  0  0  0  0
   34.3820    7.5130   21.9330 H   0  0  0  0  0  0  0  0  0  0  0  0
   35.9630    7.7450   22.6970 H   0  0  0  0  0  0  0  0  0  0  0  0
   35.5130    8.7220   21.3010 H   0  0  0  0  0  0  0  0  0  0  0  0
   38.6910    5.7410   22.2280 H   0  0  0  0  0  0  0  0  0  0  0  0
   37.5030    4.4750   22.6000 H   0  0  0  0  0  0  0  0  0  0  0  0
   37.2250    6.1250   23.1290 H   0  0  0  0  0  0  0  0  0  0  0  0
   35.9890    5.9120   17.2040 H   0  0  0  0  0  0  0  0  0  0  0  0
   36.3480    6.9480   15.8320 H   0  0  0  0  0  0  0  0  0  0  0  0
   35.4890    7.5990   17.2500 H   0  0  0  0  0  0  0  0  0  0  0  0
   37.1640   12.6000   18.8160 H   0  0  0  0  0  0  0  0  0  0  0  0
   38.5840   11.6180   19.2350 H   0  0  0  0  0  0  0  0  0  0  0  0
   37.0800   10.8530   18.6910 H   0  0  0  0  0  0  0  0  0  0  0  0
   37.8220   10.9800   12.6510 H   0  0  0  0  0  0  0  0  0  0  0  0
   36.5560   11.2120   13.8660 H   0  0  0  0  0  0  0  0  0  0  0  0
   37.3330    9.6320   13.6710 H   0  0  0  0  0  0  0  0  0  0  0  0
   39.6530    9.2180   14.4760 H   0  0  0  0  0  0  0  0  0  0  0  0
   40.6470   10.5040   15.1650 H   0  0  0  0  0  0  0  0  0  0  0  0
   40.2670   10.5040   13.4370 H   0  0  0  0  0  0  0  0  0  0  0  0
  1  2  1  0  0  0  0
  1  6  1  0  0  0  0
  1 21  1  0  0  0  0
  1 22  1  0  0  0  0
  2  3  1  0  0  0  0
  2 23  1  0  0  0  0
  2 24  1  0  0  0  0
  3  4  1  0  0  0  0
  3 25  1  0  0  0  0
  3 26  1  0  0  0  0
  4  5  1  0  0  0  0
  4 27  1  0  0  0  0
  4 28  1  0  0  0  0
  5  6  2  0  0  0  0
  5 20  1  0  0  0  0
  6  7  1  0  0  0  0
  7  8  2  0  0  0  0
  7 29  1  0  0  0  0
  8  9  1  0  0  0  0
  8 30  1  0  0  0  0
  9 10  2  0  0  0  0
  9 19  1  0  0  0  0
 10 11  1  0  0  0  0
 10 31  1  0  0  0  0
 11 12  1  0  0  0  0
 11 13  2  0  0  0  0
 13 14  1  0  0  0  0
 13 15  1  0  0  0  0
 15 16  2  0  0  0  0
 15 18  1  0  0  0  0
 16 17  1  0  0  0  0
 16 32  1  0  0  0  0
 17 33  1  0  0  0  0
 17 34  1  0  0  0  0
 17 35  1  0  0  0  0
 18 36  1  0  0  0  0
 18 37  1  0  0  0  0
 18 38  1  0  0  0  0
 19 39  1  0  0  0  0
 19 40  1  0  0  0  0
 19 41  1  0  0  0  0
 20 42  1  0  0  0  0
 20 43  1  0  0  0  0
 20 44  1  0  0  0  0
 21 45  1  0  0  0  0
 21 46  1  0  0  0  0
 21 47  1  0  0  0  0
 22 48  1  0  0  0  0
 22 49  1  0  0  0  0
 22 50  1  0  0  0  0
M  END
>  <mseq>
1

>  <E>
52.19054

>  <dE>
4.0411005

>  <chi>
1

>  <rgyr>
3.9451809

>  <glob>
0.20053226

>  <ecc>
0.90358508

$$$$
1u19A_original.pdb
  MOE2011           3D

 50 50  0  0  0  0  0  0  0  0999 V2000
   35.0640    9.1940   16.3220 C   0  0  0  0  0  0  0  0  0  0  0  0
   33.5150    9.1950   16.2170 C   0  0  0  0  0  0  0  0  0  0  0  0
   32.9020    7.8980   16.7190 C   0  0  0  0  0  0  0  0  0  0  0  0
   33.2590    7.6740   18.1830 C   0  0  0  0  0  0  0  0  0  0  0  0
   34.7030    7.9710   18.5280 C   0  0  0  0  0  0  0  0  0  0  0  0
   35.5340    8.6290   17.6830 C   0  0  0  0  0  0  0  0  0  0  0  0
   36.9420    8.8450   18.0020 C   0  0  0  0  0  0  0  0  0  0  0  0
   37.8480    7.8540   18.0700 C   0  0  0  0  0  0  0  0  0  0  0  0
   39.2680    8.0510   18.3360 C   0  0  0  0  0  0  0  0  0  0  0  0
   39.6860    8.8280   19.3550 C   0  0  0  0  0  0  0  0  0  0  0  0
   41.0560    9.0920   19.7290 C   0  0  0  0  0  0  0  0  0  0  0  0
   41.3380    8.6440   20.6840 H   0  0  0  0  0  0  0  0  0  0  0  0
   41.9950    9.8000   19.0780 C   0  0  0  0  0  0  0  0  0  0  0  0
   42.9790    9.8040   19.5540 H   0  0  0  0  0  0  0  0  0  0  0  0
   41.9240   10.5770   17.8390 C   0  0  0  0  0  0  0  0  0  0  0  0
   43.0820   10.8790   17.2140 C   0  0  0  0  0  0  0  0  0  0  0  0
   43.2630   11.6460   15.9400 C   0  0  0  0  0  0  0  0  0  0  0  0
   40.5860   11.0820   17.3620 C   0  0  0  0  0  0  0  0  0  0  0  0
   40.1720    7.2680   17.4170 C   0  0  0  0  0  0  0  0  0  0  0  0
   35.0840    7.4720   19.9040 C   0  0  0  0  0  0  0  0  0  0  0  0
   35.6500    8.3310   15.1810 C   0  0  0  0  0  0  0  0  0  0  0  0
   35.5190   10.6570   16.1010 C   0  0  0  0  0  0  0  0  0  0  0  0
   33.1000   10.0260   16.8050 H   0  0  0  0  0  0  0  0  0  0  0  0
   33.2010    9.3680   15.1800 H   0  0  0  0  0  0  0  0  0  0  0  0
   31.8120    7.9320   16.6100 H   0  0  0  0  0  0  0  0  0  0  0  0
   33.2490    7.0520   16.1150 H   0  0  0  0  0  0  0  0  0  0  0  0
   32.6190    8.3090   18.8100 H   0  0  0  0  0  0  0  0  0  0  0  0
   33.0230    6.6340   18.4380 H   0  0  0  0  0  0  0  0  0  0  0  0
   37.2470    9.8810   18.1430 H   0  0  0  0  0  0  0  0  0  0  0  0
   37.5390    6.8260   17.8760 H   0  0  0  0  0  0  0  0  0  0  0  0
   38.9550    9.2900   20.0200 H   0  0  0  0  0  0  0  0  0  0  0  0
   44.0240   10.5220   17.6330 H   0  0  0  0  0  0  0  0  0  0  0  0
   43.7110   12.6210   16.1520 H   0  0  0  0  0  0  0  0  0  0  0  0
   43.9410   11.0960   15.2790 H   0  0  0  0  0  0  0  0  0  0  0  0
   42.3330   11.8000   15.3870 H   0  0  0  0  0  0  0  0  0  0  0  0
   39.9480   11.3780   18.2010 H   0  0  0  0  0  0  0  0  0  0  0  0
   40.0720   10.3240   16.7660 H   0  0  0  0  0  0  0  0  0  0  0  0
   40.6790   11.9810   16.7430 H   0  0  0  0  0  0  0  0  0  0  0  0
   39.9140    6.2030   17.4380 H   0  0  0  0  0  0  0  0  0  0  0  0
   41.2290    7.3410   17.6880 H   0  0  0  0  0  0  0  0  0  0  0  0
   40.0690    7.6260   16.3870 H   0  0  0  0  0  0  0  0  0  0  0  0
   36.0460    7.8500   20.2590 H   0  0  0  0  0  0  0  0  0  0  0  0
   35.1240    6.3780   19.9090 H   0  0  0  0  0  0  0  0  0  0  0  0
   34.3360    7.7920   20.6380 H   0  0  0  0  0  0  0  0  0  0  0  0
   36.7420    8.4110   15.1340 H   0  0  0  0  0  0  0  0  0  0  0  0
   35.2620    8.6490   14.2070 H   0  0  0  0  0  0  0  0  0  0  0  0
   35.4070    7.2700   15.3050 H   0  0  0  0  0  0  0  0  0  0  0  0
   36.6070   10.7400   16.0030 H   0  0  0  0  0  0  0  0  0  0  0  0
   35.2050   11.3000   16.9320 H   0  0  0  0  0  0  0  0  0  0  0  0
   35.0860   11.0670   15.1810 H   0  0  0  0  0  0  0  0  0  0  0  0
  1  2  1  0  0  0  0
  1  6  1  0  0  0  0
  1 21  1  0  0  0  0
  1 22  1  0  0  0  0
  2  3  1  0  0  0  0
  2 23  1  0  0  0  0
  2 24  1  0  0  0  0
  3  4  1  0  0  0  0
  3 25  1  0  0  0  0
  3 26  1  0  0  0  0
  4  5  1  0  0  0  0
  4 27  1  0  0  0  0
  4 28  1  0  0  0  0
  5  6  2  0  0  0  0
  5 20  1  0  0  0  0
  6  7  1  0  0  0  0
  7  8  2  0  0  0  0
  7 29  1  0  0  0  0
  8  9  1  0  0  0  0
  8 30  1  0  0  0  0
  9 10  2  0  0  0  0
  9 19  1  0  0  0  0
 10 11  1  0  0  0  0
 10 31  1  0  0  0  0
 11 12  1  0  0  0  0
 11 13  2  0  0  0  0
 13 14  1  0  0  0  0
 13 15  1  0  0  0  0
 15 16  2  0  0  0  0
 15 18  1  0  0  0  0
 16 17  1  0  0  0  0
 16 32  1  0  0  0  0
 17 33  1  0  0  0  0
 17 34  1  0  0  0  0
 17 35  1  0  0  0  0
 18 36  1  0  0  0  0
 18 37  1  0  0  0  0
 18 38  1  0  0  0  0
 19 39  1  0  0  0  0
 19 40  1  0  0  0  0
 19 41  1  0  0  0  0
 20 42  1  0  0  0  0
 20 43  1  0  0  0  0
 20 44  1  0  0  0  0
 21 45  1  0  0  0  0
 21 46  1  0  0  0  0
 21 47  1  0  0  0  0
 22 48  1  0  0  0  0
 22 49  1  0  0  0  0
 22 50  1  0  0  0  0
M  END
>  <mseq>
1

>  <E>
[truncated: 110,982 more chars]
