# Supplementary material for: Assessment and Challenges of Ligand Docking into Comparative Models of G-Protein Coupled Receptors
Source: PLoS One. 2013 Jul 2;8(7):e67302. doi: 10.1371/journal.pone.0067302 (PMC3699586; doi:10.1371/journal.pone.0067302)
Supplement: File S2 — Files for protocol capture. The input files necessary to carry out the steps outlined in the protocol capture in File S1 as well as the output files relating to the results found in the manuscript are provided in this attachment. (ZIP) [file pone.0067302.s015.zip › FileS2_GPCR_model_dock/rosetta_inputs/1u19A_clean.pdb]

ATOM      1  N   PRO A   1      62.773  11.193  14.614  1.00 52.11           N  
ATOM      2  CA  PRO A   1      61.546  11.944  14.351  1.00 51.15           C  
ATOM      3  C   PRO A   1      60.675  11.351  13.249  1.00 51.04           C  
ATOM      4  O   PRO A   1      59.445  11.461  13.320  1.00 52.47           O  
ATOM      5  CB  PRO A   1      62.072  13.333  14.016  1.00 50.49           C  
ATOM      6  CG  PRO A   1      63.236  13.445  14.940  1.00 50.93           C  
ATOM      7  CD  PRO A   1      63.921  12.112  14.740  1.00 51.49           C  
ATOM      8  N   TRP A   2      61.282  10.713  12.251  1.00 50.33           N  
ATOM      9  CA  TRP A   2      60.502  10.123  11.166  1.00 49.69           C  
ATOM     10  C   TRP A   2      59.603   9.011  11.674  1.00 49.03           C  
ATOM     11  O   TRP A   2      58.539   8.775  11.105  1.00 49.88           O  
ATOM     12  CB  TRP A   2      61.413   9.573  10.064  1.00 50.26           C  
ATOM     13  CG  TRP A   2      62.260   8.403  10.450  1.00 49.95           C  
ATOM     14  CD1 TRP A   2      63.540   8.434  10.913  1.00 50.75           C  
ATOM     15  CD2 TRP A   2      61.896   7.021  10.366  1.00 50.07           C  
ATOM     16  CE2 TRP A   2      63.014   6.268  10.791  1.00 49.98           C  
ATOM     17  CE3 TRP A   2      60.737   6.346   9.971  1.00 50.78           C  
ATOM     18  NE1 TRP A   2      64.005   7.153  11.120  1.00 50.41           N  
ATOM     19  CZ2 TRP A   2      63.006   4.878  10.831  1.00 50.01           C  
ATOM     20  CZ3 TRP A   2      60.729   4.961  10.012  1.00 50.53           C  
ATOM     21  CH2 TRP A   2      61.857   4.242  10.439  1.00 50.23           C  
ATOM     22  N   GLN A   3      60.027   8.334  12.734  1.00 47.39           N  
ATOM     23  CA  GLN A   3      59.254   7.251  13.307  1.00 45.84           C  
ATOM     24  C   GLN A   3      58.003   7.809  13.949  1.00 44.09           C  
ATOM     25  O   GLN A   3      56.985   7.154  13.953  1.00 43.39           O  
ATOM     26  CB  GLN A   3      60.128   6.499  14.301  1.00 47.26           C  
ATOM     27  CG  GLN A   3      61.401   5.955  13.640  1.00 49.06           C  
ATOM     28  CD  GLN A   3      62.307   5.186  14.592  1.00 50.37           C  
ATOM     29  NE2 GLN A   3      62.421   3.879  14.371  1.00 51.74           N  
ATOM     30  OE1 GLN A   3      62.895   5.754  15.508  1.00 51.24           O  
ATOM     31  N   PHE A   4      58.061   9.014  14.486  1.00 42.51           N  
ATOM     32  CA  PHE A   4      56.853   9.574  15.043  1.00 41.69           C  
ATOM     33  C   PHE A   4      55.945   9.903  13.900  1.00 42.67           C  
ATOM     34  O   PHE A   4      54.740   9.782  14.036  1.00 43.09           O  
ATOM     35  CB  PHE A   4      57.134  10.836  15.824  1.00 41.03           C  
ATOM     36  CG  PHE A   4      57.719  10.587  17.164  1.00 40.89           C  
ATOM     37  CD1 PHE A   4      59.066  10.321  17.310  1.00 42.12           C  
ATOM     38  CD2 PHE A   4      56.920  10.594  18.288  1.00 40.26           C  
ATOM     39  CE1 PHE A   4      59.606  10.065  18.562  1.00 41.77           C  
ATOM     40  CE2 PHE A   4      57.447  10.341  19.536  1.00 40.28           C  
ATOM     41  CZ  PHE A   4      58.787  10.078  19.675  1.00 41.93           C  
ATOM     42  N   SER A   5      56.525  10.323  12.775  1.00 43.24           N  
ATOM     43  CA  SER A   5      55.762  10.666  11.568  1.00 43.83           C  
ATOM     44  C   SER A   5      55.022   9.448  11.084  1.00 44.03           C  
ATOM     45  O   SER A   5      53.932   9.551  10.521  1.00 43.65           O  
ATOM     46  CB  SER A   5      56.707  11.147  10.471  1.00 44.42           C  
ATOM     47  OG  SER A   5      57.410  12.301  10.885  1.00 45.67           O  
ATOM     48  N   MET A   6      55.654   8.300  11.288  1.00 44.42           N  
ATOM     49  CA  MET A   6      55.099   7.012  10.933  1.00 45.11           C  
ATOM     50  C   MET A   6      53.845   6.820  11.733  1.00 43.72           C  
ATOM     51  O   MET A   6      52.793   6.546  11.166  1.00 43.83           O  
ATOM     52  CB  MET A   6      56.090   5.922  11.297  1.00 49.83           C  
ATOM     53  CG  MET A   6      57.222   5.757  10.327  1.00 55.09           C  
ATOM     54  SD  MET A   6      56.635   4.728   8.986  1.00 64.91           S  
ATOM     55  CE  MET A   6      55.830   6.038   7.812  1.00 61.65           C  
ATOM     56  N   LEU A   7      53.965   6.947  13.053  1.00 41.69           N  
ATOM     57  CA  LEU A   7      52.825   6.809  13.942  1.00 39.43           C  
ATOM     58  C   LEU A   7      51.760   7.749  13.484  1.00 39.28           C  
ATOM     59  O   LEU A   7      50.613   7.340  13.356  1.00 39.74           O  
ATOM     60  CB  LEU A   7      53.212   7.173  15.367  1.00 38.47           C  
ATOM     61  CG  LEU A   7      54.294   6.319  16.013  1.00 37.65           C  
ATOM     62  CD1 LEU A   7      54.607   6.831  17.407  1.00 36.12           C  
ATOM     63  CD2 LEU A   7      53.809   4.900  16.060  1.00 36.72           C  
ATOM     64  N   ALA A   8      52.144   8.999  13.220  1.00 38.51           N  
ATOM     65  CA  ALA A   8      51.207  10.029  12.777  1.00 38.38           C  
ATOM     66  C   ALA A   8      50.566   9.636  11.462  1.00 38.70           C  
ATOM     67  O   ALA A   8      49.343   9.653  11.353  1.00 39.91           O  
ATOM     68  CB  ALA A   8      51.914  11.363  12.648  1.00 37.42           C  
ATOM     69  N   ALA A   9      51.373   9.293  10.464  1.00 38.10           N  
ATOM     70  CA  ALA A   9      50.839   8.887   9.166  1.00 37.99           C  
ATOM     71  C   ALA A   9      49.864   7.730   9.377  1.00 38.10           C  
ATOM     72  O   ALA A   9      48.760   7.730   8.854  1.00 38.96           O  
ATOM     73  CB  ALA A   9      51.975   8.448   8.263  1.00 37.25           C  
ATOM     74  N   TYR A  10      50.294   6.752  10.161  1.00 38.21           N  
ATOM     75  CA  TYR A  10      49.505   5.576  10.488  1.00 38.19           C  
ATOM     76  C   TYR A  10      48.165   5.940  11.150  1.00 39.26           C  
ATOM     77  O   TYR A  10      47.094   5.529  10.667  1.00 39.81           O  
ATOM     78  CB  TYR A  10      50.325   4.706  11.420  1.00 36.82           C  
ATOM     79  CG  TYR A  10      49.593   3.540  12.016  1.00 35.03           C  
ATOM     80  CD1 TYR A  10      49.226   2.453  11.240  1.00 35.25           C  
ATOM     81  CD2 TYR A  10      49.355   3.484  13.381  1.00 35.02           C  
ATOM     82  CE1 TYR A  10      48.655   1.327  11.817  1.00 35.63           C  
ATOM     83  CE2 TYR A  10      48.784   2.376  13.972  1.00 35.31           C  
ATOM     84  CZ  TYR A  10      48.446   1.294  13.190  1.00 36.38           C  
ATOM     85  OH  TYR A  10      47.968   0.150  13.799  1.00 38.88           O  
ATOM     86  N   MET A  11      48.207   6.687  12.253  1.00 39.54           N  
ATOM     87  CA  MET A  11      46.967   7.054  12.939  1.00 39.27           C  
ATOM     88  C   MET A  11      46.062   7.762  11.992  1.00 40.04           C  
ATOM     89  O   MET A  11      44.853   7.664  12.103  1.00 39.78           O  
ATOM     90  CB  MET A  11      47.244   7.950  14.141  1.00 38.24           C  
ATOM     91  CG  MET A  11      47.875   7.227  15.312  1.00 39.39           C  
ATOM     92  SD  MET A  11      47.169   5.548  15.618  1.00 42.50           S  
ATOM     93  CE  MET A  11      45.382   5.862  15.725  1.00 40.90           C  
ATOM     94  N   PHE A  12      46.653   8.481  11.054  1.00 40.44           N  
ATOM     95  CA  PHE A  12      45.873   9.204  10.092  1.00 41.68           C  
ATOM     96  C   PHE A  12      45.096   8.242   9.200  1.00 42.48           C  
ATOM     97  O   PHE A  12      43.882   8.417   9.036  1.00 42.51           O  
ATOM     98  CB  PHE A  12      46.784  10.071   9.237  1.00 43.09           C  
ATOM     99  CG  PHE A  12      46.083  10.696   8.068  1.00 44.36           C  
ATOM    100  CD1 PHE A  12      45.390  11.883   8.213  1.00 45.21           C  
ATOM    101  CD2 PHE A  12      46.071  10.062   6.825  1.00 45.08           C  
ATOM    102  CE1 PHE A  12      44.694  12.429   7.143  1.00 46.18           C  
ATOM    103  CE2 PHE A  12      45.376  10.601   5.747  1.00 45.37           C  
ATOM    104  CZ  PHE A  12      44.687  11.783   5.903  1.00 45.74           C  
ATOM    105  N   LEU A  13      45.778   7.247   8.622  1.00 42.88           N  
ATOM    106  CA  LEU A  13      45.136   6.274   7.720  1.00 43.04           C  
ATOM    107  C   LEU A  13      44.091   5.480   8.436  1.00 43.92           C  
ATOM    108  O   LEU A  13      43.077   5.157   7.823  1.00 45.21           O  
ATOM    109  CB  LEU A  13      46.154   5.312   7.125  1.00 42.25           C  
ATOM    110  CG  LEU A  13      47.237   5.946   6.256  1.00 41.88           C  
ATOM    111  CD1 LEU A  13      48.216   4.867   5.771  1.00 40.66           C  
ATOM    112  CD2 LEU A  13      46.575   6.671   5.095  1.00 41.13           C  
ATOM    113  N   LEU A  14      44.335   5.145   9.709  1.00 44.06           N  
ATOM    114  CA  LEU A  14      43.364   4.399  10.526  1.00 43.95           C  
ATOM    115  C   LEU A  14      42.076   5.226  10.735  1.00 44.22           C  
ATOM    116  O   LEU A  14      40.980   4.672  10.760  1.00 44.58           O  
ATOM    117  CB  LEU A  14      43.945   4.065  11.910  1.00 43.00           C  
ATOM    118  CG  LEU A  14      44.585   2.721  12.240  1.00 41.74           C  
ATOM    119  CD1 LEU A  14      44.781   2.631  13.760  1.00 41.03           C  
ATOM    120  CD2 LEU A  14      43.699   1.589  11.772  1.00 41.45           C  
ATOM    121  N   ILE A  15      42.206   6.535  10.916  1.00 44.86           N  
ATOM    122  CA  ILE A  15      41.038   7.369  11.118  1.00 45.04           C  
ATOM    123  C   ILE A  15      40.293   7.476   9.817  1.00 45.85           C  
ATOM    124  O   ILE A  15      39.078   7.531   9.822  1.00 46.88           O  
ATOM    125  CB  ILE A  15      41.436   8.770  11.621  1.00 44.97           C  
ATOM    126  CG1 ILE A  15      42.010   8.654  13.034  1.00 45.10           C  
ATOM    127  CG2 ILE A  15      40.235   9.693  11.605  1.00 43.90           C  
ATOM    128  CD1 ILE A  15      42.576   9.927  13.592  1.00 44.94           C  
ATOM    129  N   MET A  16      41.013   7.468   8.704  1.00 46.45           N  
ATOM    130  CA  MET A  16      40.390   7.580   7.388  1.00 47.22           C  
ATOM    131  C   MET A  16      39.645   6.304   6.992  1.00 46.97           C  
ATOM    132  O   MET A  16      38.723   6.360   6.175  1.00 46.84           O  
ATOM    133  CB  MET A  16      41.456   7.916   6.352  1.00 48.66           C  
ATOM    134  CG  MET A  16      40.911   8.065   4.974  1.00 50.95           C  
ATOM    135  SD  MET A  16      42.013   9.052   4.018  1.00 55.48           S  
ATOM    136  CE  MET A  16      41.636  10.657   4.764  1.00 55.02           C  
ATOM    137  N   LEU A  17      40.050   5.170   7.555  1.00 46.90           N  
ATOM    138  CA  LEU A  17      39.420   3.871   7.290  1.00 46.07           C  
ATOM    139  C   LEU A  17      38.345   3.600   8.317  1.00 45.63           C  
ATOM    140  O   LEU A  17      37.249   3.191   7.975  1.00 45.93           O  
ATOM    141  CB  LEU A  17      40.450   2.752   7.390  1.00 46.86           C  
ATOM    142  CG  LEU A  17      41.158   2.291   6.131  1.00 47.61           C  
ATOM    143  CD1 LEU A  17      42.298   1.362   6.501  1.00 47.21           C  
ATOM    144  CD2 LEU A  17      40.139   1.604   5.232  1.00 48.87           C  
ATOM    145  N   GLY A  18      38.685   3.827   9.582  1.00 45.22           N  
ATOM    146  CA  GLY A  18      37.767   3.574  10.676  1.00 44.90           C  
ATOM    147  C   GLY A  18      36.497   4.380  10.721  1.00 44.75           C  
ATOM    148  O   GLY A  18      35.468   3.884  11.163  1.00 44.76           O  
ATOM    149  N   PHE A  19      36.560   5.628  10.281  1.00 45.13           N  
ATOM    150  CA  PHE A  19      35.368   6.446  10.307  1.00 45.65           C  
ATOM    151  C   PHE A  19      34.358   5.938   9.291  1.00 45.91           C  
ATOM    152  O   PHE A  19      33.273   5.486   9.692  1.00 45.90           O  
ATOM    153  CB  PHE A  19      35.683   7.917  10.041  1.00 46.43           C  
ATOM    154  CG  PHE A  19      34.454   8.739   9.806  1.00 48.61           C  
ATOM    155  CD1 PHE A  19      33.327   8.576  10.634  1.00 49.02           C  
ATOM    156  CD2 PHE A  19      34.374   9.608   8.718  1.00 49.50           C  
ATOM    157  CE1 PHE A  19      32.132   9.258  10.376  1.00 49.51           C  
ATOM    158  CE2 PHE A  19      33.180  10.297   8.448  1.00 50.33           C  
ATOM    159  CZ  PHE A  19      32.055  10.116   9.282  1.00 49.77           C  
ATOM    160  N   PRO A  20      34.690   5.983   7.975  1.00 45.76           N  
ATOM    161  CA  PRO A  20      33.726   5.499   6.978  1.00 45.16           C  
ATOM    162  C   PRO A  20      33.205   4.086   7.208  1.00 45.13           C  
ATOM    163  O   PRO A  20      31.998   3.882   7.197  1.00 46.49           O  
ATOM    164  CB  PRO A  20      34.485   5.650   5.650  1.00 44.98           C  
ATOM    165  CG  PRO A  20      35.924   5.586   6.040  1.00 44.93           C  
ATOM    166  CD  PRO A  20      35.947   6.398   7.319  1.00 45.16           C  
ATOM    167  N   ILE A  21      34.094   3.127   7.442  1.00 44.04           N  
ATOM    168  CA  ILE A  21      33.698   1.730   7.642  1.00 42.97           C  
ATOM    169  C   ILE A  21      32.773   1.543   8.822  1.00 42.53           C  
ATOM    170  O   ILE A  21      31.833   0.782   8.727  1.00 41.95           O  
ATOM    171  CB  ILE A  21      34.948   0.808   7.817  1.00 43.05           C  
ATOM    172  CG1 ILE A  21      35.682   0.675   6.472  1.00 44.10           C  
ATOM    173  CG2 ILE A  21      34.521  -0.552   8.340  1.00 42.79           C  
ATOM    174  CD1 ILE A  21      37.081   0.091   6.527  1.00 43.42           C  
ATOM    175  N   ASN A  22      33.032   2.229   9.927  1.00 42.93           N  
ATOM    176  CA  ASN A  22      32.207   2.071  11.108  1.00 43.96           C  
ATOM    177  C   ASN A  22      30.917   2.832  11.001  1.00 44.87           C  
ATOM    178  O   ASN A  22      29.889   2.352  11.494  1.00 44.95           O  
ATOM    179  CB  ASN A  22      32.990   2.493  12.345  1.00 43.31           C  
ATOM    180  CG  ASN A  22      33.910   1.396  12.840  1.00 43.14           C  
ATOM    181  ND2 ASN A  22      35.216   1.632  12.774  1.00 42.94           N  
ATOM    182  OD1 ASN A  22      33.448   0.338  13.268  1.00 43.36           O  
ATOM    183  N   PHE A  23      30.946   4.004  10.371  1.00 45.63           N  
ATOM    184  CA  PHE A  23      29.726   4.788  10.218  1.00 46.70           C  
ATOM    185  C   PHE A  23      28.779   4.101   9.228  1.00 47.32           C  
ATOM    186  O   PHE A  23      27.566   4.055   9.461  1.00 47.65           O  
ATOM    187  CB  PHE A  23      30.028   6.204   9.720  1.00 46.89           C  
ATOM    188  CG  PHE A  23      28.796   7.038   9.563  1.00 47.40           C  
ATOM    189  CD1 PHE A  23      28.137   7.545  10.682  1.00 48.11           C  
ATOM    190  CD2 PHE A  23      28.216   7.223   8.307  1.00 47.41           C  
ATOM    191  CE1 PHE A  23      26.912   8.217  10.550  1.00 47.76           C  
ATOM    192  CE2 PHE A  23      26.985   7.894   8.166  1.00 46.49           C  
ATOM    193  CZ  PHE A  23      26.337   8.386   9.282  1.00 47.16           C  
ATOM    194  N   LEU A  24      29.335   3.589   8.132  1.00 47.21           N  
ATOM    195  CA  LEU A  24      28.569   2.890   7.100  1.00 47.39           C  
ATOM    196  C   LEU A  24      27.869   1.704   7.735  1.00 47.92           C  
ATOM    197  O   LEU A  24      26.684   1.513   7.540  1.00 49.30           O  
ATOM    198  CB  LEU A  24      29.516   2.399   6.011  1.00 47.19           C  
ATOM    199  CG  LEU A  24      29.023   2.261   4.584  1.00 46.88           C  
ATOM    200  CD1 LEU A  24      29.752   1.092   3.963  1.00 48.01           C  
ATOM    201  CD2 LEU A  24      27.527   2.029   4.552  1.00 47.33           C  
ATOM    202  N   THR A  25      28.621   0.912   8.492  1.00 47.99           N  
ATOM    203  CA  THR A  25      28.106  -0.261   9.199  1.00 47.06           C  
ATOM    204  C   THR A  25      26.918   0.136  10.040  1.00 47.93           C  
ATOM    205  O   THR A  25      25.885  -0.528  10.054  1.00 48.07           O  
ATOM    206  CB  THR A  25      29.152  -0.814  10.157  1.00 46.49           C  
ATOM    207  CG2 THR A  25      28.544  -1.877  11.043  1.00 46.10           C  
ATOM    208  OG1 THR A  25      30.248  -1.355   9.417  1.00 45.36           O  
ATOM    209  N   LEU A  26      27.099   1.224  10.767  1.00 49.29           N  
ATOM    210  CA  LEU A  26      26.084   1.772  11.643  1.00 50.60           C  
ATOM    211  C   LEU A  26      24.846   2.195  10.851  1.00 51.13           C  
ATOM    212  O   LEU A  26      23.729   1.842  11.213  1.00 50.82           O  
ATOM    213  CB  LEU A  26      26.694   2.963  12.368  1.00 51.06           C  
ATOM    214  CG  LEU A  26      25.746   3.967  12.998  1.00 51.08           C  
ATOM    215  CD1 LEU A  26      24.941   3.301  14.097  1.00 51.10           C  
ATOM    216  CD2 LEU A  26      26.579   5.122  13.535  1.00 51.43           C  
ATOM    217  N   TYR A  27      25.058   2.941   9.771  1.00 51.69           N  
ATOM    218  CA  TYR A  27      23.965   3.433   8.943  1.00 51.92           C  
ATOM    219  C   TYR A  27      23.192   2.284   8.322  1.00 51.11           C  
ATOM    220  O   TYR A  27      21.970   2.289   8.338  1.00 51.40           O  
ATOM    221  CB  TYR A  27      24.531   4.357   7.860  1.00 53.48           C  
ATOM    222  CG  TYR A  27      23.505   5.136   7.063  1.00 55.64           C  
ATOM    223  CD1 TYR A  27      22.685   4.504   6.127  1.00 57.21           C  
ATOM    224  CD2 TYR A  27      23.353   6.515   7.244  1.00 57.36           C  
ATOM    225  CE1 TYR A  27      21.731   5.233   5.383  1.00 59.13           C  
ATOM    226  CE2 TYR A  27      22.406   7.256   6.507  1.00 58.91           C  
ATOM    227  CZ  TYR A  27      21.596   6.610   5.582  1.00 59.55           C  
ATOM    228  OH  TYR A  27      20.644   7.326   4.875  1.00 59.68           O  
ATOM    229  N   VAL A  28      23.878   1.292   7.786  1.00 49.86           N  
ATOM    230  CA  VAL A  28      23.165   0.187   7.177  1.00 49.23           C  
ATOM    231  C   VAL A  28      22.296  -0.540   8.205  1.00 50.23           C  
ATOM    232  O   VAL A  28      21.114  -0.767   7.957  1.00 50.34           O  
ATOM    233  CB  VAL A  28      24.147  -0.799   6.509  1.00 47.84           C  
ATOM    234  CG1 VAL A  28      23.429  -2.104   6.151  1.00 46.90           C  
ATOM    235  CG2 VAL A  28      24.733  -0.155   5.250  1.00 46.42           C  
ATOM    236  N   THR A  29      22.861  -0.874   9.358  1.00 51.03           N  
ATOM    237  CA  THR A  29      22.125  -1.609  10.385  1.00 52.03           C  
ATOM    238  C   THR A  29      20.821  -0.937  10.719  1.00 53.52           C  
ATOM    239  O   THR A  29      19.781  -1.583  10.791  1.00 54.27           O  
ATOM    240  CB  THR A  29      22.947  -1.726  11.680  1.00 50.96           C  
ATOM    241  CG2 THR A  29      22.247  -2.636  12.681  1.00 50.10           C  
ATOM    242  OG1 THR A  29      24.231  -2.276  11.375  1.00 50.00           O  
ATOM    243  N   VAL A  30      20.867   0.364  10.919  1.00 54.09           N  
ATOM    244  CA  VAL A  30      19.679   1.091  11.298  1.00 54.78           C  
ATOM    245  C   VAL A  30      18.660   1.138  10.193  1.00 56.02           C  
ATOM    246  O   VAL A  30      17.498   0.791  10.408  1.00 56.05           O  
ATOM    247  CB  VAL A  30      20.047   2.507  11.711  1.00 53.72           C  
ATOM    248  CG1 VAL A  30      18.808   3.348  11.839  1.00 53.98           C  
ATOM    249  CG2 VAL A  30      20.790   2.466  13.025  1.00 53.21           C  
ATOM    250  N   GLN A  31      19.091   1.565   9.016  1.00 57.46           N  
ATOM    251  CA  GLN A  31      18.201   1.698   7.873  1.00 58.69           C  
ATOM    252  C   GLN A  31      17.442   0.431   7.526  1.00 58.45           C  
ATOM    253  O   GLN A  31      16.295   0.530   7.107  1.00 58.89           O  
ATOM    254  CB  GLN A  31      19.000   2.162   6.675  1.00 59.96           C  
ATOM    255  CG  GLN A  31      18.335   1.924   5.357  1.00 62.27           C  
ATOM    256  CD  GLN A  31      19.137   2.534   4.233  1.00 63.48           C  
ATOM    257  NE2 GLN A  31      19.855   1.689   3.485  1.00 63.50           N  
ATOM    258  OE1 GLN A  31      19.135   3.760   4.046  1.00 64.32           O  
ATOM    259  N   HIS A  32      18.051  -0.741   7.681  1.00 58.02           N  
ATOM    260  CA  HIS A  32      17.362  -1.977   7.342  1.00 57.75           C  
ATOM    261  C   HIS A  32      16.653  -2.529   8.533  1.00 57.12           C  
ATOM    262  O   HIS A  32      17.214  -3.261   9.331  1.00 57.06           O  
ATOM    263  CB  HIS A  32      18.354  -2.955   6.751  1.00 58.33           C  
ATOM    264  CG  HIS A  32      18.888  -2.505   5.435  1.00 59.05           C  
ATOM    265  CD2 HIS A  32      19.589  -1.401   5.095  1.00 58.96           C  
ATOM    266  ND1 HIS A  32      18.653  -3.188   4.262  1.00 60.95           N  
ATOM    267  CE1 HIS A  32      19.191  -2.524   3.255  1.00 60.45           C  
ATOM    268  NE2 HIS A  32      19.764  -1.435   3.735  1.00 59.58           N  
ATOM    269  N   LYS A  33      15.381  -2.173   8.613  1.00 57.17           N  
ATOM    270  CA  LYS A  33      14.496  -2.527   9.711  1.00 57.71           C  
ATOM    271  C   LYS A  33      14.474  -3.987  10.097  1.00 56.77           C  
ATOM    272  O   LYS A  33      13.949  -4.304  11.160  1.00 56.67           O  
ATOM    273  CB  LYS A  33      13.080  -2.030   9.401  1.00 59.76           C  
ATOM    274  CG  LYS A  33      12.851  -0.567   9.794  1.00 61.99           C  
ATOM    275  CD  LYS A  33      13.876   0.377   9.159  1.00 64.98           C  
ATOM    276  CE  LYS A  33      13.894   1.759   9.844  1.00 66.82           C  
ATOM    277  NZ  LYS A  33      14.882   2.733   9.240  1.00 67.87           N1+
ATOM    278  N   LYS A  34      15.036  -4.879   9.297  1.00 56.05           N  
ATOM    279  CA  LYS A  34      14.971  -6.284   9.681  1.00 55.60           C  
ATOM    280  C   LYS A  34      16.278  -6.775  10.258  1.00 54.38           C  
ATOM    281  O   LYS A  34      16.312  -7.861  10.813  1.00 54.67           O  
ATOM    282  CB  LYS A  34      14.546  -7.161   8.493  1.00 57.47           C  
ATOM    283  CG  LYS A  34      13.324  -6.635   7.693  1.00 59.32           C  
ATOM    284  CD  LYS A  34      12.025  -6.515   8.522  1.00 60.15           C  
ATOM    285  CE  LYS A  34      11.569  -7.871   9.071  1.00 60.70           C  
ATOM    286  NZ  LYS A  34      11.529  -8.942   8.013  1.00 60.40           N1+
ATOM    287  N   LEU A  35      17.351  -6.005  10.132  1.00 52.58           N  
ATOM    288  CA  LEU A  35      18.624  -6.426  10.704  1.00 50.90           C  
ATOM    289  C   LEU A  35      18.519  -6.229  12.222  1.00 50.80           C  
ATOM    290  O   LEU A  35      19.105  -5.294  12.772  1.00 50.71           O  
ATOM    291  CB  LEU A  35      19.753  -5.576  10.112  1.00 49.12           C  
ATOM    292  CG  LEU A  35      20.027  -5.714   8.612  1.00 46.92           C  
ATOM    293  CD1 LEU A  35      20.944  -4.589   8.157  1.00 46.53           C  
ATOM    294  CD2 LEU A  35      20.643  -7.063   8.324  1.00 45.78           C  
ATOM    295  N   ARG A  36      17.782  -7.112  12.895  1.00 50.49           N  
ATOM    296  CA  ARG A  36      17.566  -6.970  14.337  1.00 51.13           C  
ATOM    297  C   ARG A  36      17.886  -8.216  15.156  1.00 52.12           C  
ATOM    298  O   ARG A  36      17.280  -8.406  16.217  1.00 52.49           O  
ATOM    299  CB  ARG A  36      16.118  -6.566  14.579  1.00 49.63           C  
ATOM    300  CG  ARG A  36      15.758  -5.294  13.883  1.00 47.89           C  
ATOM    301  CD  ARG A  36      16.485  -4.175  14.538  1.00 45.64           C  
ATOM    302  NE  ARG A  36      16.238  -2.896  13.891  1.00 44.55           N  
ATOM    303  CZ  ARG A  36      16.901  -2.448  12.829  1.00 45.26           C  
ATOM    304  NH1 ARG A  36      17.860  -3.184  12.281  1.00 46.04           N1+
ATOM    305  NH2 ARG A  36      16.623  -1.248  12.330  1.00 44.86           N  
ATOM    306  N   THR A  37      18.828  -9.040  14.708  1.00 52.18           N  
ATOM    307  CA  THR A  37      19.194 -10.248  15.452  1.00 52.88           C  
ATOM    308  C   THR A  37      20.145  -9.884  16.569  1.00 53.40           C  
ATOM    309  O   THR A  37      20.624  -8.748  16.621  1.00 54.03           O  
ATOM    310  CB  THR A  37      19.904 -11.271  14.543  1.00 53.03           C  
ATOM    311  CG2 THR A  37      19.059 -11.576  13.350  1.00 53.58           C  
ATOM    312  OG1 THR A  37      21.137 -10.732  14.068  1.00 52.24           O  
ATOM    313  N   PRO A  38      20.428 -10.824  17.488  1.00 53.34           N  
ATOM    314  CA  PRO A  38      21.356 -10.486  18.564  1.00 52.72           C  
ATOM    315  C   PRO A  38      22.689 -10.067  17.951  1.00 52.40           C  
ATOM    316  O   PRO A  38      23.364  -9.196  18.488  1.00 52.57           O  
ATOM    317  CB  PRO A  38      21.449 -11.790  19.345  1.00 52.87           C  
ATOM    318  CG  PRO A  38      20.069 -12.325  19.226  1.00 52.95           C  
ATOM    319  CD  PRO A  38      19.809 -12.137  17.742  1.00 53.66           C  
ATOM    320  N   LEU A  39      23.044 -10.676  16.819  1.00 51.28           N  
ATOM    321  CA  LEU A  39      24.292 -10.362  16.123  1.00 50.35           C  
ATOM    322  C   LEU A  39      24.258  -8.976  15.477  1.00 50.75           C  
ATOM    323  O   LEU A  39      25.264  -8.265  15.497  1.00 51.05           O  
ATOM    324  CB  LEU A  39      24.579 -11.398  15.044  1.00 49.30           C  
ATOM    325  CG  LEU A  39      25.842 -11.082  14.236  1.00 48.89           C  
ATOM    326  CD1 LEU A  39      27.057 -11.241  15.123  1.00 48.52           C  
ATOM    327  CD2 LEU A  39      25.964 -11.998  13.048  1.00 49.08           C  
ATOM    328  N   ASN A  40      23.128  -8.601  14.887  1.00 50.95           N  
ATOM    329  CA  ASN A  40      23.012  -7.290  14.264  1.00 51.39           C  
ATOM    330  C   ASN A  40      23.153  -6.234  15.339  1.00 51.63           C  
ATOM    331  O   ASN A  40      23.613  -5.130  15.040  1.00 52.65           O  
ATOM    332  CB  ASN A  40      21.660  -7.121  13.548  1.00 51.88           C  
ATOM    333  CG  ASN A  40      21.522  -8.015  12.322  1.00 52.44           C  
ATOM    334  ND2 ASN A  40      20.379  -8.681  12.201  1.00 52.35           N  
ATOM    335  OD1 ASN A  40      22.424  -8.093  11.490  1.00 52.20           O  
ATOM    336  N   TYR A  41      22.758  -6.552  16.571  1.00 50.85           N  
ATOM    337  CA  TYR A  41      22.878  -5.600  17.671  1.00 50.94           C  
ATOM    338  C   TYR A  41      24.322  -5.484  18.097  1.00 51.04           C  
ATOM    339  O   TYR A  41      24.869  -4.388  18.080  1.00 51.67           O  
ATOM    340  CB  TYR A  41      22.047  -6.041  18.868  1.00 50.49           C  
ATOM    341  CG  TYR A  41      20.621  -5.619  18.762  1.00 51.17           C  
ATOM    342  CD1 TYR A  41      20.173  -4.455  19.376  1.00 51.00           C  
ATOM    343  CD2 TYR A  41      19.721  -6.349  17.988  1.00 52.42           C  
ATOM    344  CE1 TYR A  41      18.855  -4.026  19.211  1.00 51.51           C  
ATOM    345  CE2 TYR A  41      18.405  -5.932  17.818  1.00 51.79           C  
ATOM    346  CZ  TYR A  41      17.984  -4.774  18.427  1.00 51.69           C  
ATOM    347  OH  TYR A  41      16.699  -4.362  18.222  1.00 52.66           O  
ATOM    348  N   ILE A  42      24.934  -6.606  18.470  1.00 50.14           N  
ATOM    349  CA  ILE A  42      26.313  -6.635  18.937  1.00 48.96           C  
ATOM    350  C   ILE A  42      27.245  -5.963  17.973  1.00 48.51           C  
ATOM    351  O   ILE A  42      28.179  -5.293  18.404  1.00 49.55           O  
ATOM    352  CB  ILE A  42      26.772  -8.090  19.204  1.00 49.74           C  
ATOM    353  CG1 ILE A  42      26.219  -8.543  20.557  1.00 49.32           C  
ATOM    354  CG2 ILE A  42      28.292  -8.198  19.144  1.00 49.57           C  
ATOM    355  CD1 ILE A  42      26.399  -7.494  21.677  1.00 50.51           C  
ATOM    356  N   LEU A  43      27.016  -6.118  16.677  1.00 47.28           N  
ATOM    357  CA  LEU A  43      27.907  -5.475  15.736  1.00 46.46           C  
ATOM    358  C   LEU A  43      27.584  -4.016  15.575  1.00 45.97           C  
ATOM    359  O   LEU A  43      28.449  -3.261  15.175  1.00 46.60           O  
ATOM    360  CB  LEU A  43      27.938  -6.215  14.404  1.00 46.57           C  
ATOM    361  CG  LEU A  43      29.162  -7.140  14.522  1.00 47.04           C  
ATOM    362  CD1 LEU A  43      28.726  -8.565  14.765  1.00 46.91           C  
ATOM    363  CD2 LEU A  43      30.019  -7.034  13.297  1.00 47.00           C  
ATOM    364  N   LEU A  44      26.365  -3.597  15.883  1.00 45.16           N  
ATOM    365  CA  LEU A  44      26.059  -2.170  15.806  1.00 45.05           C  
ATOM    366  C   LEU A  44      26.778  -1.537  16.981  1.00 44.75           C  
ATOM    367  O   LEU A  44      27.354  -0.459  16.872  1.00 45.61           O  
ATOM    368  CB  LEU A  44      24.548  -1.918  15.928  1.00 45.31           C  
ATOM    369  CG  LEU A  44      24.140  -0.440  15.945  1.00 45.03           C  
ATOM    370  CD1 LEU A  44      24.772   0.327  14.797  1.00 45.06           C  
ATOM    371  CD2 LEU A  44      22.646  -0.365  15.866  1.00 44.86           C  
ATOM    372  N   ASN A  45      26.733  -2.239  18.105  1.00 44.05           N  
ATOM    373  CA  ASN A  45      27.377  -1.833  19.343  1.00 43.70           C  
ATOM    374  C   ASN A  45      28.862  -1.633  19.038  1.00 43.59           C  
ATOM    375  O   ASN A  45      29.414  -0.581  19.336  1.00 44.16           O  
ATOM    376  CB  ASN A  45      27.137  -2.948  20.383  1.00 44.36           C  
ATOM    377  CG  ASN A  45      27.869  -2.732  21.699  1.00 43.95           C  
ATOM    378  ND2 ASN A  45      28.516  -3.797  22.189  1.00 44.26           N  
ATOM    379  OD1 ASN A  45      27.837  -1.641  22.283  1.00 42.89           O  
ATOM    380  N   LEU A  46      29.491  -2.623  18.412  1.00 42.41           N  
ATOM    381  CA  LEU A  46      30.900  -2.534  18.083  1.00 40.88           C  
ATOM    382  C   LEU A  46      31.209  -1.346  17.187  1.00 40.84           C  
ATOM    383  O   LEU A  46      32.247  -0.712  17.375  1.00 40.77           O  
ATOM    384  CB  LEU A  46      31.350  -3.821  17.416  1.00 40.93           C  
ATOM    385  CG  LEU A  46      31.892  -4.908  18.341  1.00 40.99           C  
ATOM    386  CD1 LEU A  46      31.705  -4.542  19.818  1.00 41.38           C  
ATOM    387  CD2 LEU A  46      31.203  -6.209  17.969  1.00 40.67           C  
ATOM    388  N   ALA A  47      30.338  -1.038  16.227  1.00 40.56           N  
ATOM    389  CA  ALA A  47      30.570   0.085  15.316  1.00 40.21           C  
ATOM    390  C   ALA A  47      30.534   1.384  16.098  1.00 40.35           C  
ATOM    391  O   ALA A  47      31.301   2.297  15.829  1.00 40.96           O  
ATOM    392  CB  ALA A  47      29.509   0.101  14.190  1.00 39.75           C  
ATOM    393  N   VAL A  48      29.653   1.471  17.077  1.00 40.28           N  
ATOM    394  CA  VAL A  48      29.560   2.681  17.875  1.00 40.28           C  
ATOM    395  C   VAL A  48      30.814   2.837  18.730  1.00 40.81           C  
ATOM    396  O   VAL A  48      31.417   3.905  18.771  1.00 40.13           O  
ATOM    397  CB  VAL A  48      28.311   2.615  18.749  1.00 39.83           C  
ATOM    398  CG1 VAL A  48      28.196   3.848  19.607  1.00 39.65           C  
ATOM    399  CG2 VAL A  48      27.104   2.472  17.859  1.00 38.79           C  
ATOM    400  N   ALA A  49      31.200   1.761  19.400  1.00 41.39           N  
ATOM    401  CA  ALA A  49      32.371   1.765  20.246  1.00 41.75           C  
ATOM    402  C   ALA A  49      33.618   2.079  19.416  1.00 42.80           C  
ATOM    403  O   ALA A  49      34.535   2.715  19.926  1.00 43.38           O  
ATOM    404  CB  ALA A  49      32.505   0.411  20.935  1.00 40.80           C  
ATOM    405  N   ASP A  50      33.645   1.659  18.148  1.00 44.01           N  
ATOM    406  CA  ASP A  50      34.785   1.885  17.241  1.00 43.99           C  
ATOM    407  C   ASP A  50      34.807   3.346  16.795  1.00 44.44           C  
ATOM    408  O   ASP A  50      35.887   3.877  16.507  1.00 45.71           O  
ATOM    409  CB  ASP A  50      34.720   0.986  15.991  1.00 44.02           C  
ATOM    410  CG  ASP A  50      34.907  -0.488  16.297  1.00 43.73           C  
ATOM    411  OD1 ASP A  50      35.317  -0.847  17.412  1.00 43.57           O  
ATOM    412  OD2 ASP A  50      34.646  -1.302  15.399  1.00 43.85           O1-
ATOM    413  N   LEU A  51      33.640   3.986  16.716  1.00 43.64           N  
ATOM    414  CA  LEU A  51      33.579   5.395  16.329  1.00 42.71           C  
ATOM    415  C   LEU A  51      34.036   6.245  17.506  1.00 43.09           C  
ATOM    416  O   LEU A  51      34.551   7.340  17.296  1.00 43.70           O  
ATOM    417  CB  LEU A  51      32.160   5.787  15.886  1.00 42.24           C  
ATOM    418  CG  LEU A  51      31.742   5.385  14.457  1.00 40.63           C  
ATOM    419  CD1 LEU A  51      30.232   5.462  14.321  1.00 40.06           C  
ATOM    420  CD2 LEU A  51      32.416   6.277  13.433  1.00 39.38           C  
ATOM    421  N   PHE A  52      33.845   5.751  18.732  1.00 42.95           N  
ATOM    422  CA  PHE A  52      34.318   6.466  19.917  1.00 43.35           C  
ATOM    423  C   PHE A  52      35.826   6.368  19.943  1.00 43.03           C  
ATOM    424  O   PHE A  52      36.508   7.293  20.345  1.00 42.63           O  
ATOM    425  CB  PHE A  52      33.738   5.858  21.190  1.00 44.35           C  
ATOM    426  CG  PHE A  52      32.411   6.426  21.569  1.00 45.15           C  
ATOM    427  CD1 PHE A  52      32.267   7.795  21.787  1.00 45.69           C  
ATOM    428  CD2 PHE A  52      31.298   5.602  21.702  1.00 45.61           C  
ATOM    429  CE1 PHE A  52      31.017   8.344  22.139  1.00 46.18           C  
ATOM    430  CE2 PHE A  52      30.052   6.129  22.048  1.00 45.34           C  
ATOM    431  CZ  PHE A  52      29.908   7.506  22.268  1.00 45.44           C  
ATOM    432  N   MET A  53      36.340   5.230  19.514  1.00 42.72           N  
ATOM    433  CA  MET A  53      37.770   5.036  19.438  1.00 43.14           C  
ATOM    434  C   MET A  53      38.351   6.062  18.480  1.00 43.77           C  
ATOM    435  O   MET A  53      39.233   6.812  18.859  1.00 45.48           O  
ATOM    436  CB  MET A  53      38.091   3.625  18.934  1.00 43.69           C  
ATOM    437  CG  MET A  53      37.591   2.526  19.850  1.00 44.57           C  
ATOM    438  SD  MET A  53      38.154   0.879  19.397  1.00 46.25           S  
ATOM    439  CE  MET A  53      39.799   0.921  20.022  1.00 43.20           C  
ATOM    440  N   VAL A  54      37.838   6.095  17.253  1.00 43.22           N  
ATOM    441  CA  VAL A  54      38.319   7.000  16.210  1.00 41.86           C  
ATOM    442  C   VAL A  54      38.284   8.446  16.640  1.00 42.70           C  
ATOM    443  O   VAL A  54      39.303   9.123  16.634  1.00 43.40           O  
ATOM    444  CB  VAL A  54      37.479   6.862  14.928  1.00 40.07           C  
ATOM    445  CG1 VAL A  54      37.989   7.800  13.876  1.00 38.91           C  
ATOM    446  CG2 VAL A  54      37.515   5.443  14.430  1.00 38.64           C  
ATOM    447  N   PHE A  55      37.111   8.928  17.013  1.00 43.08           N  
ATOM    448  CA  PHE A  55      36.974  10.328  17.401  1.00 44.04           C  
ATOM    449  C   PHE A  55      37.387  10.562  18.840  1.00 43.44           C  
ATOM    450  O   PHE A  55      37.967  11.606  19.144  1.00 43.33           O  
ATOM    451  CB  PHE A  55      35.534  10.794  17.171  1.00 46.07           C  
ATOM    452  CG  PHE A  55      35.135  10.833  15.720  1.00 47.73           C  
ATOM    453  CD1 PHE A  55      35.787  11.681  14.831  1.00 49.33           C  
ATOM    454  CD2 PHE A  55      34.143   9.980  15.227  1.00 48.02           C  
ATOM    455  CE1 PHE A  55      35.461  11.677  13.460  1.00 50.24           C  
ATOM    456  CE2 PHE A  55      33.811   9.969  13.861  1.00 48.37           C  
ATOM    457  CZ  PHE A  55      34.470  10.814  12.978  1.00 49.38           C  
ATOM    458  N   GLY A  56      37.113   9.601  19.712  1.00 42.32           N  
ATOM    459  CA  GLY A  56      37.473   9.756  21.108  1.00 41.13           C  
ATOM    460  C   GLY A  56      38.961   9.812  21.429  1.00 40.24           C  
ATOM    461  O   GLY A  56      39.429  10.761  22.035  1.00 39.99           O  
ATOM    462  N   GLY A  57      39.718   8.802  21.028  1.00 39.51           N  
ATOM    463  CA  GLY A  57      41.127   8.826  21.354  1.00 38.76           C  
ATOM    464  C   GLY A  57      42.079   8.926  20.196  1.00 38.72           C  
ATOM    465  O   GLY A  57      43.142   9.471  20.364  1.00 40.10           O  
ATOM    466  N   PHE A  58      41.701   8.412  19.031  1.00 38.41           N  
ATOM    467  CA  PHE A  58      42.575   8.420  17.853  1.00 38.45           C  
ATOM    468  C   PHE A  58      42.897   9.794  17.410  1.00 39.35           C  
ATOM    469  O   PHE A  58      43.933  10.022  16.801  1.00 40.01           O  
ATOM    470  CB  PHE A  58      41.948   7.643  16.710  1.00 37.74           C  
ATOM    471  CG  PHE A  58      42.000   6.164  16.908  1.00 37.36           C  
ATOM    472  CD1 PHE A  58      42.245   5.631  18.168  1.00 37.59           C  
ATOM    473  CD2 PHE A  58      41.813   5.298  15.835  1.00 36.40           C  
ATOM    474  CE1 PHE A  58      42.307   4.266  18.356  1.00 37.98           C  
ATOM    475  CE2 PHE A  58      41.875   3.924  16.014  1.00 37.14           C  
ATOM    476  CZ  PHE A  58      42.123   3.403  17.274  1.00 37.01           C  
ATOM    477  N   THR A  59      42.014  10.723  17.711  1.00 38.69           N  
ATOM    478  CA  THR A  59      42.243  12.101  17.354  1.00 38.89           C  
ATOM    479  C   THR A  59      43.405  12.633  18.205  1.00 39.29           C  
ATOM    480  O   THR A  59      44.270  13.366  17.727  1.00 39.23           O  
ATOM    481  CB  THR A  59      40.954  12.873  17.602  1.00 39.14           C  
ATOM    482  CG2 THR A  59      39.923  12.516  16.538  1.00 39.56           C  
ATOM    483  OG1 THR A  59      40.422  12.499  18.879  1.00 41.00           O  
ATOM    484  N   THR A  60      43.438  12.237  19.467  1.00 39.63           N  
ATOM    485  CA  THR A  60      44.500  12.671  20.346  1.00 40.57           C  
ATOM    486  C   THR A  60      45.775  11.916  20.031  1.00 41.11           C  
ATOM    487  O   THR A  60      46.843  12.512  20.086  1.00 42.70           O  
ATOM    488  CB  THR A  60      44.150  12.435  21.828  1.00 41.08           C  
ATOM    489  CG2 THR A  60      45.388  12.597  22.708  1.00 42.23           C  
ATOM    490  OG1 THR A  60      43.158  13.378  22.239  1.00 41.36           O  
ATOM    491  N   THR A  61      45.692  10.628  19.709  1.00 40.59           N  
ATOM    492  CA  THR A  61      46.915   9.886  19.427  1.00 39.16           C  
ATOM    493  C   THR A  61      47.580  10.349  18.139  1.00 38.71           C  
ATOM    494  O   THR A  61      48.786  10.243  18.006  1.00 38.34           O  
ATOM    495  CB  THR A  61      46.673   8.365  19.393  1.00 38.75           C  
ATOM    496  CG2 THR A  61      45.316   8.046  18.875  1.00 37.55           C  
ATOM    497  OG1 THR A  61      47.682   7.743  18.585  1.00 38.79           O  
ATOM    498  N   LEU A  62      46.806  10.874  17.205  1.00 38.95           N  
ATOM    499  CA  LEU A  62      47.405  11.387  15.985  1.00 38.48           C  
ATOM    500  C   LEU A  62      47.954  12.748  16.303  1.00 38.97           C  
ATOM    501  O   LEU A  62      49.020  13.106  15.837  1.00 39.01           O  
ATOM    502  CB  LEU A  62      46.377  11.522  14.869  1.00 37.78           C  
ATOM    503  CG  LEU A  62      46.853  12.350  13.670  1.00 36.87           C  
ATOM    504  CD1 LEU A  62      48.115  11.760  13.071  1.00 37.07           C  
ATOM    505  CD2 LEU A  62      45.758  12.377  12.639  1.00 36.69           C  
ATOM    506  N   TYR A  63      47.223  13.510  17.104  1.00 39.20           N  
ATOM    507  CA  TYR A  63      47.660  14.840  17.473  1.00 40.11           C  
ATOM    508  C   TYR A  63      48.935  14.762  18.273  1.00 40.78           C  
ATOM    509  O   TYR A  63      49.813  15.606  18.113  1.00 41.85           O  
ATOM    510  CB  TYR A  63      46.609  15.525  18.321  1.00 41.92           C  
ATOM    511  CG  TYR A  63      46.935  16.968  18.566  1.00 45.17           C  
ATOM    512  CD1 TYR A  63      46.735  17.916  17.567  1.00 46.93           C  
ATOM    513  CD2 TYR A  63      47.471  17.393  19.779  1.00 46.94           C  
ATOM    514  CE1 TYR A  63      47.056  19.260  17.756  1.00 48.34           C  
ATOM    515  CE2 TYR A  63      47.799  18.741  19.987  1.00 49.53           C  
ATOM    516  CZ  TYR A  63      47.588  19.674  18.964  1.00 50.08           C  
ATOM    517  OH  TYR A  63      47.909  21.015  19.128  1.00 53.51           O  
ATOM    518  N   THR A  64      49.019  13.766  19.150  1.00 40.08           N  
ATOM    519  CA  THR A  64      50.174  13.549  20.006  1.00 39.55           C  
ATOM    520  C   THR A  64      51.369  13.056  19.199  1.00 39.94           C  
ATOM    521  O   THR A  64      52.484  13.514  19.421  1.00 40.27           O  
ATOM    522  CB  THR A  64      49.824  12.528  21.065  1.00 39.67           C  
ATOM    523  CG2 THR A  64      51.050  12.118  21.841  1.00 39.33           C  
ATOM    524  OG1 THR A  64      48.831  13.088  21.933  1.00 40.97           O  
ATOM    525  N   SER A  65      51.147  12.116  18.284  1.00 40.39           N  
ATOM    526  CA  SER A  65      52.226  11.597  17.459  1.00 40.18           C  
ATOM    527  C   SER A  65      52.824  12.726  16.681  1.00 41.32           C  
ATOM    528  O   SER A  65      54.040  12.777  16.537  1.00 42.60           O  
ATOM    529  CB  SER A  65      51.707  10.549  16.485  1.00 38.90           C  
ATOM    530  OG  SER A  65      51.362   9.381  17.172  1.00 38.62           O  
ATOM    531  N   LEU A  66      51.975  13.636  16.189  1.00 42.19           N  
ATOM    532  CA  LEU A  66      52.410  14.797  15.374  1.00 42.27           C  
ATOM    533  C   LEU A  66      53.304  15.753  16.124  1.00 42.49           C  
ATOM    534  O   LEU A  66      54.046  16.474  15.489  1.00 43.81           O  
ATOM    535  CB  LEU A  66      51.206  15.582  14.832  1.00 40.98           C  
ATOM    536  CG  LEU A  66      50.511  14.979  13.610  1.00 40.58           C  
ATOM    537  CD1 LEU A  66      49.236  15.719  13.337  1.00 39.57           C  
ATOM    538  CD2 LEU A  66      51.447  15.011  12.409  1.00 39.74           C  
ATOM    539  N   HIS A  67      53.240  15.772  17.447  1.00 42.42           N  
ATOM    540  CA  HIS A  67      54.070  16.680  18.222  1.00 41.56           C  
ATOM    541  C   HIS A  67      55.145  15.941  18.986  1.00 41.28           C  
ATOM    542  O   HIS A  67      56.030  16.580  19.543  1.00 41.98           O  
ATOM    543  CB  HIS A  67      53.179  17.486  19.160  1.00 42.53           C  
ATOM    544  CG  HIS A  67      52.198  18.356  18.435  1.00 45.43           C  
ATOM    545  CD2 HIS A  67      50.850  18.293  18.338  1.00 46.79           C  
ATOM    546  ND1 HIS A  67      52.583  19.443  17.673  1.00 47.16           N  
ATOM    547  CE1 HIS A  67      51.516  20.013  17.143  1.00 47.33           C  
ATOM    548  NE2 HIS A  67      50.450  19.336  17.532  1.00 48.54           N  
ATOM    549  N   GLY A  68      55.081  14.609  19.001  1.00 40.51           N  
ATOM    550  CA  GLY A  68      56.071  13.827  19.716  1.00 39.14           C  
ATOM    551  C   GLY A  68      55.822  13.762  21.214  1.00 39.04           C  
ATOM    552  O   GLY A  68      56.700  13.362  21.960  1.00 39.19           O  
ATOM    553  N   TYR A  69      54.632  14.161  21.660  1.00 39.70           N  
ATOM    554  CA  TYR A  69      54.278  14.129  23.085  1.00 39.93           C  
ATOM    555  C   TYR A  69      52.836  14.586  23.295  1.00 39.31           C  
ATOM    556  O   TYR A  69      52.216  15.152  22.389  1.00 39.55           O  
ATOM    557  CB  TYR A  69      55.232  15.016  23.921  1.00 41.85           C  
ATOM    558  CG  TYR A  69      54.922  16.513  23.918  1.00 42.10           C  
ATOM    559  CD1 TYR A  69      55.255  17.328  22.828  1.00 42.02           C  
ATOM    560  CD2 TYR A  69      54.282  17.105  25.006  1.00 43.00           C  
ATOM    561  CE1 TYR A  69      54.958  18.693  22.823  1.00 42.00           C  
ATOM    562  CE2 TYR A  69      53.978  18.463  25.017  1.00 43.54           C  
ATOM    563  CZ  TYR A  69      54.315  19.256  23.923  1.00 43.24           C  
ATOM    564  OH  TYR A  69      53.990  20.602  23.950  1.00 43.00           O  
ATOM    565  N   PHE A  70      52.330  14.350  24.502  1.00 38.37           N  
ATOM    566  CA  PHE A  70      50.968  14.695  24.879  1.00 37.54           C  
ATOM    567  C   PHE A  70      50.829  16.164  25.215  1.00 38.74           C  
ATOM    568  O   PHE A  70      50.795  16.527  26.392  1.00 37.83           O  
ATOM    569  CB  PHE A  70      50.526  13.832  26.066  1.00 36.76           C  
ATOM    570  CG  PHE A  70      50.004  12.482  25.664  1.00 35.98           C  
ATOM    571  CD1 PHE A  70      48.720  12.354  25.128  1.00 35.36           C  
ATOM    572  CD2 PHE A  70      50.796  11.348  25.787  1.00 34.32           C  
ATOM    573  CE1 PHE A  70      48.234  11.120  24.719  1.00 35.48           C  
ATOM    574  CE2 PHE A  70      50.316  10.106  25.379  1.00 34.80           C  
ATOM    575  CZ  PHE A  70      49.030   9.991  24.843  1.00 34.98           C  
ATOM    576  N   VAL A  71      50.734  17.002  24.180  1.00 40.36           N  
ATOM    577  CA  VAL A  71      50.576  18.434  24.387  1.00 42.10           C  
ATOM    578  C   VAL A  71      49.384  18.675  25.323  1.00 43.06           C  
ATOM    579  O   VAL A  71      49.466  19.544  26.187  1.00 45.33           O  
ATOM    580  CB  VAL A  71      50.334  19.226  23.047  1.00 41.63           C  
ATOM    581  CG1 VAL A  71      51.125  18.619  21.922  1.00 40.15           C  
ATOM    582  CG2 VAL A  71      48.859  19.270  22.719  1.00 43.06           C  
ATOM    583  N   PHE A  72      48.299  17.923  25.181  1.00 43.33           N  
ATOM    584  CA  PHE A  72      47.158  18.138  26.066  1.00 44.10           C  
ATOM    585  C   PHE A  72      47.397  17.569  27.443  1.00 43.72           C  
ATOM    586  O   PHE A  72      46.436  17.416  28.226  1.00 45.16           O  
ATOM    587  CB  PHE A  72      45.906  17.512  25.480  1.00 46.27           C  
ATOM    588  CG  PHE A  72      45.536  18.074  24.162  1.00 48.77           C  
ATOM    589  CD1 PHE A  72      45.464  19.462  23.985  1.00 49.74           C  
ATOM    590  CD2 PHE A  72      45.269  17.230  23.084  1.00 50.04           C  
ATOM    591  CE1 PHE A  72      45.136  20.015  22.753  1.00 50.85           C  
ATOM    592  CE2 PHE A  72      44.937  17.766  21.841  1.00 51.31           C  
ATOM    593  CZ  PHE A  72      44.870  19.169  21.673  1.00 51.75           C  
ATOM    594  N   GLY A  73      48.643  17.240  27.754  1.00 41.67           N  
ATOM    595  CA  GLY A  73      48.923  16.696  29.066  1.00 41.15           C  
ATOM    596  C   GLY A  73      48.084  15.486  29.460  1.00 41.16           C  
ATOM    597  O   GLY A  73      47.510  14.807  28.617  1.00 41.26           O  
ATOM    598  N   PRO A  74      48.008  15.190  30.758  1.00 41.64           N  
ATOM    599  CA  PRO A  74      47.230  14.041  31.216  1.00 42.52           C  
ATOM    600  C   PRO A  74      45.830  13.936  30.680  1.00 42.86           C  
ATOM    601  O   PRO A  74      45.326  12.821  30.555  1.00 43.94           O  
ATOM    602  CB  PRO A  74      47.284  14.166  32.746  1.00 42.07           C  
ATOM    603  CG  PRO A  74      47.714  15.574  32.991  1.00 41.05           C  
ATOM    604  CD  PRO A  74      48.679  15.840  31.891  1.00 41.61           C  
ATOM    605  N   THR A  75      45.197  15.054  30.347  1.00 43.19           N  
ATOM    606  CA  THR A  75      43.839  14.969  29.820  1.00 44.14           C  
ATOM    607  C   THR A  75      43.868  14.225  28.498  1.00 44.15           C  
ATOM    608  O   THR A  75      43.079  13.293  28.300  1.00 44.45           O  
ATOM    609  CB  THR A  75      43.216  16.356  29.622  1.00 44.53           C  
ATOM    610  CG2 THR A  75      41.751  16.221  29.249  1.00 44.16           C  
ATOM    611  OG1 THR A  75      43.297  17.091  30.847  1.00 45.33           O  
ATOM    612  N   GLY A  76      44.775  14.618  27.605  1.00 43.20           N  
ATOM    613  CA  GLY A  76      44.884  13.940  26.329  1.00 42.64           C  
ATOM    614  C   GLY A  76      45.236  12.475  26.497  1.00 42.68           C  
ATOM    615  O   GLY A  76      44.829  11.648  25.707  1.00 43.48           O  
ATOM    616  N   CYS A  77      45.982  12.164  27.551  1.00 42.09           N  
ATOM    617  CA  CYS A  77      46.442  10.818  27.858  1.00 41.45           C  
ATOM    618  C   CYS A  77      45.292  10.004  28.325  1.00 41.11           C  
ATOM    619  O   CYS A  77      45.239   8.798  28.072  1.00 40.05           O  
ATOM    620  CB  CYS A  77      47.487  10.882  28.949  1.00 41.83           C  
ATOM    621  SG  CYS A  77      48.209   9.302  29.488  1.00 41.91           S  
ATOM    622  N   ASN A  78      44.367  10.655  29.020  1.00 41.16           N  
ATOM    623  CA  ASN A  78      43.192   9.962  29.526  1.00 41.22           C  
ATOM    624  C   ASN A  78      42.249   9.656  28.386  1.00 40.97           C  
ATOM    625  O   ASN A  78      41.683   8.573  28.350  1.00 41.03           O  
ATOM    626  CB  ASN A  78      42.488  10.801  30.591  1.00 40.94           C  
ATOM    627  CG  ASN A  78      43.264  10.861  31.892  1.00 42.04           C  
ATOM    628  ND2 ASN A  78      43.539  12.064  32.338  1.00 42.93           N  
ATOM    629  OD1 ASN A  78      43.604   9.840  32.488  1.00 42.29           O  
ATOM    630  N   LEU A  79      42.081  10.593  27.455  1.00 40.50           N  
ATOM    631  CA  LEU A  79      41.203  10.371  26.305  1.00 40.12           C  
ATOM    632  C   LEU A  79      41.748   9.225  25.520  1.00 40.57           C  
ATOM    633  O   LEU A  79      41.032   8.278  25.217  1.00 40.73           O  
ATOM    634  CB  LEU A  79      41.162  11.615  25.414  1.00 39.53           C  
ATOM    635  CG  LEU A  79      40.501  12.854  26.026  1.00 39.11           C  
ATOM    636  CD1 LEU A  79      40.731  14.037  25.107  1.00 37.80           C  
ATOM    637  CD2 LEU A  79      39.001  12.597  26.274  1.00 36.74           C  
ATOM    638  N   GLU A  80      43.034   9.336  25.200  1.00 41.07           N  
ATOM    639  CA  GLU A  80      43.782   8.334  24.456  1.00 41.48           C  
ATOM    640  C   GLU A  80      43.615   6.953  25.131  1.00 41.42           C  
ATOM    641  O   GLU A  80      43.169   6.009  24.475  1.00 42.37           O  
ATOM    642  CB  GLU A  80      45.262   8.752  24.414  1.00 42.27           C  
ATOM    643  CG  GLU A  80      45.963   8.503  23.101  1.00 45.67           C  
ATOM    644  CD  GLU A  80      45.935   7.052  22.703  1.00 47.69           C  
ATOM    645  OE1 GLU A  80      46.289   6.215  23.562  1.00 48.20           O  
ATOM    646  OE2 GLU A  80      45.566   6.746  21.542  1.00 49.25           O1-
ATOM    647  N   GLY A  81      43.937   6.843  26.423  1.00 41.23           N  
ATOM    648  CA  GLY A  81      43.815   5.574  27.122  1.00 39.36           C  
ATOM    649  C   GLY A  81      42.402   5.044  27.281  1.00 39.01           C  
ATOM    650  O   GLY A  81      42.128   3.904  26.934  1.00 38.37           O  
ATOM    651  N   PHE A  82      41.502   5.881  27.792  1.00 38.68           N  
ATOM    652  CA  PHE A  82      40.104   5.504  28.041  1.00 38.81           C  
ATOM    653  C   PHE A  82      39.395   4.948  26.820  1.00 39.37           C  
ATOM    654  O   PHE A  82      38.841   3.857  26.873  1.00 40.13           O  
ATOM    655  CB  PHE A  82      39.294   6.703  28.578  1.00 37.75           C  
ATOM    656  CG  PHE A  82      37.839   6.393  28.819  1.00 36.88           C  
ATOM    657  CD1 PHE A  82      37.453   5.585  29.888  1.00 36.83           C  
ATOM    658  CD2 PHE A  82      36.859   6.863  27.949  1.00 36.77           C  
ATOM    659  CE1 PHE A  82      36.110   5.245  30.088  1.00 36.61           C  
ATOM    660  CE2 PHE A  82      35.509   6.527  28.138  1.00 35.98           C  
ATOM    661  CZ  PHE A  82      35.139   5.715  29.211  1.00 36.03           C  
ATOM    662  N   PHE A  83      39.402   5.674  25.722  1.00 39.61           N  
ATOM    663  CA  PHE A  83      38.674   5.193  24.569  1.00 40.28           C  
ATOM    664  C   PHE A  83      39.235   3.960  23.943  1.00 40.43           C  
ATOM    665  O   PHE A  83      38.464   3.187  23.392  1.00 40.70           O  
ATOM    666  CB  PHE A  83      38.514   6.310  23.557  1.00 40.85           C  
ATOM    667  CG  PHE A  83      37.458   7.272  23.945  1.00 41.37           C  
ATOM    668  CD1 PHE A  83      36.145   6.828  24.127  1.00 40.54           C  
ATOM    669  CD2 PHE A  83      37.770   8.603  24.204  1.00 41.56           C  
ATOM    670  CE1 PHE A  83      35.154   7.703  24.566  1.00 41.46           C  
ATOM    671  CE2 PHE A  83      36.785   9.482  24.643  1.00 41.12           C  
ATOM    672  CZ  PHE A  83      35.474   9.033  24.827  1.00 40.94           C  
ATOM    673  N   ALA A  84      40.543   3.751  24.005  1.00 40.14           N  
ATOM    674  CA  ALA A  84      41.110   2.545  23.417  1.00 40.83           C  
ATOM    675  C   ALA A  84      40.761   1.355  24.305  1.00 41.75           C  
ATOM    676  O   ALA A  84      40.513   0.243  23.826  1.00 42.04           O  
ATOM    677  CB  ALA A  84      42.589   2.685  23.304  1.00 41.29           C  
ATOM    678  N   THR A  85      40.735   1.606  25.608  1.00 42.61           N  
ATOM    679  CA  THR A  85      40.402   0.585  26.593  1.00 43.21           C  
ATOM    680  C   THR A  85      38.919   0.265  26.476  1.00 43.20           C  
ATOM    681  O   THR A  85      38.536  -0.921  26.350  1.00 43.36           O  
ATOM    682  CB  THR A  85      40.715   1.094  28.014  1.00 44.20           C  
ATOM    683  CG2 THR A  85      40.373   0.051  29.053  1.00 44.67           C  
ATOM    684  OG1 THR A  85      42.112   1.398  28.105  1.00 45.44           O  
ATOM    685  N   LEU A  86      38.094   1.310  26.513  1.00 43.50           N  
ATOM    686  CA  LEU A  86      36.649   1.171  26.384  1.00 42.96           C  
ATOM    687  C   LEU A  86      36.347   0.330  25.138  1.00 42.17           C  
ATOM    688  O   LEU A  86      35.552  -0.608  25.186  1.00 41.06           O  
ATOM    689  CB  LEU A  86      36.019   2.563  26.242  1.00 43.26           C  
ATOM    690  CG  LEU A  86      34.775   2.869  27.065  1.00 43.08           C  
ATOM    691  CD1 LEU A  86      33.981   3.968  26.378  1.00 42.86           C  
ATOM    692  CD2 LEU A  86      33.940   1.608  27.190  1.00 43.05           C  
ATOM    693  N   GLY A  87      37.013   0.670  24.039  1.00 42.23           N  
ATOM    694  CA  GLY A  87      36.811  -0.033  22.782  1.00 42.59           C  
ATOM    695  C   GLY A  87      37.226  -1.490  22.768  1.00 42.77           C  
ATOM    696  O   GLY A  87      36.473  -2.353  22.321  1.00 43.26           O  
ATOM    697  N   GLY A  88      38.429  -1.777  23.239  1.00 42.64           N  
ATOM    698  CA  GLY A  88      38.875  -3.153  23.258  1.00 42.59           C  
ATOM    699  C   GLY A  88      38.029  -4.004  24.193  1.00 43.13           C  
ATOM    700  O   GLY A  88      37.679  -5.150  23.851  1.00 42.32           O  
ATOM    701  N   GLU A  89      37.693  -3.440  25.362  1.00 42.73           N  
ATOM    702  CA  GLU A  89      36.907  -4.143  26.380  1.00 42.73           C  
ATOM    703  C   GLU A  89      35.448  -4.337  25.973  1.00 42.91           C  
ATOM    704  O   GLU A  89      34.812  -5.306  26.411  1.00 42.83           O  
ATOM    705  CB  GLU A  89      37.003  -3.422  27.730  1.00 42.39           C  
ATOM    706  CG  GLU A  89      38.212  -3.824  28.566  1.00 43.26           C  
ATOM    707  CD  GLU A  89      38.271  -5.320  28.865  1.00 44.45           C  
ATOM    708  OE1 GLU A  89      37.215  -5.918  29.161  1.00 45.15           O  
ATOM    709  OE2 GLU A  89      39.378  -5.902  28.823  1.00 44.09           O1-
ATOM    710  N   ILE A  90      34.884  -3.443  25.160  1.00 43.39           N  
ATOM    711  CA  ILE A  90      33.503  -3.633  24.714  1.00 43.21           C  
ATOM    712  C   ILE A  90      33.492  -4.758  23.685  1.00 43.62           C  
ATOM    713  O   ILE A  90      32.498  -5.488  23.546  1.00 43.93           O  
ATOM    714  CB  ILE A  90      32.916  -2.346  24.101  1.00 42.86           C  
ATOM    715  CG1 ILE A  90      32.476  -1.403  25.220  1.00 43.09           C  
ATOM    716  CG2 ILE A  90      31.724  -2.686  23.202  1.00 42.74           C  
ATOM    717  CD1 ILE A  90      32.092  -0.035  24.732  1.00 43.91           C  
ATOM    718  N   ALA A  91      34.602  -4.895  22.965  1.00 43.18           N  
ATOM    719  CA  ALA A  91      34.748  -5.961  21.990  1.00 42.72           C  
ATOM    720  C   ALA A  91      34.852  -7.271  22.751  1.00 42.65           C  
ATOM    721  O   ALA A  91      34.150  -8.213  22.432  1.00 42.91           O  
ATOM    722  CB  ALA A  91      35.991  -5.742  21.162  1.00 42.53           C  
ATOM    723  N   LEU A  92      35.716  -7.322  23.767  1.00 42.90           N  
ATOM    724  CA  LEU A  92      35.908  -8.534  24.581  1.00 43.43           C  
ATOM    725  C   LEU A  92      34.603  -9.001  25.192  1.00 44.01           C  
ATOM    726  O   LEU A  92      34.263 -10.168  25.089  1.00 43.89           O  
ATOM    727  CB  LEU A  92      36.924  -8.281  25.707  1.00 42.76           C  
ATOM    728  CG  LEU A  92      37.132  -9.365  26.772  1.00 42.89           C  
ATOM    729  CD1 LEU A  92      37.644 -10.639  26.110  1.00 41.68           C  
ATOM    730  CD2 LEU A  92      38.099  -8.866  27.858  1.00 42.53           C  
ATOM    731  N   TRP A  93      33.868  -8.100  25.826  1.00 44.80           N  
ATOM    732  CA  TRP A  93      32.633  -8.504  26.437  1.00 45.81           C  
ATOM    733  C   TRP A  93      31.594  -8.825  25.406  1.00 46.70           C  
ATOM    734  O   TRP A  93      30.765  -9.698  25.650  1.00 47.31           O  
ATOM    735  CB  TRP A  93      32.156  -7.428  27.391  1.00 46.55           C  
ATOM    736  CG  TRP A  93      32.982  -7.405  28.617  1.00 47.46           C  
ATOM    737  CD1 TRP A  93      33.845  -6.430  29.010  1.00 48.65           C  
ATOM    738  CD2 TRP A  93      33.063  -8.433  29.601  1.00 48.52           C  
ATOM    739  CE2 TRP A  93      34.002  -8.012  30.567  1.00 48.85           C  
ATOM    740  CE3 TRP A  93      32.435  -9.672  29.762  1.00 48.91           C  
ATOM    741  NE1 TRP A  93      34.465  -6.783  30.181  1.00 48.83           N  
ATOM    742  CZ2 TRP A  93      34.329  -8.787  31.679  1.00 48.99           C  
ATOM    743  CZ3 TRP A  93      32.758 -10.441  30.865  1.00 49.22           C  
ATOM    744  CH2 TRP A  93      33.698  -9.995  31.811  1.00 49.45           C  
ATOM    745  N   SER A  94      31.615  -8.150  24.262  1.00 47.12           N  
ATOM    746  CA  SER A  94      30.628  -8.451  23.233  1.00 47.34           C  
ATOM    747  C   SER A  94      30.871  -9.858  22.709  1.00 48.12           C  
ATOM    748  O   SER A  94      29.953 -10.464  22.165  1.00 49.19           O  
ATOM    749  CB  SER A  94      30.695  -7.439  22.088  1.00 47.10           C  
ATOM    750  OG  SER A  94      30.085  -6.214  22.449  1.00 48.59           O  
ATOM    751  N   LEU A  95      32.088 -10.376  22.882  1.00 48.32           N  
ATOM    752  CA  LEU A  95      32.431 -11.734  22.436  1.00 49.32           C  
ATOM    753  C   LEU A  95      31.882 -12.776  23.391  1.00 50.35           C  
ATOM    754  O   LEU A  95      31.542 -13.874  22.964  1.00 51.17           O  
ATOM    755  CB  LEU A  95      33.942 -11.913  22.330  1.00 48.11           C  
ATOM    756  CG  LEU A  95      34.527 -11.299  21.066  1.00 48.21           C  
ATOM    757  CD1 LEU A  95      36.037 -11.454  21.065  1.00 48.03           C  
ATOM    758  CD2 LEU A  95      33.898 -11.983  19.852  1.00 48.66           C  
ATOM    759  N   VAL A  96      31.819 -12.447  24.680  1.00 51.25           N  
ATOM    760  CA  VAL A  96      31.284 -13.379  25.662  1.00 51.63           C  
ATOM    761  C   VAL A  96      29.782 -13.506  25.408  1.00 52.12           C  
ATOM    762  O   VAL A  96      29.238 -14.627  25.475  1.00 52.57           O  
ATOM    763  CB  VAL A  96      31.549 -12.888  27.111  1.00 51.51           C  
ATOM    764  CG1 VAL A  96      30.997 -13.895  28.098  1.00 51.58           C  
ATOM    765  CG2 VAL A  96      33.037 -12.707  27.345  1.00 50.68           C  
ATOM    766  N   VAL A  97      29.129 -12.378  25.104  1.00 51.71           N  
ATOM    767  CA  VAL A  97      27.694 -12.358  24.813  1.00 51.70           C  
ATOM    768  C   VAL A  97      27.428 -13.256  23.602  1.00 52.97           C  
ATOM    769  O   VAL A  97      26.542 -14.118  23.642  1.00 54.22           O  
ATOM    770  CB  VAL A  97      27.203 -10.914  24.523  1.00 50.24           C  
ATOM    771  CG1 VAL A  97      25.717 -10.898  24.243  1.00 49.12           C  
ATOM    772  CG2 VAL A  97      27.514 -10.030  25.709  1.00 49.81           C  
ATOM    773  N   LEU A  98      28.202 -13.071  22.538  1.00 53.22           N  
ATOM    774  CA  LEU A  98      28.049 -13.888  21.342  1.00 53.52           C  
ATOM    775  C   LEU A  98      28.275 -15.362  21.700  1.00 54.15           C  
ATOM    776  O   LEU A  98      27.493 -16.218  21.288  1.00 54.96           O  
ATOM    777  CB  LEU A  98      29.038 -13.412  20.263  1.00 52.76           C  
ATOM    778  CG  LEU A  98      28.614 -12.260  19.333  1.00 51.84           C  
ATOM    779  CD1 LEU A  98      27.723 -11.275  20.044  1.00 51.68           C  
ATOM    780  CD2 LEU A  98      29.849 -11.562  18.810  1.00 51.30           C  
ATOM    781  N   ALA A  99      29.324 -15.655  22.467  1.00 54.47           N  
ATOM    782  CA  ALA A  99      29.616 -17.028  22.873  1.00 54.88           C  
ATOM    783  C   ALA A  99      28.366 -17.628  23.470  1.00 55.06           C  
ATOM    784  O   ALA A  99      28.008 -18.747  23.143  1.00 54.84           O  
ATOM    785  CB  ALA A  99      30.748 -17.047  23.897  1.00 54.87           C  
ATOM    786  N   ILE A 100      27.704 -16.880  24.340  1.00 55.24           N  
ATOM    787  CA  ILE A 100      26.484 -17.347  24.965  1.00 55.79           C  
ATOM    788  C   ILE A 100      25.412 -17.515  23.925  1.00 56.60           C  
ATOM    789  O   ILE A 100      25.002 -18.632  23.646  1.00 56.57           O  
ATOM    790  CB  ILE A 100      25.995 -16.355  26.010  1.00 56.14           C  
ATOM    791  CG1 ILE A 100      27.074 -16.181  27.077  1.00 57.05           C  
ATOM    792  CG2 ILE A 100      24.675 -16.811  26.590  1.00 54.70           C  
ATOM    793  CD1 ILE A 100      27.761 -17.482  27.483  1.00 57.28           C  
ATOM    794  N   GLU A 101      24.954 -16.409  23.355  1.00 57.41           N  
ATOM    795  CA  GLU A 101      23.925 -16.464  22.336  1.00 58.66           C  
ATOM    796  C   GLU A 101      24.248 -17.586  21.389  1.00 59.20           C  
ATOM    797  O   GLU A 101      23.385 -18.379  21.043  1.00 59.53           O  
ATOM    798  CB  GLU A 101      23.870 -15.142  21.572  1.00 59.30           C  
ATOM    799  CG  GLU A 101      22.655 -15.004  20.655  1.00 62.04           C  
ATOM    800  CD  GLU A 101      22.924 -15.378  19.194  1.00 63.45           C  
ATOM    801  OE1 GLU A 101      23.627 -16.385  18.940  1.00 63.77           O  
ATOM    802  OE2 GLU A 101      22.407 -14.658  18.300  1.00 64.67           O1-
ATOM    803  N   ARG A 102      25.503 -17.665  20.982  1.00 59.85           N  
ATOM    804  CA  ARG A 102      25.921 -18.701  20.059  1.00 60.99           C  
ATOM    805  C   ARG A 102      25.585 -20.052  20.636  1.00 62.72           C  
ATOM    806  O   ARG A 102      25.056 -20.926  19.958  1.00 63.13           O  
ATOM    807  CB  ARG A 102      27.417 -18.610  19.814  1.00 58.99           C  
ATOM    808  CG  ARG A 102      27.851 -19.422  18.637  1.00 58.39           C  
ATOM    809  CD  ARG A 102      27.493 -18.722  17.326  1.00 57.44           C  
ATOM    810  NE  ARG A 102      26.157 -18.121  17.310  1.00 55.17           N  
ATOM    811  CZ  ARG A 102      25.181 -18.471  16.474  1.00 53.72           C  
ATOM    812  NH1 ARG A 102      25.373 -19.434  15.576  1.00 52.34           N1+
ATOM    813  NH2 ARG A 102      24.017 -17.843  16.521  1.00 52.27           N  
ATOM    814  N   TYR A 103      25.898 -20.215  21.909  1.00 64.96           N  
ATOM    815  CA  TYR A 103      25.656 -21.454  22.604  1.00 66.71           C  
ATOM    816  C   TYR A 103      24.180 -21.721  22.688  1.00 68.26           C  
ATOM    817  O   TYR A 103      23.715 -22.752  22.239  1.00 69.18           O  
ATOM    818  CB  TYR A 103      26.218 -21.362  24.004  1.00 66.83           C  
ATOM    819  CG  TYR A 103      26.020 -22.624  24.759  1.00 68.42           C  
ATOM    820  CD1 TYR A 103      26.818 -23.736  24.493  1.00 69.21           C  
ATOM    821  CD2 TYR A 103      25.003 -22.740  25.704  1.00 68.82           C  
ATOM    822  CE1 TYR A 103      26.612 -24.935  25.143  1.00 69.37           C  
ATOM    823  CE2 TYR A 103      24.780 -23.934  26.360  1.00 69.00           C  
ATOM    824  CZ  TYR A 103      25.593 -25.030  26.073  1.00 69.81           C  
ATOM    825  OH  TYR A 103      25.398 -26.232  26.698  1.00 70.95           O  
ATOM    826  N   VAL A 104      23.444 -20.786  23.270  1.00 69.45           N  
ATOM    827  CA  VAL A 104      22.010 -20.936  23.437  1.00 70.90           C  
ATOM    828  C   VAL A 104      21.324 -21.361  22.159  1.00 73.16           C  
ATOM    829  O   VAL A 104      20.347 -22.083  22.226  1.00 74.16           O  
ATOM    830  CB  VAL A 104      21.373 -19.630  23.947  1.00 69.96           C  
ATOM    831  CG1 VAL A 104      19.869 -19.716  23.904  1.00 69.37           C  
ATOM    832  CG2 VAL A 104      21.807 -19.386  25.354  1.00 69.73           C  
ATOM    833  N   VAL A 105      21.802 -20.940  20.997  1.00 75.27           N  
ATOM    834  CA  VAL A 105      21.115 -21.341  19.775  1.00 77.20           C  
ATOM    835  C   VAL A 105      21.589 -22.694  19.314  1.00 79.20           C  
ATOM    836  O   VAL A 105      20.762 -23.525  18.963  1.00 79.37           O  
ATOM    837  CB  VAL A 105      21.317 -20.326  18.642  1.00 77.01           C  
ATOM    838  CG1 VAL A 105      20.790 -18.964  19.066  1.00 76.74           C  
ATOM    839  CG2 VAL A 105      22.786 -20.242  18.281  1.00 77.70           C  
ATOM    840  N   VAL A 106      22.900 -22.925  19.322  1.00 81.49           N  
ATOM    841  CA  VAL A 106      23.450 -24.203  18.877  1.00 84.18           C  
ATOM    842  C   VAL A 106      23.085 -25.312  19.841  1.00 86.47           C  
ATOM    843  O   VAL A 106      22.224 -26.124  19.523  1.00 87.02           O  
ATOM    844  CB  VAL A 106      24.982 -24.133  18.718  1.00 83.83           C  
ATOM    845  CG1 VAL A 106      25.559 -25.524  18.576  1.00 83.60           C  
ATOM    846  CG2 VAL A 106      25.324 -23.308  17.493  1.00 84.02           C  
ATOM    847  N   CYS A 107      23.716 -25.355  21.009  1.00 88.94           N  
ATOM    848  CA  CYS A 107      23.412 -26.398  21.984  1.00 91.40           C  
ATOM    849  C   CYS A 107      22.017 -26.188  22.607  1.00 93.23           C  
ATOM    850  O   CYS A 107      21.623 -26.932  23.507  1.00 93.73           O  
ATOM    851  CB  CYS A 107      24.512 -26.430  23.051  1.00 90.82           C  
ATOM    852  SG  CYS A 107      26.148 -26.860  22.371  1.00 91.94           S  
ATOM    853  N   LYS A 108      21.283 -25.196  22.097  1.00 95.25           N  
ATOM    854  CA  LYS A 108      19.919 -24.823  22.523  1.00 96.99           C  
ATOM    855  C   LYS A 108      19.488 -25.400  23.890  1.00 98.08           C  
ATOM    856  O   LYS A 108      18.933 -26.502  23.936  1.00 98.17           O  
ATOM    857  CB  LYS A 108      18.909 -25.233  21.436  1.00 96.84           C  
ATOM    858  CG  LYS A 108      17.587 -24.484  21.499  1.00 97.21           C  
ATOM    859  CD  LYS A 108      16.797 -24.669  20.222  1.00 97.48           C  
ATOM    860  CE  LYS A 108      15.592 -23.748  20.188  1.00 97.51           C  
ATOM    861  NZ  LYS A 108      14.873 -23.827  18.883  1.00 96.91           N1+
ATOM    862  N   PRO A 109      19.718 -24.650  25.002  1.00 99.12           N  
ATOM    863  CA  PRO A 109      19.376 -25.022  26.390  1.00 99.61           C  
ATOM    864  C   PRO A 109      17.883 -25.134  26.692  1.00 99.88           C  
ATOM    865  O   PRO A 109      17.488 -25.988  27.489  1.00 99.96           O  
ATOM    866  CB  PRO A 109      20.038 -23.917  27.219  1.00 99.56           C  
ATOM    867  CG  PRO A 109      21.217 -23.530  26.389  1.00 99.42           C  
ATOM    868  CD  PRO A 109      20.606 -23.472  25.003  1.00 99.46           C  
ATOM    869  N   MET A 110      17.069 -24.267  26.091  1.00100.05           N  
ATOM    870  CA  MET A 110      15.619 -24.306  26.291  1.00100.41           C  
ATOM    871  C   MET A 110      14.986 -25.091  25.176  1.00100.84           C  
ATOM    872  O   MET A 110      15.612 -25.316  24.139  1.00101.42           O  
ATOM    873  CB  MET A 110      15.016 -22.901  26.296  1.00100.50           C  
ATOM    874  CG  MET A 110      15.182 -22.147  27.594  1.00100.69           C  
ATOM    875  SD  MET A 110      16.900 -21.975  28.047  1.00101.42           S  
ATOM    876  CE  MET A 110      17.013 -23.205  29.378  1.00101.89           C  
ATOM    877  N   SER A 111      13.742 -25.503  25.379  1.00100.97           N  
ATOM    878  CA  SER A 111      13.041 -26.273  24.369  1.00101.22           C  
ATOM    879  C   SER A 111      12.056 -25.383  23.647  1.00101.04           C  
ATOM    880  O   SER A 111      11.154 -25.887  22.970  1.00101.49           O  
ATOM    881  CB  SER A 111      12.322 -27.461  25.019  1.00101.40           C  
ATOM    882  OG  SER A 111      13.256 -28.370  25.590  1.00101.49           O  
ATOM    883  N   ASN A 112      12.234 -24.069  23.771  1.00100.70           N  
ATOM    884  CA  ASN A 112      11.331 -23.121  23.123  1.00100.38           C  
ATOM    885  C   ASN A 112      11.776 -21.691  23.374  1.00 99.21           C  
ATOM    886  O   ASN A 112      10.919 -20.810  23.519  1.00 99.38           O  
ATOM    887  CB  ASN A 112       9.907 -23.314  23.665  1.00101.29           C  
ATOM    888  CG  ASN A 112       9.842 -23.192  25.183  1.00102.01           C  
ATOM    889  ND2 ASN A 112       9.041 -22.245  25.668  1.00102.69           N  
ATOM    890  OD1 ASN A 112      10.511 -23.940  25.911  1.00102.48           O  
ATOM    891  N   PHE A 113      13.087 -21.443  23.406  1.00 97.81           N  
ATOM    892  CA  PHE A 113      13.584 -20.090  23.664  1.00 96.14           C  
ATOM    893  C   PHE A 113      14.192 -19.418  22.430  1.00 94.78           C  
ATOM    894  O   PHE A 113      14.752 -20.089  21.550  1.00 94.72           O  
ATOM    895  CB  PHE A 113      14.625 -20.101  24.781  1.00 95.57           C  
ATOM    896  CG  PHE A 113      15.186 -18.741  25.089  1.00 95.18           C  
ATOM    897  CD1 PHE A 113      14.418 -17.792  25.761  1.00 94.82           C  
ATOM    898  CD2 PHE A 113      16.470 -18.391  24.668  1.00 94.73           C  
ATOM    899  CE1 PHE A 113      14.922 -16.514  26.011  1.00 94.61           C  
ATOM    900  CE2 PHE A 113      16.982 -17.118  24.910  1.00 94.46           C  
ATOM    901  CZ  PHE A 113      16.207 -16.178  25.584  1.00 94.59           C  
ATOM    902  N   ARG A 114      14.096 -18.083  22.405  1.00 93.40           N  
ATOM    903  CA  ARG A 114      14.612 -17.243  21.319  1.00 91.65           C  
ATOM    904  C   ARG A 114      14.944 -15.842  21.853  1.00 89.75           C  
ATOM    905  O   ARG A 114      14.128 -15.236  22.574  1.00 89.82           O  
ATOM    906  CB  ARG A 114      13.566 -17.117  20.208  1.00 92.44           C  
ATOM    907  CG  ARG A 114      14.024 -16.330  18.986  1.00 93.48           C  
ATOM    908  CD  ARG A 114      12.833 -15.965  18.099  1.00 94.08           C  
ATOM    909  NE  ARG A 114      11.965 -14.961  18.718  1.00 94.29           N  
ATOM    910  CZ  ARG A 114      10.814 -14.520  18.200  1.00 94.74           C  
ATOM    911  NH1 ARG A 114      10.369 -14.994  17.039  1.00 95.15           N1+
ATOM    912  NH2 ARG A 114      10.108 -13.591  18.839  1.00 95.10           N  
ATOM    913  N   PHE A 115      16.122 -15.335  21.487  1.00 87.00           N  
ATOM    914  CA  PHE A 115      16.574 -14.017  21.918  1.00 84.02           C  
ATOM    915  C   PHE A 115      15.775 -12.919  21.255  1.00 82.72           C  
ATOM    916  O   PHE A 115      15.812 -12.791  20.038  1.00 82.75           O  
ATOM    917  CB  PHE A 115      18.049 -13.833  21.576  1.00 82.66           C  
ATOM    918  CG  PHE A 115      18.963 -14.657  22.414  1.00 81.45           C  
ATOM    919  CD1 PHE A 115      19.178 -14.332  23.742  1.00 80.94           C  
ATOM    920  CD2 PHE A 115      19.595 -15.772  21.886  1.00 81.08           C  
ATOM    921  CE1 PHE A 115      20.008 -15.110  24.534  1.00 80.55           C  
ATOM    922  CE2 PHE A 115      20.429 -16.556  22.674  1.00 80.54           C  
ATOM    923  CZ  PHE A 115      20.633 -16.225  23.998  1.00 80.39           C  
ATOM    924  N   GLY A 116      15.048 -12.136  22.045  1.00 81.06           N  
ATOM    925  CA  GLY A 116      14.299 -11.036  21.475  1.00 79.46           C  
ATOM    926  C   GLY A 116      15.267  -9.874  21.337  1.00 78.41           C  
ATOM    927  O   GLY A 116      16.444  -9.997  21.681  1.00 78.17           O  
ATOM    928  N   GLU A 117      14.791  -8.745  20.829  1.00 77.39           N  
ATOM    929  CA  GLU A 117      15.646  -7.578  20.678  1.00 76.58           C  
ATOM    930  C   GLU A 117      15.988  -7.037  22.039  1.00 76.22           C  
ATOM    931  O   GLU A 117      17.012  -6.386  22.236  1.00 75.79           O  
ATOM    932  CB  GLU A 117      14.932  -6.531  19.841  1.00 76.16           C  
ATOM    933  CG  GLU A 117      15.179  -6.737  18.370  1.00 77.26           C  
ATOM    934  CD  GLU A 117      14.139  -6.084  17.510  1.00 77.98           C  
ATOM    935  OE1 GLU A 117      13.746  -4.936  17.803  1.00 78.02           O  
ATOM    936  OE2 GLU A 117      13.720  -6.729  16.529  1.00 78.87           O1-
ATOM    937  N   ASN A 118      15.115  -7.320  22.986  1.00 75.89           N  
ATOM    938  CA  ASN A 118      15.315  -6.895  24.351  1.00 75.16           C  
ATOM    939  C   ASN A 118      16.614  -7.503  24.852  1.00 74.38           C  
ATOM    940  O   ASN A 118      17.489  -6.775  25.323  1.00 74.46           O  
ATOM    941  CB  ASN A 118      14.107  -7.340  25.188  1.00 75.35           C  
ATOM    942  CG  ASN A 118      13.698  -8.787  24.910  1.00 76.63           C  
ATOM    943  ND2 ASN A 118      13.429  -9.536  25.977  1.00 77.13           N  
ATOM    944  OD1 ASN A 118      13.608  -9.220  23.756  1.00 76.88           O  
ATOM    945  N   HIS A 119      16.748  -8.821  24.719  1.00 73.12           N  
ATOM    946  CA  HIS A 119      17.950  -9.534  25.152  1.00 71.68           C  
ATOM    947  C   HIS A 119      19.159  -8.896  24.520  1.00 70.22           C  
ATOM    948  O   HIS A 119      20.112  -8.586  25.216  1.00 70.27           O  
ATOM    949  CB  HIS A 119      17.883 -11.009  24.737  1.00 72.39           C  
ATOM    950  CG  HIS A 119      16.633 -11.709  25.181  1.00 73.57           C  
ATOM    951  CD2 HIS A 119      15.677 -11.350  26.073  1.00 73.66           C  
ATOM    952  ND1 HIS A 119      16.238 -12.928  24.669  1.00 74.39           N  
ATOM    953  CE1 HIS A 119      15.090 -13.286  25.221  1.00 74.26           C  
ATOM    954  NE2 HIS A 119      14.729 -12.346  26.077  1.00 73.63           N  
ATOM    955  N   ALA A 120      19.116  -8.698  23.207  1.00 67.95           N  
ATOM    956  CA  ALA A 120      20.224  -8.086  22.491  1.00 65.40           C  
ATOM    957  C   ALA A 120      20.601  -6.776  23.149  1.00 63.87           C  
ATOM    958  O   ALA A 120      21.779  -6.467  23.318  1.00 63.31           O  
ATOM    959  CB  ALA A 120      19.833  -7.858  21.050  1.00 65.67           C  
ATOM    960  N   ILE A 121      19.597  -6.007  23.525  1.00 62.32           N  
ATOM    961  CA  ILE A 121      19.836  -4.737  24.165  1.00 61.08           C  
ATOM    962  C   ILE A 121      20.359  -4.981  25.563  1.00 61.03           C  
ATOM    963  O   ILE A 121      20.974  -4.124  26.167  1.00 60.59           O  
ATOM    964  CB  ILE A 121      18.547  -3.939  24.179  1.00 60.18           C  
ATOM    965  CG1 ILE A 121      18.002  -3.876  22.756  1.00 59.07           C  
ATOM    966  CG2 ILE A 121      18.806  -2.548  24.677  1.00 59.33           C  
ATOM    967  CD1 ILE A 121      16.680  -3.225  22.629  1.00 58.93           C  
ATOM    968  N   MET A 122      20.121  -6.174  26.073  1.00 61.38           N  
ATOM    969  CA  MET A 122      20.609  -6.521  27.391  1.00 62.15           C  
ATOM    970  C   MET A 122      22.063  -6.790  27.289  1.00 60.64           C  
ATOM    971  O   MET A 122      22.840  -6.248  28.053  1.00 60.98           O  
ATOM    972  CB  MET A 122      19.906  -7.768  27.914  1.00 65.38           C  
ATOM    973  CG  MET A 122      18.446  -7.538  28.163  1.00 70.33           C  
ATOM    974  SD  MET A 122      18.283  -6.097  29.242  1.00 77.54           S  
ATOM    975  CE  MET A 122      18.192  -4.661  28.012  1.00 75.92           C  
ATOM    976  N   GLY A 123      22.425  -7.641  26.341  1.00 58.70           N  
ATOM    977  CA  GLY A 123      23.813  -7.974  26.147  1.00 56.37           C  
ATOM    978  C   GLY A 123      24.567  -6.702  25.856  1.00 55.30           C  
ATOM    979  O   GLY A 123      25.619  -6.457  26.434  1.00 55.43           O  
ATOM    980  N   VAL A 124      24.019  -5.871  24.980  1.00 53.65           N  
ATOM    981  CA  VAL A 124      24.701  -4.637  24.645  1.00 51.87           C  
ATOM    982  C   VAL A 124      24.894  -3.778  25.862  1.00 51.60           C  
ATOM    983  O   VAL A 124      25.958  -3.211  26.036  1.00 51.75           O  
ATOM    984  CB  VAL A 124      23.949  -3.853  23.580  1.00 51.25           C  
ATOM    985  CG1 VAL A 124      24.463  -2.424  23.526  1.00 49.29           C  
ATOM    986  CG2 VAL A 124      24.141  -4.534  22.239  1.00 50.26           C  
ATOM    987  N   ALA A 125      23.879  -3.678  26.706  1.00 51.63           N  
ATOM    988  CA  ALA A 125      23.978  -2.864  27.917  1.00 51.00           C  
ATOM    989  C   ALA A 125      25.032  -3.452  28.844  1.00 50.68           C  
ATOM    990  O   ALA A 125      25.728  -2.731  29.552  1.00 50.15           O  
ATOM    991  CB  ALA A 125      22.626  -2.830  28.619  1.00 50.64           C  
ATOM    992  N   PHE A 126      25.137  -4.770  28.824  1.00 50.67           N  
ATOM    993  CA  PHE A 126      26.064  -5.502  29.664  1.00 51.09           C  
ATOM    994  C   PHE A 126      27.498  -5.226  29.264  1.00 51.73           C  
ATOM    995  O   PHE A 126      28.366  -5.076  30.131  1.00 52.69           O  
ATOM    996  CB  PHE A 126      25.749  -6.997  29.549  1.00 50.41           C  
ATOM    997  CG  PHE A 126      26.876  -7.902  29.963  1.00 49.87           C  
ATOM    998  CD1 PHE A 126      27.226  -8.045  31.294  1.00 50.33           C  
ATOM    999  CD2 PHE A 126      27.583  -8.626  29.012  1.00 50.31           C  
ATOM   1000  CE1 PHE A 126      28.263  -8.900  31.673  1.00 50.73           C  
ATOM   1001  CE2 PHE A 126      28.620  -9.483  29.382  1.00 49.91           C  
ATOM   1002  CZ  PHE A 126      28.958  -9.618  30.715  1.00 50.32           C  
ATOM   1003  N   THR A 127      27.756  -5.164  27.965  1.00 51.95           N  
ATOM   1004  CA  THR A 127      29.111  -4.932  27.500  1.00 51.81           C  
ATOM   1005  C   THR A 127      29.600  -3.573  27.956  1.00 51.94           C  
ATOM   1006  O   THR A 127      30.785  -3.442  28.257  1.00 52.70           O  
ATOM   1007  CB  THR A 127      29.213  -5.029  25.964  1.00 52.08           C  
ATOM   1008  CG2 THR A 127      28.746  -6.384  25.486  1.00 51.87           C  
ATOM   1009  OG1 THR A 127      28.413  -4.007  25.360  1.00 52.82           O  
ATOM   1010  N   TRP A 128      28.714  -2.576  28.024  1.00 51.07           N  
ATOM   1011  CA  TRP A 128      29.106  -1.230  28.454  1.00 49.93           C  
ATOM   1012  C   TRP A 128      29.301  -1.127  29.945  1.00 50.63           C  
ATOM   1013  O   TRP A 128      30.052  -0.270  30.399  1.00 51.33           O  
ATOM   1014  CB  TRP A 128      28.073  -0.205  28.055  1.00 47.98           C  
ATOM   1015  CG  TRP A 128      28.160   0.157  26.661  1.00 46.06           C  
ATOM   1016  CD1 TRP A 128      27.578  -0.487  25.608  1.00 45.75           C  
ATOM   1017  CD2 TRP A 128      28.883   1.262  26.118  1.00 45.35           C  
ATOM   1018  CE2 TRP A 128      28.692   1.237  24.718  1.00 45.47           C  
ATOM   1019  CE3 TRP A 128      29.677   2.274  26.676  1.00 44.44           C  
ATOM   1020  NE1 TRP A 128      27.890   0.159  24.435  1.00 45.76           N  
ATOM   1021  CZ2 TRP A 128      29.268   2.195  23.859  1.00 44.87           C  
ATOM   1022  CZ3 TRP A 128      30.250   3.229  25.823  1.00 44.19           C  
ATOM   1023  CH2 TRP A 128      30.039   3.179  24.427  1.00 44.21           C  
ATOM   1024  N   VAL A 129      28.611  -1.949  30.721  1.00 50.34           N  
ATOM   1025  CA  VAL A 129      28.804  -1.892  32.152  1.00 49.67           C  
ATOM   1026  C   VAL A 129      30.144  -2.511  32.442  1.00 50.07           C  
ATOM   1027  O   VAL A 129      30.951  -1.938  33.167  1.00 49.94           O  
ATOM   1028  CB  VAL A 129      27.717  -2.671  32.869  1.00 49.30           C  
ATOM   1029  CG1 VAL A 129      27.949  -2.630  34.350  1.00 48.29           C  
ATOM   1030  CG2 VAL A 129      26.367  -2.087  32.514  1.00 49.06           C  
ATOM   1031  N   MET A 130      30.393  -3.668  31.837  1.00 49.90           N  
ATOM   1032  CA  MET A 130      31.644  -4.382  32.044  1.00 50.69           C  
ATOM   1033  C   MET A 130      32.833  -3.590  31.564  1.00 50.67           C  
ATOM   1034  O   MET A 130      33.838  -3.543  32.256  1.00 51.31           O  
ATOM   1035  CB  MET A 130      31.612  -5.724  31.321  1.00 51.15           C  
ATOM   1036  CG  MET A 130      30.517  -6.641  31.804  1.00 53.03           C  
ATOM   1037  SD  MET A 130      30.527  -6.713  33.609  1.00 54.85           S  
ATOM   1038  CE  MET A 130      32.094  -7.555  33.905  1.00 54.03           C  
ATOM   1039  N   ALA A 131      32.717  -2.975  30.392  1.00 50.10           N  
ATOM   1040  CA  ALA A 131      33.810  -2.208  29.814  1.00 49.70           C  
ATOM   1041  C   ALA A 131      34.082  -0.971  30.622  1.00 49.68           C  
ATOM   1042  O   ALA A 131      35.247  -0.593  30.780  1.00 49.84           O  
ATOM   1043  CB  ALA A 131      33.477  -1.835  28.389  1.00 49.80           C  
ATOM   1044  N   LEU A 132      33.025  -0.331  31.117  1.00 49.26           N  
ATOM   1045  CA  LEU A 132      33.160   0.882  31.928  1.00 48.67           C  
ATOM   1046  C   LEU A 132      33.808   0.518  33.255  1.00 48.90           C  
ATOM   1047  O   LEU A 132      34.606   1.294  33.800  1.00 49.30           O  
ATOM   1048  CB  LEU A 132      31.781   1.517  32.196  1.00 48.34           C  
ATOM   1049  CG  LEU A 132      31.201   2.631  31.316  1.00 46.62           C  
ATOM   1050  CD1 LEU A 132      32.100   3.839  31.353  1.00 47.34           C  
ATOM   1051  CD2 LEU A 132      31.054   2.163  29.914  1.00 47.54           C  
ATOM   1052  N   ALA A 133      33.460  -0.659  33.766  1.00 48.39           N  
ATOM   1053  CA  ALA A 133      33.986  -1.149  35.031  1.00 48.49           C  
ATOM   1054  C   ALA A 133      35.492  -1.242  34.964  1.00 48.71           C  
ATOM   1055  O   ALA A 133      36.183  -1.195  35.972  1.00 49.40           O  
ATOM   1056  CB  ALA A 133      33.398  -2.517  35.327  1.00 48.51           C  
ATOM   1057  N   CYS A 134      36.012  -1.359  33.762  1.00 48.58           N  
ATOM   1058  CA  CYS A 134      37.431  -1.501  33.608  1.00 48.67           C  
ATOM   1059  C   CYS A 134      38.065  -0.205  33.149  1.00 47.54           C  
ATOM   1060  O   CYS A 134      39.125   0.168  33.638  1.00 48.01           O  
ATOM   1061  CB  CYS A 134      37.677  -2.616  32.597  1.00 50.36           C  
ATOM   1062  SG  CYS A 134      39.398  -2.923  32.219  1.00 57.46           S  
ATOM   1063  N   ALA A 135      37.405   0.506  32.248  1.00 45.83           N  
ATOM   1064  CA  ALA A 135      37.987   1.717  31.688  1.00 44.72           C  
ATOM   1065  C   ALA A 135      37.812   2.966  32.528  1.00 43.65           C  
ATOM   1066  O   ALA A 135      38.715   3.806  32.555  1.00 42.95           O  
ATOM   1067  CB  ALA A 135      37.427   1.941  30.280  1.00 44.62           C  
ATOM   1068  N   ALA A 136      36.686   3.105  33.210  1.00 42.87           N  
ATOM   1069  CA  ALA A 136      36.432   4.315  33.978  1.00 42.10           C  
ATOM   1070  C   ALA A 136      37.235   4.436  35.303  1.00 41.82           C  
ATOM   1071  O   ALA A 136      37.632   5.557  35.678  1.00 41.90           O  
ATOM   1072  CB  ALA A 136      34.938   4.432  34.235  1.00 42.54           C  
ATOM   1073  N   PRO A 137      37.491   3.321  36.018  1.00 41.12           N  
ATOM   1074  CA  PRO A 137      38.244   3.433  37.274  1.00 39.82           C  
ATOM   1075  C   PRO A 137      39.492   4.285  37.221  1.00 40.31           C  
ATOM   1076  O   PRO A 137      39.682   5.120  38.073  1.00 41.21           O  
ATOM   1077  CB  PRO A 137      38.562   1.986  37.627  1.00 40.50           C  
ATOM   1078  CG  PRO A 137      37.430   1.229  37.022  1.00 40.56           C  
ATOM   1079  CD  PRO A 137      37.215   1.911  35.692  1.00 41.38           C  
ATOM   1080  N   PRO A 138      40.366   4.081  36.227  1.00 40.95           N  
ATOM   1081  CA  PRO A 138      41.611   4.864  36.095  1.00 41.03           C  
ATOM   1082  C   PRO A 138      41.466   6.393  35.994  1.00 41.77           C  
ATOM   1083  O   PRO A 138      42.460   7.134  36.142  1.00 41.77           O  
ATOM   1084  CB  PRO A 138      42.261   4.262  34.847  1.00 41.01           C  
ATOM   1085  CG  PRO A 138      41.800   2.815  34.887  1.00 40.91           C  
ATOM   1086  CD  PRO A 138      40.343   2.965  35.259  1.00 40.85           C  
ATOM   1087  N   LEU A 139      40.245   6.858  35.746  1.00 41.95           N  
ATOM   1088  CA  LEU A 139      39.958   8.293  35.616  1.00 41.73           C  
ATOM   1089  C   LEU A 139      39.560   8.871  36.963  1.00 42.15           C  
ATOM   1090  O   LEU A 139      39.460  10.106  37.102  1.00 42.03           O  
ATOM   1091  CB  LEU A 139      38.786   8.509  34.662  1.00 39.83           C  
ATOM   1092  CG  LEU A 139      38.902   7.960  33.257  1.00 38.70           C  
ATOM   1093  CD1 LEU A 139      37.562   8.088  32.579  1.00 37.69           C  
ATOM   1094  CD2 LEU A 139      39.971   8.699  32.508  1.00 36.98           C  
ATOM   1095  N   VAL A 140      39.354   7.995  37.947  1.00 42.45           N  
ATOM   1096  CA  VAL A 140      38.884   8.422  39.266  1.00 42.52           C  
ATOM   1097  C   VAL A 140      39.679   7.858  40.456  1.00 43.16           C  
ATOM   1098  O   VAL A 140      39.066   7.517  41.481  1.00 43.48           O  
ATOM   1099  CB  VAL A 140      37.391   8.045  39.412  1.00 41.55           C  
ATOM   1100  CG1 VAL A 140      36.610   8.714  38.316  1.00 39.95           C  
ATOM   1101  CG2 VAL A 140      37.210   6.525  39.326  1.00 39.88           C  
ATOM   1102  N   GLY A 141      41.000   7.736  40.339  1.00 43.12           N  
ATOM   1103  CA  GLY A 141      41.770   7.262  41.475  1.00 42.21           C  
ATOM   1104  C   GLY A 141      42.175   5.813  41.612  1.00 42.40           C  
ATOM   1105  O   GLY A 141      42.891   5.479  42.567  1.00 43.45           O  
ATOM   1106  N   TRP A 142      41.715   4.935  40.729  1.00 41.81           N  
ATOM   1107  CA  TRP A 142      42.147   3.553  40.827  1.00 41.74           C  
ATOM   1108  C   TRP A 142      42.989   3.277  39.625  1.00 42.81           C  
ATOM   1109  O   TRP A 142      42.449   3.132  38.532  1.00 44.24           O  
ATOM   1110  CB  TRP A 142      40.985   2.578  40.873  1.00 40.47           C  
ATOM   1111  CG  TRP A 142      41.451   1.236  41.354  1.00 39.79           C  
ATOM   1112  CD1 TRP A 142      42.598   0.976  42.051  1.00 40.04           C  
ATOM   1113  CD2 TRP A 142      40.773  -0.019  41.218  1.00 39.24           C  
ATOM   1114  CE2 TRP A 142      41.568  -0.992  41.861  1.00 39.50           C  
ATOM   1115  CE3 TRP A 142      39.573  -0.413  40.617  1.00 38.45           C  
ATOM   1116  NE1 TRP A 142      42.675  -0.359  42.358  1.00 39.56           N  
ATOM   1117  CZ2 TRP A 142      41.201  -2.337  41.921  1.00 39.21           C  
ATOM   1118  CZ3 TRP A 142      39.211  -1.744  40.674  1.00 39.17           C  
ATOM   1119  CH2 TRP A 142      40.022  -2.694  41.323  1.00 38.83           C  
ATOM   1120  N   SER A 143      44.304   3.168  39.842  1.00 42.67           N  
ATOM   1121  CA  SER A 143      45.269   3.011  38.766  1.00 41.40           C  
ATOM   1122  C   SER A 143      45.202   4.320  38.029  1.00 41.23           C  
ATOM   1123  O   SER A 143      44.652   5.276  38.580  1.00 41.58           O  
ATOM   1124  CB  SER A 143      44.912   1.868  37.823  1.00 41.73           C  
ATOM   1125  OG  SER A 143      45.799   1.861  36.707  1.00 40.77           O  
ATOM   1126  N   ARG A 144      45.714   4.389  36.807  1.00 40.19           N  
ATOM   1127  CA  ARG A 144      45.680   5.645  36.055  1.00 39.67           C  
ATOM   1128  C   ARG A 144      46.204   5.400  34.657  1.00 39.46           C  
ATOM   1129  O   ARG A 144      46.809   4.356  34.422  1.00 40.15           O  
ATOM   1130  CB  ARG A 144      46.552   6.706  36.746  1.00 38.73           C  
ATOM   1131  CG  ARG A 144      48.005   6.275  36.897  1.00 39.05           C  
ATOM   1132  CD  ARG A 144      48.888   7.302  37.584  1.00 40.05           C  
ATOM   1133  NE  ARG A 144      50.246   6.780  37.745  1.00 40.95           N  
ATOM   1134  CZ  ARG A 144      51.260   7.437  38.314  1.00 42.57           C  
ATOM   1135  NH1 ARG A 144      51.087   8.668  38.795  1.00 43.16           N1+
ATOM   1136  NH2 ARG A 144      52.461   6.861  38.399  1.00 41.61           N  
ATOM   1137  N   TYR A 145      45.957   6.333  33.734  1.00 38.66           N  
ATOM   1138  CA  TYR A 145      46.461   6.204  32.370  1.00 37.45           C  
ATOM   1139  C   TYR A 145      47.800   6.936  32.312  1.00 37.58           C  
ATOM   1140  O   TYR A 145      47.962   8.022  32.883  1.00 36.71           O  
ATOM   1141  CB  TYR A 145      45.454   6.765  31.345  1.00 37.70           C  
ATOM   1142  CG  TYR A 145      44.213   5.903  31.167  1.00 36.91           C  
ATOM   1143  CD1 TYR A 145      44.294   4.637  30.585  1.00 36.51           C  
ATOM   1144  CD2 TYR A 145      42.970   6.330  31.643  1.00 37.15           C  
ATOM   1145  CE1 TYR A 145      43.175   3.814  30.488  1.00 36.72           C  
ATOM   1146  CE2 TYR A 145      41.833   5.510  31.552  1.00 36.95           C  
ATOM   1147  CZ  TYR A 145      41.947   4.253  30.976  1.00 36.97           C  
ATOM   1148  OH  TYR A 145      40.839   3.434  30.915  1.00 37.15           O  
ATOM   1149  N   ILE A 146      48.755   6.332  31.621  1.00 37.51           N  
ATOM   1150  CA  ILE A 146      50.104   6.855  31.547  1.00 36.95           C  
ATOM   1151  C   ILE A 146      50.642   6.569  30.144  1.00 37.42           C  
ATOM   1152  O   ILE A 146      50.353   5.530  29.563  1.00 37.79           O  
ATOM   1153  CB  ILE A 146      50.947   6.157  32.665  1.00 36.62           C  
ATOM   1154  CG1 ILE A 146      52.226   6.915  32.971  1.00 37.83           C  
ATOM   1155  CG2 ILE A 146      51.273   4.726  32.268  1.00 36.72           C  
ATOM   1156  CD1 ILE A 146      52.993   6.300  34.180  1.00 38.26           C  
ATOM   1157  N   PRO A 147      51.408   7.498  29.569  1.00 38.16           N  
ATOM   1158  CA  PRO A 147      51.933   7.252  28.220  1.00 38.06           C  
ATOM   1159  C   PRO A 147      52.851   6.014  28.092  1.00 38.53           C  
ATOM   1160  O   PRO A 147      53.532   5.691  29.035  1.00 38.73           O  
ATOM   1161  CB  PRO A 147      52.606   8.582  27.888  1.00 37.57           C  
ATOM   1162  CG  PRO A 147      52.887   9.196  29.265  1.00 37.02           C  
ATOM   1163  CD  PRO A 147      51.703   8.863  30.040  1.00 36.72           C  
ATOM   1164  N   GLU A 148      52.858   5.339  26.938  1.00 39.65           N  
ATOM   1165  CA  GLU A 148      53.677   4.119  26.729  1.00 40.66           C  
ATOM   1166  C   GLU A 148      54.494   4.139  25.415  1.00 40.48           C  
ATOM   1167  O   GLU A 148      54.140   4.850  24.468  1.00 40.85           O  
ATOM   1168  CB  GLU A 148      52.796   2.863  26.679  1.00 42.11           C  
ATOM   1169  CG  GLU A 148      51.756   2.686  27.759  1.00 45.12           C  
ATOM   1170  CD  GLU A 148      50.983   1.401  27.562  1.00 47.26           C  
ATOM   1171  OE1 GLU A 148      51.536   0.324  27.838  1.00 47.86           O  
ATOM   1172  OE2 GLU A 148      49.830   1.460  27.105  1.00 48.43           O1-
ATOM   1173  N   GLY A 149      55.547   3.313  25.354  1.00 39.75           N  
ATOM   1174  CA  GLY A 149      56.369   3.236  24.163  1.00 39.66           C  
ATOM   1175  C   GLY A 149      57.035   4.556  23.849  1.00 40.26           C  
ATOM   1176  O   GLY A 149      57.759   5.087  24.678  1.00 40.55           O  
ATOM   1177  N   MET A 150      56.792   5.093  22.656  1.00 40.32           N  
ATOM   1178  CA  MET A 150      57.384   6.383  22.285  1.00 41.48           C  
ATOM   1179  C   MET A 150      56.655   7.529  22.968  1.00 41.05           C  
ATOM   1180  O   MET A 150      56.908   8.701  22.661  1.00 41.23           O  
ATOM   1181  CB  MET A 150      57.372   6.565  20.767  1.00 41.95           C  
ATOM   1182  CG  MET A 150      58.561   5.885  20.100  1.00 42.24           C  
ATOM   1183  SD  MET A 150      58.411   5.731  18.335  1.00 43.88           S  
ATOM   1184  CE  MET A 150      58.124   4.022  18.205  1.00 42.17           C  
ATOM   1185  N   GLN A 151      55.748   7.165  23.877  1.00 40.09           N  
ATOM   1186  CA  GLN A 151      54.962   8.096  24.682  1.00 39.51           C  
ATOM   1187  C   GLN A 151      53.895   8.835  23.886  1.00 39.04           C  
ATOM   1188  O   GLN A 151      53.562   9.955  24.245  1.00 38.97           O  
ATOM   1189  CB  GLN A 151      55.909   9.089  25.363  1.00 39.27           C  
ATOM   1190  CG  GLN A 151      57.115   8.433  26.074  1.00 37.25           C  
ATOM   1191  CD  GLN A 151      56.736   7.689  27.337  1.00 36.81           C  
ATOM   1192  NE2 GLN A 151      56.824   6.369  27.290  1.00 35.29           N  
ATOM   1193  OE1 GLN A 151      56.368   8.294  28.341  1.00 36.30           O  
ATOM   1194  N   CYS A 152      53.345   8.217  22.842  1.00 38.61           N  
ATOM   1195  CA  CYS A 152      52.321   8.863  22.036  1.00 38.03           C  
ATOM   1196  C   CYS A 152      51.001   8.184  22.203  1.00 37.83           C  
ATOM   1197  O   CYS A 152      50.006   8.591  21.587  1.00 36.34           O  
ATOM   1198  CB  CYS A 152      52.756   8.891  20.585  1.00 39.82           C  
ATOM   1199  SG  CYS A 152      54.097  10.082  20.371  1.00 44.32           S  
ATOM   1200  N   SER A 153      50.994   7.147  23.042  1.00 38.12           N  
ATOM   1201  CA  SER A 153      49.791   6.386  23.382  1.00 38.51           C  
ATOM   1202  C   SER A 153      49.708   6.311  24.901  1.00 39.02           C  
ATOM   1203  O   SER A 153      50.698   6.587  25.588  1.00 38.21           O  
ATOM   1204  CB  SER A 153      49.814   4.967  22.767  1.00 38.94           C  
ATOM   1205  OG  SER A 153      50.845   4.138  23.280  1.00 40.47           O  
ATOM   1206  N   CYS A 154      48.539   5.963  25.428  1.00 39.54           N  
ATOM   1207  CA  CYS A 154      48.371   5.870  26.874  1.00 40.74           C  
ATOM   1208  C   CYS A 154      47.628   4.609  27.284  1.00 41.86           C  
ATOM   1209  O   CYS A 154      46.603   4.274  26.691  1.00 42.52           O  
ATOM   1210  CB  CYS A 154      47.654   7.125  27.398  1.00 40.72           C  
ATOM   1211  SG  CYS A 154      48.875   8.408  27.799  1.00 42.97           S  
ATOM   1212  N   GLY A 155      48.155   3.918  28.291  1.00 41.88           N  
ATOM   1213  CA  GLY A 155      47.524   2.707  28.791  1.00 42.02           C  
ATOM   1214  C   GLY A 155      47.427   2.698  30.311  1.00 42.54           C  
ATOM   1215  O   GLY A 155      47.592   3.734  30.948  1.00 43.28           O  
ATOM   1216  N   ILE A 156      47.134   1.537  30.903  1.00 42.41           N  
ATOM   1217  CA  ILE A 156      47.012   1.408  32.365  1.00 42.29           C  
ATOM   1218  C   ILE A 156      48.413   1.474  32.977  1.00 43.31           C  
ATOM   1219  O   ILE A 156      49.379   1.415  32.225  1.00 44.00           O  
ATOM   1220  CB  ILE A 156      46.290   0.067  32.741  1.00 41.27           C  
ATOM   1221  CG1 ILE A 156      44.846   0.079  32.204  1.00 40.78           C  
ATOM   1222  CG2 ILE A 156      46.303  -0.148  34.244  1.00 40.68           C  
ATOM   1223  CD1 ILE A 156      43.990   1.255  32.666  1.00 39.65           C  
ATOM   1224  N   ASP A 157      48.558   1.586  34.298  1.00 43.60           N  
ATOM   1225  CA  ASP A 157      49.908   1.680  34.872  1.00 44.53           C  
ATOM   1226  C   ASP A 157      50.493   0.328  35.348  1.00 44.73           C  
ATOM   1227  O   ASP A 157      50.158  -0.135  36.457  1.00 45.25           O  
ATOM   1228  CB  ASP A 157      49.919   2.672  36.030  1.00 46.44           C  
ATOM   1229  CG  ASP A 157      51.302   3.238  36.285  1.00 48.41           C  
ATOM   1230  OD1 ASP A 157      52.287   2.551  35.931  1.00 50.18           O  
ATOM   1231  OD2 ASP A 157      51.407   4.356  36.842  1.00 49.77           O1-
ATOM   1232  N   TYR A 158      51.374  -0.266  34.528  1.00 44.95           N  
ATOM   1233  CA  TYR A 158      52.039  -1.551  34.823  1.00 45.17           C  
ATOM   1234  C   TYR A 158      53.465  -1.269  35.180  1.00 45.39           C  
ATOM   1235  O   TYR A 158      54.205  -2.187  35.529  1.00 45.56           O  
ATOM   1236  CB  TYR A 158      52.110  -2.460  33.586  1.00 45.74           C  
ATOM   1237  CG  TYR A 158      50.997  -2.297  32.568  1.00 46.33           C  
ATOM   1238  CD1 TYR A 158      49.709  -2.789  32.823  1.00 45.84           C  
ATOM   1239  CD2 TYR A 158      51.226  -1.639  31.356  1.00 45.69           C  
ATOM   1240  CE1 TYR A 158      48.676  -2.627  31.901  1.00 46.41           C  
ATOM   1241  CE2 TYR A 158      50.200  -1.469  30.428  1.00 46.72           C  
ATOM   1242  CZ  TYR A 158      48.922  -1.963  30.705  1.00 46.92           C  
ATOM   1243  OH  TYR A 158      47.884  -1.775  29.809  1.00 47.50           O  
ATOM   1244  N   TYR A 159      53.837   0.003  35.084  1.00 45.80           N  
ATOM   1245  CA  TYR A 159      55.209   0.446  35.298  1.00 46.96           C  
ATOM   1246  C   TYR A 159      55.592   0.746  36.734  1.00 47.86           C  
ATOM   1247  O   TYR A 159      56.651   0.291  37.151  1.00 48.32           O  
ATOM   1248  CB  TYR A 159      55.492   1.681  34.425  1.00 46.68           C  
ATOM   1249  CG  TYR A 159      55.174   1.458  32.958  1.00 46.72           C  
ATOM   1250  CD1 TYR A 159      53.866   1.584  32.480  1.00 47.08           C  
ATOM   1251  CD2 TYR A 159      56.167   1.043  32.059  1.00 46.14           C  
ATOM   1252  CE1 TYR A 159      53.550   1.299  31.149  1.00 47.12           C  
ATOM   1253  CE2 TYR A 159      55.861   0.755  30.725  1.00 46.18           C  
ATOM   1254  CZ  TYR A 159      54.552   0.884  30.282  1.00 47.28           C  
ATOM   1255  OH  TYR A 159      54.223   0.570  28.981  1.00 48.57           O  
ATOM   1256  N   THR A 160      54.778   1.502  37.475  1.00 48.40           N  
ATOM   1257  CA  THR A 160      55.110   1.879  38.852  1.00 48.38           C  
ATOM   1258  C   THR A 160      54.131   1.291  39.850  1.00 49.38           C  
ATOM   1259  O   THR A 160      52.981   0.999  39.504  1.00 49.86           O  
ATOM   1260  CB  THR A 160      55.119   3.422  38.993  1.00 48.37           C  
ATOM   1261  CG2 THR A 160      55.935   4.044  37.861  1.00 48.07           C  
ATOM   1262  OG1 THR A 160      53.778   3.931  38.913  1.00 48.00           O  
ATOM   1263  N   PRO A 161      54.568   1.082  41.100  1.00 50.07           N  
ATOM   1264  CA  PRO A 161      53.574   0.517  42.016  1.00 50.54           C  
ATOM   1265  C   PRO A 161      52.634   1.603  42.587  1.00 50.55           C  
ATOM   1266  O   PRO A 161      51.649   1.252  43.239  1.00 51.07           O  
ATOM   1267  CB  PRO A 161      54.433  -0.172  43.089  1.00 50.48           C  
ATOM   1268  CG  PRO A 161      55.737  -0.442  42.391  1.00 50.92           C  
ATOM   1269  CD  PRO A 161      55.929   0.841  41.605  1.00 50.64           C  
ATOM   1270  N   HIS A 162      52.938   2.885  42.321  1.00 50.04           N  
ATOM   1271  CA  HIS A 162      52.159   4.070  42.782  1.00 49.91           C  
ATOM   1272  C   HIS A 162      51.003   3.675  43.713  1.00 50.30           C  
ATOM   1273  O   HIS A 162      49.844   3.588  43.269  1.00 50.57           O  
ATOM   1274  CB  HIS A 162      51.603   4.874  41.574  1.00 49.23           C  
ATOM   1275  CG  HIS A 162      51.216   6.301  41.884  1.00 47.75           C  
ATOM   1276  CD2 HIS A 162      51.901   7.307  42.477  1.00 47.60           C  
ATOM   1277  ND1 HIS A 162      50.018   6.851  41.475  1.00 48.65           N  
ATOM   1278  CE1 HIS A 162      49.984   8.132  41.799  1.00 48.45           C  
ATOM   1279  NE2 HIS A 162      51.116   8.435  42.408  1.00 48.13           N  
ATOM   1280  N   GLU A 163      51.324   3.451  44.987  1.00 50.26           N  
ATOM   1281  CA  GLU A 163      50.351   3.071  46.002  1.00 50.10           C  
ATOM   1282  C   GLU A 163      49.262   4.123  46.132  1.00 50.43           C  
ATOM   1283  O   GLU A 163      48.107   3.774  46.334  1.00 50.79           O  
ATOM   1284  CB  GLU A 163      51.060   2.898  47.346  1.00 50.18           C  
ATOM   1285  CG  GLU A 163      52.070   1.765  47.392  1.00 51.64           C  
ATOM   1286  CD  GLU A 163      52.891   1.747  48.683  1.00 53.79           C  
ATOM   1287  OE1 GLU A 163      52.339   2.064  49.773  1.00 54.20           O  
ATOM   1288  OE2 GLU A 163      54.095   1.399  48.606  1.00 53.74           O1-
ATOM   1289  N   GLU A 164      49.638   5.397  46.012  1.00 50.64           N  
ATOM   1290  CA  GLU A 164      48.739   6.558  46.136  1.00 51.50           C  
ATOM   1291  C   GLU A 164      47.454   6.408  45.324  1.00 50.78           C  
ATOM   1292  O   GLU A 164      46.444   6.991  45.665  1.00 50.14           O  
ATOM   1293  CB  GLU A 164      49.494   7.812  45.672  1.00 54.11           C  
ATOM   1294  CG  GLU A 164      48.810   9.154  45.941  1.00 60.24           C  
ATOM   1295  CD  GLU A 164      49.452  10.323  45.147  1.00 64.68           C  
ATOM   1296  OE1 GLU A 164      50.708  10.385  45.033  1.00 67.43           O  
ATOM   1297  OE2 GLU A 164      48.694  11.189  44.640  1.00 66.42           O1-
ATOM   1298  N   THR A 165      47.499   5.619  44.264  1.00 50.45           N  
ATOM   1299  CA  THR A 165      46.358   5.447  43.391  1.00 48.93           C  
ATOM   1300  C   THR A 165      46.020   3.955  43.237  1.00 49.43           C  
ATOM   1301  O   THR A 165      45.180   3.599  42.424  1.00 49.54           O  
ATOM   1302  CB  THR A 165      46.676   6.142  42.030  1.00 48.31           C  
ATOM   1303  CG2 THR A 165      47.462   5.223  41.120  1.00 45.82           C  
ATOM   1304  OG1 THR A 165      45.463   6.546  41.392  1.00 48.14           O  
ATOM   1305  N   ASN A 166      46.685   3.106  44.025  1.00 49.78           N  
ATOM   1306  CA  ASN A 166      46.464   1.646  44.077  1.00 49.69           C  
ATOM   1307  C   ASN A 166      46.577   0.942  42.758  1.00 49.37           C  
ATOM   1308  O   ASN A 166      45.640   0.243  42.383  1.00 49.34           O  
ATOM   1309  CB  ASN A 166      45.090   1.355  44.651  1.00 50.45           C  
ATOM   1310  CG  ASN A 166      44.942   1.871  46.049  1.00 52.01           C  
ATOM   1311  ND2 ASN A 166      45.210   1.005  47.002  1.00 53.86           N  
ATOM   1312  OD1 ASN A 166      44.614   3.044  46.283  1.00 53.96           O  
ATOM   1313  N   ASN A 167      47.731   1.060  42.102  1.00 48.73           N  
ATOM   1314  CA  ASN A 167      47.978   0.481  40.775  1.00 47.17           C  
ATOM   1315  C   ASN A 167      48.110  -1.020  40.737  1.00 46.82           C  
ATOM   1316  O   ASN A 167      47.453  -1.653  39.930  1.00 47.46           O  
ATOM   1317  CB  ASN A 167      49.247   1.084  40.162  1.00 46.08           C  
ATOM   1318  CG  ASN A 167      49.058   2.509  39.710  1.00 44.59           C  
ATOM   1319  ND2 ASN A 167      50.088   3.061  39.092  1.00 43.85           N  
ATOM   1320  OD1 ASN A 167      48.008   3.111  39.913  1.00 42.98           O  
ATOM   1321  N   GLU A 168      48.961  -1.601  41.566  1.00 46.34           N  
ATOM   1322  CA  GLU A 168      49.155  -3.041  41.484  1.00 46.63           C  
ATOM   1323  C   GLU A 168      47.833  -3.855  41.586  1.00 46.67           C  
ATOM   1324  O   GLU A 168      47.665  -4.847  40.859  1.00 47.23           O  
ATOM   1325  CB  GLU A 168      50.183  -3.478  42.531  1.00 46.27           C  
ATOM   1326  CG  GLU A 168      51.527  -2.755  42.419  1.00 45.66           C  
ATOM   1327  CD  GLU A 168      52.633  -3.591  41.781  1.00 45.65           C  
ATOM   1328  OE1 GLU A 168      52.675  -4.819  42.008  1.00 46.06           O  
ATOM   1329  OE2 GLU A 168      53.483  -3.004  41.074  1.00 45.97           O1-
ATOM   1330  N   SER A 169      46.897  -3.443  42.437  1.00 46.62           N  
ATOM   1331  CA  SER A 169      45.638  -4.182  42.591  1.00 45.67           C  
ATOM   1332  C   SER A 169      44.747  -4.069  41.365  1.00 45.51           C  
ATOM   1333  O   SER A 169      44.153  -5.061  40.966  1.00 45.99           O  
ATOM   1334  CB  SER A 169      44.885  -3.683  43.816  1.00 44.60           C  
ATOM   1335  OG  SER A 169      44.783  -2.274  43.786  1.00 47.30           O  
ATOM   1336  N   PHE A 170      44.638  -2.881  40.780  1.00 45.30           N  
ATOM   1337  CA  PHE A 170      43.808  -2.704  39.599  1.00 45.00           C  
ATOM   1338  C   PHE A 170      44.299  -3.586  38.466  1.00 45.16           C  
ATOM   1339  O   PHE A 170      43.490  -4.194  37.783  1.00 45.42           O  
ATOM   1340  CB  PHE A 170      43.826  -1.248  39.138  1.00 45.24           C  
ATOM   1341  CG  PHE A 170      42.960  -0.995  37.940  1.00 45.31           C  
ATOM   1342  CD1 PHE A 170      41.626  -0.636  38.094  1.00 44.90           C  
ATOM   1343  CD2 PHE A 170      43.461  -1.175  36.658  1.00 44.67           C  
ATOM   1344  CE1 PHE A 170      40.797  -0.464  36.990  1.00 44.53           C  
ATOM   1345  CE2 PHE A 170      42.643  -1.005  35.550  1.00 44.43           C  
ATOM   1346  CZ  PHE A 170      41.307  -0.649  35.716  1.00 44.69           C  
ATOM   1347  N   VAL A 171      45.616  -3.653  38.266  1.00 45.43           N  
ATOM   1348  CA  VAL A 171      46.212  -4.460  37.188  1.00 45.73           C  
ATOM   1349  C   VAL A 171      45.820  -5.936  37.312  1.00 46.38           C  
ATOM   1350  O   VAL A 171      45.583  -6.604  36.307  1.00 46.73           O  
ATOM   1351  CB  VAL A 171      47.778  -4.318  37.166  1.00 45.53           C  
ATOM   1352  CG1 VAL A 171      48.388  -5.310  36.194  1.00 45.13           C  
ATOM   1353  CG2 VAL A 171      48.179  -2.896  36.757  1.00 44.29           C  
ATOM   1354  N   ILE A 172      45.749  -6.451  38.529  1.00 47.40           N  
ATOM   1355  CA  ILE A 172      45.366  -7.842  38.713  1.00 48.58           C  
ATOM   1356  C   ILE A 172      43.869  -7.944  38.529  1.00 49.07           C  
ATOM   1357  O   ILE A 172      43.379  -8.954  38.021  1.00 48.24           O  
ATOM   1358  CB  ILE A 172      45.790  -8.329  40.112  1.00 49.24           C  
ATOM   1359  CG1 ILE A 172      47.317  -8.331  40.189  1.00 49.42           C  
ATOM   1360  CG2 ILE A 172      45.243  -9.716  40.381  1.00 48.97           C  
ATOM   1361  CD1 ILE A 172      47.866  -8.323  41.575  1.00 51.00           C  
ATOM   1362  N   TYR A 173      43.158  -6.884  38.914  1.00 50.30           N  
ATOM   1363  CA  TYR A 173      41.708  -6.846  38.782  1.00 52.22           C  
ATOM   1364  C   TYR A 173      41.335  -6.851  37.306  1.00 53.48           C  
ATOM   1365  O   TYR A 173      40.317  -7.429  36.927  1.00 55.09           O  
ATOM   1366  CB  TYR A 173      41.149  -5.582  39.449  1.00 51.93           C  
ATOM   1367  CG  TYR A 173      39.870  -5.045  38.817  1.00 52.72           C  
ATOM   1368  CD1 TYR A 173      38.640  -5.703  38.980  1.00 52.60           C  
ATOM   1369  CD2 TYR A 173      39.891  -3.869  38.057  1.00 53.16           C  
ATOM   1370  CE1 TYR A 173      37.474  -5.196  38.409  1.00 52.06           C  
ATOM   1371  CE2 TYR A 173      38.735  -3.357  37.482  1.00 52.88           C  
ATOM   1372  CZ  TYR A 173      37.538  -4.025  37.665  1.00 52.25           C  
ATOM   1373  OH  TYR A 173      36.405  -3.505  37.100  1.00 51.99           O  
ATOM   1374  N   MET A 174      42.159  -6.228  36.475  1.00 53.51           N  
ATOM   1375  CA  MET A 174      41.877  -6.156  35.050  1.00 53.61           C  
ATOM   1376  C   MET A 174      42.254  -7.440  34.300  1.00 52.68           C  
ATOM   1377  O   MET A 174      41.520  -7.870  33.403  1.00 52.69           O  
ATOM   1378  CB  MET A 174      42.617  -4.969  34.455  1.00 55.09           C  
ATOM   1379  CG  MET A 174      42.506  -4.885  32.949  1.00 57.54           C  
ATOM   1380  SD  MET A 174      43.598  -3.639  32.243  1.00 61.37           S  
ATOM   1381  CE  MET A 174      45.212  -4.496  32.361  1.00 60.41           C  
ATOM   1382  N   PHE A 175      43.384  -8.040  34.647  1.00 51.97           N  
ATOM   1383  CA  PHE A 175      43.835  -9.250  33.978  1.00 50.74           C  
ATOM   1384  C   PHE A 175      43.013 -10.437  34.362  1.00 50.76           C  
ATOM   1385  O   PHE A 175      43.042 -11.412  33.647  1.00 50.91           O  
ATOM   1386  CB  PHE A 175      45.287  -9.530  34.315  1.00 50.94           C  
ATOM   1387  CG  PHE A 175      46.264  -8.844  33.412  1.00 52.60           C  
ATOM   1388  CD1 PHE A 175      46.350  -9.191  32.071  1.00 52.88           C  
ATOM   1389  CD2 PHE A 175      47.124  -7.863  33.904  1.00 53.37           C  
ATOM   1390  CE1 PHE A 175      47.276  -8.573  31.231  1.00 53.22           C  
ATOM   1391  CE2 PHE A 175      48.055  -7.240  33.069  1.00 53.05           C  
ATOM   1392  CZ  PHE A 175      48.130  -7.596  31.733  1.00 52.74           C  
ATOM   1393  N   VAL A 176      42.292 -10.380  35.480  1.00 50.75           N  
ATOM   1394  CA  VAL A 176      41.476 -11.531  35.891  1.00 50.80           C  
ATOM   1395  C   VAL A 176      40.027 -11.329  35.502  1.00 50.29           C  
ATOM   1396  O   VAL A 176      39.468 -12.172  34.792  1.00 51.20           O  
ATOM   1397  CB  VAL A 176      41.549 -11.802  37.434  1.00 50.82           C  
ATOM   1398  CG1 VAL A 176      40.706 -13.034  37.778  1.00 50.37           C  
ATOM   1399  CG2 VAL A 176      43.016 -12.024  37.884  1.00 49.46           C  
ATOM   1400  N   VAL A 177      39.427 -10.230  35.947  1.00 49.77           N  
ATOM   1401  CA  VAL A 177      38.031  -9.930  35.643  1.00 49.56           C  
ATOM   1402  C   VAL A 177      37.834  -9.569  34.192  1.00 49.80           C  
ATOM   1403  O   VAL A 177      36.828  -9.957  33.595  1.00 50.58           O  
ATOM   1404  CB  VAL A 177      37.502  -8.741  36.473  1.00 49.01           C  
ATOM   1405  CG1 VAL A 177      36.119  -8.303  35.966  1.00 47.69           C  
ATOM   1406  CG2 VAL A 177      37.453  -9.123  37.940  1.00 48.35           C  
ATOM   1407  N   HIS A 178      38.774  -8.835  33.615  1.00 49.00           N  
ATOM   1408  CA  HIS A 178      38.608  -8.410  32.242  1.00 47.74           C  
ATOM   1409  C   HIS A 178      39.624  -9.003  31.315  1.00 47.31           C  
ATOM   1410  O   HIS A 178      40.280  -8.273  30.585  1.00 47.03           O  
ATOM   1411  CB  HIS A 178      38.657  -6.898  32.203  1.00 47.36           C  
ATOM   1412  CG  HIS A 178      37.697  -6.266  33.151  1.00 47.80           C  
ATOM   1413  CD2 HIS A 178      37.894  -5.649  34.339  1.00 48.76           C  
ATOM   1414  ND1 HIS A 178      36.338  -6.298  32.953  1.00 48.32           N  
ATOM   1415  CE1 HIS A 178      35.732  -5.729  33.979  1.00 49.29           C  
ATOM   1416  NE2 HIS A 178      36.655  -5.327  34.836  1.00 49.62           N  
ATOM   1417  N   PHE A 179      39.753 -10.326  31.331  1.00 46.74           N  
ATOM   1418  CA  PHE A 179      40.687 -11.006  30.441  1.00 46.24           C  
ATOM   1419  C   PHE A 179      40.663 -12.520  30.647  1.00 46.45           C  
ATOM   1420  O   PHE A 179      40.028 -13.230  29.884  1.00 46.26           O  
ATOM   1421  CB  PHE A 179      42.110 -10.463  30.626  1.00 45.19           C  
ATOM   1422  CG  PHE A 179      43.115 -11.077  29.693  1.00 44.12           C  
ATOM   1423  CD1 PHE A 179      42.873 -11.131  28.334  1.00 43.92           C  
ATOM   1424  CD2 PHE A 179      44.314 -11.578  30.172  1.00 43.85           C  
ATOM   1425  CE1 PHE A 179      43.818 -11.673  27.462  1.00 44.20           C  
ATOM   1426  CE2 PHE A 179      45.263 -12.124  29.309  1.00 43.68           C  
ATOM   1427  CZ  PHE A 179      45.016 -12.170  27.954  1.00 42.90           C  
ATOM   1428  N   ILE A 180      41.399 -13.006  31.638  1.00 46.90           N  
ATOM   1429  CA  ILE A 180      41.452 -14.436  31.877  1.00 47.47           C  
ATOM   1430  C   ILE A 180      40.063 -14.998  31.914  1.00 47.54           C  
ATOM   1431  O   ILE A 180      39.777 -15.965  31.222  1.00 47.74           O  
ATOM   1432  CB  ILE A 180      42.133 -14.772  33.208  1.00 47.75           C  
ATOM   1433  CG1 ILE A 180      43.593 -14.352  33.175  1.00 46.79           C  
ATOM   1434  CG2 ILE A 180      42.059 -16.259  33.451  1.00 47.36           C  
ATOM   1435  CD1 ILE A 180      44.279 -14.565  34.491  1.00 47.73           C  
ATOM   1436  N   ILE A 181      39.199 -14.375  32.697  1.00 47.42           N  
ATOM   1437  CA  ILE A 181      37.840 -14.852  32.851  1.00 47.24           C  
ATOM   1438  C   ILE A 181      37.011 -14.834  31.580  1.00 48.02           C  
ATOM   1439  O   ILE A 181      36.536 -15.891  31.167  1.00 48.41           O  
ATOM   1440  CB  ILE A 181      37.144 -14.072  33.963  1.00 46.78           C  
ATOM   1441  CG1 ILE A 181      37.646 -14.603  35.304  1.00 45.85           C  
ATOM   1442  CG2 ILE A 181      35.633 -14.175  33.826  1.00 47.49           C  
ATOM   1443  CD1 ILE A 181      36.981 -13.981  36.479  1.00 45.49           C  
ATOM   1444  N   PRO A 182      36.801 -13.667  30.951  1.00 48.63           N  
ATOM   1445  CA  PRO A 182      35.993 -13.691  29.725  1.00 48.97           C  
ATOM   1446  C   PRO A 182      36.528 -14.673  28.688  1.00 49.94           C  
ATOM   1447  O   PRO A 182      35.749 -15.223  27.917  1.00 50.24           O  
ATOM   1448  CB  PRO A 182      36.052 -12.248  29.245  1.00 48.54           C  
ATOM   1449  CG  PRO A 182      36.195 -11.486  30.511  1.00 48.96           C  
ATOM   1450  CD  PRO A 182      37.202 -12.293  31.285  1.00 48.81           C  
ATOM   1451  N   LEU A 183      37.845 -14.883  28.675  1.00 51.10           N  
ATOM   1452  CA  LEU A 183      38.489 -15.820  27.748  1.00 52.27           C  
ATOM   1453  C   LEU A 183      38.028 -17.244  28.036  1.00 53.97           C  
ATOM   1454  O   LEU A 183      37.676 -17.993  27.122  1.00 55.27           O  
ATOM   1455  CB  LEU A 183      40.020 -15.771  27.887  1.00 51.00           C  
ATOM   1456  CG  LEU A 183      40.787 -14.859  26.943  1.00 49.96           C  
ATOM   1457  CD1 LEU A 183      40.173 -14.925  25.580  1.00 50.68           C  
ATOM   1458  CD2 LEU A 183      40.719 -13.472  27.424  1.00 51.66           C  
ATOM   1459  N   ILE A 184      38.049 -17.622  29.307  1.00 54.91           N  
ATOM   1460  CA  ILE A 184      37.639 -18.950  29.732  1.00 54.99           C  
ATOM   1461  C   ILE A 184      36.220 -19.265  29.262  1.00 54.92           C  
ATOM   1462  O   ILE A 184      35.994 -20.324  28.670  1.00 55.20           O  
ATOM   1463  CB  ILE A 184      37.703 -19.033  31.241  1.00 54.63           C  
ATOM   1464  CG1 ILE A 184      39.146 -18.840  31.689  1.00 53.84           C  
ATOM   1465  CG2 ILE A 184      37.144 -20.353  31.700  1.00 55.13           C  
ATOM   1466  CD1 ILE A 184      39.260 -18.460  33.126  1.00 54.54           C  
ATOM   1467  N   VAL A 185      35.284 -18.358  29.551  1.00 54.52           N  
ATOM   1468  CA  VAL A 185      33.878 -18.483  29.155  1.00 54.08           C  
ATOM   1469  C   VAL A 185      33.807 -18.776  27.685  1.00 55.54           C  
ATOM   1470  O   VAL A 185      33.273 -19.797  27.256  1.00 56.20           O  
ATOM   1471  CB  VAL A 185      33.118 -17.162  29.376  1.00 52.79           C  
ATOM   1472  CG1 VAL A 185      31.784 -17.195  28.649  1.00 52.31           C  
ATOM   1473  CG2 VAL A 185      32.938 -16.913  30.849  1.00 51.67           C  
ATOM   1474  N   ILE A 186      34.353 -17.847  26.919  1.00 56.77           N  
ATOM   1475  CA  ILE A 186      34.380 -17.917  25.472  1.00 57.73           C  
ATOM   1476  C   ILE A 186      34.990 -19.214  24.977  1.00 59.19           C  
ATOM   1477  O   ILE A 186      34.435 -19.841  24.080  1.00 59.93           O  
ATOM   1478  CB  ILE A 186      35.161 -16.730  24.919  1.00 56.72           C  
ATOM   1479  CG1 ILE A 186      34.414 -15.440  25.257  1.00 56.87           C  
ATOM   1480  CG2 ILE A 186      35.343 -16.882  23.442  1.00 56.13           C  
ATOM   1481  CD1 ILE A 186      35.100 -14.179  24.809  1.00 57.61           C  
ATOM   1482  N   PHE A 187      36.120 -19.619  25.544  1.00 60.43           N  
ATOM   1483  CA  PHE A 187      36.775 -20.845  25.121  1.00 61.76           C  
ATOM   1484  C   PHE A 187      36.008 -22.049  25.518  1.00 63.08           C  
ATOM   1485  O   PHE A 187      35.774 -22.934  24.695  1.00 63.43           O  
ATOM   1486  CB  PHE A 187      38.159 -20.916  25.711  1.00 61.95           C  
ATOM   1487  CG  PHE A 187      39.131 -20.152  24.939  1.00 62.41           C  
ATOM   1488  CD1 PHE A 187      39.340 -20.469  23.609  1.00 62.91           C  
ATOM   1489  CD2 PHE A 187      39.782 -19.073  25.492  1.00 62.69           C  
ATOM   1490  CE1 PHE A 187      40.176 -19.718  22.835  1.00 63.31           C  
ATOM   1491  CE2 PHE A 187      40.625 -18.308  24.727  1.00 63.24           C  
ATOM   1492  CZ  PHE A 187      40.824 -18.630  23.393  1.00 63.70           C  
ATOM   1493  N   PHE A 188      35.635 -22.116  26.784  1.00 64.43           N  
ATOM   1494  CA  PHE A 188      34.872 -23.249  27.219  1.00 65.68           C  
ATOM   1495  C   PHE A 188      33.665 -23.373  26.330  1.00 66.17           C  
ATOM   1496  O   PHE A 188      33.477 -24.405  25.700  1.00 66.54           O  
ATOM   1497  CB  PHE A 188      34.431 -23.077  28.652  1.00 66.38           C  
ATOM   1498  CG  PHE A 188      33.583 -24.198  29.125  1.00 68.18           C  
ATOM   1499  CD1 PHE A 188      32.213 -24.019  29.310  1.00 68.99           C  
ATOM   1500  CD2 PHE A 188      34.139 -25.466  29.314  1.00 68.71           C  
ATOM   1501  CE1 PHE A 188      31.398 -25.092  29.675  1.00 68.91           C  
ATOM   1502  CE2 PHE A 188      33.339 -26.546  29.679  1.00 69.07           C  
ATOM   1503  CZ  PHE A 188      31.961 -26.357  29.860  1.00 69.66           C  
ATOM   1504  N   CYS A 189      32.862 -22.320  26.259  1.00 67.33           N  
ATOM   1505  CA  CYS A 189      31.668 -22.321  25.428  1.00 68.83           C  
ATOM   1506  C   CYS A 189      31.955 -22.911  24.054  1.00 70.09           C  
ATOM   1507  O   CYS A 189      31.093 -23.554  23.480  1.00 70.62           O  
ATOM   1508  CB  CYS A 189      31.137 -20.905  25.269  1.00 68.19           C  
ATOM   1509  SG  CYS A 189      29.818 -20.805  24.060  1.00 69.11           S  
ATOM   1510  N   TYR A 190      33.153 -22.693  23.528  1.00 71.59           N  
ATOM   1511  CA  TYR A 190      33.512 -23.216  22.216  1.00 73.16           C  
ATOM   1512  C   TYR A 190      33.635 -24.700  22.295  1.00 74.69           C  
ATOM   1513  O   TYR A 190      33.150 -25.411  21.424  1.00 74.55           O  
ATOM   1514  CB  TYR A 190      34.839 -22.631  21.773  1.00 73.08           C  
ATOM   1515  CG  TYR A 190      35.429 -23.283  20.546  1.00 73.29           C  
ATOM   1516  CD1 TYR A 190      34.846 -23.124  19.295  1.00 73.36           C  
ATOM   1517  CD2 TYR A 190      36.614 -24.010  20.625  1.00 73.88           C  
ATOM   1518  CE1 TYR A 190      35.443 -23.666  18.143  1.00 73.67           C  
ATOM   1519  CE2 TYR A 190      37.217 -24.554  19.481  1.00 73.46           C  
ATOM   1520  CZ  TYR A 190      36.631 -24.376  18.244  1.00 73.30           C  
ATOM   1521  OH  TYR A 190      37.252 -24.870  17.115  1.00 73.22           O  
ATOM   1522  N   GLY A 191      34.307 -25.168  23.337  1.00 76.62           N  
ATOM   1523  CA  GLY A 191      34.476 -26.592  23.520  1.00 79.43           C  
ATOM   1524  C   GLY A 191      33.128 -27.278  23.552  1.00 81.28           C  
ATOM   1525  O   GLY A 191      33.066 -28.495  23.625  1.00 81.14           O  
ATOM   1526  N   GLN A 192      32.053 -26.489  23.514  1.00 83.58           N  
ATOM   1527  CA  GLN A 192      30.681 -27.011  23.516  1.00 86.00           C  
ATOM   1528  C   GLN A 192      30.232 -27.134  22.090  1.00 87.80           C  
ATOM   1529  O   GLN A 192      29.770 -28.191  21.661  1.00 87.84           O  
ATOM   1530  CB  GLN A 192      29.733 -26.059  24.258  1.00 85.44           C  
ATOM   1531  CG  GLN A 192      30.199 -25.756  25.651  1.00 84.97           C  
ATOM   1532  CD  GLN A 192      30.579 -27.020  26.390  1.00 85.26           C  
ATOM   1533  NE2 GLN A 192      31.852 -27.405  26.296  1.00 85.24           N  
ATOM   1534  OE1 GLN A 192      29.740 -27.658  27.018  1.00 85.57           O  
ATOM   1535  N   LEU A 193      30.366 -26.034  21.362  1.00 90.01           N  
ATOM   1536  CA  LEU A 193      30.009 -26.009  19.963  1.00 92.42           C  
ATOM   1537  C   LEU A 193      31.133 -26.667  19.188  1.00 94.29           C  
ATOM   1538  O   LEU A 193      31.562 -26.196  18.135  1.00 94.45           O  
ATOM   1539  CB  LEU A 193      29.769 -24.566  19.507  1.00 92.22           C  
ATOM   1540  CG  LEU A 193      28.402 -23.991  19.909  1.00 92.21           C  
ATOM   1541  CD1 LEU A 193      28.219 -24.041  21.419  1.00 91.94           C  
ATOM   1542  CD2 LEU A 193      28.284 -22.570  19.392  1.00 92.02           C  
ATOM   1543  N   VAL A 194      31.628 -27.758  19.757  1.00 96.23           N  
ATOM   1544  CA  VAL A 194      32.675 -28.553  19.140  1.00 98.36           C  
ATOM   1545  C   VAL A 194      31.999 -29.820  18.625  1.00 99.65           C  
ATOM   1546  O   VAL A 194      32.101 -30.124  17.428  1.00 99.96           O  
ATOM   1547  CB  VAL A 194      33.815 -28.912  20.164  1.00 98.41           C  
ATOM   1548  CG1 VAL A 194      33.302 -29.871  21.245  1.00 98.24           C  
ATOM   1549  CG2 VAL A 194      35.001 -29.525  19.429  1.00 98.33           C  
ATOM   1550  N   PHE A 195      31.289 -30.524  19.518  1.00101.03           N  
ATOM   1551  CA  PHE A 195      30.566 -31.752  19.164  1.00102.04           C  
ATOM   1552  C   PHE A 195      29.324 -31.371  18.375  1.00102.50           C  
ATOM   1553  O   PHE A 195      28.913 -32.101  17.466  1.00102.70           O  
ATOM   1554  CB  PHE A 195      30.164 -32.546  20.423  1.00101.81           C  
ATOM   1555  CG  PHE A 195      29.503 -33.878  20.117  1.00101.87           C  
ATOM   1556  CD1 PHE A 195      30.165 -34.844  19.353  1.00101.78           C  
ATOM   1557  CD2 PHE A 195      28.221 -34.165  20.588  1.00101.77           C  
ATOM   1558  CE1 PHE A 195      29.562 -36.076  19.062  1.00101.77           C  
ATOM   1559  CE2 PHE A 195      27.608 -35.392  20.303  1.00101.55           C  
ATOM   1560  CZ  PHE A 195      28.282 -36.349  19.539  1.00101.68           C  
ATOM   1561  N   THR A 196      28.729 -30.235  18.724  1.00102.91           N  
ATOM   1562  CA  THR A 196      27.547 -29.761  18.018  1.00103.32           C  
ATOM   1563  C   THR A 196      28.019 -29.054  16.729  1.00103.84           C  
ATOM   1564  O   THR A 196      28.916 -29.588  16.055  1.00103.79           O  
ATOM   1565  CB  THR A 196      26.699 -28.802  18.922  1.00102.96           C  
ATOM   1566  CG2 THR A 196      25.274 -28.689  18.380  1.00102.53           C  
ATOM   1567  OG1 THR A 196      26.632 -29.327  20.259  1.00102.53           O  
ATOM   1568  N   VAL A 197      27.452 -27.887  16.396  1.00104.19           N  
ATOM   1569  CA  VAL A 197      27.818 -27.147  15.173  1.00104.42           C  
ATOM   1570  C   VAL A 197      29.348 -27.068  15.016  1.00104.57           C  
ATOM   1571  O   VAL A 197      30.054 -26.671  15.950  1.00104.45           O  
ATOM   1572  CB  VAL A 197      27.175 -25.701  15.168  1.00104.11           C  
ATOM   1573  CG1 VAL A 197      27.958 -24.760  16.067  1.00103.95           C  
ATOM   1574  CG2 VAL A 197      27.094 -25.152  13.750  1.00103.64           C  
ATOM   1575  N   LYS A 198      29.849 -27.468  13.846  1.00104.94           N  
ATOM   1576  CA  LYS A 198      31.289 -27.452  13.577  1.00105.28           C  
ATOM   1577  C   LYS A 198      31.616 -26.521  12.427  1.00105.74           C  
ATOM   1578  O   LYS A 198      30.723 -26.100  11.691  1.00105.55           O  
ATOM   1579  CB  LYS A 198      31.802 -28.855  13.238  1.00104.54           C  
ATOM   1580  CG  LYS A 198      31.650 -29.876  14.346  1.00103.78           C  
ATOM   1581  CD  LYS A 198      32.302 -31.204  13.968  1.00103.66           C  
ATOM   1582  CE  LYS A 198      31.732 -31.793  12.674  1.00102.84           C  
ATOM   1583  NZ  LYS A 198      32.149 -31.047  11.452  1.00102.19           N1+
ATOM   1584  N   GLU A 199      32.906 -26.216  12.282  1.00106.32           N  
ATOM   1585  CA  GLU A 199      33.406 -25.337  11.225  1.00106.79           C  
ATOM   1586  C   GLU A 199      33.065 -25.942   9.885  1.00107.24           C  
ATOM   1587  O   GLU A 199      32.936 -25.213   8.888  1.00107.18           O  
ATOM   1588  CB  GLU A 199      34.922 -25.178  11.355  1.00105.96           C  
ATOM   1589  CG  GLU A 199      35.367 -24.851  12.762  1.00104.85           C  
ATOM   1590  CD  GLU A 199      36.867 -24.772  12.887  1.00104.32           C  
ATOM   1591  OE1 GLU A 199      37.552 -25.755  12.522  1.00103.46           O  
ATOM   1592  OE2 GLU A 199      37.355 -23.725  13.354  1.00103.45           O1-
ATOM   1593  N   ALA A 200      32.936 -27.269   9.861  1.00107.79           N  
ATOM   1594  CA  ALA A 200      32.574 -27.985   8.644  1.00107.95           C  
ATOM   1595  C   ALA A 200      31.190 -27.506   8.237  1.00108.13           C  
ATOM   1596  O   ALA A 200      30.181 -28.021   8.740  1.00108.09           O  
ATOM   1597  CB  ALA A 200      32.569 -29.504   8.901  1.00107.71           C  
ATOM   1598  N   ALA A 201      31.150 -26.508   7.353  1.00108.00           N  
ATOM   1599  CA  ALA A 201      29.895 -25.924   6.872  1.00108.02           C  
ATOM   1600  C   ALA A 201      29.679 -26.306   5.415  1.00108.10           C  
ATOM   1601  O   ALA A 201      30.530 -25.985   4.571  1.00108.15           O  
ATOM   1602  CB  ALA A 201      29.939 -24.396   7.021  1.00108.19           C  
ATOM   1603  N   ALA A 202      28.554 -26.974   5.127  1.00107.89           N  
ATOM   1604  CA  ALA A 202      28.216 -27.418   3.765  1.00107.65           C  
ATOM   1605  C   ALA A 202      27.337 -26.395   3.041  1.00107.72           C  
ATOM   1606  O   ALA A 202      27.405 -25.193   3.338  1.00107.41           O  
ATOM   1607  CB  ALA A 202      27.516 -28.804   3.796  1.00107.16           C  
ATOM   1608  N   GLN A 203      26.506 -26.885   2.120  1.00107.63           N  
ATOM   1609  CA  GLN A 203      25.633 -26.051   1.276  1.00107.40           C  
ATOM   1610  C   GLN A 203      24.186 -25.863   1.812  1.00107.35           C  
ATOM   1611  O   GLN A 203      23.908 -26.130   2.989  1.00107.39           O  
ATOM   1612  CB  GLN A 203      25.624 -26.664  -0.138  1.00106.95           C  
ATOM   1613  CG  GLN A 203      25.482 -28.198  -0.134  1.00106.50           C  
ATOM   1614  CD  GLN A 203      26.243 -28.880  -1.265  1.00106.28           C  
ATOM   1615  NE2 GLN A 203      27.198 -29.735  -0.903  1.00105.62           N  
ATOM   1616  OE1 GLN A 203      25.974 -28.643  -2.443  1.00105.81           O  
ATOM   1617  N   GLN A 204      23.291 -25.394   0.932  1.00107.12           N  
ATOM   1618  CA  GLN A 204      21.873 -25.129   1.244  1.00106.24           C  
ATOM   1619  C   GLN A 204      21.281 -26.265   2.049  1.00105.99           C  
ATOM   1620  O   GLN A 204      21.282 -27.424   1.603  1.00105.88           O  
ATOM   1621  CB  GLN A 204      21.055 -24.928  -0.048  1.00105.27           C  
ATOM   1622  CG  GLN A 204      21.787 -24.156  -1.147  1.00103.67           C  
ATOM   1623  CD  GLN A 204      22.824 -25.015  -1.872  1.00102.98           C  
ATOM   1624  NE2 GLN A 204      22.614 -26.334  -1.866  1.00102.57           N  
ATOM   1625  OE1 GLN A 204      23.791 -24.500  -2.435  1.00102.27           O  
ATOM   1626  N   GLN A 205      20.753 -25.921   3.219  1.00105.45           N  
ATOM   1627  CA  GLN A 205      20.188 -26.900   4.133  1.00105.04           C  
ATOM   1628  C   GLN A 205      21.317 -27.736   4.679  1.00104.92           C  
ATOM   1629  O   GLN A 205      22.108 -28.303   3.910  1.00105.01           O  
ATOM   1630  CB  GLN A 205      19.191 -27.834   3.438  1.00104.39           C  
ATOM   1631  CG  GLN A 205      18.716 -28.970   4.352  1.00103.69           C  
ATOM   1632  CD  GLN A 205      18.206 -30.188   3.600  1.00103.52           C  
ATOM   1633  NE2 GLN A 205      18.807 -31.347   3.869  1.00102.64           N  
ATOM   1634  OE1 GLN A 205      17.283 -30.091   2.795  1.00102.94           O  
ATOM   1635  N   GLU A 206      21.401 -27.808   6.001  1.00104.09           N  
ATOM   1636  CA  GLU A 206      22.423 -28.601   6.667  1.00103.28           C  
ATOM   1637  C   GLU A 206      21.671 -29.644   7.469  1.00102.82           C  
ATOM   1638  O   GLU A 206      22.243 -30.625   7.956  1.00102.97           O  
ATOM   1639  CB  GLU A 206      23.234 -27.699   7.587  1.00102.55           C  
ATOM   1640  CG  GLU A 206      24.600 -28.226   7.944  1.00102.01           C  
ATOM   1641  CD  GLU A 206      25.633 -27.850   6.911  1.00101.58           C  
ATOM   1642  OE1 GLU A 206      25.395 -28.124   5.713  1.00101.34           O  
ATOM   1643  OE2 GLU A 206      26.678 -27.279   7.297  1.00100.76           O1-
ATOM   1644  N   SER A 207      20.366 -29.390   7.560  1.00102.33           N  
ATOM   1645  CA  SER A 207      19.323 -30.167   8.249  1.00101.48           C  
ATOM   1646  C   SER A 207      18.147 -29.212   8.255  1.00100.55           C  
ATOM   1647  O   SER A 207      17.180 -29.351   9.002  1.00100.13           O  
ATOM   1648  CB  SER A 207      19.726 -30.522   9.696  1.00101.44           C  
ATOM   1649  OG  SER A 207      20.583 -31.662   9.763  1.00101.18           O  
ATOM   1650  N   ALA A 208      18.295 -28.226   7.379  1.00 99.53           N  
ATOM   1651  CA  ALA A 208      17.377 -27.130   7.157  1.00 98.48           C  
ATOM   1652  C   ALA A 208      18.271 -25.979   6.741  1.00 97.83           C  
ATOM   1653  O   ALA A 208      19.300 -25.774   7.386  1.00 97.66           O  
ATOM   1654  CB  ALA A 208      16.626 -26.782   8.453  1.00 97.66           C  
ATOM   1655  N   THR A 209      17.943 -25.263   5.667  1.00 97.16           N  
ATOM   1656  CA  THR A 209      18.777 -24.128   5.276  1.00 96.28           C  
ATOM   1657  C   THR A 209      18.879 -23.214   6.481  1.00 95.48           C  
ATOM   1658  O   THR A 209      19.763 -22.369   6.552  1.00 95.50           O  
ATOM   1659  CB  THR A 209      18.181 -23.360   4.072  1.00 96.42           C  
ATOM   1660  CG2 THR A 209      18.915 -22.036   3.847  1.00 96.13           C  
ATOM   1661  OG1 THR A 209      18.303 -24.165   2.892  1.00 96.48           O  
ATOM   1662  N   THR A 210      17.954 -23.401   7.419  1.00 94.70           N  
ATOM   1663  CA  THR A 210      17.930 -22.654   8.669  1.00 93.76           C  
ATOM   1664  C   THR A 210      19.179 -23.039   9.404  1.00 93.00           C  
ATOM   1665  O   THR A 210      20.066 -22.216   9.597  1.00 93.59           O  
ATOM   1666  CB  THR A 210      16.712 -23.053   9.540  1.00 93.72           C  
ATOM   1667  CG2 THR A 210      16.899 -22.603  10.985  1.00 93.83           C  
ATOM   1668  OG1 THR A 210      15.527 -22.462   9.000  1.00 93.96           O  
ATOM   1669  N   GLN A 211      19.237 -24.307   9.797  1.00 91.68           N  
ATOM   1670  CA  GLN A 211      20.382 -24.861  10.501  1.00 89.72           C  
ATOM   1671  C   GLN A 211      21.657 -24.523   9.732  1.00 88.17           C  
ATOM   1672  O   GLN A 211      22.667 -24.160  10.334  1.00 87.80           O  
ATOM   1673  CB  GLN A 211      20.195 -26.375  10.633  1.00 89.98           C  
ATOM   1674  CG  GLN A 211      21.328 -27.105  11.318  1.00 90.48           C  
ATOM   1675  CD  GLN A 211      22.506 -27.373  10.394  1.00 91.00           C  
ATOM   1676  NE2 GLN A 211      22.820 -28.649  10.197  1.00 91.09           N  
ATOM   1677  OE1 GLN A 211      23.124 -26.453   9.868  1.00 91.56           O  
ATOM   1678  N   LYS A 212      21.610 -24.646   8.411  1.00 86.46           N  
ATOM   1679  CA  LYS A 212      22.758 -24.342   7.568  1.00 84.66           C  
ATOM   1680  C   LYS A 212      23.331 -22.977   7.903  1.00 83.05           C  
ATOM   1681  O   LYS A 212      24.444 -22.885   8.387  1.00 82.92           O  
ATOM   1682  CB  LYS A 212      22.346 -24.379   6.098  1.00 84.86           C  
ATOM   1683  CG  LYS A 212      23.285 -23.655   5.151  1.00 85.39           C  
ATOM   1684  CD  LYS A 212      24.625 -24.367   4.974  1.00 86.89           C  
ATOM   1685  CE  LYS A 212      25.639 -24.065   6.073  1.00 87.58           C  
ATOM   1686  NZ  LYS A 212      25.401 -24.832   7.329  1.00 88.64           N1+
ATOM   1687  N   ALA A 213      22.567 -21.925   7.648  1.00 81.49           N  
ATOM   1688  CA  ALA A 213      23.006 -20.559   7.903  1.00 79.91           C  
ATOM   1689  C   ALA A 213      23.332 -20.311   9.369  1.00 78.99           C  
ATOM   1690  O   ALA A 213      23.771 -19.217   9.716  1.00 78.72           O  
ATOM   1691  CB  ALA A 213      21.941 -19.602   7.449  1.00 80.45           C  
ATOM   1692  N   GLU A 214      23.118 -21.301  10.225  1.00 77.69           N  
ATOM   1693  CA  GLU A 214      23.408 -21.150  11.649  1.00 76.37           C  
ATOM   1694  C   GLU A 214      24.862 -21.410  11.855  1.00 75.03           C  
ATOM   1695  O   GLU A 214      25.513 -20.859  12.745  1.00 73.76           O  
ATOM   1696  CB  GLU A 214      22.607 -22.162  12.461  1.00 77.42           C  
ATOM   1697  CG  GLU A 214      22.417 -21.717  13.868  1.00 79.57           C  
ATOM   1698  CD  GLU A 214      22.216 -20.223  13.914  1.00 81.18           C  
ATOM   1699  OE1 GLU A 214      23.233 -19.489  13.889  1.00 81.73           O  
ATOM   1700  OE2 GLU A 214      21.046 -19.777  13.943  1.00 82.54           O1-
ATOM   1701  N   LYS A 215      25.350 -22.295  11.006  1.00 74.02           N  
ATOM   1702  CA  LYS A 215      26.728 -22.712  10.988  1.00 72.94           C  
ATOM   1703  C   LYS A 215      27.573 -21.528  10.553  1.00 71.30           C  
ATOM   1704  O   LYS A 215      28.732 -21.431  10.950  1.00 71.65           O  
ATOM   1705  CB  LYS A 215      26.857 -23.872   9.994  1.00 74.17           C  
ATOM   1706  CG  LYS A 215      28.045 -24.795  10.198  1.00 76.20           C  
ATOM   1707  CD  LYS A 215      27.649 -26.239   9.862  1.00 77.28           C  
ATOM   1708  CE  LYS A 215      26.441 -26.693  10.711  1.00 78.17           C  
ATOM   1709  NZ  LYS A 215      26.010 -28.104  10.456  1.00 77.56           N1+
ATOM   1710  N   GLU A 216      26.993 -20.623   9.761  1.00 68.75           N  
ATOM   1711  CA  GLU A 216      27.732 -19.468   9.260  1.00 65.79           C  
ATOM   1712  C   GLU A 216      28.001 -18.455  10.343  1.00 63.19           C  
ATOM   1713  O   GLU A 216      29.138 -18.024  10.508  1.00 62.82           O  
ATOM   1714  CB  GLU A 216      26.983 -18.786   8.117  1.00 66.61           C  
ATOM   1715  CG  GLU A 216      27.678 -17.497   7.663  1.00 68.69           C  
ATOM   1716  CD  GLU A 216      26.791 -16.602   6.799  1.00 70.22           C  
ATOM   1717  OE1 GLU A 216      25.565 -16.550   7.070  1.00 71.11           O  
ATOM   1718  OE2 GLU A 216      27.317 -15.941   5.864  1.00 70.27           O1-
ATOM   1719  N   VAL A 217      26.973 -18.052  11.071  1.00 60.14           N  
ATOM   1720  CA  VAL A 217      27.179 -17.074  12.116  1.00 57.74           C  
ATOM   1721  C   VAL A 217      28.228 -17.558  13.090  1.00 56.96           C  
ATOM   1722  O   VAL A 217      29.068 -16.772  13.513  1.00 57.08           O  
ATOM   1723  CB  VAL A 217      25.887 -16.793  12.877  1.00 57.20           C  
ATOM   1724  CG1 VAL A 217      26.194 -16.005  14.132  1.00 57.09           C  
ATOM   1725  CG2 VAL A 217      24.933 -16.013  12.004  1.00 56.90           C  
ATOM   1726  N   THR A 218      28.183 -18.841  13.446  1.00 56.12           N  
ATOM   1727  CA  THR A 218      29.148 -19.409  14.388  1.00 55.17           C  
ATOM   1728  C   THR A 218      30.572 -19.336  13.788  1.00 54.93           C  
ATOM   1729  O   THR A 218      31.503 -18.980  14.512  1.00 55.01           O  
ATOM   1730  CB  THR A 218      28.768 -20.895  14.769  1.00 55.19           C  
ATOM   1731  CG2 THR A 218      29.539 -21.355  16.006  1.00 54.84           C  
ATOM   1732  OG1 THR A 218      27.366 -20.980  15.068  1.00 55.33           O  
ATOM   1733  N   ARG A 219      30.735 -19.639  12.493  1.00 54.18           N  
ATOM   1734  CA  ARG A 219      32.050 -19.598  11.836  1.00 53.41           C  
ATOM   1735  C   ARG A 219      32.614 -18.216  11.988  1.00 51.56           C  
ATOM   1736  O   ARG A 219      33.801 -18.047  12.199  1.00 51.81           O  
ATOM   1737  CB  ARG A 219      31.932 -19.899  10.336  1.00 56.08           C  
ATOM   1738  CG  ARG A 219      32.915 -20.950   9.732  1.00 61.27           C  
ATOM   1739  CD  ARG A 219      34.399 -20.790  10.170  1.00 65.21           C  
ATOM   1740  NE  ARG A 219      35.364 -21.208   9.132  1.00 68.49           N  
ATOM   1741  CZ  ARG A 219      36.575 -21.719   9.376  1.00 69.23           C  
ATOM   1742  NH1 ARG A 219      36.972 -21.895  10.634  1.00 69.28           N1+
ATOM   1743  NH2 ARG A 219      37.401 -22.023   8.369  1.00 67.51           N  
ATOM   1744  N   MET A 220      31.754 -17.218  11.882  1.00 48.94           N  
ATOM   1745  CA  MET A 220      32.191 -15.841  11.999  1.00 47.00           C  
ATOM   1746  C   MET A 220      32.498 -15.464  13.437  1.00 45.85           C  
ATOM   1747  O   MET A 220      33.534 -14.844  13.694  1.00 45.97           O  
ATOM   1748  CB  MET A 220      31.123 -14.912  11.454  1.00 46.87           C  
ATOM   1749  CG  MET A 220      31.399 -13.476  11.761  1.00 46.66           C  
ATOM   1750  SD  MET A 220      30.269 -12.455  10.856  1.00 48.27           S  
ATOM   1751  CE  MET A 220      29.263 -11.779  12.126  1.00 46.98           C  
ATOM   1752  N   VAL A 221      31.604 -15.806  14.362  1.00 44.24           N  
ATOM   1753  CA  VAL A 221      31.820 -15.486  15.764  1.00 42.60           C  
ATOM   1754  C   VAL A 221      33.128 -16.086  16.196  1.00 43.02           C  
ATOM   1755  O   VAL A 221      33.776 -15.571  17.105  1.00 43.97           O  
ATOM   1756  CB  VAL A 221      30.675 -16.017  16.644  1.00 40.89           C  
ATOM   1757  CG1 VAL A 221      31.036 -15.925  18.097  1.00 40.43           C  
ATOM   1758  CG2 VAL A 221      29.443 -15.187  16.412  1.00 40.42           C  
ATOM   1759  N   ILE A 222      33.535 -17.160  15.531  1.00 43.25           N  
ATOM   1760  CA  ILE A 222      34.790 -17.817  15.859  1.00 44.14           C  
ATOM   1761  C   ILE A 222      35.949 -17.036  15.226  1.00 44.77           C  
ATOM   1762  O   ILE A 222      36.982 -16.863  15.865  1.00 45.81           O  
ATOM   1763  CB  ILE A 222      34.775 -19.306  15.383  1.00 45.21           C  
ATOM   1764  CG1 ILE A 222      33.651 -20.074  16.098  1.00 45.84           C  
ATOM   1765  CG2 ILE A 222      36.108 -19.986  15.686  1.00 44.71           C  
ATOM   1766  CD1 ILE A 222      33.470 -21.518  15.600  1.00 46.69           C  
ATOM   1767  N   ILE A 223      35.784 -16.553  13.996  1.00 44.43           N  
ATOM   1768  CA  ILE A 223      36.838 -15.769  13.362  1.00 43.60           C  
ATOM   1769  C   ILE A 223      37.048 -14.496  14.150  1.00 42.79           C  
ATOM   1770  O   ILE A 223      38.177 -14.082  14.347  1.00 42.65           O  
ATOM   1771  CB  ILE A 223      36.467 -15.397  11.926  1.00 43.75           C  
ATOM   1772  CG1 ILE A 223      36.572 -16.635  11.052  1.00 42.66           C  
ATOM   1773  CG2 ILE A 223      37.389 -14.287  11.411  1.00 44.53           C  
ATOM   1774  CD1 ILE A 223      37.969 -17.130  10.936  1.00 41.65           C  
ATOM   1775  N   MET A 224      35.950 -13.896  14.600  1.00 42.42           N  
ATOM   1776  CA  MET A 224      35.973 -12.663  15.381  1.00 42.19           C  
ATOM   1777  C   MET A 224      36.791 -12.828  16.631  1.00 42.81           C  
ATOM   1778  O   MET A 224      37.363 -11.848  17.130  1.00 43.63           O  
ATOM   1779  CB  MET A 224      34.559 -12.267  15.793  1.00 41.19           C  
ATOM   1780  CG  MET A 224      33.736 -11.599  14.730  1.00 39.27           C  
ATOM   1781  SD  MET A 224      32.140 -11.243  15.460  1.00 39.18           S  
ATOM   1782  CE  MET A 224      32.442  -9.762  16.420  1.00 37.64           C  
ATOM   1783  N   VAL A 225      36.827 -14.047  17.155  1.00 43.16           N  
ATOM   1784  CA  VAL A 225      37.589 -14.341  18.365  1.00 43.38           C  
ATOM   1785  C   VAL A 225      39.079 -14.426  18.038  1.00 43.98           C  
ATOM   1786  O   VAL A 225      39.908 -13.911  18.789  1.00 44.33           O  
ATOM   1787  CB  VAL A 225      37.124 -15.664  18.992  1.00 43.33           C  
ATOM   1788  CG1 VAL A 225      37.985 -15.990  20.192  1.00 43.91           C  
ATOM   1789  CG2 VAL A 225      35.651 -15.562  19.383  1.00 42.59           C  
ATOM   1790  N   ILE A 226      39.420 -15.069  16.926  1.00 44.13           N  
ATOM   1791  CA  ILE A 226      40.815 -15.190  16.516  1.00 45.06           C  
ATOM   1792  C   ILE A 226      41.377 -13.808  16.243  1.00 45.69           C  
ATOM   1793  O   ILE A 226      42.516 -13.522  16.610  1.00 46.83           O  
ATOM   1794  CB  ILE A 226      40.935 -16.041  15.217  1.00 45.80           C  
ATOM   1795  CG1 ILE A 226      40.512 -17.480  15.499  1.00 46.47           C  
ATOM   1796  CG2 ILE A 226      42.350 -16.042  14.699  1.00 44.22           C  
ATOM   1797  CD1 ILE A 226      41.267 -18.087  16.645  1.00 46.71           C  
ATOM   1798  N   ALA A 227      40.578 -12.954  15.603  1.00 45.07           N  
ATOM   1799  CA  ALA A 227      41.006 -11.602  15.262  1.00 44.89           C  
ATOM   1800  C   ALA A 227      41.273 -10.814  16.518  1.00 44.97           C  
ATOM   1801  O   ALA A 227      42.205 -10.021  16.547  1.00 45.90           O  
ATOM   1802  CB  ALA A 227      39.942 -10.897  14.399  1.00 43.92           C  
ATOM   1803  N   PHE A 228      40.474 -11.030  17.555  1.00 44.53           N  
ATOM   1804  CA  PHE A 228      40.657 -10.312  18.811  1.00 44.07           C  
ATOM   1805  C   PHE A 228      41.993 -10.672  19.458  1.00 43.80           C  
ATOM   1806  O   PHE A 228      42.756  -9.781  19.838  1.00 44.56           O  
ATOM   1807  CB  PHE A 228      39.524 -10.645  19.788  1.00 44.15           C  
ATOM   1808  CG  PHE A 228      39.607  -9.889  21.090  1.00 44.17           C  
ATOM   1809  CD1 PHE A 228      38.978  -8.654  21.232  1.00 44.40           C  
ATOM   1810  CD2 PHE A 228      40.350 -10.391  22.162  1.00 44.48           C  
ATOM   1811  CE1 PHE A 228      39.091  -7.930  22.423  1.00 44.74           C  
ATOM   1812  CE2 PHE A 228      40.473  -9.677  23.356  1.00 44.33           C  
ATOM   1813  CZ  PHE A 228      39.847  -8.448  23.491  1.00 45.11           C  
ATOM   1814  N   LEU A 229      42.266 -11.964  19.587  1.00 43.01           N  
ATOM   1815  CA  LEU A 229      43.494 -12.441  20.220  1.00 42.82           C  
ATOM   1816  C   LEU A 229      44.729 -11.964  19.498  1.00 42.93           C  
ATOM   1817  O   LEU A 229      45.689 -11.530  20.149  1.00 43.71           O  
ATOM   1818  CB  LEU A 229      43.462 -13.953  20.271  1.00 43.19           C  
ATOM   1819  CG  LEU A 229      42.218 -14.397  21.030  1.00 42.97           C  
ATOM   1820  CD1 LEU A 229      41.839 -15.775  20.587  1.00 43.65           C  
ATOM   1821  CD2 LEU A 229      42.463 -14.330  22.523  1.00 42.36           C  
ATOM   1822  N   ILE A 230      44.721 -12.063  18.168  1.00 42.66           N  
ATOM   1823  CA  ILE A 230      45.839 -11.609  17.348  1.00 41.22           C  
ATOM   1824  C   ILE A 230      46.127 -10.151  17.696  1.00 41.96           C  
ATOM   1825  O   ILE A 230      47.268  -9.737  17.894  1.00 42.34           O  
ATOM   1826  CB  ILE A 230      45.467 -11.690  15.866  1.00 39.00           C  
ATOM   1827  CG1 ILE A 230      45.318 -13.140  15.459  1.00 37.98           C  
ATOM   1828  CG2 ILE A 230      46.503 -11.009  15.024  1.00 37.48           C  
ATOM   1829  CD1 ILE A 230      44.968 -13.295  14.020  1.00 38.11           C  
ATOM   1830  N   CYS A 231      45.050  -9.395  17.800  1.00 42.37           N  
ATOM   1831  CA  CYS A 231      45.094  -7.983  18.073  1.00 42.51           C  
ATOM   1832  C   CYS A 231      45.469  -7.667  19.491  1.00 42.47           C  
ATOM   1833  O   CYS A 231      46.138  -6.672  19.697  1.00 43.11           O  
ATOM   1834  CB  CYS A 231      43.722  -7.406  17.782  1.00 43.80           C  
ATOM   1835  SG  CYS A 231      43.694  -5.684  17.378  1.00 48.58           S  
ATOM   1836  N   TRP A 232      45.082  -8.483  20.468  1.00 41.32           N  
ATOM   1837  CA  TRP A 232      45.377  -8.103  21.852  1.00 39.88           C  
ATOM   1838  C   TRP A 232      46.395  -8.930  22.607  1.00 39.83           C  
ATOM   1839  O   TRP A 232      46.904  -8.440  23.631  1.00 40.40           O  
ATOM   1840  CB  TRP A 232      44.074  -8.035  22.653  1.00 39.25           C  
ATOM   1841  CG  TRP A 232      43.210  -6.938  22.167  1.00 39.65           C  
ATOM   1842  CD1 TRP A 232      42.144  -7.034  21.316  1.00 39.45           C  
ATOM   1843  CD2 TRP A 232      43.379  -5.549  22.446  1.00 39.47           C  
ATOM   1844  CE2 TRP A 232      42.371  -4.854  21.726  1.00 39.12           C  
ATOM   1845  CE3 TRP A 232      44.286  -4.817  23.229  1.00 37.66           C  
ATOM   1846  NE1 TRP A 232      41.633  -5.784  21.046  1.00 38.24           N  
ATOM   1847  CZ2 TRP A 232      42.247  -3.461  21.776  1.00 38.36           C  
ATOM   1848  CZ3 TRP A 232      44.164  -3.448  23.272  1.00 38.25           C  
ATOM   1849  CH2 TRP A 232      43.150  -2.779  22.551  1.00 38.43           C  
ATOM   1850  N   LEU A 233      46.707 -10.137  22.155  1.00 39.42           N  
ATOM   1851  CA  LEU A 233      47.668 -10.943  22.889  1.00 39.21           C  
ATOM   1852  C   LEU A 233      49.022 -10.272  22.955  1.00 39.24           C  
ATOM   1853  O   LEU A 233      49.619 -10.190  24.017  1.00 38.45           O  
ATOM   1854  CB  LEU A 233      47.770 -12.335  22.272  1.00 39.10           C  
ATOM   1855  CG  LEU A 233      47.011 -13.447  23.018  1.00 38.25           C  
ATOM   1856  CD1 LEU A 233      46.067 -12.873  24.056  1.00 39.64           C  
ATOM   1857  CD2 LEU A 233      46.256 -14.278  22.022  1.00 37.96           C  
ATOM   1858  N   PRO A 234      49.526  -9.763  21.833  1.00 39.49           N  
ATOM   1859  CA  PRO A 234      50.836  -9.122  21.935  1.00 40.11           C  
ATOM   1860  C   PRO A 234      50.883  -7.957  22.929  1.00 41.36           C  
ATOM   1861  O   PRO A 234      51.831  -7.836  23.726  1.00 42.76           O  
ATOM   1862  CB  PRO A 234      51.136  -8.721  20.490  1.00 39.26           C  
ATOM   1863  CG  PRO A 234      49.779  -8.716  19.816  1.00 40.20           C  
ATOM   1864  CD  PRO A 234      49.072  -9.855  20.437  1.00 39.36           C  
ATOM   1865  N   TYR A 235      49.868  -7.106  22.900  1.00 42.00           N  
ATOM   1866  CA  TYR A 235      49.812  -5.975  23.815  1.00 41.67           C  
ATOM   1867  C   TYR A 235      49.769  -6.491  25.225  1.00 42.42           C  
ATOM   1868  O   TYR A 235      50.656  -6.195  26.023  1.00 43.35           O  
ATOM   1869  CB  TYR A 235      48.550  -5.152  23.574  1.00 40.92           C  
ATOM   1870  CG  TYR A 235      48.400  -4.045  24.584  1.00 39.54           C  
ATOM   1871  CD1 TYR A 235      49.288  -2.975  24.588  1.00 38.40           C  
ATOM   1872  CD2 TYR A 235      47.418  -4.100  25.582  1.00 38.80           C  
ATOM   1873  CE1 TYR A 235      49.213  -2.001  25.542  1.00 37.50           C  
ATOM   1874  CE2 TYR A 235      47.340  -3.128  26.544  1.00 37.29           C  
ATOM   1875  CZ  TYR A 235      48.243  -2.080  26.514  1.00 38.68           C  
ATOM   1876  OH  TYR A 235      48.198  -1.089  27.458  1.00 40.78           O  
ATOM   1877  N   ALA A 236      48.717  -7.248  25.523  1.00 42.70           N  
ATOM   1878  CA  ALA A 236      48.515  -7.819  26.841  1.00 42.74           C  
ATOM   1879  C   ALA A 236      49.772  -8.528  27.287  1.00 42.80           C  
ATOM   1880  O   ALA A 236      50.138  -8.447  28.457  1.00 42.60           O  
ATOM   1881  CB  ALA A 236      47.337  -8.785  26.810  1.00 41.88           C  
ATOM   1882  N   GLY A 237      50.436  -9.214  26.365  1.00 43.14           N  
ATOM   1883  CA  GLY A 237      51.659  -9.922  26.714  1.00 43.35           C  
ATOM   1884  C   GLY A 237      52.788  -9.008  27.177  1.00 43.39           C  
ATOM   1885  O   GLY A 237      53.398  -9.224  28.222  1.00 44.19           O  
ATOM   1886  N   VAL A 238      53.068  -7.975  26.386  1.00 42.36           N  
ATOM   1887  CA  VAL A 238      54.102  -7.037  26.757  1.00 40.60           C  
ATOM   1888  C   VAL A 238      53.694  -6.397  28.055  1.00 41.41           C  
ATOM   1889  O   VAL A 238      54.523  -6.267  28.927  1.00 42.69           O  
ATOM   1890  CB  VAL A 238      54.282  -5.952  25.699  1.00 39.21           C  
ATOM   1891  CG1 VAL A 238      55.255  -4.884  26.197  1.00 38.17           C  
ATOM   1892  CG2 VAL A 238      54.792  -6.583  24.430  1.00 38.95           C  
ATOM   1893  N   ALA A 239      52.417  -6.038  28.186  1.00 41.11           N  
ATOM   1894  CA  ALA A 239      51.889  -5.383  29.385  1.00 40.53           C  
ATOM   1895  C   ALA A 239      52.077  -6.241  30.631  1.00 40.69           C  
ATOM   1896  O   ALA A 239      52.456  -5.727  31.695  1.00 40.45           O  
ATOM   1897  CB  ALA A 239      50.423  -5.063  29.190  1.00 38.67           C  
ATOM   1898  N   PHE A 240      51.819  -7.535  30.527  1.00 40.87           N  
ATOM   1899  CA  PHE A 240      51.980  -8.371  31.697  1.00 42.13           C  
ATOM   1900  C   PHE A 240      53.442  -8.461  32.070  1.00 42.38           C  
ATOM   1901  O   PHE A 240      53.797  -8.400  33.255  1.00 42.82           O  
ATOM   1902  CB  PHE A 240      51.454  -9.771  31.444  1.00 43.26           C  
ATOM   1903  CG  PHE A 240      51.416 -10.604  32.676  1.00 44.26           C  
ATOM   1904  CD1 PHE A 240      50.475 -10.340  33.674  1.00 44.29           C  
ATOM   1905  CD2 PHE A 240      52.369 -11.592  32.888  1.00 44.41           C  
ATOM   1906  CE1 PHE A 240      50.483 -11.043  34.869  1.00 44.36           C  
ATOM   1907  CE2 PHE A 240      52.392 -12.305  34.074  1.00 44.22           C  
ATOM   1908  CZ  PHE A 240      51.447 -12.028  35.073  1.00 44.78           C  
ATOM   1909  N   TYR A 241      54.285  -8.617  31.057  1.00 42.58           N  
ATOM   1910  CA  TYR A 241      55.727  -8.716  31.252  1.00 42.30           C  
ATOM   1911  C   TYR A 241      56.197  -7.567  32.103  1.00 42.26           C  
ATOM   1912  O   TYR A 241      56.704  -7.762  33.200  1.00 43.54           O  
ATOM   1913  CB  TYR A 241      56.436  -8.653  29.909  1.00 42.30           C  
ATOM   1914  CG  TYR A 241      57.926  -8.698  30.043  1.00 44.18           C  
ATOM   1915  CD1 TYR A 241      58.596  -9.907  30.090  1.00 45.76           C  
ATOM   1916  CD2 TYR A 241      58.668  -7.530  30.160  1.00 45.63           C  
ATOM   1917  CE1 TYR A 241      59.981  -9.964  30.250  1.00 47.47           C  
ATOM   1918  CE2 TYR A 241      60.055  -7.567  30.319  1.00 46.88           C  
ATOM   1919  CZ  TYR A 241      60.708  -8.792  30.363  1.00 48.39           C  
ATOM   1920  OH  TYR A 241      62.086  -8.851  30.499  1.00 50.20           O  
ATOM   1921  N   ILE A 242      56.027  -6.366  31.569  1.00 41.35           N  
ATOM   1922  CA  ILE A 242      56.413  -5.127  32.225  1.00 40.94           C  
ATOM   1923  C   ILE A 242      55.911  -5.105  33.641  1.00 41.10           C  
ATOM   1924  O   ILE A 242      56.639  -4.696  34.539  1.00 40.37           O  
ATOM   1925  CB  ILE A 242      55.838  -3.899  31.456  1.00 40.44           C  
ATOM   1926  CG1 ILE A 242      56.573  -3.742  30.121  1.00 40.17           C  
ATOM   1927  CG2 ILE A 242      55.942  -2.637  32.314  1.00 39.62           C  
ATOM   1928  CD1 ILE A 242      55.809  -2.960  29.089  1.00 40.42           C  
ATOM   1929  N   PHE A 243      54.672  -5.537  33.849  1.00 41.67           N  
ATOM   1930  CA  PHE A 243      54.111  -5.522  35.191  1.00 42.21           C  
ATOM   1931  C   PHE A 243      54.949  -6.413  36.060  1.00 42.27           C  
ATOM   1932  O   PHE A 243      55.277  -6.074  37.201  1.00 42.68           O  
ATOM   1933  CB  PHE A 243      52.659  -6.014  35.176  1.00 40.99           C  
ATOM   1934  CG  PHE A 243      52.010  -6.014  36.532  1.00 38.90           C  
ATOM   1935  CD1 PHE A 243      51.787  -4.822  37.212  1.00 38.05           C  
ATOM   1936  CD2 PHE A 243      51.625  -7.207  37.135  1.00 37.02           C  
ATOM   1937  CE1 PHE A 243      51.187  -4.820  38.471  1.00 36.37           C  
ATOM   1938  CE2 PHE A 243      51.028  -7.202  38.389  1.00 35.04           C  
ATOM   1939  CZ  PHE A 243      50.810  -6.008  39.055  1.00 34.91           C  
ATOM   1940  N   THR A 244      55.332  -7.543  35.499  1.00 42.46           N  
ATOM   1941  CA  THR A 244      56.121  -8.499  36.232  1.00 43.62           C  
ATOM   1942  C   THR A 244      57.607  -8.191  36.131  1.00 44.75           C  
ATOM   1943  O   THR A 244      58.411  -8.920  36.675  1.00 45.69           O  
ATOM   1944  CB  THR A 244      55.821  -9.904  35.727  1.00 43.11           C  
ATOM   1945  CG2 THR A 244      54.350 -10.215  35.940  1.00 42.27           C  
ATOM   1946  OG1 THR A 244      56.121  -9.988  34.331  1.00 43.75           O  
ATOM   1947  N   HIS A 245      57.985  -7.121  35.446  1.00 45.24           N  
ATOM   1948  CA  HIS A 245      59.403  -6.774  35.347  1.00 45.15           C  
ATOM   1949  C   HIS A 245      59.539  -5.261  35.385  1.00 45.51           C  
ATOM   1950  O   HIS A 245      60.243  -4.672  34.567  1.00 45.87           O  
ATOM   1951  CB  HIS A 245      60.006  -7.319  34.050  1.00 45.98           C  
ATOM   1952  CG  HIS A 245      60.071  -8.813  33.989  1.00 47.26           C  
ATOM   1953  CD2 HIS A 245      61.130  -9.660  33.979  1.00 47.73           C  
ATOM   1954  ND1 HIS A 245      58.946  -9.608  33.938  1.00 47.71           N  
ATOM   1955  CE1 HIS A 245      59.310 -10.880  33.901  1.00 48.83           C  
ATOM   1956  NE2 HIS A 245      60.630 -10.939  33.925  1.00 48.11           N  
ATOM   1957  N   GLN A 246      58.861  -4.638  36.338  1.00 44.65           N  
ATOM   1958  CA  GLN A 246      58.871  -3.198  36.470  1.00 44.79           C  
ATOM   1959  C   GLN A 246      60.295  -2.721  36.709  1.00 44.79           C  
ATOM   1960  O   GLN A 246      61.022  -3.359  37.435  1.00 45.93           O  
ATOM   1961  CB  GLN A 246      57.941  -2.824  37.627  1.00 44.85           C  
ATOM   1962  CG  GLN A 246      56.665  -3.656  37.601  1.00 46.41           C  
ATOM   1963  CD  GLN A 246      55.756  -3.433  38.790  1.00 47.55           C  
ATOM   1964  NE2 GLN A 246      55.986  -4.192  39.853  1.00 46.51           N  
ATOM   1965  OE1 GLN A 246      54.856  -2.588  38.757  1.00 49.15           O  
ATOM   1966  N   GLY A 247      60.707  -1.630  36.072  1.00 44.86           N  
ATOM   1967  CA  GLY A 247      62.049  -1.109  36.297  1.00 44.15           C  
ATOM   1968  C   GLY A 247      63.201  -1.747  35.538  1.00 44.62           C  
ATOM   1969  O   GLY A 247      64.336  -1.259  35.596  1.00 45.40           O  
ATOM   1970  N   SER A 248      62.915  -2.838  34.836  1.00 44.32           N  
ATOM   1971  CA  SER A 248      63.927  -3.527  34.056  1.00 44.32           C  
ATOM   1972  C   SER A 248      64.261  -2.711  32.840  1.00 44.28           C  
ATOM   1973  O   SER A 248      63.667  -1.656  32.618  1.00 43.43           O  
ATOM   1974  CB  SER A 248      63.442  -4.910  33.640  1.00 45.59           C  
ATOM   1975  OG  SER A 248      62.182  -4.841  33.000  1.00 46.94           O  
ATOM   1976  N   ASP A 249      65.175  -3.222  32.025  1.00 44.44           N  
ATOM   1977  CA  ASP A 249      65.639  -2.476  30.878  1.00 45.21           C  
ATOM   1978  C   ASP A 249      64.927  -2.730  29.549  1.00 45.22           C  
ATOM   1979  O   ASP A 249      65.483  -3.398  28.682  1.00 46.38           O  
ATOM   1980  CB  ASP A 249      67.137  -2.716  30.712  1.00 47.94           C  
ATOM   1981  CG  ASP A 249      67.792  -1.710  29.772  1.00 51.12           C  
ATOM   1982  OD1 ASP A 249      67.115  -0.720  29.404  1.00 53.22           O  
ATOM   1983  OD2 ASP A 249      68.987  -1.901  29.416  1.00 53.02           O1-
ATOM   1984  N   PHE A 250      63.720  -2.205  29.367  1.00 43.61           N  
ATOM   1985  CA  PHE A 250      63.049  -2.334  28.078  1.00 41.92           C  
ATOM   1986  C   PHE A 250      63.089  -0.963  27.430  1.00 41.71           C  
ATOM   1987  O   PHE A 250      63.264   0.022  28.138  1.00 41.81           O  
ATOM   1988  CB  PHE A 250      61.597  -2.833  28.223  1.00 41.74           C  
ATOM   1989  CG  PHE A 250      60.838  -2.212  29.345  1.00 40.74           C  
ATOM   1990  CD1 PHE A 250      60.763  -2.842  30.575  1.00 40.95           C  
ATOM   1991  CD2 PHE A 250      60.202  -0.988  29.178  1.00 41.36           C  
ATOM   1992  CE1 PHE A 250      60.067  -2.265  31.633  1.00 40.95           C  
ATOM   1993  CE2 PHE A 250      59.502  -0.398  30.228  1.00 41.42           C  
ATOM   1994  CZ  PHE A 250      59.435  -1.039  31.462  1.00 40.99           C  
ATOM   1995  N   GLY A 251      62.943  -0.880  26.109  1.00 42.13           N  
ATOM   1996  CA  GLY A 251      62.998   0.423  25.454  1.00 41.42           C  
ATOM   1997  C   GLY A 251      61.666   0.936  24.953  1.00 41.15           C  
ATOM   1998  O   GLY A 251      60.653   0.256  25.107  1.00 41.21           O  
ATOM   1999  N   PRO A 252      61.636   2.129  24.331  1.00 40.27           N  
ATOM   2000  CA  PRO A 252      60.390   2.717  23.812  1.00 40.52           C  
ATOM   2001  C   PRO A 252      59.659   1.924  22.729  1.00 41.14           C  
ATOM   2002  O   PRO A 252      58.435   1.945  22.671  1.00 42.79           O  
ATOM   2003  CB  PRO A 252      60.835   4.105  23.321  1.00 39.31           C  
ATOM   2004  CG  PRO A 252      62.241   3.890  22.925  1.00 39.28           C  
ATOM   2005  CD  PRO A 252      62.781   3.012  24.050  1.00 39.35           C  
ATOM   2006  N   ILE A 253      60.398   1.219  21.882  1.00 41.31           N  
ATOM   2007  CA  ILE A 253      59.777   0.466  20.794  1.00 40.83           C  
ATOM   2008  C   ILE A 253      59.051  -0.745  21.337  1.00 40.23           C  
ATOM   2009  O   ILE A 253      58.010  -1.130  20.807  1.00 40.30           O  
ATOM   2010  CB  ILE A 253      60.840   0.014  19.751  1.00 41.27           C  
ATOM   2011  CG1 ILE A 253      61.760   1.193  19.368  1.00 41.51           C  
ATOM   2012  CG2 ILE A 253      60.147  -0.543  18.521  1.00 41.59           C  
ATOM   2013  CD1 ILE A 253      61.076   2.399  18.736  1.00 41.86           C  
ATOM   2014  N   PHE A 254      59.602  -1.327  22.396  1.00 39.88           N  
ATOM   2015  CA  PHE A 254      59.038  -2.505  23.029  1.00 38.89           C  
ATOM   2016  C   PHE A 254      57.518  -2.486  23.001  1.00 39.45           C  
ATOM   2017  O   PHE A 254      56.905  -3.374  22.392  1.00 40.57           O  
ATOM   2018  CB  PHE A 254      59.544  -2.602  24.474  1.00 38.14           C  
ATOM   2019  CG  PHE A 254      59.181  -3.891  25.175  1.00 36.53           C  
ATOM   2020  CD1 PHE A 254      59.211  -5.110  24.499  1.00 36.38           C  
ATOM   2021  CD2 PHE A 254      58.891  -3.897  26.537  1.00 36.07           C  
ATOM   2022  CE1 PHE A 254      58.965  -6.310  25.174  1.00 34.98           C  
ATOM   2023  CE2 PHE A 254      58.646  -5.088  27.223  1.00 34.56           C  
ATOM   2024  CZ  PHE A 254      58.684  -6.290  26.541  1.00 35.29           C  
ATOM   2025  N   MET A 255      56.899  -1.477  23.608  1.00 39.45           N  
ATOM   2026  CA  MET A 255      55.432  -1.424  23.687  1.00 38.54           C  
ATOM   2027  C   MET A 255      54.767  -0.609  22.580  1.00 37.07           C  
ATOM   2028  O   MET A 255      53.558  -0.705  22.382  1.00 36.39           O  
ATOM   2029  CB  MET A 255      55.015  -0.897  25.067  1.00 39.66           C  
ATOM   2030  CG  MET A 255      53.517  -0.774  25.273  1.00 40.12           C  
ATOM   2031  SD  MET A 255      52.575  -2.288  24.999  1.00 42.85           S  
ATOM   2032  CE  MET A 255      52.070  -2.694  26.687  1.00 41.67           C  
ATOM   2033  N   THR A 256      55.524   0.177  21.843  1.00 35.49           N  
ATOM   2034  CA  THR A 256      54.889   0.948  20.800  1.00 34.85           C  
ATOM   2035  C   THR A 256      54.265   0.025  19.756  1.00 35.92           C  
ATOM   2036  O   THR A 256      53.125   0.242  19.334  1.00 36.62           O  
ATOM   2037  CB  THR A 256      55.900   1.887  20.130  1.00 33.72           C  
ATOM   2038  CG2 THR A 256      55.257   2.641  18.998  1.00 32.04           C  
ATOM   2039  OG1 THR A 256      56.387   2.821  21.099  1.00 34.25           O  
ATOM   2040  N   ILE A 257      54.987  -1.013  19.357  1.00 35.96           N  
ATOM   2041  CA  ILE A 257      54.489  -1.901  18.319  1.00 35.16           C  
ATOM   2042  C   ILE A 257      53.163  -2.590  18.644  1.00 35.52           C  
ATOM   2043  O   ILE A 257      52.229  -2.472  17.866  1.00 36.96           O  
ATOM   2044  CB  ILE A 257      55.519  -2.978  17.954  1.00 35.47           C  
ATOM   2045  CG1 ILE A 257      56.898  -2.349  17.729  1.00 34.59           C  
ATOM   2046  CG2 ILE A 257      55.036  -3.712  16.704  1.00 34.87           C  
ATOM   2047  CD1 ILE A 257      56.975  -1.519  16.510  1.00 34.48           C  
ATOM   2048  N   PRO A 258      53.053  -3.319  19.768  1.00 34.86           N  
ATOM   2049  CA  PRO A 258      51.761  -3.969  20.023  1.00 34.25           C  
ATOM   2050  C   PRO A 258      50.687  -2.980  20.406  1.00 35.04           C  
ATOM   2051  O   PRO A 258      49.528  -3.203  20.103  1.00 36.09           O  
ATOM   2052  CB  PRO A 258      52.081  -4.948  21.149  1.00 33.39           C  
ATOM   2053  CG  PRO A 258      53.103  -4.246  21.910  1.00 34.45           C  
ATOM   2054  CD  PRO A 258      54.016  -3.663  20.829  1.00 34.66           C  
ATOM   2055  N   ALA A 259      51.074  -1.891  21.064  1.00 35.81           N  
ATOM   2056  CA  ALA A 259      50.138  -0.857  21.486  1.00 36.76           C  
ATOM   2057  C   ALA A 259      49.466  -0.240  20.277  1.00 37.75           C  
ATOM   2058  O   ALA A 259      48.236  -0.107  20.258  1.00 38.27           O  
ATOM   2059  CB  ALA A 259      50.869   0.212  22.274  1.00 36.63           C  
ATOM   2060  N   PHE A 260      50.252   0.139  19.269  1.00 38.23           N  
ATOM   2061  CA  PHE A 260      49.685   0.757  18.066  1.00 38.11           C  
ATOM   2062  C   PHE A 260      49.047  -0.279  17.137  1.00 38.26           C  
ATOM   2063  O   PHE A 260      48.086   0.063  16.457  1.00 39.16           O  
ATOM   2064  CB  PHE A 260      50.746   1.602  17.312  1.00 36.80           C  
ATOM   2065  CG  PHE A 260      50.832   3.052  17.785  1.00 36.11           C  
ATOM   2066  CD1 PHE A 260      51.357   3.365  19.047  1.00 35.60           C  
ATOM   2067  CD2 PHE A 260      50.322   4.097  16.994  1.00 35.54           C  
ATOM   2068  CE1 PHE A 260      51.364   4.689  19.514  1.00 35.37           C  
ATOM   2069  CE2 PHE A 260      50.323   5.422  17.452  1.00 34.82           C  
ATOM   2070  CZ  PHE A 260      50.840   5.719  18.710  1.00 35.32           C  
ATOM   2071  N   PHE A 261      49.551  -1.516  17.113  1.00 38.34           N  
ATOM   2072  CA  PHE A 261      48.982  -2.542  16.245  1.00 37.55           C  
ATOM   2073  C   PHE A 261      47.592  -2.893  16.710  1.00 37.97           C  
ATOM   2074  O   PHE A 261      46.718  -3.148  15.895  1.00 38.24           O  
ATOM   2075  CB  PHE A 261      49.829  -3.810  16.254  1.00 36.40           C  
ATOM   2076  CG  PHE A 261      49.119  -5.001  15.680  1.00 34.43           C  
ATOM   2077  CD1 PHE A 261      48.708  -5.011  14.360  1.00 34.10           C  
ATOM   2078  CD2 PHE A 261      48.814  -6.091  16.470  1.00 34.69           C  
ATOM   2079  CE1 PHE A 261      48.002  -6.089  13.832  1.00 34.06           C  
ATOM   2080  CE2 PHE A 261      48.104  -7.181  15.946  1.00 34.79           C  
ATOM   2081  CZ  PHE A 261      47.702  -7.173  14.628  1.00 34.72           C  
ATOM   2082  N   ALA A 262      47.404  -2.907  18.026  1.00 39.05           N  
ATOM   2083  CA  ALA A 262      46.125  -3.242  18.643  1.00 39.24           C  
ATOM   2084  C   ALA A 262      45.049  -2.241  18.273  1.00 40.30           C  
ATOM   2085  O   ALA A 262      43.869  -2.584  18.362  1.00 41.34           O  
ATOM   2086  CB  ALA A 262      46.274  -3.308  20.149  1.00 38.03           C  
ATOM   2087  N   LYS A 263      45.427  -1.028  17.855  1.00 40.81           N  
ATOM   2088  CA  LYS A 263      44.435  -0.008  17.485  1.00 40.30           C  
ATOM   2089  C   LYS A 263      43.703  -0.392  16.216  1.00 40.53           C  
ATOM   2090  O   LYS A 263      42.800   0.325  15.837  1.00 41.84           O  
ATOM   2091  CB  LYS A 263      45.079   1.329  17.298  1.00 39.15           C  
ATOM   2092  CG  LYS A 263      45.731   1.738  18.599  1.00 40.26           C  
ATOM   2093  CD  LYS A 263      46.464   3.055  18.426  1.00 40.04           C  
ATOM   2094  CE  LYS A 263      46.943   3.841  19.640  1.00 39.92           C  
ATOM   2095  NZ  LYS A 263      46.641   3.507  21.049  1.00 41.03           N1+
ATOM   2096  N   THR A 264      44.087  -1.475  15.544  1.00 40.51           N  
ATOM   2097  CA  THR A 264      43.365  -1.874  14.343  1.00 39.77           C  
ATOM   2098  C   THR A 264      42.063  -2.530  14.777  1.00 39.47           C  
ATOM   2099  O   THR A 264      41.201  -2.853  13.949  1.00 39.23           O  
ATOM   2100  CB  THR A 264      44.196  -2.839  13.465  1.00 39.22           C  
ATOM   2101  CG2 THR A 264      45.346  -2.101  12.828  1.00 37.46           C  
ATOM   2102  OG1 THR A 264      44.686  -3.930  14.259  1.00 39.19           O  
ATOM   2103  N   SER A 265      41.920  -2.687  16.093  1.00 39.85           N  
ATOM   2104  CA  SER A 265      40.733  -3.284  16.705  1.00 40.19           C  
ATOM   2105  C   SER A 265      39.498  -2.434  16.440  1.00 40.81           C  
ATOM   2106  O   SER A 265      38.366  -2.908  16.635  1.00 41.84           O  
ATOM   2107  CB  SER A 265      40.929  -3.394  18.211  1.00 39.91           C  
ATOM   2108  OG  SER A 265      40.992  -2.107  18.797  1.00 38.78           O  
ATOM   2109  N   ALA A 266      39.710  -1.191  16.019  1.00 40.27           N  
ATOM   2110  CA  ALA A 266      38.605  -0.285  15.746  1.00 40.56           C  
ATOM   2111  C   ALA A 266      38.117  -0.481  14.347  1.00 41.33           C  
ATOM   2112  O   ALA A 266      37.162   0.195  13.943  1.00 41.15           O  
ATOM   2113  CB  ALA A 266      39.036   1.170  15.947  1.00 39.49           C  
ATOM   2114  N   VAL A 267      38.724  -1.400  13.591  1.00 41.90           N  
ATOM   2115  CA  VAL A 267      38.298  -1.591  12.203  1.00 42.45           C  
ATOM   2116  C   VAL A 267      38.089  -3.040  11.761  1.00 42.33           C  
ATOM   2117  O   VAL A 267      37.199  -3.288  10.956  1.00 42.72           O  
ATOM   2118  CB  VAL A 267      39.307  -0.954  11.238  1.00 42.68           C  
ATOM   2119  CG1 VAL A 267      39.536   0.481  11.598  1.00 42.19           C  
ATOM   2120  CG2 VAL A 267      40.618  -1.693  11.308  1.00 44.55           C  
ATOM   2121  N   TYR A 268      38.858  -3.995  12.263  1.00 42.05           N  
ATOM   2122  CA  TYR A 268      38.694  -5.342  11.740  1.00 42.24           C  
ATOM   2123  C   TYR A 268      37.331  -5.931  11.963  1.00 42.58           C  
ATOM   2124  O   TYR A 268      36.919  -6.706  11.129  1.00 43.44           O  
ATOM   2125  CB  TYR A 268      39.778  -6.286  12.266  1.00 41.68           C  
ATOM   2126  CG  TYR A 268      39.577  -6.762  13.673  1.00 41.42           C  
ATOM   2127  CD1 TYR A 268      38.626  -7.735  13.978  1.00 42.24           C  
ATOM   2128  CD2 TYR A 268      40.307  -6.205  14.709  1.00 41.29           C  
ATOM   2129  CE1 TYR A 268      38.403  -8.129  15.298  1.00 42.59           C  
ATOM   2130  CE2 TYR A 268      40.102  -6.588  16.021  1.00 42.48           C  
ATOM   2131  CZ  TYR A 268      39.147  -7.542  16.320  1.00 42.81           C  
ATOM   2132  OH  TYR A 268      38.916  -7.840  17.647  1.00 42.89           O  
ATOM   2133  N   ASN A 269      36.617  -5.582  13.030  1.00 42.92           N  
ATOM   2134  CA  ASN A 269      35.300  -6.199  13.263  1.00 43.04           C  
ATOM   2135  C   ASN A 269      34.352  -6.051  12.082  1.00 43.21           C  
ATOM   2136  O   ASN A 269      33.823  -7.062  11.609  1.00 43.79           O  
ATOM   2137  CB  ASN A 269      34.653  -5.656  14.529  1.00 43.14           C  
ATOM   2138  CG  ASN A 269      35.192  -6.323  15.775  1.00 44.68           C  
ATOM   2139  ND2 ASN A 269      35.052  -7.648  15.830  1.00 43.72           N  
ATOM   2140  OD1 ASN A 269      35.742  -5.659  16.688  1.00 45.47           O  
ATOM   2141  N   PRO A 270      34.109  -4.814  11.596  1.00 43.10           N  
ATOM   2142  CA  PRO A 270      33.207  -4.596  10.451  1.00 42.50           C  
ATOM   2143  C   PRO A 270      33.657  -5.310   9.183  1.00 41.95           C  
ATOM   2144  O   PRO A 270      32.822  -5.744   8.388  1.00 41.99           O  
ATOM   2145  CB  PRO A 270      33.224  -3.077  10.280  1.00 42.71           C  
ATOM   2146  CG  PRO A 270      33.452  -2.592  11.653  1.00 42.99           C  
ATOM   2147  CD  PRO A 270      34.519  -3.522  12.176  1.00 42.57           C  
ATOM   2148  N   VAL A 271      34.966  -5.432   8.991  1.00 41.05           N  
ATOM   2149  CA  VAL A 271      35.474  -6.093   7.801  1.00 40.88           C  
ATOM   2150  C   VAL A 271      35.091  -7.558   7.825  1.00 40.60           C  
ATOM   2151  O   VAL A 271      34.601  -8.089   6.836  1.00 40.31           O  
ATOM   2152  CB  VAL A 271      37.017  -5.940   7.692  1.00 41.06           C  
ATOM   2153  CG1 VAL A 271      37.530  -6.589   6.421  1.00 40.35           C  
ATOM   2154  CG2 VAL A 271      37.378  -4.474   7.684  1.00 40.89           C  
ATOM   2155  N   ILE A 272      35.300  -8.204   8.960  1.00 41.11           N  
ATOM   2156  CA  ILE A 272      34.986  -9.616   9.096  1.00 42.14           C  
ATOM   2157  C   ILE A 272      33.507  -9.817   8.867  1.00 42.34           C  
ATOM   2158  O   ILE A 272      33.084 -10.788   8.244  1.00 42.73           O  
ATOM   2159  CB  ILE A 272      35.377 -10.120  10.503  1.00 42.17           C  
ATOM   2160  CG1 ILE A 272      36.887  -9.962  10.708  1.00 41.98           C  
ATOM   2161  CG2 ILE A 272      34.995 -11.568  10.658  1.00 42.40           C  
ATOM   2162  CD1 ILE A 272      37.366 -10.462  12.027  1.00 42.11           C  
ATOM   2163  N   TYR A 273      32.730  -8.866   9.353  1.00 42.85           N  
ATOM   2164  CA  TYR A 273      31.279  -8.888   9.276  1.00 43.67           C  
ATOM   2165  C   TYR A 273      30.789  -8.823   7.837  1.00 44.87           C  
ATOM   2166  O   TYR A 273      30.012  -9.663   7.407  1.00 45.65           O  
ATOM   2167  CB  TYR A 273      30.771  -7.701  10.088  1.00 42.80           C  
ATOM   2168  CG  TYR A 273      29.272  -7.551  10.247  1.00 41.96           C  
ATOM   2169  CD1 TYR A 273      28.443  -8.652  10.478  1.00 41.00           C  
ATOM   2170  CD2 TYR A 273      28.700  -6.279  10.268  1.00 40.74           C  
ATOM   2171  CE1 TYR A 273      27.073  -8.473  10.729  1.00 40.31           C  
ATOM   2172  CE2 TYR A 273      27.353  -6.086  10.522  1.00 40.44           C  
ATOM   2173  CZ  TYR A 273      26.541  -7.175  10.752  1.00 41.38           C  
ATOM   2174  OH  TYR A 273      25.207  -6.936  11.024  1.00 42.20           O  
ATOM   2175  N   ILE A 274      31.245  -7.826   7.098  1.00 45.55           N  
ATOM   2176  CA  ILE A 274      30.825  -7.658   5.726  1.00 46.20           C  
ATOM   2177  C   ILE A 274      31.317  -8.799   4.844  1.00 48.27           C  
ATOM   2178  O   ILE A 274      30.616  -9.194   3.904  1.00 49.61           O  
ATOM   2179  CB  ILE A 274      31.335  -6.332   5.221  1.00 44.78           C  
ATOM   2180  CG1 ILE A 274      30.846  -5.252   6.173  1.00 44.21           C  
ATOM   2181  CG2 ILE A 274      30.851  -6.078   3.815  1.00 44.31           C  
ATOM   2182  CD1 ILE A 274      31.539  -3.953   6.018  1.00 45.27           C  
ATOM   2183  N   MET A 275      32.490  -9.348   5.138  1.00 49.48           N  
ATOM   2184  CA  MET A 275      33.013 -10.443   4.329  1.00 50.45           C  
ATOM   2185  C   MET A 275      32.382 -11.779   4.711  1.00 51.24           C  
ATOM   2186  O   MET A 275      32.314 -12.696   3.869  1.00 51.71           O  
ATOM   2187  CB  MET A 275      34.534 -10.553   4.484  1.00 51.07           C  
ATOM   2188  CG  MET A 275      35.284  -9.251   4.293  1.00 52.58           C  
ATOM   2189  SD  MET A 275      34.716  -8.289   2.874  1.00 54.18           S  
ATOM   2190  CE  MET A 275      34.895  -9.467   1.643  1.00 54.19           C  
ATOM   2191  N   MET A 276      31.921 -11.906   5.956  1.00 52.10           N  
ATOM   2192  CA  MET A 276      31.353 -13.181   6.414  1.00 52.25           C  
ATOM   2193  C   MET A 276      29.844 -13.128   6.653  1.00 51.82           C  
ATOM   2194  O   MET A 276      29.317 -13.934   7.421  1.00 51.58           O  
ATOM   2195  CB  MET A 276      32.068 -13.654   7.688  1.00 52.34           C  
ATOM   2196  CG  MET A 276      33.557 -13.917   7.509  1.00 52.54           C  
ATOM   2197  SD  MET A 276      34.283 -14.695   8.961  1.00 53.65           S  
ATOM   2198  CE  MET A 276      33.818 -16.383   8.680  1.00 53.61           C  
ATOM   2199  N   ASN A 277      29.147 -12.208   6.002  1.00 51.27           N  
ATOM   2200  CA  ASN A 277      27.718 -12.142   6.192  1.00 50.82           C  
ATOM   2201  C   ASN A 277      27.062 -11.699   4.927  1.00 51.62           C  
ATOM   2202  O   ASN A 277      26.932 -10.493   4.691  1.00 51.79           O  
ATOM   2203  CB  ASN A 277      27.399 -11.188   7.306  1.00 49.80           C  
ATOM   2204  CG  ASN A 277      26.193 -11.606   8.062  1.00 49.50           C  
ATOM   2205  ND2 ASN A 277      26.386 -12.550   8.978  1.00 49.32           N  
ATOM   2206  OD1 ASN A 277      25.084 -11.113   7.826  1.00 48.10           O  
ATOM   2207  N   LYS A 278      26.646 -12.672   4.118  1.00 51.93           N  
ATOM   2208  CA  LYS A 278      26.019 -12.413   2.830  1.00 52.55           C  
ATOM   2209  C   LYS A 278      24.857 -11.456   2.979  1.00 52.34           C  
ATOM   2210  O   LYS A 278      24.683 -10.594   2.118  1.00 53.34           O  
ATOM   2211  CB  LYS A 278      25.541 -13.729   2.201  1.00 53.76           C  
ATOM   2212  CG  LYS A 278      25.513 -13.759   0.656  1.00 56.46           C  
ATOM   2213  CD  LYS A 278      26.764 -14.457   0.039  1.00 58.75           C  
ATOM   2214  CE  LYS A 278      26.631 -14.742  -1.482  1.00 59.26           C  
ATOM   2215  NZ  LYS A 278      26.442 -13.510  -2.304  1.00 59.04           N1+
ATOM   2216  N   GLN A 279      24.080 -11.574   4.059  1.00 51.86           N  
ATOM   2217  CA  GLN A 279      22.924 -10.699   4.244  1.00 50.97           C  
ATOM   2218  C   GLN A 279      23.292  -9.274   4.556  1.00 50.06           C  
ATOM   2219  O   GLN A 279      22.664  -8.376   4.018  1.00 50.53           O  
ATOM   2220  CB  GLN A 279      22.001 -11.194   5.348  1.00 51.93           C  
ATOM   2221  CG  GLN A 279      20.845 -10.198   5.590  1.00 54.40           C  
ATOM   2222  CD  GLN A 279      19.859 -10.614   6.695  1.00 55.80           C  
ATOM   2223  NE2 GLN A 279      18.592 -10.781   6.319  1.00 56.38           N  
ATOM   2224  OE1 GLN A 279      20.229 -10.771   7.871  1.00 56.77           O  
ATOM   2225  N   PHE A 280      24.263  -9.039   5.434  1.00 48.56           N  
ATOM   2226  CA  PHE A 280      24.630  -7.670   5.757  1.00 45.99           C  
ATOM   2227  C   PHE A 280      25.339  -7.034   4.590  1.00 45.66           C  
ATOM   2228  O   PHE A 280      25.121  -5.870   4.312  1.00 44.31           O  
ATOM   2229  CB  PHE A 280      25.525  -7.634   6.975  1.00 45.26           C  
ATOM   2230  CG  PHE A 280      25.839  -6.256   7.422  1.00 44.35           C  
ATOM   2231  CD1 PHE A 280      24.884  -5.500   8.088  1.00 43.88           C  
ATOM   2232  CD2 PHE A 280      27.079  -5.687   7.136  1.00 44.61           C  
ATOM   2233  CE1 PHE A 280      25.153  -4.191   8.463  1.00 44.09           C  
ATOM   2234  CE2 PHE A 280      27.365  -4.377   7.506  1.00 44.31           C  
ATOM   2235  CZ  PHE A 280      26.402  -3.626   8.171  1.00 44.15           C  
ATOM   2236  N   ARG A 281      26.189  -7.803   3.918  1.00 46.07           N  
ATOM   2237  CA  ARG A 281      26.931  -7.320   2.757  1.00 46.86           C  
ATOM   2238  C   ARG A 281      25.960  -6.832   1.692  1.00 47.61           C  
ATOM   2239  O   ARG A 281      26.165  -5.792   1.080  1.00 46.24           O  
ATOM   2240  CB  ARG A 281      27.795  -8.449   2.198  1.00 45.95           C  
ATOM   2241  CG  ARG A 281      28.687  -8.041   1.058  1.00 45.03           C  
ATOM   2242  CD  ARG A 281      29.735  -9.110   0.823  1.00 44.68           C  
ATOM   2243  NE  ARG A 281      29.207 -10.388   0.345  1.00 43.80           N  
ATOM   2244  CZ  ARG A 281      29.370 -11.548   0.979  1.00 44.16           C  
ATOM   2245  NH1 ARG A 281      30.025 -11.599   2.132  1.00 44.35           N1+
ATOM   2246  NH2 ARG A 281      28.936 -12.674   0.432  1.00 44.67           N  
ATOM   2247  N   ASN A 282      24.903  -7.604   1.490  1.00 49.36           N  
ATOM   2248  CA  ASN A 282      23.866  -7.297   0.520  1.00 51.80           C  
ATOM   2249  C   ASN A 282      23.104  -6.065   0.913  1.00 53.62           C  
ATOM   2250  O   ASN A 282      22.809  -5.240   0.058  1.00 54.30           O  
ATOM   2251  CB  ASN A 282      22.907  -8.463   0.425  1.00 52.21           C  
ATOM   2252  CG  ASN A 282      23.221  -9.356  -0.716  1.00 54.38           C  
ATOM   2253  ND2 ASN A 282      23.869 -10.485  -0.436  1.00 55.09           N  
ATOM   2254  OD1 ASN A 282      22.905  -9.031  -1.855  1.00 57.05           O  
ATOM   2255  N   CYS A 283      22.759  -5.950   2.191  1.00 55.48           N  
ATOM   2256  CA  CYS A 283      22.026  -4.778   2.677  1.00 57.05           C  
ATOM   2257  C   CYS A 283      22.893  -3.549   2.496  1.00 58.17           C  
ATOM   2258  O   CYS A 283      22.371  -2.448   2.311  1.00 58.87           O  
ATOM   2259  CB  CYS A 283      21.636  -4.932   4.161  1.00 56.58           C  
ATOM   2260  SG  CYS A 283      20.074  -5.819   4.456  1.00 55.84           S  
ATOM   2261  N   MET A 284      24.209  -3.741   2.544  1.00 59.05           N  
ATOM   2262  CA  MET A 284      25.154  -2.649   2.374  1.00 58.87           C  
ATOM   2263  C   MET A 284      25.233  -2.286   0.896  1.00 58.41           C  
ATOM   2264  O   MET A 284      25.182  -1.107   0.553  1.00 57.38           O  
ATOM   2265  CB  MET A 284      26.523  -3.078   2.883  1.00 59.54           C  
ATOM   2266  CG  MET A 284      27.578  -2.002   2.755  1.00 60.71           C  
ATOM   2267  SD  MET A 284      29.206  -2.700   2.943  1.00 63.89           S  
ATOM   2268  CE  MET A 284      29.443  -3.524   1.212  1.00 61.24           C  
ATOM   2269  N   VAL A 285      25.366  -3.294   0.034  1.00 58.22           N  
ATOM   2270  CA  VAL A 285      25.425  -3.055  -1.398  1.00 58.23           C  
ATOM   2271  C   VAL A 285      24.135  -2.404  -1.790  1.00 59.38           C  
ATOM   2272  O   VAL A 285      24.135  -1.461  -2.554  1.00 59.91           O  
ATOM   2273  CB  VAL A 285      25.567  -4.342  -2.187  1.00 56.78           C  
ATOM   2274  CG1 VAL A 285      25.548  -4.040  -3.649  1.00 55.47           C  
ATOM   2275  CG2 VAL A 285      26.851  -5.019  -1.820  1.00 57.63           C  
ATOM   2276  N   THR A 286      23.027  -2.902  -1.257  1.00 60.21           N  
ATOM   2277  CA  THR A 286      21.724  -2.321  -1.553  1.00 60.64           C  
ATOM   2278  C   THR A 286      21.724  -0.860  -1.159  1.00 61.29           C  
ATOM   2279  O   THR A 286      21.274  -0.030  -1.928  1.00 61.78           O  
ATOM   2280  CB  THR A 286      20.610  -3.043  -0.789  1.00 60.39           C  
ATOM   2281  CG2 THR A 286      19.389  -2.171  -0.694  1.00 60.66           C  
ATOM   2282  OG1 THR A 286      20.281  -4.264  -1.461  1.00 61.40           O  
ATOM   2283  N   THR A 287      22.232  -0.552   0.034  1.00 62.25           N  
ATOM   2284  CA  THR A 287      22.290   0.820   0.538  1.00 63.22           C  
ATOM   2285  C   THR A 287      23.225   1.659  -0.319  1.00 65.00           C  
ATOM   2286  O   THR A 287      22.796   2.673  -0.855  1.00 64.19           O  
ATOM   2287  CB  THR A 287      22.786   0.852   2.005  1.00 62.86           C  
ATOM   2288  CG2 THR A 287      22.810   2.269   2.537  1.00 61.82           C  
ATOM   2289  OG1 THR A 287      21.901   0.083   2.825  1.00 63.11           O  
ATOM   2290  N   LEU A 288      24.487   1.244  -0.442  1.00 67.89           N  
ATOM   2291  CA  LEU A 288      25.469   1.975  -1.244  1.00 70.92           C  
ATOM   2292  C   LEU A 288      24.938   2.250  -2.637  1.00 74.10           C  
ATOM   2293  O   LEU A 288      25.060   3.383  -3.093  1.00 74.29           O  
ATOM   2294  CB  LEU A 288      26.785   1.195  -1.352  1.00 69.23           C  
ATOM   2295  CG  LEU A 288      27.762   1.226  -0.180  1.00 67.32           C  
ATOM   2296  CD1 LEU A 288      28.954   0.357  -0.500  1.00 66.89           C  
ATOM   2297  CD2 LEU A 288      28.216   2.630   0.075  1.00 66.28           C  
ATOM   2298  N   CYS A 289      24.364   1.242  -3.304  1.00 78.44           N  
ATOM   2299  CA  CYS A 289      23.822   1.407  -4.660  1.00 82.99           C  
ATOM   2300  C   CYS A 289      22.628   2.316  -4.637  1.00 85.44           C  
ATOM   2301  O   CYS A 289      21.714   2.137  -5.430  1.00 85.76           O  
ATOM   2302  CB  CYS A 289      23.420   0.094  -5.336  1.00 84.00           C  
ATOM   2303  SG  CYS A 289      24.706  -1.184  -5.356  1.00 88.36           S  
ATOM   2304  N   CYS A 290      22.654   3.271  -3.707  1.00 88.92           N  
ATOM   2305  CA  CYS A 290      21.619   4.292  -3.515  1.00 92.40           C  
ATOM   2306  C   CYS A 290      20.236   3.674  -3.570  1.00 93.52           C  
ATOM   2307  O   CYS A 290      19.555   3.647  -2.552  1.00 94.02           O  
ATOM   2308  CB  CYS A 290      21.758   5.396  -4.562  1.00 93.13           C  
ATOM   2309  SG  CYS A 290      23.368   6.265  -4.464  1.00 97.77           S  
TER    2310      CYS A 290 
HETATM 2311  C1  LG1 X   1      43.920  -6.373  28.118  1.00 20.00           C  
HETATM 2312  C2  LG1 X   1      43.577  -7.734  27.465  1.00 20.00           C  
HETATM 2313  C3  LG1 X   1      42.231  -7.828  26.816  1.00 20.00           C  
HETATM 2314  C4  LG1 X   1      41.985  -6.711  25.820  1.00 20.00           C  
HETATM 2315  C5  LG1 X   1      42.327  -5.317  26.339  1.00 20.00           C  
HETATM 2316  C6  LG1 X   1      43.292  -5.110  27.370  1.00 20.00           C  
HETATM 2317  C7  LG1 X   1      43.760  -3.726  27.742  1.00 20.00           C  
HETATM 2318  C8  LG1 X   1      43.901  -2.584  27.008  1.00 20.00           C  
HETATM 2319  C9  LG1 X   1      44.452  -1.268  27.359  1.00 20.00           C  
HETATM 2320  C10 LG1 X   1      44.578  -0.387  26.317  1.00 20.00           C  
HETATM 2321  C11 LG1 X   1      45.170   0.942  26.394  1.00 20.00           C  
HETATM 2322  C12 LG1 X   1      45.408   1.714  25.264  1.00 20.00           C  
HETATM 2323  C13 LG1 X   1      45.926   1.361  23.914  1.00 20.00           C  
HETATM 2324  C14 LG1 X   1      46.176   2.447  23.146  1.00 20.00           C  
HETATM 2325  C15 LG1 X   1      46.840   2.482  21.883  1.00 20.00           C  
HETATM 2326  C16 LG1 X   1      46.175  -0.061  23.464  1.00 20.00           C  
HETATM 2327  C17 LG1 X   1      44.826  -1.016  28.813  1.00 20.00           C  
HETATM 2328  C18 LG1 X   1      41.484  -4.296  25.609  1.00 20.00           C  
HETATM 2329  C19 LG1 X   1      43.431  -6.480  29.586  1.00 20.00           C  
HETATM 2330  C20 LG1 X   1      45.485  -6.341  28.134  1.00 20.00           C  
HETATM 2331  H1  LG1 X   1      45.434   1.340  27.362  1.00 20.00           H  
HETATM 2332  H2  LG1 X   1      45.174   2.761  25.388  1.00 20.00           H  
HETATM 2333  H3  LG1 X   1      44.330  -7.938  26.704  1.00 20.00           H  
HETATM 2334  H4  LG1 X   1      43.628  -8.498  28.241  1.00 20.00           H  
HETATM 2335  H5  LG1 X   1      42.161  -8.782  26.293  1.00 20.00           H  
HETATM 2336  H6  LG1 X   1      41.466  -7.781  27.591  1.00 20.00           H  
HETATM 2337  H7  LG1 X   1      42.593  -6.903  24.935  1.00 20.00           H  
HETATM 2338  H8  LG1 X   1      40.931  -6.723  25.547  1.00 20.00           H  
HETATM 2339  H9  LG1 X   1      44.038  -3.619  28.791  1.00 20.00           H  
HETATM 2340  H10 LG1 X   1      43.540  -2.665  25.982  1.00 20.00           H  
HETATM 2341  H11 LG1 X   1      44.200  -0.709  25.345  1.00 20.00           H  
HETATM 2342  H12 LG1 X   1      45.832   3.403  23.537  1.00 20.00           H  
HETATM 2343  H13 LG1 X   1      47.906   2.372  22.074  1.00 20.00           H  
HETATM 2344  H14 LG1 X   1      46.483   1.627  21.307  1.00 20.00           H  
HETATM 2345  H15 LG1 X   1      46.590   3.444  21.411  1.00 20.00           H  
HETATM 2346  H16 LG1 X   1      45.367  -0.701  23.818  1.00 20.00           H  
HETATM 2347  H17 LG1 X   1      47.122  -0.411  23.874  1.00 20.00           H  
HETATM 2348  H18 LG1 X   1      46.216  -0.096  22.375  1.00 20.00           H  
HETATM 2349  H19 LG1 X   1      45.493  -1.807  29.159  1.00 20.00           H  
HETATM 2350  H20 LG1 X   1      43.923  -1.010  29.425  1.00 20.00           H  
HETATM 2351  H21 LG1 X   1      45.329  -0.054  28.899  1.00 20.00           H  
HETATM 2352  H22 LG1 X   1      42.113  -3.726  24.926  1.00 20.00           H  
HETATM 2353  H23 LG1 X   1      41.027  -3.619  26.332  1.00 20.00           H  
HETATM 2354  H24 LG1 X   1      40.704  -4.806  25.045  1.00 20.00           H  
HETATM 2355  H25 LG1 X   1      44.278  -6.708  30.235  1.00 20.00           H  
HETATM 2356  H26 LG1 X   1      42.690  -7.275  29.665  1.00 20.00           H  
HETATM 2357  H27 LG1 X   1      42.984  -5.534  29.891  1.00 20.00           H  
HETATM 2358  H28 LG1 X   1      45.871  -7.324  27.867  1.00 20.00           H  
HETATM 2359  H29 LG1 X   1      45.833  -6.071  29.131  1.00 20.00           H  
HETATM 2360  H30 LG1 X   1      45.840  -5.604  27.414  1.00 20.00           H  
CONECT 2311 2312 2316 2329 2330
CONECT 2312 2311 2313 2333 2334
CONECT 2313 2312 2314 2335 2336
CONECT 2314 2313 2315 2337 2338
CONECT 2315 2314 2316 2328
CONECT 2316 2311 2315 2317
CONECT 2317 2316 2318 2339
CONECT 2318 2317 2319 2340
CONECT 2319 2318 2320 2327
CONECT 2320 2319 2321 2341
CONECT 2321 2320 2322 2331
CONECT 2322 2321 2323 2332
CONECT 2323 2322 2324 2326
CONECT 2324 2323 2325 2342
CONECT 2325 2324 2343 2344 2345
CONECT 2326 2323 2346 2347 2348
CONECT 2327 2319 2349 2350 2351
CONECT 2328 2315 2352 2353 2354
CONECT 2329 2311 2355 2356 2357
CONECT 2330 2311 2358 2359 2360
CONECT 2331 2321
CONECT 2332 2322
CONECT 2333 2312
CONECT 2334 2312
CONECT 2335 2313
CONECT 2336 2313
CONECT 2337 2314
CONECT 2338 2314
CONECT 2339 2317
CONECT 2340 2318
CONECT 2341 2320
CONECT 2342 2324
CONECT 2343 2325
CONECT 2344 2325
CONECT 2345 2325
CONECT 2346 2326
CONECT 2347 2326
CONECT 2348 2326
CONECT 2349 2327
CONECT 2350 2327
CONECT 2351 2327
CONECT 2352 2328
CONECT 2353 2328
CONECT 2354 2328
CONECT 2355 2329
CONECT 2356 2329
CONECT 2357 2329
CONECT 2358 2330
CONECT 2359 2330
CONECT 2360 2330
END
