# Supplementary material for: Assessment and Challenges of Ligand Docking into Comparative Models of G-Protein Coupled Receptors
Source: PLoS One. 2013 Jul 2;8(7):e67302. doi: 10.1371/journal.pone.0067302 (PMC3699586; doi:10.1371/journal.pone.0067302)
Supplement: File S2 — Files for protocol capture. The input files necessary to carry out the steps outlined in the protocol capture in File S1 as well as the output files relating to the results found in the manuscript are provided in this attachment. (ZIP) [file pone.0067302.s015.zip › FileS2_GPCR_model_dock/rosetta_inputs/1u19A_cluster01_01.pdb]

ATOM      1  N   PRO A   1     -53.394  -1.944  20.236  1.00  0.00              
ATOM      2  CA  PRO A   1     -53.821  -1.515  18.887  1.00  0.00              
ATOM      3  C   PRO A   1     -54.424  -0.104  18.879  1.00  0.00              
ATOM      4  O   PRO A   1     -53.695   0.868  18.747  1.00  0.00              
ATOM      5  CB  PRO A   1     -54.849  -2.572  18.473  1.00  0.00              
ATOM      6  CG  PRO A   1     -55.380  -3.099  19.763  1.00  0.00              
ATOM      7  CD  PRO A   1     -54.210  -3.086  20.710  1.00  0.00              
ATOM      8 1H   PRO A   1     -53.798  -2.758  20.653  1.00  0.00              
ATOM      9 2H   PRO A   1     -52.437  -2.178  20.407  1.00  0.00              
ATOM     10  HA  PRO A   1     -52.984  -1.453  18.176  1.00  0.00              
ATOM     11 1HB  PRO A   1     -55.652  -2.136  17.861  1.00  0.00              
ATOM     12 2HB  PRO A   1     -54.387  -3.372  17.876  1.00  0.00              
ATOM     13 1HG  PRO A   1     -56.202  -2.474  20.140  1.00  0.00              
ATOM     14 2HG  PRO A   1     -55.779  -4.117  19.642  1.00  0.00              
ATOM     15 1HD  PRO A   1     -54.523  -2.937  21.754  1.00  0.00              
ATOM     16 2HD  PRO A   1     -53.638  -4.025  20.678  1.00  0.00              
ATOM     17  N   TRP A   2     -55.750   0.003  19.018  1.00  0.00              
ATOM     18  CA  TRP A   2     -56.465   1.312  18.982  1.00  0.00              
ATOM     19  C   TRP A   2     -55.845   2.318  19.972  1.00  0.00              
ATOM     20  O   TRP A   2     -55.882   3.532  19.742  1.00  0.00              
ATOM     21  CB  TRP A   2     -57.950   1.123  19.300  1.00  0.00              
ATOM     22  CG  TRP A   2     -58.214   0.747  20.726  1.00  0.00              
ATOM     23  CD1 TRP A   2     -58.276  -0.514  21.239  1.00  0.00              
ATOM     24  CD2 TRP A   2     -58.450   1.639  21.823  1.00  0.00              
ATOM     25  NE1 TRP A   2     -58.537  -0.465  22.586  1.00  0.00              
ATOM     26  CE2 TRP A   2     -58.647   0.848  22.969  1.00  0.00              
ATOM     27  CE3 TRP A   2     -58.513   3.033  21.945  1.00  0.00              
ATOM     28  CZ2 TRP A   2     -58.904   1.397  24.215  1.00  0.00              
ATOM     29  CZ3 TRP A   2     -58.769   3.583  23.195  1.00  0.00              
ATOM     30  CH2 TRP A   2     -58.958   2.789  24.298  1.00  0.00              
ATOM     31  H   TRP A   2     -56.282  -0.845  19.153  1.00  0.00              
ATOM     32  HA  TRP A   2     -56.377   1.754  17.990  1.00  0.00              
ATOM     33 1HB  TRP A   2     -58.496   2.048  19.115  1.00  0.00              
ATOM     34 2HB  TRP A   2     -58.367   0.326  18.685  1.00  0.00              
ATOM     35  HD1 TRP A   2     -58.118  -1.337  20.544  1.00  0.00              
ATOM     36  HE1 TRP A   2     -58.634  -1.264  23.196  1.00  0.00              
ATOM     37  HE3 TRP A   2     -58.367   3.709  21.103  1.00  0.00              
ATOM     38  HZ2 TRP A   2     -59.048   0.729  25.065  1.00  0.00              
ATOM     39  HZ3 TRP A   2     -58.816   4.669  23.276  1.00  0.00              
ATOM     40  HH2 TRP A   2     -59.156   3.260  25.260  1.00  0.00              
ATOM     41  N   GLN A   3     -55.284   1.791  21.065  1.00  0.00              
ATOM     42  CA  GLN A   3     -54.555   2.573  22.061  1.00  0.00              
ATOM     43  C   GLN A   3     -53.286   3.212  21.467  1.00  0.00              
ATOM     44  O   GLN A   3     -52.980   4.367  21.772  1.00  0.00              
ATOM     45  CB  GLN A   3     -54.181   1.688  23.254  1.00  0.00              
ATOM     46  CG  GLN A   3     -55.362   1.260  24.107  1.00  0.00              
ATOM     47  CD  GLN A   3     -54.970   0.265  25.182  1.00  0.00              
ATOM     48  OE1 GLN A   3     -53.812  -0.153  25.268  1.00  0.00              
ATOM     49  NE2 GLN A   3     -55.935  -0.124  26.008  1.00  0.00              
ATOM     50  H   GLN A   3     -55.378   0.794  21.196  1.00  0.00              
ATOM     51  HA  GLN A   3     -55.178   3.399  22.404  1.00  0.00              
ATOM     52 1HB  GLN A   3     -53.680   0.809  22.849  1.00  0.00              
ATOM     53 2HB  GLN A   3     -53.477   2.259  23.860  1.00  0.00              
ATOM     54 1HG  GLN A   3     -56.060   1.972  24.548  1.00  0.00              
ATOM     55 2HG  GLN A   3     -55.860   0.719  23.301  1.00  0.00              
ATOM     56 1HE2 GLN A   3     -55.735  -0.780  26.737  1.00  0.00              
ATOM     57 2HE2 GLN A   3     -56.861   0.238  25.902  1.00  0.00              
ATOM     58  N   PHE A   4     -52.562   2.450  20.628  1.00  0.00              
ATOM     59  CA  PHE A   4     -51.345   2.930  19.938  1.00  0.00              
ATOM     60  C   PHE A   4     -51.667   3.917  18.835  1.00  0.00              
ATOM     61  O   PHE A   4     -50.940   4.899  18.660  1.00  0.00              
ATOM     62  CB  PHE A   4     -50.556   1.756  19.356  1.00  0.00              
ATOM     63  CG  PHE A   4     -49.920   0.878  20.397  1.00  0.00              
ATOM     64  CD1 PHE A   4     -49.804   1.308  21.710  1.00  0.00              
ATOM     65  CD2 PHE A   4     -49.437  -0.378  20.064  1.00  0.00              
ATOM     66  CE1 PHE A   4     -49.219   0.501  22.668  1.00  0.00              
ATOM     67  CE2 PHE A   4     -48.854  -1.188  21.019  1.00  0.00              
ATOM     68  CZ  PHE A   4     -48.745  -0.747  22.323  1.00  0.00              
ATOM     69  H   PHE A   4     -52.876   1.503  20.469  1.00  0.00              
ATOM     70  HA  PHE A   4     -50.705   3.462  20.644  1.00  0.00              
ATOM     71 1HB  PHE A   4     -51.213   1.117  18.768  1.00  0.00              
ATOM     72 2HB  PHE A   4     -49.748   2.124  18.725  1.00  0.00              
ATOM     73  HD1 PHE A   4     -50.180   2.294  21.983  1.00  0.00              
ATOM     74  HD2 PHE A   4     -49.523  -0.726  19.034  1.00  0.00              
ATOM     75  HE1 PHE A   4     -49.134   0.851  23.696  1.00  0.00              
ATOM     76  HE2 PHE A   4     -48.479  -2.173  20.745  1.00  0.00              
ATOM     77  HZ  PHE A   4     -48.283  -1.383  23.077  1.00  0.00              
ATOM     78  N   SER A   5     -52.752   3.647  18.103  1.00  0.00              
ATOM     79  CA  SER A   5     -53.235   4.542  17.042  1.00  0.00              
ATOM     80  C   SER A   5     -53.606   5.886  17.661  1.00  0.00              
ATOM     81  O   SER A   5     -53.193   6.925  17.160  1.00  0.00              
ATOM     82  CB  SER A   5     -54.421   3.935  16.318  1.00  0.00              
ATOM     83  OG  SER A   5     -54.071   2.777  15.611  1.00  0.00              
ATOM     84  H   SER A   5     -53.256   2.792  18.293  1.00  0.00              
ATOM     85  HA  SER A   5     -52.527   4.660  16.220  1.00  0.00              
ATOM     86 1HB  SER A   5     -55.186   3.684  17.053  1.00  0.00              
ATOM     87 2HB  SER A   5     -54.818   4.671  15.620  1.00  0.00              
ATOM     88  HG  SER A   5     -54.847   2.426  15.169  1.00  0.00              
ATOM     89  N   MET A   6     -54.380   5.838  18.750  1.00  0.00              
ATOM     90  CA  MET A   6     -54.748   7.029  19.545  1.00  0.00              
ATOM     91  C   MET A   6     -53.581   7.843  20.098  1.00  0.00              
ATOM     92  O   MET A   6     -53.516   9.055  19.888  1.00  0.00              
ATOM     93  CB  MET A   6     -55.644   6.601  20.706  1.00  0.00              
ATOM     94  CG  MET A   6     -56.030   7.729  21.653  1.00  0.00              
ATOM     95  SD  MET A   6     -56.928   7.143  23.103  1.00  0.00              
ATOM     96  CE  MET A   6     -55.634   6.258  23.968  1.00  0.00              
ATOM     97  H   MET A   6     -54.724   4.932  19.033  1.00  0.00              
ATOM     98  HA  MET A   6     -55.289   7.740  18.920  1.00  0.00              
ATOM     99 1HB  MET A   6     -56.543   6.169  20.270  1.00  0.00              
ATOM    100 2HB  MET A   6     -55.102   5.833  21.259  1.00  0.00              
ATOM    101 1HG  MET A   6     -55.117   8.229  21.975  1.00  0.00              
ATOM    102 2HG  MET A   6     -56.656   8.433  21.105  1.00  0.00              
ATOM    103 1HE  MET A   6     -56.035   5.835  24.890  1.00  0.00              
ATOM    104 2HE  MET A   6     -55.256   5.454  23.334  1.00  0.00              
ATOM    105 3HE  MET A   6     -54.821   6.944  24.207  1.00  0.00              
ATOM    106  N   LEU A   7     -52.667   7.177  20.801  1.00  0.00              
ATOM    107  CA  LEU A   7     -51.501   7.833  21.390  1.00  0.00              
ATOM    108  C   LEU A   7     -50.598   8.375  20.281  1.00  0.00              
ATOM    109  O   LEU A   7     -49.976   9.431  20.440  1.00  0.00              
ATOM    110  CB  LEU A   7     -50.731   6.858  22.290  1.00  0.00              
ATOM    111  CG  LEU A   7     -51.452   6.455  23.583  1.00  0.00              
ATOM    112  CD1 LEU A   7     -50.681   5.346  24.287  1.00  0.00              
ATOM    113  CD2 LEU A   7     -51.595   7.670  24.487  1.00  0.00              
ATOM    114  H   LEU A   7     -52.789   6.183  20.928  1.00  0.00              
ATOM    115  HA  LEU A   7     -51.824   8.682  21.991  1.00  0.00              
ATOM    116 1HB  LEU A   7     -50.668   6.006  21.616  1.00  0.00              
ATOM    117 2HB  LEU A   7     -49.727   7.221  22.512  1.00  0.00              
ATOM    118  HG  LEU A   7     -52.454   6.126  23.305  1.00  0.00              
ATOM    119 1HD1 LEU A   7     -51.200   5.066  25.203  1.00  0.00              
ATOM    120 2HD1 LEU A   7     -50.610   4.479  23.631  1.00  0.00              
ATOM    121 3HD1 LEU A   7     -49.679   5.699  24.531  1.00  0.00              
ATOM    122 1HD2 LEU A   7     -52.108   7.382  25.404  1.00  0.00              
ATOM    123 2HD2 LEU A   7     -50.607   8.061  24.730  1.00  0.00              
ATOM    124 3HD2 LEU A   7     -52.174   8.439  23.974  1.00  0.00              
ATOM    125  N   ALA A   8     -50.530   7.647  19.165  1.00  0.00              
ATOM    126  CA  ALA A   8     -49.779   8.064  17.991  1.00  0.00              
ATOM    127  C   ALA A   8     -50.356   9.316  17.365  1.00  0.00              
ATOM    128  O   ALA A   8     -49.602  10.177  16.929  1.00  0.00              
ATOM    129  CB  ALA A   8     -49.733   6.939  16.968  1.00  0.00              
ATOM    130  H   ALA A   8     -51.027   6.768  19.144  1.00  0.00              
ATOM    131  HA  ALA A   8     -48.760   8.302  18.295  1.00  0.00              
ATOM    132 1HB  ALA A   8     -49.164   7.264  16.097  1.00  0.00              
ATOM    133 2HB  ALA A   8     -49.252   6.065  17.409  1.00  0.00              
ATOM    134 3HB  ALA A   8     -50.746   6.681  16.664  1.00  0.00              
ATOM    135  N   ALA A   9     -51.690   9.410  17.327  1.00  0.00              
ATOM    136  CA  ALA A   9     -52.388  10.634  16.885  1.00  0.00              
ATOM    137  C   ALA A   9     -52.034  11.820  17.791  1.00  0.00              
ATOM    138  O   ALA A   9     -51.805  12.917  17.305  1.00  0.00              
ATOM    139  CB  ALA A   9     -53.893  10.413  16.861  1.00  0.00              
ATOM    140  H   ALA A   9     -52.234   8.609  17.612  1.00  0.00              
ATOM    141  HA  ALA A   9     -52.058  10.879  15.876  1.00  0.00              
ATOM    142 1HB  ALA A   9     -54.389  11.329  16.539  1.00  0.00              
ATOM    143 2HB  ALA A   9     -54.132   9.608  16.166  1.00  0.00              
ATOM    144 3HB  ALA A   9     -54.238  10.146  17.859  1.00  0.00              
ATOM    145  N   TYR A  10     -51.992  11.588  19.102  1.00  0.00              
ATOM    146  CA  TYR A  10     -51.564  12.603  20.069  1.00  0.00              
ATOM    147  C   TYR A  10     -50.124  13.025  19.841  1.00  0.00              
ATOM    148  O   TYR A  10     -49.804  14.214  19.907  1.00  0.00              
ATOM    149  CB  TYR A  10     -51.731  12.086  21.499  1.00  0.00              
ATOM    150  CG  TYR A  10     -53.159  11.748  21.866  1.00  0.00              
ATOM    151  CD1 TYR A  10     -54.216  12.152  21.064  1.00  0.00              
ATOM    152  CD2 TYR A  10     -53.445  11.023  23.014  1.00  0.00              
ATOM    153  CE1 TYR A  10     -55.522  11.846  21.395  1.00  0.00              
ATOM    154  CE2 TYR A  10     -54.747  10.711  23.354  1.00  0.00              
ATOM    155  CZ  TYR A  10     -55.783  11.124  22.542  1.00  0.00              
ATOM    156  OH  TYR A  10     -57.082  10.815  22.876  1.00  0.00              
ATOM    157  H   TYR A  10     -52.267  10.676  19.436  1.00  0.00              
ATOM    158  HA  TYR A  10     -52.169  13.503  19.952  1.00  0.00              
ATOM    159 1HB  TYR A  10     -51.110  11.194  21.594  1.00  0.00              
ATOM    160 2HB  TYR A  10     -51.358  12.861  22.168  1.00  0.00              
ATOM    161  HD1 TYR A  10     -54.002  12.722  20.160  1.00  0.00              
ATOM    162  HD2 TYR A  10     -52.622  10.700  23.651  1.00  0.00              
ATOM    163  HE1 TYR A  10     -56.342  12.170  20.756  1.00  0.00              
ATOM    164  HE2 TYR A  10     -54.951  10.141  24.261  1.00  0.00              
ATOM    165  HH  TYR A  10     -57.150  10.311  23.691  1.00  0.00              
ATOM    166  N   MET A  11     -49.260  12.052  19.577  1.00  0.00              
ATOM    167  CA  MET A  11     -47.849  12.340  19.256  1.00  0.00              
ATOM    168  C   MET A  11     -47.710  13.119  17.926  1.00  0.00              
ATOM    169  O   MET A  11     -46.855  13.995  17.811  1.00  0.00              
ATOM    170  CB  MET A  11     -47.052  11.039  19.188  1.00  0.00              
ATOM    171  CG  MET A  11     -46.840  10.360  20.534  1.00  0.00              
ATOM    172  SD  MET A  11     -45.999   8.771  20.387  1.00  0.00              
ATOM    173  CE  MET A  11     -45.746   8.361  22.111  1.00  0.00              
ATOM    174  H   MET A  11     -49.574  11.091  19.597  1.00  0.00              
ATOM    175  HA  MET A  11     -47.415  12.977  20.026  1.00  0.00              
ATOM    176 1HB  MET A  11     -47.597  10.368  18.525  1.00  0.00              
ATOM    177 2HB  MET A  11     -46.085  11.281  18.747  1.00  0.00              
ATOM    178 1HG  MET A  11     -46.243  11.024  21.159  1.00  0.00              
ATOM    179 2HG  MET A  11     -47.816  10.207  20.995  1.00  0.00              
ATOM    180 1HE  MET A  11     -45.234   7.401  22.186  1.00  0.00              
ATOM    181 2HE  MET A  11     -45.139   9.134  22.584  1.00  0.00              
ATOM    182 3HE  MET A  11     -46.711   8.298  22.615  1.00  0.00              
ATOM    183  N   PHE A  12     -48.552  12.796  16.941  1.00  0.00              
ATOM    184  CA  PHE A  12     -48.624  13.571  15.698  1.00  0.00              
ATOM    185  C   PHE A  12     -48.992  15.026  15.971  1.00  0.00              
ATOM    186  O   PHE A  12     -48.372  15.932  15.414  1.00  0.00              
ATOM    187  CB  PHE A  12     -49.637  12.947  14.737  1.00  0.00              
ATOM    188  CG  PHE A  12     -49.845  13.740  13.477  1.00  0.00              
ATOM    189  CD1 PHE A  12     -48.909  13.703  12.455  1.00  0.00              
ATOM    190  CD2 PHE A  12     -50.977  14.524  13.313  1.00  0.00              
ATOM    191  CE1 PHE A  12     -49.099  14.432  11.296  1.00  0.00              
ATOM    192  CE2 PHE A  12     -51.170  15.252  12.155  1.00  0.00              
ATOM    193  CZ  PHE A  12     -50.230  15.206  11.146  1.00  0.00              
ATOM    194  H   PHE A  12     -49.155  11.994  17.056  1.00  0.00              
ATOM    195  HA  PHE A  12     -47.647  13.586  15.213  1.00  0.00              
ATOM    196 1HB  PHE A  12     -49.303  11.957  14.430  1.00  0.00              
ATOM    197 2HB  PHE A  12     -50.611  12.868  15.218  1.00  0.00              
ATOM    198  HD1 PHE A  12     -48.015  13.089  12.573  1.00  0.00              
ATOM    199  HD2 PHE A  12     -51.720  14.561  14.110  1.00  0.00              
ATOM    200  HE1 PHE A  12     -48.355  14.394  10.501  1.00  0.00              
ATOM    201  HE2 PHE A  12     -52.064  15.864  12.038  1.00  0.00              
ATOM    202  HZ  PHE A  12     -50.380  15.782  10.234  1.00  0.00              
ATOM    203  N   LEU A  13     -49.995  15.244  16.822  1.00  0.00              
ATOM    204  CA  LEU A  13     -50.375  16.598  17.238  1.00  0.00              
ATOM    205  C   LEU A  13     -49.195  17.336  17.877  1.00  0.00              
ATOM    206  O   LEU A  13     -48.970  18.498  17.569  1.00  0.00              
ATOM    207  CB  LEU A  13     -51.558  16.540  18.212  1.00  0.00              
ATOM    208  CG  LEU A  13     -52.889  16.088  17.597  1.00  0.00              
ATOM    209  CD1 LEU A  13     -53.925  15.875  18.692  1.00  0.00              
ATOM    210  CD2 LEU A  13     -53.367  17.131  16.598  1.00  0.00              
ATOM    211  H   LEU A  13     -50.506  14.454  17.191  1.00  0.00              
ATOM    212  HA  LEU A  13     -50.665  17.180  16.363  1.00  0.00              
ATOM    213 1HB  LEU A  13     -51.186  15.780  18.897  1.00  0.00              
ATOM    214 2HB  LEU A  13     -51.686  17.480  18.748  1.00  0.00              
ATOM    215  HG  LEU A  13     -52.696  15.166  17.049  1.00  0.00              
ATOM    216 1HD1 LEU A  13     -54.866  15.555  18.246  1.00  0.00              
ATOM    217 2HD1 LEU A  13     -53.572  15.109  19.382  1.00  0.00              
ATOM    218 3HD1 LEU A  13     -54.079  16.808  19.233  1.00  0.00              
ATOM    219 1HD2 LEU A  13     -54.313  16.809  16.161  1.00  0.00              
ATOM    220 2HD2 LEU A  13     -53.509  18.085  17.106  1.00  0.00              
ATOM    221 3HD2 LEU A  13     -52.625  17.248  15.808  1.00  0.00              
ATOM    222  N   LEU A  14     -48.455  16.664  18.762  1.00  0.00              
ATOM    223  CA  LEU A  14     -47.251  17.244  19.373  1.00  0.00              
ATOM    224  C   LEU A  14     -46.258  17.659  18.291  1.00  0.00              
ATOM    225  O   LEU A  14     -45.708  18.751  18.348  1.00  0.00              
ATOM    226  CB  LEU A  14     -46.603  16.248  20.342  1.00  0.00              
ATOM    227  CG  LEU A  14     -47.398  15.974  21.626  1.00  0.00              
ATOM    228  CD1 LEU A  14     -46.749  14.841  22.410  1.00  0.00              
ATOM    229  CD2 LEU A  14     -47.463  17.242  22.464  1.00  0.00              
ATOM    230  H   LEU A  14     -48.733  15.726  19.017  1.00  0.00              
ATOM    231  HA  LEU A  14     -47.520  18.144  19.925  1.00  0.00              
ATOM    232 1HB  LEU A  14     -46.599  15.362  19.709  1.00  0.00              
ATOM    233 2HB  LEU A  14     -45.577  16.527  20.583  1.00  0.00              
ATOM    234  HG  LEU A  14     -48.415  15.717  21.328  1.00  0.00              
ATOM    235 1HD1 LEU A  14     -47.320  14.654  23.319  1.00  0.00              
ATOM    236 2HD1 LEU A  14     -46.733  13.938  21.800  1.00  0.00              
ATOM    237 3HD1 LEU A  14     -45.729  15.120  22.674  1.00  0.00              
ATOM    238 1HD2 LEU A  14     -48.029  17.046  23.375  1.00  0.00              
ATOM    239 2HD2 LEU A  14     -46.454  17.559  22.724  1.00  0.00              
ATOM    240 3HD2 LEU A  14     -47.956  18.030  21.894  1.00  0.00              
ATOM    241  N   ILE A  15     -46.040  16.779  17.315  1.00  0.00              
ATOM    242  CA  ILE A  15     -45.197  17.082  16.158  1.00  0.00              
ATOM    243  C   ILE A  15     -45.718  18.316  15.401  1.00  0.00              
ATOM    244  O   ILE A  15     -44.924  19.145  14.952  1.00  0.00              
ATOM    245  CB  ILE A  15     -45.120  15.886  15.191  1.00  0.00              
ATOM    246  CG1 ILE A  15     -44.373  14.719  15.841  1.00  0.00              
ATOM    247  CG2 ILE A  15     -44.445  16.296  13.891  1.00  0.00              
ATOM    248  CD1 ILE A  15     -44.547  13.403  15.118  1.00  0.00              
ATOM    249  H   ILE A  15     -46.475  15.870  17.382  1.00  0.00              
ATOM    250  HA  ILE A  15     -44.192  17.356  16.477  1.00  0.00              
ATOM    251  HB  ILE A  15     -46.130  15.534  14.980  1.00  0.00              
ATOM    252 1HG1 ILE A  15     -43.317  14.984  15.866  1.00  0.00              
ATOM    253 2HG1 ILE A  15     -44.746  14.625  16.862  1.00  0.00              
ATOM    254 1HG2 ILE A  15     -44.399  15.440  13.219  1.00  0.00              
ATOM    255 2HG2 ILE A  15     -45.016  17.096  13.421  1.00  0.00              
ATOM    256 3HG2 ILE A  15     -43.435  16.648  14.101  1.00  0.00              
ATOM    257 1HD1 ILE A  15     -43.989  12.625  15.639  1.00  0.00              
ATOM    258 2HD1 ILE A  15     -45.605  13.137  15.095  1.00  0.00              
ATOM    259 3HD1 ILE A  15     -44.174  13.495  14.099  1.00  0.00              
ATOM    260  N   MET A  16     -47.041  18.428  15.269  1.00  0.00              
ATOM    261  CA  MET A  16     -47.663  19.553  14.557  1.00  0.00              
ATOM    262  C   MET A  16     -47.824  20.768  15.468  1.00  0.00              
ATOM    263  O   MET A  16     -48.506  21.714  15.106  1.00  0.00              
ATOM    264  CB  MET A  16     -49.020  19.137  13.993  1.00  0.00              
ATOM    265  CG  MET A  16     -48.954  18.056  12.923  1.00  0.00              
ATOM    266  SD  MET A  16     -47.921  18.528  11.522  1.00  0.00              
ATOM    267  CE  MET A  16     -48.861  19.897  10.854  1.00  0.00              
ATOM    268  H   MET A  16     -47.631  17.714  15.671  1.00  0.00              
ATOM    269  HA  MET A  16     -47.026  19.868  13.731  1.00  0.00              
ATOM    270 1HB  MET A  16     -49.617  18.782  14.832  1.00  0.00              
ATOM    271 2HB  MET A  16     -49.479  20.034  13.574  1.00  0.00              
ATOM    272 1HG  MET A  16     -48.549  17.152  13.378  1.00  0.00              
ATOM    273 2HG  MET A  16     -49.967  17.864  12.572  1.00  0.00              
ATOM    274 1HE  MET A  16     -48.349  20.298   9.979  1.00  0.00              
ATOM    275 2HE  MET A  16     -49.855  19.551  10.567  1.00  0.00              
ATOM    276 3HE  MET A  16     -48.953  20.678  11.610  1.00  0.00              
ATOM    277  N   LEU A  17     -47.186  20.716  16.642  1.00  0.00              
ATOM    278  CA  LEU A  17     -46.977  21.883  17.508  1.00  0.00              
ATOM    279  C   LEU A  17     -45.537  22.367  17.490  1.00  0.00              
ATOM    280  O   LEU A  17     -45.288  23.569  17.437  1.00  0.00              
ATOM    281  CB  LEU A  17     -47.397  21.553  18.945  1.00  0.00              
ATOM    282  CG  LEU A  17     -48.898  21.303  19.145  1.00  0.00              
ATOM    283  CD1 LEU A  17     -49.162  20.827  20.567  1.00  0.00              
ATOM    284  CD2 LEU A  17     -49.670  22.580  18.851  1.00  0.00              
ATOM    285  H   LEU A  17     -46.835  19.816  16.936  1.00  0.00              
ATOM    286  HA  LEU A  17     -47.575  22.718  17.145  1.00  0.00              
ATOM    287 1HB  LEU A  17     -46.842  20.627  19.085  1.00  0.00              
ATOM    288 2HB  LEU A  17     -47.039  22.302  19.652  1.00  0.00              
ATOM    289  HG  LEU A  17     -49.201  20.554  18.414  1.00  0.00              
ATOM    290 1HD1 LEU A  17     -50.230  20.652  20.700  1.00  0.00              
ATOM    291 2HD1 LEU A  17     -48.618  19.900  20.748  1.00  0.00              
ATOM    292 3HD1 LEU A  17     -48.830  21.588  21.273  1.00  0.00              
ATOM    293 1HD2 LEU A  17     -50.736  22.401  18.993  1.00  0.00              
ATOM    294 2HD2 LEU A  17     -49.341  23.369  19.528  1.00  0.00              
ATOM    295 3HD2 LEU A  17     -49.488  22.887  17.821  1.00  0.00              
ATOM    296  N   GLY A  18     -44.603  21.425  17.534  1.00  0.00              
ATOM    297  CA  GLY A  18     -43.165  21.736  17.613  1.00  0.00              
ATOM    298  C   GLY A  18     -42.589  22.116  16.249  1.00  0.00              
ATOM    299  O   GLY A  18     -41.917  23.131  16.122  1.00  0.00              
ATOM    300  H   GLY A  18     -44.897  20.459  17.511  1.00  0.00              
ATOM    301 1HA  GLY A  18     -43.018  22.570  18.299  1.00  0.00              
ATOM    302 2HA  GLY A  18     -42.632  20.862  17.986  1.00  0.00              
ATOM    303  N   PHE A  19     -42.863  21.294  15.244  1.00  0.00              
ATOM    304  CA  PHE A  19     -42.212  21.419  13.940  1.00  0.00              
ATOM    305  C   PHE A  19     -42.627  22.726  13.228  1.00  0.00              
ATOM    306  O   PHE A  19     -41.767  23.431  12.711  1.00  0.00              
ATOM    307  CB  PHE A  19     -42.545  20.209  13.066  1.00  0.00              
ATOM    308  CG  PHE A  19     -41.985  20.294  11.674  1.00  0.00              
ATOM    309  CD1 PHE A  19     -40.660  19.970  11.424  1.00  0.00              
ATOM    310  CD2 PHE A  19     -42.782  20.698  10.614  1.00  0.00              
ATOM    311  CE1 PHE A  19     -40.144  20.048  10.144  1.00  0.00              
ATOM    312  CE2 PHE A  19     -42.269  20.776   9.334  1.00  0.00              
ATOM    313  CZ  PHE A  19     -40.948  20.451   9.099  1.00  0.00              
ATOM    314  H   PHE A  19     -43.542  20.560  15.386  1.00  0.00              
ATOM    315  HA  PHE A  19     -41.130  21.471  14.070  1.00  0.00              
ATOM    316 1HB  PHE A  19     -42.138  19.301  13.510  1.00  0.00              
ATOM    317 2HB  PHE A  19     -43.624  20.108  12.961  1.00  0.00              
ATOM    318  HD1 PHE A  19     -40.024  19.651  12.250  1.00  0.00              
ATOM    319  HD2 PHE A  19     -43.825  20.955  10.799  1.00  0.00              
ATOM    320  HE1 PHE A  19     -39.101  19.792   9.961  1.00  0.00              
ATOM    321  HE2 PHE A  19     -42.906  21.095   8.509  1.00  0.00              
ATOM    322  HZ  PHE A  19     -40.542  20.514   8.090  1.00  0.00              
ATOM    323  N   PRO A  20     -43.927  23.036  13.214  1.00  0.00              
ATOM    324  CA  PRO A  20     -44.440  24.223  12.518  1.00  0.00              
ATOM    325  C   PRO A  20     -43.798  25.498  13.016  1.00  0.00              
ATOM    326  O   PRO A  20     -43.440  26.367  12.220  1.00  0.00              
ATOM    327  CB  PRO A  20     -45.946  24.203  12.799  1.00  0.00              
ATOM    328  CG  PRO A  20     -46.263  22.763  13.019  1.00  0.00              
ATOM    329  CD  PRO A  20     -45.079  22.203  13.761  1.00  0.00              
ATOM    330  HA  PRO A  20     -44.225  24.211  11.439  1.00  0.00              
ATOM    331 1HB  PRO A  20     -46.199  24.806  13.683  1.00  0.00              
ATOM    332 2HB  PRO A  20     -46.520  24.612  11.954  1.00  0.00              
ATOM    333 1HG  PRO A  20     -47.188  22.644  13.602  1.00  0.00              
ATOM    334 2HG  PRO A  20     -46.415  22.239  12.064  1.00  0.00              
ATOM    335 1HD  PRO A  20     -45.176  22.323  14.850  1.00  0.00              
ATOM    336 2HD  PRO A  20     -44.937  21.129  13.569  1.00  0.00              
ATOM    337  N   ILE A  21     -43.660  25.591  14.343  1.00  0.00              
ATOM    338  CA  ILE A  21     -43.121  26.769  14.999  1.00  0.00              
ATOM    339  C   ILE A  21     -41.613  26.907  14.953  1.00  0.00              
ATOM    340  O   ILE A  21     -41.099  28.019  15.061  1.00  0.00              
ATOM    341  CB  ILE A  21     -43.556  26.806  16.476  1.00  0.00              
ATOM    342  CG1 ILE A  21     -42.978  25.608  17.233  1.00  0.00              
ATOM    343  CG2 ILE A  21     -45.073  26.825  16.582  1.00  0.00              
ATOM    344  CD1 ILE A  21     -43.191  25.669  18.728  1.00  0.00              
ATOM    345  H   ILE A  21     -43.946  24.802  14.905  1.00  0.00              
ATOM    346  HA  ILE A  21     -43.447  27.676  14.491  1.00  0.00              
ATOM    347  HB  ILE A  21     -43.148  27.701  16.945  1.00  0.00              
ATOM    348 1HG1 ILE A  21     -43.452  24.712  16.835  1.00  0.00              
ATOM    349 2HG1 ILE A  21     -41.909  25.576  17.020  1.00  0.00              
ATOM    350 1HG2 ILE A  21     -45.364  26.850  17.632  1.00  0.00              
ATOM    351 2HG2 ILE A  21     -45.463  27.707  16.077  1.00  0.00              
ATOM    352 3HG2 ILE A  21     -45.482  25.929  16.114  1.00  0.00              
ATOM    353 1HD1 ILE A  21     -42.754  24.787  19.196  1.00  0.00              
ATOM    354 2HD1 ILE A  21     -42.715  26.565  19.128  1.00  0.00              
ATOM    355 3HD1 ILE A  21     -44.259  25.700  18.943  1.00  0.00              
ATOM    356  N   ASN A  22     -40.908  25.784  14.798  1.00  0.00              
ATOM    357  CA  ASN A  22     -39.486  25.803  14.395  1.00  0.00              
ATOM    358  C   ASN A  22     -39.293  26.295  12.948  1.00  0.00              
ATOM    359  O   ASN A  22     -38.348  27.041  12.675  1.00  0.00              
ATOM    360  CB  ASN A  22     -38.852  24.434  14.564  1.00  0.00              
ATOM    361  CG  ASN A  22     -38.464  24.118  15.982  1.00  0.00              
ATOM    362  OD1 ASN A  22     -38.186  25.015  16.786  1.00  0.00              
ATOM    363  ND2 ASN A  22     -38.365  22.845  16.269  1.00  0.00              
ATOM    364  H   ASN A  22     -41.362  24.896  14.960  1.00  0.00              
ATOM    365  HA  ASN A  22     -38.934  26.504  15.023  1.00  0.00              
ATOM    366 1HB  ASN A  22     -39.301  23.550  14.110  1.00  0.00              
ATOM    367 2HB  ASN A  22     -37.955  24.712  14.009  1.00  0.00              
ATOM    368 1HD2 ASN A  22     -38.111  22.560  17.194  1.00  0.00              
ATOM    369 2HD2 ASN A  22     -38.542  22.158  15.565  1.00  0.00              
ATOM    370  N   PHE A  23     -40.179  25.879  12.034  1.00  0.00              
ATOM    371  CA  PHE A  23     -40.121  26.370  10.668  1.00  0.00              
ATOM    372  C   PHE A  23     -40.415  27.867  10.690  1.00  0.00              
ATOM    373  O   PHE A  23     -39.710  28.637  10.055  1.00  0.00              
ATOM    374  CB  PHE A  23     -41.114  25.629   9.771  1.00  0.00              
ATOM    375  CG  PHE A  23     -41.171  26.156   8.366  1.00  0.00              
ATOM    376  CD1 PHE A  23     -40.207  25.797   7.435  1.00  0.00              
ATOM    377  CD2 PHE A  23     -42.188  27.012   7.971  1.00  0.00              
ATOM    378  CE1 PHE A  23     -40.259  26.281   6.142  1.00  0.00              
ATOM    379  CE2 PHE A  23     -42.243  27.497   6.679  1.00  0.00              
ATOM    380  CZ  PHE A  23     -41.276  27.131   5.763  1.00  0.00              
ATOM    381  H   PHE A  23     -40.897  25.217  12.289  1.00  0.00              
ATOM    382  HA  PHE A  23     -39.119  26.221  10.264  1.00  0.00              
ATOM    383 1HB  PHE A  23     -40.841  24.577   9.699  1.00  0.00              
ATOM    384 2HB  PHE A  23     -42.121  25.715  10.177  1.00  0.00              
ATOM    385  HD1 PHE A  23     -39.403  25.124   7.734  1.00  0.00              
ATOM    386  HD2 PHE A  23     -42.951  27.301   8.694  1.00  0.00              
ATOM    387  HE1 PHE A  23     -39.495  25.991   5.421  1.00  0.00              
ATOM    388  HE2 PHE A  23     -43.048  28.169   6.381  1.00  0.00              
ATOM    389  HZ  PHE A  23     -41.317  27.514   4.745  1.00  0.00              
ATOM    390  N   LEU A  24     -41.457  28.260  11.430  1.00  0.00              
ATOM    391  CA  LEU A  24     -41.856  29.676  11.548  1.00  0.00              
ATOM    392  C   LEU A  24     -40.766  30.544  12.209  1.00  0.00              
ATOM    393  O   LEU A  24     -40.599  31.703  11.843  1.00  0.00              
ATOM    394  CB  LEU A  24     -43.165  29.783  12.340  1.00  0.00              
ATOM    395  CG  LEU A  24     -44.417  29.294  11.601  1.00  0.00              
ATOM    396  CD1 LEU A  24     -45.604  29.254  12.555  1.00  0.00              
ATOM    397  CD2 LEU A  24     -44.704  30.211  10.422  1.00  0.00              
ATOM    398  H   LEU A  24     -41.986  27.557  11.924  1.00  0.00              
ATOM    399  HA  LEU A  24     -42.005  30.097  10.554  1.00  0.00              
ATOM    400 1HB  LEU A  24     -42.930  29.110  13.163  1.00  0.00              
ATOM    401 2HB  LEU A  24     -43.321  30.790  12.727  1.00  0.00              
ATOM    402  HG  LEU A  24     -44.193  28.302  11.206  1.00  0.00              
ATOM    403 1HD1 LEU A  24     -46.488  28.905  12.021  1.00  0.00              
ATOM    404 2HD1 LEU A  24     -45.386  28.574  13.378  1.00  0.00              
ATOM    405 3HD1 LEU A  24     -45.788  30.253  12.947  1.00  0.00              
ATOM    406 1HD2 LEU A  24     -45.593  29.861   9.897  1.00  0.00              
ATOM    407 2HD2 LEU A  24     -44.869  31.227  10.782  1.00  0.00              
ATOM    408 3HD2 LEU A  24     -43.854  30.203   9.739  1.00  0.00              
ATOM    409  N   THR A  25     -40.034  29.976  13.172  1.00  0.00              
ATOM    410  CA  THR A  25     -38.840  30.623  13.741  1.00  0.00              
ATOM    411  C   THR A  25     -37.777  30.918  12.670  1.00  0.00              
ATOM    412  O   THR A  25     -37.281  32.042  12.575  1.00  0.00              
ATOM    413  CB  THR A  25     -38.206  29.756  14.845  1.00  0.00              
ATOM    414  OG1 THR A  25     -39.128  29.613  15.933  1.00  0.00              
ATOM    415  CG2 THR A  25     -36.923  30.395  15.354  1.00  0.00              
ATOM    416  H   THR A  25     -40.315  29.070  13.518  1.00  0.00              
ATOM    417  HA  THR A  25     -39.111  31.590  14.166  1.00  0.00              
ATOM    418  HB  THR A  25     -37.982  28.771  14.437  1.00  0.00              
ATOM    419  HG1 THR A  25     -39.959  29.261  15.603  1.00  0.00              
ATOM    420 1HG2 THR A  25     -36.490  29.768  16.133  1.00  0.00              
ATOM    421 2HG2 THR A  25     -36.215  30.495  14.532  1.00  0.00              
ATOM    422 3HG2 THR A  25     -37.146  31.380  15.763  1.00  0.00              
ATOM    423  N   LEU A  26     -37.436  29.905  11.876  1.00  0.00              
ATOM    424  CA  LEU A  26     -36.519  30.068  10.744  1.00  0.00              
ATOM    425  C   LEU A  26     -36.975  31.198   9.830  1.00  0.00              
ATOM    426  O   LEU A  26     -36.196  32.115   9.536  1.00  0.00              
ATOM    427  CB  LEU A  26     -36.407  28.757   9.955  1.00  0.00              
ATOM    428  CG  LEU A  26     -35.183  28.651   9.037  1.00  0.00              
ATOM    429  CD1 LEU A  26     -35.204  27.324   8.291  1.00  0.00              
ATOM    430  CD2 LEU A  26     -35.176  29.818   8.061  1.00  0.00              
ATOM    431  H   LEU A  26     -37.827  28.994  12.065  1.00  0.00              
ATOM    432  HA  LEU A  26     -35.531  30.342  11.112  1.00  0.00              
ATOM    433 1HB  LEU A  26     -36.314  28.058  10.785  1.00  0.00              
ATOM    434 2HB  LEU A  26     -37.320  28.542   9.399  1.00  0.00              
ATOM    435  HG  LEU A  26     -34.298  28.737   9.666  1.00  0.00              
ATOM    436 1HD1 LEU A  26     -34.331  27.257   7.641  1.00  0.00              
ATOM    437 2HD1 LEU A  26     -35.185  26.503   9.008  1.00  0.00              
ATOM    438 3HD1 LEU A  26     -36.110  27.259   7.688  1.00  0.00              
ATOM    439 1HD2 LEU A  26     -34.305  29.741   7.409  1.00  0.00              
ATOM    440 2HD2 LEU A  26     -36.085  29.795   7.458  1.00  0.00              
ATOM    441 3HD2 LEU A  26     -35.133  30.756   8.615  1.00  0.00              
ATOM    442  N   TYR A  27     -38.237  31.104   9.403  1.00  0.00              
ATOM    443  CA  TYR A  27     -38.869  32.058   8.506  1.00  0.00              
ATOM    444  C   TYR A  27     -38.789  33.489   9.035  1.00  0.00              
ATOM    445  O   TYR A  27     -38.191  34.326   8.398  1.00  0.00              
ATOM    446  CB  TYR A  27     -40.331  31.670   8.272  1.00  0.00              
ATOM    447  CG  TYR A  27     -41.099  32.658   7.423  1.00  0.00              
ATOM    448  CD1 TYR A  27     -40.457  33.420   6.459  1.00  0.00              
ATOM    449  CD2 TYR A  27     -42.466  32.824   7.588  1.00  0.00              
ATOM    450  CE1 TYR A  27     -41.154  34.324   5.681  1.00  0.00              
ATOM    451  CE2 TYR A  27     -43.174  33.725   6.816  1.00  0.00              
ATOM    452  CZ  TYR A  27     -42.514  34.474   5.863  1.00  0.00              
ATOM    453  OH  TYR A  27     -43.214  35.372   5.091  1.00  0.00              
ATOM    454  H   TYR A  27     -38.770  30.313   9.734  1.00  0.00              
ATOM    455  HA  TYR A  27     -38.349  32.066   7.547  1.00  0.00              
ATOM    456 1HB  TYR A  27     -40.331  30.694   7.784  1.00  0.00              
ATOM    457 2HB  TYR A  27     -40.802  31.587   9.251  1.00  0.00              
ATOM    458  HD1 TYR A  27     -39.383  33.297   6.320  1.00  0.00              
ATOM    459  HD2 TYR A  27     -42.982  32.230   8.343  1.00  0.00              
ATOM    460  HE1 TYR A  27     -40.636  34.917   4.927  1.00  0.00              
ATOM    461  HE2 TYR A  27     -44.248  33.842   6.962  1.00  0.00              
ATOM    462  HH  TYR A  27     -44.152  35.395   5.299  1.00  0.00              
ATOM    463  N   VAL A  28     -39.398  33.737  10.201  1.00  0.00              
ATOM    464  CA  VAL A  28     -39.395  35.061  10.863  1.00  0.00              
ATOM    465  C   VAL A  28     -37.994  35.651  11.092  1.00  0.00              
ATOM    466  O   VAL A  28     -37.773  36.838  10.880  1.00  0.00              
ATOM    467  CB  VAL A  28     -40.115  34.992  12.223  1.00  0.00              
ATOM    468  CG1 VAL A  28     -39.910  36.285  13.000  1.00  0.00              
ATOM    469  CG2 VAL A  28     -41.599  34.720  12.028  1.00  0.00              
ATOM    470  H   VAL A  28     -39.882  32.967  10.641  1.00  0.00              
ATOM    471  HA  VAL A  28     -39.880  35.815  10.242  1.00  0.00              
ATOM    472  HB  VAL A  28     -39.712  34.157  12.796  1.00  0.00              
ATOM    473 1HG1 VAL A  28     -40.425  36.219  13.958  1.00  0.00              
ATOM    474 2HG1 VAL A  28     -38.845  36.441  13.171  1.00  0.00              
ATOM    475 3HG1 VAL A  28     -40.314  37.120  12.428  1.00  0.00              
ATOM    476 1HG2 VAL A  28     -42.092  34.674  12.999  1.00  0.00              
ATOM    477 2HG2 VAL A  28     -42.040  35.520  11.434  1.00  0.00              
ATOM    478 3HG2 VAL A  28     -41.729  33.769  11.510  1.00  0.00              
ATOM    479  N   THR A  29     -37.057  34.819  11.527  1.00  0.00              
ATOM    480  CA  THR A  29     -35.702  35.274  11.851  1.00  0.00              
ATOM    481  C   THR A  29     -34.995  35.785  10.572  1.00  0.00              
ATOM    482  O   THR A  29     -34.412  36.873  10.571  1.00  0.00              
ATOM    483  CB  THR A  29     -34.864  34.153  12.492  1.00  0.00              
ATOM    484  OG1 THR A  29     -35.495  33.713  13.701  1.00  0.00              
ATOM    485  CG2 THR A  29     -33.461  34.650  12.809  1.00  0.00              
ATOM    486  H   THR A  29     -37.287  33.842  11.638  1.00  0.00              
ATOM    487  HA  THR A  29     -35.751  36.113  12.546  1.00  0.00              
ATOM    488  HB  THR A  29     -34.803  33.315  11.798  1.00  0.00              
ATOM    489  HG1 THR A  29     -34.971  33.012  14.098  1.00  0.00              
ATOM    490 1HG2 THR A  29     -32.884  33.843  13.261  1.00  0.00              
ATOM    491 2HG2 THR A  29     -32.975  34.975  11.889  1.00  0.00              
ATOM    492 3HG2 THR A  29     -33.521  35.487  13.503  1.00  0.00              
ATOM    493  N   VAL A  30     -35.053  34.995   9.498  1.00  0.00              
ATOM    494  CA  VAL A  30     -34.478  35.386   8.206  1.00  0.00              
ATOM    495  C   VAL A  30     -35.321  36.428   7.473  1.00  0.00              
ATOM    496  O   VAL A  30     -34.795  37.167   6.639  1.00  0.00              
ATOM    497  CB  VAL A  30     -34.299  34.164   7.285  1.00  0.00              
ATOM    498  CG1 VAL A  30     -35.633  33.751   6.682  1.00  0.00              
ATOM    499  CG2 VAL A  30     -33.291  34.468   6.187  1.00  0.00              
ATOM    500  H   VAL A  30     -35.508  34.097   9.582  1.00  0.00              
ATOM    501  HA  VAL A  30     -33.512  35.875   8.333  1.00  0.00              
ATOM    502  HB  VAL A  30     -33.892  33.338   7.868  1.00  0.00              
ATOM    503 1HG1 VAL A  30     -35.488  32.886   6.035  1.00  0.00              
ATOM    504 2HG1 VAL A  30     -36.329  33.493   7.481  1.00  0.00              
ATOM    505 3HG1 VAL A  30     -36.039  34.577   6.098  1.00  0.00              
ATOM    506 1HG2 VAL A  30     -33.176  33.594   5.547  1.00  0.00              
ATOM    507 2HG2 VAL A  30     -33.645  35.310   5.593  1.00  0.00              
ATOM    508 3HG2 VAL A  30     -32.329  34.718   6.635  1.00  0.00              
ATOM    509  N   GLN A  31     -36.618  36.482   7.788  1.00  0.00              
ATOM    510  CA  GLN A  31     -37.539  37.447   7.181  1.00  0.00              
ATOM    511  C   GLN A  31     -37.318  38.899   7.595  1.00  0.00              
ATOM    512  O   GLN A  31     -37.245  39.776   6.728  1.00  0.00              
ATOM    513  CB  GLN A  31     -38.982  37.056   7.515  1.00  0.00              
ATOM    514  CG  GLN A  31     -40.029  38.003   6.955  1.00  0.00              
ATOM    515  CD  GLN A  31     -41.439  37.606   7.351  1.00  0.00              
ATOM    516  OE1 GLN A  31     -41.638  36.711   8.177  1.00  0.00              
ATOM    517  NE2 GLN A  31     -42.427  38.268   6.759  1.00  0.00              
ATOM    518  H   GLN A  31     -36.970  35.829   8.474  1.00  0.00              
ATOM    519  HA  GLN A  31     -37.401  37.453   6.100  1.00  0.00              
ATOM    520 1HB  GLN A  31     -39.137  36.054   7.114  1.00  0.00              
ATOM    521 2HB  GLN A  31     -39.056  37.027   8.602  1.00  0.00              
ATOM    522 1HG  GLN A  31     -39.950  39.087   7.040  1.00  0.00              
ATOM    523 2HG  GLN A  31     -39.866  37.709   5.918  1.00  0.00              
ATOM    524 1HE2 GLN A  31     -43.378  38.050   6.980  1.00  0.00              
ATOM    525 2HE2 GLN A  31     -42.220  38.985   6.093  1.00  0.00              
ATOM    526  N   HIS A  32     -37.216  39.142   8.902  1.00  0.00              
ATOM    527  CA  HIS A  32     -37.097  40.499   9.437  1.00  0.00              
ATOM    528  C   HIS A  32     -35.644  40.926   9.680  1.00  0.00              
ATOM    529  O   HIS A  32     -34.858  40.195  10.304  1.00  0.00              
ATOM    530  CB  HIS A  32     -37.892  40.621  10.741  1.00  0.00              
ATOM    531  CG  HIS A  32     -39.374  40.526  10.553  1.00  0.00              
ATOM    532  ND1 HIS A  32     -40.160  41.623  10.272  1.00  0.00              
ATOM    533  CD2 HIS A  32     -40.213  39.465  10.607  1.00  0.00              
ATOM    534  CE1 HIS A  32     -41.420  41.240  10.160  1.00  0.00              
ATOM    535  NE2 HIS A  32     -41.479  39.937  10.359  1.00  0.00              
ATOM    536  H   HIS A  32     -37.223  38.359   9.541  1.00  0.00              
ATOM    537  HA  HIS A  32     -37.488  41.213   8.714  1.00  0.00              
ATOM    538 1HB  HIS A  32     -37.613  39.821  11.428  1.00  0.00              
ATOM    539 2HB  HIS A  32     -37.698  41.586  11.209  1.00  0.00              
ATOM    540  HD2 HIS A  32     -40.054  38.403  10.798  1.00  0.00              
ATOM    541  HE1 HIS A  32     -42.203  41.966   9.936  1.00  0.00              
ATOM    542  HE2 HIS A  32     -42.314  39.369  10.335  1.00  0.00              
ATOM    543  N   LYS A  33     -35.336  42.126   9.166  1.00  0.00              
ATOM    544  CA  LYS A  33     -34.035  42.824   9.300  1.00  0.00              
ATOM    545  C   LYS A  33     -33.615  43.034  10.767  1.00  0.00              
ATOM    546  O   LYS A  33     -32.425  42.992  11.088  1.00  0.00              
ATOM    547  CB  LYS A  33     -34.085  44.174   8.583  1.00  0.00              
ATOM    548  CG  LYS A  33     -34.123  44.079   7.064  1.00  0.00              
ATOM    549  CD  LYS A  33     -34.175  45.459   6.424  1.00  0.00              
ATOM    550  CE  LYS A  33     -34.225  45.365   4.907  1.00  0.00              
ATOM    551  NZ  LYS A  33     -34.305  46.707   4.268  1.00  0.00              
ATOM    552  H   LYS A  33     -36.080  42.568   8.647  1.00  0.00              
ATOM    553  HA  LYS A  33     -33.244  42.219   8.853  1.00  0.00              
ATOM    554 1HB  LYS A  33     -34.979  44.690   8.937  1.00  0.00              
ATOM    555 2HB  LYS A  33     -33.200  44.732   8.889  1.00  0.00              
ATOM    556 1HG  LYS A  33     -33.228  43.555   6.727  1.00  0.00              
ATOM    557 2HG  LYS A  33     -35.007  43.511   6.774  1.00  0.00              
ATOM    558 1HD  LYS A  33     -35.064  45.977   6.787  1.00  0.00              
ATOM    559 2HD  LYS A  33     -33.286  46.014   6.724  1.00  0.00              
ATOM    560 1HE  LYS A  33     -33.326  44.854   4.566  1.00  0.00              
ATOM    561 2HE  LYS A  33     -35.102  44.779   4.630  1.00  0.00              
ATOM    562 1HZ  LYS A  33     -34.337  46.600   3.264  1.00  0.00              
ATOM    563 2HZ  LYS A  33     -35.140  47.181   4.583  1.00  0.00              
ATOM    564 3HZ  LYS A  33     -33.492  47.250   4.524  1.00  0.00              
ATOM    565  N   LYS A  34     -34.606  43.258  11.633  1.00  0.00              
ATOM    566  CA  LYS A  34     -34.435  43.332  13.090  1.00  0.00              
ATOM    567  C   LYS A  34     -33.849  42.048  13.690  1.00  0.00              
ATOM    568  O   LYS A  34     -33.252  42.074  14.767  1.00  0.00              
ATOM    569  CB  LYS A  34     -35.775  43.648  13.757  1.00  0.00              
ATOM    570  CG  LYS A  34     -36.308  45.045  13.468  1.00  0.00              
ATOM    571  CD  LYS A  34     -37.666  45.264  14.118  1.00  0.00              
ATOM    572  CE  LYS A  34     -38.192  46.665  13.842  1.00  0.00              
ATOM    573  NZ  LYS A  34     -39.536  46.883  14.444  1.00  0.00              
ATOM    574  H   LYS A  34     -35.528  43.382  11.239  1.00  0.00              
ATOM    575  HA  LYS A  34     -33.723  44.120  13.338  1.00  0.00              
ATOM    576 1HB  LYS A  34     -36.491  42.906  13.404  1.00  0.00              
ATOM    577 2HB  LYS A  34     -35.632  43.530  14.832  1.00  0.00              
ATOM    578 1HG  LYS A  34     -35.596  45.775  13.856  1.00  0.00              
ATOM    579 2HG  LYS A  34     -36.397  45.165  12.389  1.00  0.00              
ATOM    580 1HD  LYS A  34     -38.365  44.528  13.719  1.00  0.00              
ATOM    581 2HD  LYS A  34     -37.564  45.121  15.193  1.00  0.00              
ATOM    582 1HE  LYS A  34     -37.488  47.383  14.259  1.00  0.00              
ATOM    583 2HE  LYS A  34     -38.252  46.801  12.763  1.00  0.00              
ATOM    584 1HZ  LYS A  34     -39.849  47.821  14.238  1.00  0.00              
ATOM    585 2HZ  LYS A  34     -40.191  46.218  14.057  1.00  0.00              
ATOM    586 3HZ  LYS A  34     -39.481  46.758  15.444  1.00  0.00              
ATOM    587  N   LEU A  35     -34.029  40.935  12.985  1.00  0.00              
ATOM    588  CA  LEU A  35     -33.445  39.659  13.375  1.00  0.00              
ATOM    589  C   LEU A  35     -32.281  39.225  12.473  1.00  0.00              
ATOM    590  O   LEU A  35     -31.888  38.082  12.530  1.00  0.00              
ATOM    591  CB  LEU A  35     -34.536  38.581  13.382  1.00  0.00              
ATOM    592  CG  LEU A  35     -35.679  38.814  14.378  1.00  0.00              
ATOM    593  CD1 LEU A  35     -36.776  37.780  14.166  1.00  0.00              
ATOM    594  CD2 LEU A  35     -35.138  38.744  15.799  1.00  0.00              
ATOM    595  H   LEU A  35     -34.593  40.983  12.148  1.00  0.00              
ATOM    596  HA  LEU A  35     -33.016  39.744  14.373  1.00  0.00              
ATOM    597 1HB  LEU A  35     -34.901  38.691  12.362  1.00  0.00              
ATOM    598 2HB  LEU A  35     -34.116  37.583  13.511  1.00  0.00              
ATOM    599  HG  LEU A  35     -36.051  39.826  14.213  1.00  0.00              
ATOM    600 1HD1 LEU A  35     -37.583  37.954  14.878  1.00  0.00              
ATOM    601 2HD1 LEU A  35     -37.164  37.864  13.151  1.00  0.00              
ATOM    602 3HD1 LEU A  35     -36.368  36.781  14.318  1.00  0.00              
ATOM    603 1HD2 LEU A  35     -35.951  38.911  16.506  1.00  0.00              
ATOM    604 2HD2 LEU A  35     -34.700  37.760  15.973  1.00  0.00              
ATOM    605 3HD2 LEU A  35     -34.375  39.510  15.936  1.00  0.00              
ATOM    606  N   ARG A  36     -31.728  40.124  11.647  1.00  0.00              
ATOM    607  CA  ARG A  36     -30.494  39.826  10.873  1.00  0.00              
ATOM    608  C   ARG A  36     -29.244  40.455  11.497  1.00  0.00              
ATOM    609  O   ARG A  36     -28.558  41.267  10.871  1.00  0.00              
ATOM    610  CB  ARG A  36     -30.626  40.226   9.410  1.00  0.00              
ATOM    611  CG  ARG A  36     -31.769  39.555   8.665  1.00  0.00              
ATOM    612  CD  ARG A  36     -32.051  40.134   7.326  1.00  0.00              
ATOM    613  NE  ARG A  36     -33.212  39.570   6.658  1.00  0.00              
ATOM    614  CZ  ARG A  36     -33.827  40.123   5.594  1.00  0.00              
ATOM    615  NH1 ARG A  36     -33.421  41.272   5.100  1.00  0.00              
ATOM    616  NH2 ARG A  36     -34.866  39.493   5.076  1.00  0.00              
ATOM    617  H   ARG A  36     -32.163  41.030  11.549  1.00  0.00              
ATOM    618  HA  ARG A  36     -30.315  38.751  10.864  1.00  0.00              
ATOM    619 1HB  ARG A  36     -30.767  41.305   9.387  1.00  0.00              
ATOM    620 2HB  ARG A  36     -29.684  39.971   8.925  1.00  0.00              
ATOM    621 1HG  ARG A  36     -31.524  38.501   8.530  1.00  0.00              
ATOM    622 2HG  ARG A  36     -32.674  39.643   9.267  1.00  0.00              
ATOM    623 1HD  ARG A  36     -32.224  41.204   7.433  1.00  0.00              
ATOM    624 2HD  ARG A  36     -31.189  39.968   6.681  1.00  0.00              
ATOM    625  HE  ARG A  36     -33.724  38.721   6.861  1.00  0.00              
ATOM    626 1HH1 ARG A  36     -32.636  41.750   5.518  1.00  0.00              
ATOM    627 2HH1 ARG A  36     -33.896  41.670   4.302  1.00  0.00              
ATOM    628 1HH2 ARG A  36     -35.176  38.619   5.480  1.00  0.00              
ATOM    629 2HH2 ARG A  36     -35.346  39.886   4.280  1.00  0.00              
ATOM    630  N   THR A  37     -28.975  40.056  12.734  1.00  0.00              
ATOM    631  CA  THR A  37     -27.910  40.604  13.572  1.00  0.00              
ATOM    632  C   THR A  37     -26.898  39.519  13.848  1.00  0.00              
ATOM    633  O   THR A  37     -27.212  38.367  13.690  1.00  0.00              
ATOM    634  CB  THR A  37     -28.440  41.160  14.907  1.00  0.00              
ATOM    635  OG1 THR A  37     -28.773  40.074  15.781  1.00  0.00              
ATOM    636  CG2 THR A  37     -29.676  42.016  14.675  1.00  0.00              
ATOM    637  H   THR A  37     -29.562  39.321  13.103  1.00  0.00              
ATOM    638  HA  THR A  37     -27.404  41.412  13.044  1.00  0.00              
ATOM    639  HB  THR A  37     -27.663  41.765  15.373  1.00  0.00              
ATOM    640  HG1 THR A  37     -28.558  40.315  16.686  1.00  0.00              
ATOM    641 1HG2 THR A  37     -30.036  42.400  15.629  1.00  0.00              
ATOM    642 2HG2 THR A  37     -29.423  42.849  14.019  1.00  0.00              
ATOM    643 3HG2 THR A  37     -30.454  41.412  14.210  1.00  0.00              
ATOM    644  N   PRO A  38     -25.689  39.885  14.265  1.00  0.00              
ATOM    645  CA  PRO A  38     -24.618  38.890  14.500  1.00  0.00              
ATOM    646  C   PRO A  38     -25.032  37.876  15.582  1.00  0.00              
ATOM    647  O   PRO A  38     -24.532  36.740  15.595  1.00  0.00              
ATOM    648  CB  PRO A  38     -23.410  39.729  14.929  1.00  0.00              
ATOM    649  CG  PRO A  38     -23.994  41.040  15.334  1.00  0.00              
ATOM    650  CD  PRO A  38     -25.166  41.256  14.415  1.00  0.00              
ATOM    651  HA  PRO A  38     -24.398  38.283  13.609  1.00  0.00              
ATOM    652 1HB  PRO A  38     -22.869  39.259  15.763  1.00  0.00              
ATOM    653 2HB  PRO A  38     -22.691  39.851  14.106  1.00  0.00              
ATOM    654 1HG  PRO A  38     -24.314  41.024  16.387  1.00  0.00              
ATOM    655 2HG  PRO A  38     -23.257  41.851  15.234  1.00  0.00              
ATOM    656 1HD  PRO A  38     -25.914  41.936  14.848  1.00  0.00              
ATOM    657 2HD  PRO A  38     -24.863  41.686  13.449  1.00  0.00              
ATOM    658  N   LEU A  39     -25.932  38.284  16.476  1.00  0.00              
ATOM    659  CA  LEU A  39     -26.473  37.372  17.488  1.00  0.00              
ATOM    660  C   LEU A  39     -27.586  36.523  16.896  1.00  0.00              
ATOM    661  O   LEU A  39     -27.627  35.306  17.110  1.00  0.00              
ATOM    662  CB  LEU A  39     -26.987  38.157  18.701  1.00  0.00              
ATOM    663  CG  LEU A  39     -25.907  38.884  19.513  1.00  0.00              
ATOM    664  CD1 LEU A  39     -26.555  39.739  20.594  1.00  0.00              
ATOM    665  CD2 LEU A  39     -24.959  37.865  20.128  1.00  0.00              
ATOM    666  H   LEU A  39     -26.250  39.242  16.456  1.00  0.00              
ATOM    667  HA  LEU A  39     -25.691  36.689  17.818  1.00  0.00              
ATOM    668 1HB  LEU A  39     -27.620  38.880  18.190  1.00  0.00              
ATOM    669 2HB  LEU A  39     -27.599  37.535  19.354  1.00  0.00              
ATOM    670  HG  LEU A  39     -25.333  39.495  18.816  1.00  0.00              
ATOM    671 1HD1 LEU A  39     -25.781  40.252  21.165  1.00  0.00              
ATOM    672 2HD1 LEU A  39     -27.210  40.477  20.131  1.00  0.00              
ATOM    673 3HD1 LEU A  39     -27.136  39.104  21.261  1.00  0.00              
ATOM    674 1HD2 LEU A  39     -24.192  38.383  20.704  1.00  0.00              
ATOM    675 2HD2 LEU A  39     -25.518  37.197  20.784  1.00  0.00              
ATOM    676 3HD2 LEU A  39     -24.487  37.283  19.336  1.00  0.00              
ATOM    677  N   ASN A  40     -28.478  37.162  16.142  1.00  0.00              
ATOM    678  CA  ASN A  40     -29.647  36.459  15.580  1.00  0.00              
ATOM    679  C   ASN A  40     -29.354  35.487  14.427  1.00  0.00              
ATOM    680  O   ASN A  40     -30.171  34.595  14.157  1.00  0.00              
ATOM    681  CB  ASN A  40     -30.691  37.462  15.125  1.00  0.00              
ATOM    682  CG  ASN A  40     -31.473  38.076  16.253  1.00  0.00              
ATOM    683  OD1 ASN A  40     -32.239  37.397  16.946  1.00  0.00              
ATOM    684  ND2 ASN A  40     -31.346  39.372  16.388  1.00  0.00              
ATOM    685  H   ASN A  40     -28.356  38.146  15.950  1.00  0.00              
ATOM    686  HA  ASN A  40     -30.098  35.822  16.343  1.00  0.00              
ATOM    687 1HB  ASN A  40     -30.441  38.237  14.399  1.00  0.00              
ATOM    688 2HB  ASN A  40     -31.306  36.701  14.645  1.00  0.00              
ATOM    689 1HD2 ASN A  40     -31.837  39.848  17.118  1.00  0.00              
ATOM    690 2HD2 ASN A  40     -30.759  39.885  15.763  1.00  0.00              
ATOM    691  N   TYR A  41     -28.215  35.645  13.754  1.00  0.00              
ATOM    692  CA  TYR A  41     -27.817  34.705  12.691  1.00  0.00              
ATOM    693  C   TYR A  41     -27.572  33.338  13.327  1.00  0.00              
ATOM    694  O   TYR A  41     -28.001  32.333  12.787  1.00  0.00              
ATOM    695  CB  TYR A  41     -26.565  35.189  11.956  1.00  0.00              
ATOM    696  CG  TYR A  41     -26.839  36.245  10.908  1.00  0.00              
ATOM    697  CD1 TYR A  41     -26.271  37.507  11.002  1.00  0.00              
ATOM    698  CD2 TYR A  41     -27.664  35.975   9.826  1.00  0.00              
ATOM    699  CE1 TYR A  41     -26.518  38.475  10.048  1.00  0.00              
ATOM    700  CE2 TYR A  41     -27.918  36.935   8.866  1.00  0.00              
ATOM    701  CZ  TYR A  41     -27.343  38.185   8.980  1.00  0.00              
ATOM    702  OH  TYR A  41     -27.592  39.144   8.026  1.00  0.00              
ATOM    703  H   TYR A  41     -27.611  36.423  13.974  1.00  0.00              
ATOM    704  HA  TYR A  41     -28.621  34.608  11.962  1.00  0.00              
ATOM    705 1HB  TYR A  41     -25.884  35.592  12.708  1.00  0.00              
ATOM    706 2HB  TYR A  41     -26.111  34.318  11.484  1.00  0.00              
ATOM    707  HD1 TYR A  41     -25.620  37.729  11.849  1.00  0.00              
ATOM    708  HD2 TYR A  41     -28.115  34.987   9.742  1.00  0.00              
ATOM    709  HE1 TYR A  41     -26.065  39.462  10.135  1.00  0.00              
ATOM    710  HE2 TYR A  41     -28.570  36.704   8.023  1.00  0.00              
ATOM    711  HH  TYR A  41     -27.214  39.999   8.246  1.00  0.00              
ATOM    712  N   ILE A  42     -26.886  33.313  14.470  1.00  0.00              
ATOM    713  CA  ILE A  42     -26.582  32.057  15.174  1.00  0.00              
ATOM    714  C   ILE A  42     -27.824  31.477  15.836  1.00  0.00              
ATOM    715  O   ILE A  42     -27.999  30.255  15.870  1.00  0.00              
ATOM    716  CB  ILE A  42     -25.494  32.253  16.245  1.00  0.00              
ATOM    717  CG1 ILE A  42     -24.167  32.649  15.592  1.00  0.00              
ATOM    718  CG2 ILE A  42     -25.327  30.988  17.072  1.00  0.00              
ATOM    719  CD1 ILE A  42     -23.119  33.120  16.575  1.00  0.00              
ATOM    720  H   ILE A  42     -26.566  34.187  14.863  1.00  0.00              
ATOM    721  HA  ILE A  42     -26.260  31.291  14.470  1.00  0.00              
ATOM    722  HB  ILE A  42     -25.781  33.078  16.897  1.00  0.00              
ATOM    723 1HG1 ILE A  42     -23.796  31.776  15.056  1.00  0.00              
ATOM    724 2HG1 ILE A  42     -24.381  33.447  14.881  1.00  0.00              
ATOM    725 1HG2 ILE A  42     -24.554  31.143  17.824  1.00  0.00              
ATOM    726 2HG2 ILE A  42     -26.268  30.748  17.565  1.00  0.00              
ATOM    727 3HG2 ILE A  42     -25.038  30.162  16.421  1.00  0.00              
ATOM    728 1HD1 ILE A  42     -22.207  33.383  16.038  1.00  0.00              
ATOM    729 2HD1 ILE A  42     -23.489  33.995  17.111  1.00  0.00              
ATOM    730 3HD1 ILE A  42     -22.902  32.324  17.286  1.00  0.00              
ATOM    731  N   LEU A  43     -28.680  32.354  16.364  1.00  0.00              
ATOM    732  CA  LEU A  43     -29.965  31.923  16.891  1.00  0.00              
ATOM    733  C   LEU A  43     -30.770  31.238  15.791  1.00  0.00              
ATOM    734  O   LEU A  43     -31.444  30.235  16.048  1.00  0.00              
ATOM    735  CB  LEU A  43     -30.736  33.116  17.468  1.00  0.00              
ATOM    736  CG  LEU A  43     -30.094  33.777  18.695  1.00  0.00              
ATOM    737  CD1 LEU A  43     -30.858  35.040  19.067  1.00  0.00              
ATOM    738  CD2 LEU A  43     -30.080  32.793  19.855  1.00  0.00              
ATOM    739  H   LEU A  43     -28.436  33.333  16.402  1.00  0.00              
ATOM    740  HA  LEU A  43     -29.808  31.191  17.682  1.00  0.00              
ATOM    741 1HB  LEU A  43     -30.689  33.788  16.613  1.00  0.00              
ATOM    742 2HB  LEU A  43     -31.776  32.863  17.674  1.00  0.00              
ATOM    743  HG  LEU A  43     -29.059  34.002  18.436  1.00  0.00              
ATOM    744 1HD1 LEU A  43     -30.395  35.503  19.939  1.00  0.00              
ATOM    745 2HD1 LEU A  43     -30.835  35.739  18.231  1.00  0.00              
ATOM    746 3HD1 LEU A  43     -31.891  34.785  19.299  1.00  0.00              
ATOM    747 1HD2 LEU A  43     -29.623  33.264  20.725  1.00  0.00              
ATOM    748 2HD2 LEU A  43     -31.102  32.499  20.095  1.00  0.00              
ATOM    749 3HD2 LEU A  43     -29.505  31.910  19.577  1.00  0.00              
ATOM    750  N   LEU A  44     -30.700  31.781  14.570  1.00  0.00              
ATOM    751  CA  LEU A  44     -31.300  31.122  13.414  1.00  0.00              
ATOM    752  C   LEU A  44     -30.713  29.732  13.254  1.00  0.00              
ATOM    753  O   LEU A  44     -31.461  28.758  13.156  1.00  0.00              
ATOM    754  CB  LEU A  44     -31.081  31.950  12.141  1.00  0.00              
ATOM    755  CG  LEU A  44     -32.088  31.692  11.013  1.00  0.00              
ATOM    756  CD1 LEU A  44     -31.859  32.677   9.875  1.00  0.00              
ATOM    757  CD2 LEU A  44     -31.947  30.259  10.523  1.00  0.00              
ATOM    758  H   LEU A  44     -30.225  32.663  14.442  1.00  0.00              
ATOM    759  HA  LEU A  44     -32.371  31.007  13.574  1.00  0.00              
ATOM    760 1HB  LEU A  44     -31.227  32.948  12.552  1.00  0.00              
ATOM    761 2HB  LEU A  44     -30.061  31.856  11.770  1.00  0.00              
ATOM    762  HG  LEU A  44     -33.086  31.803  11.438  1.00  0.00              
ATOM    763 1HD1 LEU A  44     -32.579  32.486   9.078  1.00  0.00              
ATOM    764 2HD1 LEU A  44     -31.988  33.695  10.242  1.00  0.00              
ATOM    765 3HD1 LEU A  44     -30.849  32.556   9.486  1.00  0.00              
ATOM    766 1HD2 LEU A  44     -32.664  30.077   9.722  1.00  0.00              
ATOM    767 2HD2 LEU A  44     -30.935  30.099  10.149  1.00  0.00              
ATOM    768 3HD2 LEU A  44     -32.142  29.571  11.346  1.00  0.00              
ATOM    769  N   ASN A  45     -29.384  29.640  13.230  1.00  0.00              
ATOM    770  CA  ASN A  45     -28.703  28.355  13.071  1.00  0.00              
ATOM    771  C   ASN A  45     -29.225  27.329  14.105  1.00  0.00              
ATOM    772  O   ASN A  45     -29.430  26.151  13.780  1.00  0.00              
ATOM    773  CB  ASN A  45     -27.197  28.510  13.184  1.00  0.00              
ATOM    774  CG  ASN A  45     -26.431  27.272  12.810  1.00  0.00              
ATOM    775  OD1 ASN A  45     -26.592  26.726  11.712  1.00  0.00              
ATOM    776  ND2 ASN A  45     -25.661  26.779  13.746  1.00  0.00              
ATOM    777  H   ASN A  45     -28.833  30.481  13.323  1.00  0.00              
ATOM    778  HA  ASN A  45     -28.918  27.941  12.084  1.00  0.00              
ATOM    779 1HB  ASN A  45     -26.693  29.383  12.767  1.00  0.00              
ATOM    780 2HB  ASN A  45     -27.224  28.591  14.271  1.00  0.00              
ATOM    781 1HD2 ASN A  45     -25.121  25.956  13.567  1.00  0.00              
ATOM    782 2HD2 ASN A  45     -25.612  27.225  14.639  1.00  0.00              
ATOM    783  N   LEU A  46     -29.441  27.791  15.335  1.00  0.00              
ATOM    784  CA  LEU A  46     -29.964  26.961  16.430  1.00  0.00              
ATOM    785  C   LEU A  46     -31.379  26.447  16.102  1.00  0.00              
ATOM    786  O   LEU A  46     -31.688  25.271  16.325  1.00  0.00              
ATOM    787  CB  LEU A  46     -29.972  27.757  17.741  1.00  0.00              
ATOM    788  CG  LEU A  46     -28.588  28.063  18.328  1.00  0.00              
ATOM    789  CD1 LEU A  46     -28.723  28.983  19.534  1.00  0.00              
ATOM    790  CD2 LEU A  46     -27.902  26.762  18.717  1.00  0.00              
ATOM    791  H   LEU A  46     -29.232  28.764  15.510  1.00  0.00              
ATOM    792  HA  LEU A  46     -29.333  26.082  16.555  1.00  0.00              
ATOM    793 1HB  LEU A  46     -30.439  28.675  17.388  1.00  0.00              
ATOM    794 2HB  LEU A  46     -30.609  27.291  18.493  1.00  0.00              
ATOM    795  HG  LEU A  46     -27.997  28.528  17.539  1.00  0.00              
ATOM    796 1HD1 LEU A  46     -27.736  29.194  19.944  1.00  0.00              
ATOM    797 2HD1 LEU A  46     -29.195  29.916  19.228  1.00  0.00              
ATOM    798 3HD1 LEU A  46     -29.335  28.498  20.294  1.00  0.00              
ATOM    799 1HD2 LEU A  46     -26.918  26.980  19.133  1.00  0.00              
ATOM    800 2HD2 LEU A  46     -28.504  26.240  19.461  1.00  0.00              
ATOM    801 3HD2 LEU A  46     -27.790  26.131  17.835  1.00  0.00              
ATOM    802  N   ALA A  47     -32.224  27.332  15.570  1.00  0.00              
ATOM    803  CA  ALA A  47     -33.556  26.959  15.055  1.00  0.00              
ATOM    804  C   ALA A  47     -33.523  25.920  13.901  1.00  0.00              
ATOM    805  O   ALA A  47     -34.373  25.037  13.850  1.00  0.00              
ATOM    806  CB  ALA A  47     -34.290  28.213  14.602  1.00  0.00              
ATOM    807  H   ALA A  47     -31.930  28.297  15.523  1.00  0.00              
ATOM    808  HA  ALA A  47     -34.121  26.485  15.857  1.00  0.00              
ATOM    809 1HB  ALA A  47     -35.286  27.943  14.249  1.00  0.00              
ATOM    810 2HB  ALA A  47     -34.378  28.906  15.439  1.00  0.00              
ATOM    811 3HB  ALA A  47     -33.736  28.688  13.795  1.00  0.00              
ATOM    812  N   VAL A  48     -32.552  26.026  12.990  1.00  0.00              
ATOM    813  CA  VAL A  48     -32.351  24.982  11.941  1.00  0.00              
ATOM    814  C   VAL A  48     -31.946  23.644  12.549  1.00  0.00              
ATOM    815  O   VAL A  48     -32.419  22.608  12.105  1.00  0.00              
ATOM    816  CB  VAL A  48     -31.277  25.396  10.917  1.00  0.00              
ATOM    817  CG1 VAL A  48     -30.970  24.243   9.973  1.00  0.00              
ATOM    818  CG2 VAL A  48     -31.732  26.618  10.133  1.00  0.00              
ATOM    819  H   VAL A  48     -31.939  26.829  13.008  1.00  0.00              
ATOM    820  HA  VAL A  48     -33.277  24.776  11.405  1.00  0.00              
ATOM    821  HB  VAL A  48     -30.370  25.681  11.450  1.00  0.00              
ATOM    822 1HG1 VAL A  48     -30.209  24.553   9.256  1.00  0.00              
ATOM    823 2HG1 VAL A  48     -30.602  23.392  10.546  1.00  0.00              
ATOM    824 3HG1 VAL A  48     -31.876  23.958   9.439  1.00  0.00              
ATOM    825 1HG2 VAL A  48     -30.962  26.897   9.414  1.00  0.00              
ATOM    826 2HG2 VAL A  48     -32.656  26.386   9.603  1.00  0.00              
ATOM    827 3HG2 VAL A  48     -31.904  27.447  10.819  1.00  0.00              
ATOM    828  N   ALA A  49     -31.072  23.682  13.558  1.00  0.00              
ATOM    829  CA  ALA A  49     -30.688  22.500  14.319  1.00  0.00              
ATOM    830  C   ALA A  49     -31.899  21.892  15.032  1.00  0.00              
ATOM    831  O   ALA A  49     -32.023  20.675  15.129  1.00  0.00              
ATOM    832  CB  ALA A  49     -29.593  22.848  15.317  1.00  0.00              
ATOM    833  H   ALA A  49     -30.666  24.575  13.798  1.00  0.00              
ATOM    834  HA  ALA A  49     -30.304  21.750  13.628  1.00  0.00              
ATOM    835 1HB  ALA A  49     -29.315  21.954  15.876  1.00  0.00              
ATOM    836 2HB  ALA A  49     -28.721  23.227  14.784  1.00  0.00              
ATOM    837 3HB  ALA A  49     -29.957  23.608  16.006  1.00  0.00              
ATOM    838  N   ASP A  50     -32.783  22.744  15.525  1.00  0.00              
ATOM    839  CA  ASP A  50     -34.054  22.293  16.097  1.00  0.00              
ATOM    840  C   ASP A  50     -34.864  21.505  15.071  1.00  0.00              
ATOM    841  O   ASP A  50     -35.362  20.424  15.377  1.00  0.00              
ATOM    842  CB  ASP A  50     -34.868  23.484  16.608  1.00  0.00              
ATOM    843  CG  ASP A  50     -34.259  24.192  17.811  1.00  0.00              
ATOM    844  OD1 ASP A  50     -33.375  23.636  18.419  1.00  0.00              
ATOM    845  OD2 ASP A  50     -34.569  25.341  18.018  1.00  0.00              
ATOM    846  H   ASP A  50     -32.576  23.732  15.506  1.00  0.00              
ATOM    847  HA  ASP A  50     -33.864  21.618  16.932  1.00  0.00              
ATOM    848 1HB  ASP A  50     -35.099  24.217  15.835  1.00  0.00              
ATOM    849 2HB  ASP A  50     -35.783  22.974  16.912  1.00  0.00              
ATOM    850  N   LEU A  51     -35.004  22.036  13.865  1.00  0.00              
ATOM    851  CA  LEU A  51     -35.716  21.291  12.804  1.00  0.00              
ATOM    852  C   LEU A  51     -35.035  19.955  12.525  1.00  0.00              
ATOM    853  O   LEU A  51     -35.707  18.948  12.337  1.00  0.00              
ATOM    854  CB  LEU A  51     -35.792  22.124  11.518  1.00  0.00              
ATOM    855  CG  LEU A  51     -36.764  23.309  11.563  1.00  0.00              
ATOM    856  CD1 LEU A  51     -36.552  24.205  10.351  1.00  0.00              
ATOM    857  CD2 LEU A  51     -38.194  22.792  11.609  1.00  0.00              
ATOM    858  H   LEU A  51     -34.628  22.950  13.656  1.00  0.00              
ATOM    859  HA  LEU A  51     -36.729  21.065  13.134  1.00  0.00              
ATOM    860 1HB  LEU A  51     -34.765  22.484  11.479  1.00  0.00              
ATOM    861 2HB  LEU A  51     -35.991  21.501  10.645  1.00  0.00              
ATOM    862  HG  LEU A  51     -36.574  23.848  12.492  1.00  0.00              
ATOM    863 1HD1 LEU A  51     -37.247  25.044  10.392  1.00  0.00              
ATOM    864 2HD1 LEU A  51     -35.529  24.582  10.351  1.00  0.00              
ATOM    865 3HD1 LEU A  51     -36.729  23.633   9.440  1.00  0.00              
ATOM    866 1HD2 LEU A  51     -38.884  23.636  11.642  1.00  0.00              
ATOM    867 2HD2 LEU A  51     -38.394  22.194  10.720  1.00  0.00              
ATOM    868 3HD2 LEU A  51     -38.331  22.177  12.498  1.00  0.00              
ATOM    869  N   PHE A  52     -33.704  19.951  12.504  1.00  0.00              
ATOM    870  CA  PHE A  52     -32.927  18.709  12.296  1.00  0.00              
ATOM    871  C   PHE A  52     -33.244  17.650  13.392  1.00  0.00              
ATOM    872  O   PHE A  52     -33.479  16.483  13.074  1.00  0.00              
ATOM    873  CB  PHE A  52     -31.429  19.019  12.278  1.00  0.00              
ATOM    874  CG  PHE A  52     -30.978  19.756  11.050  1.00  0.00              
ATOM    875  CD1 PHE A  52     -31.749  19.749   9.897  1.00  0.00              
ATOM    876  CD2 PHE A  52     -29.782  20.457  11.044  1.00  0.00              
ATOM    877  CE1 PHE A  52     -31.334  20.427   8.766  1.00  0.00              
ATOM    878  CE2 PHE A  52     -29.366  21.137   9.915  1.00  0.00              
ATOM    879  CZ  PHE A  52     -30.143  21.121   8.775  1.00  0.00              
ATOM    880  H   PHE A  52     -33.212  20.823  12.633  1.00  0.00              
ATOM    881  HA  PHE A  52     -33.203  18.255  11.343  1.00  0.00              
ATOM    882 1HB  PHE A  52     -31.165  19.643  13.131  1.00  0.00              
ATOM    883 2HB  PHE A  52     -30.856  18.094  12.314  1.00  0.00              
ATOM    884  HD1 PHE A  52     -32.692  19.201   9.890  1.00  0.00              
ATOM    885  HD2 PHE A  52     -29.167  20.469  11.945  1.00  0.00              
ATOM    886  HE1 PHE A  52     -31.950  20.413   7.866  1.00  0.00              
ATOM    887  HE2 PHE A  52     -28.423  21.684   9.924  1.00  0.00              
ATOM    888  HZ  PHE A  52     -29.815  21.655   7.884  1.00  0.00              
ATOM    889  N   MET A  53     -33.247  18.063  14.661  1.00  0.00              
ATOM    890  CA  MET A  53     -33.504  17.133  15.777  1.00  0.00              
ATOM    891  C   MET A  53     -34.932  16.586  15.710  1.00  0.00              
ATOM    892  O   MET A  53     -35.170  15.413  15.984  1.00  0.00              
ATOM    893  CB  MET A  53     -33.268  17.827  17.117  1.00  0.00              
ATOM    894  CG  MET A  53     -31.807  18.119  17.427  1.00  0.00              
ATOM    895  SD  MET A  53     -31.560  18.723  19.108  1.00  0.00              
ATOM    896  CE  MET A  53     -32.039  20.438  18.926  1.00  0.00              
ATOM    897  H   MET A  53     -33.069  19.036  14.863  1.00  0.00              
ATOM    898  HA  MET A  53     -32.834  16.276  15.709  1.00  0.00              
ATOM    899 1HB  MET A  53     -33.828  18.762  17.092  1.00  0.00              
ATOM    900 2HB  MET A  53     -33.680  17.177  17.889  1.00  0.00              
ATOM    901 1HG  MET A  53     -31.241  17.198  17.290  1.00  0.00              
ATOM    902 2HG  MET A  53     -31.454  18.870  16.721  1.00  0.00              
ATOM    903 1HE  MET A  53     -31.940  20.948  19.884  1.00  0.00              
ATOM    904 2HE  MET A  53     -31.395  20.920  18.189  1.00  0.00              
ATOM    905 3HE  MET A  53     -33.076  20.492  18.591  1.00  0.00              
ATOM    906  N   VAL A  54     -35.871  17.450  15.341  1.00  0.00              
ATOM    907  CA  VAL A  54     -37.266  17.049  15.128  1.00  0.00              
ATOM    908  C   VAL A  54     -37.529  16.071  13.993  1.00  0.00              
ATOM    909  O   VAL A  54     -38.305  15.137  14.167  1.00  0.00              
ATOM    910  CB  VAL A  54     -38.143  18.291  14.882  1.00  0.00              
ATOM    911  CG1 VAL A  54     -39.539  17.878  14.439  1.00  0.00              
ATOM    912  CG2 VAL A  54     -38.216  19.149  16.136  1.00  0.00              
ATOM    913  H   VAL A  54     -35.610  18.416  15.202  1.00  0.00              
ATOM    914  HA  VAL A  54     -37.655  16.496  15.984  1.00  0.00              
ATOM    915  HB  VAL A  54     -37.682  18.902  14.106  1.00  0.00              
ATOM    916 1HG1 VAL A  54     -40.145  18.768  14.269  1.00  0.00              
ATOM    917 2HG1 VAL A  54     -39.472  17.304  13.515  1.00  0.00              
ATOM    918 3HG1 VAL A  54     -40.001  17.268  15.215  1.00  0.00              
ATOM    919 1HG2 VAL A  54     -38.839  20.022  15.944  1.00  0.00              
ATOM    920 2HG2 VAL A  54     -38.648  18.566  16.950  1.00  0.00              
ATOM    921 3HG2 VAL A  54     -37.213  19.474  16.414  1.00  0.00              
ATOM    922  N   PHE A  55     -36.890  16.286  12.840  1.00  0.00              
ATOM    923  CA  PHE A  55     -36.976  15.359  11.697  1.00  0.00              
ATOM    924  C   PHE A  55     -36.311  13.995  11.924  1.00  0.00              
ATOM    925  O   PHE A  55     -36.948  12.952  11.782  1.00  0.00              
ATOM    926  CB  PHE A  55     -36.362  16.017  10.460  1.00  0.00              
ATOM    927  CG  PHE A  55     -36.475  15.186   9.213  1.00  0.00              
ATOM    928  CD1 PHE A  55     -37.278  14.055   9.187  1.00  0.00              
ATOM    929  CD2 PHE A  55     -35.779  15.533   8.065  1.00  0.00              
ATOM    930  CE1 PHE A  55     -37.383  13.290   8.040  1.00  0.00              
ATOM    931  CE2 PHE A  55     -35.883  14.771   6.918  1.00  0.00              
ATOM    932  CZ  PHE A  55     -36.686  13.648   6.906  1.00  0.00              
ATOM    933  H   PHE A  55     -36.327  17.121  12.756  1.00  0.00              
ATOM    934  HA  PHE A  55     -38.020  15.119  11.493  1.00  0.00              
ATOM    935 1HB  PHE A  55     -36.860  16.962  10.251  1.00  0.00              
ATOM    936 2HB  PHE A  55     -35.299  16.195  10.619  1.00  0.00              
ATOM    937  HD1 PHE A  55     -37.830  13.773  10.083  1.00  0.00              
ATOM    938  HD2 PHE A  55     -35.145  16.420   8.075  1.00  0.00              
ATOM    939  HE1 PHE A  55     -38.017  12.404   8.033  1.00  0.00              
ATOM    940  HE2 PHE A  55     -35.331  15.055   6.022  1.00  0.00              
ATOM    941  HZ  PHE A  55     -36.767  13.045   6.002  1.00  0.00              
ATOM    942  N   GLY A  56     -35.033  14.015  12.269  1.00  0.00              
ATOM    943  CA  GLY A  56     -34.271  12.794  12.498  1.00  0.00              
ATOM    944  C   GLY A  56     -34.726  12.008  13.700  1.00  0.00              
ATOM    945  O   GLY A  56     -34.887  10.810  13.581  1.00  0.00              
ATOM    946  H   GLY A  56     -34.575  14.909  12.376  1.00  0.00              
ATOM    947 1HA  GLY A  56     -34.364  12.147  11.625  1.00  0.00              
ATOM    948 2HA  GLY A  56     -33.223  13.051  12.648  1.00  0.00              
ATOM    949  N   GLY A  57     -34.931  12.666  14.845  1.00  0.00              
ATOM    950  CA  GLY A  57     -35.307  11.968  16.089  1.00  0.00              
ATOM    951  C   GLY A  57     -36.776  12.145  16.453  1.00  0.00              
ATOM    952  O   GLY A  57     -37.555  11.236  16.283  1.00  0.00              
ATOM    953  H   GLY A  57     -34.824  13.671  14.857  1.00  0.00              
ATOM    954 1HA  GLY A  57     -35.115  10.902  15.971  1.00  0.00              
ATOM    955 2HA  GLY A  57     -34.707  12.357  16.911  1.00  0.00              
ATOM    956  N   PHE A  58     -37.153  13.314  16.950  1.00  0.00              
ATOM    957  CA  PHE A  58     -38.499  13.493  17.574  1.00  0.00              
ATOM    958  C   PHE A  58     -39.678  12.777  16.869  1.00  0.00              
ATOM    959  O   PHE A  58     -40.379  12.005  17.529  1.00  0.00              
ATOM    960  CB  PHE A  58     -38.817  14.987  17.665  1.00  0.00              
ATOM    961  CG  PHE A  58     -40.052  15.296  18.462  1.00  0.00              
ATOM    962  CD1 PHE A  58     -40.067  15.126  19.838  1.00  0.00              
ATOM    963  CD2 PHE A  58     -41.202  15.757  17.838  1.00  0.00              
ATOM    964  CE1 PHE A  58     -41.203  15.411  20.573  1.00  0.00              
ATOM    965  CE2 PHE A  58     -42.338  16.043  18.570  1.00  0.00              
ATOM    966  CZ  PHE A  58     -42.338  15.869  19.939  1.00  0.00              
ATOM    967  H   PHE A  58     -36.521  14.100  16.909  1.00  0.00              
ATOM    968  HA  PHE A  58     -38.503  13.063  18.577  1.00  0.00              
ATOM    969 1HB  PHE A  58     -37.996  15.517  18.144  1.00  0.00              
ATOM    970 2HB  PHE A  58     -38.980  15.396  16.668  1.00  0.00              
ATOM    971  HD1 PHE A  58     -39.169  14.765  20.340  1.00  0.00              
ATOM    972  HD2 PHE A  58     -41.201  15.894  16.756  1.00  0.00              
ATOM    973  HE1 PHE A  58     -41.201  15.272  21.654  1.00  0.00              
ATOM    974  HE2 PHE A  58     -43.234  16.405  18.067  1.00  0.00              
ATOM    975  HZ  PHE A  58     -43.233  16.092  20.517  1.00  0.00              
ATOM    976  N   THR A  59     -39.901  13.015  15.549  1.00  0.00              
ATOM    977  CA  THR A  59     -40.994  12.279  14.882  1.00  0.00              
ATOM    978  C   THR A  59     -40.885  10.752  14.956  1.00  0.00              
ATOM    979  O   THR A  59     -41.874  10.090  15.254  1.00  0.00              
ATOM    980  CB  THR A  59     -41.089  12.677  13.397  1.00  0.00              
ATOM    981  OG1 THR A  59     -41.438  14.063  13.292  1.00  0.00              
ATOM    982  CG2 THR A  59     -42.139  11.838  12.686  1.00  0.00              
ATOM    983  H   THR A  59     -39.351  13.671  15.014  1.00  0.00              
ATOM    984  HA  THR A  59     -41.942  12.502  15.372  1.00  0.00              
ATOM    985  HB  THR A  59     -40.119  12.519  12.926  1.00  0.00              
ATOM    986  HG1 THR A  59     -41.495  14.309  12.366  1.00  0.00              
ATOM    987 1HG2 THR A  59     -42.191  12.133  11.638  1.00  0.00              
ATOM    988 2HG2 THR A  59     -41.870  10.784  12.754  1.00  0.00              
ATOM    989 3HG2 THR A  59     -43.109  11.996  13.156  1.00  0.00              
ATOM    990  N   THR A  60     -39.697  10.216  14.690  1.00  0.00              
ATOM    991  CA  THR A  60     -39.507   8.764  14.606  1.00  0.00              
ATOM    992  C   THR A  60     -39.509   8.086  15.963  1.00  0.00              
ATOM    993  O   THR A  60     -40.072   7.000  16.096  1.00  0.00              
ATOM    994  CB  THR A  60     -38.189   8.413  13.891  1.00  0.00              
ATOM    995  OG1 THR A  60     -38.215   8.932  12.554  1.00  0.00              
ATOM    996  CG2 THR A  60     -37.993   6.906  13.842  1.00  0.00              
ATOM    997  H   THR A  60     -38.905  10.825  14.541  1.00  0.00              
ATOM    998  HA  THR A  60     -40.336   8.315  14.057  1.00  0.00              
ATOM    999  HB  THR A  60     -37.361   8.870  14.432  1.00  0.00              
ATOM   1000  HG1 THR A  60     -37.815   8.295  11.957  1.00  0.00              
ATOM   1001 1HG2 THR A  60     -37.057   6.678  13.334  1.00  0.00              
ATOM   1002 2HG2 THR A  60     -37.962   6.511  14.857  1.00  0.00              
ATOM   1003 3HG2 THR A  60     -38.821   6.450  13.300  1.00  0.00              
ATOM   1004  N   THR A  61     -38.887   8.708  16.959  1.00  0.00              
ATOM   1005  CA  THR A  61     -38.839   8.137  18.306  1.00  0.00              
ATOM   1006  C   THR A  61     -40.256   7.920  18.818  1.00  0.00              
ATOM   1007  O   THR A  61     -40.557   6.861  19.362  1.00  0.00              
ATOM   1008  CB  THR A  61     -38.072   9.040  19.291  1.00  0.00              
ATOM   1009  OG1 THR A  61     -36.719   9.197  18.844  1.00  0.00              
ATOM   1010  CG2 THR A  61     -38.074   8.431  20.685  1.00  0.00              
ATOM   1011  H   THR A  61     -38.436   9.595  16.784  1.00  0.00              
ATOM   1012  HA  THR A  61     -38.347   7.164  18.277  1.00  0.00              
ATOM   1013  HB  THR A  61     -38.551  10.018  19.322  1.00  0.00              
ATOM   1014  HG1 THR A  61     -36.312   8.333  18.747  1.00  0.00              
ATOM   1015 1HG2 THR A  61     -37.528   9.083  21.366  1.00  0.00              
ATOM   1016 2HG2 THR A  61     -39.101   8.321  21.032  1.00  0.00              
ATOM   1017 3HG2 THR A  61     -37.594   7.454  20.655  1.00  0.00              
ATOM   1018  N   LEU A  62     -41.119   8.932  18.633  1.00  0.00              
ATOM   1019  CA  LEU A  62     -42.525   8.901  19.086  1.00  0.00              
ATOM   1020  C   LEU A  62     -43.298   7.734  18.482  1.00  0.00              
ATOM   1021  O   LEU A  62     -43.863   6.913  19.213  1.00  0.00              
ATOM   1022  CB  LEU A  62     -43.223  10.223  18.741  1.00  0.00              
ATOM   1023  CG  LEU A  62     -42.796  11.427  19.589  1.00  0.00              
ATOM   1024  CD1 LEU A  62     -43.493  12.687  19.093  1.00  0.00              
ATOM   1025  CD2 LEU A  62     -43.130  11.165  21.050  1.00  0.00              
ATOM   1026  H   LEU A  62     -40.774   9.753  18.157  1.00  0.00              
ATOM   1027  HA  LEU A  62     -42.558   8.756  20.166  1.00  0.00              
ATOM   1028 1HB  LEU A  62     -42.874  10.344  17.716  1.00  0.00              
ATOM   1029 2HB  LEU A  62     -44.308  10.119  18.745  1.00  0.00              
ATOM   1030  HG  LEU A  62     -41.713  11.515  19.505  1.00  0.00              
ATOM   1031 1HD1 LEU A  62     -43.184  13.538  19.701  1.00  0.00              
ATOM   1032 2HD1 LEU A  62     -43.221  12.869  18.053  1.00  0.00              
ATOM   1033 3HD1 LEU A  62     -44.572  12.560  19.170  1.00  0.00              
ATOM   1034 1HD2 LEU A  62     -42.826  12.022  21.651  1.00  0.00              
ATOM   1035 2HD2 LEU A  62     -44.204  11.010  21.155  1.00  0.00              
ATOM   1036 3HD2 LEU A  62     -42.600  10.276  21.391  1.00  0.00              
ATOM   1037  N   TYR A  63     -43.310   7.684  17.144  1.00  0.00              
ATOM   1038  CA  TYR A  63     -43.969   6.616  16.375  1.00  0.00              
ATOM   1039  C   TYR A  63     -43.453   5.238  16.754  1.00  0.00              
ATOM   1040  O   TYR A  63     -44.234   4.374  17.113  1.00  0.00              
ATOM   1041  CB  TYR A  63     -43.777   6.840  14.873  1.00  0.00              
ATOM   1042  CG  TYR A  63     -44.377   5.753  14.010  1.00  0.00              
ATOM   1043  CD1 TYR A  63     -45.742   5.708  13.766  1.00  0.00              
ATOM   1044  CD2 TYR A  63     -43.576   4.775  13.439  1.00  0.00              
ATOM   1045  CE1 TYR A  63     -46.296   4.717  12.978  1.00  0.00              
ATOM   1046  CE2 TYR A  63     -44.118   3.780  12.649  1.00  0.00              
ATOM   1047  CZ  TYR A  63     -45.479   3.754  12.421  1.00  0.00              
ATOM   1048  OH  TYR A  63     -46.024   2.765  11.634  1.00  0.00              
ATOM   1049  H   TYR A  63     -42.836   8.426  16.648  1.00  0.00              
ATOM   1050  HA  TYR A  63     -45.038   6.610  16.591  1.00  0.00              
ATOM   1051 1HB  TYR A  63     -44.241   7.796  14.628  1.00  0.00              
ATOM   1052 2HB  TYR A  63     -42.705   6.898  14.691  1.00  0.00              
ATOM   1053  HD1 TYR A  63     -46.381   6.472  14.210  1.00  0.00              
ATOM   1054  HD2 TYR A  63     -42.502   4.801  13.623  1.00  0.00              
ATOM   1055  HE1 TYR A  63     -47.370   4.694  12.796  1.00  0.00              
ATOM   1056  HE2 TYR A  63     -43.472   3.019  12.210  1.00  0.00              
ATOM   1057  HH  TYR A  63     -46.977   2.842  11.542  1.00  0.00              
ATOM   1058  N   THR A  64     -42.136   5.057  16.668  1.00  0.00              
ATOM   1059  CA  THR A  64     -41.472   3.793  16.993  1.00  0.00              
ATOM   1060  C   THR A  64     -41.883   3.266  18.370  1.00  0.00              
ATOM   1061  O   THR A  64     -42.224   2.095  18.504  1.00  0.00              
ATOM   1062  CB  THR A  64     -39.939   3.941  16.953  1.00  0.00              
ATOM   1063  OG1 THR A  64     -39.544   4.509  15.697  1.00  0.00              
ATOM   1064  CG2 THR A  64     -39.268   2.587  17.127  1.00  0.00              
ATOM   1065  H   THR A  64     -41.579   5.842  16.361  1.00  0.00              
ATOM   1066  HA  THR A  64     -41.769   3.025  16.278  1.00  0.00              
ATOM   1067  HB  THR A  64     -39.626   4.607  17.757  1.00  0.00              
ATOM   1068  HG1 THR A  64     -38.635   4.263  15.508  1.00  0.00              
ATOM   1069 1HG2 THR A  64     -38.186   2.712  17.097  1.00  0.00              
ATOM   1070 2HG2 THR A  64     -39.558   2.159  18.086  1.00  0.00              
ATOM   1071 3HG2 THR A  64     -39.579   1.922  16.323  1.00  0.00              
ATOM   1072  N   SER A  65     -41.849   4.134  19.377  1.00  0.00              
ATOM   1073  CA  SER A  65     -42.255   3.772  20.739  1.00  0.00              
ATOM   1074  C   SER A  65     -43.607   3.056  20.780  1.00  0.00              
ATOM   1075  O   SER A  65     -43.827   2.195  21.641  1.00  0.00              
ATOM   1076  CB  SER A  65     -42.301   5.015  21.607  1.00  0.00              
ATOM   1077  OG  SER A  65     -41.029   5.575  21.791  1.00  0.00              
ATOM   1078  H   SER A  65     -41.531   5.074  19.192  1.00  0.00              
ATOM   1079  HA  SER A  65     -41.517   3.164  21.264  1.00  0.00              
ATOM   1080 1HB  SER A  65     -42.946   5.750  21.128  1.00  0.00              
ATOM   1081 2HB  SER A  65     -42.714   4.747  22.579  1.00  0.00              
ATOM   1082  HG  SER A  65     -40.814   6.132  21.040  1.00  0.00              
ATOM   1083  N   LEU A  66     -44.498   3.411  19.859  1.00  0.00              
ATOM   1084  CA  LEU A  66     -45.821   2.770  19.760  1.00  0.00              
ATOM   1085  C   LEU A  66     -45.926   1.755  18.617  1.00  0.00              
ATOM   1086  O   LEU A  66     -46.851   0.937  18.607  1.00  0.00              
ATOM   1087  CB  LEU A  66     -46.904   3.845  19.595  1.00  0.00              
ATOM   1088  CG  LEU A  66     -46.984   4.870  20.733  1.00  0.00              
ATOM   1089  CD1 LEU A  66     -48.004   5.948  20.394  1.00  0.00              
ATOM   1090  CD2 LEU A  66     -47.356   4.164  22.029  1.00  0.00              
ATOM   1091  H   LEU A  66     -44.257   4.145  19.208  1.00  0.00              
ATOM   1092  HA  LEU A  66     -46.019   2.198  20.666  1.00  0.00              
ATOM   1093 1HB  LEU A  66     -46.542   4.323  18.686  1.00  0.00              
ATOM   1094 2HB  LEU A  66     -47.884   3.405  19.410  1.00  0.00              
ATOM   1095  HG  LEU A  66     -45.987   5.293  20.859  1.00  0.00              
ATOM   1096 1HD1 LEU A  66     -48.054   6.672  21.207  1.00  0.00              
ATOM   1097 2HD1 LEU A  66     -47.705   6.456  19.476  1.00  0.00              
ATOM   1098 3HD1 LEU A  66     -48.983   5.492  20.255  1.00  0.00              
ATOM   1099 1HD2 LEU A  66     -47.412   4.894  22.837  1.00  0.00              
ATOM   1100 2HD2 LEU A  66     -48.324   3.676  21.912  1.00  0.00              
ATOM   1101 3HD2 LEU A  66     -46.599   3.417  22.267  1.00  0.00              
ATOM   1102  N   HIS A  67     -44.992   1.811  17.670  1.00  0.00              
ATOM   1103  CA  HIS A  67     -45.072   0.993  16.466  1.00  0.00              
ATOM   1104  C   HIS A  67     -43.687   0.519  16.045  1.00  0.00              
ATOM   1105  O   HIS A  67     -43.365   0.489  14.858  1.00  0.00              
ATOM   1106  CB  HIS A  67     -45.733   1.770  15.322  1.00  0.00              
ATOM   1107  CG  HIS A  67     -47.119   2.241  15.637  1.00  0.00              
ATOM   1108  ND1 HIS A  67     -48.212   1.400  15.619  1.00  0.00              
ATOM   1109  CD2 HIS A  67     -47.590   3.463  15.977  1.00  0.00              
ATOM   1110  CE1 HIS A  67     -49.297   2.087  15.935  1.00  0.00              
ATOM   1111  NE2 HIS A  67     -48.946   3.340  16.156  1.00  0.00              
ATOM   1112  H   HIS A  67     -44.208   2.437  17.789  1.00  0.00              
ATOM   1113  HA  HIS A  67     -45.663   0.100  16.668  1.00  0.00              
ATOM   1114 1HB  HIS A  67     -45.149   2.660  15.084  1.00  0.00              
ATOM   1115 2HB  HIS A  67     -45.811   1.140  14.437  1.00  0.00              
ATOM   1116  HD2 HIS A  67     -47.107   4.431  16.115  1.00  0.00              
ATOM   1117  HE1 HIS A  67     -50.270   1.598  15.977  1.00  0.00              
ATOM   1118  HE2 HIS A  67     -49.567   4.093  16.416  1.00  0.00              
ATOM   1119  N   GLY A  68     -42.871   0.150  17.026  1.00  0.00              
ATOM   1120  CA  GLY A  68     -41.517  -0.322  16.760  1.00  0.00              
ATOM   1121  C   GLY A  68     -41.512  -1.619  15.962  1.00  0.00              
ATOM   1122  O   GLY A  68     -40.500  -1.990  15.367  1.00  0.00              
ATOM   1123  H   GLY A  68     -43.196   0.196  17.981  1.00  0.00              
ATOM   1124 1HA  GLY A  68     -40.981   0.439  16.192  1.00  0.00              
ATOM   1125 2HA  GLY A  68     -41.007  -0.493  17.707  1.00  0.00              
ATOM   1126  N   TYR A  69     -42.650  -2.306  15.953  1.00  0.00              
ATOM   1127  CA  TYR A  69     -42.812  -3.508  15.143  1.00  0.00              
ATOM   1128  C   TYR A  69     -42.750  -3.178  13.658  1.00  0.00              
ATOM   1129  O   TYR A  69     -42.500  -4.052  12.828  1.00  0.00              
ATOM   1130  CB  TYR A  69     -44.135  -4.203  15.473  1.00  0.00              
ATOM   1131  CG  TYR A  69     -45.359  -3.369  15.164  1.00  0.00              
ATOM   1132  CD1 TYR A  69     -45.869  -3.302  13.876  1.00  0.00              
ATOM   1133  CD2 TYR A  69     -46.001  -2.652  16.163  1.00  0.00              
ATOM   1134  CE1 TYR A  69     -46.986  -2.542  13.588  1.00  0.00              
ATOM   1135  CE2 TYR A  69     -47.119  -1.889  15.887  1.00  0.00              
ATOM   1136  CZ  TYR A  69     -47.609  -1.836  14.598  1.00  0.00              
ATOM   1137  OH  TYR A  69     -48.723  -1.079  14.318  1.00  0.00              
ATOM   1138  H   TYR A  69     -43.421  -1.988  16.521  1.00  0.00              
ATOM   1139  HA  TYR A  69     -41.995  -4.202  15.344  1.00  0.00              
ATOM   1140 1HB  TYR A  69     -44.169  -5.126  14.893  1.00  0.00              
ATOM   1141 2HB  TYR A  69     -44.117  -4.442  16.536  1.00  0.00              
ATOM   1142  HD1 TYR A  69     -45.372  -3.862  13.084  1.00  0.00              
ATOM   1143  HD2 TYR A  69     -45.610  -2.698  17.179  1.00  0.00              
ATOM   1144  HE1 TYR A  69     -47.376  -2.498  12.572  1.00  0.00              
ATOM   1145  HE2 TYR A  69     -47.610  -1.332  16.686  1.00  0.00              
ATOM   1146  HH  TYR A  69     -48.684  -0.198  14.700  1.00  0.00              
ATOM   1147  N   PHE A  70     -42.979  -1.912  13.328  1.00  0.00              
ATOM   1148  CA  PHE A  70     -42.796  -1.430  11.964  1.00  0.00              
ATOM   1149  C   PHE A  70     -41.339  -1.498  11.524  1.00  0.00              
ATOM   1150  O   PHE A  70     -40.454  -0.956  12.186  1.00  0.00              
ATOM   1151  CB  PHE A  70     -43.312   0.005  11.837  1.00  0.00              
ATOM   1152  CG  PHE A  70     -43.122   0.598  10.470  1.00  0.00              
ATOM   1153  CD1 PHE A  70     -43.994   0.289   9.437  1.00  0.00              
ATOM   1154  CD2 PHE A  70     -42.071   1.466  10.214  1.00  0.00              
ATOM   1155  CE1 PHE A  70     -43.820   0.834   8.179  1.00  0.00              
ATOM   1156  CE2 PHE A  70     -41.895   2.013   8.958  1.00  0.00              
ATOM   1157  CZ  PHE A  70     -42.771   1.696   7.939  1.00  0.00              
ATOM   1158  H   PHE A  70     -43.288  -1.266  14.040  1.00  0.00              
ATOM   1159  HA  PHE A  70     -43.351  -2.063  11.270  1.00  0.00              
ATOM   1160 1HB  PHE A  70     -44.380   0.039  12.046  1.00  0.00              
ATOM   1161 2HB  PHE A  70     -42.785   0.655  12.534  1.00  0.00              
ATOM   1162  HD1 PHE A  70     -44.824  -0.392   9.626  1.00  0.00              
ATOM   1163  HD2 PHE A  70     -41.379   1.716  11.019  1.00  0.00              
ATOM   1164  HE1 PHE A  70     -44.512   0.583   7.376  1.00  0.00              
ATOM   1165  HE2 PHE A  70     -41.065   2.694   8.771  1.00  0.00              
ATOM   1166  HZ  PHE A  70     -42.632   2.126   6.948  1.00  0.00              
ATOM   1167  N   VAL A  71     -41.137  -2.148  10.416  1.00  0.00              
ATOM   1168  CA  VAL A  71     -39.774  -2.262   9.909  1.00  0.00              
ATOM   1169  C   VAL A  71     -39.344  -0.949   9.268  1.00  0.00              
ATOM   1170  O   VAL A  71     -39.899  -0.532   8.251  1.00  0.00              
ATOM   1171  CB  VAL A  71     -39.638  -3.401   8.882  1.00  0.00              
ATOM   1172  CG1 VAL A  71     -38.222  -3.454   8.329  1.00  0.00              
ATOM   1173  CG2 VAL A  71     -40.012  -4.734   9.512  1.00  0.00              
ATOM   1174  H   VAL A  71     -41.890  -2.584   9.904  1.00  0.00              
ATOM   1175  HA  VAL A  71     -39.056  -2.429  10.713  1.00  0.00              
ATOM   1176  HB  VAL A  71     -40.341  -3.229   8.066  1.00  0.00              
ATOM   1177 1HG1 VAL A  71     -38.144  -4.265   7.605  1.00  0.00              
ATOM   1178 2HG1 VAL A  71     -37.986  -2.508   7.841  1.00  0.00              
ATOM   1179 3HG1 VAL A  71     -37.519  -3.627   9.144  1.00  0.00              
ATOM   1180 1HG2 VAL A  71     -39.911  -5.528   8.773  1.00  0.00              
ATOM   1181 2HG2 VAL A  71     -39.350  -4.936  10.355  1.00  0.00              
ATOM   1182 3HG2 VAL A  71     -41.044  -4.695   9.863  1.00  0.00              
ATOM   1183  N   PHE A  72     -38.350  -0.301   9.867  1.00  0.00              
ATOM   1184  CA  PHE A  72     -37.796   0.930   9.317  1.00  0.00              
ATOM   1185  C   PHE A  72     -36.681   0.644   8.319  1.00  0.00              
ATOM   1186  O   PHE A  72     -35.677   0.018   8.658  1.00  0.00              
ATOM   1187  CB  PHE A  72     -37.276   1.828  10.441  1.00  0.00              
ATOM   1188  CG  PHE A  72     -38.345   2.293  11.388  1.00  0.00              
ATOM   1189  CD1 PHE A  72     -38.717   1.514  12.473  1.00  0.00              
ATOM   1190  CD2 PHE A  72     -38.981   3.511  11.196  1.00  0.00              
ATOM   1191  CE1 PHE A  72     -39.701   1.941  13.346  1.00  0.00              
ATOM   1192  CE2 PHE A  72     -39.964   3.940  12.067  1.00  0.00              
ATOM   1193  CZ  PHE A  72     -40.324   3.154  13.143  1.00  0.00              
ATOM   1194  H   PHE A  72     -37.969  -0.672  10.726  1.00  0.00              
ATOM   1195  HA  PHE A  72     -38.571   1.469   8.770  1.00  0.00              
ATOM   1196 1HB  PHE A  72     -36.541   1.293  11.039  1.00  0.00              
ATOM   1197 2HB  PHE A  72     -36.820   2.725  10.022  1.00  0.00              
ATOM   1198  HD1 PHE A  72     -38.224   0.555  12.634  1.00  0.00              
ATOM   1199  HD2 PHE A  72     -38.697   4.132  10.346  1.00  0.00              
ATOM   1200  HE1 PHE A  72     -39.984   1.318  14.194  1.00  0.00              
ATOM   1201  HE2 PHE A  72     -40.455   4.899  11.905  1.00  0.00              
ATOM   1202  HZ  PHE A  72     -41.099   3.490  13.829  1.00  0.00              
ATOM   1203  N   GLY A  73     -36.864   1.106   7.087  1.00  0.00              
ATOM   1204  CA  GLY A  73     -35.873   0.901   6.037  1.00  0.00              
ATOM   1205  C   GLY A  73     -34.500   1.371   6.499  1.00  0.00              
ATOM   1206  O   GLY A  73     -34.338   2.510   6.938  1.00  0.00              
ATOM   1207  H   GLY A  73     -37.710   1.613   6.872  1.00  0.00              
ATOM   1208 1HA  GLY A  73     -35.821  -0.160   5.790  1.00  0.00              
ATOM   1209 2HA  GLY A  73     -36.162   1.465   5.151  1.00  0.00              
ATOM   1210  N   PRO A  74     -33.513   0.487   6.399  1.00  0.00              
ATOM   1211  CA  PRO A  74     -32.142   0.792   6.857  1.00  0.00              
ATOM   1212  C   PRO A  74     -31.522   2.075   6.324  1.00  0.00              
ATOM   1213  O   PRO A  74     -30.822   2.753   7.084  1.00  0.00              
ATOM   1214  CB  PRO A  74     -31.342  -0.430   6.393  1.00  0.00              
ATOM   1215  CG  PRO A  74     -32.329  -1.547   6.410  1.00  0.00              
ATOM   1216  CD  PRO A  74     -33.628  -0.940   5.952  1.00  0.00              
ATOM   1217  HA  PRO A  74     -32.080   0.947   7.944  1.00  0.00              
ATOM   1218 1HB  PRO A  74     -30.927  -0.281   5.385  1.00  0.00              
ATOM   1219 2HB  PRO A  74     -30.495  -0.636   7.064  1.00  0.00              
ATOM   1220 1HG  PRO A  74     -32.016  -2.364   5.742  1.00  0.00              
ATOM   1221 2HG  PRO A  74     -32.426  -1.976   7.418  1.00  0.00              
ATOM   1222 1HD  PRO A  74     -33.755  -1.004   4.861  1.00  0.00              
ATOM   1223 2HD  PRO A  74     -34.500  -1.432   6.407  1.00  0.00              
ATOM   1224  N   THR A  75     -31.759   2.415   5.054  1.00  0.00              
ATOM   1225  CA  THR A  75     -31.270   3.695   4.533  1.00  0.00              
ATOM   1226  C   THR A  75     -31.965   4.844   5.219  1.00  0.00              
ATOM   1227  O   THR A  75     -31.330   5.844   5.564  1.00  0.00              
ATOM   1228  CB  THR A  75     -31.482   3.819   3.013  1.00  0.00              
ATOM   1229  OG1 THR A  75     -30.744   2.791   2.339  1.00  0.00              
ATOM   1230  CG2 THR A  75     -31.015   5.179   2.518  1.00  0.00              
ATOM   1231  H   THR A  75     -32.274   1.799   4.442  1.00  0.00              
ATOM   1232  HA  THR A  75     -30.204   3.795   4.741  1.00  0.00              
ATOM   1233  HB  THR A  75     -32.542   3.697   2.791  1.00  0.00              
ATOM   1234  HG1 THR A  75     -30.060   2.454   2.923  1.00  0.00              
ATOM   1235 1HG2 THR A  75     -31.173   5.248   1.442  1.00  0.00              
ATOM   1236 2HG2 THR A  75     -31.583   5.963   3.021  1.00  0.00              
ATOM   1237 3HG2 THR A  75     -29.955   5.302   2.738  1.00  0.00              
ATOM   1238  N   GLY A  76     -33.272   4.691   5.412  1.00  0.00              
ATOM   1239  CA  GLY A  76     -34.029   5.661   6.171  1.00  0.00              
ATOM   1240  C   GLY A  76     -33.536   5.778   7.645  1.00  0.00              
ATOM   1241  O   GLY A  76     -33.514   6.873   8.171  1.00  0.00              
ATOM   1242  H   GLY A  76     -33.748   3.889   5.026  1.00  0.00              
ATOM   1243 1HA  GLY A  76     -33.932   6.638   5.697  1.00  0.00              
ATOM   1244 2HA  GLY A  76     -35.077   5.365   6.181  1.00  0.00              
ATOM   1245  N   CYS A  77     -33.149   4.670   8.286  1.00  0.00              
ATOM   1246  CA  CYS A  77     -32.576   4.736   9.651  1.00  0.00              
ATOM   1247  C   CYS A  77     -31.282   5.536   9.666  1.00  0.00              
ATOM   1248  O   CYS A  77     -31.023   6.302  10.601  1.00  0.00              
ATOM   1249  CB  CYS A  77     -32.297   3.269   9.981  1.00  0.00              
ATOM   1250  SG  CYS A  77     -33.780   2.258  10.207  1.00  0.00              
ATOM   1251  H   CYS A  77     -33.248   3.771   7.836  1.00  0.00              
ATOM   1252  HA  CYS A  77     -33.269   5.132  10.393  1.00  0.00              
ATOM   1253 1HB  CYS A  77     -31.732   2.802   9.174  1.00  0.00              
ATOM   1254 2HB  CYS A  77     -31.735   3.193  10.911  1.00  0.00              
ATOM   1255  N   ASN A  78     -30.486   5.346   8.621  1.00  0.00              
ATOM   1256  CA  ASN A  78     -29.270   6.120   8.402  1.00  0.00              
ATOM   1257  C   ASN A  78     -29.560   7.625   8.259  1.00  0.00              
ATOM   1258  O   ASN A  78     -28.867   8.447   8.867  1.00  0.00              
ATOM   1259  CB  ASN A  78     -28.516   5.612   7.187  1.00  0.00              
ATOM   1260  CG  ASN A  78     -27.878   4.266   7.390  1.00  0.00              
ATOM   1261  OD1 ASN A  78     -27.634   3.836   8.523  1.00  0.00              
ATOM   1262  ND2 ASN A  78     -27.532   3.634   6.297  1.00  0.00              
ATOM   1263  H   ASN A  78     -30.742   4.632   7.954  1.00  0.00              
ATOM   1264  HA  ASN A  78     -28.611   6.026   9.267  1.00  0.00              
ATOM   1265 1HB  ASN A  78     -28.967   5.648   6.195  1.00  0.00              
ATOM   1266 2HB  ASN A  78     -27.746   6.380   7.265  1.00  0.00              
ATOM   1267 1HD2 ASN A  78     -27.103   2.733   6.356  1.00  0.00              
ATOM   1268 2HD2 ASN A  78     -27.698   4.053   5.404  1.00  0.00              
ATOM   1269  N   LEU A  79     -30.575   7.977   7.459  1.00  0.00              
ATOM   1270  CA  LEU A  79     -30.940   9.384   7.255  1.00  0.00              
ATOM   1271  C   LEU A  79     -31.374   9.994   8.583  1.00  0.00              
ATOM   1272  O   LEU A  79     -30.984  11.117   8.909  1.00  0.00              
ATOM   1273  CB  LEU A  79     -32.056   9.512   6.210  1.00  0.00              
ATOM   1274  CG  LEU A  79     -31.649   9.157   4.774  1.00  0.00              
ATOM   1275  CD1 LEU A  79     -32.879   9.118   3.878  1.00  0.00              
ATOM   1276  CD2 LEU A  79     -30.642  10.177   4.264  1.00  0.00              
ATOM   1277  H   LEU A  79     -31.102   7.259   6.983  1.00  0.00              
ATOM   1278  HA  LEU A  79     -30.071   9.940   6.906  1.00  0.00              
ATOM   1279 1HB  LEU A  79     -32.748   8.766   6.598  1.00  0.00              
ATOM   1280 2HB  LEU A  79     -32.526  10.495   6.241  1.00  0.00              
ATOM   1281  HG  LEU A  79     -31.153   8.187   4.809  1.00  0.00              
ATOM   1282 1HD1 LEU A  79     -32.581   8.865   2.861  1.00  0.00              
ATOM   1283 2HD1 LEU A  79     -33.576   8.366   4.248  1.00  0.00              
ATOM   1284 3HD1 LEU A  79     -33.363  10.094   3.882  1.00  0.00              
ATOM   1285 1HD2 LEU A  79     -30.354   9.923   3.244  1.00  0.00              
ATOM   1286 2HD2 LEU A  79     -31.091  11.171   4.279  1.00  0.00              
ATOM   1287 3HD2 LEU A  79     -29.759  10.169   4.903  1.00  0.00              
ATOM   1288  N   GLU A  80     -32.180   9.237   9.330  1.00  0.00              
ATOM   1289  CA  GLU A  80     -32.681   9.633  10.649  1.00  0.00              
ATOM   1290  C   GLU A  80     -31.530   9.924  11.586  1.00  0.00              
ATOM   1291  O   GLU A  80     -31.544  10.938  12.261  1.00  0.00              
ATOM   1292  CB  GLU A  80     -33.579   8.545  11.243  1.00  0.00              
ATOM   1293  CG  GLU A  80     -34.950   8.437  10.592  1.00  0.00              
ATOM   1294  CD  GLU A  80     -35.660   7.182  11.018  1.00  0.00              
ATOM   1295  OE1 GLU A  80     -35.036   6.348  11.629  1.00  0.00              
ATOM   1296  OE2 GLU A  80     -36.851   7.105  10.833  1.00  0.00              
ATOM   1297  H   GLU A  80     -32.450   8.341   8.949  1.00  0.00              
ATOM   1298  HA  GLU A  80     -33.264  10.551  10.562  1.00  0.00              
ATOM   1299 1HB  GLU A  80     -33.049   7.599  11.131  1.00  0.00              
ATOM   1300 2HB  GLU A  80     -33.697   8.773  12.302  1.00  0.00              
ATOM   1301 1HG  GLU A  80     -35.590   9.298  10.784  1.00  0.00              
ATOM   1302 2HG  GLU A  80     -34.726   8.383   9.528  1.00  0.00              
ATOM   1303  N   GLY A  81     -30.541   9.025  11.607  1.00  0.00              
ATOM   1304  CA  GLY A  81     -29.307   9.236  12.363  1.00  0.00              
ATOM   1305  C   GLY A  81     -28.543  10.482  11.943  1.00  0.00              
ATOM   1306  O   GLY A  81     -28.056  11.215  12.802  1.00  0.00              
ATOM   1307  H   GLY A  81     -30.655   8.170  11.081  1.00  0.00              
ATOM   1308 1HA  GLY A  81     -29.550   9.334  13.421  1.00  0.00              
ATOM   1309 2HA  GLY A  81     -28.651   8.378  12.220  1.00  0.00              
ATOM   1310  N   PHE A  82     -28.440  10.720  10.633  1.00  0.00              
ATOM   1311  CA  PHE A  82     -27.794  11.942  10.096  1.00  0.00              
ATOM   1312  C   PHE A  82     -28.390  13.250  10.644  1.00  0.00              
ATOM   1313  O   PHE A  82     -27.641  14.129  11.101  1.00  0.00              
ATOM   1314  CB  PHE A  82     -27.880  11.948   8.569  1.00  0.00              
ATOM   1315  CG  PHE A  82     -27.166  10.798   7.917  1.00  0.00              
ATOM   1316  CD1 PHE A  82     -26.269  10.023   8.637  1.00  0.00              
ATOM   1317  CD2 PHE A  82     -27.389  10.490   6.584  1.00  0.00              
ATOM   1318  CE1 PHE A  82     -25.611   8.964   8.038  1.00  0.00              
ATOM   1319  CE2 PHE A  82     -26.734   9.432   5.983  1.00  0.00              
ATOM   1320  CZ  PHE A  82     -25.844   8.669   6.712  1.00  0.00              
ATOM   1321  H   PHE A  82     -28.818  10.039   9.989  1.00  0.00              
ATOM   1322  HA  PHE A  82     -26.744  11.965  10.392  1.00  0.00              
ATOM   1323 1HB  PHE A  82     -28.920  11.889   8.251  1.00  0.00              
ATOM   1324 2HB  PHE A  82     -27.431  12.858   8.173  1.00  0.00              
ATOM   1325  HD1 PHE A  82     -26.086  10.255   9.686  1.00  0.00              
ATOM   1326  HD2 PHE A  82     -28.092  11.093   6.008  1.00  0.00              
ATOM   1327  HE1 PHE A  82     -24.909   8.363   8.615  1.00  0.00              
ATOM   1328  HE2 PHE A  82     -26.919   9.200   4.935  1.00  0.00              
ATOM   1329  HZ  PHE A  82     -25.325   7.836   6.239  1.00  0.00              
ATOM   1330  N   PHE A  83     -29.722  13.372  10.591  1.00  0.00              
ATOM   1331  CA  PHE A  83     -30.431  14.596  11.020  1.00  0.00              
ATOM   1332  C   PHE A  83     -30.403  14.722  12.538  1.00  0.00              
ATOM   1333  O   PHE A  83     -30.209  15.818  13.080  1.00  0.00              
ATOM   1334  CB  PHE A  83     -31.877  14.594  10.520  1.00  0.00              
ATOM   1335  CG  PHE A  83     -32.016  14.947   9.067  1.00  0.00              
ATOM   1336  CD1 PHE A  83     -32.309  13.970   8.126  1.00  0.00              
ATOM   1337  CD2 PHE A  83     -31.855  16.255   8.637  1.00  0.00              
ATOM   1338  CE1 PHE A  83     -32.437  14.294   6.789  1.00  0.00              
ATOM   1339  CE2 PHE A  83     -31.984  16.582   7.301  1.00  0.00              
ATOM   1340  CZ  PHE A  83     -32.275  15.599   6.376  1.00  0.00              
ATOM   1341  H   PHE A  83     -30.258  12.590  10.243  1.00  0.00              
ATOM   1342  HA  PHE A  83     -29.928  15.475  10.615  1.00  0.00              
ATOM   1343 1HB  PHE A  83     -32.315  13.605  10.644  1.00  0.00              
ATOM   1344 2HB  PHE A  83     -32.465  15.323  11.075  1.00  0.00              
ATOM   1345  HD1 PHE A  83     -32.438  12.938   8.453  1.00  0.00              
ATOM   1346  HD2 PHE A  83     -31.624  17.031   9.367  1.00  0.00              
ATOM   1347  HE1 PHE A  83     -32.667  13.516   6.060  1.00  0.00              
ATOM   1348  HE2 PHE A  83     -31.855  17.614   6.976  1.00  0.00              
ATOM   1349  HZ  PHE A  83     -32.375  15.855   5.322  1.00  0.00              
ATOM   1350  N   ALA A  84     -30.604  13.590  13.202  1.00  0.00              
ATOM   1351  CA  ALA A  84     -30.606  13.494  14.658  1.00  0.00              
ATOM   1352  C   ALA A  84     -29.288  14.061  15.191  1.00  0.00              
ATOM   1353  O   ALA A  84     -29.296  14.979  15.999  1.00  0.00              
ATOM   1354  CB  ALA A  84     -30.810  12.055  15.109  1.00  0.00              
ATOM   1355  H   ALA A  84     -30.761  12.757  12.653  1.00  0.00              
ATOM   1356  HA  ALA A  84     -31.429  14.094  15.046  1.00  0.00              
ATOM   1357 1HB  ALA A  84     -30.790  12.010  16.198  1.00  0.00              
ATOM   1358 2HB  ALA A  84     -31.773  11.693  14.749  1.00  0.00              
ATOM   1359 3HB  ALA A  84     -30.014  11.432  14.706  1.00  0.00              
ATOM   1360  N   THR A  85     -28.175  13.507  14.719  1.00  0.00              
ATOM   1361  CA  THR A  85     -26.826  13.879  15.169  1.00  0.00              
ATOM   1362  C   THR A  85     -26.367  15.255  14.616  1.00  0.00              
ATOM   1363  O   THR A  85     -25.605  15.957  15.289  1.00  0.00              
ATOM   1364  CB  THR A  85     -25.796  12.809  14.759  1.00  0.00              
ATOM   1365  OG1 THR A  85     -25.832  12.627  13.338  1.00  0.00              
ATOM   1366  CG2 THR A  85     -26.102  11.486  15.444  1.00  0.00              
ATOM   1367  H   THR A  85     -28.279  12.792  14.013  1.00  0.00              
ATOM   1368  HA  THR A  85     -26.815  13.986  16.254  1.00  0.00              
ATOM   1369  HB  THR A  85     -24.801  13.146  15.048  1.00  0.00              
ATOM   1370  HG1 THR A  85     -24.955  12.397  13.023  1.00  0.00              
ATOM   1371 1HG2 THR A  85     -25.364  10.743  15.143  1.00  0.00              
ATOM   1372 2HG2 THR A  85     -26.064  11.619  16.525  1.00  0.00              
ATOM   1373 3HG2 THR A  85     -27.096  11.148  15.155  1.00  0.00              
ATOM   1374  N   LEU A  86     -26.832  15.621  13.410  1.00  0.00              
ATOM   1375  CA  LEU A  86     -26.547  16.951  12.813  1.00  0.00              
ATOM   1376  C   LEU A  86     -27.086  18.083  13.667  1.00  0.00              
ATOM   1377  O   LEU A  86     -26.337  18.972  14.068  1.00  0.00              
ATOM   1378  CB  LEU A  86     -27.139  17.043  11.401  1.00  0.00              
ATOM   1379  CG  LEU A  86     -26.884  18.369  10.672  1.00  0.00              
ATOM   1380  CD1 LEU A  86     -25.387  18.607  10.530  1.00  0.00              
ATOM   1381  CD2 LEU A  86     -27.557  18.337   9.308  1.00  0.00              
ATOM   1382  H   LEU A  86     -27.396  14.961  12.894  1.00  0.00              
ATOM   1383  HA  LEU A  86     -25.470  17.100  12.753  1.00  0.00              
ATOM   1384 1HB  LEU A  86     -26.580  16.240  10.922  1.00  0.00              
ATOM   1385 2HB  LEU A  86     -28.201  16.802  11.392  1.00  0.00              
ATOM   1386  HG  LEU A  86     -27.357  19.157  11.259  1.00  0.00              
ATOM   1387 1HD1 LEU A  86     -25.216  19.551  10.012  1.00  0.00              
ATOM   1388 2HD1 LEU A  86     -24.929  18.650  11.519  1.00  0.00              
ATOM   1389 3HD1 LEU A  86     -24.942  17.794   9.958  1.00  0.00              
ATOM   1390 1HD2 LEU A  86     -27.376  19.280   8.792  1.00  0.00              
ATOM   1391 2HD2 LEU A  86     -27.148  17.516   8.719  1.00  0.00              
ATOM   1392 3HD2 LEU A  86     -28.630  18.194   9.435  1.00  0.00              
ATOM   1393  N   GLY A  87     -28.391  18.032  13.931  1.00  0.00              
ATOM   1394  CA  GLY A  87     -29.068  19.007  14.792  1.00  0.00              
ATOM   1395  C   GLY A  87     -28.545  18.992  16.216  1.00  0.00              
ATOM   1396  O   GLY A  87     -28.240  20.060  16.768  1.00  0.00              
ATOM   1397  H   GLY A  87     -28.929  17.285  13.515  1.00  0.00              
ATOM   1398 1HA  GLY A  87     -28.919  20.007  14.383  1.00  0.00              
ATOM   1399 2HA  GLY A  87     -30.134  18.781  14.816  1.00  0.00              
ATOM   1400  N   GLY A  88     -28.438  17.802  16.807  1.00  0.00              
ATOM   1401  CA  GLY A  88     -27.965  17.682  18.194  1.00  0.00              
ATOM   1402  C   GLY A  88     -26.566  18.304  18.361  1.00  0.00              
ATOM   1403  O   GLY A  88     -26.344  19.080  19.307  1.00  0.00              
ATOM   1404  H   GLY A  88     -28.686  16.966  16.297  1.00  0.00              
ATOM   1405 1HA  GLY A  88     -28.663  18.197  18.855  1.00  0.00              
ATOM   1406 2HA  GLY A  88     -27.919  16.628  18.465  1.00  0.00              
ATOM   1407  N   GLU A  89     -25.641  17.967  17.446  1.00  0.00              
ATOM   1408  CA  GLU A  89     -24.255  18.459  17.498  1.00  0.00              
ATOM   1409  C   GLU A  89     -24.194  19.968  17.287  1.00  0.00              
ATOM   1410  O   GLU A  89     -23.566  20.663  18.073  1.00  0.00              
ATOM   1411  CB  GLU A  89     -23.391  17.752  16.451  1.00  0.00              
ATOM   1412  CG  GLU A  89     -21.914  18.118  16.504  1.00  0.00              
ATOM   1413  CD  GLU A  89     -21.102  17.242  15.590  1.00  0.00              
ATOM   1414  OE1 GLU A  89     -21.685  16.492  14.845  1.00  0.00              
ATOM   1415  OE2 GLU A  89     -19.905  17.403  15.556  1.00  0.00              
ATOM   1416  H   GLU A  89     -25.915  17.350  16.695  1.00  0.00              
ATOM   1417  HA  GLU A  89     -23.831  18.267  18.484  1.00  0.00              
ATOM   1418 1HB  GLU A  89     -23.506  16.681  16.615  1.00  0.00              
ATOM   1419 2HB  GLU A  89     -23.795  18.016  15.474  1.00  0.00              
ATOM   1420 1HG  GLU A  89     -21.718  19.164  16.272  1.00  0.00              
ATOM   1421 2HG  GLU A  89     -21.638  17.918  17.538  1.00  0.00              
ATOM   1422  N   ILE A  90     -24.848  20.459  16.226  1.00  0.00              
ATOM   1423  CA  ILE A  90     -24.887  21.900  15.907  1.00  0.00              
ATOM   1424  C   ILE A  90     -25.382  22.738  17.088  1.00  0.00              
ATOM   1425  O   ILE A  90     -24.806  23.784  17.382  1.00  0.00              
ATOM   1426  CB  ILE A  90     -25.787  22.182  14.690  1.00  0.00              
ATOM   1427  CG1 ILE A  90     -25.132  21.659  13.409  1.00  0.00              
ATOM   1428  CG2 ILE A  90     -26.074  23.671  14.575  1.00  0.00              
ATOM   1429  CD1 ILE A  90     -26.048  21.671  12.206  1.00  0.00              
ATOM   1430  H   ILE A  90     -25.331  19.809  15.623  1.00  0.00              
ATOM   1431  HA  ILE A  90     -23.884  22.278  15.712  1.00  0.00              
ATOM   1432  HB  ILE A  90     -26.724  21.639  14.808  1.00  0.00              
ATOM   1433 1HG1 ILE A  90     -24.263  22.284  13.210  1.00  0.00              
ATOM   1434 2HG1 ILE A  90     -24.806  20.637  13.606  1.00  0.00              
ATOM   1435 1HG2 ILE A  90     -26.711  23.853  13.709  1.00  0.00              
ATOM   1436 2HG2 ILE A  90     -26.580  24.015  15.476  1.00  0.00              
ATOM   1437 3HG2 ILE A  90     -25.137  24.215  14.456  1.00  0.00              
ATOM   1438 1HD1 ILE A  90     -25.514  21.286  11.337  1.00  0.00              
ATOM   1439 2HD1 ILE A  90     -26.918  21.044  12.403  1.00  0.00              
ATOM   1440 3HD1 ILE A  90     -26.374  22.691  12.007  1.00  0.00              
ATOM   1441  N   ALA A  91     -26.439  22.280  17.756  1.00  0.00              
ATOM   1442  CA  ALA A  91     -27.015  23.026  18.886  1.00  0.00              
ATOM   1443  C   ALA A  91     -25.942  23.494  19.855  1.00  0.00              
ATOM   1444  O   ALA A  91     -25.817  24.699  20.098  1.00  0.00              
ATOM   1445  CB  ALA A  91     -28.045  22.177  19.617  1.00  0.00              
ATOM   1446  H   ALA A  91     -26.856  21.401  17.483  1.00  0.00              
ATOM   1447  HA  ALA A  91     -27.512  23.917  18.501  1.00  0.00              
ATOM   1448 1HB  ALA A  91     -28.457  22.744  20.452  1.00  0.00              
ATOM   1449 2HB  ALA A  91     -28.848  21.907  18.931  1.00  0.00              
ATOM   1450 3HB  ALA A  91     -27.569  21.272  19.993  1.00  0.00              
ATOM   1451  N   LEU A  92     -25.171  22.554  20.396  1.00  0.00              
ATOM   1452  CA  LEU A  92     -24.140  22.891  21.408  1.00  0.00              
ATOM   1453  C   LEU A  92     -22.893  23.509  20.769  1.00  0.00              
ATOM   1454  O   LEU A  92     -22.276  24.387  21.371  1.00  0.00              
ATOM   1455  CB  LEU A  92     -23.752  21.642  22.209  1.00  0.00              
ATOM   1456  CG  LEU A  92     -24.842  21.100  23.142  1.00  0.00              
ATOM   1457  CD1 LEU A  92     -24.407  19.766  23.734  1.00  0.00              
ATOM   1458  CD2 LEU A  92     -25.120  22.113  24.242  1.00  0.00              
ATOM   1459  H   LEU A  92     -25.288  21.591  20.115  1.00  0.00              
ATOM   1460  HA  LEU A  92     -24.533  23.641  22.094  1.00  0.00              
ATOM   1461 1HB  LEU A  92     -23.586  20.949  21.386  1.00  0.00              
ATOM   1462 2HB  LEU A  92     -22.820  21.786  22.755  1.00  0.00              
ATOM   1463  HG  LEU A  92     -25.752  20.993  22.550  1.00  0.00              
ATOM   1464 1HD1 LEU A  92     -25.187  19.389  24.395  1.00  0.00              
ATOM   1465 2HD1 LEU A  92     -24.237  19.050  22.930  1.00  0.00              
ATOM   1466 3HD1 LEU A  92     -23.487  19.903  24.301  1.00  0.00              
ATOM   1467 1HD2 LEU A  92     -25.895  21.727  24.905  1.00  0.00              
ATOM   1468 2HD2 LEU A  92     -24.208  22.289  24.814  1.00  0.00              
ATOM   1469 3HD2 LEU A  92     -25.456  23.050  23.798  1.00  0.00              
ATOM   1470  N   TRP A  93     -22.522  23.062  19.567  1.00  0.00              
ATOM   1471  CA  TRP A  93     -21.304  23.579  18.920  1.00  0.00              
ATOM   1472  C   TRP A  93     -21.560  24.965  18.357  1.00  0.00              
ATOM   1473  O   TRP A  93     -20.624  25.618  17.914  1.00  0.00              
ATOM   1474  CB  TRP A  93     -20.834  22.640  17.808  1.00  0.00              
ATOM   1475  CG  TRP A  93     -19.979  21.511  18.299  1.00  0.00              
ATOM   1476  CD1 TRP A  93     -20.369  20.221  18.502  1.00  0.00              
ATOM   1477  CD2 TRP A  93     -18.591  21.571  18.649  1.00  0.00              
ATOM   1478  NE1 TRP A  93     -19.312  19.473  18.957  1.00  0.00              
ATOM   1479  CE2 TRP A  93     -18.207  20.280  19.054  1.00  0.00              
ATOM   1480  CE3 TRP A  93     -17.634  22.593  18.657  1.00  0.00              
ATOM   1481  CZ2 TRP A  93     -16.917  19.983  19.464  1.00  0.00              
ATOM   1482  CZ3 TRP A  93     -16.340  22.295  19.066  1.00  0.00              
ATOM   1483  CH2 TRP A  93     -15.992  21.027  19.458  1.00  0.00              
ATOM   1484  H   TRP A  93     -23.074  22.363  19.090  1.00  0.00              
ATOM   1485  HA  TRP A  93     -20.504  23.667  19.655  1.00  0.00              
ATOM   1486 1HB  TRP A  93     -21.691  22.187  17.308  1.00  0.00              
ATOM   1487 2HB  TRP A  93     -20.237  23.189  17.080  1.00  0.00              
ATOM   1488  HD1 TRP A  93     -21.409  19.981  18.285  1.00  0.00              
ATOM   1489  HE1 TRP A  93     -19.342  18.489  19.184  1.00  0.00              
ATOM   1490  HE3 TRP A  93     -17.857  23.616  18.354  1.00  0.00              
ATOM   1491  HZ2 TRP A  93     -16.683  18.962  19.767  1.00  0.00              
ATOM   1492  HZ3 TRP A  93     -15.605  23.100  19.069  1.00  0.00              
ATOM   1493  HH2 TRP A  93     -14.965  20.834  19.772  1.00  0.00              
ATOM   1494  N   SER A  94     -22.823  25.400  18.378  1.00  0.00              
ATOM   1495  CA  SER A  94     -23.176  26.800  18.066  1.00  0.00              
ATOM   1496  C   SER A  94     -23.382  27.616  19.320  1.00  0.00              
ATOM   1497  O   SER A  94     -22.958  28.763  19.375  1.00  0.00              
ATOM   1498  CB  SER A  94     -24.425  26.853  17.208  1.00  0.00              
ATOM   1499  OG  SER A  94     -24.238  26.229  15.967  1.00  0.00              
ATOM   1500  H   SER A  94     -23.557  24.750  18.616  1.00  0.00              
ATOM   1501  HA  SER A  94     -22.451  27.295  17.418  1.00  0.00              
ATOM   1502 1HB  SER A  94     -25.233  26.352  17.739  1.00  0.00              
ATOM   1503 2HB  SER A  94     -24.691  27.897  17.043  1.00  0.00              
ATOM   1504  HG  SER A  94     -24.341  25.280  16.068  1.00  0.00              
ATOM   1505  N   LEU A  95     -24.035  27.020  20.321  1.00  0.00              
ATOM   1506  CA  LEU A  95     -24.225  27.671  21.594  1.00  0.00              
ATOM   1507  C   LEU A  95     -22.897  28.050  22.174  1.00  0.00              
ATOM   1508  O   LEU A  95     -22.774  29.097  22.769  1.00  0.00              
ATOM   1509  CB  LEU A  95     -24.996  26.762  22.559  1.00  0.00              
ATOM   1510  CG  LEU A  95     -26.508  26.682  22.315  1.00  0.00              
ATOM   1511  CD1 LEU A  95     -27.116  25.571  23.160  1.00  0.00              
ATOM   1512  CD2 LEU A  95     -27.148  28.022  22.646  1.00  0.00              
ATOM   1513  H   LEU A  95     -24.405  26.089  20.184  1.00  0.00              
ATOM   1514  HA  LEU A  95     -24.793  28.590  21.452  1.00  0.00              
ATOM   1515 1HB  LEU A  95     -24.527  25.809  22.317  1.00  0.00              
ATOM   1516 2HB  LEU A  95     -24.791  27.012  23.600  1.00  0.00              
ATOM   1517  HG  LEU A  95     -26.655  26.496  21.251  1.00  0.00              
ATOM   1518 1HD1 LEU A  95     -28.190  25.522  22.980  1.00  0.00              
ATOM   1519 2HD1 LEU A  95     -26.660  24.618  22.890  1.00  0.00              
ATOM   1520 3HD1 LEU A  95     -26.934  25.775  24.214  1.00  0.00              
ATOM   1521 1HD2 LEU A  95     -28.223  27.965  22.471  1.00  0.00              
ATOM   1522 2HD2 LEU A  95     -26.962  28.266  23.692  1.00  0.00              
ATOM   1523 3HD2 LEU A  95     -26.719  28.798  22.011  1.00  0.00              
ATOM   1524  N   VAL A  96     -21.905  27.198  21.996  1.00  0.00              
ATOM   1525  CA  VAL A  96     -20.565  27.486  22.494  1.00  0.00              
ATOM   1526  C   VAL A  96     -19.949  28.715  21.824  1.00  0.00              
ATOM   1527  O   VAL A  96     -19.092  29.364  22.416  1.00  0.00              
ATOM   1528  CB  VAL A  96     -19.626  26.282  22.289  1.00  0.00              
ATOM   1529  CG1 VAL A  96     -19.220  26.167  20.827  1.00  0.00              
ATOM   1530  CG2 VAL A  96     -18.396  26.409  23.174  1.00  0.00              
ATOM   1531  H   VAL A  96     -22.073  26.330  21.507  1.00  0.00              
ATOM   1532  HA  VAL A  96     -20.582  27.742  23.554  1.00  0.00              
ATOM   1533  HB  VAL A  96     -20.144  25.373  22.595  1.00  0.00              
ATOM   1534 1HG1 VAL A  96     -18.557  25.311  20.700  1.00  0.00              
ATOM   1535 2HG1 VAL A  96     -20.109  26.031  20.212  1.00  0.00              
ATOM   1536 3HG1 VAL A  96     -18.702  27.075  20.521  1.00  0.00              
ATOM   1537 1HG2 VAL A  96     -17.744  25.551  23.016  1.00  0.00              
ATOM   1538 2HG2 VAL A  96     -17.859  27.324  22.920  1.00  0.00              
ATOM   1539 3HG2 VAL A  96     -18.702  26.445  24.219  1.00  0.00              
ATOM   1540  N   VAL A  97     -20.390  29.021  20.596  1.00  0.00              
ATOM   1541  CA  VAL A  97     -19.934  30.227  19.854  1.00  0.00              
ATOM   1542  C   VAL A  97     -20.591  31.481  20.430  1.00  0.00              
ATOM   1543  O   VAL A  97     -19.931  32.502  20.581  1.00  0.00              
ATOM   1544  CB  VAL A  97     -20.256  30.141  18.350  1.00  0.00              
ATOM   1545  CG1 VAL A  97     -19.931  31.457  17.659  1.00  0.00              
ATOM   1546  CG2 VAL A  97     -19.486  28.998  17.705  1.00  0.00              
ATOM   1547  H   VAL A  97     -21.059  28.400  20.163  1.00  0.00              
ATOM   1548  HA  VAL A  97     -18.860  30.379  19.965  1.00  0.00              
ATOM   1549  HB  VAL A  97     -21.316  29.917  18.227  1.00  0.00              
ATOM   1550 1HG1 VAL A  97     -20.165  31.378  16.597  1.00  0.00              
ATOM   1551 2HG1 VAL A  97     -20.525  32.256  18.102  1.00  0.00              
ATOM   1552 3HG1 VAL A  97     -18.872  31.680  17.781  1.00  0.00              
ATOM   1553 1HG2 VAL A  97     -19.726  28.951  16.643  1.00  0.00              
ATOM   1554 2HG2 VAL A  97     -18.416  29.166  17.829  1.00  0.00              
ATOM   1555 3HG2 VAL A  97     -19.764  28.058  18.181  1.00  0.00              
ATOM   1556  N   LEU A  98     -21.889  31.394  20.749  1.00  0.00              
ATOM   1557  CA  LEU A  98     -22.599  32.481  21.460  1.00  0.00              
ATOM   1558  C   LEU A  98     -21.914  32.756  22.772  1.00  0.00              
ATOM   1559  O   LEU A  98     -21.699  33.901  23.110  1.00  0.00              
ATOM   1560  CB  LEU A  98     -24.072  32.121  21.695  1.00  0.00              
ATOM   1561  CG  LEU A  98     -24.957  32.140  20.443  1.00  0.00              
ATOM   1562  CD1 LEU A  98     -26.340  31.594  20.773  1.00  0.00              
ATOM   1563  CD2 LEU A  98     -25.052  33.562  19.908  1.00  0.00              
ATOM   1564  H   LEU A  98     -22.397  30.559  20.494  1.00  0.00              
ATOM   1565  HA  LEU A  98     -22.559  33.393  20.865  1.00  0.00              
ATOM   1566 1HB  LEU A  98     -23.950  31.099  22.051  1.00  0.00              
ATOM   1567 2HB  LEU A  98     -24.514  32.730  22.484  1.00  0.00              
ATOM   1568  HG  LEU A  98     -24.461  31.532  19.686  1.00  0.00              
ATOM   1569 1HD1 LEU A  98     -26.961  31.612  19.877  1.00  0.00              
ATOM   1570 2HD1 LEU A  98     -26.250  30.569  21.131  1.00  0.00              
ATOM   1571 3HD1 LEU A  98     -26.799  32.210  21.545  1.00  0.00              
ATOM   1572 1HD2 LEU A  98     -25.681  33.574  19.018  1.00  0.00              
ATOM   1573 2HD2 LEU A  98     -25.487  34.209  20.670  1.00  0.00              
ATOM   1574 3HD2 LEU A  98     -24.055  33.922  19.653  1.00  0.00              
ATOM   1575  N   ALA A  99     -21.570  31.700  23.503  1.00  0.00              
ATOM   1576  CA  ALA A  99     -20.896  31.826  24.796  1.00  0.00              
ATOM   1577  C   ALA A  99     -19.547  32.507  24.689  1.00  0.00              
ATOM   1578  O   ALA A  99     -19.287  33.473  25.398  1.00  0.00              
ATOM   1579  CB  ALA A  99     -20.735  30.456  25.438  1.00  0.00              
ATOM   1580  H   ALA A  99     -21.785  30.780  23.147  1.00  0.00              
ATOM   1581  HA  ALA A  99     -21.507  32.449  25.449  1.00  0.00              
ATOM   1582 1HB  ALA A  99     -20.239  30.563  26.403  1.00  0.00              
ATOM   1583 2HB  ALA A  99     -21.717  30.005  25.584  1.00  0.00              
ATOM   1584 3HB  ALA A  99     -20.135  29.819  24.791  1.00  0.00              
ATOM   1585  N   ILE A 100     -18.689  32.003  23.803  1.00  0.00              
ATOM   1586  CA  ILE A 100     -17.328  32.550  23.662  1.00  0.00              
ATOM   1587  C   ILE A 100     -17.401  33.995  23.139  1.00  0.00              
ATOM   1588  O   ILE A 100     -16.865  34.903  23.766  1.00  0.00              
ATOM   1589  CB  ILE A 100     -16.462  31.704  22.711  1.00  0.00              
ATOM   1590  CG1 ILE A 100     -16.184  30.329  23.324  1.00  0.00              
ATOM   1591  CG2 ILE A 100     -15.160  32.423  22.395  1.00  0.00              
ATOM   1592  CD1 ILE A 100     -15.612  29.328  22.345  1.00  0.00              
ATOM   1593  H   ILE A 100     -18.973  31.232  23.216  1.00  0.00              
ATOM   1594  HA  ILE A 100     -16.837  32.613  24.632  1.00  0.00              
ATOM   1595  HB  ILE A 100     -17.014  31.530  21.788  1.00  0.00              
ATOM   1596 1HG1 ILE A 100     -15.483  30.476  24.145  1.00  0.00              
ATOM   1597 2HG1 ILE A 100     -17.128  29.952  23.717  1.00  0.00              
ATOM   1598 1HG2 ILE A 100     -14.560  31.810  21.722  1.00  0.00              
ATOM   1599 2HG2 ILE A 100     -15.378  33.378  21.918  1.00  0.00              
ATOM   1600 3HG2 ILE A 100     -14.606  32.596  23.318  1.00  0.00              
ATOM   1601 1HD1 ILE A 100     -15.441  28.378  22.853  1.00  0.00              
ATOM   1602 2HD1 ILE A 100     -16.313  29.179  21.524  1.00  0.00              
ATOM   1603 3HD1 ILE A 100     -14.667  29.702  21.952  1.00  0.00              
ATOM   1604  N   GLU A 101     -18.069  34.180  21.999  1.00  0.00              
ATOM   1605  CA  GLU A 101     -18.167  35.485  21.323  1.00  0.00              
ATOM   1606  C   GLU A 101     -18.836  36.532  22.195  1.00  0.00              
ATOM   1607  O   GLU A 101     -18.346  37.639  22.290  1.00  0.00              
ATOM   1608  CB  GLU A 101     -18.933  35.352  20.005  1.00  0.00              
ATOM   1609  CG  GLU A 101     -18.199  34.565  18.928  1.00  0.00              
ATOM   1610  CD  GLU A 101     -16.961  35.286  18.474  1.00  0.00              
ATOM   1611  OE1 GLU A 101     -17.083  36.372  17.960  1.00  0.00              
ATOM   1612  OE2 GLU A 101     -15.885  34.804  18.741  1.00  0.00              
ATOM   1613  H   GLU A 101     -18.527  33.379  21.589  1.00  0.00              
ATOM   1614  HA  GLU A 101     -17.168  35.866  21.108  1.00  0.00              
ATOM   1615 1HB  GLU A 101     -19.878  34.858  20.235  1.00  0.00              
ATOM   1616 2HB  GLU A 101     -19.129  36.362  19.646  1.00  0.00              
ATOM   1617 1HG  GLU A 101     -17.937  33.552  19.234  1.00  0.00              
ATOM   1618 2HG  GLU A 101     -18.916  34.523  18.109  1.00  0.00              
ATOM   1619  N   ARG A 102     -19.965  36.181  22.832  1.00  0.00              
ATOM   1620  CA  ARG A 102     -20.660  37.142  23.721  1.00  0.00              
ATOM   1621  C   ARG A 102     -19.840  37.481  24.968  1.00  0.00              
ATOM   1622  O   ARG A 102     -19.832  38.652  25.394  1.00  0.00              
ATOM   1623  CB  ARG A 102     -22.053  36.664  24.103  1.00  0.00              
ATOM   1624  CG  ARG A 102     -22.877  37.665  24.899  1.00  0.00              
ATOM   1625  CD  ARG A 102     -23.286  38.869  24.131  1.00  0.00              
ATOM   1626  NE  ARG A 102     -24.305  39.679  24.779  1.00  0.00              
ATOM   1627  CZ  ARG A 102     -24.753  40.862  24.314  1.00  0.00              
ATOM   1628  NH1 ARG A 102     -24.249  41.394  23.223  1.00  0.00              
ATOM   1629  NH2 ARG A 102     -25.695  41.485  24.999  1.00  0.00              
ATOM   1630  H   ARG A 102     -20.350  35.255  22.711  1.00  0.00              
ATOM   1631  HA  ARG A 102     -20.812  38.086  23.197  1.00  0.00              
ATOM   1632 1HB  ARG A 102     -22.574  36.427  23.177  1.00  0.00              
ATOM   1633 2HB  ARG A 102     -21.927  35.756  24.692  1.00  0.00              
ATOM   1634 1HG  ARG A 102     -23.781  37.168  25.251  1.00  0.00              
ATOM   1635 2HG  ARG A 102     -22.288  37.995  25.755  1.00  0.00              
ATOM   1636 1HD  ARG A 102     -22.414  39.504  23.977  1.00  0.00              
ATOM   1637 2HD  ARG A 102     -23.683  38.556  23.166  1.00  0.00              
ATOM   1638  HE  ARG A 102     -24.820  39.506  25.633  1.00  0.00              
ATOM   1639 1HH1 ARG A 102     -23.517  40.913  22.721  1.00  0.00              
ATOM   1640 2HH1 ARG A 102     -24.598  42.282  22.891  1.00  0.00              
ATOM   1641 1HH2 ARG A 102     -26.059  41.070  25.846  1.00  0.00              
ATOM   1642 2HH2 ARG A 102     -26.048  42.373  24.673  1.00  0.00              
ATOM   1643  N   TYR A 103     -19.151  36.491  25.554  1.00  0.00              
ATOM   1644  CA  TYR A 103     -18.252  36.799  26.669  1.00  0.00              
ATOM   1645  C   TYR A 103     -17.170  37.771  26.213  1.00  0.00              
ATOM   1646  O   TYR A 103     -16.797  38.672  26.960  1.00  0.00              
ATOM   1647  CB  TYR A 103     -17.618  35.523  27.227  1.00  0.00              
ATOM   1648  CG  TYR A 103     -16.530  35.775  28.248  1.00  0.00              
ATOM   1649  CD1 TYR A 103     -16.818  36.385  29.460  1.00  0.00              
ATOM   1650  CD2 TYR A 103     -15.219  35.400  27.996  1.00  0.00              
ATOM   1651  CE1 TYR A 103     -15.829  36.618  30.395  1.00  0.00              
ATOM   1652  CE2 TYR A 103     -14.221  35.628  28.924  1.00  0.00              
ATOM   1653  CZ  TYR A 103     -14.530  36.237  30.123  1.00  0.00              
ATOM   1654  OH  TYR A 103     -13.541  36.465  31.052  1.00  0.00              
ATOM   1655  H   TYR A 103     -19.238  35.534  25.242  1.00  0.00              
ATOM   1656  HA  TYR A 103     -18.810  37.285  27.470  1.00  0.00              
ATOM   1657 1HB  TYR A 103     -18.417  34.939  27.685  1.00  0.00              
ATOM   1658 2HB  TYR A 103     -17.203  34.973  26.383  1.00  0.00              
ATOM   1659  HD1 TYR A 103     -17.846  36.683  29.668  1.00  0.00              
ATOM   1660  HD2 TYR A 103     -14.981  34.920  27.047  1.00  0.00              
ATOM   1661  HE1 TYR A 103     -16.069  37.099  31.343  1.00  0.00              
ATOM   1662  HE2 TYR A 103     -13.196  35.327  28.708  1.00  0.00              
ATOM   1663  HH  TYR A 103     -12.677  36.161  30.762  1.00  0.00              
ATOM   1664  N   VAL A 104     -16.665  37.603  25.000  1.00  0.00              
ATOM   1665  CA  VAL A 104     -15.706  38.609  24.478  1.00  0.00              
ATOM   1666  C   VAL A 104     -16.368  39.980  24.289  1.00  0.00              
ATOM   1667  O   VAL A 104     -15.787  40.981  24.681  1.00  0.00              
ATOM   1668  CB  VAL A 104     -15.094  38.167  23.135  1.00  0.00              
ATOM   1669  CG1 VAL A 104     -14.251  39.285  22.540  1.00  0.00              
ATOM   1670  CG2 VAL A 104     -14.257  36.911  23.318  1.00  0.00              
ATOM   1671  H   VAL A 104     -16.913  36.813  24.422  1.00  0.00              
ATOM   1672  HA  VAL A 104     -14.895  38.789  25.185  1.00  0.00              
ATOM   1673  HB  VAL A 104     -15.900  37.913  22.446  1.00  0.00              
ATOM   1674 1HG1 VAL A 104     -13.827  38.956  21.591  1.00  0.00              
ATOM   1675 2HG1 VAL A 104     -14.876  40.162  22.372  1.00  0.00              
ATOM   1676 3HG1 VAL A 104     -13.445  39.539  23.228  1.00  0.00              
ATOM   1677 1HG2 VAL A 104     -13.833  36.612  22.360  1.00  0.00              
ATOM   1678 2HG2 VAL A 104     -13.452  37.111  24.025  1.00  0.00              
ATOM   1679 3HG2 VAL A 104     -14.886  36.107  23.702  1.00  0.00              
ATOM   1680  N   VAL A 105     -17.565  40.012  23.707  1.00  0.00              
ATOM   1681  CA  VAL A 105     -18.264  41.274  23.495  1.00  0.00              
ATOM   1682  C   VAL A 105     -18.339  42.086  24.773  1.00  0.00              
ATOM   1683  O   VAL A 105     -17.935  43.241  24.780  1.00  0.00              
ATOM   1684  CB  VAL A 105     -19.691  41.049  22.961  1.00  0.00              
ATOM   1685  CG1 VAL A 105     -20.495  42.339  23.029  1.00  0.00              
ATOM   1686  CG2 VAL A 105     -19.650  40.524  21.534  1.00  0.00              
ATOM   1687  H   VAL A 105     -18.000  39.152  23.407  1.00  0.00              
ATOM   1688  HA  VAL A 105     -17.727  41.911  22.791  1.00  0.00              
ATOM   1689  HB  VAL A 105     -20.179  40.284  23.565  1.00  0.00              
ATOM   1690 1HG1 VAL A 105     -21.501  42.161  22.649  1.00  0.00              
ATOM   1691 2HG1 VAL A 105     -20.554  42.676  24.064  1.00  0.00              
ATOM   1692 3HG1 VAL A 105     -20.009  43.103  22.424  1.00  0.00              
ATOM   1693 1HG2 VAL A 105     -20.666  40.370  21.173  1.00  0.00              
ATOM   1694 2HG2 VAL A 105     -19.143  41.248  20.895  1.00  0.00              
ATOM   1695 3HG2 VAL A 105     -19.109  39.577  21.510  1.00  0.00              
ATOM   1696  N   VAL A 106     -18.845  41.487  25.850  1.00  0.00              
ATOM   1697  CA  VAL A 106     -19.033  42.211  27.125  1.00  0.00              
ATOM   1698  C   VAL A 106     -17.743  42.701  27.797  1.00  0.00              
ATOM   1699  O   VAL A 106     -17.816  43.436  28.791  1.00  0.00              
ATOM   1700  CB  VAL A 106     -19.789  41.331  28.139  1.00  0.00              
ATOM   1701  CG1 VAL A 106     -21.176  40.987  27.615  1.00  0.00              
ATOM   1702  CG2 VAL A 106     -19.003  40.062  28.433  1.00  0.00              
ATOM   1703  H   VAL A 106     -19.107  40.514  25.794  1.00  0.00              
ATOM   1704  HA  VAL A 106     -19.585  43.140  26.977  1.00  0.00              
ATOM   1705  HB  VAL A 106     -19.880  41.873  29.080  1.00  0.00              
ATOM   1706 1HG1 VAL A 106     -21.696  40.365  28.344  1.00  0.00              
ATOM   1707 2HG1 VAL A 106     -21.741  41.905  27.453  1.00  0.00              
ATOM   1708 3HG1 VAL A 106     -21.086  40.444  26.675  1.00  0.00              
ATOM   1709 1HG2 VAL A 106     -19.551  39.453  29.151  1.00  0.00              
ATOM   1710 2HG2 VAL A 106     -18.864  39.499  27.510  1.00  0.00              
ATOM   1711 3HG2 VAL A 106     -18.030  40.325  28.849  1.00  0.00              
ATOM   1712  N   CYS A 107     -16.581  42.305  27.274  1.00  0.00              
ATOM   1713  CA  CYS A 107     -15.286  42.777  27.794  1.00  0.00              
ATOM   1714  C   CYS A 107     -14.371  43.295  26.685  1.00  0.00              
ATOM   1715  O   CYS A 107     -13.218  43.637  26.947  1.00  0.00              
ATOM   1716  CB  CYS A 107     -14.697  41.513  28.421  1.00  0.00              
ATOM   1717  SG  CYS A 107     -14.249  40.226  27.233  1.00  0.00              
ATOM   1718  H   CYS A 107     -16.593  41.661  26.496  1.00  0.00              
ATOM   1719  HA  CYS A 107     -15.382  43.540  28.567  1.00  0.00              
ATOM   1720 1HB  CYS A 107     -13.784  41.753  28.967  1.00  0.00              
ATOM   1721 2HB  CYS A 107     -15.419  41.059  29.100  1.00  0.00              
ATOM   1722  HG  CYS A 107     -13.348  40.951  26.577  1.00  0.00              
ATOM   1723  N   LYS A 108     -14.880  43.352  25.447  1.00  0.00              
ATOM   1724  CA  LYS A 108     -14.093  43.832  24.316  1.00  0.00              
ATOM   1725  C   LYS A 108     -14.975  44.437  23.232  1.00  0.00              
ATOM   1726  O   LYS A 108     -15.917  43.802  22.758  1.00  0.00              
ATOM   1727  CB  LYS A 108     -13.253  42.695  23.732  1.00  0.00              
ATOM   1728  CG  LYS A 108     -12.315  43.119  22.609  1.00  0.00              
ATOM   1729  CD  LYS A 108     -11.429  41.965  22.163  1.00  0.00              
ATOM   1730  CE  LYS A 108     -10.401  41.612  23.227  1.00  0.00              
ATOM   1731  NZ  LYS A 108      -9.499  40.514  22.786  1.00  0.00              
ATOM   1732  H   LYS A 108     -15.832  43.054  25.293  1.00  0.00              
ATOM   1733  HA  LYS A 108     -13.424  44.628  24.644  1.00  0.00              
ATOM   1734 1HB  LYS A 108     -12.670  42.275  24.552  1.00  0.00              
ATOM   1735 2HB  LYS A 108     -13.948  41.943  23.358  1.00  0.00              
ATOM   1736 1HG  LYS A 108     -12.916  43.463  21.767  1.00  0.00              
ATOM   1737 2HG  LYS A 108     -11.692  43.938  22.969  1.00  0.00              
ATOM   1738 1HD  LYS A 108     -12.061  41.099  21.965  1.00  0.00              
ATOM   1739 2HD  LYS A 108     -10.917  42.256  21.246  1.00  0.00              
ATOM   1740 1HE  LYS A 108      -9.811  42.502  23.442  1.00  0.00              
ATOM   1741 2HE  LYS A 108     -10.933  41.304  24.127  1.00  0.00              
ATOM   1742 1HZ  LYS A 108      -8.833  40.310  23.519  1.00  0.00              
ATOM   1743 2HZ  LYS A 108     -10.045  39.687  22.588  1.00  0.00              
ATOM   1744 3HZ  LYS A 108      -9.005  40.799  21.953  1.00  0.00              
ATOM   1745  N   PRO A 109     -14.664  45.669  22.843  1.00  0.00              
ATOM   1746  CA  PRO A 109     -15.399  46.347  21.783  1.00  0.00              
ATOM   1747  C   PRO A 109     -15.500  45.459  20.549  1.00  0.00              
ATOM   1748  O   PRO A 109     -14.518  44.841  20.135  1.00  0.00              
ATOM   1749  CB  PRO A 109     -14.591  47.620  21.516  1.00  0.00              
ATOM   1750  CG  PRO A 109     -13.918  47.912  22.814  1.00  0.00              
ATOM   1751  CD  PRO A 109     -13.596  46.567  23.407  1.00  0.00              
ATOM   1752  HA  PRO A 109     -16.438  46.573  22.063  1.00  0.00              
ATOM   1753 1HB  PRO A 109     -13.856  47.470  20.711  1.00  0.00              
ATOM   1754 2HB  PRO A 109     -15.240  48.453  21.208  1.00  0.00              
ATOM   1755 1HG  PRO A 109     -13.005  48.507  22.664  1.00  0.00              
ATOM   1756 2HG  PRO A 109     -14.574  48.492  23.480  1.00  0.00              
ATOM   1757 1HD  PRO A 109     -12.594  46.214  23.120  1.00  0.00              
ATOM   1758 2HD  PRO A 109     -13.628  46.579  24.507  1.00  0.00              
ATOM   1759  N   MET A 110     -16.691  45.401  19.964  1.00  0.00              
ATOM   1760  CA  MET A 110     -16.948  44.514  18.835  1.00  0.00              
ATOM   1761  C   MET A 110     -15.997  44.790  17.678  1.00  0.00              
ATOM   1762  O   MET A 110     -15.581  43.873  16.970  1.00  0.00              
ATOM   1763  CB  MET A 110     -18.397  44.661  18.372  1.00  0.00              
ATOM   1764  CG  MET A 110     -19.425  44.067  19.324  1.00  0.00              
ATOM   1765  SD  MET A 110     -21.121  44.323  18.763  1.00  0.00              
ATOM   1766  CE  MET A 110     -22.037  43.537  20.086  1.00  0.00              
ATOM   1767  H   MET A 110     -17.439  45.985  20.310  1.00  0.00              
ATOM   1768  HA  MET A 110     -16.779  43.479  19.130  1.00  0.00              
ATOM   1769 1HB  MET A 110     -18.585  45.727  18.252  1.00  0.00              
ATOM   1770 2HB  MET A 110     -18.472  44.167  17.402  1.00  0.00              
ATOM   1771 1HG  MET A 110     -19.234  42.998  19.407  1.00  0.00              
ATOM   1772 2HG  MET A 110     -19.296  44.537  20.299  1.00  0.00              
ATOM   1773 1HE  MET A 110     -23.105  43.613  19.884  1.00  0.00              
ATOM   1774 2HE  MET A 110     -21.752  42.486  20.151  1.00  0.00              
ATOM   1775 3HE  MET A 110     -21.810  44.035  21.030  1.00  0.00              
ATOM   1776  N   SER A 111     -15.656  46.061  17.488  1.00  0.00              
ATOM   1777  CA  SER A 111     -14.845  46.475  16.351  1.00  0.00              
ATOM   1778  C   SER A 111     -13.423  45.936  16.446  1.00  0.00              
ATOM   1779  O   SER A 111     -12.685  45.925  15.461  1.00  0.00              
ATOM   1780  CB  SER A 111     -14.827  47.988  16.251  1.00  0.00              
ATOM   1781  OG  SER A 111     -14.167  48.580  17.335  1.00  0.00              
ATOM   1782  H   SER A 111     -15.967  46.757  18.151  1.00  0.00              
ATOM   1783  HA  SER A 111     -15.276  46.198  15.388  1.00  0.00              
ATOM   1784 1HB  SER A 111     -14.319  48.270  15.329  1.00  0.00              
ATOM   1785 2HB  SER A 111     -15.855  48.348  16.222  1.00  0.00              
ATOM   1786  HG  SER A 111     -14.178  49.535  17.234  1.00  0.00              
ATOM   1787  N   ASN A 112     -13.045  45.488  17.639  1.00  0.00              
ATOM   1788  CA  ASN A 112     -11.703  44.965  17.870  1.00  0.00              
ATOM   1789  C   ASN A 112     -11.535  43.574  17.274  1.00  0.00              
ATOM   1790  O   ASN A 112     -10.415  43.114  17.054  1.00  0.00              
ATOM   1791  CB  ASN A 112     -11.366  44.944  19.350  1.00  0.00              
ATOM   1792  CG  ASN A 112     -11.098  46.305  19.929  1.00  0.00              
ATOM   1793  OD1 ASN A 112     -10.914  47.287  19.201  1.00  0.00              
ATOM   1794  ND2 ASN A 112     -10.994  46.353  21.233  1.00  0.00              
ATOM   1795  H   ASN A 112     -13.703  45.511  18.404  1.00  0.00              
ATOM   1796  HA  ASN A 112     -10.968  45.600  17.374  1.00  0.00              
ATOM   1797 1HB  ASN A 112     -11.971  44.369  20.052  1.00  0.00              
ATOM   1798 2HB  ASN A 112     -10.414  44.437  19.190  1.00  0.00              
ATOM   1799 1HD2 ASN A 112     -10.817  47.227  21.688  1.00  0.00              
ATOM   1800 2HD2 ASN A 112     -11.092  45.518  21.774  1.00  0.00              
ATOM   1801  N   PHE A 113     -12.655  42.908  17.015  1.00  0.00              
ATOM   1802  CA  PHE A 113     -12.635  41.579  16.417  1.00  0.00              
ATOM   1803  C   PHE A 113     -13.760  41.420  15.402  1.00  0.00              
ATOM   1804  O   PHE A 113     -14.092  40.305  14.998  1.00  0.00              
ATOM   1805  CB  PHE A 113     -12.744  40.502  17.498  1.00  0.00              
ATOM   1806  CG  PHE A 113     -13.942  40.659  18.391  1.00  0.00              
ATOM   1807  CD1 PHE A 113     -15.080  39.892  18.190  1.00  0.00              
ATOM   1808  CD2 PHE A 113     -13.934  41.575  19.432  1.00  0.00              
ATOM   1809  CE1 PHE A 113     -16.183  40.036  19.011  1.00  0.00              
ATOM   1810  CE2 PHE A 113     -15.034  41.720  20.255  1.00  0.00              
ATOM   1811  CZ  PHE A 113     -16.160  40.950  20.044  1.00  0.00              
ATOM   1812  H   PHE A 113     -13.544  43.334  17.237  1.00  0.00              
ATOM   1813  HA  PHE A 113     -11.701  41.432  15.873  1.00  0.00              
ATOM   1814 1HB  PHE A 113     -12.824  39.517  17.040  1.00  0.00              
ATOM   1815 2HB  PHE A 113     -11.868  40.531  18.145  1.00  0.00              
ATOM   1816  HD1 PHE A 113     -15.098  39.169  17.375  1.00  0.00              
ATOM   1817  HD2 PHE A 113     -13.045  42.184  19.599  1.00  0.00              
ATOM   1818  HE1 PHE A 113     -17.070  39.427  18.842  1.00  0.00              
ATOM   1819  HE2 PHE A 113     -15.014  42.443  21.071  1.00  0.00              
ATOM   1820  HZ  PHE A 113     -17.029  41.065  20.690  1.00  0.00              
ATOM   1821  N   ARG A 114     -14.344  42.541  14.994  1.00  0.00              
ATOM   1822  CA  ARG A 114     -15.235  42.564  13.840  1.00  0.00              
ATOM   1823  C   ARG A 114     -16.471  41.700  14.057  1.00  0.00              
ATOM   1824  O   ARG A 114     -16.796  40.846  13.233  1.00  0.00              
ATOM   1825  CB  ARG A 114     -14.514  42.182  12.556  1.00  0.00              
ATOM   1826  CG  ARG A 114     -13.395  43.126  12.146  1.00  0.00              
ATOM   1827  CD  ARG A 114     -12.824  42.852  10.802  1.00  0.00              
ATOM   1828  NE  ARG A 114     -11.614  43.598  10.498  1.00  0.00              
ATOM   1829  CZ  ARG A 114     -10.974  43.568   9.312  1.00  0.00              
ATOM   1830  NH1 ARG A 114     -11.402  42.806   8.331  1.00  0.00              
ATOM   1831  NH2 ARG A 114      -9.890  44.310   9.169  1.00  0.00              
ATOM   1832  H   ARG A 114     -14.165  43.400  15.495  1.00  0.00              
ATOM   1833  HA  ARG A 114     -15.601  43.579  13.677  1.00  0.00              
ATOM   1834 1HB  ARG A 114     -14.104  41.184  12.706  1.00  0.00              
ATOM   1835 2HB  ARG A 114     -15.265  42.151  11.767  1.00  0.00              
ATOM   1836 1HG  ARG A 114     -13.784  44.145  12.143  1.00  0.00              
ATOM   1837 2HG  ARG A 114     -12.589  43.047  12.876  1.00  0.00              
ATOM   1838 1HD  ARG A 114     -12.581  41.792  10.730  1.00  0.00              
ATOM   1839 2HD  ARG A 114     -13.564  43.107  10.044  1.00  0.00              
ATOM   1840  HE  ARG A 114     -11.079  44.225  11.084  1.00  0.00              
ATOM   1841 1HH1 ARG A 114     -12.223  42.231   8.462  1.00  0.00              
ATOM   1842 2HH1 ARG A 114     -10.909  42.797   7.450  1.00  0.00              
ATOM   1843 1HH2 ARG A 114      -9.564  44.877   9.940  1.00  0.00              
ATOM   1844 2HH2 ARG A 114      -9.391  44.305   8.292  1.00  0.00              
ATOM   1845  N   PHE A 115     -17.158  41.928  15.172  1.00  0.00              
ATOM   1846  CA  PHE A 115     -18.398  41.221  15.465  1.00  0.00              
ATOM   1847  C   PHE A 115     -19.544  41.780  14.631  1.00  0.00              
ATOM   1848  O   PHE A 115     -20.448  42.429  15.157  1.00  0.00              
ATOM   1849  CB  PHE A 115     -18.732  41.314  16.955  1.00  0.00              
ATOM   1850  CG  PHE A 115     -19.759  40.316  17.410  1.00  0.00              
ATOM   1851  CD1 PHE A 115     -19.461  38.963  17.452  1.00  0.00              
ATOM   1852  CD2 PHE A 115     -21.025  40.729  17.795  1.00  0.00              
ATOM   1853  CE1 PHE A 115     -20.405  38.044  17.870  1.00  0.00              
ATOM   1854  CE2 PHE A 115     -21.971  39.814  18.214  1.00  0.00              
ATOM   1855  CZ  PHE A 115     -21.660  38.469  18.251  1.00  0.00              
ATOM   1856  H   PHE A 115     -16.811  42.608  15.833  1.00  0.00              
ATOM   1857  HA  PHE A 115     -18.296  40.168  15.198  1.00  0.00              
ATOM   1858 1HB  PHE A 115     -17.838  41.135  17.552  1.00  0.00              
ATOM   1859 2HB  PHE A 115     -19.131  42.300  17.188  1.00  0.00              
ATOM   1860  HD1 PHE A 115     -18.468  38.626  17.151  1.00  0.00              
ATOM   1861  HD2 PHE A 115     -21.271  41.791  17.766  1.00  0.00              
ATOM   1862  HE1 PHE A 115     -20.157  36.983  17.898  1.00  0.00              
ATOM   1863  HE2 PHE A 115     -22.962  40.151  18.515  1.00  0.00              
ATOM   1864  HZ  PHE A 115     -22.405  37.746  18.580  1.00  0.00              
ATOM   1865  N   GLY A 116     -19.500  41.524  13.328  1.00  0.00              
ATOM   1866  CA  GLY A 116     -20.522  42.023  12.414  1.00  0.00              
ATOM   1867  C   GLY A 116     -21.360  40.875  11.867  1.00  0.00              
ATOM   1868  O   GLY A 116     -21.243  39.736  12.319  1.00  0.00              
ATOM   1869  H   GLY A 116     -18.739  40.970  12.960  1.00  0.00              
ATOM   1870 1HA  GLY A 116     -21.170  42.718  12.949  1.00  0.00              
ATOM   1871 2HA  GLY A 116     -20.038  42.541  11.587  1.00  0.00              
ATOM   1872  N   GLU A 117     -22.186  41.226  10.903  1.00  0.00              
ATOM   1873  CA  GLU A 117     -23.153  40.301  10.325  1.00  0.00              
ATOM   1874  C   GLU A 117     -22.461  39.155   9.597  1.00  0.00              
ATOM   1875  O   GLU A 117     -22.771  37.986   9.824  1.00  0.00              
ATOM   1876  CB  GLU A 117     -24.092  41.038   9.369  1.00  0.00              
ATOM   1877  CG  GLU A 117     -25.114  41.933  10.056  1.00  0.00              
ATOM   1878  CD  GLU A 117     -26.059  42.548   9.061  1.00  0.00              
ATOM   1879  OE1 GLU A 117     -26.665  41.816   8.315  1.00  0.00              
ATOM   1880  OE2 GLU A 117     -26.260  43.738   9.121  1.00  0.00              
ATOM   1881  H   GLU A 117     -22.142  42.173  10.554  1.00  0.00              
ATOM   1882  HA  GLU A 117     -23.748  39.846  11.117  1.00  0.00              
ATOM   1883 1HB  GLU A 117     -23.467  41.642   8.711  1.00  0.00              
ATOM   1884 2HB  GLU A 117     -24.611  40.279   8.782  1.00  0.00              
ATOM   1885 1HG  GLU A 117     -25.686  41.422  10.831  1.00  0.00              
ATOM   1886 2HG  GLU A 117     -24.506  42.714  10.510  1.00  0.00              
ATOM   1887  N   ASN A 118     -21.522  39.499   8.723  1.00  0.00              
ATOM   1888  CA  ASN A 118     -20.800  38.500   7.942  1.00  0.00              
ATOM   1889  C   ASN A 118     -19.938  37.649   8.865  1.00  0.00              
ATOM   1890  O   ASN A 118     -19.762  36.452   8.637  1.00  0.00              
ATOM   1891  CB  ASN A 118     -19.951  39.137   6.856  1.00  0.00              
ATOM   1892  CG  ASN A 118     -20.751  39.688   5.709  1.00  0.00              
ATOM   1893  OD1 ASN A 118     -21.904  39.302   5.487  1.00  0.00              
ATOM   1894  ND2 ASN A 118     -20.116  40.528   4.931  1.00  0.00              
ATOM   1895  H   ASN A 118     -21.301  40.476   8.595  1.00  0.00              
ATOM   1896  HA  ASN A 118     -21.508  37.832   7.450  1.00  0.00              
ATOM   1897 1HB  ASN A 118     -19.156  39.840   7.109  1.00  0.00              
ATOM   1898 2HB  ASN A 118     -19.512  38.186   6.554  1.00  0.00              
ATOM   1899 1HD2 ASN A 118     -20.586  40.936   4.147  1.00  0.00              
ATOM   1900 2HD2 ASN A 118     -19.163  40.763   5.120  1.00  0.00              
ATOM   1901  N   HIS A 119     -19.403  38.273   9.909  1.00  0.00              
ATOM   1902  CA  HIS A 119     -18.630  37.532  10.921  1.00  0.00              
ATOM   1903  C   HIS A 119     -19.476  36.401  11.511  1.00  0.00              
ATOM   1904  O   HIS A 119     -19.035  35.264  11.529  1.00  0.00              
ATOM   1905  CB  HIS A 119     -18.147  38.465  12.036  1.00  0.00              
ATOM   1906  CG  HIS A 119     -17.528  37.747  13.195  1.00  0.00              
ATOM   1907  ND1 HIS A 119     -16.274  37.178  13.134  1.00  0.00              
ATOM   1908  CD2 HIS A 119     -17.992  37.505  14.444  1.00  0.00              
ATOM   1909  CE1 HIS A 119     -15.992  36.617  14.297  1.00  0.00              
ATOM   1910  NE2 HIS A 119     -17.017  36.801  15.108  1.00  0.00              
ATOM   1911  H   HIS A 119     -19.524  39.270  10.015  1.00  0.00              
ATOM   1912  HA  HIS A 119     -17.760  37.072  10.453  1.00  0.00              
ATOM   1913 1HB  HIS A 119     -17.388  39.148  11.652  1.00  0.00              
ATOM   1914 2HB  HIS A 119     -18.983  39.039  12.434  1.00  0.00              
ATOM   1915  HD2 HIS A 119     -18.924  37.757  14.950  1.00  0.00              
ATOM   1916  HE1 HIS A 119     -15.039  36.112  14.453  1.00  0.00              
ATOM   1917  HE2 HIS A 119     -17.084  36.480  16.063  1.00  0.00              
ATOM   1918  N   ALA A 120     -20.683  36.724  11.991  1.00  0.00              
ATOM   1919  CA  ALA A 120     -21.605  35.717  12.554  1.00  0.00              
ATOM   1920  C   ALA A 120     -22.048  34.689  11.494  1.00  0.00              
ATOM   1921  O   ALA A 120     -22.179  33.513  11.806  1.00  0.00              
ATOM   1922  CB  ALA A 120     -22.819  36.401  13.167  1.00  0.00              
ATOM   1923  H   ALA A 120     -20.969  37.693  11.965  1.00  0.00              
ATOM   1924  HA  ALA A 120     -21.084  35.164  13.336  1.00  0.00              
ATOM   1925 1HB  ALA A 120     -23.488  35.648  13.583  1.00  0.00              
ATOM   1926 2HB  ALA A 120     -22.495  37.076  13.960  1.00  0.00              
ATOM   1927 3HB  ALA A 120     -23.344  36.967  12.400  1.00  0.00              
ATOM   1928  N   ILE A 121     -22.276  35.139  10.254  1.00  0.00              
ATOM   1929  CA  ILE A 121     -22.625  34.212   9.153  1.00  0.00              
ATOM   1930  C   ILE A 121     -21.541  33.171   8.902  1.00  0.00              
ATOM   1931  O   ILE A 121     -21.854  32.008   8.646  1.00  0.00              
ATOM   1932  CB  ILE A 121     -22.886  34.969   7.839  1.00  0.00              
ATOM   1933  CG1 ILE A 121     -24.173  35.792   7.943  1.00  0.00              
ATOM   1934  CG2 ILE A 121     -22.965  33.998   6.671  1.00  0.00              
ATOM   1935  CD1 ILE A 121     -24.355  36.787   6.820  1.00  0.00              
ATOM   1936  H   ILE A 121     -22.209  36.128  10.061  1.00  0.00              
ATOM   1937  HA  ILE A 121     -23.503  33.622   9.412  1.00  0.00              
ATOM   1938  HB  ILE A 121     -22.075  35.677   7.669  1.00  0.00              
ATOM   1939 1HG1 ILE A 121     -25.007  35.090   7.945  1.00  0.00              
ATOM   1940 2HG1 ILE A 121     -24.143  36.321   8.896  1.00  0.00              
ATOM   1941 1HG2 ILE A 121     -23.150  34.549   5.750  1.00  0.00              
ATOM   1942 2HG2 ILE A 121     -22.024  33.455   6.586  1.00  0.00              
ATOM   1943 3HG2 ILE A 121     -23.777  33.290   6.840  1.00  0.00              
ATOM   1944 1HD1 ILE A 121     -25.288  37.332   6.963  1.00  0.00              
ATOM   1945 2HD1 ILE A 121     -23.521  37.491   6.818  1.00  0.00              
ATOM   1946 3HD1 ILE A 121     -24.386  36.260   5.867  1.00  0.00              
ATOM   1947  N   MET A 122     -20.279  33.595   8.972  1.00  0.00              
ATOM   1948  CA  MET A 122     -19.139  32.679   8.867  1.00  0.00              
ATOM   1949  C   MET A 122     -19.085  31.744  10.083  1.00  0.00              
ATOM   1950  O   MET A 122     -18.756  30.579   9.940  1.00  0.00              
ATOM   1951  CB  MET A 122     -17.836  33.466   8.740  1.00  0.00              
ATOM   1952  CG  MET A 122     -17.659  34.179   7.406  1.00  0.00              
ATOM   1953  SD  MET A 122     -16.012  34.888   7.211  1.00  0.00              
ATOM   1954  CE  MET A 122     -16.121  36.302   8.305  1.00  0.00              
ATOM   1955  H   MET A 122     -20.106  34.582   9.102  1.00  0.00              
ATOM   1956  HA  MET A 122     -19.251  32.047   7.987  1.00  0.00              
ATOM   1957 1HB  MET A 122     -17.827  34.197   9.547  1.00  0.00              
ATOM   1958 2HB  MET A 122     -17.021  32.756   8.883  1.00  0.00              
ATOM   1959 1HG  MET A 122     -17.834  33.457   6.610  1.00  0.00              
ATOM   1960 2HG  MET A 122     -18.401  34.974   7.346  1.00  0.00              
ATOM   1961 1HE  MET A 122     -15.176  36.845   8.293  1.00  0.00              
ATOM   1962 2HE  MET A 122     -16.923  36.961   7.969  1.00  0.00              
ATOM   1963 3HE  MET A 122     -16.332  35.962   9.319  1.00  0.00              
ATOM   1964  N   GLY A 123     -19.412  32.258  11.265  1.00  0.00              
ATOM   1965  CA  GLY A 123     -19.506  31.414  12.471  1.00  0.00              
ATOM   1966  C   GLY A 123     -20.558  30.330  12.258  1.00  0.00              
ATOM   1967  O   GLY A 123     -20.332  29.168  12.606  1.00  0.00              
ATOM   1968  H   GLY A 123     -19.600  33.248  11.342  1.00  0.00              
ATOM   1969 1HA  GLY A 123     -18.536  30.955  12.661  1.00  0.00              
ATOM   1970 2HA  GLY A 123     -19.785  32.037  13.320  1.00  0.00              
ATOM   1971  N   VAL A 124     -21.697  30.725  11.684  1.00  0.00              
ATOM   1972  CA  VAL A 124     -22.795  29.797  11.388  1.00  0.00              
ATOM   1973  C   VAL A 124     -22.341  28.729  10.406  1.00  0.00              
ATOM   1974  O   VAL A 124     -22.555  27.550  10.636  1.00  0.00              
ATOM   1975  CB  VAL A 124     -24.021  30.526  10.807  1.00  0.00              
ATOM   1976  CG1 VAL A 124     -25.022  29.524  10.251  1.00  0.00              
ATOM   1977  CG2 VAL A 124     -24.675  31.397  11.869  1.00  0.00              
ATOM   1978  H   VAL A 124     -21.801  31.701  11.447  1.00  0.00              
ATOM   1979  HA  VAL A 124     -23.107  29.255  12.281  1.00  0.00              
ATOM   1980  HB  VAL A 124     -23.692  31.192  10.009  1.00  0.00              
ATOM   1981 1HG1 VAL A 124     -25.882  30.056   9.845  1.00  0.00              
ATOM   1982 2HG1 VAL A 124     -24.551  28.940   9.461  1.00  0.00              
ATOM   1983 3HG1 VAL A 124     -25.352  28.859  11.049  1.00  0.00              
ATOM   1984 1HG2 VAL A 124     -25.539  31.905  11.441  1.00  0.00              
ATOM   1985 2HG2 VAL A 124     -24.996  30.774  12.703  1.00  0.00              
ATOM   1986 3HG2 VAL A 124     -23.959  32.138  12.224  1.00  0.00              
ATOM   1987  N   ALA A 125     -21.712  29.142   9.319  1.00  0.00              
ATOM   1988  CA  ALA A 125     -21.209  28.176   8.323  1.00  0.00              
ATOM   1989  C   ALA A 125     -20.151  27.255   8.951  1.00  0.00              
ATOM   1990  O   ALA A 125     -20.102  26.072   8.632  1.00  0.00              
ATOM   1991  CB  ALA A 125     -20.638  28.902   7.114  1.00  0.00              
ATOM   1992  H   ALA A 125     -21.571  30.130   9.161  1.00  0.00              
ATOM   1993  HA  ALA A 125     -22.039  27.552   7.992  1.00  0.00              
ATOM   1994 1HB  ALA A 125     -20.266  28.172   6.395  1.00  0.00              
ATOM   1995 2HB  ALA A 125     -21.418  29.504   6.649  1.00  0.00              
ATOM   1996 3HB  ALA A 125     -19.820  29.548   7.430  1.00  0.00              
ATOM   1997  N   PHE A 126     -19.324  27.811   9.840  1.00  0.00              
ATOM   1998  CA  PHE A 126     -18.304  27.027  10.544  1.00  0.00              
ATOM   1999  C   PHE A 126     -18.903  25.898  11.371  1.00  0.00              
ATOM   2000  O   PHE A 126     -18.491  24.752  11.211  1.00  0.00              
ATOM   2001  CB  PHE A 126     -17.468  27.937  11.445  1.00  0.00              
ATOM   2002  CG  PHE A 126     -16.485  27.198  12.308  1.00  0.00              
ATOM   2003  CD1 PHE A 126     -15.303  26.706  11.773  1.00  0.00              
ATOM   2004  CD2 PHE A 126     -16.739  26.993  13.655  1.00  0.00              
ATOM   2005  CE1 PHE A 126     -14.399  26.026  12.566  1.00  0.00              
ATOM   2006  CE2 PHE A 126     -15.836  26.314  14.450  1.00  0.00              
ATOM   2007  CZ  PHE A 126     -14.665  25.830  13.904  1.00  0.00              
ATOM   2008  H   PHE A 126     -19.405  28.799  10.033  1.00  0.00              
ATOM   2009  HA  PHE A 126     -17.643  26.546   9.821  1.00  0.00              
ATOM   2010 1HB  PHE A 126     -16.889  28.635  10.841  1.00  0.00              
ATOM   2011 2HB  PHE A 126     -18.116  28.495  12.120  1.00  0.00              
ATOM   2012  HD1 PHE A 126     -15.092  26.862  10.715  1.00  0.00              
ATOM   2013  HD2 PHE A 126     -17.665  27.375  14.086  1.00  0.00              
ATOM   2014  HE1 PHE A 126     -13.474  25.645  12.132  1.00  0.00              
ATOM   2015  HE2 PHE A 126     -16.048  26.160  15.508  1.00  0.00              
ATOM   2016  HZ  PHE A 126     -13.953  25.293  14.529  1.00  0.00              
ATOM   2017  N   THR A 127     -19.864  26.213  12.245  1.00  0.00              
ATOM   2018  CA  THR A 127     -20.421  25.214  13.166  1.00  0.00              
ATOM   2019  C   THR A 127     -21.304  24.220  12.396  1.00  0.00              
ATOM   2020  O   THR A 127     -21.357  23.040  12.748  1.00  0.00              
ATOM   2021  CB  THR A 127     -21.248  25.868  14.288  1.00  0.00              
ATOM   2022  OG1 THR A 127     -22.378  26.544  13.721  1.00  0.00              
ATOM   2023  CG2 THR A 127     -20.401  26.866  15.062  1.00  0.00              
ATOM   2024  H   THR A 127     -20.216  27.159  12.275  1.00  0.00              
ATOM   2025  HA  THR A 127     -19.613  24.639  13.620  1.00  0.00              
ATOM   2026  HB  THR A 127     -21.603  25.092  14.966  1.00  0.00              
ATOM   2027  HG1 THR A 127     -23.080  26.596  14.375  1.00  0.00              
ATOM   2028 1HG2 THR A 127     -21.002  27.318  15.851  1.00  0.00              
ATOM   2029 2HG2 THR A 127     -19.547  26.353  15.504  1.00  0.00              
ATOM   2030 3HG2 THR A 127     -20.047  27.643  14.386  1.00  0.00              
ATOM   2031  N   TRP A 128     -21.988  24.698  11.357  1.00  0.00              
ATOM   2032  CA  TRP A 128     -22.816  23.802  10.509  1.00  0.00              
ATOM   2033  C   TRP A 128     -21.993  22.804   9.695  1.00  0.00              
ATOM   2034  O   TRP A 128     -22.294  21.612   9.723  1.00  0.00              
ATOM   2035  CB  TRP A 128     -23.683  24.630   9.559  1.00  0.00              
ATOM   2036  CG  TRP A 128     -24.677  23.813   8.790  1.00  0.00              
ATOM   2037  CD1 TRP A 128     -25.930  23.461   9.195  1.00  0.00              
ATOM   2038  CD2 TRP A 128     -24.502  23.248   7.485  1.00  0.00              
ATOM   2039  NE1 TRP A 128     -26.547  22.710   8.225  1.00  0.00              
ATOM   2040  CE2 TRP A 128     -25.690  22.567   7.164  1.00  0.00              
ATOM   2041  CE3 TRP A 128     -23.454  23.254   6.557  1.00  0.00              
ATOM   2042  CZ2 TRP A 128     -25.860  21.898   5.962  1.00  0.00              
ATOM   2043  CZ3 TRP A 128     -23.626  22.584   5.351  1.00  0.00              
ATOM   2044  CH2 TRP A 128     -24.795  21.927   5.062  1.00  0.00              
ATOM   2045  H   TRP A 128     -21.945  25.683  11.138  1.00  0.00              
ATOM   2046  HA  TRP A 128     -23.467  23.195  11.139  1.00  0.00              
ATOM   2047 1HB  TRP A 128     -24.255  25.372  10.118  1.00  0.00              
ATOM   2048 2HB  TRP A 128     -23.057  25.134   8.823  1.00  0.00              
ATOM   2049  HD1 TRP A 128     -26.245  23.807  10.178  1.00  0.00              
ATOM   2050  HE1 TRP A 128     -27.479  22.325   8.283  1.00  0.00              
ATOM   2051  HE3 TRP A 128     -22.507  23.762   6.735  1.00  0.00              
ATOM   2052  HZ2 TRP A 128     -26.805  21.388   5.772  1.00  0.00              
ATOM   2053  HZ3 TRP A 128     -22.802  22.596   4.637  1.00  0.00              
ATOM   2054  HH2 TRP A 128     -24.889  21.414   4.104  1.00  0.00              
ATOM   2055  N   VAL A 129     -20.970  23.287   8.984  1.00  0.00              
ATOM   2056  CA  VAL A 129     -20.092  22.404   8.200  1.00  0.00              
ATOM   2057  C   VAL A 129     -19.278  21.480   9.119  1.00  0.00              
ATOM   2058  O   VAL A 129     -19.196  20.290   8.852  1.00  0.00              
ATOM   2059  CB  VAL A 129     -19.127  23.208   7.309  1.00  0.00              
ATOM   2060  CG1 VAL A 129     -18.096  22.287   6.674  1.00  0.00              
ATOM   2061  CG2 VAL A 129     -19.896  23.965   6.237  1.00  0.00              
ATOM   2062  H   VAL A 129     -20.794  24.282   8.984  1.00  0.00              
ATOM   2063  HA  VAL A 129     -20.671  21.731   7.565  1.00  0.00              
ATOM   2064  HB  VAL A 129     -18.619  23.954   7.921  1.00  0.00              
ATOM   2065 1HG1 VAL A 129     -17.421  22.872   6.048  1.00  0.00              
ATOM   2066 2HG1 VAL A 129     -17.523  21.787   7.455  1.00  0.00              
ATOM   2067 3HG1 VAL A 129     -18.603  21.542   6.061  1.00  0.00              
ATOM   2068 1HG2 VAL A 129     -19.198  24.528   5.618  1.00  0.00              
ATOM   2069 2HG2 VAL A 129     -20.444  23.257   5.616  1.00  0.00              
ATOM   2070 3HG2 VAL A 129     -20.597  24.653   6.710  1.00  0.00              
ATOM   2071  N   MET A 130     -18.690  22.038  10.186  1.00  0.00              
ATOM   2072  CA  MET A 130     -17.933  21.241  11.171  1.00  0.00              
ATOM   2073  C   MET A 130     -18.781  20.106  11.756  1.00  0.00              
ATOM   2074  O   MET A 130     -18.399  18.936  11.668  1.00  0.00              
ATOM   2075  CB  MET A 130     -17.419  22.139  12.294  1.00  0.00              
ATOM   2076  CG  MET A 130     -16.594  21.418  13.350  1.00  0.00              
ATOM   2077  SD  MET A 130     -15.961  22.533  14.619  1.00  0.00              
ATOM   2078  CE  MET A 130     -15.160  21.372  15.721  1.00  0.00              
ATOM   2079  H   MET A 130     -18.769  23.036  10.318  1.00  0.00              
ATOM   2080  HA  MET A 130     -17.080  20.765  10.687  1.00  0.00              
ATOM   2081 1HB  MET A 130     -16.814  22.915  11.827  1.00  0.00              
ATOM   2082 2HB  MET A 130     -18.293  22.593  12.763  1.00  0.00              
ATOM   2083 1HG  MET A 130     -17.226  20.665  13.819  1.00  0.00              
ATOM   2084 2HG  MET A 130     -15.756  20.931  12.852  1.00  0.00              
ATOM   2085 1HE  MET A 130     -14.718  21.910  16.560  1.00  0.00              
ATOM   2086 2HE  MET A 130     -15.896  20.658  16.095  1.00  0.00              
ATOM   2087 3HE  MET A 130     -14.378  20.838  15.181  1.00  0.00              
ATOM   2088  N   ALA A 131     -19.925  20.463  12.344  1.00  0.00              
ATOM   2089  CA  ALA A 131     -20.855  19.478  12.905  1.00  0.00              
ATOM   2090  C   ALA A 131     -21.255  18.413  11.864  1.00  0.00              
ATOM   2091  O   ALA A 131     -21.168  17.220  12.139  1.00  0.00              
ATOM   2092  CB  ALA A 131     -22.091  20.178  13.453  1.00  0.00              
ATOM   2093  H   ALA A 131     -20.154  21.445  12.402  1.00  0.00              
ATOM   2094  HA  ALA A 131     -20.359  18.954  13.722  1.00  0.00              
ATOM   2095 1HB  ALA A 131     -22.771  19.437  13.874  1.00  0.00              
ATOM   2096 2HB  ALA A 131     -21.795  20.882  14.230  1.00  0.00              
ATOM   2097 3HB  ALA A 131     -22.592  20.713  12.648  1.00  0.00              
ATOM   2098  N   LEU A 132     -21.690  18.861  10.682  1.00  0.00              
ATOM   2099  CA  LEU A 132     -22.050  17.962   9.578  1.00  0.00              
ATOM   2100  C   LEU A 132     -20.971  16.916   9.357  1.00  0.00              
ATOM   2101  O   LEU A 132     -21.234  15.725   9.372  1.00  0.00              
ATOM   2102  CB  LEU A 132     -22.286  18.760   8.289  1.00  0.00              
ATOM   2103  CG  LEU A 132     -22.627  17.918   7.053  1.00  0.00              
ATOM   2104  CD1 LEU A 132     -23.936  17.171   7.275  1.00  0.00              
ATOM   2105  CD2 LEU A 132     -22.723  18.821   5.833  1.00  0.00              
ATOM   2106  H   LEU A 132     -21.773  19.859  10.551  1.00  0.00              
ATOM   2107  HA  LEU A 132     -22.963  17.423   9.828  1.00  0.00              
ATOM   2108 1HB  LEU A 132     -23.155  19.340   8.597  1.00  0.00              
ATOM   2109 2HB  LEU A 132     -21.457  19.433   8.074  1.00  0.00              
ATOM   2110  HG  LEU A 132     -21.799  17.227   6.893  1.00  0.00              
ATOM   2111 1HD1 LEU A 132     -24.170  16.575   6.392  1.00  0.00              
ATOM   2112 2HD1 LEU A 132     -23.837  16.513   8.139  1.00  0.00              
ATOM   2113 3HD1 LEU A 132     -24.737  17.886   7.452  1.00  0.00              
ATOM   2114 1HD2 LEU A 132     -22.964  18.221   4.955  1.00  0.00              
ATOM   2115 2HD2 LEU A 132     -23.503  19.566   5.990  1.00  0.00              
ATOM   2116 3HD2 LEU A 132     -21.768  19.324   5.676  1.00  0.00              
ATOM   2117  N   ALA A 133     -19.752  17.398   9.154  1.00  0.00              
ATOM   2118  CA  ALA A 133     -18.588  16.561   8.890  1.00  0.00              
ATOM   2119  C   ALA A 133     -18.370  15.557  10.026  1.00  0.00              
ATOM   2120  O   ALA A 133     -17.957  14.439   9.781  1.00  0.00              
ATOM   2121  CB  ALA A 133     -17.350  17.424   8.689  1.00  0.00              
ATOM   2122  H   ALA A 133     -19.639  18.401   9.187  1.00  0.00              
ATOM   2123  HA  ALA A 133     -18.766  15.992   7.978  1.00  0.00              
ATOM   2124 1HB  ALA A 133     -16.490  16.784   8.492  1.00  0.00              
ATOM   2125 2HB  ALA A 133     -17.506  18.093   7.842  1.00  0.00              
ATOM   2126 3HB  ALA A 133     -17.167  18.011   9.587  1.00  0.00              
ATOM   2127  N   CYS A 134     -18.652  15.958  11.264  1.00  0.00              
ATOM   2128  CA  CYS A 134     -18.576  15.041  12.414  1.00  0.00              
ATOM   2129  C   CYS A 134     -19.925  14.337  12.759  1.00  0.00              
ATOM   2130  O   CYS A 134     -19.940  13.464  13.622  1.00  0.00              
ATOM   2131  CB  CYS A 134     -18.169  15.991  13.541  1.00  0.00              
ATOM   2132  SG  CYS A 134     -16.524  16.718  13.350  1.00  0.00              
ATOM   2133  H   CYS A 134     -18.925  16.918  11.417  1.00  0.00              
ATOM   2134  HA  CYS A 134     -17.815  14.269  12.303  1.00  0.00              
ATOM   2135 1HB  CYS A 134     -18.865  16.828  13.600  1.00  0.00              
ATOM   2136 2HB  CYS A 134     -18.156  15.461  14.493  1.00  0.00              
ATOM   2137  HG  CYS A 134     -16.558  17.434  14.470  1.00  0.00              
ATOM   2138  N   ALA A 135     -21.026  14.716  12.090  1.00  0.00              
ATOM   2139  CA  ALA A 135     -22.376  14.231  12.427  1.00  0.00              
ATOM   2140  C   ALA A 135     -22.791  13.019  11.605  1.00  0.00              
ATOM   2141  O   ALA A 135     -23.301  12.042  12.158  1.00  0.00              
ATOM   2142  CB  ALA A 135     -23.394  15.348  12.247  1.00  0.00              
ATOM   2143  H   ALA A 135     -20.912  15.362  11.323  1.00  0.00              
ATOM   2144  HA  ALA A 135     -22.385  13.915  13.470  1.00  0.00              
ATOM   2145 1HB  ALA A 135     -24.387  14.979  12.504  1.00  0.00              
ATOM   2146 2HB  ALA A 135     -23.138  16.183  12.899  1.00  0.00              
ATOM   2147 3HB  ALA A 135     -23.389  15.682  11.211  1.00  0.00              
ATOM   2148  N   ALA A 136     -22.574  13.087  10.289  1.00  0.00              
ATOM   2149  CA  ALA A 136     -23.062  12.040   9.363  1.00  0.00              
ATOM   2150  C   ALA A 136     -21.974  11.085   8.890  1.00  0.00              
ATOM   2151  O   ALA A 136     -22.188   9.884   8.924  1.00  0.00              
ATOM   2152  CB  ALA A 136     -23.734  12.684   8.159  1.00  0.00              
ATOM   2153  H   ALA A 136     -22.063  13.874   9.915  1.00  0.00              
ATOM   2154  HA  ALA A 136     -23.794  11.425   9.886  1.00  0.00              
ATOM   2155 1HB  ALA A 136     -24.100  11.905   7.489  1.00  0.00              
ATOM   2156 2HB  ALA A 136     -24.570  13.298   8.492  1.00  0.00              
ATOM   2157 3HB  ALA A 136     -23.014  13.307   7.631  1.00  0.00              
ATOM   2158  N   PRO A 137     -20.821  11.605   8.451  1.00  0.00              
ATOM   2159  CA  PRO A 137     -19.765  10.720   7.907  1.00  0.00              
ATOM   2160  C   PRO A 137     -19.406   9.565   8.857  1.00  0.00              
ATOM   2161  O   PRO A 137     -19.291   8.452   8.375  1.00  0.00              
ATOM   2162  CB  PRO A 137     -18.576  11.662   7.688  1.00  0.00              
ATOM   2163  CG  PRO A 137     -19.198  12.983   7.392  1.00  0.00              
ATOM   2164  CD  PRO A 137     -20.409  13.063   8.283  1.00  0.00              
ATOM   2165  HA  PRO A 137     -20.069  10.216   6.979  1.00  0.00              
ATOM   2166 1HB  PRO A 137     -17.934  11.714   8.580  1.00  0.00              
ATOM   2167 2HB  PRO A 137     -17.943  11.324   6.855  1.00  0.00              
ATOM   2168 1HG  PRO A 137     -18.500  13.807   7.599  1.00  0.00              
ATOM   2169 2HG  PRO A 137     -19.482  13.060   6.332  1.00  0.00              
ATOM   2170 1HD  PRO A 137     -20.178  13.517   9.258  1.00  0.00              
ATOM   2171 2HD  PRO A 137     -21.217  13.659   7.835  1.00  0.00              
ATOM   2172  N   PRO A 138     -19.239   9.821  10.188  1.00  0.00              
ATOM   2173  CA  PRO A 138     -19.078   8.702  11.146  1.00  0.00              
ATOM   2174  C   PRO A 138     -20.169   7.635  11.090  1.00  0.00              
ATOM   2175  O   PRO A 138     -19.874   6.459  11.295  1.00  0.00              
ATOM   2176  CB  PRO A 138     -19.065   9.402  12.508  1.00  0.00              
ATOM   2177  CG  PRO A 138     -18.618  10.792  12.208  1.00  0.00              
ATOM   2178  CD  PRO A 138     -19.256  11.139  10.889  1.00  0.00              
ATOM   2179  HA  PRO A 138     -18.164   8.118  10.968  1.00  0.00              
ATOM   2180 1HB  PRO A 138     -20.061   9.396  12.975  1.00  0.00              
ATOM   2181 2HB  PRO A 138     -18.378   8.906  13.210  1.00  0.00              
ATOM   2182 1HG  PRO A 138     -18.935  11.491  12.996  1.00  0.00              
ATOM   2183 2HG  PRO A 138     -17.522  10.853  12.145  1.00  0.00              
ATOM   2184 1HD  PRO A 138     -20.278  11.527  11.010  1.00  0.00              
ATOM   2185 2HD  PRO A 138     -18.686  11.903  10.340  1.00  0.00              
ATOM   2186  N   LEU A 139     -21.407   8.051  10.818  1.00  0.00              
ATOM   2187  CA  LEU A 139     -22.528   7.122  10.748  1.00  0.00              
ATOM   2188  C   LEU A 139     -22.521   6.390   9.412  1.00  0.00              
ATOM   2189  O   LEU A 139     -22.977   5.251   9.315  1.00  0.00              
ATOM   2190  CB  LEU A 139     -23.855   7.866  10.949  1.00  0.00              
ATOM   2191  CG  LEU A 139     -24.050   8.489  12.337  1.00  0.00              
ATOM   2192  CD1 LEU A 139     -25.315   9.337  12.355  1.00  0.00              
ATOM   2193  CD2 LEU A 139     -24.123   7.388  13.383  1.00  0.00              
ATOM   2194  H   LEU A 139     -21.571   9.034  10.657  1.00  0.00              
ATOM   2195  HA  LEU A 139     -22.426   6.366  11.525  1.00  0.00              
ATOM   2196 1HB  LEU A 139     -23.734   8.648  10.201  1.00  0.00              
ATOM   2197 2HB  LEU A 139     -24.710   7.243  10.688  1.00  0.00              
ATOM   2198  HG  LEU A 139     -23.166   9.092  12.548  1.00  0.00              
ATOM   2199 1HD1 LEU A 139     -25.445   9.775  13.345  1.00  0.00              
ATOM   2200 2HD1 LEU A 139     -25.231  10.132  11.615  1.00  0.00              
ATOM   2201 3HD1 LEU A 139     -26.175   8.711  12.120  1.00  0.00              
ATOM   2202 1HD2 LEU A 139     -24.261   7.832  14.369  1.00  0.00              
ATOM   2203 2HD2 LEU A 139     -24.963   6.729  13.161  1.00  0.00              
ATOM   2204 3HD2 LEU A 139     -23.198   6.812  13.372  1.00  0.00              
ATOM   2205  N   VAL A 140     -22.001   7.051   8.383  1.00  0.00              
ATOM   2206  CA  VAL A 140     -21.819   6.421   7.081  1.00  0.00              
ATOM   2207  C   VAL A 140     -20.841   5.259   7.188  1.00  0.00              
ATOM   2208  O   VAL A 140     -21.052   4.201   6.596  1.00  0.00              
ATOM   2209  CB  VAL A 140     -21.307   7.423   6.028  1.00  0.00              
ATOM   2210  CG1 VAL A 140     -20.939   6.700   4.741  1.00  0.00              
ATOM   2211  CG2 VAL A 140     -22.353   8.493   5.757  1.00  0.00              
ATOM   2212  H   VAL A 140     -21.724   8.015   8.507  1.00  0.00              
ATOM   2213  HA  VAL A 140     -22.750   5.982   6.719  1.00  0.00              
ATOM   2214  HB  VAL A 140     -20.428   7.932   6.423  1.00  0.00              
ATOM   2215 1HG1 VAL A 140     -20.579   7.423   4.008  1.00  0.00              
ATOM   2216 2HG1 VAL A 140     -20.157   5.970   4.944  1.00  0.00              
ATOM   2217 3HG1 VAL A 140     -21.818   6.192   4.345  1.00  0.00              
ATOM   2218 1HG2 VAL A 140     -21.975   9.192   5.012  1.00  0.00              
ATOM   2219 2HG2 VAL A 140     -23.264   8.023   5.386  1.00  0.00              
ATOM   2220 3HG2 VAL A 140     -22.572   9.030   6.680  1.00  0.00              
ATOM   2221  N   GLY A 141     -19.770   5.462   7.948  1.00  0.00              
ATOM   2222  CA  GLY A 141     -18.843   4.383   8.269  1.00  0.00              
ATOM   2223  C   GLY A 141     -19.495   3.318   9.141  1.00  0.00              
ATOM   2224  O   GLY A 141     -19.359   2.122   8.882  1.00  0.00              
ATOM   2225  H   GLY A 141     -19.593   6.387   8.312  1.00  0.00              
ATOM   2226 1HA  GLY A 141     -18.503   3.918   7.344  1.00  0.00              
ATOM   2227 2HA  GLY A 141     -17.987   4.796   8.802  1.00  0.00              
ATOM   2228  N   TRP A 142     -20.202   3.759  10.176  1.00  0.00              
ATOM   2229  CA  TRP A 142     -20.831   2.843  11.120  1.00  0.00              
ATOM   2230  C   TRP A 142     -22.045   2.150  10.513  1.00  0.00              
ATOM   2231  O   TRP A 142     -22.557   1.178  11.068  1.00  0.00              
ATOM   2232  CB  TRP A 142     -21.240   3.591  12.390  1.00  0.00              
ATOM   2233  CG  TRP A 142     -20.077   4.115  13.176  1.00  0.00              
ATOM   2234  CD1 TRP A 142     -18.763   3.802  12.995  1.00  0.00              
ATOM   2235  CD2 TRP A 142     -20.122   5.045  14.266  1.00  0.00              
ATOM   2236  NE1 TRP A 142     -17.986   4.476  13.904  1.00  0.00              
ATOM   2237  CE2 TRP A 142     -18.799   5.248  14.696  1.00  0.00              
ATOM   2238  CE3 TRP A 142     -21.157   5.725  14.920  1.00  0.00              
ATOM   2239  CZ2 TRP A 142     -18.480   6.096  15.745  1.00  0.00              
ATOM   2240  CZ3 TRP A 142     -20.837   6.577  15.971  1.00  0.00              
ATOM   2241  CH2 TRP A 142     -19.537   6.757  16.371  1.00  0.00              
ATOM   2242  H   TRP A 142     -20.307   4.754  10.311  1.00  0.00              
ATOM   2243  HA  TRP A 142     -20.131   2.053  11.391  1.00  0.00              
ATOM   2244 1HB  TRP A 142     -21.859   4.452  12.138  1.00  0.00              
ATOM   2245 2HB  TRP A 142     -21.793   2.929  13.055  1.00  0.00              
ATOM   2246  HD1 TRP A 142     -18.530   3.099  12.198  1.00  0.00              
ATOM   2247  HE1 TRP A 142     -16.981   4.415  13.980  1.00  0.00              
ATOM   2248  HE3 TRP A 142     -22.205   5.620  14.641  1.00  0.00              
ATOM   2249  HZ2 TRP A 142     -17.434   6.210  16.030  1.00  0.00              
ATOM   2250  HZ3 TRP A 142     -21.652   7.100  16.472  1.00  0.00              
ATOM   2251  HH2 TRP A 142     -19.329   7.435  17.200  1.00  0.00              
ATOM   2252  N   SER A 143     -22.500   2.656   9.372  1.00  0.00              
ATOM   2253  CA  SER A 143     -23.529   1.980   8.591  1.00  0.00              
ATOM   2254  C   SER A 143     -22.947   0.879   7.714  1.00  0.00              
ATOM   2255  O   SER A 143     -23.684   0.107   7.099  1.00  0.00              
ATOM   2256  CB  SER A 143     -24.276   2.987   7.740  1.00  0.00              
ATOM   2257  OG  SER A 143     -23.474   3.511   6.717  1.00  0.00              
ATOM   2258  H   SER A 143     -22.123   3.531   9.037  1.00  0.00              
ATOM   2259  HA  SER A 143     -24.336   1.570   9.200  1.00  0.00              
ATOM   2260 1HB  SER A 143     -25.140   2.494   7.295  1.00  0.00              
ATOM   2261 2HB  SER A 143     -24.613   3.803   8.378  1.00  0.00              
ATOM   2262  HG  SER A 143     -23.983   4.142   6.203  1.00  0.00              
ATOM   2263  N   ARG A 144     -21.621   0.811   7.660  1.00  0.00              
ATOM   2264  CA  ARG A 144     -20.935  -0.356   7.118  1.00  0.00              
ATOM   2265  C   ARG A 144     -20.562  -1.322   8.236  1.00  0.00              
ATOM   2266  O   ARG A 144     -20.585  -2.539   8.051  1.00  0.00              
ATOM   2267  CB  ARG A 144     -19.726   0.022   6.276  1.00  0.00              
ATOM   2268  CG  ARG A 144     -20.043   0.835   5.031  1.00  0.00              
ATOM   2269  CD  ARG A 144     -18.848   1.269   4.262  1.00  0.00              
ATOM   2270  NE  ARG A 144     -19.146   2.081   3.094  1.00  0.00              
ATOM   2271  CZ  ARG A 144     -18.220   2.563   2.241  1.00  0.00              
ATOM   2272  NH1 ARG A 144     -16.939   2.351   2.442  1.00  0.00              
ATOM   2273  NH2 ARG A 144     -18.634   3.277   1.209  1.00  0.00              
ATOM   2274  H   ARG A 144     -21.074   1.588   8.002  1.00  0.00              
ATOM   2275  HA  ARG A 144     -21.601  -0.895   6.443  1.00  0.00              
ATOM   2276 1HB  ARG A 144     -19.057   0.593   6.918  1.00  0.00              
ATOM   2277 2HB  ARG A 144     -19.240  -0.909   5.982  1.00  0.00              
ATOM   2278 1HG  ARG A 144     -20.665   0.230   4.370  1.00  0.00              
ATOM   2279 2HG  ARG A 144     -20.593   1.727   5.331  1.00  0.00              
ATOM   2280 1HD  ARG A 144     -18.203   1.858   4.914  1.00  0.00              
ATOM   2281 2HD  ARG A 144     -18.308   0.387   3.919  1.00  0.00              
ATOM   2282  HE  ARG A 144     -20.038   2.403   2.742  1.00  0.00              
ATOM   2283 1HH1 ARG A 144     -16.637   1.818   3.246  1.00  0.00              
ATOM   2284 2HH1 ARG A 144     -16.261   2.721   1.791  1.00  0.00              
ATOM   2285 1HH2 ARG A 144     -19.622   3.446   1.079  1.00  0.00              
ATOM   2286 2HH2 ARG A 144     -17.962   3.651   0.555  1.00  0.00              
ATOM   2287  N   TYR A 145     -20.219  -0.773   9.396  1.00  0.00              
ATOM   2288  CA  TYR A 145     -20.063  -1.572  10.605  1.00  0.00              
ATOM   2289  C   TYR A 145     -21.354  -2.326  10.896  1.00  0.00              
ATOM   2290  O   TYR A 145     -21.327  -3.488  11.302  1.00  0.00              
ATOM   2291  CB  TYR A 145     -19.681  -0.689  11.796  1.00  0.00              
ATOM   2292  CG  TYR A 145     -19.727  -1.404  13.128  1.00  0.00              
ATOM   2293  CD1 TYR A 145     -18.736  -2.305  13.488  1.00  0.00              
ATOM   2294  CD2 TYR A 145     -20.761  -1.173  14.024  1.00  0.00              
ATOM   2295  CE1 TYR A 145     -18.773  -2.961  14.704  1.00  0.00              
ATOM   2296  CE2 TYR A 145     -20.808  -1.822  15.242  1.00  0.00              
ATOM   2297  CZ  TYR A 145     -19.812  -2.716  15.579  1.00  0.00              
ATOM   2298  OH  TYR A 145     -19.854  -3.365  16.791  1.00  0.00              
ATOM   2299  H   TYR A 145     -20.062   0.224   9.441  1.00  0.00              
ATOM   2300  HA  TYR A 145     -19.280  -2.316  10.459  1.00  0.00              
ATOM   2301 1HB  TYR A 145     -18.670  -0.323  11.615  1.00  0.00              
ATOM   2302 2HB  TYR A 145     -20.375   0.151  11.810  1.00  0.00              
ATOM   2303  HD1 TYR A 145     -17.919  -2.494  12.792  1.00  0.00              
ATOM   2304  HD2 TYR A 145     -21.545  -0.466  13.751  1.00  0.00              
ATOM   2305  HE1 TYR A 145     -17.988  -3.667  14.973  1.00  0.00              
ATOM   2306  HE2 TYR A 145     -21.630  -1.628  15.931  1.00  0.00              
ATOM   2307  HH  TYR A 145     -20.749  -3.544  17.090  1.00  0.00              
ATOM   2308  N   ILE A 146     -22.484  -1.659  10.687  1.00  0.00              
ATOM   2309  CA  ILE A 146     -23.785  -2.314  10.752  1.00  0.00              
ATOM   2310  C   ILE A 146     -24.425  -2.439   9.375  1.00  0.00              
ATOM   2311  O   ILE A 146     -25.048  -1.498   8.883  1.00  0.00              
ATOM   2312  CB  ILE A 146     -24.748  -1.558  11.685  1.00  0.00              
ATOM   2313  CG1 ILE A 146     -24.157  -1.455  13.093  1.00  0.00              
ATOM   2314  CG2 ILE A 146     -26.103  -2.247  11.722  1.00  0.00              
ATOM   2315  CD1 ILE A 146     -24.887  -0.485  13.993  1.00  0.00              
ATOM   2316  H   ILE A 146     -22.440  -0.672  10.478  1.00  0.00              
ATOM   2317  HA  ILE A 146     -23.679  -3.343  11.096  1.00  0.00              
ATOM   2318  HB  ILE A 146     -24.868  -0.539  11.320  1.00  0.00              
ATOM   2319 1HG1 ILE A 146     -24.189  -2.452  13.532  1.00  0.00              
ATOM   2320 2HG1 ILE A 146     -23.118  -1.140  12.986  1.00  0.00              
ATOM   2321 1HG2 ILE A 146     -26.772  -1.701  12.387  1.00  0.00              
ATOM   2322 2HG2 ILE A 146     -26.527  -2.270  10.719  1.00  0.00              
ATOM   2323 3HG2 ILE A 146     -25.983  -3.267  12.088  1.00  0.00              
ATOM   2324 1HD1 ILE A 146     -24.410  -0.466  14.973  1.00  0.00              
ATOM   2325 2HD1 ILE A 146     -24.854   0.514  13.556  1.00  0.00              
ATOM   2326 3HD1 ILE A 146     -25.924  -0.799  14.102  1.00  0.00              
ATOM   2327  N   PRO A 147     -24.267  -3.605   8.759  1.00  0.00              
ATOM   2328  CA  PRO A 147     -24.859  -3.867   7.452  1.00  0.00              
ATOM   2329  C   PRO A 147     -26.352  -3.566   7.488  1.00  0.00              
ATOM   2330  O   PRO A 147     -27.040  -3.906   8.451  1.00  0.00              
ATOM   2331  CB  PRO A 147     -24.569  -5.348   7.190  1.00  0.00              
ATOM   2332  CG  PRO A 147     -23.341  -5.633   7.985  1.00  0.00              
ATOM   2333  CD  PRO A 147     -23.464  -4.789   9.225  1.00  0.00              
ATOM   2334  HA  PRO A 147     -24.446  -3.223   6.661  1.00  0.00              
ATOM   2335 1HB  PRO A 147     -25.407  -5.985   7.509  1.00  0.00              
ATOM   2336 2HB  PRO A 147     -24.405  -5.543   6.120  1.00  0.00              
ATOM   2337 1HG  PRO A 147     -23.270  -6.701   8.239  1.00  0.00              
ATOM   2338 2HG  PRO A 147     -22.433  -5.376   7.420  1.00  0.00              
ATOM   2339 1HD  PRO A 147     -23.978  -5.319  10.040  1.00  0.00              
ATOM   2340 2HD  PRO A 147     -22.484  -4.475   9.614  1.00  0.00              
ATOM   2341  N   GLU A 148     -26.847  -2.927   6.434  1.00  0.00              
ATOM   2342  CA  GLU A 148     -28.267  -2.611   6.327  1.00  0.00              
ATOM   2343  C   GLU A 148     -29.127  -3.865   6.422  1.00  0.00              
ATOM   2344  O   GLU A 148     -28.929  -4.823   5.676  1.00  0.00              
ATOM   2345  CB  GLU A 148     -28.552  -1.879   5.014  1.00  0.00              
ATOM   2346  CG  GLU A 148     -28.191  -0.401   5.027  1.00  0.00              
ATOM   2347  CD  GLU A 148     -28.634   0.281   3.763  1.00  0.00              
ATOM   2348  OE1 GLU A 148     -29.076  -0.398   2.867  1.00  0.00              
ATOM   2349  OE2 GLU A 148     -28.637   1.490   3.733  1.00  0.00              
ATOM   2350  H   GLU A 148     -26.224  -2.652   5.688  1.00  0.00              
ATOM   2351  HA  GLU A 148     -28.567  -1.970   7.156  1.00  0.00              
ATOM   2352 1HB  GLU A 148     -27.980  -2.385   4.236  1.00  0.00              
ATOM   2353 2HB  GLU A 148     -29.618  -1.990   4.812  1.00  0.00              
ATOM   2354 1HG  GLU A 148     -28.590   0.136   5.887  1.00  0.00              
ATOM   2355 2HG  GLU A 148     -27.103  -0.404   5.075  1.00  0.00              
ATOM   2356  N   GLY A 149     -30.083  -3.851   7.345  1.00  0.00              
ATOM   2357  CA  GLY A 149     -30.974  -4.988   7.542  1.00  0.00              
ATOM   2358  C   GLY A 149     -30.718  -5.655   8.888  1.00  0.00              
ATOM   2359  O   GLY A 149     -31.531  -6.448   9.363  1.00  0.00              
ATOM   2360  H   GLY A 149     -30.195  -3.032   7.925  1.00  0.00              
ATOM   2361 1HA  GLY A 149     -32.007  -4.642   7.506  1.00  0.00              
ATOM   2362 2HA  GLY A 149     -30.807  -5.714   6.747  1.00  0.00              
ATOM   2363  N   MET A 150     -29.583  -5.329   9.498  1.00  0.00              
ATOM   2364  CA  MET A 150     -29.242  -5.855  10.814  1.00  0.00              
ATOM   2365  C   MET A 150     -30.206  -5.365  11.887  1.00  0.00              
ATOM   2366  O   MET A 150     -30.523  -6.092  12.829  1.00  0.00              
ATOM   2367  CB  MET A 150     -27.811  -5.466  11.178  1.00  0.00              
ATOM   2368  CG  MET A 150     -26.738  -6.223  10.409  1.00  0.00              
ATOM   2369  SD  MET A 150     -26.830  -8.007  10.660  1.00  0.00              
ATOM   2370  CE  MET A 150     -27.721  -8.510   9.191  1.00  0.00              
ATOM   2371  H   MET A 150     -28.940  -4.701   9.037  1.00  0.00              
ATOM   2372  HA  MET A 150     -29.318  -6.942  10.811  1.00  0.00              
ATOM   2373 1HB  MET A 150     -27.713  -4.399  10.983  1.00  0.00              
ATOM   2374 2HB  MET A 150     -27.693  -5.653  12.246  1.00  0.00              
ATOM   2375 1HG  MET A 150     -26.861  -6.004   9.349  1.00  0.00              
ATOM   2376 2HG  MET A 150     -25.764  -5.865  10.743  1.00  0.00              
ATOM   2377 1HE  MET A 150     -27.857  -9.592   9.201  1.00  0.00              
ATOM   2378 2HE  MET A 150     -28.696  -8.021   9.172  1.00  0.00              
ATOM   2379 3HE  MET A 150     -27.153  -8.224   8.306  1.00  0.00              
ATOM   2380  N   GLN A 151     -30.670  -4.129  11.739  1.00  0.00              
ATOM   2381  CA  GLN A 151     -31.693  -3.583  12.623  1.00  0.00              
ATOM   2382  C   GLN A 151     -32.946  -3.179  11.857  1.00  0.00              
ATOM   2383  O   GLN A 151     -32.869  -2.732  10.713  1.00  0.00              
ATOM   2384  CB  GLN A 151     -31.146  -2.374  13.386  1.00  0.00              
ATOM   2385  CG  GLN A 151     -30.099  -2.719  14.431  1.00  0.00              
ATOM   2386  CD  GLN A 151     -29.546  -1.488  15.125  1.00  0.00              
ATOM   2387  OE1 GLN A 151     -28.478  -0.984  14.767  1.00  0.00              
ATOM   2388  NE2 GLN A 151     -30.269  -1.000  16.126  1.00  0.00              
ATOM   2389  H   GLN A 151     -30.305  -3.552  10.994  1.00  0.00              
ATOM   2390  HA  GLN A 151     -32.005  -4.347  13.336  1.00  0.00              
ATOM   2391 1HB  GLN A 151     -30.719  -1.700  12.644  1.00  0.00              
ATOM   2392 2HB  GLN A 151     -31.998  -1.892  13.865  1.00  0.00              
ATOM   2393 1HG  GLN A 151     -30.251  -3.489  15.187  1.00  0.00              
ATOM   2394 2HG  GLN A 151     -29.363  -3.065  13.705  1.00  0.00              
ATOM   2395 1HE2 GLN A 151     -29.954  -0.189  16.622  1.00  0.00              
ATOM   2396 2HE2 GLN A 151     -31.128  -1.441  16.385  1.00  0.00              
ATOM   2397  N   CYS A 152     -34.101  -3.339  12.495  1.00  0.00              
ATOM   2398  CA  CYS A 152     -35.375  -3.014  11.866  1.00  0.00              
ATOM   2399  C   CYS A 152     -36.058  -1.892  12.638  1.00  0.00              
ATOM   2400  O   CYS A 152     -36.756  -1.061  12.057  1.00  0.00              
ATOM   2401  CB  CYS A 152     -36.165  -4.317  11.986  1.00  0.00              
ATOM   2402  SG  CYS A 152     -35.410  -5.731  11.146  1.00  0.00              
ATOM   2403  H   CYS A 152     -34.095  -3.696  13.440  1.00  0.00              
ATOM   2404  HA  CYS A 152     -35.284  -2.758  10.810  1.00  0.00              
ATOM   2405 1HB  CYS A 152     -36.262  -4.605  13.033  1.00  0.00              
ATOM   2406 2HB  CYS A 152     -37.155  -4.199  11.547  1.00  0.00              
ATOM   2407  HG  CYS A 152     -36.354  -6.607  11.475  1.00  0.00              
ATOM   2408  N   SER A 153     -35.852  -1.874  13.951  1.00  0.00              
ATOM   2409  CA  SER A 153     -36.479  -0.877  14.811  1.00  0.00              
ATOM   2410  C   SER A 153     -35.566   0.316  15.061  1.00  0.00              
ATOM   2411  O   SER A 153     -34.685   0.267  15.919  1.00  0.00              
ATOM   2412  CB  SER A 153     -36.882  -1.512  16.127  1.00  0.00              
ATOM   2413  OG  SER A 153     -37.784  -2.569  15.948  1.00  0.00              
ATOM   2414  H   SER A 153     -35.246  -2.568  14.364  1.00  0.00              
ATOM   2415  HA  SER A 153     -37.441  -0.525  14.436  1.00  0.00              
ATOM   2416 1HB  SER A 153     -35.987  -1.889  16.621  1.00  0.00              
ATOM   2417 2HB  SER A 153     -37.348  -0.752  16.753  1.00  0.00              
ATOM   2418  HG  SER A 153     -38.665  -2.217  15.804  1.00  0.00              
ATOM   2419  N   CYS A 154     -35.782   1.388  14.306  1.00  0.00              
ATOM   2420  CA  CYS A 154     -34.997   2.607  14.463  1.00  0.00              
ATOM   2421  C   CYS A 154     -35.852   3.693  15.101  1.00  0.00              
ATOM   2422  O   CYS A 154     -37.012   3.881  14.733  1.00  0.00              
ATOM   2423  CB  CYS A 154     -34.636   2.964  13.021  1.00  0.00              
ATOM   2424  SG  CYS A 154     -33.701   1.688  12.144  1.00  0.00              
ATOM   2425  H   CYS A 154     -36.509   1.358  13.605  1.00  0.00              
ATOM   2426  HA  CYS A 154     -34.076   2.459  15.026  1.00  0.00              
ATOM   2427 1HB  CYS A 154     -35.541   3.132  12.436  1.00  0.00              
ATOM   2428 2HB  CYS A 154     -34.017   3.861  12.999  1.00  0.00              
ATOM   2429  N   GLY A 155     -35.221   4.560  15.858  1.00  0.00              
ATOM   2430  CA  GLY A 155     -35.851   5.680  16.547  1.00  0.00              
ATOM   2431  C   GLY A 155     -35.612   5.588  18.049  1.00  0.00              
ATOM   2432  O   GLY A 155     -35.526   6.605  18.737  1.00  0.00              
ATOM   2433  H   GLY A 155     -34.230   4.404  15.976  1.00  0.00              
ATOM   2434 1HA  GLY A 155     -35.429   6.615  16.177  1.00  0.00              
ATOM   2435 2HA  GLY A 155     -36.923   5.666  16.356  1.00  0.00              
ATOM   2436  N   ILE A 156     -35.506   4.363  18.552  1.00  0.00              
ATOM   2437  CA  ILE A 156     -35.286   4.136  19.975  1.00  0.00              
ATOM   2438  C   ILE A 156     -33.801   3.938  20.251  1.00  0.00              
ATOM   2439  O   ILE A 156     -33.120   3.202  19.538  1.00  0.00              
ATOM   2440  CB  ILE A 156     -36.068   2.913  20.487  1.00  0.00              
ATOM   2441  CG1 ILE A 156     -37.562   3.072  20.192  1.00  0.00              
ATOM   2442  CG2 ILE A 156     -35.835   2.718  21.978  1.00  0.00              
ATOM   2443  CD1 ILE A 156     -38.180   4.302  20.815  1.00  0.00              
ATOM   2444  H   ILE A 156     -35.580   3.569  17.932  1.00  0.00              
ATOM   2445  HA  ILE A 156     -35.562   5.013  20.560  1.00  0.00              
ATOM   2446  HB  ILE A 156     -35.735   2.026  19.948  1.00  0.00              
ATOM   2447 1HG1 ILE A 156     -37.675   3.117  19.109  1.00  0.00              
ATOM   2448 2HG1 ILE A 156     -38.064   2.181  20.571  1.00  0.00              
ATOM   2449 1HG2 ILE A 156     -36.396   1.850  22.323  1.00  0.00              
ATOM   2450 2HG2 ILE A 156     -34.774   2.561  22.162  1.00  0.00              
ATOM   2451 3HG2 ILE A 156     -36.170   3.604  22.517  1.00  0.00              
ATOM   2452 1HD1 ILE A 156     -39.240   4.346  20.562  1.00  0.00              
ATOM   2453 2HD1 ILE A 156     -38.069   4.257  21.899  1.00  0.00              
ATOM   2454 3HD1 ILE A 156     -37.681   5.193  20.436  1.00  0.00              
ATOM   2455  N   ASP A 157     -33.304   4.601  21.290  1.00  0.00              
ATOM   2456  CA  ASP A 157     -31.920   4.433  21.715  1.00  0.00              
ATOM   2457  C   ASP A 157     -31.785   3.158  22.538  1.00  0.00              
ATOM   2458  O   ASP A 157     -32.331   3.057  23.637  1.00  0.00              
ATOM   2459  CB  ASP A 157     -31.445   5.643  22.522  1.00  0.00              
ATOM   2460  CG  ASP A 157     -29.942   5.688  22.763  1.00  0.00              
ATOM   2461  OD1 ASP A 157     -29.375   4.661  23.050  1.00  0.00              
ATOM   2462  OD2 ASP A 157     -29.349   6.709  22.505  1.00  0.00              
ATOM   2463  H   ASP A 157     -33.901   5.237  21.799  1.00  0.00              
ATOM   2464  HA  ASP A 157     -31.268   4.313  20.849  1.00  0.00              
ATOM   2465 1HB  ASP A 157     -31.774   6.597  22.109  1.00  0.00              
ATOM   2466 2HB  ASP A 157     -31.958   5.458  23.466  1.00  0.00              
ATOM   2467  N   TYR A 158     -31.054   2.187  22.001  1.00  0.00              
ATOM   2468  CA  TYR A 158     -30.842   0.919  22.687  1.00  0.00              
ATOM   2469  C   TYR A 158     -29.580   0.233  22.180  1.00  0.00              
ATOM   2470  O   TYR A 158     -28.974   0.672  21.202  1.00  0.00              
ATOM   2471  CB  TYR A 158     -32.051  -0.001  22.504  1.00  0.00              
ATOM   2472  CG  TYR A 158     -32.284  -0.430  21.072  1.00  0.00              
ATOM   2473  CD1 TYR A 158     -31.620  -1.525  20.540  1.00  0.00              
ATOM   2474  CD2 TYR A 158     -33.169   0.261  20.258  1.00  0.00              
ATOM   2475  CE1 TYR A 158     -31.828  -1.921  19.233  1.00  0.00              
ATOM   2476  CE2 TYR A 158     -33.386  -0.127  18.950  1.00  0.00              
ATOM   2477  CZ  TYR A 158     -32.713  -1.218  18.441  1.00  0.00              
ATOM   2478  OH  TYR A 158     -32.926  -1.609  17.138  1.00  0.00              
ATOM   2479  H   TYR A 158     -30.634   2.332  21.094  1.00  0.00              
ATOM   2480  HA  TYR A 158     -30.694   1.091  23.754  1.00  0.00              
ATOM   2481 1HB  TYR A 158     -31.884  -0.882  23.125  1.00  0.00              
ATOM   2482 2HB  TYR A 158     -32.925   0.540  22.868  1.00  0.00              
ATOM   2483  HD1 TYR A 158     -30.922  -2.076  21.171  1.00  0.00              
ATOM   2484  HD2 TYR A 158     -33.697   1.123  20.666  1.00  0.00              
ATOM   2485  HE1 TYR A 158     -31.299  -2.783  18.828  1.00  0.00              
ATOM   2486  HE2 TYR A 158     -34.085   0.430  18.326  1.00  0.00              
ATOM   2487  HH  TYR A 158     -33.594  -1.081  16.693  1.00  0.00              
ATOM   2488  N   TYR A 159     -29.189  -0.846  22.849  1.00  0.00              
ATOM   2489  CA  TYR A 159     -27.986  -1.583  22.479  1.00  0.00              
ATOM   2490  C   TYR A 159     -28.082  -3.028  22.954  1.00  0.00              
ATOM   2491  O   TYR A 159     -28.533  -3.297  24.067  1.00  0.00              
ATOM   2492  CB  TYR A 159     -26.740  -0.915  23.064  1.00  0.00              
ATOM   2493  CG  TYR A 159     -25.561  -1.849  23.221  1.00  0.00              
ATOM   2494  CD1 TYR A 159     -24.747  -2.158  22.141  1.00  0.00              
ATOM   2495  CD2 TYR A 159     -25.263  -2.417  24.451  1.00  0.00              
ATOM   2496  CE1 TYR A 159     -23.669  -3.010  22.279  1.00  0.00              
ATOM   2497  CE2 TYR A 159     -24.187  -3.270  24.601  1.00  0.00              
ATOM   2498  CZ  TYR A 159     -23.392  -3.564  23.512  1.00  0.00              
ATOM   2499  OH  TYR A 159     -22.318  -4.413  23.656  1.00  0.00              
ATOM   2500  H   TYR A 159     -29.738  -1.163  23.635  1.00  0.00              
ATOM   2501  HA  TYR A 159     -27.886  -1.619  21.394  1.00  0.00              
ATOM   2502 1HB  TYR A 159     -26.469  -0.096  22.395  1.00  0.00              
ATOM   2503 2HB  TYR A 159     -27.017  -0.512  24.038  1.00  0.00              
ATOM   2504  HD1 TYR A 159     -24.972  -1.716  21.170  1.00  0.00              
ATOM   2505  HD2 TYR A 159     -25.895  -2.180  25.307  1.00  0.00              
ATOM   2506  HE1 TYR A 159     -23.039  -3.244  21.421  1.00  0.00              
ATOM   2507  HE2 TYR A 159     -23.970  -3.707  25.576  1.00  0.00              
ATOM   2508  HH  TYR A 159     -21.472  -3.966  23.571  1.00  0.00              
ATOM   2509  N   THR A 160     -27.655  -3.954  22.102  1.00  0.00              
ATOM   2510  CA  THR A 160     -27.892  -5.374  22.333  1.00  0.00              
ATOM   2511  C   THR A 160     -26.589  -6.148  22.481  1.00  0.00              
ATOM   2512  O   THR A 160     -25.517  -5.649  22.139  1.00  0.00              
ATOM   2513  CB  THR A 160     -28.716  -5.998  21.191  1.00  0.00              
ATOM   2514  OG1 THR A 160     -27.884  -6.170  20.037  1.00  0.00              
ATOM   2515  CG2 THR A 160     -29.894  -5.104  20.834  1.00  0.00              
ATOM   2516  H   THR A 160     -27.152  -3.667  21.274  1.00  0.00              
ATOM   2517  HA  THR A 160     -28.437  -5.505  23.268  1.00  0.00              
ATOM   2518  HB  THR A 160     -29.085  -6.972  21.511  1.00  0.00              
ATOM   2519  HG1 THR A 160     -27.836  -5.344  19.551  1.00  0.00              
ATOM   2520 1HG2 THR A 160     -30.464  -5.562  20.025  1.00  0.00              
ATOM   2521 2HG2 THR A 160     -30.534  -4.980  21.707  1.00  0.00              
ATOM   2522 3HG2 THR A 160     -29.526  -4.130  20.512  1.00  0.00              
ATOM   2523  N   PRO A 161     -26.687  -7.370  22.993  1.00  0.00              
ATOM   2524  CA  PRO A 161     -25.537  -8.263  23.071  1.00  0.00              
ATOM   2525  C   PRO A 161     -24.912  -8.462  21.697  1.00  0.00              
ATOM   2526  O   PRO A 161     -23.727  -8.773  21.582  1.00  0.00              
ATOM   2527  CB  PRO A 161     -26.109  -9.566  23.640  1.00  0.00              
ATOM   2528  CG  PRO A 161     -27.354  -9.148  24.346  1.00  0.00              
ATOM   2529  CD  PRO A 161     -27.918  -8.019  23.525  1.00  0.00              
ATOM   2530  HA  PRO A 161     -24.726  -7.863  23.697  1.00  0.00              
ATOM   2531 1HB  PRO A 161     -26.327 -10.292  22.844  1.00  0.00              
ATOM   2532 2HB  PRO A 161     -25.402 -10.048  24.332  1.00  0.00              
ATOM   2533 1HG  PRO A 161     -28.069  -9.981  24.418  1.00  0.00              
ATOM   2534 2HG  PRO A 161     -27.137  -8.820  25.374  1.00  0.00              
ATOM   2535 1HD  PRO A 161     -28.570  -8.379  22.716  1.00  0.00              
ATOM   2536 2HD  PRO A 161     -28.514  -7.321  24.132  1.00  0.00              
ATOM   2537  N   HIS A 162     -25.716  -8.280  20.655  1.00  0.00              
ATOM   2538  CA  HIS A 162     -25.249  -8.461  19.285  1.00  0.00              
ATOM   2539  C   HIS A 162     -24.377  -7.285  18.865  1.00  0.00              
ATOM   2540  O   HIS A 162     -24.856  -6.332  18.250  1.00  0.00              
ATOM   2541  CB  HIS A 162     -26.429  -8.616  18.320  1.00  0.00              
ATOM   2542  CG  HIS A 162     -27.213  -9.874  18.527  1.00  0.00              
ATOM   2543  ND1 HIS A 162     -26.771 -11.107  18.094  1.00  0.00              
ATOM   2544  CD2 HIS A 162     -28.411 -10.091  19.121  1.00  0.00              
ATOM   2545  CE1 HIS A 162     -27.664 -12.028  18.412  1.00  0.00              
ATOM   2546  NE2 HIS A 162     -28.667 -11.438  19.035  1.00  0.00              
ATOM   2547  H   HIS A 162     -26.676  -8.009  20.815  1.00  0.00              
ATOM   2548  HA  HIS A 162     -24.623  -9.350  19.219  1.00  0.00              
ATOM   2549 1HB  HIS A 162     -27.128  -7.789  18.445  1.00  0.00              
ATOM   2550 2HB  HIS A 162     -26.071  -8.637  17.291  1.00  0.00              
ATOM   2551  HD1 HIS A 162     -25.882 -11.304  17.679  1.00  0.00              
ATOM   2552  HD2 HIS A 162     -29.128  -9.428  19.605  1.00  0.00              
ATOM   2553  HE1 HIS A 162     -27.498 -13.074  18.155  1.00  0.00              
ATOM   2554  N   GLU A 163     -23.093  -7.358  19.200  1.00  0.00              
ATOM   2555  CA  GLU A 163     -22.136  -6.334  18.795  1.00  0.00              
ATOM   2556  C   GLU A 163     -21.970  -6.346  17.281  1.00  0.00              
ATOM   2557  O   GLU A 163     -21.442  -5.399  16.697  1.00  0.00              
ATOM   2558  CB  GLU A 163     -20.786  -6.549  19.482  1.00  0.00              
ATOM   2559  CG  GLU A 163     -20.794  -6.288  20.981  1.00  0.00              
ATOM   2560  CD  GLU A 163     -19.464  -6.617  21.600  1.00  0.00              
ATOM   2561  OE1 GLU A 163     -18.583  -7.029  20.885  1.00  0.00              
ATOM   2562  OE2 GLU A 163     -19.292  -6.350  22.766  1.00  0.00              
ATOM   2563  H   GLU A 163     -22.771  -8.142  19.749  1.00  0.00              
ATOM   2564  HA  GLU A 163     -22.507  -5.343  19.058  1.00  0.00              
ATOM   2565 1HB  GLU A 163     -20.495  -7.583  19.295  1.00  0.00              
ATOM   2566 2HB  GLU A 163     -20.073  -5.879  19.001  1.00  0.00              
ATOM   2567 1HG  GLU A 163     -21.073  -5.268  21.242  1.00  0.00              
ATOM   2568 2HG  GLU A 163     -21.549  -6.977  21.357  1.00  0.00              
ATOM   2569  N   GLU A 164     -22.423  -7.424  16.649  1.00  0.00              
ATOM   2570  CA  GLU A 164     -22.413  -7.520  15.195  1.00  0.00              
ATOM   2571  C   GLU A 164     -23.442  -6.562  14.609  1.00  0.00              
ATOM   2572  O   GLU A 164     -23.376  -6.207  13.433  1.00  0.00              
ATOM   2573  CB  GLU A 164     -22.696  -8.954  14.740  1.00  0.00              
ATOM   2574  CG  GLU A 164     -23.933  -9.580  15.369  1.00  0.00              
ATOM   2575  CD  GLU A 164     -23.579 -10.377  16.593  1.00  0.00              
ATOM   2576  OE1 GLU A 164     -22.775  -9.916  17.367  1.00  0.00              
ATOM   2577  OE2 GLU A 164     -24.194 -11.394  16.813  1.00  0.00              
ATOM   2578  H   GLU A 164     -22.785  -8.196  17.191  1.00  0.00              
ATOM   2579  HA  GLU A 164     -21.444  -7.214  14.798  1.00  0.00              
ATOM   2580 1HB  GLU A 164     -22.815  -8.926  13.656  1.00  0.00              
ATOM   2581 2HB  GLU A 164     -21.819  -9.549  14.995  1.00  0.00              
ATOM   2582 1HG  GLU A 164     -24.706  -8.854  15.620  1.00  0.00              
ATOM   2583 2HG  GLU A 164     -24.303 -10.250  14.594  1.00  0.00              
ATOM   2584  N   THR A 165     -24.394  -6.146  15.438  1.00  0.00              
ATOM   2585  CA  THR A 165     -25.473  -5.275  14.989  1.00  0.00              
ATOM   2586  C   THR A 165     -25.433  -3.951  15.741  1.00  0.00              
ATOM   2587  O   THR A 165     -26.037  -2.966  15.316  1.00  0.00              
ATOM   2588  CB  THR A 165     -26.854  -5.929  15.185  1.00  0.00              
ATOM   2589  OG1 THR A 165     -27.079  -6.165  16.581  1.00  0.00              
ATOM   2590  CG2 THR A 165     -26.931  -7.248  14.433  1.00  0.00              
ATOM   2591  H   THR A 165     -24.369  -6.441  16.404  1.00  0.00              
ATOM   2592  HA  THR A 165     -25.348  -5.034  13.933  1.00  0.00              
ATOM   2593  HB  THR A 165     -27.623  -5.252  14.812  1.00  0.00              
ATOM   2594  HG1 THR A 165     -27.277  -5.333  17.018  1.00  0.00              
ATOM   2595 1HG2 THR A 165     -27.914  -7.694  14.583  1.00  0.00              
ATOM   2596 2HG2 THR A 165     -26.771  -7.069  13.369  1.00  0.00              
ATOM   2597 3HG2 THR A 165     -26.164  -7.924  14.806  1.00  0.00              
ATOM   2598  N   ASN A 166     -24.716  -3.933  16.859  1.00  0.00              
ATOM   2599  CA  ASN A 166     -24.674  -2.760  17.724  1.00  0.00              
ATOM   2600  C   ASN A 166     -23.270  -2.515  18.262  1.00  0.00              
ATOM   2601  O   ASN A 166     -22.374  -3.339  18.082  1.00  0.00              
ATOM   2602  CB  ASN A 166     -25.660  -2.882  18.871  1.00  0.00              
ATOM   2603  CG  ASN A 166     -27.099  -2.895  18.434  1.00  0.00              
ATOM   2604  OD1 ASN A 166     -27.705  -3.958  18.258  1.00  0.00              
ATOM   2605  ND2 ASN A 166     -27.622  -1.723  18.180  1.00  0.00              
ATOM   2606  H   ASN A 166     -24.186  -4.753  17.117  1.00  0.00              
ATOM   2607  HA  ASN A 166     -24.945  -1.871  17.152  1.00  0.00              
ATOM   2608 1HB  ASN A 166     -25.517  -3.629  19.653  1.00  0.00              
ATOM   2609 2HB  ASN A 166     -25.422  -1.894  19.265  1.00  0.00              
ATOM   2610 1HD2 ASN A 166     -28.576  -1.656  17.885  1.00  0.00              
ATOM   2611 2HD2 ASN A 166     -27.070  -0.896  18.282  1.00  0.00              
ATOM   2612  N   ASN A 167     -23.085  -1.378  18.923  1.00  0.00              
ATOM   2613  CA  ASN A 167     -21.823  -1.074  19.586  1.00  0.00              
ATOM   2614  C   ASN A 167     -22.000  -0.045  20.696  1.00  0.00              
ATOM   2615  O   ASN A 167     -22.418   1.085  20.447  1.00  0.00              
ATOM   2616  CB  ASN A 167     -20.780  -0.593  18.594  1.00  0.00              
ATOM   2617  CG  ASN A 167     -19.389  -0.529  19.161  1.00  0.00              
ATOM   2618  OD1 ASN A 167     -19.095   0.280  20.049  1.00  0.00              
ATOM   2619  ND2 ASN A 167     -18.512  -1.320  18.597  1.00  0.00              
ATOM   2620  H   ASN A 167     -23.838  -0.706  18.968  1.00  0.00              
ATOM   2621  HA  ASN A 167     -21.433  -1.976  20.060  1.00  0.00              
ATOM   2622 1HB  ASN A 167     -20.737  -1.006  17.586  1.00  0.00              
ATOM   2623 2HB  ASN A 167     -21.190   0.416  18.555  1.00  0.00              
ATOM   2624 1HD2 ASN A 167     -17.567  -1.330  18.923  1.00  0.00              
ATOM   2625 2HD2 ASN A 167     -18.788  -1.913  17.840  1.00  0.00              
ATOM   2626  N   GLU A 168     -21.680  -0.444  21.922  1.00  0.00              
ATOM   2627  CA  GLU A 168     -21.825   0.429  23.102  1.00  0.00              
ATOM   2628  C   GLU A 168     -20.837   1.590  23.118  1.00  0.00              
ATOM   2629  O   GLU A 168     -21.129   2.629  23.717  1.00  0.00              
ATOM   2630  CB  GLU A 168     -21.665  -0.389  24.386  1.00  0.00              
ATOM   2631  CG  GLU A 168     -20.222  -0.686  24.767  1.00  0.00              
ATOM   2632  CD  GLU A 168     -19.621  -1.727  23.863  1.00  0.00              
ATOM   2633  OE1 GLU A 168     -20.365  -2.454  23.250  1.00  0.00              
ATOM   2634  OE2 GLU A 168     -18.424  -1.723  23.699  1.00  0.00              
ATOM   2635  H   GLU A 168     -21.323  -1.382  22.045  1.00  0.00              
ATOM   2636  HA  GLU A 168     -22.812   0.891  23.101  1.00  0.00              
ATOM   2637 1HB  GLU A 168     -22.142   0.178  25.186  1.00  0.00              
ATOM   2638 2HB  GLU A 168     -22.201  -1.326  24.235  1.00  0.00              
ATOM   2639 1HG  GLU A 168     -19.584   0.198  24.774  1.00  0.00              
ATOM   2640 2HG  GLU A 168     -20.300  -1.084  25.777  1.00  0.00              
ATOM   2641  N   SER A 169     -19.687   1.407  22.460  1.00  0.00              
ATOM   2642  CA  SER A 169     -18.570   2.369  22.503  1.00  0.00              
ATOM   2643  C   SER A 169     -18.742   3.482  21.472  1.00  0.00              
ATOM   2644  O   SER A 169     -18.415   4.636  21.747  1.00  0.00              
ATOM   2645  CB  SER A 169     -17.253   1.651  22.277  1.00  0.00              
ATOM   2646  OG  SER A 169     -16.990   0.707  23.277  1.00  0.00              
ATOM   2647  H   SER A 169     -19.591   0.565  21.911  1.00  0.00              
ATOM   2648  HA  SER A 169     -18.411   2.805  23.490  1.00  0.00              
ATOM   2649 1HB  SER A 169     -17.293   1.145  21.313  1.00  0.00              
ATOM   2650 2HB  SER A 169     -16.451   2.388  22.265  1.00  0.00              
ATOM   2651  HG  SER A 169     -17.598  -0.031  23.188  1.00  0.00              
ATOM   2652  N   PHE A 170     -19.254   3.126  20.294  1.00  0.00              
ATOM   2653  CA  PHE A 170     -19.558   4.102  19.258  1.00  0.00              
ATOM   2654  C   PHE A 170     -20.570   5.102  19.758  1.00  0.00              
ATOM   2655  O   PHE A 170     -20.503   6.271  19.405  1.00  0.00              
ATOM   2656  CB  PHE A 170     -20.078   3.412  17.996  1.00  0.00              
ATOM   2657  CG  PHE A 170     -19.020   2.665  17.234  1.00  0.00              
ATOM   2658  CD1 PHE A 170     -17.683   2.779  17.583  1.00  0.00              
ATOM   2659  CD2 PHE A 170     -19.360   1.849  16.165  1.00  0.00              
ATOM   2660  CE1 PHE A 170     -16.709   2.092  16.883  1.00  0.00              
ATOM   2661  CE2 PHE A 170     -18.389   1.161  15.464  1.00  0.00              
ATOM   2662  CZ  PHE A 170     -17.061   1.284  15.823  1.00  0.00              
ATOM   2663  H   PHE A 170     -19.434   2.148  20.117  1.00  0.00              
ATOM   2664  HA  PHE A 170     -18.657   4.660  18.999  1.00  0.00              
ATOM   2665 1HB  PHE A 170     -20.846   2.685  18.255  1.00  0.00              
ATOM   2666 2HB  PHE A 170     -20.494   4.149  17.310  1.00  0.00              
ATOM   2667  HD1 PHE A 170     -17.404   3.417  18.422  1.00  0.00              
ATOM   2668  HD2 PHE A 170     -20.408   1.753  15.881  1.00  0.00              
ATOM   2669  HE1 PHE A 170     -15.662   2.191  17.168  1.00  0.00              
ATOM   2670  HE2 PHE A 170     -18.669   0.523  14.626  1.00  0.00              
ATOM   2671  HZ  PHE A 170     -16.295   0.744  15.270  1.00  0.00              
ATOM   2672  N   VAL A 171     -21.508   4.623  20.579  1.00  0.00              
ATOM   2673  CA  VAL A 171     -22.527   5.484  21.200  1.00  0.00              
ATOM   2674  C   VAL A 171     -21.883   6.562  22.066  1.00  0.00              
ATOM   2675  O   VAL A 171     -22.077   7.734  21.809  1.00  0.00              
ATOM   2676  CB  VAL A 171     -23.510   4.671  22.062  1.00  0.00              
ATOM   2677  CG1 VAL A 171     -24.421   5.600  22.851  1.00  0.00              
ATOM   2678  CG2 VAL A 171     -24.333   3.733  21.192  1.00  0.00              
ATOM   2679  H   VAL A 171     -21.514   3.633  20.776  1.00  0.00              
ATOM   2680  HA  VAL A 171     -23.097   6.030  20.447  1.00  0.00              
ATOM   2681  HB  VAL A 171     -22.943   4.046  22.752  1.00  0.00              
ATOM   2682 1HG1 VAL A 171     -25.109   5.008  23.455  1.00  0.00              
ATOM   2683 2HG1 VAL A 171     -23.819   6.233  23.503  1.00  0.00              
ATOM   2684 3HG1 VAL A 171     -24.989   6.224  22.161  1.00  0.00              
ATOM   2685 1HG2 VAL A 171     -25.022   3.166  21.817  1.00  0.00              
ATOM   2686 2HG2 VAL A 171     -24.898   4.316  20.464  1.00  0.00              
ATOM   2687 3HG2 VAL A 171     -23.669   3.045  20.669  1.00  0.00              
ATOM   2688  N   ILE A 172     -21.120   6.147  23.080  1.00  0.00              
ATOM   2689  CA  ILE A 172     -20.502   7.082  24.033  1.00  0.00              
ATOM   2690  C   ILE A 172     -19.493   8.019  23.370  1.00  0.00              
ATOM   2691  O   ILE A 172     -19.299   9.140  23.829  1.00  0.00              
ATOM   2692  CB  ILE A 172     -19.796   6.328  25.174  1.00  0.00              
ATOM   2693  CG1 ILE A 172     -19.543   7.266  26.357  1.00  0.00              
ATOM   2694  CG2 ILE A 172     -18.490   5.722  24.683  1.00  0.00              
ATOM   2695  CD1 ILE A 172     -20.806   7.764  27.022  1.00  0.00              
ATOM   2696  H   ILE A 172     -20.965   5.156  23.192  1.00  0.00              
ATOM   2697  HA  ILE A 172     -21.249   7.757  24.448  1.00  0.00              
ATOM   2698  HB  ILE A 172     -20.451   5.536  25.536  1.00  0.00              
ATOM   2699 1HG1 ILE A 172     -18.942   6.718  27.083  1.00  0.00              
ATOM   2700 2HG1 ILE A 172     -18.972   8.115  25.981  1.00  0.00              
ATOM   2701 1HG2 ILE A 172     -18.004   5.193  25.502  1.00  0.00              
ATOM   2702 2HG2 ILE A 172     -18.695   5.024  23.873  1.00  0.00              
ATOM   2703 3HG2 ILE A 172     -17.834   6.514  24.322  1.00  0.00              
ATOM   2704 1HD1 ILE A 172     -20.546   8.423  27.851  1.00  0.00              
ATOM   2705 2HD1 ILE A 172     -21.407   8.314  26.297  1.00  0.00              
ATOM   2706 3HD1 ILE A 172     -21.378   6.918  27.399  1.00  0.00              
ATOM   2707  N   TYR A 173     -18.864   7.542  22.292  1.00  0.00              
ATOM   2708  CA  TYR A 173     -18.032   8.380  21.405  1.00  0.00              
ATOM   2709  C   TYR A 173     -18.792   9.508  20.734  1.00  0.00              
ATOM   2710  O   TYR A 173     -18.325  10.650  20.742  1.00  0.00              
ATOM   2711  CB  TYR A 173     -17.373   7.514  20.329  1.00  0.00              
ATOM   2712  CG  TYR A 173     -16.373   6.518  20.871  1.00  0.00              
ATOM   2713  CD1 TYR A 173     -15.901   6.617  22.172  1.00  0.00              
ATOM   2714  CD2 TYR A 173     -15.905   5.478  20.081  1.00  0.00              
ATOM   2715  CE1 TYR A 173     -14.987   5.710  22.672  1.00  0.00              
ATOM   2716  CE2 TYR A 173     -14.992   4.565  20.571  1.00  0.00              
ATOM   2717  CZ  TYR A 173     -14.535   4.684  21.868  1.00  0.00              
ATOM   2718  OH  TYR A 173     -13.626   3.776  22.361  1.00  0.00              
ATOM   2719  H   TYR A 173     -18.970   6.559  22.082  1.00  0.00              
ATOM   2720  HA  TYR A 173     -17.251   8.872  21.986  1.00  0.00              
ATOM   2721 1HB  TYR A 173     -18.171   6.982  19.810  1.00  0.00              
ATOM   2722 2HB  TYR A 173     -16.873   8.189  19.634  1.00  0.00              
ATOM   2723  HD1 TYR A 173     -16.262   7.430  22.802  1.00  0.00              
ATOM   2724  HD2 TYR A 173     -16.269   5.390  19.058  1.00  0.00              
ATOM   2725  HE1 TYR A 173     -14.624   5.801  23.696  1.00  0.00              
ATOM   2726  HE2 TYR A 173     -14.635   3.755  19.934  1.00  0.00              
ATOM   2727  HH  TYR A 173     -13.380   3.105  21.719  1.00  0.00              
ATOM   2728  N   MET A 174     -19.952   9.198  20.156  1.00  0.00              
ATOM   2729  CA  MET A 174     -20.835  10.246  19.628  1.00  0.00              
ATOM   2730  C   MET A 174     -21.215  11.270  20.687  1.00  0.00              
ATOM   2731  O   MET A 174     -21.232  12.461  20.399  1.00  0.00              
ATOM   2732  CB  MET A 174     -22.098   9.620  19.039  1.00  0.00              
ATOM   2733  CG  MET A 174     -23.093  10.623  18.472  1.00  0.00              
ATOM   2734  SD  MET A 174     -24.138  11.360  19.744  1.00  0.00              
ATOM   2735  CE  MET A 174     -25.205   9.980  20.147  1.00  0.00              
ATOM   2736  H   MET A 174     -20.234   8.231  20.077  1.00  0.00              
ATOM   2737  HA  MET A 174     -20.323  10.803  18.844  1.00  0.00              
ATOM   2738 1HB  MET A 174     -21.777   8.941  18.250  1.00  0.00              
ATOM   2739 2HB  MET A 174     -22.573   9.050  19.839  1.00  0.00              
ATOM   2740 1HG  MET A 174     -22.533  11.410  17.969  1.00  0.00              
ATOM   2741 2HG  MET A 174     -23.722  10.105  17.749  1.00  0.00              
ATOM   2742 1HE  MET A 174     -25.911  10.280  20.923  1.00  0.00              
ATOM   2743 2HE  MET A 174     -25.754   9.672  19.256  1.00  0.00              
ATOM   2744 3HE  MET A 174     -24.601   9.147  20.508  1.00  0.00              
ATOM   2745  N   PHE A 175     -21.515  10.809  21.900  1.00  0.00              
ATOM   2746  CA  PHE A 175     -21.823  11.720  23.002  1.00  0.00              
ATOM   2747  C   PHE A 175     -20.620  12.618  23.351  1.00  0.00              
ATOM   2748  O   PHE A 175     -20.789  13.825  23.525  1.00  0.00              
ATOM   2749  CB  PHE A 175     -22.264  10.925  24.232  1.00  0.00              
ATOM   2750  CG  PHE A 175     -23.729  10.590  24.244  1.00  0.00              
ATOM   2751  CD1 PHE A 175     -24.193   9.426  23.650  1.00  0.00              
ATOM   2752  CD2 PHE A 175     -24.645  11.438  24.848  1.00  0.00              
ATOM   2753  CE1 PHE A 175     -25.540   9.117  23.660  1.00  0.00              
ATOM   2754  CE2 PHE A 175     -25.991  11.131  24.861  1.00  0.00              
ATOM   2755  CZ  PHE A 175     -26.439   9.969  24.265  1.00  0.00              
ATOM   2756  H   PHE A 175     -21.531   9.813  22.065  1.00  0.00              
ATOM   2757  HA  PHE A 175     -22.630  12.394  22.710  1.00  0.00              
ATOM   2758 1HB  PHE A 175     -21.727   9.979  24.281  1.00  0.00              
ATOM   2759 2HB  PHE A 175     -22.069  11.499  25.138  1.00  0.00              
ATOM   2760  HD1 PHE A 175     -23.482   8.752  23.172  1.00  0.00              
ATOM   2761  HD2 PHE A 175     -24.291  12.356  25.318  1.00  0.00              
ATOM   2762  HE1 PHE A 175     -25.891   8.199  23.189  1.00  0.00              
ATOM   2763  HE2 PHE A 175     -26.701  11.805  25.340  1.00  0.00              
ATOM   2764  HZ  PHE A 175     -27.501   9.726  24.273  1.00  0.00              
ATOM   2765  N   VAL A 176     -19.418  12.043  23.453  1.00  0.00              
ATOM   2766  CA  VAL A 176     -18.224  12.844  23.783  1.00  0.00              
ATOM   2767  C   VAL A 176     -18.062  14.005  22.800  1.00  0.00              
ATOM   2768  O   VAL A 176     -17.888  15.157  23.216  1.00  0.00              
ATOM   2769  CB  VAL A 176     -16.942  11.991  23.770  1.00  0.00              
ATOM   2770  CG1 VAL A 176     -15.709  12.881  23.823  1.00  0.00              
ATOM   2771  CG2 VAL A 176     -16.941  11.012  24.935  1.00  0.00              
ATOM   2772  H   VAL A 176     -19.318  11.049  23.303  1.00  0.00              
ATOM   2773  HA  VAL A 176     -18.319  13.310  24.764  1.00  0.00              
ATOM   2774  HB  VAL A 176     -16.921  11.396  22.857  1.00  0.00              
ATOM   2775 1HG1 VAL A 176     -14.812  12.261  23.813  1.00  0.00              
ATOM   2776 2HG1 VAL A 176     -15.702  13.544  22.958  1.00  0.00              
ATOM   2777 3HG1 VAL A 176     -15.729  13.475  24.737  1.00  0.00              
ATOM   2778 1HG2 VAL A 176     -16.029  10.417  24.910  1.00  0.00              
ATOM   2779 2HG2 VAL A 176     -16.989  11.565  25.873  1.00  0.00              
ATOM   2780 3HG2 VAL A 176     -17.806  10.353  24.857  1.00  0.00              
ATOM   2781  N   VAL A 177     -18.122  13.689  21.508  1.00  0.00              
ATOM   2782  CA  VAL A 177     -17.863  14.676  20.443  1.00  0.00              
ATOM   2783  C   VAL A 177     -19.022  15.651  20.179  1.00  0.00              
ATOM   2784  O   VAL A 177     -18.789  16.835  19.938  1.00  0.00              
ATOM   2785  CB  VAL A 177     -17.519  13.967  19.119  1.00  0.00              
ATOM   2786  CG1 VAL A 177     -17.287  14.986  18.014  1.00  0.00              
ATOM   2787  CG2 VAL A 177     -16.295  13.081  19.291  1.00  0.00              
ATOM   2788  H   VAL A 177     -18.355  12.740  21.253  1.00  0.00              
ATOM   2789  HA  VAL A 177     -17.044  15.344  20.713  1.00  0.00              
ATOM   2790  HB  VAL A 177     -18.347  13.313  18.843  1.00  0.00              
ATOM   2791 1HG1 VAL A 177     -17.046  14.468  17.086  1.00  0.00              
ATOM   2792 2HG1 VAL A 177     -18.188  15.582  17.873  1.00  0.00              
ATOM   2793 3HG1 VAL A 177     -16.459  15.639  18.290  1.00  0.00              
ATOM   2794 1HG2 VAL A 177     -16.067  12.587  18.347  1.00  0.00              
ATOM   2795 2HG2 VAL A 177     -15.445  13.691  19.596  1.00  0.00              
ATOM   2796 3HG2 VAL A 177     -16.495  12.328  20.054  1.00  0.00              
ATOM   2797  N   HIS A 178     -20.254  15.162  20.222  1.00  0.00              
ATOM   2798  CA  HIS A 178     -21.411  16.003  19.902  1.00  0.00              
ATOM   2799  C   HIS A 178     -21.979  16.754  21.091  1.00  0.00              
ATOM   2800  O   HIS A 178     -22.634  17.771  20.891  1.00  0.00              
ATOM   2801  CB  HIS A 178     -22.520  15.154  19.272  1.00  0.00              
ATOM   2802  CG  HIS A 178     -22.131  14.528  17.969  1.00  0.00              
ATOM   2803  ND1 HIS A 178     -23.013  13.793  17.205  1.00  0.00              
ATOM   2804  CD2 HIS A 178     -20.957  14.527  17.295  1.00  0.00              
ATOM   2805  CE1 HIS A 178     -22.397  13.367  16.115  1.00  0.00              
ATOM   2806  NE2 HIS A 178     -21.150  13.799  16.147  1.00  0.00              
ATOM   2807  H   HIS A 178     -20.404  14.197  20.479  1.00  0.00              
ATOM   2808  HA  HIS A 178     -21.116  16.780  19.198  1.00  0.00              
ATOM   2809 1HB  HIS A 178     -22.794  14.337  19.940  1.00  0.00              
ATOM   2810 2HB  HIS A 178     -23.397  15.769  19.074  1.00  0.00              
ATOM   2811  HD2 HIS A 178     -19.983  14.971  17.503  1.00  0.00              
ATOM   2812  HE1 HIS A 178     -22.927  12.764  15.378  1.00  0.00              
ATOM   2813  HE2 HIS A 178     -20.444  13.626  15.445  1.00  0.00              
ATOM   2814  N   PHE A 179     -21.734  16.258  22.312  1.00  0.00              
ATOM   2815  CA  PHE A 179     -22.335  16.820  23.531  1.00  0.00              
ATOM   2816  C   PHE A 179     -21.334  17.222  24.597  1.00  0.00              
ATOM   2817  O   PHE A 179     -21.290  18.391  24.970  1.00  0.00              
ATOM   2818  CB  PHE A 179     -23.325  15.819  24.131  1.00  0.00              
ATOM   2819  CG  PHE A 179     -24.536  15.578  23.276  1.00  0.00              
ATOM   2820  CD1 PHE A 179     -24.527  14.593  22.299  1.00  0.00              
ATOM   2821  CD2 PHE A 179     -25.685  16.334  23.445  1.00  0.00              
ATOM   2822  CE1 PHE A 179     -25.641  14.370  21.512  1.00  0.00              
ATOM   2823  CE2 PHE A 179     -26.800  16.113  22.660  1.00  0.00              
ATOM   2824  CZ  PHE A 179     -26.777  15.129  21.692  1.00  0.00              
ATOM   2825  H   PHE A 179     -21.111  15.466  22.391  1.00  0.00              
ATOM   2826  HA  PHE A 179     -22.866  17.742  23.291  1.00  0.00              
ATOM   2827 1HB  PHE A 179     -22.843  14.852  24.270  1.00  0.00              
ATOM   2828 2HB  PHE A 179     -23.689  16.183  25.091  1.00  0.00              
ATOM   2829  HD1 PHE A 179     -23.629  13.991  22.157  1.00  0.00              
ATOM   2830  HD2 PHE A 179     -25.703  17.112  24.210  1.00  0.00              
ATOM   2831  HE1 PHE A 179     -25.620  13.593  20.748  1.00  0.00              
ATOM   2832  HE2 PHE A 179     -27.697  16.714  22.804  1.00  0.00              
ATOM   2833  HZ  PHE A 179     -27.655  14.955  21.071  1.00  0.00              
ATOM   2834  N   ILE A 180     -20.539  16.280  25.089  1.00  0.00              
ATOM   2835  CA  ILE A 180     -19.671  16.572  26.259  1.00  0.00              
ATOM   2836  C   ILE A 180     -18.611  17.639  26.052  1.00  0.00              
ATOM   2837  O   ILE A 180     -18.514  18.554  26.871  1.00  0.00              
ATOM   2838  CB  ILE A 180     -18.950  15.296  26.733  1.00  0.00              
ATOM   2839  CG1 ILE A 180     -19.959  14.289  27.290  1.00  0.00              
ATOM   2840  CG2 ILE A 180     -17.899  15.636  27.778  1.00  0.00              
ATOM   2841  CD1 ILE A 180     -19.380  12.912  27.526  1.00  0.00              
ATOM   2842  H   ILE A 180     -20.516  15.358  24.677  1.00  0.00              
ATOM   2843  HA  ILE A 180     -20.256  16.991  27.076  1.00  0.00              
ATOM   2844  HB  ILE A 180     -18.471  14.820  25.877  1.00  0.00              
ATOM   2845 1HG1 ILE A 180     -20.334  14.691  28.230  1.00  0.00              
ATOM   2846 2HG1 ILE A 180     -20.777  14.220  26.574  1.00  0.00              
ATOM   2847 1HG2 ILE A 180     -17.399  14.724  28.102  1.00  0.00              
ATOM   2848 2HG2 ILE A 180     -17.166  16.318  27.348  1.00  0.00              
ATOM   2849 3HG2 ILE A 180     -18.378  16.111  28.634  1.00  0.00              
ATOM   2850 1HD1 ILE A 180     -20.154  12.254  27.921  1.00  0.00              
ATOM   2851 2HD1 ILE A 180     -19.005  12.507  26.586  1.00  0.00              
ATOM   2852 3HD1 ILE A 180     -18.562  12.979  28.243  1.00  0.00              
ATOM   2853  N   ILE A 181     -17.828  17.538  24.981  1.00  0.00              
ATOM   2854  CA  ILE A 181     -16.760  18.517  24.737  1.00  0.00              
ATOM   2855  C   ILE A 181     -17.343  19.950  24.594  1.00  0.00              
ATOM   2856  O   ILE A 181     -16.909  20.835  25.324  1.00  0.00              
ATOM   2857  CB  ILE A 181     -15.952  18.163  23.475  1.00  0.00              
ATOM   2858  CG1 ILE A 181     -15.146  16.881  23.699  1.00  0.00              
ATOM   2859  CG2 ILE A 181     -15.034  19.313  23.091  1.00  0.00              
ATOM   2860  CD1 ILE A 181     -14.556  16.302  22.434  1.00  0.00              
ATOM   2861  H   ILE A 181     -17.963  16.784  24.323  1.00  0.00              
ATOM   2862  HA  ILE A 181     -16.089  18.575  25.594  1.00  0.00              
ATOM   2863  HB  ILE A 181     -16.643  17.961  22.657  1.00  0.00              
ATOM   2864 1HG1 ILE A 181     -14.345  17.119  24.398  1.00  0.00              
ATOM   2865 2HG1 ILE A 181     -15.817  16.152  24.153  1.00  0.00              
ATOM   2866 1HG2 ILE A 181     -14.470  19.046  22.197  1.00  0.00              
ATOM   2867 2HG2 ILE A 181     -15.629  20.203  22.892  1.00  0.00              
ATOM   2868 3HG2 ILE A 181     -14.342  19.515  23.909  1.00  0.00              
ATOM   2869 1HD1 ILE A 181     -13.999  15.395  22.672  1.00  0.00              
ATOM   2870 2HD1 ILE A 181     -15.357  16.062  21.734  1.00  0.00              
ATOM   2871 3HD1 ILE A 181     -13.884  17.029  21.979  1.00  0.00              
ATOM   2872  N   PRO A 182     -18.306  20.171  23.673  1.00  0.00              
ATOM   2873  CA  PRO A 182     -18.869  21.514  23.578  1.00  0.00              
ATOM   2874  C   PRO A 182     -19.636  21.999  24.833  1.00  0.00              
ATOM   2875  O   PRO A 182     -19.598  23.193  25.111  1.00  0.00              
ATOM   2876  CB  PRO A 182     -19.792  21.405  22.360  1.00  0.00              
ATOM   2877  CG  PRO A 182     -20.125  19.954  22.275  1.00  0.00              
ATOM   2878  CD  PRO A 182     -18.872  19.232  22.694  1.00  0.00              
ATOM   2879  HA  PRO A 182     -18.100  22.291  23.459  1.00  0.00              
ATOM   2880 1HB  PRO A 182     -20.699  22.015  22.486  1.00  0.00              
ATOM   2881 2HB  PRO A 182     -19.293  21.753  21.444  1.00  0.00              
ATOM   2882 1HG  PRO A 182     -20.967  19.700  22.936  1.00  0.00              
ATOM   2883 2HG  PRO A 182     -20.421  19.673  21.254  1.00  0.00              
ATOM   2884 1HD  PRO A 182     -19.088  18.250  23.139  1.00  0.00              
ATOM   2885 2HD  PRO A 182     -18.190  19.060  21.849  1.00  0.00              
ATOM   2886  N   LEU A 183     -20.307  21.100  25.565  1.00  0.00              
ATOM   2887  CA  LEU A 183     -21.067  21.469  26.777  1.00  0.00              
ATOM   2888  C   LEU A 183     -20.144  21.992  27.867  1.00  0.00              
ATOM   2889  O   LEU A 183     -20.474  22.948  28.542  1.00  0.00              
ATOM   2890  CB  LEU A 183     -21.867  20.269  27.296  1.00  0.00              
ATOM   2891  CG  LEU A 183     -22.788  20.564  28.487  1.00  0.00              
ATOM   2892  CD1 LEU A 183     -23.833  21.599  28.094  1.00  0.00              
ATOM   2893  CD2 LEU A 183     -23.452  19.276  28.949  1.00  0.00              
ATOM   2894  H   LEU A 183     -20.290  20.134  25.271  1.00  0.00              
ATOM   2895  HA  LEU A 183     -21.759  22.277  26.541  1.00  0.00              
ATOM   2896 1HB  LEU A 183     -22.461  20.054  26.409  1.00  0.00              
ATOM   2897 2HB  LEU A 183     -21.222  19.418  27.516  1.00  0.00              
ATOM   2898  HG  LEU A 183     -22.159  20.925  29.301  1.00  0.00              
ATOM   2899 1HD1 LEU A 183     -24.483  21.803  28.946  1.00  0.00              
ATOM   2900 2HD1 LEU A 183     -23.337  22.521  27.790  1.00  0.00              
ATOM   2901 3HD1 LEU A 183     -24.430  21.218  27.267  1.00  0.00              
ATOM   2902 1HD2 LEU A 183     -24.106  19.487  29.796  1.00  0.00              
ATOM   2903 2HD2 LEU A 183     -24.040  18.856  28.132  1.00  0.00              
ATOM   2904 3HD2 LEU A 183     -22.688  18.560  29.251  1.00  0.00              
ATOM   2905  N   ILE A 184     -18.994  21.349  28.032  1.00  0.00              
ATOM   2906  CA  ILE A 184     -17.996  21.775  29.025  1.00  0.00              
ATOM   2907  C   ILE A 184     -17.466  23.176  28.716  1.00  0.00              
ATOM   2908  O   ILE A 184     -17.367  24.019  29.612  1.00  0.00              
ATOM   2909  CB  ILE A 184     -16.809  20.796  29.093  1.00  0.00              
ATOM   2910  CG1 ILE A 184     -17.256  19.455  29.680  1.00  0.00              
ATOM   2911  CG2 ILE A 184     -15.676  21.390  29.915  1.00  0.00              
ATOM   2912  CD1 ILE A 184     -16.235  18.351  29.527  1.00  0.00              
ATOM   2913  H   ILE A 184     -18.802  20.542  27.456  1.00  0.00              
ATOM   2914  HA  ILE A 184     -18.449  21.863  30.012  1.00  0.00              
ATOM   2915  HB  ILE A 184     -16.457  20.594  28.082  1.00  0.00              
ATOM   2916 1HG1 ILE A 184     -17.461  19.616  30.738  1.00  0.00              
ATOM   2917 2HG1 ILE A 184     -18.178  19.170  29.172  1.00  0.00              
ATOM   2918 1HG2 ILE A 184     -14.846  20.685  29.954  1.00  0.00              
ATOM   2919 2HG2 ILE A 184     -15.341  22.320  29.456  1.00  0.00              
ATOM   2920 3HG2 ILE A 184     -16.027  21.591  30.928  1.00  0.00              
ATOM   2921 1HD1 ILE A 184     -16.623  17.432  29.967  1.00  0.00              
ATOM   2922 2HD1 ILE A 184     -16.030  18.187  28.469  1.00  0.00              
ATOM   2923 3HD1 ILE A 184     -15.314  18.633  30.035  1.00  0.00              
ATOM   2924  N   VAL A 185     -17.137  23.408  27.449  1.00  0.00              
ATOM   2925  CA  VAL A 185     -16.615  24.694  27.001  1.00  0.00              
ATOM   2926  C   VAL A 185     -17.678  25.789  27.153  1.00  0.00              
ATOM   2927  O   VAL A 185     -17.348  26.905  27.519  1.00  0.00              
ATOM   2928  CB  VAL A 185     -16.147  24.635  25.535  1.00  0.00              
ATOM   2929  CG1 VAL A 185     -15.710  26.012  25.059  1.00  0.00              
ATOM   2930  CG2 VAL A 185     -15.012  23.634  25.377  1.00  0.00              
ATOM   2931  H   VAL A 185     -17.255  22.664  26.776  1.00  0.00              
ATOM   2932  HA  VAL A 185     -15.778  25.019  27.620  1.00  0.00              
ATOM   2933  HB  VAL A 185     -16.970  24.280  24.914  1.00  0.00              
ATOM   2934 1HG1 VAL A 185     -15.382  25.952  24.021  1.00  0.00              
ATOM   2935 2HG1 VAL A 185     -16.547  26.706  25.136  1.00  0.00              
ATOM   2936 3HG1 VAL A 185     -14.886  26.367  25.679  1.00  0.00              
ATOM   2937 1HG2 VAL A 185     -14.694  23.605  24.336  1.00  0.00              
ATOM   2938 2HG2 VAL A 185     -14.173  23.935  26.005  1.00  0.00              
ATOM   2939 3HG2 VAL A 185     -15.355  22.644  25.680  1.00  0.00              
ATOM   2940  N   ILE A 186     -18.936  25.446  26.867  1.00  0.00              
ATOM   2941  CA  ILE A 186     -20.099  26.313  27.112  1.00  0.00              
ATOM   2942  C   ILE A 186     -20.197  26.725  28.560  1.00  0.00              
ATOM   2943  O   ILE A 186     -20.382  27.899  28.851  1.00  0.00              
ATOM   2944  CB  ILE A 186     -21.417  25.628  26.709  1.00  0.00              
ATOM   2945  CG1 ILE A 186     -21.526  25.536  25.185  1.00  0.00              
ATOM   2946  CG2 ILE A 186     -22.606  26.381  27.286  1.00  0.00              
ATOM   2947  CD1 ILE A 186     -22.627  24.617  24.706  1.00  0.00              
ATOM   2948  H   ILE A 186     -19.080  24.533  26.458  1.00  0.00              
ATOM   2949  HA  ILE A 186     -20.000  27.252  26.568  1.00  0.00              
ATOM   2950  HB  ILE A 186     -21.416  24.606  27.086  1.00  0.00              
ATOM   2951 1HG1 ILE A 186     -21.706  26.543  24.810  1.00  0.00              
ATOM   2952 2HG1 ILE A 186     -20.566  25.177  24.813  1.00  0.00              
ATOM   2953 1HG2 ILE A 186     -23.530  25.884  26.991  1.00  0.00              
ATOM   2954 2HG2 ILE A 186     -22.534  26.396  28.373  1.00  0.00              
ATOM   2955 3HG2 ILE A 186     -22.608  27.403  26.908  1.00  0.00              
ATOM   2956 1HD1 ILE A 186     -22.642  24.603  23.616  1.00  0.00              
ATOM   2957 2HD1 ILE A 186     -22.448  23.608  25.078  1.00  0.00              
ATOM   2958 3HD1 ILE A 186     -23.587  24.974  25.075  1.00  0.00              
ATOM   2959  N   PHE A 187     -20.075  25.741  29.449  1.00  0.00              
ATOM   2960  CA  PHE A 187     -20.081  25.974  30.891  1.00  0.00              
ATOM   2961  C   PHE A 187     -19.018  26.993  31.307  1.00  0.00              
ATOM   2962  O   PHE A 187     -19.323  27.946  32.024  1.00  0.00              
ATOM   2963  CB  PHE A 187     -19.867  24.657  31.639  1.00  0.00              
ATOM   2964  CG  PHE A 187     -21.070  23.759  31.642  1.00  0.00              
ATOM   2965  CD1 PHE A 187     -22.314  24.240  31.258  1.00  0.00              
ATOM   2966  CD2 PHE A 187     -20.963  22.431  32.029  1.00  0.00              
ATOM   2967  CE1 PHE A 187     -23.422  23.414  31.261  1.00  0.00              
ATOM   2968  CE2 PHE A 187     -22.069  21.604  32.031  1.00  0.00              
ATOM   2969  CZ  PHE A 187     -23.300  22.096  31.647  1.00  0.00              
ATOM   2970  H   PHE A 187     -19.975  24.797  29.103  1.00  0.00              
ATOM   2971  HA  PHE A 187     -21.040  26.397  31.193  1.00  0.00              
ATOM   2972 1HB  PHE A 187     -19.057  24.092  31.180  1.00  0.00              
ATOM   2973 2HB  PHE A 187     -19.623  24.855  32.682  1.00  0.00              
ATOM   2974  HD1 PHE A 187     -22.410  25.281  30.952  1.00  0.00              
ATOM   2975  HD2 PHE A 187     -19.990  22.043  32.333  1.00  0.00              
ATOM   2976  HE1 PHE A 187     -24.393  23.805  30.957  1.00  0.00              
ATOM   2977  HE2 PHE A 187     -21.970  20.562  32.337  1.00  0.00              
ATOM   2978  HZ  PHE A 187     -24.173  21.445  31.650  1.00  0.00              
ATOM   2979  N   PHE A 188     -17.781  26.789  30.859  1.00  0.00              
ATOM   2980  CA  PHE A 188     -16.696  27.681  31.238  1.00  0.00              
ATOM   2981  C   PHE A 188     -16.959  29.105  30.763  1.00  0.00              
ATOM   2982  O   PHE A 188     -17.077  30.016  31.567  1.00  0.00              
ATOM   2983  CB  PHE A 188     -15.368  27.174  30.674  1.00  0.00              
ATOM   2984  CG  PHE A 188     -14.197  28.058  30.994  1.00  0.00              
ATOM   2985  CD1 PHE A 188     -13.657  28.085  32.271  1.00  0.00              
ATOM   2986  CD2 PHE A 188     -13.632  28.866  30.018  1.00  0.00              
ATOM   2987  CE1 PHE A 188     -12.579  28.898  32.566  1.00  0.00              
ATOM   2988  CE2 PHE A 188     -12.555  29.680  30.310  1.00  0.00              
ATOM   2989  CZ  PHE A 188     -12.028  29.695  31.586  1.00  0.00              
ATOM   2990  H   PHE A 188     -17.585  26.008  30.248  1.00  0.00              
ATOM   2991  HA  PHE A 188     -16.619  27.728  32.326  1.00  0.00              
ATOM   2992 1HB  PHE A 188     -15.137  26.191  31.084  1.00  0.00              
ATOM   2993 2HB  PHE A 188     -15.423  27.110  29.588  1.00  0.00              
ATOM   2994  HD1 PHE A 188     -14.092  27.453  33.046  1.00  0.00              
ATOM   2995  HD2 PHE A 188     -14.049  28.854  29.010  1.00  0.00              
ATOM   2996  HE1 PHE A 188     -12.166  28.909  33.574  1.00  0.00              
ATOM   2997  HE2 PHE A 188     -12.120  30.309  29.534  1.00  0.00              
ATOM   2998  HZ  PHE A 188     -11.180  30.338  31.818  1.00  0.00              
ATOM   2999  N   CYS A 189     -17.048  29.272  29.452  1.00  0.00              
ATOM   3000  CA  CYS A 189     -17.177  30.602  28.858  1.00  0.00              
ATOM   3001  C   CYS A 189     -18.499  31.260  29.196  1.00  0.00              
ATOM   3002  O   CYS A 189     -18.505  32.445  29.486  1.00  0.00              
ATOM   3003  CB  CYS A 189     -17.100  30.307  27.360  1.00  0.00              
ATOM   3004  SG  CYS A 189     -15.480  29.740  26.790  1.00  0.00              
ATOM   3005  H   CYS A 189     -17.027  28.463  28.848  1.00  0.00              
ATOM   3006  HA  CYS A 189     -16.363  31.276  29.124  1.00  0.00              
ATOM   3007 1HB  CYS A 189     -17.807  29.520  27.094  1.00  0.00              
ATOM   3008 2HB  CYS A 189     -17.324  31.207  26.787  1.00  0.00              
ATOM   3009  HG  CYS A 189     -14.813  30.826  27.167  1.00  0.00              
ATOM   3010  N   TYR A 190     -19.600  30.515  29.169  1.00  0.00              
ATOM   3011  CA  TYR A 190     -20.899  31.111  29.496  1.00  0.00              
ATOM   3012  C   TYR A 190     -21.071  31.415  30.980  1.00  0.00              
ATOM   3013  O   TYR A 190     -21.737  32.388  31.303  1.00  0.00              
ATOM   3014  CB  TYR A 190     -22.029  30.188  29.033  1.00  0.00              
ATOM   3015  CG  TYR A 190     -23.372  30.874  28.915  1.00  0.00              
ATOM   3016  CD1 TYR A 190     -23.705  31.599  27.780  1.00  0.00              
ATOM   3017  CD2 TYR A 190     -24.303  30.794  29.939  1.00  0.00              
ATOM   3018  CE1 TYR A 190     -24.930  32.228  27.667  1.00  0.00              
ATOM   3019  CE2 TYR A 190     -25.531  31.418  29.838  1.00  0.00              
ATOM   3020  CZ  TYR A 190     -25.841  32.135  28.700  1.00  0.00              
ATOM   3021  OH  TYR A 190     -27.063  32.758  28.593  1.00  0.00              
ATOM   3022  H   TYR A 190     -19.557  29.536  28.923  1.00  0.00              
ATOM   3023  HA  TYR A 190     -21.002  32.073  28.994  1.00  0.00              
ATOM   3024 1HB  TYR A 190     -21.739  29.787  28.061  1.00  0.00              
ATOM   3025 2HB  TYR A 190     -22.098  29.376  29.756  1.00  0.00              
ATOM   3026  HD1 TYR A 190     -22.980  31.668  26.969  1.00  0.00              
ATOM   3027  HD2 TYR A 190     -24.052  30.227  30.836  1.00  0.00              
ATOM   3028  HE1 TYR A 190     -25.178  32.794  26.770  1.00  0.00              
ATOM   3029  HE2 TYR A 190     -26.250  31.344  30.655  1.00  0.00              
ATOM   3030  HH  TYR A 190     -27.064  33.476  27.956  1.00  0.00              
ATOM   3031  N   GLY A 191     -20.497  30.611  31.879  1.00  0.00              
ATOM   3032  CA  GLY A 191     -20.631  30.923  33.306  1.00  0.00              
ATOM   3033  C   GLY A 191     -19.906  32.254  33.501  1.00  0.00              
ATOM   3034  O   GLY A 191     -20.406  33.099  34.217  1.00  0.00              
ATOM   3035  H   GLY A 191     -19.972  29.794  31.602  1.00  0.00              
ATOM   3036 1HA  GLY A 191     -21.689  30.998  33.556  1.00  0.00              
ATOM   3037 2HA  GLY A 191     -20.176  30.124  33.890  1.00  0.00              
ATOM   3038  N   GLN A 192     -18.741  32.426  32.848  1.00  0.00              
ATOM   3039  CA  GLN A 192     -17.995  33.711  32.873  1.00  0.00              
ATOM   3040  C   GLN A 192     -18.768  34.890  32.295  1.00  0.00              
ATOM   3041  O   GLN A 192     -18.710  35.985  32.847  1.00  0.00              
ATOM   3042  CB  GLN A 192     -16.677  33.570  32.107  1.00  0.00              
ATOM   3043  CG  GLN A 192     -15.613  32.772  32.841  1.00  0.00              
ATOM   3044  CD  GLN A 192     -14.359  32.577  32.010  1.00  0.00              
ATOM   3045  OE1 GLN A 192     -14.419  32.497  30.780  1.00  0.00              
ATOM   3046  NE2 GLN A 192     -13.214  32.496  32.678  1.00  0.00              
ATOM   3047  H   GLN A 192     -18.365  31.649  32.323  1.00  0.00              
ATOM   3048  HA  GLN A 192     -17.787  33.992  33.905  1.00  0.00              
ATOM   3049 1HB  GLN A 192     -16.914  33.085  31.160  1.00  0.00              
ATOM   3050 2HB  GLN A 192     -16.314  34.580  31.917  1.00  0.00              
ATOM   3051 1HG  GLN A 192     -15.306  32.998  33.862  1.00  0.00              
ATOM   3052 2HG  GLN A 192     -16.181  31.841  32.832  1.00  0.00              
ATOM   3053 1HE2 GLN A 192     -12.354  32.368  32.183  1.00  0.00              
ATOM   3054 2HE2 GLN A 192     -13.211  32.565  33.676  1.00  0.00              
ATOM   3055  N   LEU A 193     -19.478  34.672  31.188  1.00  0.00              
ATOM   3056  CA  LEU A 193     -20.381  35.671  30.625  1.00  0.00              
ATOM   3057  C   LEU A 193     -21.374  36.095  31.705  1.00  0.00              
ATOM   3058  O   LEU A 193     -21.526  37.297  31.961  1.00  0.00              
ATOM   3059  CB  LEU A 193     -21.110  35.119  29.394  1.00  0.00              
ATOM   3060  CG  LEU A 193     -22.212  36.024  28.828  1.00  0.00              
ATOM   3061  CD1 LEU A 193     -21.623  37.364  28.408  1.00  0.00              
ATOM   3062  CD2 LEU A 193     -22.879  35.335  27.647  1.00  0.00              
ATOM   3063  H   LEU A 193     -19.384  33.780  30.725  1.00  0.00              
ATOM   3064  HA  LEU A 193     -19.812  36.551  30.326  1.00  0.00              
ATOM   3065 1HB  LEU A 193     -20.273  35.071  28.700  1.00  0.00              
ATOM   3066 2HB  LEU A 193     -21.496  34.115  29.569  1.00  0.00              
ATOM   3067  HG  LEU A 193     -22.963  36.148  29.609  1.00  0.00              
ATOM   3068 1HD1 LEU A 193     -22.413  38.000  28.007  1.00  0.00              
ATOM   3069 2HD1 LEU A 193     -21.172  37.850  29.273  1.00  0.00              
ATOM   3070 3HD1 LEU A 193     -20.864  37.204  27.644  1.00  0.00              
ATOM   3071 1HD2 LEU A 193     -23.663  35.979  27.246  1.00  0.00              
ATOM   3072 2HD2 LEU A 193     -22.137  35.139  26.872  1.00  0.00              
ATOM   3073 3HD2 LEU A 193     -23.318  34.392  27.975  1.00  0.00              
ATOM   3074  N   VAL A 194     -22.046  35.126  32.343  1.00  0.00              
ATOM   3075  CA  VAL A 194     -23.043  35.462  33.379  1.00  0.00              
ATOM   3076  C   VAL A 194     -22.428  36.231  34.530  1.00  0.00              
ATOM   3077  O   VAL A 194     -23.055  37.157  35.018  1.00  0.00              
ATOM   3078  CB  VAL A 194     -23.725  34.202  33.944  1.00  0.00              
ATOM   3079  CG1 VAL A 194     -24.593  34.558  35.141  1.00  0.00              
ATOM   3080  CG2 VAL A 194     -24.556  33.518  32.869  1.00  0.00              
ATOM   3081  H   VAL A 194     -21.876  34.156  32.119  1.00  0.00              
ATOM   3082  HA  VAL A 194     -23.814  36.127  32.987  1.00  0.00              
ATOM   3083  HB  VAL A 194     -22.957  33.491  34.250  1.00  0.00              
ATOM   3084 1HG1 VAL A 194     -25.067  33.655  35.528  1.00  0.00              
ATOM   3085 2HG1 VAL A 194     -23.975  35.004  35.920  1.00  0.00              
ATOM   3086 3HG1 VAL A 194     -25.362  35.267  34.835  1.00  0.00              
ATOM   3087 1HG2 VAL A 194     -25.029  32.630  33.285  1.00  0.00              
ATOM   3088 2HG2 VAL A 194     -25.322  34.206  32.511  1.00  0.00              
ATOM   3089 3HG2 VAL A 194     -23.911  33.230  32.039  1.00  0.00              
ATOM   3090  N   PHE A 195     -21.221  35.863  34.956  1.00  0.00              
ATOM   3091  CA  PHE A 195     -20.499  36.645  35.984  1.00  0.00              
ATOM   3092  C   PHE A 195     -20.364  38.099  35.582  1.00  0.00              
ATOM   3093  O   PHE A 195     -20.636  38.973  36.377  1.00  0.00              
ATOM   3094  CB  PHE A 195     -19.112  36.053  36.241  1.00  0.00              
ATOM   3095  CG  PHE A 195     -18.294  36.835  37.229  1.00  0.00              
ATOM   3096  CD1 PHE A 195     -18.543  36.737  38.590  1.00  0.00              
ATOM   3097  CD2 PHE A 195     -17.274  37.670  36.800  1.00  0.00              
ATOM   3098  CE1 PHE A 195     -17.791  37.456  39.500  1.00  0.00              
ATOM   3099  CE2 PHE A 195     -16.519  38.389  37.707  1.00  0.00              
ATOM   3100  CZ  PHE A 195     -16.779  38.281  39.058  1.00  0.00              
ATOM   3101  H   PHE A 195     -20.787  35.035  34.573  1.00  0.00              
ATOM   3102  HA  PHE A 195     -21.059  36.632  36.920  1.00  0.00              
ATOM   3103 1HB  PHE A 195     -19.203  35.044  36.641  1.00  0.00              
ATOM   3104 2HB  PHE A 195     -18.539  36.025  35.315  1.00  0.00              
ATOM   3105  HD1 PHE A 195     -19.343  36.083  38.939  1.00  0.00              
ATOM   3106  HD2 PHE A 195     -17.069  37.755  35.732  1.00  0.00              
ATOM   3107  HE1 PHE A 195     -17.998  37.369  40.566  1.00  0.00              
ATOM   3108  HE2 PHE A 195     -15.720  39.042  37.357  1.00  0.00              
ATOM   3109  HZ  PHE A 195     -16.187  38.849  39.774  1.00  0.00              
ATOM   3110  N   THR A 196     -19.938  38.350  34.338  1.00  0.00              
ATOM   3111  CA  THR A 196     -19.803  39.727  33.847  1.00  0.00              
ATOM   3112  C   THR A 196     -21.136  40.440  33.821  1.00  0.00              
ATOM   3113  O   THR A 196     -21.196  41.601  34.165  1.00  0.00              
ATOM   3114  CB  THR A 196     -19.193  39.771  32.434  1.00  0.00              
ATOM   3115  OG1 THR A 196     -17.884  39.186  32.458  1.00  0.00              
ATOM   3116  CG2 THR A 196     -19.093  41.207  31.941  1.00  0.00              
ATOM   3117  H   THR A 196     -19.705  37.584  33.723  1.00  0.00              
ATOM   3118  HA  THR A 196     -19.163  40.297  34.521  1.00  0.00              
ATOM   3119  HB  THR A 196     -19.825  39.198  31.757  1.00  0.00              
ATOM   3120  HG1 THR A 196     -17.501  39.226  31.578  1.00  0.00              
ATOM   3121 1HG2 THR A 196     -18.660  41.218  30.942  1.00  0.00              
ATOM   3122 2HG2 THR A 196     -20.088  41.650  31.912  1.00  0.00              
ATOM   3123 3HG2 THR A 196     -18.460  41.780  32.618  1.00  0.00              
ATOM   3124  N   VAL A 197     -22.183  39.736  33.417  1.00  0.00              
ATOM   3125  CA  VAL A 197     -23.518  40.302  33.392  1.00  0.00              
ATOM   3126  C   VAL A 197     -23.923  40.777  34.804  1.00  0.00              
ATOM   3127  O   VAL A 197     -24.504  41.837  34.946  1.00  0.00              
ATOM   3128  CB  VAL A 197     -24.551  39.286  32.869  1.00  0.00              
ATOM   3129  CG1 VAL A 197     -25.964  39.821  33.051  1.00  0.00              
ATOM   3130  CG2 VAL A 197     -24.289  38.964  31.406  1.00  0.00              
ATOM   3131  H   VAL A 197     -22.047  38.781  33.118  1.00  0.00              
ATOM   3132  HA  VAL A 197     -23.559  41.194  32.765  1.00  0.00              
ATOM   3133  HB  VAL A 197     -24.442  38.353  33.423  1.00  0.00              
ATOM   3134 1HG1 VAL A 197     -26.681  39.089  32.676  1.00  0.00              
ATOM   3135 2HG1 VAL A 197     -26.151  40.003  34.109  1.00  0.00              
ATOM   3136 3HG1 VAL A 197     -26.074  40.752  32.496  1.00  0.00              
ATOM   3137 1HG2 VAL A 197     -25.027  38.244  31.053  1.00  0.00              
ATOM   3138 2HG2 VAL A 197     -24.360  39.877  30.815  1.00  0.00              
ATOM   3139 3HG2 VAL A 197     -23.290  38.540  31.300  1.00  0.00              
ATOM   3140  N   LYS A 198     -23.602  39.989  35.826  1.00  0.00              
ATOM   3141  CA  LYS A 198     -23.826  40.386  37.236  1.00  0.00              
ATOM   3142  C   LYS A 198     -22.974  41.576  37.645  1.00  0.00              
ATOM   3143  O   LYS A 198     -23.455  42.477  38.325  1.00  0.00              
ATOM   3144  CB  LYS A 198     -23.544  39.213  38.176  1.00  0.00              
ATOM   3145  CG  LYS A 198     -24.557  38.079  38.088  1.00  0.00              
ATOM   3146  CD  LYS A 198     -24.206  36.949  39.045  1.00  0.00              
ATOM   3147  CE  LYS A 198     -25.208  35.808  38.946  1.00  0.00              
ATOM   3148  NZ  LYS A 198     -24.872  34.691  39.869  1.00  0.00              
ATOM   3149  H   LYS A 198     -23.191  39.088  35.629  1.00  0.00              
ATOM   3150  HA  LYS A 198     -24.862  40.698  37.371  1.00  0.00              
ATOM   3151 1HB  LYS A 198     -22.553  38.834  37.926  1.00  0.00              
ATOM   3152 2HB  LYS A 198     -23.534  39.612  39.191  1.00  0.00              
ATOM   3153 1HG  LYS A 198     -25.542  38.475  38.338  1.00  0.00              
ATOM   3154 2HG  LYS A 198     -24.566  37.701  37.066  1.00  0.00              
ATOM   3155 1HD  LYS A 198     -23.210  36.581  38.797  1.00  0.00              
ATOM   3156 2HD  LYS A 198     -24.204  37.342  40.061  1.00  0.00              
ATOM   3157 1HE  LYS A 198     -26.195  36.198  39.191  1.00  0.00              
ATOM   3158 2HE  LYS A 198     -25.208  35.442  37.919  1.00  0.00              
ATOM   3159 1HZ  LYS A 198     -25.559  33.956  39.773  1.00  0.00              
ATOM   3160 2HZ  LYS A 198     -23.957  34.328  39.641  1.00  0.00              
ATOM   3161 3HZ  LYS A 198     -24.873  35.029  40.821  1.00  0.00              
ATOM   3162  N   GLU A 199     -21.713  41.557  37.215  1.00  0.00              
ATOM   3163  CA  GLU A 199     -20.767  42.607  37.570  1.00  0.00              
ATOM   3164  C   GLU A 199     -21.234  43.937  36.992  1.00  0.00              
ATOM   3165  O   GLU A 199     -20.981  44.998  37.564  1.00  0.00              
ATOM   3166  CB  GLU A 199     -19.361  42.269  37.067  1.00  0.00              
ATOM   3167  CG  GLU A 199     -18.673  41.148  37.831  1.00  0.00              
ATOM   3168  CD  GLU A 199     -18.568  41.470  39.296  1.00  0.00              
ATOM   3169  OE1 GLU A 199     -18.076  42.524  39.620  1.00  0.00              
ATOM   3170  OE2 GLU A 199     -19.080  40.714  40.088  1.00  0.00              
ATOM   3171  H   GLU A 199     -21.406  40.794  36.628  1.00  0.00              
ATOM   3172  HA  GLU A 199     -20.727  42.718  38.654  1.00  0.00              
ATOM   3173 1HB  GLU A 199     -19.458  41.987  36.018  1.00  0.00              
ATOM   3174 2HB  GLU A 199     -18.767  43.180  37.145  1.00  0.00              
ATOM   3175 1HG  GLU A 199     -19.155  40.179  37.707  1.00  0.00              
ATOM   3176 2HG  GLU A 199     -17.676  41.115  37.395  1.00  0.00              
ATOM   3177  N   ALA A 200     -21.917  43.875  35.853  1.00  0.00              
ATOM   3178  CA  ALA A 200     -22.484  45.067  35.233  1.00  0.00              
ATOM   3179  C   ALA A 200     -23.307  45.848  36.248  1.00  0.00              
ATOM   3180  O   ALA A 200     -23.402  47.073  36.174  1.00  0.00              
ATOM   3181  CB  ALA A 200     -23.330  44.693  34.025  1.00  0.00              
ATOM   3182  H   ALA A 200     -22.047  42.978  35.406  1.00  0.00              
ATOM   3183  HA  ALA A 200     -21.668  45.708  34.898  1.00  0.00              
ATOM   3184 1HB  ALA A 200     -23.750  45.596  33.582  1.00  0.00              
ATOM   3185 2HB  ALA A 200     -22.709  44.183  33.289  1.00  0.00              
ATOM   3186 3HB  ALA A 200     -24.138  44.033  34.338  1.00  0.00              
ATOM   3187  N   ALA A 201     -24.013  45.195  37.290  1.00  0.00              
ATOM   3188  CA  ALA A 201     -24.853  45.847  38.287  1.00  0.00              
ATOM   3189  C   ALA A 201     -24.062  46.824  39.146  1.00  0.00              
ATOM   3190  O   ALA A 201     -24.636  47.681  39.819  1.00  0.00              
ATOM   3191  CB  ALA A 201     -25.534  44.806  39.163  1.00  0.00              
ATOM   3192  H   ALA A 201     -23.891  44.193  37.329  1.00  0.00              
ATOM   3193  HA  ALA A 201     -25.620  46.427  37.773  1.00  0.00              
ATOM   3194 1HB  ALA A 201     -26.163  45.306  39.900  1.00  0.00              
ATOM   3195 2HB  ALA A 201     -26.150  44.155  38.543  1.00  0.00              
ATOM   3196 3HB  ALA A 201     -24.779  44.212  39.675  1.00  0.00              
ATOM   3197  N   ALA A 202     -22.740  46.691  39.121  1.00  0.00              
ATOM   3198  CA  ALA A 202     -21.863  47.599  39.849  1.00  0.00              
ATOM   3199  C   ALA A 202     -22.105  49.030  39.386  1.00  0.00              
ATOM   3200  O   ALA A 202     -22.026  49.971  40.175  1.00  0.00              
ATOM   3201  CB  ALA A 202     -20.405  47.208  39.663  1.00  0.00              
ATOM   3202  H   ALA A 202     -22.332  45.939  38.584  1.00  0.00              
ATOM   3203  HA  ALA A 202     -22.102  47.540  40.911  1.00  0.00              
ATOM   3204 1HB  ALA A 202     -19.769  47.907  40.206  1.00  0.00              
ATOM   3205 2HB  ALA A 202     -20.246  46.200  40.047  1.00  0.00              
ATOM   3206 3HB  ALA A 202     -20.153  47.236  38.604  1.00  0.00              
ATOM   3207  N   GLN A 203     -22.400  49.188  38.100  1.00  0.00              
ATOM   3208  CA  GLN A 203     -22.689  50.502  37.535  1.00  0.00              
ATOM   3209  C   GLN A 203     -23.994  50.488  36.748  1.00  0.00              
ATOM   3210  O   GLN A 203     -24.041  50.009  35.615  1.00  0.00              
ATOM   3211  CB  GLN A 203     -21.543  50.959  36.629  1.00  0.00              
ATOM   3212  CG  GLN A 203     -21.709  52.366  36.079  1.00  0.00              
ATOM   3213  CD  GLN A 203     -20.586  52.754  35.135  1.00  0.00              
ATOM   3214  OE1 GLN A 203     -19.705  51.945  34.831  1.00  0.00              
ATOM   3215  NE2 GLN A 203     -20.610  53.997  34.668  1.00  0.00              
ATOM   3216  H   GLN A 203     -22.423  48.378  37.497  1.00  0.00              
ATOM   3217  HA  GLN A 203     -22.821  51.224  38.341  1.00  0.00              
ATOM   3218 1HB  GLN A 203     -20.630  50.900  37.222  1.00  0.00              
ATOM   3219 2HB  GLN A 203     -21.489  50.247  35.806  1.00  0.00              
ATOM   3220 1HG  GLN A 203     -22.644  52.726  35.652  1.00  0.00              
ATOM   3221 2HG  GLN A 203     -21.537  52.855  37.039  1.00  0.00              
ATOM   3222 1HE2 GLN A 203     -19.895  54.310  34.042  1.00  0.00              
ATOM   3223 2HE2 GLN A 203     -21.343  54.620  34.942  1.00  0.00              
ATOM   3224  N   GLN A 204     -25.050  51.017  37.355  1.00  0.00              
ATOM   3225  CA  GLN A 204     -26.385  50.943  36.772  1.00  0.00              
ATOM   3226  C   GLN A 204     -26.439  51.746  35.477  1.00  0.00              
ATOM   3227  O   GLN A 204     -27.277  51.489  34.612  1.00  0.00              
ATOM   3228  CB  GLN A 204     -27.436  51.465  37.755  1.00  0.00              
ATOM   3229  CG  GLN A 204     -27.607  50.608  38.997  1.00  0.00              
ATOM   3230  CD  GLN A 204     -27.924  49.163  38.664  1.00  0.00              
ATOM   3231  OE1 GLN A 204     -28.769  48.879  37.809  1.00  0.00              
ATOM   3232  NE2 GLN A 204     -27.252  48.238  39.340  1.00  0.00              
ATOM   3233  H   GLN A 204     -24.927  51.482  38.242  1.00  0.00              
ATOM   3234  HA  GLN A 204     -26.616  49.909  36.518  1.00  0.00              
ATOM   3235 1HB  GLN A 204     -27.128  52.471  38.040  1.00  0.00              
ATOM   3236 2HB  GLN A 204     -28.379  51.515  37.210  1.00  0.00              
ATOM   3237 1HG  GLN A 204     -26.892  50.612  39.820  1.00  0.00              
ATOM   3238 2HG  GLN A 204     -28.527  51.099  39.316  1.00  0.00              
ATOM   3239 1HE2 GLN A 204     -27.419  47.268  39.164  1.00  0.00              
ATOM   3240 2HE2 GLN A 204     -26.578  48.512  40.026  1.00  0.00              
ATOM   3241  N   GLN A 205     -25.542  52.717  35.351  1.00  0.00              
ATOM   3242  CA  GLN A 205     -25.407  53.480  34.116  1.00  0.00              
ATOM   3243  C   GLN A 205     -25.056  52.547  32.964  1.00  0.00              
ATOM   3244  O   GLN A 205     -25.491  52.754  31.831  1.00  0.00              
ATOM   3245  CB  GLN A 205     -24.335  54.563  34.259  1.00  0.00              
ATOM   3246  CG  GLN A 205     -24.674  55.646  35.270  1.00  0.00              
ATOM   3247  CD  GLN A 205     -23.486  56.534  35.587  1.00  0.00              
ATOM   3248  OE1 GLN A 205     -22.350  56.234  35.209  1.00  0.00              
ATOM   3249  NE2 GLN A 205     -23.741  57.633  36.288  1.00  0.00              
ATOM   3250  H   GLN A 205     -24.937  52.932  36.131  1.00  0.00              
ATOM   3251  HA  GLN A 205     -26.359  53.952  33.872  1.00  0.00              
ATOM   3252 1HB  GLN A 205     -23.415  54.058  34.554  1.00  0.00              
ATOM   3253 2HB  GLN A 205     -24.203  55.008  33.273  1.00  0.00              
ATOM   3254 1HG  GLN A 205     -25.553  56.282  35.179  1.00  0.00              
ATOM   3255 2HG  GLN A 205     -24.815  54.950  36.098  1.00  0.00              
ATOM   3256 1HE2 GLN A 205     -22.997  58.258  36.528  1.00  0.00              
ATOM   3257 2HE2 GLN A 205     -24.677  57.837  36.576  1.00  0.00              
ATOM   3258  N   GLU A 206     -24.269  51.519  33.262  1.00  0.00              
ATOM   3259  CA  GLU A 206     -23.912  50.514  32.267  1.00  0.00              
ATOM   3260  C   GLU A 206     -25.058  49.526  32.093  1.00  0.00              
ATOM   3261  O   GLU A 206     -25.434  49.187  30.971  1.00  0.00              
ATOM   3262  CB  GLU A 206     -22.631  49.781  32.669  1.00  0.00              
ATOM   3263  CG  GLU A 206     -22.149  48.754  31.653  1.00  0.00              
ATOM   3264  CD  GLU A 206     -21.659  49.418  30.396  1.00  0.00              
ATOM   3265  OE1 GLU A 206     -21.507  50.616  30.400  1.00  0.00              
ATOM   3266  OE2 GLU A 206     -21.331  48.718  29.467  1.00  0.00              
ATOM   3267  H   GLU A 206     -23.906  51.433  34.201  1.00  0.00              
ATOM   3268  HA  GLU A 206     -23.747  50.992  31.301  1.00  0.00              
ATOM   3269 1HB  GLU A 206     -21.861  50.539  32.810  1.00  0.00              
ATOM   3270 2HB  GLU A 206     -22.831  49.284  33.618  1.00  0.00              
ATOM   3271 1HG  GLU A 206     -21.374  48.093  32.039  1.00  0.00              
ATOM   3272 2HG  GLU A 206     -23.043  48.173  31.432  1.00  0.00              
ATOM   3273  N   SER A 207     -25.610  49.065  33.211  1.00  0.00              
ATOM   3274  CA  SER A 207     -26.664  48.059  33.187  1.00  0.00              
ATOM   3275  C   SER A 207     -27.879  48.558  32.416  1.00  0.00              
ATOM   3276  O   SER A 207     -28.641  47.767  31.860  1.00  0.00              
ATOM   3277  CB  SER A 207     -27.055  47.677  34.601  1.00  0.00              
ATOM   3278  OG  SER A 207     -27.866  48.647  35.203  1.00  0.00              
ATOM   3279  H   SER A 207     -25.290  49.422  34.101  1.00  0.00              
ATOM   3280  HA  SER A 207     -26.337  47.098  32.786  1.00  0.00              
ATOM   3281 1HB  SER A 207     -27.597  46.732  34.569  1.00  0.00              
ATOM   3282 2HB  SER A 207     -26.149  47.554  35.193  1.00  0.00              
ATOM   3283  HG  SER A 207     -28.058  48.387  36.108  1.00  0.00              
ATOM   3284  N   ALA A 208     -28.055  49.874  32.386  1.00  0.00              
ATOM   3285  CA  ALA A 208     -29.217  50.478  31.747  1.00  0.00              
ATOM   3286  C   ALA A 208     -29.392  49.970  30.322  1.00  0.00              
ATOM   3287  O   ALA A 208     -30.515  49.805  29.845  1.00  0.00              
ATOM   3288  CB  ALA A 208     -29.099  51.995  31.761  1.00  0.00              
ATOM   3289  H   ALA A 208     -27.366  50.473  32.819  1.00  0.00              
ATOM   3290  HA  ALA A 208     -30.110  50.193  32.304  1.00  0.00              
ATOM   3291 1HB  ALA A 208     -29.976  52.432  31.281  1.00  0.00              
ATOM   3292 2HB  ALA A 208     -29.037  52.347  32.791  1.00  0.00              
ATOM   3293 3HB  ALA A 208     -28.203  52.295  31.220  1.00  0.00              
ATOM   3294  N   THR A 209     -28.276  49.723  29.646  1.00  0.00              
ATOM   3295  CA  THR A 209     -28.302  49.313  28.247  1.00  0.00              
ATOM   3296  C   THR A 209     -27.717  47.913  28.109  1.00  0.00              
ATOM   3297  O   THR A 209     -28.293  47.052  27.444  1.00  0.00              
ATOM   3298  CB  THR A 209     -27.517  50.286  27.347  1.00  0.00              
ATOM   3299  OG1 THR A 209     -26.158  50.365  27.795  1.00  0.00              
ATOM   3300  CG2 THR A 209     -28.142  51.672  27.388  1.00  0.00              
ATOM   3301  H   THR A 209     -27.386  49.822  30.113  1.00  0.00              
ATOM   3302  HA  THR A 209     -29.332  49.271  27.894  1.00  0.00              
ATOM   3303  HB  THR A 209     -27.532  49.912  26.323  1.00  0.00              
ATOM   3304  HG1 THR A 209     -25.671  50.971  27.232  1.00  0.00              
ATOM   3305 1HG2 THR A 209     -27.574  52.345  26.746  1.00  0.00              
ATOM   3306 2HG2 THR A 209     -29.172  51.616  27.037  1.00  0.00              
ATOM   3307 3HG2 THR A 209     -28.127  52.046  28.411  1.00  0.00              
ATOM   3308  N   THR A 210     -26.570  47.692  28.743  1.00  0.00              
ATOM   3309  CA  THR A 210     -25.823  46.452  28.563  1.00  0.00              
ATOM   3310  C   THR A 210     -26.526  45.272  29.220  1.00  0.00              
ATOM   3311  O   THR A 210     -26.889  44.304  28.553  1.00  0.00              
ATOM   3312  CB  THR A 210     -24.397  46.567  29.135  1.00  0.00              
ATOM   3313  OG1 THR A 210     -23.659  47.545  28.391  1.00  0.00              
ATOM   3314  CG2 THR A 210     -23.681  45.227  29.054  1.00  0.00              
ATOM   3315  H   THR A 210     -26.207  48.399  29.365  1.00  0.00              
ATOM   3316  HA  THR A 210     -25.756  46.213  27.501  1.00  0.00              
ATOM   3317  HB  THR A 210     -24.457  46.884  30.176  1.00  0.00              
ATOM   3318  HG1 THR A 210     -22.836  47.739  28.848  1.00  0.00              
ATOM   3319 1HG2 THR A 210     -22.676  45.328  29.463  1.00  0.00              
ATOM   3320 2HG2 THR A 210     -24.235  44.484  29.628  1.00  0.00              
ATOM   3321 3HG2 THR A 210     -23.620  44.911  28.013  1.00  0.00              
ATOM   3322  N   GLN A 211     -26.715  45.359  30.532  1.00  0.00              
ATOM   3323  CA  GLN A 211     -27.371  44.296  31.284  1.00  0.00              
ATOM   3324  C   GLN A 211     -28.812  44.135  30.820  1.00  0.00              
ATOM   3325  O   GLN A 211     -29.306  43.017  30.670  1.00  0.00              
ATOM   3326  CB  GLN A 211     -27.335  44.591  32.786  1.00  0.00              
ATOM   3327  CG  GLN A 211     -27.824  43.447  33.657  1.00  0.00              
ATOM   3328  CD  GLN A 211     -27.810  43.796  35.133  1.00  0.00              
ATOM   3329  OE1 GLN A 211     -28.684  44.517  35.623  1.00  0.00              
ATOM   3330  NE2 GLN A 211     -26.813  43.290  35.851  1.00  0.00              
ATOM   3331  H   GLN A 211     -26.396  46.182  31.022  1.00  0.00              
ATOM   3332  HA  GLN A 211     -26.865  43.349  31.094  1.00  0.00              
ATOM   3333 1HB  GLN A 211     -26.301  44.830  33.035  1.00  0.00              
ATOM   3334 2HB  GLN A 211     -27.959  45.470  32.949  1.00  0.00              
ATOM   3335 1HG  GLN A 211     -28.743  42.899  33.451  1.00  0.00              
ATOM   3336 2HG  GLN A 211     -26.967  42.806  33.446  1.00  0.00              
ATOM   3337 1HE2 GLN A 211     -26.752  43.487  36.830  1.00  0.00              
ATOM   3338 2HE2 GLN A 211     -26.124  42.712  35.413  1.00  0.00              
ATOM   3339  N   LYS A 212     -29.484  45.259  30.592  1.00  0.00              
ATOM   3340  CA  LYS A 212     -30.821  45.248  30.013  1.00  0.00              
ATOM   3341  C   LYS A 212     -30.877  44.320  28.805  1.00  0.00              
ATOM   3342  O   LYS A 212     -31.706  43.411  28.748  1.00  0.00              
ATOM   3343  CB  LYS A 212     -31.247  46.662  29.614  1.00  0.00              
ATOM   3344  CG  LYS A 212     -32.648  46.754  29.024  1.00  0.00              
ATOM   3345  CD  LYS A 212     -33.008  48.191  28.676  1.00  0.00              
ATOM   3346  CE  LYS A 212     -34.380  48.276  28.023  1.00  0.00              
ATOM   3347  NZ  LYS A 212     -34.753  49.678  27.691  1.00  0.00              
ATOM   3348  H   LYS A 212     -29.056  46.143  30.826  1.00  0.00              
ATOM   3349  HA  LYS A 212     -31.536  44.864  30.741  1.00  0.00              
ATOM   3350 1HB  LYS A 212     -31.190  47.278  30.512  1.00  0.00              
ATOM   3351 2HB  LYS A 212     -30.522  47.020  28.883  1.00  0.00              
ATOM   3352 1HG  LYS A 212     -32.685  46.141  28.123  1.00  0.00              
ATOM   3353 2HG  LYS A 212     -33.358  46.368  29.755  1.00  0.00              
ATOM   3354 1HD  LYS A 212     -33.004  48.782  29.592  1.00  0.00              
ATOM   3355 2HD  LYS A 212     -32.256  48.581  27.990  1.00  0.00              
ATOM   3356 1HE  LYS A 212     -34.363  47.680  27.112  1.00  0.00              
ATOM   3357 2HE  LYS A 212     -35.113  47.859  28.714  1.00  0.00              
ATOM   3358 1HZ  LYS A 212     -35.667  49.690  27.262  1.00  0.00              
ATOM   3359 2HZ  LYS A 212     -34.771  50.231  28.537  1.00  0.00              
ATOM   3360 3HZ  LYS A 212     -34.075  50.063  27.050  1.00  0.00              
ATOM   3361  N   ALA A 213     -29.992  44.554  27.843  1.00  0.00              
ATOM   3362  CA  ALA A 213     -29.882  43.688  26.676  1.00  0.00              
ATOM   3363  C   ALA A 213     -29.599  42.248  27.083  1.00  0.00              
ATOM   3364  O   ALA A 213     -30.148  41.310  26.504  1.00  0.00              
ATOM   3365  CB  ALA A 213     -28.798  44.200  25.738  1.00  0.00              
ATOM   3366  H   ALA A 213     -29.380  45.355  27.922  1.00  0.00              
ATOM   3367  HA  ALA A 213     -30.833  43.695  26.145  1.00  0.00              
ATOM   3368 1HB  ALA A 213     -28.728  43.543  24.871  1.00  0.00              
ATOM   3369 2HB  ALA A 213     -29.047  45.209  25.409  1.00  0.00              
ATOM   3370 3HB  ALA A 213     -27.842  44.214  26.260  1.00  0.00              
ATOM   3371  N   GLU A 214     -28.741  42.077  28.082  1.00  0.00              
ATOM   3372  CA  GLU A 214     -28.350  40.750  28.538  1.00  0.00              
ATOM   3373  C   GLU A 214     -29.530  40.023  29.168  1.00  0.00              
ATOM   3374  O   GLU A 214     -29.497  38.805  29.352  1.00  0.00              
ATOM   3375  CB  GLU A 214     -27.194  40.843  29.537  1.00  0.00              
ATOM   3376  CG  GLU A 214     -25.881  41.327  28.936  1.00  0.00              
ATOM   3377  CD  GLU A 214     -25.219  40.247  28.127  1.00  0.00              
ATOM   3378  OE1 GLU A 214     -25.838  39.748  27.218  1.00  0.00              
ATOM   3379  OE2 GLU A 214     -24.057  39.998  28.344  1.00  0.00              
ATOM   3380  H   GLU A 214     -28.349  42.889  28.538  1.00  0.00              
ATOM   3381  HA  GLU A 214     -28.027  40.147  27.689  1.00  0.00              
ATOM   3382 1HB  GLU A 214     -27.507  41.530  30.323  1.00  0.00              
ATOM   3383 2HB  GLU A 214     -27.054  39.847  29.957  1.00  0.00              
ATOM   3384 1HG  GLU A 214     -25.989  42.223  28.325  1.00  0.00              
ATOM   3385 2HG  GLU A 214     -25.269  41.555  29.807  1.00  0.00              
ATOM   3386  N   LYS A 215     -30.576  40.775  29.496  1.00  0.00              
ATOM   3387  CA  LYS A 215     -31.781  40.200  30.078  1.00  0.00              
ATOM   3388  C   LYS A 215     -32.717  39.725  28.975  1.00  0.00              
ATOM   3389  O   LYS A 215     -33.810  39.225  29.246  1.00  0.00              
ATOM   3390  CB  LYS A 215     -32.489  41.215  30.977  1.00  0.00              
ATOM   3391  CG  LYS A 215     -31.740  41.548  32.261  1.00  0.00              
ATOM   3392  CD  LYS A 215     -32.518  42.539  33.114  1.00  0.00              
ATOM   3393  CE  LYS A 215     -31.733  42.938  34.355  1.00  0.00              
ATOM   3394  NZ  LYS A 215     -32.500  43.871  35.223  1.00  0.00              
ATOM   3395  H   LYS A 215     -30.532  41.772  29.338  1.00  0.00              
ATOM   3396  HA  LYS A 215     -31.521  39.329  30.680  1.00  0.00              
ATOM   3397 1HB  LYS A 215     -32.623  42.124  30.389  1.00  0.00              
ATOM   3398 2HB  LYS A 215     -33.465  40.797  31.226  1.00  0.00              
ATOM   3399 1HG  LYS A 215     -31.587  40.626  32.822  1.00  0.00              
ATOM   3400 2HG  LYS A 215     -30.773  41.976  31.997  1.00  0.00              
ATOM   3401 1HD  LYS A 215     -32.725  43.426  32.514  1.00  0.00              
ATOM   3402 2HD  LYS A 215     -33.458  42.077  33.413  1.00  0.00              
ATOM   3403 1HE  LYS A 215     -31.496  42.034  34.915  1.00  0.00              
ATOM   3404 2HE  LYS A 215     -30.808  43.418  34.035  1.00  0.00              
ATOM   3405 1HZ  LYS A 215     -31.946  44.111  36.033  1.00  0.00              
ATOM   3406 2HZ  LYS A 215     -32.719  44.711  34.705  1.00  0.00              
ATOM   3407 3HZ  LYS A 215     -33.357  43.426  35.521  1.00  0.00              
ATOM   3408  N   GLU A 216     -32.283  39.884  27.729  1.00  0.00              
ATOM   3409  CA  GLU A 216     -32.960  39.261  26.597  1.00  0.00              
ATOM   3410  C   GLU A 216     -31.979  38.489  25.724  1.00  0.00              
ATOM   3411  O   GLU A 216     -32.377  37.818  24.771  1.00  0.00              
ATOM   3412  CB  GLU A 216     -33.688  40.317  25.762  1.00  0.00              
ATOM   3413  CG  GLU A 216     -34.817  41.029  26.494  1.00  0.00              
ATOM   3414  CD  GLU A 216     -35.602  41.911  25.563  1.00  0.00              
ATOM   3415  OE1 GLU A 216     -35.413  41.805  24.375  1.00  0.00              
ATOM   3416  OE2 GLU A 216     -36.470  42.610  26.030  1.00  0.00              
ATOM   3417  H   GLU A 216     -31.464  40.450  27.563  1.00  0.00              
ATOM   3418  HA  GLU A 216     -33.691  38.536  26.957  1.00  0.00              
ATOM   3419 1HB  GLU A 216     -32.942  41.047  25.450  1.00  0.00              
ATOM   3420 2HB  GLU A 216     -34.089  39.809  24.885  1.00  0.00              
ATOM   3421 1HG  GLU A 216     -35.497  40.349  27.008  1.00  0.00              
ATOM   3422 2HG  GLU A 216     -34.298  41.645  27.227  1.00  0.00              
ATOM   3423  N   VAL A 217     -30.696  38.587  26.054  1.00  0.00              
ATOM   3424  CA  VAL A 217     -29.667  37.818  25.366  1.00  0.00              
ATOM   3425  C   VAL A 217     -29.178  36.686  26.259  1.00  0.00              
ATOM   3426  O   VAL A 217     -29.306  35.511  25.915  1.00  0.00              
ATOM   3427  CB  VAL A 217     -28.472  38.698  24.954  1.00  0.00              
ATOM   3428  CG1 VAL A 217     -27.374  37.848  24.333  1.00  0.00              
ATOM   3429  CG2 VAL A 217     -28.917  39.782  23.985  1.00  0.00              
ATOM   3430  H   VAL A 217     -30.427  39.212  26.801  1.00  0.00              
ATOM   3431  HA  VAL A 217     -30.064  37.336  24.472  1.00  0.00              
ATOM   3432  HB  VAL A 217     -28.084  39.204  25.838  1.00  0.00              
ATOM   3433 1HG1 VAL A 217     -26.537  38.486  24.048  1.00  0.00              
ATOM   3434 2HG1 VAL A 217     -27.034  37.107  25.056  1.00  0.00              
ATOM   3435 3HG1 VAL A 217     -27.761  37.343  23.448  1.00  0.00              
ATOM   3436 1HG2 VAL A 217     -28.061  40.395  23.705  1.00  0.00              
ATOM   3437 2HG2 VAL A 217     -29.340  39.319  23.092  1.00  0.00              
ATOM   3438 3HG2 VAL A 217     -29.671  40.409  24.461  1.00  0.00              
ATOM   3439  N   THR A 218     -28.617  37.045  27.409  1.00  0.00              
ATOM   3440  CA  THR A 218     -28.006  36.069  28.303  1.00  0.00              
ATOM   3441  C   THR A 218     -29.088  35.324  29.074  1.00  0.00              
ATOM   3442  O   THR A 218     -29.042  34.100  29.202  1.00  0.00              
ATOM   3443  CB  THR A 218     -27.033  36.730  29.297  1.00  0.00              
ATOM   3444  OG1 THR A 218     -25.941  37.319  28.580  1.00  0.00              
ATOM   3445  CG2 THR A 218     -26.493  35.701  30.279  1.00  0.00              
ATOM   3446  H   THR A 218     -28.612  38.021  27.670  1.00  0.00              
ATOM   3447  HA  THR A 218     -27.456  35.329  27.721  1.00  0.00              
ATOM   3448  HB  THR A 218     -27.561  37.511  29.844  1.00  0.00              
ATOM   3449  HG1 THR A 218     -26.270  38.032  28.026  1.00  0.00              
ATOM   3450 1HG2 THR A 218     -25.808  36.187  30.973  1.00  0.00              
ATOM   3451 2HG2 THR A 218     -27.321  35.259  30.834  1.00  0.00              
ATOM   3452 3HG2 THR A 218     -25.965  34.921  29.733  1.00  0.00              
ATOM   3453  N   ARG A 219     -30.062  36.068  29.586  1.00  0.00              
ATOM   3454  CA  ARG A 219     -31.203  35.450  30.295  1.00  0.00              
ATOM   3455  C   ARG A 219     -31.967  34.528  29.340  1.00  0.00              
ATOM   3456  O   ARG A 219     -32.531  33.546  29.780  1.00  0.00              
ATOM   3457  CB  ARG A 219     -32.123  36.477  30.941  1.00  0.00              
ATOM   3458  CG  ARG A 219     -33.272  35.890  31.744  1.00  0.00              
ATOM   3459  CD  ARG A 219     -34.071  36.893  32.493  1.00  0.00              
ATOM   3460  NE  ARG A 219     -34.563  37.997  31.684  1.00  0.00              
ATOM   3461  CZ  ARG A 219     -35.486  38.891  32.090  1.00  0.00              
ATOM   3462  NH1 ARG A 219     -36.046  38.796  33.276  1.00  0.00              
ATOM   3463  NH2 ARG A 219     -35.831  39.855  31.254  1.00  0.00              
ATOM   3464  H   ARG A 219     -30.028  37.073  29.491  1.00  0.00              
ATOM   3465  HA  ARG A 219     -30.837  34.840  31.121  1.00  0.00              
ATOM   3466 1HB  ARG A 219     -31.505  37.092  31.593  1.00  0.00              
ATOM   3467 2HB  ARG A 219     -32.526  37.092  30.136  1.00  0.00              
ATOM   3468 1HG  ARG A 219     -33.943  35.368  31.061  1.00  0.00              
ATOM   3469 2HG  ARG A 219     -32.864  35.179  32.464  1.00  0.00              
ATOM   3470 1HD  ARG A 219     -34.937  36.400  32.933  1.00  0.00              
ATOM   3471 2HD  ARG A 219     -33.454  37.318  33.285  1.00  0.00              
ATOM   3472  HE  ARG A 219     -34.315  38.266  30.742  1.00  0.00              
ATOM   3473 1HH1 ARG A 219     -35.784  38.042  33.896  1.00  0.00              
ATOM   3474 2HH1 ARG A 219     -36.735  39.476  33.561  1.00  0.00              
ATOM   3475 1HH2 ARG A 219     -35.403  39.903  30.340  1.00  0.00              
ATOM   3476 2HH2 ARG A 219     -36.520  40.537  31.533  1.00  0.00              
ATOM   3477  N   MET A 220     -31.972  34.852  28.041  1.00  0.00              
ATOM   3478  CA  MET A 220     -32.572  33.971  27.008  1.00  0.00              
ATOM   3479  C   MET A 220     -31.744  32.723  26.819  1.00  0.00              
ATOM   3480  O   MET A 220     -32.250  31.632  27.012  1.00  0.00              
ATOM   3481  CB  MET A 220     -32.708  34.707  25.677  1.00  0.00              
ATOM   3482  CG  MET A 220     -33.313  33.874  24.556  1.00  0.00              
ATOM   3483  SD  MET A 220     -33.497  34.804  23.021  1.00  0.00              
ATOM   3484  CE  MET A 220     -31.783  35.049  22.566  1.00  0.00              
ATOM   3485  H   MET A 220     -31.552  35.726  27.759  1.00  0.00              
ATOM   3486  HA  MET A 220     -33.564  33.651  27.324  1.00  0.00              
ATOM   3487 1HB  MET A 220     -33.332  35.580  25.859  1.00  0.00              
ATOM   3488 2HB  MET A 220     -31.706  35.030  25.388  1.00  0.00              
ATOM   3489 1HG  MET A 220     -32.664  33.018  24.380  1.00  0.00              
ATOM   3490 2HG  MET A 220     -34.293  33.527  24.883  1.00  0.00              
ATOM   3491 1HE  MET A 220     -31.730  35.611  21.633  1.00  0.00              
ATOM   3492 2HE  MET A 220     -31.274  35.605  23.355  1.00  0.00              
ATOM   3493 3HE  MET A 220     -31.300  34.081  22.434  1.00  0.00              
ATOM   3494  N   VAL A 221     -30.481  32.887  26.448  1.00  0.00              
ATOM   3495  CA  VAL A 221     -29.652  31.746  26.039  1.00  0.00              
ATOM   3496  C   VAL A 221     -29.453  30.758  27.186  1.00  0.00              
ATOM   3497  O   VAL A 221     -29.377  29.547  26.960  1.00  0.00              
ATOM   3498  CB  VAL A 221     -28.272  32.204  25.530  1.00  0.00              
ATOM   3499  CG1 VAL A 221     -27.345  31.010  25.360  1.00  0.00              
ATOM   3500  CG2 VAL A 221     -28.412  32.959  24.218  1.00  0.00              
ATOM   3501  H   VAL A 221     -30.079  33.814  26.446  1.00  0.00              
ATOM   3502  HA  VAL A 221     -30.137  31.165  25.254  1.00  0.00              
ATOM   3503  HB  VAL A 221     -27.842  32.899  26.251  1.00  0.00              
ATOM   3504 1HG1 VAL A 221     -26.374  31.352  25.000  1.00  0.00              
ATOM   3505 2HG1 VAL A 221     -27.219  30.507  26.319  1.00  0.00              
ATOM   3506 3HG1 VAL A 221     -27.774  30.315  24.638  1.00  0.00              
ATOM   3507 1HG2 VAL A 221     -27.428  33.276  23.873  1.00  0.00              
ATOM   3508 2HG2 VAL A 221     -28.867  32.308  23.471  1.00  0.00              
ATOM   3509 3HG2 VAL A 221     -29.043  33.836  24.367  1.00  0.00              
ATOM   3510  N   ILE A 222     -29.374  31.267  28.418  1.00  0.00              
ATOM   3511  CA  ILE A 222     -29.213  30.409  29.596  1.00  0.00              
ATOM   3512  C   ILE A 222     -30.393  29.477  29.798  1.00  0.00              
ATOM   3513  O   ILE A 222     -30.268  28.444  30.470  1.00  0.00              
ATOM   3514  CB  ILE A 222     -29.022  31.243  30.876  1.00  0.00              
ATOM   3515  CG1 ILE A 222     -28.428  30.380  31.992  1.00  0.00              
ATOM   3516  CG2 ILE A 222     -30.345  31.852  31.317  1.00  0.00              
ATOM   3517  CD1 ILE A 222     -27.918  31.174  33.173  1.00  0.00              
ATOM   3518  H   ILE A 222     -29.427  32.268  28.541  1.00  0.00              
ATOM   3519  HA  ILE A 222     -28.364  29.738  29.470  1.00  0.00              
ATOM   3520  HB  ILE A 222     -28.304  32.038  30.679  1.00  0.00              
ATOM   3521 1HG1 ILE A 222     -29.209  29.696  32.324  1.00  0.00              
ATOM   3522 2HG1 ILE A 222     -27.607  29.808  31.557  1.00  0.00              
ATOM   3523 1HG2 ILE A 222     -30.192  32.437  32.223  1.00  0.00              
ATOM   3524 2HG2 ILE A 222     -30.728  32.498  30.528  1.00  0.00              
ATOM   3525 3HG2 ILE A 222     -31.063  31.056  31.516  1.00  0.00              
ATOM   3526 1HD1 ILE A 222     -27.511  30.494  33.922  1.00  0.00              
ATOM   3527 2HD1 ILE A 222     -27.135  31.857  32.842  1.00  0.00              
ATOM   3528 3HD1 ILE A 222     -28.736  31.745  33.609  1.00  0.00              
ATOM   3529  N   ILE A 223     -31.541  29.835  29.218  1.00  0.00              
ATOM   3530  CA  ILE A 223     -32.731  28.971  29.237  1.00  0.00              
ATOM   3531  C   ILE A 223     -32.588  27.808  28.259  1.00  0.00              
ATOM   3532  O   ILE A 223     -33.008  26.686  28.564  1.00  0.00              
ATOM   3533  CB  ILE A 223     -34.009  29.758  28.895  1.00  0.00              
ATOM   3534  CG1 ILE A 223     -34.281  30.825  29.958  1.00  0.00              
ATOM   3535  CG2 ILE A 223     -35.196  28.815  28.767  1.00  0.00              
ATOM   3536  CD1 ILE A 223     -35.341  31.826  29.562  1.00  0.00              
ATOM   3537  H   ILE A 223     -31.590  30.729  28.751  1.00  0.00              
ATOM   3538  HA  ILE A 223     -32.848  28.500  30.212  1.00  0.00              
ATOM   3539  HB  ILE A 223     -33.860  30.285  27.953  1.00  0.00              
ATOM   3540 1HG1 ILE A 223     -34.591  30.307  30.865  1.00  0.00              
ATOM   3541 2HG1 ILE A 223     -33.341  31.346  30.142  1.00  0.00              
ATOM   3542 1HG2 ILE A 223     -36.091  29.388  28.525  1.00  0.00              
ATOM   3543 2HG2 ILE A 223     -35.003  28.093  27.975  1.00  0.00              
ATOM   3544 3HG2 ILE A 223     -35.346  28.289  29.709  1.00  0.00              
ATOM   3545 1HD1 ILE A 223     -35.478  32.550  30.365  1.00  0.00              
ATOM   3546 2HD1 ILE A 223     -35.032  32.346  28.655  1.00  0.00              
ATOM   3547 3HD1 ILE A 223     -36.282  31.308  29.379  1.00  0.00              
ATOM   3548  N   MET A 224     -31.996  28.079  27.095  1.00  0.00              
ATOM   3549  CA  MET A 224     -31.618  27.042  26.140  1.00  0.00              
ATOM   3550  C   MET A 224     -30.670  26.079  26.837  1.00  0.00              
ATOM   3551  O   MET A 224     -30.819  24.853  26.738  1.00  0.00              
ATOM   3552  CB  MET A 224     -30.965  27.647  24.899  1.00  0.00              
ATOM   3553  CG  MET A 224     -31.941  28.303  23.931  1.00  0.00              
ATOM   3554  SD  MET A 224     -32.946  27.101  23.037  1.00  0.00              
ATOM   3555  CE  MET A 224     -31.764  26.500  21.834  1.00  0.00              
ATOM   3556  H   MET A 224     -31.806  29.046  26.873  1.00  0.00              
ATOM   3557  HA  MET A 224     -32.502  26.488  25.823  1.00  0.00              
ATOM   3558 1HB  MET A 224     -30.247  28.387  25.248  1.00  0.00              
ATOM   3559 2HB  MET A 224     -30.438  26.839  24.391  1.00  0.00              
ATOM   3560 1HG  MET A 224     -32.594  28.962  24.502  1.00  0.00              
ATOM   3561 2HG  MET A 224     -31.365  28.890  23.216  1.00  0.00              
ATOM   3562 1HE  MET A 224     -32.237  25.747  21.203  1.00  0.00              
ATOM   3563 2HE  MET A 224     -31.421  27.330  21.214  1.00  0.00              
ATOM   3564 3HE  MET A 224     -30.912  26.057  22.351  1.00  0.00              
ATOM   3565  N   VAL A 225     -29.697  26.638  27.552  1.00  0.00              
ATOM   3566  CA  VAL A 225     -28.698  25.838  28.259  1.00  0.00              
ATOM   3567  C   VAL A 225     -29.314  24.956  29.310  1.00  0.00              
ATOM   3568  O   VAL A 225     -29.033  23.758  29.345  1.00  0.00              
ATOM   3569  CB  VAL A 225     -27.633  26.726  28.930  1.00  0.00              
ATOM   3570  CG1 VAL A 225     -26.725  25.889  29.818  1.00  0.00              
ATOM   3571  CG2 VAL A 225     -26.817  27.465  27.880  1.00  0.00              
ATOM   3572  H   VAL A 225     -29.649  27.646  27.607  1.00  0.00              
ATOM   3573  HA  VAL A 225     -28.196  25.144  27.584  1.00  0.00              
ATOM   3574  HB  VAL A 225     -28.133  27.484  29.533  1.00  0.00              
ATOM   3575 1HG1 VAL A 225     -25.979  26.533  30.284  1.00  0.00              
ATOM   3576 2HG1 VAL A 225     -27.319  25.403  30.592  1.00  0.00              
ATOM   3577 3HG1 VAL A 225     -26.224  25.132  29.215  1.00  0.00              
ATOM   3578 1HG2 VAL A 225     -26.070  28.088  28.372  1.00  0.00              
ATOM   3579 2HG2 VAL A 225     -26.319  26.742  27.233  1.00  0.00              
ATOM   3580 3HG2 VAL A 225     -27.477  28.094  27.282  1.00  0.00              
ATOM   3581  N   ILE A 226     -30.154  25.549  30.159  1.00  0.00              
ATOM   3582  CA  ILE A 226     -30.809  24.822  31.249  1.00  0.00              
ATOM   3583  C   ILE A 226     -31.758  23.741  30.765  1.00  0.00              
ATOM   3584  O   ILE A 226     -31.731  22.619  31.266  1.00  0.00              
ATOM   3585  CB  ILE A 226     -31.593  25.782  32.162  1.00  0.00              
ATOM   3586  CG1 ILE A 226     -30.630  26.673  32.952  1.00  0.00              
ATOM   3587  CG2 ILE A 226     -32.495  25.001  33.105  1.00  0.00              
ATOM   3588  CD1 ILE A 226     -31.301  27.844  33.632  1.00  0.00              
ATOM   3589  H   ILE A 226     -30.341  26.534  30.042  1.00  0.00              
ATOM   3590  HA  ILE A 226     -30.077  24.272  31.838  1.00  0.00              
ATOM   3591  HB  ILE A 226     -32.199  26.445  31.545  1.00  0.00              
ATOM   3592 1HG1 ILE A 226     -30.147  26.046  33.700  1.00  0.00              
ATOM   3593 2HG1 ILE A 226     -29.881  27.042  32.250  1.00  0.00              
ATOM   3594 1HG2 ILE A 226     -33.041  25.695  33.744  1.00  0.00              
ATOM   3595 2HG2 ILE A 226     -33.202  24.409  32.526  1.00  0.00              
ATOM   3596 3HG2 ILE A 226     -31.889  24.339  33.724  1.00  0.00              
ATOM   3597 1HD1 ILE A 226     -30.555  28.429  34.171  1.00  0.00              
ATOM   3598 2HD1 ILE A 226     -31.784  28.474  32.884  1.00  0.00              
ATOM   3599 3HD1 ILE A 226     -32.049  27.478  34.335  1.00  0.00              
ATOM   3600  N   ALA A 227     -32.595  24.086  29.788  1.00  0.00              
ATOM   3601  CA  ALA A 227     -33.562  23.154  29.224  1.00  0.00              
ATOM   3602  C   ALA A 227     -32.852  21.972  28.582  1.00  0.00              
ATOM   3603  O   ALA A 227     -33.233  20.837  28.819  1.00  0.00              
ATOM   3604  CB  ALA A 227     -34.455  23.858  28.212  1.00  0.00              
ATOM   3605  H   ALA A 227     -32.554  25.029  29.430  1.00  0.00              
ATOM   3606  HA  ALA A 227     -34.188  22.769  30.029  1.00  0.00              
ATOM   3607 1HB  ALA A 227     -35.167  23.144  27.798  1.00  0.00              
ATOM   3608 2HB  ALA A 227     -34.997  24.666  28.705  1.00  0.00              
ATOM   3609 3HB  ALA A 227     -33.844  24.267  27.410  1.00  0.00              
ATOM   3610  N   PHE A 228     -31.825  22.248  27.777  1.00  0.00              
ATOM   3611  CA  PHE A 228     -31.013  21.192  27.157  1.00  0.00              
ATOM   3612  C   PHE A 228     -30.358  20.324  28.217  1.00  0.00              
ATOM   3613  O   PHE A 228     -30.369  19.109  28.109  1.00  0.00              
ATOM   3614  CB  PHE A 228     -29.945  21.795  26.242  1.00  0.00              
ATOM   3615  CG  PHE A 228     -30.468  22.223  24.900  1.00  0.00              
ATOM   3616  CD1 PHE A 228     -31.731  21.838  24.477  1.00  0.00              
ATOM   3617  CD2 PHE A 228     -29.698  23.011  24.058  1.00  0.00              
ATOM   3618  CE1 PHE A 228     -32.214  22.231  23.243  1.00  0.00              
ATOM   3619  CE2 PHE A 228     -30.178  23.406  22.825  1.00  0.00              
ATOM   3620  CZ  PHE A 228     -31.437  23.015  22.417  1.00  0.00              
ATOM   3621  H   PHE A 228     -31.601  23.214  27.589  1.00  0.00              
ATOM   3622  HA  PHE A 228     -31.650  20.538  26.560  1.00  0.00              
ATOM   3623 1HB  PHE A 228     -29.511  22.681  26.704  1.00  0.00              
ATOM   3624 2HB  PHE A 228     -29.160  21.065  26.051  1.00  0.00              
ATOM   3625  HD1 PHE A 228     -32.346  21.218  25.131  1.00  0.00              
ATOM   3626  HD2 PHE A 228     -28.703  23.320  24.381  1.00  0.00              
ATOM   3627  HE1 PHE A 228     -33.208  21.920  22.923  1.00  0.00              
ATOM   3628  HE2 PHE A 228     -29.562  24.026  22.173  1.00  0.00              
ATOM   3629  HZ  PHE A 228     -31.816  23.324  21.444  1.00  0.00              
ATOM   3630  N   LEU A 229     -29.789  20.965  29.235  1.00  0.00              
ATOM   3631  CA  LEU A 229     -29.162  20.254  30.343  1.00  0.00              
ATOM   3632  C   LEU A 229     -30.132  19.301  30.989  1.00  0.00              
ATOM   3633  O   LEU A 229     -29.773  18.177  31.266  1.00  0.00              
ATOM   3634  CB  LEU A 229     -28.623  21.246  31.382  1.00  0.00              
ATOM   3635  CG  LEU A 229     -27.941  20.609  32.599  1.00  0.00              
ATOM   3636  CD1 LEU A 229     -26.736  19.791  32.155  1.00  0.00              
ATOM   3637  CD2 LEU A 229     -27.523  21.698  33.576  1.00  0.00              
ATOM   3638  H   LEU A 229     -29.792  21.974  29.238  1.00  0.00              
ATOM   3639  HA  LEU A 229     -28.334  19.653  29.969  1.00  0.00              
ATOM   3640 1HB  LEU A 229     -27.886  21.762  30.768  1.00  0.00              
ATOM   3641 2HB  LEU A 229     -29.389  21.952  31.701  1.00  0.00              
ATOM   3642  HG  LEU A 229     -28.683  19.983  33.096  1.00  0.00              
ATOM   3643 1HD1 LEU A 229     -26.259  19.342  33.026  1.00  0.00              
ATOM   3644 2HD1 LEU A 229     -27.062  19.003  31.475  1.00  0.00              
ATOM   3645 3HD1 LEU A 229     -26.025  20.439  31.645  1.00  0.00              
ATOM   3646 1HD2 LEU A 229     -27.039  21.244  34.441  1.00  0.00              
ATOM   3647 2HD2 LEU A 229     -26.826  22.379  33.085  1.00  0.00              
ATOM   3648 3HD2 LEU A 229     -28.403  22.253  33.902  1.00  0.00              
ATOM   3649  N   ILE A 230     -31.358  19.755  31.221  1.00  0.00              
ATOM   3650  CA  ILE A 230     -32.401  18.904  31.801  1.00  0.00              
ATOM   3651  C   ILE A 230     -32.752  17.703  30.928  1.00  0.00              
ATOM   3652  O   ILE A 230     -32.873  16.595  31.434  1.00  0.00              
ATOM   3653  CB  ILE A 230     -33.687  19.709  32.065  1.00  0.00              
ATOM   3654  CG1 ILE A 230     -33.462  20.721  33.191  1.00  0.00              
ATOM   3655  CG2 ILE A 230     -34.838  18.775  32.406  1.00  0.00              
ATOM   3656  CD1 ILE A 230     -34.562  21.750  33.317  1.00  0.00              
ATOM   3657  H   ILE A 230     -31.578  20.714  30.992  1.00  0.00              
ATOM   3658  HA  ILE A 230     -32.055  18.451  32.729  1.00  0.00              
ATOM   3659  HB  ILE A 230     -33.937  20.282  31.173  1.00  0.00              
ATOM   3660 1HG1 ILE A 230     -33.381  20.159  34.121  1.00  0.00              
ATOM   3661 2HG1 ILE A 230     -32.516  21.225  32.989  1.00  0.00              
ATOM   3662 1HG2 ILE A 230     -35.739  19.360  32.591  1.00  0.00              
ATOM   3663 2HG2 ILE A 230     -35.012  18.093  31.575  1.00  0.00              
ATOM   3664 3HG2 ILE A 230     -34.589  18.202  33.300  1.00  0.00              
ATOM   3665 1HD1 ILE A 230     -34.332  22.432  34.135  1.00  0.00              
ATOM   3666 2HD1 ILE A 230     -34.643  22.314  32.387  1.00  0.00              
ATOM   3667 3HD1 ILE A 230     -35.508  21.249  33.519  1.00  0.00              
ATOM   3668  N   CYS A 231     -32.913  17.927  29.622  1.00  0.00              
ATOM   3669  CA  CYS A 231     -33.291  16.853  28.693  1.00  0.00              
ATOM   3670  C   CYS A 231     -32.124  15.953  28.297  1.00  0.00              
ATOM   3671  O   CYS A 231     -32.352  14.818  27.901  1.00  0.00              
ATOM   3672  CB  CYS A 231     -33.787  17.635  27.476  1.00  0.00              
ATOM   3673  SG  CYS A 231     -35.330  18.539  27.745  1.00  0.00              
ATOM   3674  H   CYS A 231     -32.770  18.860  29.264  1.00  0.00              
ATOM   3675  HA  CYS A 231     -34.101  16.225  29.063  1.00  0.00              
ATOM   3676 1HB  CYS A 231     -33.048  18.380  27.179  1.00  0.00              
ATOM   3677 2HB  CYS A 231     -33.975  16.957  26.644  1.00  0.00              
ATOM   3678  HG  CYS A 231     -36.066  17.472  28.042  1.00  0.00              
ATOM   3679  N   TRP A 232     -30.893  16.461  28.403  1.00  0.00              
ATOM   3680  CA  TRP A 232     -29.690  15.746  27.914  1.00  0.00              
ATOM   3681  C   TRP A 232     -28.757  15.194  28.997  1.00  0.00              
ATOM   3682  O   TRP A 232     -28.001  14.270  28.707  1.00  0.00              
ATOM   3683  CB  TRP A 232     -28.885  16.674  27.002  1.00  0.00              
ATOM   3684  CG  TRP A 232     -29.592  17.019  25.726  1.00  0.00              
ATOM   3685  CD1 TRP A 232     -30.710  16.421  25.226  1.00  0.00              
ATOM   3686  CD2 TRP A 232     -29.230  18.041  24.790  1.00  0.00              
ATOM   3687  NE1 TRP A 232     -31.067  17.005  24.036  1.00  0.00              
ATOM   3688  CE2 TRP A 232     -30.173  18.005  23.747  1.00  0.00              
ATOM   3689  CE3 TRP A 232     -28.197  18.985  24.734  1.00  0.00              
ATOM   3690  CZ2 TRP A 232     -30.117  18.868  22.665  1.00  0.00              
ATOM   3691  CZ3 TRP A 232     -28.142  19.852  23.649  1.00  0.00              
ATOM   3692  CH2 TRP A 232     -29.075  19.795  22.644  1.00  0.00              
ATOM   3693  H   TRP A 232     -30.784  17.368  28.835  1.00  0.00              
ATOM   3694  HA  TRP A 232     -29.989  14.862  27.352  1.00  0.00              
ATOM   3695 1HB  TRP A 232     -28.679  17.616  27.509  1.00  0.00              
ATOM   3696 2HB  TRP A 232     -27.945  16.200  26.720  1.00  0.00              
ATOM   3697  HD1 TRP A 232     -31.137  15.608  25.811  1.00  0.00              
ATOM   3698  HE1 TRP A 232     -31.857  16.742  23.465  1.00  0.00              
ATOM   3699  HE3 TRP A 232     -27.433  19.075  25.505  1.00  0.00              
ATOM   3700  HZ2 TRP A 232     -30.878  18.789  21.888  1.00  0.00              
ATOM   3701  HZ3 TRP A 232     -27.332  20.581  23.617  1.00  0.00              
ATOM   3702  HH2 TRP A 232     -28.996  20.494  21.811  1.00  0.00              
ATOM   3703  N   LEU A 233     -28.790  15.735  30.215  1.00  0.00              
ATOM   3704  CA  LEU A 233     -27.966  15.166  31.304  1.00  0.00              
ATOM   3705  C   LEU A 233     -28.291  13.714  31.629  1.00  0.00              
ATOM   3706  O   LEU A 233     -27.387  12.896  31.603  1.00  0.00              
ATOM   3707  CB  LEU A 233     -28.120  16.016  32.571  1.00  0.00              
ATOM   3708  CG  LEU A 233     -27.374  15.491  33.805  1.00  0.00              
ATOM   3709  CD1 LEU A 233     -25.876  15.463  33.536  1.00  0.00              
ATOM   3710  CD2 LEU A 233     -27.691  16.372  35.004  1.00  0.00              
ATOM   3711  H   LEU A 233     -29.374  16.536  30.407  1.00  0.00              
ATOM   3712  HA  LEU A 233     -26.918  15.159  31.004  1.00  0.00              
ATOM   3713 1HB  LEU A 233     -27.661  16.939  32.222  1.00  0.00              
ATOM   3714 2HB  LEU A 233     -29.168  16.199  32.810  1.00  0.00              
ATOM   3715  HG  LEU A 233     -27.758  14.492  34.014  1.00  0.00              
ATOM   3716 1HD1 LEU A 233     -25.354  15.089  34.417  1.00  0.00              
ATOM   3717 2HD1 LEU A 233     -25.670  14.809  32.689  1.00  0.00              
ATOM   3718 3HD1 LEU A 233     -25.528  16.471  33.310  1.00  0.00              
ATOM   3719 1HD2 LEU A 233     -27.161  15.998  35.880  1.00  0.00              
ATOM   3720 2HD2 LEU A 233     -27.375  17.395  34.798  1.00  0.00              
ATOM   3721 3HD2 LEU A 233     -28.764  16.356  35.195  1.00  0.00              
ATOM   3722  N   PRO A 234     -29.566  13.390  31.931  1.00  0.00              
ATOM   3723  CA  PRO A 234     -29.928  11.979  32.132  1.00  0.00              
ATOM   3724  C   PRO A 234     -29.763  11.106  30.888  1.00  0.00              
ATOM   3725  O   PRO A 234     -29.540   9.895  31.001  1.00  0.00              
ATOM   3726  CB  PRO A 234     -31.393  12.047  32.576  1.00  0.00              
ATOM   3727  CG  PRO A 234     -31.899  13.322  31.992  1.00  0.00              
ATOM   3728  CD  PRO A 234     -30.744  14.285  32.075  1.00  0.00              
ATOM   3729  HA  PRO A 234     -29.291  11.477  32.875  1.00  0.00              
ATOM   3730 1HB  PRO A 234     -31.967  11.185  32.207  1.00  0.00              
ATOM   3731 2HB  PRO A 234     -31.482  12.048  33.672  1.00  0.00              
ATOM   3732 1HG  PRO A 234     -32.223  13.182  30.951  1.00  0.00              
ATOM   3733 2HG  PRO A 234     -32.768  13.698  32.552  1.00  0.00              
ATOM   3734 1HD  PRO A 234     -30.777  15.043  31.279  1.00  0.00              
ATOM   3735 2HD  PRO A 234     -30.721  14.826  33.033  1.00  0.00              
ATOM   3736  N   TYR A 235     -29.878  11.735  29.721  1.00  0.00              
ATOM   3737  CA  TYR A 235     -29.676  11.061  28.449  1.00  0.00              
ATOM   3738  C   TYR A 235     -28.222  10.616  28.290  1.00  0.00              
ATOM   3739  O   TYR A 235     -27.959   9.494  27.824  1.00  0.00              
ATOM   3740  CB  TYR A 235     -30.079  11.976  27.291  1.00  0.00              
ATOM   3741  CG  TYR A 235     -30.180  11.269  25.958  1.00  0.00              
ATOM   3742  CD1 TYR A 235     -30.935  10.115  25.818  1.00  0.00              
ATOM   3743  CD2 TYR A 235     -29.519  11.761  24.841  1.00  0.00              
ATOM   3744  CE1 TYR A 235     -31.030   9.465  24.602  1.00  0.00              
ATOM   3745  CE2 TYR A 235     -29.607  11.120  23.621  1.00  0.00              
ATOM   3746  CZ  TYR A 235     -30.364   9.972  23.505  1.00  0.00              
ATOM   3747  OH  TYR A 235     -30.455   9.330  22.291  1.00  0.00              
ATOM   3748  H   TYR A 235     -30.115  12.717  29.726  1.00  0.00              
ATOM   3749  HA  TYR A 235     -30.284  10.158  28.408  1.00  0.00              
ATOM   3750 1HB  TYR A 235     -31.047  12.411  27.545  1.00  0.00              
ATOM   3751 2HB  TYR A 235     -29.331  12.766  27.229  1.00  0.00              
ATOM   3752  HD1 TYR A 235     -31.459   9.720  26.689  1.00  0.00              
ATOM   3753  HD2 TYR A 235     -28.923  12.668  24.939  1.00  0.00              
ATOM   3754  HE1 TYR A 235     -31.627   8.558  24.508  1.00  0.00              
ATOM   3755  HE2 TYR A 235     -29.079  11.521  22.755  1.00  0.00              
ATOM   3756  HH  TYR A 235     -30.168   8.414  22.328  1.00  0.00              
ATOM   3757  N   ALA A 236     -27.295  11.499  28.678  1.00  0.00              
ATOM   3758  CA  ALA A 236     -25.862  11.142  28.779  1.00  0.00              
ATOM   3759  C   ALA A 236     -25.508  10.199  29.929  1.00  0.00              
ATOM   3760  O   ALA A 236     -24.579   9.396  29.783  1.00  0.00              
ATOM   3761  CB  ALA A 236     -25.029  12.410  28.896  1.00  0.00              
ATOM   3762  H   ALA A 236     -27.586  12.438  28.907  1.00  0.00              
ATOM   3763  HA  ALA A 236     -25.570  10.607  27.875  1.00  0.00              
ATOM   3764 1HB  ALA A 236     -23.972  12.146  28.946  1.00  0.00              
ATOM   3765 2HB  ALA A 236     -25.204  13.042  28.026  1.00  0.00              
ATOM   3766 3HB  ALA A 236     -25.311  12.948  29.800  1.00  0.00              
ATOM   3767  N   GLY A 237     -26.221  10.285  31.053  1.00  0.00              
ATOM   3768  CA  GLY A 237     -26.038   9.320  32.143  1.00  0.00              
ATOM   3769  C   GLY A 237     -26.403   7.922  31.628  1.00  0.00              
ATOM   3770  O   GLY A 237     -25.712   6.944  31.930  1.00  0.00              
ATOM   3771  H   GLY A 237     -26.900  11.026  31.161  1.00  0.00              
ATOM   3772 1HA  GLY A 237     -24.998   9.342  32.468  1.00  0.00              
ATOM   3773 2HA  GLY A 237     -26.684   9.596  32.976  1.00  0.00              
ATOM   3774  N   VAL A 238     -27.485   7.840  30.852  1.00  0.00              
ATOM   3775  CA  VAL A 238     -27.866   6.592  30.172  1.00  0.00              
ATOM   3776  C   VAL A 238     -26.832   6.150  29.107  1.00  0.00              
ATOM   3777  O   VAL A 238     -26.591   4.953  28.953  1.00  0.00              
ATOM   3778  CB  VAL A 238     -29.245   6.732  29.499  1.00  0.00              
ATOM   3779  CG1 VAL A 238     -29.503   5.560  28.564  1.00  0.00              
ATOM   3780  CG2 VAL A 238     -30.342   6.827  30.548  1.00  0.00              
ATOM   3781  H   VAL A 238     -28.060   8.662  30.730  1.00  0.00              
ATOM   3782  HA  VAL A 238     -27.896   5.754  30.868  1.00  0.00              
ATOM   3783  HB  VAL A 238     -29.269   7.662  28.930  1.00  0.00              
ATOM   3784 1HG1 VAL A 238     -30.481   5.675  28.097  1.00  0.00              
ATOM   3785 2HG1 VAL A 238     -28.734   5.534  27.792  1.00  0.00              
ATOM   3786 3HG1 VAL A 238     -29.480   4.630  29.132  1.00  0.00              
ATOM   3787 1HG2 VAL A 238     -31.309   6.926  30.055  1.00  0.00              
ATOM   3788 2HG2 VAL A 238     -30.337   5.926  31.161  1.00  0.00              
ATOM   3789 3HG2 VAL A 238     -30.167   7.698  31.180  1.00  0.00              
ATOM   3790  N   ALA A 239     -26.229   7.099  28.388  1.00  0.00              
ATOM   3791  CA  ALA A 239     -25.083   6.783  27.511  1.00  0.00              
ATOM   3792  C   ALA A 239     -23.976   6.090  28.283  1.00  0.00              
ATOM   3793  O   ALA A 239     -23.427   5.088  27.832  1.00  0.00              
ATOM   3794  CB  ALA A 239     -24.548   8.043  26.847  1.00  0.00              
ATOM   3795  H   ALA A 239     -26.561   8.052  28.441  1.00  0.00              
ATOM   3796  HA  ALA A 239     -25.417   6.099  26.731  1.00  0.00              
ATOM   3797 1HB  ALA A 239     -23.697   7.788  26.216  1.00  0.00              
ATOM   3798 2HB  ALA A 239     -25.330   8.494  26.236  1.00  0.00              
ATOM   3799 3HB  ALA A 239     -24.231   8.751  27.612  1.00  0.00              
ATOM   3800  N   PHE A 240     -23.661   6.635  29.451  1.00  0.00              
ATOM   3801  CA  PHE A 240     -22.686   6.038  30.355  1.00  0.00              
ATOM   3802  C   PHE A 240     -23.092   4.624  30.745  1.00  0.00              
ATOM   3803  O   PHE A 240     -22.276   3.709  30.631  1.00  0.00              
ATOM   3804  CB  PHE A 240     -22.518   6.901  31.607  1.00  0.00              
ATOM   3805  CG  PHE A 240     -21.682   6.260  32.678  1.00  0.00              
ATOM   3806  CD1 PHE A 240     -20.298   6.274  32.599  1.00  0.00              
ATOM   3807  CD2 PHE A 240     -22.279   5.640  33.766  1.00  0.00              
ATOM   3808  CE1 PHE A 240     -19.528   5.684  33.584  1.00  0.00              
ATOM   3809  CE2 PHE A 240     -21.512   5.051  34.752  1.00  0.00              
ATOM   3810  CZ  PHE A 240     -20.135   5.073  34.660  1.00  0.00              
ATOM   3811  H   PHE A 240     -24.117   7.496  29.718  1.00  0.00              
ATOM   3812  HA  PHE A 240     -21.719   5.957  29.856  1.00  0.00              
ATOM   3813 1HB  PHE A 240     -22.030   7.841  31.352  1.00  0.00              
ATOM   3814 2HB  PHE A 240     -23.490   7.107  32.052  1.00  0.00              
ATOM   3815  HD1 PHE A 240     -19.818   6.759  31.748  1.00  0.00              
ATOM   3816  HD2 PHE A 240     -23.367   5.622  33.838  1.00  0.00              
ATOM   3817  HE1 PHE A 240     -18.441   5.703  33.509  1.00  0.00              
ATOM   3818  HE2 PHE A 240     -21.993   4.567  35.602  1.00  0.00              
ATOM   3819  HZ  PHE A 240     -19.529   4.607  35.436  1.00  0.00              
ATOM   3820  N   TYR A 241     -24.340   4.448  31.200  1.00  0.00              
ATOM   3821  CA  TYR A 241     -24.859   3.112  31.608  1.00  0.00              
ATOM   3822  C   TYR A 241     -24.747   2.099  30.459  1.00  0.00              
ATOM   3823  O   TYR A 241     -24.062   1.093  30.593  1.00  0.00              
ATOM   3824  CB  TYR A 241     -26.314   3.213  32.069  1.00  0.00              
ATOM   3825  CG  TYR A 241     -26.474   3.702  33.492  1.00  0.00              
ATOM   3826  CD1 TYR A 241     -27.100   4.910  33.765  1.00  0.00              
ATOM   3827  CD2 TYR A 241     -26.001   2.952  34.559  1.00  0.00              
ATOM   3828  CE1 TYR A 241     -27.248   5.361  35.062  1.00  0.00              
ATOM   3829  CE2 TYR A 241     -26.145   3.392  35.860  1.00  0.00              
ATOM   3830  CZ  TYR A 241     -26.769   4.598  36.108  1.00  0.00              
ATOM   3831  OH  TYR A 241     -26.915   5.041  37.402  1.00  0.00              
ATOM   3832  H   TYR A 241     -24.946   5.253  31.266  1.00  0.00              
ATOM   3833  HA  TYR A 241     -24.262   2.719  32.432  1.00  0.00              
ATOM   3834 1HB  TYR A 241     -26.821   3.900  31.390  1.00  0.00              
ATOM   3835 2HB  TYR A 241     -26.752   2.220  31.975  1.00  0.00              
ATOM   3836  HD1 TYR A 241     -27.476   5.507  32.934  1.00  0.00              
ATOM   3837  HD2 TYR A 241     -25.509   2.001  34.356  1.00  0.00              
ATOM   3838  HE1 TYR A 241     -27.741   6.312  35.262  1.00  0.00              
ATOM   3839  HE2 TYR A 241     -25.765   2.789  36.685  1.00  0.00              
ATOM   3840  HH  TYR A 241     -26.548   4.435  38.050  1.00  0.00              
ATOM   3841  N   ILE A 242     -25.418   2.384  29.339  1.00  0.00              
ATOM   3842  CA  ILE A 242     -25.361   1.507  28.152  1.00  0.00              
ATOM   3843  C   ILE A 242     -23.952   1.231  27.601  1.00  0.00              
ATOM   3844  O   ILE A 242     -23.730   0.194  26.978  1.00  0.00              
ATOM   3845  CB  ILE A 242     -26.210   2.095  27.010  1.00  0.00              
ATOM   3846  CG1 ILE A 242     -26.631   0.992  26.036  1.00  0.00              
ATOM   3847  CG2 ILE A 242     -25.440   3.186  26.282  1.00  0.00              
ATOM   3848  CD1 ILE A 242     -27.602  -0.006  26.626  1.00  0.00              
ATOM   3849  H   ILE A 242     -25.980   3.222  29.305  1.00  0.00              
ATOM   3850  HA  ILE A 242     -25.709   0.505  28.398  1.00  0.00              
ATOM   3851  HB  ILE A 242     -27.126   2.512  27.427  1.00  0.00              
ATOM   3852 1HG1 ILE A 242     -27.088   1.477  25.174  1.00  0.00              
ATOM   3853 2HG1 ILE A 242     -25.725   0.474  25.721  1.00  0.00              
ATOM   3854 1HG2 ILE A 242     -26.054   3.590  25.478  1.00  0.00              
ATOM   3855 2HG2 ILE A 242     -25.189   3.982  26.982  1.00  0.00              
ATOM   3856 3HG2 ILE A 242     -24.524   2.768  25.864  1.00  0.00              
ATOM   3857 1HD1 ILE A 242     -27.854  -0.757  25.877  1.00  0.00              
ATOM   3858 2HD1 ILE A 242     -27.145  -0.494  27.488  1.00  0.00              
ATOM   3859 3HD1 ILE A 242     -28.508   0.509  26.940  1.00  0.00              
ATOM   3860  N   PHE A 243     -23.022   2.152  27.829  1.00  0.00              
ATOM   3861  CA  PHE A 243     -21.611   1.929  27.510  1.00  0.00              
ATOM   3862  C   PHE A 243     -21.077   0.848  28.464  1.00  0.00              
ATOM   3863  O   PHE A 243     -20.492  -0.140  28.014  1.00  0.00              
ATOM   3864  CB  PHE A 243     -20.803   3.222  27.636  1.00  0.00              
ATOM   3865  CG  PHE A 243     -19.317   3.020  27.542  1.00  0.00              
ATOM   3866  CD1 PHE A 243     -18.728   2.652  26.342  1.00  0.00              
ATOM   3867  CD2 PHE A 243     -18.507   3.195  28.653  1.00  0.00              
ATOM   3868  CE1 PHE A 243     -17.361   2.465  26.254  1.00  0.00              
ATOM   3869  CE2 PHE A 243     -17.141   3.011  28.569  1.00  0.00              
ATOM   3870  CZ  PHE A 243     -16.567   2.645  27.367  1.00  0.00              
ATOM   3871  H   PHE A 243     -23.302   3.033  28.234  1.00  0.00              
ATOM   3872  HA  PHE A 243     -21.516   1.566  26.486  1.00  0.00              
ATOM   3873 1HB  PHE A 243     -21.074   3.914  26.840  1.00  0.00              
ATOM   3874 2HB  PHE A 243     -20.993   3.689  28.602  1.00  0.00              
ATOM   3875  HD1 PHE A 243     -19.355   2.511  25.462  1.00  0.00              
ATOM   3876  HD2 PHE A 243     -18.960   3.484  29.603  1.00  0.00              
ATOM   3877  HE1 PHE A 243     -16.911   2.177  25.305  1.00  0.00              
ATOM   3878  HE2 PHE A 243     -16.515   3.153  29.449  1.00  0.00              
ATOM   3879  HZ  PHE A 243     -15.491   2.497  27.299  1.00  0.00              
ATOM   3880  N   THR A 244     -21.284   1.044  29.775  1.00  0.00              
ATOM   3881  CA  THR A 244     -20.749   0.132  30.779  1.00  0.00              
ATOM   3882  C   THR A 244     -21.426  -1.229  30.684  1.00  0.00              
ATOM   3883  O   THR A 244     -20.856  -2.245  31.080  1.00  0.00              
ATOM   3884  CB  THR A 244     -20.928   0.688  32.204  1.00  0.00              
ATOM   3885  OG1 THR A 244     -22.316   0.953  32.446  1.00  0.00              
ATOM   3886  CG2 THR A 244     -20.133   1.973  32.380  1.00  0.00              
ATOM   3887  H   THR A 244     -21.824   1.843  30.073  1.00  0.00              
ATOM   3888  HA  THR A 244     -19.687  -0.032  30.600  1.00  0.00              
ATOM   3889  HB  THR A 244     -20.579  -0.055  32.921  1.00  0.00              
ATOM   3890  HG1 THR A 244     -22.820   0.142  32.337  1.00  0.00              
ATOM   3891 1HG2 THR A 244     -20.272   2.350  33.393  1.00  0.00              
ATOM   3892 2HG2 THR A 244     -19.076   1.772  32.208  1.00  0.00              
ATOM   3893 3HG2 THR A 244     -20.482   2.716  31.664  1.00  0.00              
ATOM   3894  N   HIS A 245     -22.645  -1.243  30.155  1.00  0.00              
ATOM   3895  CA  HIS A 245     -23.412  -2.476  30.031  1.00  0.00              
ATOM   3896  C   HIS A 245     -23.114  -3.150  28.698  1.00  0.00              
ATOM   3897  O   HIS A 245     -24.011  -3.354  27.880  1.00  0.00              
ATOM   3898  CB  HIS A 245     -24.914  -2.203  30.162  1.00  0.00              
ATOM   3899  CG  HIS A 245     -25.345  -1.867  31.556  1.00  0.00              
ATOM   3900  ND1 HIS A 245     -24.687  -0.939  32.335  1.00  0.00              
ATOM   3901  CD2 HIS A 245     -26.367  -2.337  32.311  1.00  0.00              
ATOM   3902  CE1 HIS A 245     -25.287  -0.851  33.510  1.00  0.00              
ATOM   3903  NE2 HIS A 245     -26.308  -1.689  33.520  1.00  0.00              
ATOM   3904  H   HIS A 245     -23.050  -0.376  29.831  1.00  0.00              
ATOM   3905  HA  HIS A 245     -23.115  -3.173  30.814  1.00  0.00              
ATOM   3906 1HB  HIS A 245     -25.198  -1.356  29.536  1.00  0.00              
ATOM   3907 2HB  HIS A 245     -25.483  -3.082  29.862  1.00  0.00              
ATOM   3908  HD2 HIS A 245     -27.147  -3.074  32.124  1.00  0.00              
ATOM   3909  HE1 HIS A 245     -24.916  -0.167  34.272  1.00  0.00              
ATOM   3910  HE2 HIS A 245     -26.947  -1.836  34.288  1.00  0.00              
ATOM   3911  N   GLN A 246     -21.849  -3.495  28.485  1.00  0.00              
ATOM   3912  CA  GLN A 246     -21.434  -4.168  27.260  1.00  0.00              
ATOM   3913  C   GLN A 246     -21.952  -5.601  27.249  1.00  0.00              
ATOM   3914  O   GLN A 246     -21.721  -6.362  28.188  1.00  0.00              
ATOM   3915  CB  GLN A 246     -19.908  -4.162  27.127  1.00  0.00              
ATOM   3916  CG  GLN A 246     -19.391  -4.831  25.865  1.00  0.00              
ATOM   3917  CD  GLN A 246     -17.900  -4.632  25.673  1.00  0.00              
ATOM   3918  OE1 GLN A 246     -17.219  -4.069  26.535  1.00  0.00              
ATOM   3919  NE2 GLN A 246     -17.384  -5.089  24.538  1.00  0.00              
ATOM   3920  H   GLN A 246     -21.156  -3.285  29.190  1.00  0.00              
ATOM   3921  HA  GLN A 246     -21.872  -3.663  26.400  1.00  0.00              
ATOM   3922 1HB  GLN A 246     -19.595  -3.118  27.146  1.00  0.00              
ATOM   3923 2HB  GLN A 246     -19.514  -4.675  28.003  1.00  0.00              
ATOM   3924 1HG  GLN A 246     -19.627  -5.863  25.606  1.00  0.00              
ATOM   3925 2HG  GLN A 246     -19.919  -4.159  25.188  1.00  0.00              
ATOM   3926 1HE2 GLN A 246     -16.405  -4.986  24.356  1.00  0.00              
ATOM   3927 2HE2 GLN A 246     -17.972  -5.538  23.865  1.00  0.00              
ATOM   3928  N   GLY A 247     -22.652  -5.962  26.179  1.00  0.00              
ATOM   3929  CA  GLY A 247     -23.268  -7.280  26.076  1.00  0.00              
ATOM   3930  C   GLY A 247     -24.634  -7.303  26.749  1.00  0.00              
ATOM   3931  O   GLY A 247     -25.271  -8.353  26.847  1.00  0.00              
ATOM   3932  H   GLY A 247     -22.761  -5.307  25.418  1.00  0.00              
ATOM   3933 1HA  GLY A 247     -23.386  -7.536  25.023  1.00  0.00              
ATOM   3934 2HA  GLY A 247     -22.622  -8.013  26.557  1.00  0.00              
ATOM   3935  N   SER A 248     -25.080  -6.141  27.213  1.00  0.00              
ATOM   3936  CA  SER A 248     -26.373  -6.025  27.876  1.00  0.00              
ATOM   3937  C   SER A 248     -27.085  -4.761  27.415  1.00  0.00              
ATOM   3938  O   SER A 248     -26.718  -4.163  26.403  1.00  0.00              
ATOM   3939  CB  SER A 248     -26.198  -6.022  29.382  1.00  0.00              
ATOM   3940  OG  SER A 248     -27.419  -6.165  30.054  1.00  0.00              
ATOM   3941  H   SER A 248     -24.508  -5.315  27.102  1.00  0.00              
ATOM   3942  HA  SER A 248     -27.012  -6.898  27.734  1.00  0.00              
ATOM   3943 1HB  SER A 248     -25.543  -6.848  29.658  1.00  0.00              
ATOM   3944 2HB  SER A 248     -25.738  -5.080  29.678  1.00  0.00              
ATOM   3945  HG  SER A 248     -27.284  -6.027  30.995  1.00  0.00              
ATOM   3946  N   ASP A 249     -28.107  -4.357  28.162  1.00  0.00              
ATOM   3947  CA  ASP A 249     -28.844  -3.136  27.858  1.00  0.00              
ATOM   3948  C   ASP A 249     -29.449  -2.518  29.111  1.00  0.00              
ATOM   3949  O   ASP A 249     -30.298  -3.123  29.766  1.00  0.00              
ATOM   3950  CB  ASP A 249     -29.943  -3.419  26.831  1.00  0.00              
ATOM   3951  CG  ASP A 249     -30.628  -2.174  26.284  1.00  0.00              
ATOM   3952  OD1 ASP A 249     -31.000  -1.332  27.066  1.00  0.00              
ATOM   3953  OD2 ASP A 249     -30.633  -2.000  25.088  1.00  0.00              
ATOM   3954  H   ASP A 249     -28.380  -4.910  28.962  1.00  0.00              
ATOM   3955  HA  ASP A 249     -28.166  -2.389  27.445  1.00  0.00              
ATOM   3956 1HB  ASP A 249     -29.613  -4.045  26.002  1.00  0.00              
ATOM   3957 2HB  ASP A 249     -30.646  -3.976  27.452  1.00  0.00              
ATOM   3958  N   PHE A 250     -29.040  -1.326  29.477  1.00  0.00              
ATOM   3959  CA  PHE A 250     -29.649  -0.625  30.602  1.00  0.00              
ATOM   3960  C   PHE A 250     -30.965   0.035  30.211  1.00  0.00              
ATOM   3961  O   PHE A 250     -30.979   1.042  29.504  1.00  0.00              
ATOM   3962  CB  PHE A 250     -28.683   0.423  31.158  1.00  0.00              
ATOM   3963  CG  PHE A 250     -29.206   1.148  32.366  1.00  0.00              
ATOM   3964  CD1 PHE A 250     -29.084   0.594  33.632  1.00  0.00              
ATOM   3965  CD2 PHE A 250     -29.821   2.384  32.239  1.00  0.00              
ATOM   3966  CE1 PHE A 250     -29.564   1.260  34.743  1.00  0.00              
ATOM   3967  CE2 PHE A 250     -30.302   3.052  33.349  1.00  0.00              
ATOM   3968  CZ  PHE A 250     -30.173   2.488  34.602  1.00  0.00              
ATOM   3969  H   PHE A 250     -28.286  -0.883  28.971  1.00  0.00              
ATOM   3970  HA  PHE A 250     -29.882  -1.338  31.393  1.00  0.00              
ATOM   3971 1HB  PHE A 250     -27.749  -0.049  31.458  1.00  0.00              
ATOM   3972 2HB  PHE A 250     -28.480   1.182  30.404  1.00  0.00              
ATOM   3973  HD1 PHE A 250     -28.601  -0.378  33.743  1.00  0.00              
ATOM   3974  HD2 PHE A 250     -29.923   2.829  31.249  1.00  0.00              
ATOM   3975  HE1 PHE A 250     -29.462   0.813  35.732  1.00  0.00              
ATOM   3976  HE2 PHE A 250     -30.783   4.023  33.235  1.00  0.00              
ATOM   3977  HZ  PHE A 250     -30.553   3.013  35.478  1.00  0.00              
ATOM   3978  N   GLY A 251     -32.069  -0.539  30.676  1.00  0.00              
ATOM   3979  CA  GLY A 251     -33.392   0.011  30.403  1.00  0.00              
ATOM   3980  C   GLY A 251     -33.824  -0.225  28.961  1.00  0.00              
ATOM   3981  O   GLY A 251     -34.043   0.721  28.206  1.00  0.00              
ATOM   3982  H   GLY A 251     -31.991  -1.379  31.232  1.00  0.00              
ATOM   3983 1HA  GLY A 251     -34.111  -0.462  31.071  1.00  0.00              
ATOM   3984 2HA  GLY A 251     -33.369   1.083  30.595  1.00  0.00              
ATOM   3985  N   PRO A 252     -33.944  -1.494  28.586  1.00  0.00              
ATOM   3986  CA  PRO A 252     -34.277  -1.859  27.214  1.00  0.00              
ATOM   3987  C   PRO A 252     -35.500  -1.095  26.724  1.00  0.00              
ATOM   3988  O   PRO A 252     -35.539  -0.631  25.585  1.00  0.00              
ATOM   3989  CB  PRO A 252     -34.528  -3.369  27.278  1.00  0.00              
ATOM   3990  CG  PRO A 252     -33.646  -3.846  28.381  1.00  0.00              
ATOM   3991  CD  PRO A 252     -33.658  -2.744  29.407  1.00  0.00              
ATOM   3992  HA  PRO A 252     -33.480  -1.606  26.500  1.00  0.00              
ATOM   3993 1HB  PRO A 252     -35.584  -3.594  27.488  1.00  0.00              
ATOM   3994 2HB  PRO A 252     -34.277  -3.860  26.327  1.00  0.00              
ATOM   3995 1HG  PRO A 252     -34.017  -4.788  28.809  1.00  0.00              
ATOM   3996 2HG  PRO A 252     -32.625  -4.037  28.019  1.00  0.00              
ATOM   3997 1HD  PRO A 252     -34.437  -2.894  30.169  1.00  0.00              
ATOM   3998 2HD  PRO A 252     -32.699  -2.660  29.940  1.00  0.00              
ATOM   3999  N   ILE A 253     -36.499  -0.967  27.592  1.00  0.00              
ATOM   4000  CA  ILE A 253     -37.769  -0.359  27.214  1.00  0.00              
ATOM   4001  C   ILE A 253     -37.981   0.934  27.991  1.00  0.00              
ATOM   4002  O   ILE A 253     -39.103   1.428  28.100  1.00  0.00              
ATOM   4003  CB  ILE A 253     -38.956  -1.307  27.467  1.00  0.00              
ATOM   4004  CG1 ILE A 253     -39.045  -1.667  28.952  1.00  0.00              
ATOM   4005  CG2 ILE A 253     -38.825  -2.562  26.618  1.00  0.00              
ATOM   4006  CD1 ILE A 253     -40.330  -2.364  29.336  1.00  0.00              
ATOM   4007  H   ILE A 253     -36.375  -1.300  28.537  1.00  0.00              
ATOM   4008  HA  ILE A 253     -37.759  -0.068  26.165  1.00  0.00              
ATOM   4009  HB  ILE A 253     -39.882  -0.792  27.213  1.00  0.00              
ATOM   4010 1HG1 ILE A 253     -38.199  -2.315  29.180  1.00  0.00              
ATOM   4011 2HG1 ILE A 253     -38.952  -0.739  29.517  1.00  0.00              
ATOM   4012 1HG2 ILE A 253     -39.671  -3.221  26.809  1.00  0.00              
ATOM   4013 2HG2 ILE A 253     -38.809  -2.288  25.564  1.00  0.00              
ATOM   4014 3HG2 ILE A 253     -37.899  -3.078  26.872  1.00  0.00              
ATOM   4015 1HD1 ILE A 253     -40.320  -2.587  30.403  1.00  0.00              
ATOM   4016 2HD1 ILE A 253     -41.178  -1.716  29.110  1.00  0.00              
ATOM   4017 3HD1 ILE A 253     -40.424  -3.292  28.774  1.00  0.00              
ATOM   4018  N   PHE A 254     -36.895   1.481  28.528  1.00  0.00              
ATOM   4019  CA  PHE A 254     -36.973   2.656  29.386  1.00  0.00              
ATOM   4020  C   PHE A 254     -36.146   3.800  28.813  1.00  0.00              
ATOM   4021  O   PHE A 254     -36.413   4.970  29.084  1.00  0.00              
ATOM   4022  CB  PHE A 254     -36.501   2.319  30.802  1.00  0.00              
ATOM   4023  CG  PHE A 254     -37.361   1.306  31.502  1.00  0.00              
ATOM   4024  CD1 PHE A 254     -36.978  -0.025  31.565  1.00  0.00              
ATOM   4025  CD2 PHE A 254     -38.555   1.682  32.100  1.00  0.00              
ATOM   4026  CE1 PHE A 254     -37.769  -0.959  32.209  1.00  0.00              
ATOM   4027  CE2 PHE A 254     -39.346   0.752  32.745  1.00  0.00              
ATOM   4028  CZ  PHE A 254     -38.952  -0.570  32.799  1.00  0.00              
ATOM   4029  H   PHE A 254     -35.991   1.070  28.336  1.00  0.00              
ATOM   4030  HA  PHE A 254     -38.004   3.008  29.438  1.00  0.00              
ATOM   4031 1HB  PHE A 254     -35.494   1.907  30.774  1.00  0.00              
ATOM   4032 2HB  PHE A 254     -36.508   3.215  31.422  1.00  0.00              
ATOM   4033  HD1 PHE A 254     -36.041  -0.332  31.099  1.00  0.00              
ATOM   4034  HD2 PHE A 254     -38.866   2.726  32.057  1.00  0.00              
ATOM   4035  HE1 PHE A 254     -37.456  -2.002  32.250  1.00  0.00              
ATOM   4036  HE2 PHE A 254     -40.282   1.060  33.211  1.00  0.00              
ATOM   4037  HZ  PHE A 254     -39.576  -1.305  33.306  1.00  0.00              
ATOM   4038  N   MET A 255     -35.138   3.452  28.020  1.00  0.00              
ATOM   4039  CA  MET A 255     -34.261   4.442  27.382  1.00  0.00              
ATOM   4040  C   MET A 255     -35.031   5.396  26.460  1.00  0.00              
ATOM   4041  O   MET A 255     -34.536   6.474  26.139  1.00  0.00              
ATOM   4042  CB  MET A 255     -33.162   3.731  26.595  1.00  0.00              
ATOM   4043  CG  MET A 255     -32.111   3.047  27.458  1.00  0.00              
ATOM   4044  SD  MET A 255     -31.066   1.917  26.518  1.00  0.00              
ATOM   4045  CE  MET A 255     -29.899   3.063  25.788  1.00  0.00              
ATOM   4046  H   MET A 255     -34.974   2.470  27.852  1.00  0.00              
ATOM   4047  HA  MET A 255     -33.798   5.072  28.141  1.00  0.00              
ATOM   4048 1HB  MET A 255     -33.652   2.990  25.964  1.00  0.00              
ATOM   4049 2HB  MET A 255     -32.682   4.483  25.968  1.00  0.00              
ATOM   4050 1HG  MET A 255     -31.488   3.818  27.910  1.00  0.00              
ATOM   4051 2HG  MET A 255     -32.625   2.490  28.241  1.00  0.00              
ATOM   4052 1HE  MET A 255     -29.184   2.514  25.175  1.00  0.00              
ATOM   4053 2HE  MET A 255     -30.435   3.782  25.167  1.00  0.00              
ATOM   4054 3HE  MET A 255     -29.367   3.593  26.580  1.00  0.00              
ATOM   4055  N   THR A 256     -36.233   4.994  26.044  1.00  0.00              
ATOM   4056  CA  THR A 256     -37.074   5.831  25.178  1.00  0.00              
ATOM   4057  C   THR A 256     -37.543   7.065  25.933  1.00  0.00              
ATOM   4058  O   THR A 256     -37.925   8.039  25.313  1.00  0.00              
ATOM   4059  CB  THR A 256     -38.302   5.066  24.652  1.00  0.00              
ATOM   4060  OG1 THR A 256     -38.907   5.805  23.583  1.00  0.00              
ATOM   4061  CG2 THR A 256     -39.320   4.863  25.763  1.00  0.00              
ATOM   4062  H   THR A 256     -36.573   4.088  26.333  1.00  0.00              
ATOM   4063  HA  THR A 256     -36.493   6.179  24.324  1.00  0.00              
ATOM   4064  HB  THR A 256     -37.980   4.096  24.274  1.00  0.00              
ATOM   4065  HG1 THR A 256     -39.691   5.342  23.278  1.00  0.00              
ATOM   4066 1HG2 THR A 256     -40.181   4.320  25.372  1.00  0.00              
ATOM   4067 2HG2 THR A 256     -38.866   4.291  26.572  1.00  0.00              
ATOM   4068 3HG2 THR A 256     -39.644   5.832  26.141  1.00  0.00              
ATOM   4069  N   ILE A 257     -37.507   7.016  27.268  1.00  0.00              
ATOM   4070  CA  ILE A 257     -37.965   8.136  28.099  1.00  0.00              
ATOM   4071  C   ILE A 257     -36.989   9.306  28.049  1.00  0.00              
ATOM   4072  O   ILE A 257     -37.382  10.405  27.664  1.00  0.00              
ATOM   4073  CB  ILE A 257     -38.158   7.710  29.566  1.00  0.00              
ATOM   4074  CG1 ILE A 257     -39.321   6.722  29.687  1.00  0.00              
ATOM   4075  CG2 ILE A 257     -38.397   8.928  30.446  1.00  0.00              
ATOM   4076  CD1 ILE A 257     -39.399   6.032  31.030  1.00  0.00              
ATOM   4077  H   ILE A 257     -37.153   6.182  27.717  1.00  0.00              
ATOM   4078  HA  ILE A 257     -38.900   8.542  27.715  1.00  0.00              
ATOM   4079  HB  ILE A 257     -37.265   7.186  29.905  1.00  0.00              
ATOM   4080 1HG1 ILE A 257     -40.241   7.280  29.512  1.00  0.00              
ATOM   4081 2HG1 ILE A 257     -39.195   5.976  28.902  1.00  0.00              
ATOM   4082 1HG2 ILE A 257     -38.532   8.609  31.480  1.00  0.00              
ATOM   4083 2HG2 ILE A 257     -37.539   9.596  30.382  1.00  0.00              
ATOM   4084 3HG2 ILE A 257     -39.291   9.452  30.109  1.00  0.00              
ATOM   4085 1HD1 ILE A 257     -40.248   5.347  31.039  1.00  0.00              
ATOM   4086 2HD1 ILE A 257     -38.480   5.472  31.206  1.00  0.00              
ATOM   4087 3HD1 ILE A 257     -39.526   6.775  31.815  1.00  0.00              
ATOM   4088  N   PRO A 258     -35.729   9.078  28.432  1.00  0.00              
ATOM   4089  CA  PRO A 258     -34.690  10.125  28.304  1.00  0.00              
ATOM   4090  C   PRO A 258     -34.410  10.508  26.845  1.00  0.00              
ATOM   4091  O   PRO A 258     -34.058  11.647  26.570  1.00  0.00              
ATOM   4092  CB  PRO A 258     -33.458   9.505  28.972  1.00  0.00              
ATOM   4093  CG  PRO A 258     -33.666   8.034  28.841  1.00  0.00              
ATOM   4094  CD  PRO A 258     -35.148   7.825  29.004  1.00  0.00              
ATOM   4095  HA  PRO A 258     -34.982  11.074  28.778  1.00  0.00              
ATOM   4096 1HB  PRO A 258     -32.529   9.821  28.476  1.00  0.00              
ATOM   4097 2HB  PRO A 258     -33.379   9.803  30.028  1.00  0.00              
ATOM   4098 1HG  PRO A 258     -33.320   7.669  27.863  1.00  0.00              
ATOM   4099 2HG  PRO A 258     -33.102   7.483  29.608  1.00  0.00              
ATOM   4100 1HD  PRO A 258     -35.504   6.935  28.464  1.00  0.00              
ATOM   4101 2HD  PRO A 258     -35.437   7.699  30.058  1.00  0.00              
ATOM   4102  N   ALA A 259     -34.566   9.556  25.925  1.00  0.00              
ATOM   4103  CA  ALA A 259     -34.496   9.832  24.496  1.00  0.00              
ATOM   4104  C   ALA A 259     -35.599  10.808  24.104  1.00  0.00              
ATOM   4105  O   ALA A 259     -35.329  11.805  23.426  1.00  0.00              
ATOM   4106  CB  ALA A 259     -34.601   8.543  23.693  1.00  0.00              
ATOM   4107  H   ALA A 259     -34.739   8.611  26.236  1.00  0.00              
ATOM   4108  HA  ALA A 259     -33.536  10.298  24.277  1.00  0.00              
ATOM   4109 1HB  ALA A 259     -34.557   8.775  22.629  1.00  0.00              
ATOM   4110 2HB  ALA A 259     -33.774   7.883  23.955  1.00  0.00              
ATOM   4111 3HB  ALA A 259     -35.545   8.050  23.918  1.00  0.00              
ATOM   4112  N   PHE A 260     -36.832  10.524  24.527  1.00  0.00              
ATOM   4113  CA  PHE A 260     -37.958  11.458  24.326  1.00  0.00              
ATOM   4114  C   PHE A 260     -37.683  12.877  24.826  1.00  0.00              
ATOM   4115  O   PHE A 260     -37.953  13.837  24.104  1.00  0.00              
ATOM   4116  CB  PHE A 260     -39.212  10.916  25.015  1.00  0.00              
ATOM   4117  CG  PHE A 260     -40.334  11.911  25.101  1.00  0.00              
ATOM   4118  CD1 PHE A 260     -41.102  12.209  23.986  1.00  0.00              
ATOM   4119  CD2 PHE A 260     -40.623  12.550  26.297  1.00  0.00              
ATOM   4120  CE1 PHE A 260     -42.135  13.125  24.064  1.00  0.00              
ATOM   4121  CE2 PHE A 260     -41.655  13.465  26.378  1.00  0.00              
ATOM   4122  CZ  PHE A 260     -42.412  13.752  25.260  1.00  0.00              
ATOM   4123  H   PHE A 260     -36.999   9.645  24.997  1.00  0.00              
ATOM   4124  HA  PHE A 260     -38.160  11.570  23.260  1.00  0.00              
ATOM   4125 1HB  PHE A 260     -39.599  10.057  24.468  1.00  0.00              
ATOM   4126 2HB  PHE A 260     -38.979  10.620  26.037  1.00  0.00              
ATOM   4127  HD1 PHE A 260     -40.884  11.712  23.040  1.00  0.00              
ATOM   4128  HD2 PHE A 260     -40.025  12.323  27.180  1.00  0.00              
ATOM   4129  HE1 PHE A 260     -42.731  13.351  23.180  1.00  0.00              
ATOM   4130  HE2 PHE A 260     -41.872  13.960  27.325  1.00  0.00              
ATOM   4131  HZ  PHE A 260     -43.224  14.475  25.323  1.00  0.00              
ATOM   4132  N   PHE A 261     -37.152  13.001  26.041  1.00  0.00              
ATOM   4133  CA  PHE A 261     -36.789  14.297  26.603  1.00  0.00              
ATOM   4134  C   PHE A 261     -35.764  14.941  25.650  1.00  0.00              
ATOM   4135  O   PHE A 261     -35.902  16.107  25.245  1.00  0.00              
ATOM   4136  CB  PHE A 261     -36.220  14.152  28.016  1.00  0.00              
ATOM   4137  CG  PHE A 261     -37.217  13.653  29.023  1.00  0.00              
ATOM   4138  CD1 PHE A 261     -38.575  13.872  28.843  1.00  0.00              
ATOM   4139  CD2 PHE A 261     -36.800  12.964  30.151  1.00  0.00              
ATOM   4140  CE1 PHE A 261     -39.493  13.413  29.769  1.00  0.00              
ATOM   4141  CE2 PHE A 261     -37.715  12.503  31.077  1.00  0.00              
ATOM   4142  CZ  PHE A 261     -39.063  12.728  30.885  1.00  0.00              
ATOM   4143  H   PHE A 261     -36.996  12.166  26.589  1.00  0.00              
ATOM   4144  HA  PHE A 261     -37.671  14.937  26.656  1.00  0.00              
ATOM   4145 1HB  PHE A 261     -35.394  13.442  28.017  1.00  0.00              
ATOM   4146 2HB  PHE A 261     -35.869  15.117  28.379  1.00  0.00              
ATOM   4147  HD1 PHE A 261     -38.915  14.412  27.959  1.00  0.00              
ATOM   4148  HD2 PHE A 261     -35.734  12.786  30.303  1.00  0.00              
ATOM   4149  HE1 PHE A 261     -40.557  13.592  29.615  1.00  0.00              
ATOM   4150  HE2 PHE A 261     -37.374  11.962  31.960  1.00  0.00              
ATOM   4151  HZ  PHE A 261     -39.786  12.367  31.616  1.00  0.00              
ATOM   4152  N   ALA A 262     -34.739  14.168  25.305  1.00  0.00              
ATOM   4153  CA  ALA A 262     -33.601  14.681  24.559  1.00  0.00              
ATOM   4154  C   ALA A 262     -34.062  15.265  23.238  1.00  0.00              
ATOM   4155  O   ALA A 262     -33.589  16.319  22.850  1.00  0.00              
ATOM   4156  CB  ALA A 262     -32.568  13.586  24.333  1.00  0.00              
ATOM   4157  H   ALA A 262     -34.754  13.194  25.572  1.00  0.00              
ATOM   4158  HA  ALA A 262     -33.135  15.479  25.136  1.00  0.00              
ATOM   4159 1HB  ALA A 262     -31.731  13.989  23.764  1.00  0.00              
ATOM   4160 2HB  ALA A 262     -32.210  13.218  25.294  1.00  0.00              
ATOM   4161 3HB  ALA A 262     -33.023  12.767  23.777  1.00  0.00              
ATOM   4162  N   LYS A 263     -34.987  14.584  22.553  1.00  0.00              
ATOM   4163  CA  LYS A 263     -35.481  15.048  21.226  1.00  0.00              
ATOM   4164  C   LYS A 263     -36.549  16.123  21.326  1.00  0.00              
ATOM   4165  O   LYS A 263     -36.534  17.089  20.561  1.00  0.00              
ATOM   4166  CB  LYS A 263     -36.032  13.872  20.419  1.00  0.00              
ATOM   4167  CG  LYS A 263     -34.967  13.015  19.748  1.00  0.00              
ATOM   4168  CD  LYS A 263     -34.271  12.109  20.754  1.00  0.00              
ATOM   4169  CE  LYS A 263     -33.122  11.347  20.111  1.00  0.00              
ATOM   4170  NZ  LYS A 263     -32.619  10.255  20.987  1.00  0.00              
ATOM   4171  H   LYS A 263     -35.361  13.732  22.947  1.00  0.00              
ATOM   4172  HA  LYS A 263     -34.663  15.501  20.665  1.00  0.00              
ATOM   4173 1HB  LYS A 263     -36.613  13.256  21.107  1.00  0.00              
ATOM   4174 2HB  LYS A 263     -36.694  14.287  19.658  1.00  0.00              
ATOM   4175 1HG  LYS A 263     -35.446  12.406  18.980  1.00  0.00              
ATOM   4176 2HG  LYS A 263     -34.234  13.673  19.284  1.00  0.00              
ATOM   4177 1HD  LYS A 263     -33.889  12.725  21.569  1.00  0.00              
ATOM   4178 2HD  LYS A 263     -35.001  11.401  21.146  1.00  0.00              
ATOM   4179 1HE  LYS A 263     -33.474  10.926  19.171  1.00  0.00              
ATOM   4180 2HE  LYS A 263     -32.314  12.052  19.911  1.00  0.00              
ATOM   4181 1HZ  LYS A 263     -31.859   9.776  20.525  1.00  0.00              
ATOM   4182 2HZ  LYS A 263     -32.291  10.646  21.859  1.00  0.00              
ATOM   4183 3HZ  LYS A 263     -33.367   9.601  21.172  1.00  0.00              
ATOM   4184  N   THR A 264     -37.464  15.929  22.279  1.00  0.00              
ATOM   4185  CA  THR A 264     -38.528  16.885  22.609  1.00  0.00              
ATOM   4186  C   THR A 264     -38.028  18.313  22.849  1.00  0.00              
ATOM   4187  O   THR A 264     -38.701  19.271  22.473  1.00  0.00              
ATOM   4188  CB  THR A 264     -39.305  16.427  23.858  1.00  0.00              
ATOM   4189  OG1 THR A 264     -39.955  15.178  23.588  1.00  0.00              
ATOM   4190  CG2 THR A 264     -40.348  17.463  24.247  1.00  0.00              
ATOM   4191  H   THR A 264     -37.403  15.063  22.794  1.00  0.00              
ATOM   4192  HA  THR A 264     -39.220  16.971  21.771  1.00  0.00              
ATOM   4193  HB  THR A 264     -38.604  16.291  24.681  1.00  0.00              
ATOM   4194  HG1 THR A 264     -39.341  14.588  23.145  1.00  0.00              
ATOM   4195 1HG2 THR A 264     -40.886  17.122  25.131  1.00  0.00              
ATOM   4196 2HG2 THR A 264     -39.855  18.411  24.463  1.00  0.00              
ATOM   4197 3HG2 THR A 264     -41.049  17.599  23.424  1.00  0.00              
ATOM   4198  N   SER A 265     -36.853  18.453  23.468  1.00  0.00              
ATOM   4199  CA  SER A 265     -36.248  19.771  23.706  1.00  0.00              
ATOM   4200  C   SER A 265     -36.288  20.694  22.482  1.00  0.00              
ATOM   4201  O   SER A 265     -36.391  21.913  22.619  1.00  0.00              
ATOM   4202  CB  SER A 265     -34.815  19.594  24.169  1.00  0.00              
ATOM   4203  OG  SER A 265     -33.988  19.110  23.147  1.00  0.00              
ATOM   4204  H   SER A 265     -36.366  17.624  23.780  1.00  0.00              
ATOM   4205  HA  SER A 265     -36.690  20.304  24.549  1.00  0.00              
ATOM   4206 1HB  SER A 265     -34.436  20.559  24.505  1.00  0.00              
ATOM   4207 2HB  SER A 265     -34.801  18.890  25.000  1.00  0.00              
ATOM   4208  HG  SER A 265     -33.966  18.151  23.181  1.00  0.00              
ATOM   4209  N   ALA A 266     -36.206  20.099  21.288  1.00  0.00              
ATOM   4210  CA  ALA A 266     -36.158  20.848  20.022  1.00  0.00              
ATOM   4211  C   ALA A 266     -37.411  21.694  19.729  1.00  0.00              
ATOM   4212  O   ALA A 266     -37.338  22.628  18.928  1.00  0.00              
ATOM   4213  CB  ALA A 266     -35.911  19.881  18.873  1.00  0.00              
ATOM   4214  H   ALA A 266     -36.177  19.090  21.264  1.00  0.00              
ATOM   4215  HA  ALA A 266     -35.335  21.563  20.070  1.00  0.00              
ATOM   4216 1HB  ALA A 266     -35.845  20.438  17.939  1.00  0.00              
ATOM   4217 2HB  ALA A 266     -34.978  19.344  19.043  1.00  0.00              
ATOM   4218 3HB  ALA A 266     -36.734  19.170  18.814  1.00  0.00              
ATOM   4219  N   VAL A 267     -38.544  21.375  20.366  1.00  0.00              
ATOM   4220  CA  VAL A 267     -39.782  22.109  20.192  1.00  0.00              
ATOM   4221  C   VAL A 267     -39.906  23.407  20.970  1.00  0.00              
ATOM   4222  O   VAL A 267     -40.749  24.222  20.618  1.00  0.00              
ATOM   4223  CB  VAL A 267     -40.982  21.218  20.564  1.00  0.00              
ATOM   4224  CG1 VAL A 267     -40.795  19.815  20.008  1.00  0.00              
ATOM   4225  CG2 VAL A 267     -41.163  21.172  22.074  1.00  0.00              
ATOM   4226  H   VAL A 267     -38.525  20.584  20.994  1.00  0.00              
ATOM   4227  HA  VAL A 267     -39.895  22.458  19.164  1.00  0.00              
ATOM   4228  HB  VAL A 267     -41.890  21.656  20.149  1.00  0.00              
ATOM   4229 1HG1 VAL A 267     -41.653  19.198  20.280  1.00  0.00              
ATOM   4230 2HG1 VAL A 267     -40.713  19.861  18.922  1.00  0.00              
ATOM   4231 3HG1 VAL A 267     -39.888  19.376  20.423  1.00  0.00              
ATOM   4232 1HG2 VAL A 267     -42.015  20.539  22.319  1.00  0.00              
ATOM   4233 2HG2 VAL A 267     -40.263  20.765  22.535  1.00  0.00              
ATOM   4234 3HG2 VAL A 267     -41.340  22.179  22.450  1.00  0.00              
ATOM   4235  N   TYR A 268     -39.090  23.617  22.012  1.00  0.00              
ATOM   4236  CA  TYR A 268     -39.269  24.785  22.908  1.00  0.00              
ATOM   4237  C   TYR A 268     -38.564  26.058  22.546  1.00  0.00              
ATOM   4238  O   TYR A 268     -39.007  27.131  22.979  1.00  0.00              
ATOM   4239  CB  TYR A 268     -38.838  24.408  24.327  1.00  0.00              
ATOM   4240  CG  TYR A 268     -39.578  23.218  24.896  1.00  0.00              
ATOM   4241  CD1 TYR A 268     -38.938  22.001  25.080  1.00  0.00              
ATOM   4242  CD2 TYR A 268     -40.916  23.315  25.250  1.00  0.00              
ATOM   4243  CE1 TYR A 268     -39.609  20.911  25.598  1.00  0.00              
ATOM   4244  CE2 TYR A 268     -41.597  22.232  25.770  1.00  0.00              
ATOM   4245  CZ  TYR A 268     -40.940  21.031  25.943  1.00  0.00              
ATOM   4246  OH  TYR A 268     -41.614  19.949  26.462  1.00  0.00              
ATOM   4247  H   TYR A 268     -38.337  22.968  22.193  1.00  0.00              
ATOM   4248  HA  TYR A 268     -40.317  25.086  22.920  1.00  0.00              
ATOM   4249 1HB  TYR A 268     -37.770  24.189  24.293  1.00  0.00              
ATOM   4250 2HB  TYR A 268     -39.011  25.279  24.958  1.00  0.00              
ATOM   4251  HD1 TYR A 268     -37.886  21.913  24.805  1.00  0.00              
ATOM   4252  HD2 TYR A 268     -41.429  24.267  25.111  1.00  0.00              
ATOM   4253  HE1 TYR A 268     -39.093  19.961  25.737  1.00  0.00              
ATOM   4254  HE2 TYR A 268     -42.649  22.329  26.041  1.00  0.00              
ATOM   4255  HH  TYR A 268     -42.532  20.142  26.667  1.00  0.00              
ATOM   4256  N   ASN A 269     -37.486  25.970  21.774  1.00  0.00              
ATOM   4257  CA  ASN A 269     -36.696  27.163  21.431  1.00  0.00              
ATOM   4258  C   ASN A 269     -37.512  28.320  20.858  1.00  0.00              
ATOM   4259  O   ASN A 269     -37.264  29.456  21.244  1.00  0.00              
ATOM   4260  CB  ASN A 269     -35.584  26.808  20.461  1.00  0.00              
ATOM   4261  CG  ASN A 269     -34.579  27.908  20.263  1.00  0.00              
ATOM   4262  OD1 ASN A 269     -34.485  28.843  21.066  1.00  0.00              
ATOM   4263  ND2 ASN A 269     -33.884  27.844  19.156  1.00  0.00              
ATOM   4264  H   ASN A 269     -37.200  25.070  21.415  1.00  0.00              
ATOM   4265  HA  ASN A 269     -36.236  27.574  22.332  1.00  0.00              
ATOM   4266 1HB  ASN A 269     -35.061  25.854  20.536  1.00  0.00              
ATOM   4267 2HB  ASN A 269     -36.255  26.786  19.601  1.00  0.00              
ATOM   4268 1HD2 ASN A 269     -33.195  28.543  18.958  1.00  0.00              
ATOM   4269 2HD2 ASN A 269     -34.040  27.099  18.509  1.00  0.00              
ATOM   4270  N   PRO A 270     -38.479  28.038  19.945  1.00  0.00              
ATOM   4271  CA  PRO A 270     -39.360  29.110  19.483  1.00  0.00              
ATOM   4272  C   PRO A 270     -40.059  29.850  20.630  1.00  0.00              
ATOM   4273  O   PRO A 270     -40.276  31.058  20.520  1.00  0.00              
ATOM   4274  CB  PRO A 270     -40.363  28.386  18.579  1.00  0.00              
ATOM   4275  CG  PRO A 270     -39.643  27.158  18.136  1.00  0.00              
ATOM   4276  CD  PRO A 270     -38.822  26.727  19.321  1.00  0.00              
ATOM   4277  HA  PRO A 270     -38.819  29.906  18.951  1.00  0.00              
ATOM   4278 1HB  PRO A 270     -41.285  28.134  19.122  1.00  0.00              
ATOM   4279 2HB  PRO A 270     -40.654  29.009  17.720  1.00  0.00              
ATOM   4280 1HG  PRO A 270     -40.350  26.370  17.836  1.00  0.00              
ATOM   4281 2HG  PRO A 270     -39.003  27.365  17.265  1.00  0.00              
ATOM   4282 1HD  PRO A 270     -39.391  26.084  20.009  1.00  0.00              
ATOM   4283 2HD  PRO A 270     -37.926  26.163  19.024  1.00  0.00              
ATOM   4284  N   VAL A 271     -40.402  29.137  21.705  1.00  0.00              
ATOM   4285  CA  VAL A 271     -41.010  29.764  22.905  1.00  0.00              
ATOM   4286  C   VAL A 271     -39.993  30.588  23.690  1.00  0.00              
ATOM   4287  O   VAL A 271     -40.299  31.680  24.142  1.00  0.00              
ATOM   4288  CB  VAL A 271     -41.623  28.712  23.849  1.00  0.00              
ATOM   4289  CG1 VAL A 271     -42.094  29.365  25.140  1.00  0.00              
ATOM   4290  CG2 VAL A 271     -42.775  27.990  23.167  1.00  0.00              
ATOM   4291  H   VAL A 271     -40.241  28.139  21.698  1.00  0.00              
ATOM   4292  HA  VAL A 271     -41.789  30.476  22.629  1.00  0.00              
ATOM   4293  HB  VAL A 271     -40.868  27.959  24.077  1.00  0.00              
ATOM   4294 1HG1 VAL A 271     -42.524  28.607  25.795  1.00  0.00              
ATOM   4295 2HG1 VAL A 271     -41.248  29.838  25.638  1.00  0.00              
ATOM   4296 3HG1 VAL A 271     -42.849  30.117  24.912  1.00  0.00              
ATOM   4297 1HG2 VAL A 271     -43.195  27.250  23.848  1.00  0.00              
ATOM   4298 2HG2 VAL A 271     -43.545  28.712  22.895  1.00  0.00              
ATOM   4299 3HG2 VAL A 271     -42.411  27.491  22.269  1.00  0.00              
ATOM   4300  N   ILE A 272     -38.785  30.056  23.848  1.00  0.00              
ATOM   4301  CA  ILE A 272     -37.679  30.809  24.448  1.00  0.00              
ATOM   4302  C   ILE A 272     -37.445  32.128  23.688  1.00  0.00              
ATOM   4303  O   ILE A 272     -37.118  33.133  24.303  1.00  0.00              
ATOM   4304  CB  ILE A 272     -36.377  29.988  24.460  1.00  0.00              
ATOM   4305  CG1 ILE A 272     -36.513  28.784  25.396  1.00  0.00              
ATOM   4306  CG2 ILE A 272     -35.203  30.860  24.877  1.00  0.00              
ATOM   4307  CD1 ILE A 272     -35.394  27.777  25.262  1.00  0.00              
ATOM   4308  H   ILE A 272     -38.625  29.105  23.546  1.00  0.00              
ATOM   4309  HA  ILE A 272     -37.927  31.110  25.465  1.00  0.00              
ATOM   4310  HB  ILE A 272     -36.198  29.590  23.462  1.00  0.00              
ATOM   4311 1HG1 ILE A 272     -36.537  29.168  26.416  1.00  0.00              
ATOM   4312 2HG1 ILE A 272     -37.464  28.303  25.168  1.00  0.00              
ATOM   4313 1HG2 ILE A 272     -34.290  30.265  24.881  1.00  0.00              
ATOM   4314 2HG2 ILE A 272     -35.094  31.685  24.173  1.00  0.00              
ATOM   4315 3HG2 ILE A 272     -35.380  31.258  25.876  1.00  0.00              
ATOM   4316 1HD1 ILE A 272     -35.560  26.953  25.957  1.00  0.00              
ATOM   4317 2HD1 ILE A 272     -35.370  27.392  24.242  1.00  0.00              
ATOM   4318 3HD1 ILE A 272     -34.443  28.256  25.491  1.00  0.00              
ATOM   4319  N   TYR A 273     -37.618  32.125  22.360  1.00  0.00              
ATOM   4320  CA  TYR A 273     -37.464  33.364  21.557  1.00  0.00              
ATOM   4321  C   TYR A 273     -38.634  34.320  21.687  1.00  0.00              
ATOM   4322  O   TYR A 273     -38.596  35.371  21.082  1.00  0.00              
ATOM   4323  CB  TYR A 273     -37.268  33.018  20.080  1.00  0.00              
ATOM   4324  CG  TYR A 273     -35.962  32.314  19.783  1.00  0.00              
ATOM   4325  CD1 TYR A 273     -34.929  32.308  20.709  1.00  0.00              
ATOM   4326  CD2 TYR A 273     -35.767  31.656  18.578  1.00  0.00              
ATOM   4327  CE1 TYR A 273     -33.735  31.667  20.443  1.00  0.00              
ATOM   4328  CE2 TYR A 273     -34.577  31.011  18.301  1.00  0.00              
ATOM   4329  CZ  TYR A 273     -33.563  31.019  19.237  1.00  0.00              
ATOM   4330  OH  TYR A 273     -32.376  30.378  18.967  1.00  0.00              
ATOM   4331  H   TYR A 273     -37.857  31.262  21.893  1.00  0.00              
ATOM   4332  HA  TYR A 273     -36.595  33.924  21.903  1.00  0.00              
ATOM   4333 1HB  TYR A 273     -38.101  32.378  19.784  1.00  0.00              
ATOM   4334 2HB  TYR A 273     -37.312  33.952  19.521  1.00  0.00              
ATOM   4335  HD1 TYR A 273     -35.072  32.822  21.660  1.00  0.00              
ATOM   4336  HD2 TYR A 273     -36.572  31.653  17.843  1.00  0.00              
ATOM   4337  HE1 TYR A 273     -32.932  31.671  21.180  1.00  0.00              
ATOM   4338  HE2 TYR A 273     -34.443  30.500  17.347  1.00  0.00              
ATOM   4339  HH  TYR A 273     -31.684  30.587  19.599  1.00  0.00              
ATOM   4340  N   ILE A 274     -39.666  33.974  22.462  1.00  0.00              
ATOM   4341  CA  ILE A 274     -40.726  34.919  22.794  1.00  0.00              
ATOM   4342  C   ILE A 274     -40.870  35.060  24.304  1.00  0.00              
ATOM   4343  O   ILE A 274     -41.648  35.881  24.789  1.00  0.00              
ATOM   4344  CB  ILE A 274     -42.077  34.492  22.193  1.00  0.00              
ATOM   4345  CG1 ILE A 274     -42.493  33.122  22.734  1.00  0.00              
ATOM   4346  CG2 ILE A 274     -42.000  34.467  20.674  1.00  0.00              
ATOM   4347  CD1 ILE A 274     -43.917  32.740  22.401  1.00  0.00              
ATOM   4348  H   ILE A 274     -39.713  33.034  22.827  1.00  0.00              
ATOM   4349  HA  ILE A 274     -40.473  35.918  22.441  1.00  0.00              
ATOM   4350  HB  ILE A 274     -42.845  35.199  22.507  1.00  0.00              
ATOM   4351 1HG1 ILE A 274     -41.811  32.385  22.311  1.00  0.00              
ATOM   4352 2HG1 ILE A 274     -42.369  33.150  23.817  1.00  0.00              
ATOM   4353 1HG2 ILE A 274     -42.963  34.163  20.266  1.00  0.00              
ATOM   4354 2HG2 ILE A 274     -41.748  35.461  20.307  1.00  0.00              
ATOM   4355 3HG2 ILE A 274     -41.233  33.759  20.360  1.00  0.00              
ATOM   4356 1HD1 ILE A 274     -44.139  31.758  22.818  1.00  0.00              
ATOM   4357 2HD1 ILE A 274     -44.601  33.476  22.826  1.00  0.00              
ATOM   4358 3HD1 ILE A 274     -44.044  32.711  21.320  1.00  0.00              
ATOM   4359  N   MET A 275     -40.114  34.254  25.043  1.00  0.00              
ATOM   4360  CA  MET A 275     -40.037  34.394  26.491  1.00  0.00              
ATOM   4361  C   MET A 275     -39.085  35.519  26.875  1.00  0.00              
ATOM   4362  O   MET A 275     -39.427  36.390  27.675  1.00  0.00              
ATOM   4363  CB  MET A 275     -39.591  33.079  27.128  1.00  0.00              
ATOM   4364  CG  MET A 275     -39.527  33.106  28.649  1.00  0.00              
ATOM   4365  SD  MET A 275     -41.139  33.386  29.407  1.00  0.00              
ATOM   4366  CE  MET A 275     -41.920  31.797  29.137  1.00  0.00              
ATOM   4367  H   MET A 275     -39.581  33.527  24.589  1.00  0.00              
ATOM   4368  HA  MET A 275     -41.016  34.659  26.892  1.00  0.00              
ATOM   4369 1HB  MET A 275     -40.297  32.315  26.807  1.00  0.00              
ATOM   4370 2HB  MET A 275     -38.602  32.852  26.728  1.00  0.00              
ATOM   4371 1HG  MET A 275     -39.132  32.149  28.989  1.00  0.00              
ATOM   4372 2HG  MET A 275     -38.848  33.905  28.946  1.00  0.00              
ATOM   4373 1HE  MET A 275     -42.929  31.812  29.552  1.00  0.00              
ATOM   4374 2HE  MET A 275     -41.971  31.594  28.067  1.00  0.00              
ATOM   4375 3HE  MET A 275     -41.337  31.017  29.628  1.00  0.00              
ATOM   4376  N   MET A 276     -37.874  35.436  26.252  1.00  0.00              
ATOM   4377  CA  MET A 276     -36.877  36.457  26.553  1.00  0.00              
ATOM   4378  C   MET A 276     -36.248  37.010  25.280  1.00  0.00              
ATOM   4379  O   MET A 276     -35.038  36.913  25.081  1.00  0.00              
ATOM   4380  CB  MET A 276     -35.797  35.884  27.469  1.00  0.00              
ATOM   4381  CG  MET A 276     -36.292  35.485  28.853  1.00  0.00              
ATOM   4382  SD  MET A 276     -37.187  36.814  29.681  1.00  0.00              
ATOM   4383  CE  MET A 276     -37.725  35.982  31.172  1.00  0.00              
ATOM   4384  H   MET A 276     -37.644  34.703  25.596  1.00  0.00              
ATOM   4385  HA  MET A 276     -37.349  37.300  27.056  1.00  0.00              
ATOM   4386 1HB  MET A 276     -35.384  35.011  26.965  1.00  0.00              
ATOM   4387 2HB  MET A 276     -35.025  36.648  27.566  1.00  0.00              
ATOM   4388 1HG  MET A 276     -36.950  34.624  28.743  1.00  0.00              
ATOM   4389 2HG  MET A 276     -35.427  35.207  29.455  1.00  0.00              
ATOM   4390 1HE  MET A 276     -38.295  36.675  31.791  1.00  0.00              
ATOM   4391 2HE  MET A 276     -38.354  35.131  30.907  1.00  0.00              
ATOM   4392 3HE  MET A 276     -36.855  35.631  31.727  1.00  0.00              
ATOM   4393  N   ASN A 277     -37.079  37.591  24.421  1.00  0.00              
ATOM   4394  CA  ASN A 277     -36.606  38.156  23.163  1.00  0.00              
ATOM   4395  C   ASN A 277     -37.623  39.128  22.579  1.00  0.00              
ATOM   4396  O   ASN A 277     -38.554  38.723  21.882  1.00  0.00              
ATOM   4397  CB  ASN A 277     -36.280  37.069  22.155  1.00  0.00              
ATOM   4398  CG  ASN A 277     -35.535  37.567  20.947  1.00  0.00              
ATOM   4399  OD1 ASN A 277     -35.637  38.740  20.570  1.00  0.00              
ATOM   4400  ND2 ASN A 277     -34.852  36.662  20.293  1.00  0.00              
ATOM   4401  H   ASN A 277     -38.062  37.643  24.646  1.00  0.00              
ATOM   4402  HA  ASN A 277     -35.693  38.729  23.334  1.00  0.00              
ATOM   4403 1HB  ASN A 277     -35.847  36.121  22.476  1.00  0.00              
ATOM   4404 2HB  ASN A 277     -37.325  36.917  21.885  1.00  0.00              
ATOM   4405 1HD2 ASN A 277     -34.332  36.922  19.479  1.00  0.00              
ATOM   4406 2HD2 ASN A 277     -34.851  35.713  20.606  1.00  0.00              
ATOM   4407  N   LYS A 278     -37.440  40.412  22.866  1.00  0.00              
ATOM   4408  CA  LYS A 278     -38.393  41.392  22.327  1.00  0.00              
ATOM   4409  C   LYS A 278     -38.341  41.480  20.790  1.00  0.00              
ATOM   4410  O   LYS A 278     -39.373  41.601  20.161  1.00  0.00              
ATOM   4411  CB  LYS A 278     -38.129  42.770  22.936  1.00  0.00              
ATOM   4412  CG  LYS A 278     -39.128  43.842  22.522  1.00  0.00              
ATOM   4413  CD  LYS A 278     -38.896  45.138  23.284  1.00  0.00              
ATOM   4414  CE  LYS A 278     -39.875  46.219  22.850  1.00  0.00              
ATOM   4415  NZ  LYS A 278     -39.636  47.504  23.562  1.00  0.00              
ATOM   4416  H   LYS A 278     -36.673  40.735  23.439  1.00  0.00              
ATOM   4417  HA  LYS A 278     -39.412  41.089  22.571  1.00  0.00              
ATOM   4418 1HB  LYS A 278     -38.154  42.650  24.020  1.00  0.00              
ATOM   4419 2HB  LYS A 278     -37.127  43.069  22.628  1.00  0.00              
ATOM   4420 1HG  LYS A 278     -39.016  44.024  21.452  1.00  0.00              
ATOM   4421 2HG  LYS A 278     -40.134  43.476  22.724  1.00  0.00              
ATOM   4422 1HD  LYS A 278     -39.020  44.941  24.350  1.00  0.00              
ATOM   4423 2HD  LYS A 278     -37.877  45.475  23.095  1.00  0.00              
ATOM   4424 1HE  LYS A 278     -39.762  46.372  21.778  1.00  0.00              
ATOM   4425 2HE  LYS A 278     -40.885  45.870  23.062  1.00  0.00              
ATOM   4426 1HZ  LYS A 278     -40.305  48.193  23.246  1.00  0.00              
ATOM   4427 2HZ  LYS A 278     -39.742  47.364  24.557  1.00  0.00              
ATOM   4428 3HZ  LYS A 278     -38.700  47.829  23.365  1.00  0.00              
ATOM   4429  N   GLN A 279     -37.138  41.412  20.216  1.00  0.00              
ATOM   4430  CA  GLN A 279     -36.955  41.417  18.764  1.00  0.00              
ATOM   4431  C   GLN A 279     -37.761  40.344  18.050  1.00  0.00              
ATOM   4432  O   GLN A 279     -38.555  40.668  17.164  1.00  0.00              
ATOM   4433  CB  GLN A 279     -35.473  41.237  18.423  1.00  0.00              
ATOM   4434  CG  GLN A 279     -34.609  42.444  18.749  1.00  0.00              
ATOM   4435  CD  GLN A 279     -33.135  42.183  18.503  1.00  0.00              
ATOM   4436  OE1 GLN A 279     -32.716  41.038  18.311  1.00  0.00              
ATOM   4437  NE2 GLN A 279     -32.338  43.245  18.510  1.00  0.00              
ATOM   4438  H   GLN A 279     -36.326  41.356  20.814  1.00  0.00              
ATOM   4439  HA  GLN A 279     -37.310  42.362  18.354  1.00  0.00              
ATOM   4440 1HB  GLN A 279     -35.123  40.371  18.984  1.00  0.00              
ATOM   4441 2HB  GLN A 279     -35.419  41.024  17.355  1.00  0.00              
ATOM   4442 1HG  GLN A 279     -34.836  43.447  18.388  1.00  0.00              
ATOM   4443 2HG  GLN A 279     -34.793  42.395  19.823  1.00  0.00              
ATOM   4444 1HE2 GLN A 279     -31.355  43.135  18.354  1.00  0.00              
ATOM   4445 2HE2 GLN A 279     -32.719  44.156  18.671  1.00  0.00              
ATOM   4446  N   PHE A 280     -37.563  39.076  18.424  1.00  0.00              
ATOM   4447  CA  PHE A 280     -38.272  37.956  17.746  1.00  0.00              
ATOM   4448  C   PHE A 280     -39.747  38.003  18.031  1.00  0.00              
ATOM   4449  O   PHE A 280     -40.548  37.745  17.152  1.00  0.00              
ATOM   4450  CB  PHE A 280     -37.713  36.601  18.183  1.00  0.00              
ATOM   4451  CG  PHE A 280     -38.372  35.429  17.513  1.00  0.00              
ATOM   4452  CD1 PHE A 280     -37.902  34.950  16.300  1.00  0.00              
ATOM   4453  CD2 PHE A 280     -39.465  34.803  18.095  1.00  0.00              
ATOM   4454  CE1 PHE A 280     -38.508  33.873  15.682  1.00  0.00              
ATOM   4455  CE2 PHE A 280     -40.072  33.725  17.481  1.00  0.00              
ATOM   4456  CZ  PHE A 280     -39.592  33.260  16.273  1.00  0.00              
ATOM   4457  H   PHE A 280     -36.923  38.869  19.177  1.00  0.00              
ATOM   4458  HA  PHE A 280     -38.151  38.041  16.666  1.00  0.00              
ATOM   4459 1HB  PHE A 280     -36.652  36.538  17.947  1.00  0.00              
ATOM   4460 2HB  PHE A 280     -37.853  36.466  19.255  1.00  0.00              
ATOM   4461  HD1 PHE A 280     -37.043  35.435  15.833  1.00  0.00              
ATOM   4462  HD2 PHE A 280     -39.843  35.171  19.049  1.00  0.00              
ATOM   4463  HE1 PHE A 280     -38.128  33.507  14.729  1.00  0.00              
ATOM   4464  HE2 PHE A 280     -40.929  33.241  17.949  1.00  0.00              
ATOM   4465  HZ  PHE A 280     -40.071  32.411  15.786  1.00  0.00              
ATOM   4466  N   ARG A 281     -40.086  38.333  19.271  1.00  0.00              
ATOM   4467  CA  ARG A 281     -41.470  38.492  19.684  1.00  0.00              
ATOM   4468  C   ARG A 281     -42.212  39.457  18.744  1.00  0.00              
ATOM   4469  O   ARG A 281     -43.283  39.119  18.269  1.00  0.00              
ATOM   4470  CB  ARG A 281     -41.584  38.918  21.140  1.00  0.00              
ATOM   4471  CG  ARG A 281     -43.000  38.934  21.693  1.00  0.00              
ATOM   4472  CD  ARG A 281     -43.096  39.329  23.122  1.00  0.00              
ATOM   4473  NE  ARG A 281     -42.219  38.586  24.012  1.00  0.00              
ATOM   4474  CZ  ARG A 281     -41.170  39.116  24.671  1.00  0.00              
ATOM   4475  NH1 ARG A 281     -40.841  40.379  24.516  1.00  0.00              
ATOM   4476  NH2 ARG A 281     -40.466  38.325  25.462  1.00  0.00              
ATOM   4477  H   ARG A 281     -39.350  38.478  19.948  1.00  0.00              
ATOM   4478  HA  ARG A 281     -41.986  37.534  19.621  1.00  0.00              
ATOM   4479 1HB  ARG A 281     -40.979  38.226  21.723  1.00  0.00              
ATOM   4480 2HB  ARG A 281     -41.160  39.920  21.212  1.00  0.00              
ATOM   4481 1HG  ARG A 281     -43.593  39.639  21.109  1.00  0.00              
ATOM   4482 2HG  ARG A 281     -43.423  37.934  21.591  1.00  0.00              
ATOM   4483 1HD  ARG A 281     -42.838  40.384  23.215  1.00  0.00              
ATOM   4484 2HD  ARG A 281     -44.118  39.173  23.464  1.00  0.00              
ATOM   4485  HE  ARG A 281     -42.243  37.609  24.273  1.00  0.00              
ATOM   4486 1HH1 ARG A 281     -41.379  40.966  23.894  1.00  0.00              
ATOM   4487 2HH1 ARG A 281     -40.051  40.757  25.018  1.00  0.00              
ATOM   4488 1HH2 ARG A 281     -40.722  37.352  25.557  1.00  0.00              
ATOM   4489 2HH2 ARG A 281     -39.675  38.697  25.967  1.00  0.00              
ATOM   4490  N   ASN A 282     -41.622  40.633  18.495  1.00  0.00              
ATOM   4491  CA  ASN A 282     -42.222  41.688  17.653  1.00  0.00              
ATOM   4492  C   ASN A 282     -42.307  41.247  16.202  1.00  0.00              
ATOM   4493  O   ASN A 282     -43.341  41.422  15.559  1.00  0.00              
ATOM   4494  CB  ASN A 282     -41.456  42.994  17.751  1.00  0.00              
ATOM   4495  CG  ASN A 282     -41.631  43.702  19.066  1.00  0.00              
ATOM   4496  OD1 ASN A 282     -42.596  43.459  19.800  1.00  0.00              
ATOM   4497  ND2 ASN A 282     -40.750  44.633  19.328  1.00  0.00              
ATOM   4498  H   ASN A 282     -40.718  40.793  18.914  1.00  0.00              
ATOM   4499  HA  ASN A 282     -43.244  41.886  17.980  1.00  0.00              
ATOM   4500 1HB  ASN A 282     -40.408  43.050  17.452  1.00  0.00              
ATOM   4501 2HB  ASN A 282     -42.074  43.487  17.001  1.00  0.00              
ATOM   4502 1HD2 ASN A 282     -40.805  45.145  20.185  1.00  0.00              
ATOM   4503 2HD2 ASN A 282     -40.022  44.832  18.672  1.00  0.00              
ATOM   4504  N   CYS A 283     -41.215  40.682  15.695  1.00  0.00              
ATOM   4505  CA  CYS A 283     -41.134  40.249  14.306  1.00  0.00              
ATOM   4506  C   CYS A 283     -42.117  39.108  14.030  1.00  0.00              
ATOM   4507  O   CYS A 283     -42.718  39.073  12.981  1.00  0.00              
ATOM   4508  CB  CYS A 283     -39.690  39.760  14.189  1.00  0.00              
ATOM   4509  SG  CYS A 283     -38.449  41.075  14.217  1.00  0.00              
ATOM   4510  H   CYS A 283     -40.416  40.550  16.298  1.00  0.00              
ATOM   4511  HA  CYS A 283     -41.288  41.056  13.591  1.00  0.00              
ATOM   4512 1HB  CYS A 283     -39.448  39.098  15.021  1.00  0.00              
ATOM   4513 2HB  CYS A 283     -39.547  39.230  13.248  1.00  0.00              
ATOM   4514  HG  CYS A 283     -39.275  42.052  13.855  1.00  0.00              
ATOM   4515  N   MET A 284     -42.264  38.195  14.989  1.00  0.00              
ATOM   4516  CA  MET A 284     -43.248  37.095  14.900  1.00  0.00              
ATOM   4517  C   MET A 284     -44.691  37.545  14.897  1.00  0.00              
ATOM   4518  O   MET A 284     -45.479  37.070  14.087  1.00  0.00              
ATOM   4519  CB  MET A 284     -43.038  36.118  16.055  1.00  0.00              
ATOM   4520  CG  MET A 284     -43.928  34.884  16.006  1.00  0.00              
ATOM   4521  SD  MET A 284     -43.589  33.728  17.349  1.00  0.00              
ATOM   4522  CE  MET A 284     -44.681  32.377  16.916  1.00  0.00              
ATOM   4523  H   MET A 284     -41.676  38.264  15.808  1.00  0.00              
ATOM   4524  HA  MET A 284     -43.124  36.560  13.959  1.00  0.00              
ATOM   4525 1HB  MET A 284     -41.993  35.814  16.027  1.00  0.00              
ATOM   4526 2HB  MET A 284     -43.232  36.669  16.977  1.00  0.00              
ATOM   4527 1HG  MET A 284     -44.966  35.211  16.069  1.00  0.00              
ATOM   4528 2HG  MET A 284     -43.762  34.384  15.053  1.00  0.00              
ATOM   4529 1HE  MET A 284     -44.586  31.580  17.654  1.00  0.00              
ATOM   4530 2HE  MET A 284     -45.711  32.734  16.897  1.00  0.00              
ATOM   4531 3HE  MET A 284     -44.411  31.993  15.931  1.00  0.00              
ATOM   4532  N   VAL A 285     -45.030  38.456  15.804  1.00  0.00              
ATOM   4533  CA  VAL A 285     -46.366  39.093  15.802  1.00  0.00              
ATOM   4534  C   VAL A 285     -46.687  39.861  14.494  1.00  0.00              
ATOM   4535  O   VAL A 285     -47.814  39.796  14.001  1.00  0.00              
ATOM   4536  CB  VAL A 285     -46.509  40.065  16.988  1.00  0.00              
ATOM   4537  CG1 VAL A 285     -47.775  40.898  16.844  1.00  0.00              
ATOM   4538  CG2 VAL A 285     -46.521  39.302  18.304  1.00  0.00              
ATOM   4539  H   VAL A 285     -44.360  38.721  16.512  1.00  0.00              
ATOM   4540  HA  VAL A 285     -47.161  38.348  15.855  1.00  0.00              
ATOM   4541  HB  VAL A 285     -45.641  40.725  17.012  1.00  0.00              
ATOM   4542 1HG1 VAL A 285     -47.860  41.579  17.691  1.00  0.00              
ATOM   4543 2HG1 VAL A 285     -47.729  41.473  15.920  1.00  0.00              
ATOM   4544 3HG1 VAL A 285     -48.643  40.239  16.821  1.00  0.00              
ATOM   4545 1HG2 VAL A 285     -46.623  40.004  19.131  1.00  0.00              
ATOM   4546 2HG2 VAL A 285     -47.361  38.607  18.312  1.00  0.00              
ATOM   4547 3HG2 VAL A 285     -45.589  38.747  18.411  1.00  0.00              
ATOM   4548  N   THR A 286     -45.702  40.573  13.948  1.00  0.00              
ATOM   4549  CA  THR A 286     -45.864  41.256  12.671  1.00  0.00              
ATOM   4550  C   THR A 286     -46.175  40.211  11.595  1.00  0.00              
ATOM   4551  O   THR A 286     -47.200  40.303  10.906  1.00  0.00              
ATOM   4552  CB  THR A 286     -44.608  42.055  12.277  1.00  0.00              
ATOM   4553  OG1 THR A 286     -44.347  43.058  13.267  1.00  0.00              
ATOM   4554  CG2 THR A 286     -44.804  42.723  10.924  1.00  0.00              
ATOM   4555  H   THR A 286     -44.819  40.642  14.433  1.00  0.00              
ATOM   4556  HA  THR A 286     -46.707  41.945  12.725  1.00  0.00              
ATOM   4557  HB  THR A 286     -43.757  41.376  12.226  1.00  0.00              
ATOM   4558  HG1 THR A 286     -43.563  43.555  13.019  1.00  0.00              
ATOM   4559 1HG2 THR A 286     -43.906  43.282  10.663  1.00  0.00              
ATOM   4560 2HG2 THR A 286     -44.992  41.962  10.167  1.00  0.00              
ATOM   4561 3HG2 THR A 286     -45.654  43.402  10.974  1.00  0.00              
ATOM   4562  N   THR A 287     -45.279  39.231  11.460  1.00  0.00              
ATOM   4563  CA  THR A 287     -45.444  38.126  10.509  1.00  0.00              
ATOM   4564  C   THR A 287     -46.814  37.445  10.598  1.00  0.00              
ATOM   4565  O   THR A 287     -47.419  37.170   9.568  1.00  0.00              
ATOM   4566  CB  THR A 287     -44.353  37.058  10.713  1.00  0.00              
ATOM   4567  OG1 THR A 287     -43.067  37.626  10.435  1.00  0.00              
ATOM   4568  CG2 THR A 287     -44.589  35.872   9.791  1.00  0.00              
ATOM   4569  H   THR A 287     -44.454  39.259  12.042  1.00  0.00              
ATOM   4570  HA  THR A 287     -45.383  38.505   9.489  1.00  0.00              
ATOM   4571  HB  THR A 287     -44.375  36.722  11.750  1.00  0.00              
ATOM   4572  HG1 THR A 287     -42.640  37.124   9.736  1.00  0.00              
ATOM   4573 1HG2 THR A 287     -43.809  35.128   9.950  1.00  0.00              
ATOM   4574 2HG2 THR A 287     -45.562  35.431  10.009  1.00  0.00              
ATOM   4575 3HG2 THR A 287     -44.566  36.207   8.755  1.00  0.00              
ATOM   4576  N   LEU A 288     -47.288  37.180  11.820  1.00  0.00              
ATOM   4577  CA  LEU A 288     -48.595  36.541  12.048  1.00  0.00              
ATOM   4578  C   LEU A 288     -49.756  37.563  12.054  1.00  0.00              
ATOM   4579  O   LEU A 288     -50.925  37.169  12.153  1.00  0.00              
ATOM   4580  CB  LEU A 288     -48.568  35.763  13.370  1.00  0.00              
ATOM   4581  CG  LEU A 288     -47.552  34.615  13.431  1.00  0.00              
ATOM   4582  CD1 LEU A 288     -47.547  33.997  14.823  1.00  0.00              
ATOM   4583  CD2 LEU A 288     -47.898  33.573  12.379  1.00  0.00              
ATOM   4584  H   LEU A 288     -46.718  37.431  12.615  1.00  0.00              
ATOM   4585  HA  LEU A 288     -48.813  35.852  11.233  1.00  0.00              
ATOM   4586 1HB  LEU A 288     -48.267  36.565  14.042  1.00  0.00              
ATOM   4587 2HB  LEU A 288     -49.560  35.408  13.650  1.00  0.00              
ATOM   4588  HG  LEU A 288     -46.577  35.033  13.180  1.00  0.00              
ATOM   4589 1HD1 LEU A 288     -46.822  33.183  14.857  1.00  0.00              
ATOM   4590 2HD1 LEU A 288     -47.274  34.755  15.557  1.00  0.00              
ATOM   4591 3HD1 LEU A 288     -48.539  33.609  15.052  1.00  0.00              
ATOM   4592 1HD2 LEU A 288     -47.175  32.758  12.423  1.00  0.00              
ATOM   4593 2HD2 LEU A 288     -48.898  33.182  12.568  1.00  0.00              
ATOM   4594 3HD2 LEU A 288     -47.869  34.030  11.390  1.00  0.00              
ATOM   4595  N   CYS A 289     -49.419  38.861  11.949  1.00  0.00              
ATOM   4596  CA  CYS A 289     -50.380  39.979  11.951  1.00  0.00              
ATOM   4597  C   CYS A 289     -51.364  39.953  13.121  1.00  0.00              
ATOM   4598  O   CYS A 289     -52.585  40.015  12.925  1.00  0.00              
ATOM   4599  CB  CYS A 289     -51.127  39.763  10.635  1.00  0.00              
ATOM   4600  SG  CYS A 289     -50.088  39.861   9.158  1.00  0.00              
ATOM   4601  H   CYS A 289     -48.432  39.060  11.864  1.00  0.00              
ATOM   4602  HA  CYS A 289     -49.904  40.959  11.931  1.00  0.00              
ATOM   4603 1HB  CYS A 289     -51.584  38.774  10.618  1.00  0.00              
ATOM   4604 2HB  CYS A 289     -51.899  40.523  10.512  1.00  0.00              
ATOM   4605  HG  CYS A 289     -51.065  39.631   8.285  1.00  0.00              
ATOM   4606  N   CYS A 290     -50.812  39.864  14.330  1.00  0.00              
ATOM   4607  CA  CYS A 290     -51.595  39.818  15.571  1.00  0.00              
ATOM   4608  C   CYS A 290     -51.317  41.071  16.417  1.00  0.00              
ATOM   4609  O   CYS A 290     -51.109  41.002  17.631  1.00  0.00              
ATOM   4610  CB  CYS A 290     -51.066  38.563  16.265  1.00  0.00              
ATOM   4611  SG  CYS A 290     -51.305  37.033  15.331  1.00  0.00              
ATOM   4612  H   CYS A 290     -49.805  39.826  14.383  1.00  0.00              
ATOM   4613  HA  CYS A 290     -52.665  39.697  15.404  1.00  0.00              
ATOM   4614 1HB  CYS A 290     -49.992  38.650  16.434  1.00  0.00              
ATOM   4615 2HB  CYS A 290     -51.574  38.417  17.218  1.00  0.00              
ATOM   4616  HG  CYS A 290     -50.741  36.232  16.230  1.00  0.00              
TER                                                                             
# All scores below are weighted scores, not raw scores.
#BEGIN_POSE_ENERGIES_TABLE 1u19A_on_2rh1A_seqstruct_fullaccre_06S_0033_0001.pdb
label fa_atr fa_rep fa_sol fa_intra_rep pro_close fa_pair hbond_sr_bb hbond_lr_bb hbond_bb_sc hbond_sc dslf_ss_dst dslf_cs_ang dslf_ss_dih dslf_ca_dih rama omega fa_dun p_aa_pp ref linear_chainbreak overlap_chainbreak total
weights 0.8 0.44 0.65 0.004 1 0.49 0.585 1.17 1.17 1.1 0.5 2 5 5 0.2 0.5 0.56 0.32 1 1.33333 1 NA
pose -1244.49 177.244 585.895 3.37074 1.80818 -7.87601 -158.267 -13.5156 -31.5707 -32.5324 -1.85743 0.0220334 0.0352384 0.35437 3.22415 33.4533 170.821 -13.4906 4.54 0 0 -522.832
PRO_p:NtermProteinFull_1 -2.29418 0.606872 1.66241 0.0587401 0.0495451 0 0 0 0 0 0 0 0 0 0 0.0212776 0.155282 0 0.02 0 0 0.279945
TRP_2 -3.94745 0.514701 1.60445 0.0282133 0 0 0 0 0 0 0 0 0 0 -0.111811 0.12642 0.617646 0.0144546 0.91 0 0 -0.243369
GLN_3 -4.5012 0.621872 2.01433 0.00493592 0 0 0 0 0 0 0 0 0 0 -0.13345 0.022906 0.866037 -0.0995156 -0.97 0 0 -2.17409
PHE_4 -5.14996 0.519354 2.32741 0.0347329 0 0 0 0 0 0 0 0 0 0 -0.0620234 0.0491876 1.20873 0.0654979 0.63 0 0 -0.377077
SER_5 -2.92751 0.104854 1.62073 0.000693582 0 0.016919 0 0 0 0 0 0 0 0 0.0263792 0.131496 0.426348 0.155624 -0.37 0 0 -0.814469
MET_6 -4.91781 0.3208 1.90474 0.0112578 0 0 0 0 0 0 0 0 0 0 0.101348 0.000173225 1.1034 -0.0240179 -0.34 0 0 -1.84012
LEU_7 -4.62393 0.401942 1.57615 0.00680693 0 0 0 0 0 0 0 0 0 0 -0.133318 0.0669009 0.234713 -0.12329 -0.1 0 0 -2.69402
ALA_8 -3.72874 0.543805 1.74829 0.000822267 0 0 0 0 0 0 0 0 0 0 -0.18839 0.242667 0 -0.155044 0.16 0 0 -1.37659
ALA_9 -3.3548 0.235666 1.56429 0.000673858 0 0 0 0 0 0 0 0 0 0 -0.131416 0.124372 0 -0.150712 0.16 0 0 -1.55193
TYR_10 -5.22202 0.34309 2.00371 0.0354359 0 0 0 0 0 0 0 0 0 0 -0.0770287 0.0728851 1.54375 0.0462027 0.51 0 0 -0.743979
MET_11 -5.56317 0.648523 2.09171 0.00208045 0 0 0 0 0 0 0 0 0 0 -0.137243 0.285935 1.33824 -0.120579 -0.34 0 0 -1.7945
PHE_12 -4.34603 0.428309 1.82329 0.0266045 0 0 0 0 0 0 0 0 0 0 -0.0152554 0.102646 0.238531 -0.0147091 0.63 0 0 -1.12662
LEU_13 -4.04512 0.481925 1.86012 0.00674136 0 0 0 0 0 0 0 0 0 0 -0.0408443 0.0755116 0.39987 -0.0920592 -0.1 0 0 -1.45385
LEU_14 -3.94333 0.428756 1.62214 0.00694217 0 0 0 0 0 0 0 0 0 0 -0.030726 0.121012 0.409675 -0.0923937 -0.1 0 0 -1.57793
ILE_15 -5.16786 0.84278 1.94159 0.0204334 0 0 0 0 0 0 0 0 0 0 0.00677071 0.00179201 0.219658 0.00883092 0.24 0 0 -1.886
MET_16 -3.54868 0.56679 1.29234 0.00572192 0 0 0 0 0 0 0 0 0 0 -0.0639002 0.993766 0.66238 0.0176405 -0.34 0 0 -0.413946
LEU_17 -3.34128 0.905407 1.54148 0.00693459 0 0 0 0 0 0 0 0 0 0 0.214166 0.0847047 0.252797 -0.148128 -0.1 0 0 -0.583924
GLY_18 -2.9645 0.395366 1.40166 4.07604e-05 0 0 0 0 0 0 0 0 0 0 0.44357 0.466261 0 0.392239 -0.17 0 0 -0.0353655
PHE_19 -3.71817 0.964492 1.27492 0.0265374 0.00278907 0 0 0 0 0 0 0 0 0 -0.0114831 0.0345781 0.267735 -0.00850145 0.63 0 0 -0.537099
PRO_20 -4.19476 1.35977 1.36633 0.000861604 0.254558 0 0 0 0 0 0 0 0 0 0.0579085 0.0422215 0.159939 0.041622 0.02 0 0 -0.89156
ILE_21 -4.75122 0.931951 1.97047 0.0187493 0 0 0 0 0 0 0 0 0 0 -0.0228067 1.26733 0.675202 0.176769 0.24 0 0 0.506441
ASN_22 -6.07372 0.626385 4.40847 0.00480275 0 -0.167666 0 0 -0.81011 0 0 0 0 0 0.0247998 0.089495 0.645515 0.123881 -0.89 0 0 -2.01814
PHE_23 -3.6929 0.216849 1.57726 0.0256588 0 0 0 0 0 0 0 0 0 0 -0.0187367 0.000173436 0.260277 -0.0120638 0.63 0 0 -1.01348
LEU_24 -4.09742 0.349241 1.71675 0.00684511 0 0 0 0 0 0 0 0 0 0 -0.116608 0.427075 0.287906 -0.110386 -0.1 0 0 -1.6366
THR_25 -4.67678 0.676031 2.6938 0.0112595 0 -0.109761 0 0 0 0 0 0 0 0 0.0878777 0.129004 0.0378409 0.0906897 -0.27 0 0 -1.33004
LEU_26 -3.91978 0.326939 1.46803 0.0683149 0 0 0 0 0 0 0 0 0 0 0.0977522 0.00620639 1.54251 -0.0865829 -0.1 0 0 -0.596613
TYR_27 -5.21365 0.632244 2.64669 0.037914 0 0 0 0 0 0 0 0 0 0 0.324455 0.00630423 1.80099 -0.149272 0.51 0 0 0.595676
VAL_28 -5.6556 0.403613 2.27236 0.020852 0 0 0 0 0 0 0 0 0 0 0.0522157 0.0554127 0.0644512 0.0729153 0.29 0 0 -2.42378
THR_29 -4.53926 0.641404 2.32453 0.00764754 0 -0.0717706 0 0 0 0 0 0 0 0 0.0295963 0.040803 0.0558204 0.0786801 -0.27 0 0 -1.70255
VAL_30 -3.11709 0.412461 1.5741 0.019844 0 0 0 0 -0.877024 0 0 0 0 0 -0.0668563 0.00524385 0.904005 0.131437 0.29 0 0 -0.723888
GLN_31 -5.3753 0.409989 3.96725 0.00711723 0 -0.0200626 0 0 -0.00672855 -0.441933 0 0 0 0 -0.0379084 0.0945968 1.21838 -0.0531003 -0.97 0 0 -1.2077
HIS_32 -6.3316 0.331072 3.50265 0.00240151 0 -0.0987192 0 0 0 -0.386555 0 0 0 0 -0.119096 0.0489244 0.750535 -0.0197896 0.56 0 0 -1.76017
LYS_33 -2.36566 0.357816 1.30126 0.0032024 0 -0.00354576 0 0 0 0 0 0 0 0 -0.170641 0.259591 0.829641 -0.0470839 -0.65 0 0 -0.485422
LYS_34 -2.02871 0.15668 1.10027 0.00345236 0 -0.0233877 0 0 0 0 0 0 0 0 -0.168116 0.111318 0.758778 -0.0379255 -0.65 0 0 -0.777637
LEU_35 -6.10122 1.50151 2.54926 0.00780521 0 0 0 0 0 0 0 0 0 0 -0.0513988 0.303717 0.0719699 0.024668 -0.1 0 0 -1.79368
ARG_36 -5.67342 0.251236 3.57779 0.00943199 0 -0.009478 0 0 -0.883752 0 0 0 0 0 0.694777 0.165118 1.22317 -0.0561402 -0.98 0 0 -1.68127
THR_37 -4.52095 0.882737 2.98317 0.00657231 0.00154423 -0.110806 0 0 -0.534182 -0.428655 0 0 0 0 -0.137188 0.0394341 0.585957 -0.271438 -0.27 0 0 -1.7738
PRO_38 -3.6469 1.1116 0.9378 0.00122466 0.0535256 0 0 0 0 0 0 0 0 0 -0.113292 0.106946 0.605585 -0.30292 0.02 0 0 -1.22643
LEU_39 -3.70649 0.383265 1.60658 0.00709103 0 0 0 0 0 0 0 0 0 0 0.0227982 0.0672368 0.289563 -0.100101 -0.1 0 0 -1.53006
ASN_40 -5.76775 0.578909 4.28453 0.00486089 0 -0.324699 0 0 -0.534182 -1.0854 0 0 0 0 -0.139426 0.0790204 0.989233 -0.00417559 -0.89 0 0 -2.80908
TYR_41 -7.00686 0.651782 2.55782 0.0236545 0 0 0 0 0 -0.54396 0 0 0 0 -0.0893725 0.000510103 1.08015 0.0455402 0.51 0 0 -2.77073
ILE_42 -4.74129 0.509705 1.47368 0.021651 0 0 0 0 0 0 0 0 0 0 -0.0397056 0.225877 0.279432 0.00428483 0.24 0 0 -2.02637
LEU_43 -5.49888 0.614253 2.25673 0.00688633 0 0 0 0 0 0 0 0 0 0 -0.0646452 0.26469 0.408522 -0.0885303 -0.1 0 0 -2.20098
LEU_44 -4.82164 0.894822 1.76433 0.0310196 0 0 0 0 0 0 0 0 0 0 0.0426884 0.000935462 1.74201 -0.0937964 -0.1 0 0 -0.539633
ASN_45 -4.98684 0.578983 3.55473 0.00476539 0 -0.175117 0 0 0 -0.428821 0 0 0 0 0.140469 0.00919307 1.33056 0.200999 -0.89 0 0 -0.661081
LEU_46 -5.78264 0.638616 2.35335 0.00724726 0 0 0 0 0 0 0 0 0 0 -0.0765635 0.276392 0.355174 -0.104864 -0.1 0 0 -2.43328
ALA_47 -4.05092 0.395161 2.17572 0.000762854 0 0 0 0 0 0 0 0 0 0 -0.169283 0.256235 0 -0.160994 0.16 0 0 -1.39332
VAL_48 -4.40218 0.449766 1.65541 0.0175307 0 0 0 0 0 0 0 0 0 0 -0.0494679 0.171885 0.0471632 0.00959621 0.29 0 0 -1.8103
ALA_49 -4.70267 0.399459 1.87604 0.000724748 0 0 0 0 0 0 0 0 0 0 -0.19172 0.237793 0 -0.162543 0.16 0 0 -2.38291
ASP_50 -6.41038 0.712051 4.45747 0.00297517 0 -0.169322 0 0 0 -0.633694 0 0 0 0 -0.00274055 0.053017 0.463378 0.0613172 -0.67 0 0 -2.13593
LEU_51 -5.0493 0.388346 1.81292 0.00624031 0 0 0 0 0 0 0 0 0 0 -0.065137 0.0284746 0.428323 -0.0926281 -0.1 0 0 -2.64276
PHE_52 -7.06724 0.877975 2.08734 0.0346237 0 0 0 0 0 0 0 0 0 0 0.00139294 0.010408 1.37167 -0.0465056 0.63 0 0 -2.10034
MET_53 -5.24235 0.206447 2.20915 0.00237902 0 0 0 0 0 0 0 0 0 0 -0.128624 0.121051 1.23305 -0.109395 -0.34 0 0 -2.0483
VAL_54 -4.53269 0.589934 1.81457 0.0249482 0 0 0 0 0 0 0 0 0 0 -0.0287254 0.114203 0.0503227 -0.0207121 0.29 0 0 -1.69815
PHE_55 -3.19335 0.120027 1.11798 0.0681438 0 0 0 0 0 0 0 0 0 0 0.151313 0.00377987 1.93518 -0.116719 0.63 0 0 0.716355
GLY_56 -2.57041 0.0856791 1.24526 8.95966e-05 0 0 0 0 0 0 0 0 0 0 0.184539 0.0533784 0 0.282815 -0.17 0 0 -0.888656
GLY_57 -2.73269 0.29476 1.56878 5.20866e-05 0 0 0 0 0 0 0 0 0 0 1.12059 0.699104 0 -0.222453 -0.17 0 0 0.558139
PHE_58 -6.19836 1.22378 1.77708 0.0250148 0 0 0 0 0 0 0 0 0 0 0.832522 0.0321527 0.468674 -0.00306252 0.63 0 0 -1.21219
THR_59 -3.05334 0.257264 1.76904 0.0152747 0 -0.0287322 0 0 0 0 0 0 0 0 0.0393155 0.173477 0.0782709 0.104635 -0.27 0 0 -0.914797
THR_60 -4.06395 0.519484 2.7908 0.013156 0 -0.136132 0 0 0 -0.774316 0 0 0 0 -0.0410948 0.000350071 0.159451 0.0627996 -0.27 0 0 -1.73945
THR_61 -4.06738 0.190948 2.56536 0.00868404 0 -0.0532688 0 0 -0.817893 0 0 0 0 0 0.0315731 0.0053905 0.0436091 0.102493 -0.27 0 0 -2.26048
LEU_62 -5.13388 0.973102 1.59859 0.0085566 0 0 0 0 0 0 0 0 0 0 0.120044 0.0148765 0.775169 -0.0902612 -0.1 0 0 -1.8338
TYR_63 -5.60046 0.55145 2.30463 0.0264193 0 0 0 0 0 0 0 0 0 0 0.131051 4.68465e-05 0.1268 -0.168005 0.51 0 0 -2.11806
THR_64 -5.43488 1.20151 2.97453 0.00693843 0 -0.104605 0 0 -0.712399 0 0 0 0 0 0.122698 0.0173005 0.379792 0.101405 -0.27 0 0 -1.71771
SER_65 -2.77514 0.225679 1.80141 0.000884059 0 -0.106197 0 0 0 -0.487471 0 0 0 0 0.0355631 0.0193865 0.600088 -0.00912392 -0.37 0 0 -1.06492
LEU_66 -5.35829 0.782439 1.56868 0.00713799 0 0 0 0 0 0 0 0 0 0 -0.0106594 0.22509 0.0729136 -0.0987265 -0.1 0 0 -2.91142
HIS_67 -7.34536 1.07659 3.1614 0.00405319 0 0.016919 0 0 0 -0.357064 0 0 0 0 0.192493 6.76647e-05 0.583911 -0.373868 0.56 0 0 -2.48086
GLY_68 -2.1961 0.630301 1.20717 9.83426e-06 0 0 0 0 -0.503557 0 0 0 0 0 0.0195439 0.120133 0 0.197228 -0.17 0 0 -0.695272
TYR_69 -3.19458 0.696048 1.30911 0.0316597 0 0 0 0 0 -0.357064 0 0 0 0 -0.109924 0.270367 0.907493 0.175346 0.51 0 0 0.238453
PHE_70 -5.20095 0.773824 1.93959 0.0266809 0 0 0 0 0 0 0 0 0 0 -0.23929 0.000414883 0.319564 0.0305373 0.63 0 0 -1.71964
VAL_71 -2.43608 0.0375002 0.878182 0.0123008 0 0 0 0 0 0 0 0 0 0 -0.1448 0.0519611 0.00946466 -0.159637 0.29 0 0 -1.46111
PHE_72 -6.89678 0.810782 2.38749 0.0244926 0 0 0 0 0 0 0 0 0 0 -0.122139 2.01391e-07 0.662363 -0.0489271 0.63 0 0 -2.55272
GLY_73 -1.69456 0.418791 1.06156 9.26079e-06 4.38531e-05 0 0 0 0 0 0 0 0 0 0.22595 0.0256489 0 0.68728 -0.17 0 0 0.554722
PRO_74 -3.55558 0.686678 1.7037 0.00085227 0.0728177 0 0 0 0 0 0 0 0 0 0.0338765 0.118818 0.155962 -0.279653 0.02 0 0 -1.04253
THR_75 -3.07282 0.23343 2.01784 0.0108493 0 -0.0729642 0 0 0 -0.38358 0 0 0 0 -0.0464634 0.179651 0.0778664 0.0932687 -0.27 0 0 -1.23292
GLY_76 -2.79872 0.273208 1.47656 3.37847e-05 0 0 0 0 0 0 0 0 0 0 0.105612 0.110813 0 0.278 -0.17 0 0 -0.724487
CYD_77 -4.08593 0.323809 2.32055 0.00141476 0 0 0 0 0 0 -0.928713 0.0110167 0.0176192 0.177185 -0.054353 0.183058 0.195546 0.1695 1.7 0 0 0.0307065
ASN_78 -4.82446 0.410925 2.98483 0.00392873 0 -0.177929 0 0 0 0 0 0 0 0 0.109377 0.000276238 0.395127 0.206706 -0.89 0 0 -1.78122
LEU_79 -4.3164 0.406913 1.74954 0.00658613 0 0 0 0 0 0 0 0 0 0 -0.0749633 0.00918994 0.357136 -0.103874 -0.1 0 0 -2.06587
GLU_80 -5.1416 0.457427 3.4678 0.00573988 0 -0.0441159 0 0 0 -0.774316 0 0 0 0 -0.128518 0.185945 1.15156 -0.0954307 -0.81 0 0 -1.72551
GLY_81 -3.02291 0.279895 1.6018 5.22851e-05 0 0 0 0 0 0 0 0 0 0 0.15769 0.0727545 0 0.26182 -0.17 0 0 -0.818898
PHE_82 -6.65481 0.808922 2.15355 0.0355382 0 0 0 0 0 0 0 0 0 0 0.0335729 0.0450623 1.63201 -0.10059 0.63 0 0 -1.41674
PHE_83 -5.82027 0.447462 1.7971 0.0226129 0 0 0 0 0 0 0 0 0 0 -0.0440303 0.000934928 0.60363 0.0516063 0.63 0 0 -2.31096
ALA_84 -3.13472 0.235498 1.52396 0.00062737 0 0 0 0 0 0 0 0 0 0 0.095242 0.0487191 0 -0.0598021 0.16 0 0 -1.13048
THR_85 -4.46733 0.488183 2.69201 0.00318387 0 0.00485073 0 0 -0.851571 0 0 0 0 0 -0.120864 0.0993762 0.364313 0.0698155 -0.27 0 0 -1.98803
LEU_86 -5.50471 0.929813 1.62094 0.00962821 0 0 0 0 0 0 0 0 0 0 0.114478 0.0430121 0.36317 -0.0963391 -0.1 0 0 -2.62001
GLY_87 -3.63333 0.324537 1.66408 5.24581e-05 0 0 0 0 0 0 0 0 0 0 0.200002 0.00652661 0 0.273626 -0.17 0 0 -1.3345
GLY_88 -2.58078 0.153226 1.34699 3.2708e-05 0 0 0 0 0 0 0 0 0 0 0.19906 0.0110565 0 0.265158 -0.17 0 0 -0.775258
GLU_89 -7.55494 1.33396 4.73923 0.0064013 0 -0.0327778 0 0 0 0 0 0 0 0 -0.11541 0.00239983 1.15385 -0.107612 -0.81 0 0 -1.3849
ILE_90 -5.77537 1.13729 2.43388 0.0248592 0 0 0 0 0 0 0 0 0 0 0.0728199 0.0120127 0.227791 -0.00179257 0.24 0 0 -1.62851
ALA_91 -3.7845 0.514282 1.49468 0.000712308 0 0 0 0 0 0 0 0 0 0 0.199983 0.053781 0 -0.0782643 0.16 0 0 -1.43932
LEU_92 -5.50715 1.04105 1.38375 0.00687878 0 0 0 0 0 0 0 0 0 0 -0.0975709 0.0254783 0.236703 -0.103159 -0.1 0 0 -3.11402
TRP_93 -6.46691 0.881867 2.46497 0.0213517 0 0 0 0 -0.582762 0 0 0 0 0 -0.163199 0.502721 1.34086 -0.0184967 0.91 0 0 -1.10959
SER_94 -4.69354 0.872262 2.96543 0.000734799 0 -0.121974 0 0 0 -1.13624 0 0 0 0 0.188002 0.064205 0.417382 0.19342 -0.37 0 0 -1.62033
LEU_95 -5.1456 0.565331 1.31542 0.00693447 0 0 0 0 0 0 0 0 0 0 -0.0521565 0.0106035 0.644733 -0.0761707 -0.1 0 0 -2.8309
VAL_96 -4.94023 0.998803 1.57485 0.018458 0 0 0 0 0 0 0 0 0 0 -0.0947489 0.056719 0.803638 0.151537 0.29 0 0 -1.14097
VAL_97 -3.9183 0.808858 1.5497 0.01514 0 0 0 0 0 0 0 0 0 0 -0.0215736 0.268646 0.0439552 -0.0804697 0.29 0 0 -1.04405
LEU_98 -4.27425 0.523248 1.1526 0.00720971 0 0 0 0 0 0 0 0 0 0 -0.0428324 9.63538e-05 0.410805 -0.0939365 -0.1 0 0 -2.41706
ALA_99 -3.88461 0.272334 1.45185 0.00079515 0 0 0 0 0 0 0 0 0 0 0.0317039 0.0400908 0 -0.061073 0.16 0 0 -1.98891
ILE_100 -3.84526 0.317566 1.72246 0.0185068 0 0 0 0 0 0 0 0 0 0 0.103871 0.0666843 0.116769 -0.140921 0.24 0 0 -1.40032
GLU_101 -4.58195 0.480342 2.52554 0.00444481 0 -0.20127 0 0 0 -0.580805 0 0 0 0 -0.151264 0.00664883 1.71094 -0.101291 -0.81 0 0 -1.69866
ARG_102 -6.63625 0.641147 4.15541 0.011232 0 -0.265254 0 0 0 -1.37379 0 0 0 0 -0.194088 0.174546 2.46571 -0.0822099 -0.98 0 0 -2.08355
TYR_103 -5.90965 0.748847 2.59818 0.0266342 0 0 0 0 0 0 0 0 0 0 -0.0834982 0.169231 0.794052 0.0787857 0.51 0 0 -1.06743
VAL_104 -4.91073 1.01733 2.10945 0.0161569 0 0 0 0 0 0 0 0 0 0 -0.0184031 0.000209557 0.0352347 -0.0469148 0.29 0 0 -1.50767
VAL_105 -4.79756 1.04556 1.76468 0.0184355 0 0 0 0 0 0 0 0 0 0 0.232238 0.0601676 0.146251 0.0264239 0.29 0 0 -1.2138
VAL_106 -3.42272 0.578427 1.22271 0.0117447 0 0 0 0 0 0 0 0 0 0 0.0852264 0.0605736 0.151237 0.340191 0.29 0 0 -0.682618
CYS_107 -2.28124 0.559478 1.25886 0.00478633 0 0 0 0 0 0 0 0 0 0 0.072168 3.32628e-05 0.303888 -0.226892 1.7 0 0 1.39108
LYS_108 -3.84776 0.89142 1.69266 0.00846156 0.00194706 -0.0394226 0 0 0 0 0 0 0 0 0.189572 0.0219921 1.45812 -0.0731868 -0.65 0 0 -0.346188
PRO_109 -2.89824 0.751671 1.65411 0.000865056 0.132189 0 0 0 0 0 0 0 0 0 -0.196995 0.103351 0.139163 -0.585334 0.02 0 0 -0.879228
MET_110 -4.2185 0.802917 1.43607 0.00215336 0 0 0 0 0 0 0 0 0 0 -0.076911 0.138512 1.37847 -0.0650624 -0.34 0 0 -0.942346
SER_111 -1.74397 0.36501 1.1393 0.00137815 0 -0.0358364 0 0 0 0 0 0 0 0 -0.260432 0.00450134 0.119694 -0.182446 -0.37 0 0 -0.96281
ASN_112 -3.0953 0.566718 1.87364 0.00446082 0 -0.075259 0 0 0 0 0 0 0 0 -0.162985 0.00950711 0.5563 -0.0248799 -0.89 0 0 -1.23781
PHE_113 -6.03915 1.14349 1.64422 0.0308073 0 0 0 0 0 0 0 0 0 0 0.621833 0.801255 1.04084 -0.0138579 0.63 0 0 -0.140564
ARG_114 -2.32597 0.574594 1.24024 0.0086937 0 0 0 0 0 0 0 0 0 0 0.0575773 0.0560192 1.0362 -0.12532 -0.98 0 0 -0.457964
PHE_115 -5.41125 0.797631 1.14222 0.0266677 0 0 0 0 0 0 0 0 0 0 0.108358 0.00638277 0.693418 0.0215868 0.63 0 0 -1.98499
GLY_116 -2.31322 0.447184 1.20632 0.000138647 0 0 0 0 0 0 0 0 0 0 0.114397 0.14086 0 -0.437265 -0.17 0 0 -1.01158
GLU_117 -3.87543 0.455868 2.02972 0.00308445 0 0.00615623 0 0 0 -0.54396 0 0 0 0 -0.11967 0.00630925 1.67267 -0.106503 -0.81 0 0 -1.28175
ASN_118 -2.72929 0.254048 1.46502 0.00389866 0 -0.00224324 0 0 0 0 0 0 0 0 -0.0338892 0.0941734 0.320802 0.0844902 -0.89 0 0 -1.43298
HIS_119 -5.03412 0.651151 2.50259 0.00549379 0 -0.20127 0 0 0 -0.580805 0 0 0 0 0.0669388 0.0125392 0.604629 0.0313159 0.56 0 0 -1.38155
ALA_120 -3.8905 0.78307 1.54803 0.000703298 0 0 0 0 0 0 0 0 0 0 -0.196713 0.0698101 0 -0.159671 0.16 0 0 -1.68527
ILE_121 -4.49541 0.254312 1.85684 0.0250783 0 0 0 0 0 0 0 0 0 0 -0.0151126 0.14642 0.153572 -0.00380573 0.24 0 0 -1.83811
MET_122 -3.49943 0.318891 1.61698 0.00264627 0 0 0 0 0 0 0 0 0 0 -0.125609 0.151908 1.16426 -0.116193 -0.34 0 0 -0.82655
GLY_123 -2.75091 0.280365 1.49181 2.87047e-05 0 0 0 0 0 0 0 0 0 0 0.160468 0.0074467 0 0.261137 -0.17 0 0 -0.719656
VAL_124 -4.49804 0.576321 2.30849 0.0173479 0 0 0 0 0 0 0 0 0 0 0.0500302 0.00930048 0.147372 -0.0304227 0.29 0 0 -1.1296
ALA_125 -2.87044 0.203235 1.42094 0.000675971 0 0 0 0 0 0 0 0 0 0 -0.199188 0.024446 0 -0.163733 0.16 0 0 -1.42407
PHE_126 -3.79855 0.405975 1.74666 0.0273096 0 0 0 0 0 0 0 0 0 0 0.0786101 0.137194 0.177619 -0.140595 0.63 0 0 -0.735769
THR_127 -4.45217 0.412733 2.68923 0.00398813 0 -0.121465 0 0 0 -0.707424 0 0 0 0 -0.0992873 0.0462503 0.534091 0.0992321 -0.27 0 0 -1.86482
TRP_128 -5.05439 0.401651 2.14087 0.0247886 0 0 0 0 0 0 0 0 0 0 0.0118184 0.0175743 0.807698 -0.0385379 0.91 0 0 -0.778527
VAL_129 -3.37121 0.340972 1.53161 0.0157461 0 0 0 0 0 0 0 0 0 0 -0.0062334 0.0375014 0.0286143 -0.0612412 0.29 0 0 -1.19424
MET_130 -3.95658 0.357128 1.74309 0.00455051 0 0 0 0 0 0 0 0 0 0 0.182595 0.0223811 1.39789 0.0100331 -0.34 0 0 -0.578914
ALA_131 -4.62612 1.20427 2.17649 0.000693201 0 0 0 0 0 0 0 0 0 0 0.00196103 0.0351243 0 -0.0994891 0.16 0 0 -1.14707
LEU_132 -4.45229 0.742856 1.63145 0.00903391 0 0 0 0 0 0 0 0 0 0 0.193037 0.0127257 0.263946 -0.094844 -0.1 0 0 -1.79409
ALA_133 -2.76577 0.338677 1.30761 0.000744161 0 0 0 0 0 0 0 0 0 0 -0.17974 0.112466 0 -0.169662 0.16 0 0 -1.19568
CYS_134 -3.63881 0.493918 2.14811 0.00158592 0 0 0 0 -0.629118 0 0 0 0 0 -0.126079 0.231504 0.175165 0.163935 1.7 0 0 0.520212
ALA_135 -4.37339 0.767614 2.14588 0.000658037 0 0 0 0 -0.851571 0 0 0 0 0 0.299177 0.224695 0 0.140197 0.16 0 0 -1.48673
ALA_136 -3.55756 0.932056 1.2301 0.000672325 0.00740296 0 0 0 0 0 0 0 0 0 0.561465 0.0644187 0 0.233133 0.16 0 0 -0.368314
PRO_137 -3.25357 1.5416 1.15474 0.000774351 0.311771 0 0 0 0 0 0 0 0 0 0.112206 0.352613 0.123062 -0.130475 0.02 0 0 0.232714
PRO_138 -4.06426 0.868404 1.40159 0.000917795 0.109115 0 0 0 0 0 0 0 0 0 -0.0188838 0.000763667 0.28382 -0.319776 0.02 0 0 -1.71831
LEU_139 -4.93018 0.968753 1.92136 0.00681377 0 0 0 0 0 0 0 0 0 0 -0.123519 0.168256 0.146482 -0.094208 -0.1 0 0 -2.03625
VAL_140 -3.67495 0.416233 1.86554 0.0154353 0 0 0 0 0 0 0 0 0 0 -0.0302963 0.296903 0.0404269 0.0107413 0.29 0 0 -0.769966
GLY_141 -2.68078 0.376539 1.3779 3.58418e-05 0 0 0 0 0 0 0 0 0 0 0.175021 0.0329139 0 0.279531 -0.17 0 0 -0.608837
TRP_142 -7.74343 0.671729 2.42659 0.0274112 0 0 0 0 0 0 0 0 0 0 -0.200779 0.389204 1.09664 -0.0063585 0.91 0 0 -2.42899
SER_143 -3.45865 0.96145 2.50978 0.00154057 0 -0.01752 0 0 0 0 0 0 0 0 -0.240242 1.00582 0.13966 -0.148844 -0.37 0 0 0.38299
ARG_144 -2.55941 0.400789 1.36936 0.00700267 0 -0.00502793 0 0 0 0 0 0 0 0 -0.000272034 0.572429 1.15488 -0.0703922 -0.98 0 0 -0.110636
TYR_145 -5.27157 1.23656 2.27347 0.0268467 0 0 0 0 -0.677144 -0.445563 0 0 0 0 -0.0478568 0.353078 0.446947 0.0599612 0.51 0 0 -1.53527
ILE_146 -4.37195 1.25311 1.91672 0.0190766 0.000452716 0 0 0 0 0 0 0 0 0 0.00529104 0.0131329 0.254408 -0.174625 0.24 0 0 -0.844383
PRO_147 -2.55353 0.681074 1.02926 0.000884716 0.106058 0 0 0 0 0 0 0 0 0 -0.235146 0.0150809 0.14742 -0.616435 0.02 0 0 -1.40533
GLU_148 -2.42004 0.320817 1.6171 0.00524669 0 0.00301289 0 0 0 -0.38358 0 0 0 0 -0.191035 0.000111635 1.56623 -0.0489278 -0.81 0 0 -0.34106
GLY_149 -1.38719 0.178057 0.709227 1.60333e-05 0 0 0 0 0 0 0 0 0 0 -0.150919 0.0305338 0 -0.804147 -0.17 0 0 -1.59442
MET_150 -2.7018 0.462698 0.833541 0.00552353 0 0 0 0 0 0 0 0 0 0 -0.147751 0.169451 1.84957 -0.134202 -0.34 0 0 -0.00296769
GLN_151 -2.87055 0.189665 2.53985 0.00343409 0 -0.186126 0 0 0 -0.60012 0 0 0 0 -0.113986 0.00625077 1.33379 -0.0148601 -0.97 0 0 -0.68265
CYS_152 -2.21303 0.164771 1.21368 0.00121906 0 0 0 0 0 0 0 0 0 0 0.0764877 0.0166821 0.0580102 -0.162215 1.7 0 0 0.855608
SER_153 -1.90621 0.0633198 1.22791 0.00153214 0 0.00187255 0 0 -1.0729 0 0 0 0 0 0.28976 0.0082244 0.523859 0.198585 -0.37 0 0 -1.03405
CYD_154 -3.01384 0.150335 1.65163 0.00156716 0 0 0 0 -0.712399 0 -0.928713 0.0110167 0.0176192 0.177185 -0.116874 0.00206736 0.128038 -0.109209 1.7 0 0 -1.04158
GLY_155 -1.60152 0.0984577 0.885276 4.88208e-05 0 0 0 0 -0.817893 0 0 0 0 0 0.145504 0.000880158 0 -0.809029 -0.17 0 0 -2.26827
ILE_156 -3.27152 0.481204 1.14228 0.0189267 0 0 0 0 0 0 0 0 0 0 -0.202258 0.082156 0.809249 -0.224472 0.24 0 0 -0.924435
ASP_157 -2.65622 0.17372 1.84727 0.00799094 0 -0.100302 0 0 0 -0.755406 0 0 0 0 -0.184969 0.000206499 1.06859 -0.2557 -0.67 0 0 -1.52482
TYR_158 -4.22225 0.295548 2.51472 0.0306063 0 0 0 0 -0.569341 -0.60012 0 0 0 0 -0.0033889 0.00408608 0.142428 -0.229292 0.51 0 0 -2.127
TYR_159 -8.44014 1.47008 3.89786 0.0309339 0 0 0 0 -1.23797 -0.647874 0 0 0 0 0.0548438 0.53951 1.66364 -0.113322 0.51 0 0 -2.27243
THR_160 -4.06321 1.0309 2.73047 0.00752027 0.0172866 -0.234654 0 0 -0.177153 -0.574384 0 0 0 0 -0.151921 0.172503 0.606268 -0.315337 -0.27 0 0 -1.2217
PRO_161 -2.21145 0.602867 0.918802 0.00088137 0.051469 0 0 0 0 0 0 0 0 0 -0.0716631 0.00571594 0.368235 -0.418708 0.02 0 0 -0.733847
HIS_D_162 -4.70295 1.27124 3.07531 0.00328145 0 -0.017973 0 0 -0.177153 -0.372304 0 0 0 0 0.170132 0.0564445 0.813381 -0.268639 0.56 0 0 0.410777
GLU_163 -3.72388 1.19476 2.81547 0.00537416 0 7.56169e-05 0 0 -0.162406 -0.390706 0 0 0 0 -0.244069 0.0990015 1.0067 -0.108116 -0.81 0 0 -0.317801
GLU_164 -3.27993 0.769245 2.12526 0.0134572 0 -0.105711 0 0 0 -0.372304 0 0 0 0 -0.263278 0.0386475 2.09688 -0.11173 -0.81 0 0 0.100532
THR_165 -4.11793 0.909256 2.75393 0.00434728 0 -0.280194 0 0 0 -0.567725 0 0 0 0 -0.0405921 0.105949 0.0259562 -0.385709 -0.27 0 0 -1.86271
ASN_166 -5.51796 1.05615 4.43349 0.00325409 0 -0.280009 0 0 -0.514739 -1.14211 0 0 0 0 0.0303071 0.14156 1.92846 0.00787332 -0.89 0 0 -0.743725
ASN_167 -5.21799 0.693193 3.77218 0.00803656 0 -0.128945 0 0 -0.866332 -0.445563 0 0 0 0 0.20856 0.00866306 0.975504 -0.121205 -0.89 0 0 -2.00389
GLU_168 -6.30317 0.55012 4.01536 0.0179604 0 -0.238693 0 0 0 -1.10589 0 0 0 0 -0.274233 0.240293 3.05182 -0.131171 -0.81 0 0 -0.987612
SER_169 -4.67408 0.993519 2.74709 0.000779548 0 -0.239037 0 0 -0.298255 -0.458014 0 0 0 0 0.00752405 0.0973773 0.431375 0.0594257 -0.37 0 0 -1.70229
PHE_170 -7.64552 0.441941 2.5513 0.0362691 0 0 0 0 -0.568077 0 0 0 0 0 -0.0654431 0.043324 1.14127 0.142832 0.63 0 0 -3.2921
VAL_171 -3.76095 0.684067 1.64859 0.0156602 0 0 0 0 0 0 0 0 0 0 0.24952 0.0557892 0.0164352 0.00217541 0.29 0 0 -0.798716
ILE_172 -4.92811 0.836009 1.33278 0.0239323 0 0 0 0 0 0 0 0 0 0 -0.0674987 0.537601 1.13724 0.110554 0.24 0 0 -0.777488
TYR_173 -5.16299 0.668217 1.95171 0.0340036 0 0 0 0 0 0 0 0 0 0 -0.0205217 0.288145 1.46034 -0.0384153 0.51 0 0 -0.309516
MET_174 -5.08007 0.379543 2.16132 0.0115851 0 0 0 0 0 0 0 0 0 0 -0.0226565 0.0527761 2.05103 -0.0506368 -0.34 0 0 -0.837108
PHE_175 -7.33727 1.12039 1.98861 0.0226323 0 0 0 0 0 0 0 0 0 0 -0.0187019 1.78321e-05 1.16169 -0.0110389 0.63 0 0 -2.44366
VAL_176 -4.11996 0.573263 1.6145 0.0173019 0 0 0 0 0 0 0 0 0 0 0.119515 0.159893 0.147859 0.0126633 0.29 0 0 -1.18496
VAL_177 -3.42716 0.275198 1.6183 0.0167569 0 0 0 0 -0.582762 0 0 0 0 0 -0.0170116 0.0708255 0.217293 -0.0406196 0.29 0 0 -1.57918
HIS_178 -7.53558 0.94761 3.63182 0.00703632 0 -0.0437538 0 0 -0.629118 0 0 0 0 0 -0.107573 0.178686 1.3092 -0.0581328 0.56 0 0 -1.73982
PHE_179 -5.93649 0.704799 1.66573 0.0236832 0 0 0 0 0 0 0 0 0 0 0.485142 0.344956 0.275704 -0.18646 0.63 0 0 -1.99294
ILE_180 -3.86726 0.436348 1.32244 0.0280673 0 0 0 0 0 0 0 0 0 0 0.0377147 0.0125117 0.10285 -0.108009 0.24 0 0 -1.79534
ILE_181 -3.44016 0.73192 1.24837 0.0195621 0.00322318 0 0 0 0 0 0 0 0 0 0.140914 0.0148037 0.112726 -0.0958613 0.24 0 0 -1.02451
PRO_182 -5.83016 0.978611 1.71038 0.00132647 0.0989611 0 0 0 0 0 0 0 0 0 -0.0786496 4.17774e-07 0.496717 0.0371438 0.02 0 0 -2.56567
LEU_183 -4.96544 0.389845 1.55539 0.00891073 0 0 0 0 0 0 0 0 0 0 -0.10112 0.0158871 0.610313 -0.113296 -0.1 0 0 -2.69951
ILE_184 -3.53 0.315294 1.58337 0.0219205 0 0 0 0 0 0 0 0 0 0 -0.00911533 0.000151181 0.119424 -0.090139 0.24 0 0 -1.34909
VAL_185 -3.56817 0.430518 1.43414 0.0141878 0 0 0 0 0 0 0 0 0 0 -0.068861 0.300797 0.180722 0.035295 0.29 0 0 -0.951372
ILE_186 -5.80417 1.08989 1.69299 0.0255211 0 0 0 0 0 0 0 0 0 0 0.0744787 0.046143 0.325578 -0.0450248 0.24 0 0 -2.35459
PHE_187 -4.51523 0.490123 1.46088 0.0373511 0 0 0 0 0 0 0 0 0 0 0.0369035 0.0196539 1.48279 -0.105442 0.63 0 0 -0.462978
PHE_188 -3.96815 0.406229 2.37753 0.0255348 0 0 0 0 0 0 0 0 0 0 0.328475 0.156068 0.101917 -0.146975 0.63 0 0 -0.0893728
CYS_189 -4.26095 0.169257 2.07598 0.00167569 0 0 0 0 0 0 0 0 0 0 -0.0523283 0.000549683 0.192636 0.149657 1.7 0 0 -0.0235264
TYR_190 -6.88314 1.17878 2.85901 0.0246118 0 0 0 0 0 0 0 0 0 0 -0.0995517 0.0136998 1.25586 0.097249 0.51 0 0 -1.04348
GLY_191 -2.5246 0.171072 1.36755 2.35504e-05 0 0 0 0 0 0 0 0 0 0 0.11614 0.114857 0 0.274556 -0.17 0 0 -0.650402
GLN_192 -5.55532 0.640013 3.34118 0.00435413 0 0.0135468 0 0 0 0 0 0 0 0 -0.105715 0.268072 1.23646 -0.0822646 -0.97 0 0 -1.20967
LEU_193 -6.14277 0.700739 2.24029 0.00932065 0 0 0 0 0 0 0 0 0 0 0.05322 0.00821094 0.517556 -0.0869593 -0.1 0 0 -2.8004
VAL_194 -4.20295 0.323437 1.71946 0.0189317 0 0 0 0 0 0 0 0 0 0 -0.0181899 0.184824 0.047905 0.0527902 0.29 0 0 -1.58379
PHE_195 -4.28811 0.414652 2.14031 0.0266608 0 0 0 0 0 0 0 0 0 0 0.0151198 0.00881798 0.176902 -0.0616762 0.63 0 0 -0.937326
THR_196 -3.8727 0.317924 2.0141 0.0112516 0 0.0258719 0 0 0 0 0 0 0 0 -0.0434553 0.0204728 0.086686 0.115813 -0.27 0 0 -1.59404
VAL_197 -4.40853 0.529255 1.99096 0.0147771 0 0 0 0 -0.711682 0 0 0 0 0 0.00474793 0.153446 0.0486746 0.046349 0.29 0 0 -2.04201
LYS_198 -3.26976 0.381996 1.70125 0.00323045 0 0 0 0 0 0 0 0 0 0 -0.19242 0.0254996 0.85259 -0.039687 -0.65 0 0 -1.18731
GLU_199 -3.73138 0.610333 1.90042 0.00617676 0 0.0123252 0 0 0 0 0 0 0 0 -0.268382 0.0576317 1.31893 -0.12967 -0.81 0 0 -1.03362
ALA_200 -3.30582 0.816431 1.63475 0.000742986 0 0 0 0 0 0 0 0 0 0 -0.0911335 0.0135197 0 -0.140771 0.16 0 0 -0.912278
ALA_201 -2.66075 0.634532 1.89983 0.000924274 0 0 0 0 -0.0900188 0 0 0 0 0 -0.19326 0.040505 0 -0.0789303 0.16 0 0 -0.287171
ALA_202 -1.39202 0.459691 0.770221 0.000711881 0 0 0 0 0 0 0 0 0 0 -0.186995 0.0138033 0 -0.170399 0.16 0 0 -0.344988
[truncated: 11,382 more chars]
