# Supplementary material for: Assessment and Challenges of Ligand Docking into Comparative Models of G-Protein Coupled Receptors
Source: PLoS One. 2013 Jul 2;8(7):e67302. doi: 10.1371/journal.pone.0067302 (PMC3699586; doi:10.1371/journal.pone.0067302)
Supplement: File S2 — Files for protocol capture. The input files necessary to carry out the steps outlined in the protocol capture in File S1 as well as the output files relating to the results found in the manuscript are provided in this attachment. (ZIP) [file pone.0067302.s015.zip › FileS2_GPCR_model_dock/rosetta_inputs/1u19A_cluster01_01_ligand.pdb]

ATOM      1  N   PRO A   1      66.742  11.642  15.736  1.00  0.00           N
ATOM      2  CA  PRO A   1      66.830  13.118  15.717  1.00  0.00           C
ATOM      3  C   PRO A   1      66.525  13.710  14.334  1.00  0.00           C
ATOM      4  O   PRO A   1      65.371  13.967  14.024  1.00  0.00           O
ATOM      5  CB  PRO A   1      68.270  13.406  16.150  1.00  0.00           C
ATOM      6  CG  PRO A   1      69.025  12.177  15.771  1.00  0.00           C
ATOM      7  CD  PRO A   1      68.069  11.037  15.996  1.00  0.00           C
ATOM      8 1H   PRO A   1      67.543  11.096  15.982  1.00  0.00           H
ATOM      9 2H   PRO A   1      66.090  11.188  16.342  1.00  0.00           H
ATOM     10  HA  PRO A   1      66.096  13.596  16.381  1.00  0.00           H
ATOM     11 1HB  PRO A   1      68.675  14.294  15.642  1.00  0.00           H
ATOM     12 2HB  PRO A   1      68.336  13.596  17.232  1.00  0.00           H
ATOM     13 1HG  PRO A   1      69.352  12.219  14.722  1.00  0.00           H
ATOM     14 2HG  PRO A   1      69.930  12.061  16.386  1.00  0.00           H
ATOM     15 1HD  PRO A   1      68.257  10.196  15.312  1.00  0.00           H
ATOM     16 2HD  PRO A   1      68.131  10.637  17.019  1.00  0.00           H
ATOM     17  N   TRP A   2      67.557  13.925  13.512  1.00  0.00           N
ATOM     18  CA  TRP A   2      67.402  14.537  12.160  1.00  0.00           C
ATOM     19  C   TRP A   2      66.335  13.798  11.328  1.00  0.00           C
ATOM     20  O   TRP A   2      65.672  14.401  10.476  1.00  0.00           O
ATOM     21  CB  TRP A   2      68.736  14.532  11.410  1.00  0.00           C
ATOM     22  CG  TRP A   2      69.187  13.163  11.001  1.00  0.00           C
ATOM     23  CD1 TRP A   2      69.962  12.309  11.727  1.00  0.00           C
ATOM     24  CD2 TRP A   2      68.891  12.490   9.771  1.00  0.00           C
ATOM     25  CE2 TRP A   2      69.519  11.233   9.821  1.00  0.00           C
ATOM     26  CE3 TRP A   2      68.153  12.831   8.630  1.00  0.00           C
ATOM     27  NE1 TRP A   2      70.168  11.146  11.027  1.00  0.00           N
ATOM     28  CZ2 TRP A   2      69.437  10.319   8.783  1.00  0.00           C
ATOM     29  CZ3 TRP A   2      68.069  11.914   7.590  1.00  0.00           C
ATOM     30  CH2 TRP A   2      68.692  10.693   7.664  1.00  0.00           C
ATOM     31  H   TRP A   2      68.479  13.658  13.828  1.00  0.00           H
ATOM     32  HA  TRP A   2      67.064  15.569  12.258  1.00  0.00           H
ATOM     33 1HB  TRP A   2      68.657  15.121  10.496  1.00  0.00           H
ATOM     34 2HB  TRP A   2      69.523  14.944  12.041  1.00  0.00           H
ATOM     35  HD1 TRP A   2      70.289  12.652  12.707  1.00  0.00           H
ATOM     36  HE1 TRP A   2      70.711  10.356  11.345  1.00  0.00           H
ATOM     37  HE3 TRP A   2      67.637  13.784   8.521  1.00  0.00           H
ATOM     38  HZ2 TRP A   2      69.947   9.360   8.883  1.00  0.00           H
ATOM     39  HZ3 TRP A   2      67.492  12.192   6.708  1.00  0.00           H
ATOM     40  HH2 TRP A   2      68.601  10.003   6.826  1.00  0.00           H
ATOM     41  N   GLN A   3      66.188  12.496  11.592  1.00  0.00           N
ATOM     42  CA  GLN A   3      65.159  11.656  10.984  1.00  0.00           C
ATOM     43  C   GLN A   3      63.743  12.107  11.388  1.00  0.00           C
ATOM     44  O   GLN A   3      62.839  12.118  10.549  1.00  0.00           O
ATOM     45  CB  GLN A   3      65.371  10.192  11.384  1.00  0.00           C
ATOM     46  CG  GLN A   3      66.598   9.548  10.764  1.00  0.00           C
ATOM     47  CD  GLN A   3      66.856   8.155  11.303  1.00  0.00           C
ATOM     48  NE2 GLN A   3      67.883   7.498  10.775  1.00  0.00           N
ATOM     49  OE1 GLN A   3      66.142   7.674  12.187  1.00  0.00           O
ATOM     50  H   GLN A   3      66.834  12.084  12.250  1.00  0.00           H
ATOM     51  HA  GLN A   3      65.207  11.745   9.899  1.00  0.00           H
ATOM     52 1HB  GLN A   3      65.452  10.171  12.471  1.00  0.00           H
ATOM     53 2HB  GLN A   3      64.476   9.650  11.077  1.00  0.00           H
ATOM     54 1HG  GLN A   3      66.775   9.530   9.688  1.00  0.00           H
ATOM     55 2HG  GLN A   3      67.303  10.236  11.233  1.00  0.00           H
ATOM     56 1HE2 GLN A   3      68.102   6.574  11.092  1.00  0.00           H
ATOM     57 2HE2 GLN A   3      68.438   7.925  10.062  1.00  0.00           H
ATOM     58  N   PHE A   4      63.567  12.470  12.671  1.00  0.00           N
ATOM     59  CA  PHE A   4      62.283  12.972  13.207  1.00  0.00           C
ATOM     60  C   PHE A   4      61.972  14.372  12.721  1.00  0.00           C
ATOM     61  O   PHE A   4      60.813  14.673  12.420  1.00  0.00           O
ATOM     62  CB  PHE A   4      62.292  12.954  14.736  1.00  0.00           C
ATOM     63  CG  PHE A   4      62.283  11.571  15.326  1.00  0.00           C
ATOM     64  CD1 PHE A   4      61.962  10.471  14.545  1.00  0.00           C
ATOM     65  CD2 PHE A   4      62.594  11.369  16.662  1.00  0.00           C
ATOM     66  CE1 PHE A   4      61.953   9.199  15.086  1.00  0.00           C
ATOM     67  CE2 PHE A   4      62.588  10.100  17.206  1.00  0.00           C
ATOM     68  CZ  PHE A   4      62.267   9.013  16.416  1.00  0.00           C
ATOM     69  H   PHE A   4      64.361  12.392  13.291  1.00  0.00           H
ATOM     70  HA  PHE A   4      61.465  12.340  12.857  1.00  0.00           H
ATOM     71 1HB  PHE A   4      63.187  13.447  15.112  1.00  0.00           H
ATOM     72 2HB  PHE A   4      61.409  13.461  15.122  1.00  0.00           H
ATOM     73  HD1 PHE A   4      61.715  10.618  13.493  1.00  0.00           H
ATOM     74  HD2 PHE A   4      62.847  12.228  17.285  1.00  0.00           H
ATOM     75  HE1 PHE A   4      61.699   8.344  14.462  1.00  0.00           H
ATOM     76  HE2 PHE A   4      62.835   9.954  18.256  1.00  0.00           H
ATOM     77  HZ  PHE A   4      62.258   8.012  16.844  1.00  0.00           H
ATOM     78  N   SER A   5      63.007  15.214  12.651  1.00  0.00           N
ATOM     79  CA  SER A   5      62.881  16.585  12.136  1.00  0.00           C
ATOM     80  C   SER A   5      62.432  16.525  10.679  1.00  0.00           C
ATOM     81  O   SER A   5      61.495  17.216  10.299  1.00  0.00           O
ATOM     82  CB  SER A   5      64.191  17.337  12.267  1.00  0.00           C
ATOM     83  OG  SER A   5      64.551  17.541  13.606  1.00  0.00           O
ATOM     84  H   SER A   5      63.910  14.888  12.966  1.00  0.00           H
ATOM     85  HA  SER A   5      62.219  17.213  12.735  1.00  0.00           H
ATOM     86 1HB  SER A   5      64.974  16.760  11.774  1.00  0.00           H
ATOM     87 2HB  SER A   5      64.090  18.303  11.775  1.00  0.00           H
ATOM     88  HG  SER A   5      65.382  18.018  13.644  1.00  0.00           H
ATOM     89  N   MET A   6      63.112  15.689   9.888  1.00  0.00           N
ATOM     90  CA  MET A   6      62.750  15.418   8.481  1.00  0.00           C
ATOM     91  C   MET A   6      61.335  14.893   8.250  1.00  0.00           C
ATOM     92  O   MET A   6      60.591  15.452   7.444  1.00  0.00           O
ATOM     93  CB  MET A   6      63.747  14.424   7.888  1.00  0.00           C
ATOM     94  CG  MET A   6      63.438  13.998   6.459  1.00  0.00           C
ATOM     95  SD  MET A   6      64.531  12.689   5.872  1.00  0.00           S
ATOM     96  CE  MET A   6      63.981  11.313   6.876  1.00  0.00           C
ATOM     97  H   MET A   6      63.914  15.223  10.289  1.00  0.00           H
ATOM     98  HA  MET A   6      62.782  16.343   7.905  1.00  0.00           H
ATOM     99 1HB  MET A   6      64.726  14.899   7.921  1.00  0.00           H
ATOM    100 2HB  MET A   6      63.746  13.547   8.536  1.00  0.00           H
ATOM    101 1HG  MET A   6      62.408  13.646   6.425  1.00  0.00           H
ATOM    102 2HG  MET A   6      63.546  14.870   5.814  1.00  0.00           H
ATOM    103 1HE  MET A   6      64.565  10.425   6.629  1.00  0.00           H
ATOM    104 2HE  MET A   6      64.118  11.555   7.932  1.00  0.00           H
ATOM    105 3HE  MET A   6      62.926  11.119   6.682  1.00  0.00           H
ATOM    106  N   LEU A   7      60.972  13.823   8.954  1.00  0.00           N
ATOM    107  CA  LEU A   7      59.648  13.215   8.829  1.00  0.00           C
ATOM    108  C   LEU A   7      58.581  14.196   9.318  1.00  0.00           C
ATOM    109  O   LEU A   7      57.472  14.236   8.775  1.00  0.00           O
ATOM    110  CB  LEU A   7      59.581  11.901   9.616  1.00  0.00           C
ATOM    111  CG  LEU A   7      60.422  10.753   9.043  1.00  0.00           C
ATOM    112  CD1 LEU A   7      60.428   9.576  10.010  1.00  0.00           C
ATOM    113  CD2 LEU A   7      59.863  10.337   7.691  1.00  0.00           C
ATOM    114  H   LEU A   7      61.638  13.422   9.597  1.00  0.00           H
ATOM    115  HA  LEU A   7      59.441  13.005   7.780  1.00  0.00           H
ATOM    116 1HB  LEU A   7      60.004  12.238  10.561  1.00  0.00           H
ATOM    117 2HB  LEU A   7      58.552  11.576   9.774  1.00  0.00           H
ATOM    118  HG  LEU A   7      61.430  11.139   8.883  1.00  0.00           H
ATOM    119 1HD1 LEU A   7      61.027   8.766   9.596  1.00  0.00           H
ATOM    120 2HD1 LEU A   7      60.852   9.890  10.963  1.00  0.00           H
ATOM    121 3HD1 LEU A   7      59.406   9.229  10.165  1.00  0.00           H
ATOM    122 1HD2 LEU A   7      60.462   9.522   7.285  1.00  0.00           H
ATOM    123 2HD2 LEU A   7      58.832  10.006   7.810  1.00  0.00           H
ATOM    124 3HD2 LEU A   7      59.895  11.186   7.007  1.00  0.00           H
ATOM    125  N   ALA A   8      58.922  14.977  10.344  1.00  0.00           N
ATOM    126  CA  ALA A   8      58.050  16.013  10.876  1.00  0.00           C
ATOM    127  C   ALA A   8      57.805  17.118   9.870  1.00  0.00           C
ATOM    128  O   ALA A   8      56.689  17.614   9.776  1.00  0.00           O
ATOM    129  CB  ALA A   8      58.637  16.590  12.156  1.00  0.00           C
ATOM    130  H   ALA A   8      59.830  14.836  10.764  1.00  0.00           H
ATOM    131  HA  ALA A   8      57.081  15.571  11.104  1.00  0.00           H
ATOM    132 1HB  ALA A   8      57.971  17.361  12.544  1.00  0.00           H
ATOM    133 2HB  ALA A   8      58.744  15.797  12.897  1.00  0.00           H
ATOM    134 3HB  ALA A   8      59.612  17.025  11.946  1.00  0.00           H
ATOM    135  N   ALA A   9      58.849  17.494   9.122  1.00  0.00           N
ATOM    136  CA  ALA A   9      58.722  18.449   8.003  1.00  0.00           C
ATOM    137  C   ALA A   9      57.770  17.906   6.930  1.00  0.00           C
ATOM    138  O   ALA A   9      56.952  18.645   6.404  1.00  0.00           O
ATOM    139  CB  ALA A   9      60.086  18.753   7.401  1.00  0.00           C
ATOM    140  H   ALA A   9      59.756  17.107   9.338  1.00  0.00           H
ATOM    141  HA  ALA A   9      58.296  19.377   8.383  1.00  0.00           H
ATOM    142 1HB  ALA A   9      59.969  19.453   6.574  1.00  0.00           H
ATOM    143 2HB  ALA A   9      60.729  19.194   8.162  1.00  0.00           H
ATOM    144 3HB  ALA A   9      60.536  17.831   7.035  1.00  0.00           H
ATOM    145  N   TYR A  10      57.886  16.617   6.614  1.00  0.00           N
ATOM    146  CA  TYR A  10      56.972  15.947   5.686  1.00  0.00           C
ATOM    147  C   TYR A  10      55.544  15.953   6.200  1.00  0.00           C
ATOM    148  O   TYR A  10      54.606  16.192   5.435  1.00  0.00           O
ATOM    149  CB  TYR A  10      57.424  14.507   5.432  1.00  0.00           C
ATOM    150  CG  TYR A  10      58.796  14.397   4.806  1.00  0.00           C
ATOM    151  CD1 TYR A  10      59.425  15.508   4.265  1.00  0.00           C
ATOM    152  CD2 TYR A  10      59.460  13.179   4.760  1.00  0.00           C
ATOM    153  CE1 TYR A  10      60.678  15.412   3.692  1.00  0.00           C
ATOM    154  CE2 TYR A  10      60.714  13.072   4.189  1.00  0.00           C
ATOM    155  CZ  TYR A  10      61.320  14.191   3.657  1.00  0.00           C
ATOM    156  OH  TYR A  10      62.569  14.090   3.088  1.00  0.00           O
ATOM    157  H   TYR A  10      58.636  16.087   7.035  1.00  0.00           H
ATOM    158  HA  TYR A  10      56.957  16.479   4.733  1.00  0.00           H
ATOM    159 1HB  TYR A  10      57.421  13.994   6.395  1.00  0.00           H
ATOM    160 2HB  TYR A  10      56.686  14.049   4.774  1.00  0.00           H
ATOM    161  HD1 TYR A  10      58.912  16.470   4.297  1.00  0.00           H
ATOM    162  HD2 TYR A  10      58.975  12.299   5.182  1.00  0.00           H
ATOM    163  HE1 TYR A  10      61.160  16.294   3.271  1.00  0.00           H
ATOM    164  HE2 TYR A  10      61.218  12.106   4.162  1.00  0.00           H
ATOM    165  HH  TYR A  10      62.923  13.197   3.117  1.00  0.00           H
ATOM    166  N   MET A  11      55.381  15.688   7.491  1.00  0.00           N
ATOM    167  CA  MET A  11      54.052  15.745   8.128  1.00  0.00           C
ATOM    168  C   MET A  11      53.476  17.181   8.128  1.00  0.00           C
ATOM    169  O   MET A  11      52.273  17.363   7.950  1.00  0.00           O
ATOM    170  CB  MET A  11      54.134  15.212   9.557  1.00  0.00           C
ATOM    171  CG  MET A  11      54.365  13.710   9.656  1.00  0.00           C
ATOM    172  SD  MET A  11      54.573  13.149  11.358  1.00  0.00           S
ATOM    173  CE  MET A  11      54.623  11.375  11.125  1.00  0.00           C
ATOM    174  H   MET A  11      56.186  15.441   8.051  1.00  0.00           H
ATOM    175  HA  MET A  11      53.344  15.135   7.567  1.00  0.00           H
ATOM    176 1HB  MET A  11      54.954  15.738  10.045  1.00  0.00           H
ATOM    177 2HB  MET A  11      53.194  15.468  10.046  1.00  0.00           H
ATOM    178 1HG  MET A  11      53.505  13.205   9.216  1.00  0.00           H
ATOM    179 2HG  MET A  11      55.262  13.466   9.086  1.00  0.00           H
ATOM    180 1HE  MET A  11      54.748  10.884  12.091  1.00  0.00           H
ATOM    181 2HE  MET A  11      53.691  11.041  10.667  1.00  0.00           H
ATOM    182 3HE  MET A  11      55.460  11.117  10.476  1.00  0.00           H
ATOM    183  N   PHE A  12      54.338  18.182   8.324  1.00  0.00           N
ATOM    184  CA  PHE A  12      53.939  19.587   8.184  1.00  0.00           C
ATOM    185  C   PHE A  12      53.420  19.879   6.780  1.00  0.00           C
ATOM    186  O   PHE A  12      52.387  20.532   6.630  1.00  0.00           O
ATOM    187  CB  PHE A  12      55.113  20.511   8.510  1.00  0.00           C
ATOM    188  CG  PHE A  12      54.816  21.968   8.292  1.00  0.00           C
ATOM    189  CD1 PHE A  12      54.051  22.678   9.206  1.00  0.00           C
ATOM    190  CD2 PHE A  12      55.300  22.630   7.174  1.00  0.00           C
ATOM    191  CE1 PHE A  12      53.777  24.018   9.007  1.00  0.00           C
ATOM    192  CE2 PHE A  12      55.028  23.970   6.974  1.00  0.00           C
ATOM    193  CZ  PHE A  12      54.266  24.664   7.891  1.00  0.00           C
ATOM    194  H   PHE A  12      55.291  17.965   8.576  1.00  0.00           H
ATOM    195  HA  PHE A  12      53.119  19.809   8.868  1.00  0.00           H
ATOM    196 1HB  PHE A  12      55.396  20.404   9.556  1.00  0.00           H
ATOM    197 2HB  PHE A  12      55.967  20.271   7.877  1.00  0.00           H
ATOM    198  HD1 PHE A  12      53.666  22.168  10.089  1.00  0.00           H
ATOM    199  HD2 PHE A  12      55.902  22.082   6.449  1.00  0.00           H
ATOM    200  HE1 PHE A  12      53.175  24.564   9.732  1.00  0.00           H
ATOM    201  HE2 PHE A  12      55.415  24.479   6.091  1.00  0.00           H
ATOM    202  HZ  PHE A  12      54.049  25.719   7.732  1.00  0.00           H
ATOM    203  N   LEU A  13      54.133  19.399   5.761  1.00  0.00           N
ATOM    204  CA  LEU A  13      53.683  19.531   4.372  1.00  0.00           C
ATOM    205  C   LEU A  13      52.302  18.900   4.171  1.00  0.00           C
ATOM    206  O   LEU A  13      51.453  19.497   3.525  1.00  0.00           O
ATOM    207  CB  LEU A  13      54.704  18.893   3.422  1.00  0.00           C
ATOM    208  CG  LEU A  13      56.047  19.627   3.317  1.00  0.00           C
ATOM    209  CD1 LEU A  13      57.036  18.795   2.513  1.00  0.00           C
ATOM    210  CD2 LEU A  13      55.834  20.986   2.667  1.00  0.00           C
ATOM    211  H   LEU A  13      55.008  18.930   5.953  1.00  0.00           H
ATOM    212  HA  LEU A  13      53.579  20.587   4.121  1.00  0.00           H
ATOM    213 1HB  LEU A  13      54.839  17.937   3.924  1.00  0.00           H
ATOM    214 2HB  LEU A  13      54.283  18.725   2.430  1.00  0.00           H
ATOM    215  HG  LEU A  13      56.404  19.796   4.333  1.00  0.00           H
ATOM    216 1HD1 LEU A  13      57.986  19.324   2.444  1.00  0.00           H
ATOM    217 2HD1 LEU A  13      57.191  17.836   3.009  1.00  0.00           H
ATOM    218 3HD1 LEU A  13      56.641  18.626   1.512  1.00  0.00           H
ATOM    219 1HD2 LEU A  13      56.789  21.508   2.593  1.00  0.00           H
ATOM    220 2HD2 LEU A  13      55.416  20.852   1.669  1.00  0.00           H
ATOM    221 3HD2 LEU A  13      55.145  21.577   3.272  1.00  0.00           H
ATOM    222  N   LEU A  14      52.088  17.702   4.719  1.00  0.00           N
ATOM    223  CA  LEU A  14      50.777  17.041   4.662  1.00  0.00           C
ATOM    224  C   LEU A  14      49.708  17.935   5.285  1.00  0.00           C
ATOM    225  O   LEU A  14      48.636  18.098   4.717  1.00  0.00           O
ATOM    226  CB  LEU A  14      50.823  15.685   5.376  1.00  0.00           C
ATOM    227  CG  LEU A  14      51.652  14.603   4.670  1.00  0.00           C
ATOM    228  CD1 LEU A  14      51.772  13.373   5.561  1.00  0.00           C
ATOM    229  CD2 LEU A  14      50.997  14.246   3.344  1.00  0.00           C
ATOM    230  H   LEU A  14      52.853  17.237   5.189  1.00  0.00           H
ATOM    231  HA  LEU A  14      50.495  16.879   3.622  1.00  0.00           H
ATOM    232 1HB  LEU A  14      51.314  15.987   6.300  1.00  0.00           H
ATOM    233 2HB  LEU A  14      49.824  15.311   5.601  1.00  0.00           H
ATOM    234  HG  LEU A  14      52.630  15.033   4.455  1.00  0.00           H
ATOM    235 1HD1 LEU A  14      52.362  12.611   5.051  1.00  0.00           H
ATOM    236 2HD1 LEU A  14      52.263  13.647   6.495  1.00  0.00           H
ATOM    237 3HD1 LEU A  14      50.778  12.980   5.773  1.00  0.00           H
ATOM    238 1HD2 LEU A  14      51.587  13.478   2.843  1.00  0.00           H
ATOM    239 2HD2 LEU A  14      49.990  13.871   3.523  1.00  0.00           H
ATOM    240 3HD2 LEU A  14      50.947  15.133   2.712  1.00  0.00           H
ATOM    241  N   ILE A  15      50.014  18.505   6.449  1.00  0.00           N
ATOM    242  CA  ILE A  15      49.131  19.468   7.108  1.00  0.00           C
ATOM    243  C   ILE A  15      48.848  20.675   6.196  1.00  0.00           C
ATOM    244  O   ILE A  15      47.718  21.163   6.153  1.00  0.00           O
ATOM    245  CB  ILE A  15      49.733  19.964   8.436  1.00  0.00           C
ATOM    246  CG1 ILE A  15      49.791  18.824   9.456  1.00  0.00           C
ATOM    247  CG2 ILE A  15      48.926  21.131   8.983  1.00  0.00           C
ATOM    248  CD1 ILE A  15      50.671  19.116  10.650  1.00  0.00           C
ATOM    249  H   ILE A  15      50.889  18.259   6.889  1.00  0.00           H
ATOM    250  HA  ILE A  15      48.153  19.026   7.296  1.00  0.00           H
ATOM    251  HB  ILE A  15      50.761  20.283   8.264  1.00  0.00           H
ATOM    252 1HG1 ILE A  15      48.772  18.638   9.792  1.00  0.00           H
ATOM    253 2HG1 ILE A  15      50.166  17.942   8.935  1.00  0.00           H
ATOM    254 1HG2 ILE A  15      49.365  21.469   9.921  1.00  0.00           H
ATOM    255 2HG2 ILE A  15      48.935  21.949   8.263  1.00  0.00           H
ATOM    256 3HG2 ILE A  15      47.898  20.813   9.156  1.00  0.00           H
ATOM    257 1HD1 ILE A  15      50.661  18.261  11.327  1.00  0.00           H
ATOM    258 2HD1 ILE A  15      51.692  19.300  10.313  1.00  0.00           H
ATOM    259 3HD1 ILE A  15      50.297  19.995  11.172  1.00  0.00           H
ATOM    260  N   MET A  16      49.872  21.140   5.478  1.00  0.00           N
ATOM    261  CA  MET A  16      49.734  22.295   4.579  1.00  0.00           C
ATOM    262  C   MET A  16      49.190  21.876   3.215  1.00  0.00           C
ATOM    263  O   MET A  16      49.209  22.666   2.284  1.00  0.00           O
ATOM    264  CB  MET A  16      51.079  22.999   4.413  1.00  0.00           C
ATOM    265  CG  MET A  16      51.623  23.628   5.688  1.00  0.00           C
ATOM    266  SD  MET A  16      50.485  24.825   6.413  1.00  0.00           S
ATOM    267  CE  MET A  16      50.471  26.089   5.147  1.00  0.00           C
ATOM    268  H   MET A  16      50.769  20.683   5.558  1.00  0.00           H
ATOM    269  HA  MET A  16      49.019  23.005   4.992  1.00  0.00           H
ATOM    270 1HB  MET A  16      51.784  22.255   4.045  1.00  0.00           H
ATOM    271 2HB  MET A  16      50.941  23.774   3.657  1.00  0.00           H
ATOM    272 1HG  MET A  16      51.810  22.830   6.408  1.00  0.00           H
ATOM    273 2HG  MET A  16      52.561  24.127   5.447  1.00  0.00           H
ATOM    274 1HE  MET A  16      49.809  26.901   5.449  1.00  0.00           H
ATOM    275 2HE  MET A  16      51.481  26.477   5.007  1.00  0.00           H
ATOM    276 3HE  MET A  16      50.114  25.661   4.209  1.00  0.00           H
ATOM    277  N   LEU A  17      48.711  20.631   3.125  1.00  0.00           N
ATOM    278  CA  LEU A  17      47.889  20.153   2.006  1.00  0.00           C
ATOM    279  C   LEU A  17      46.429  19.985   2.391  1.00  0.00           C
ATOM    280  O   LEU A  17      45.541  20.354   1.627  1.00  0.00           O
ATOM    281  CB  LEU A  17      48.443  18.825   1.477  1.00  0.00           C
ATOM    282  CG  LEU A  17      49.823  18.913   0.812  1.00  0.00           C
ATOM    283  CD1 LEU A  17      50.332  17.516   0.480  1.00  0.00           C
ATOM    284  CD2 LEU A  17      49.729  19.765  -0.444  1.00  0.00           C
ATOM    285  H   LEU A  17      48.938  19.995   3.876  1.00  0.00           H
ATOM    286  HA  LEU A  17      47.902  20.889   1.204  1.00  0.00           H
ATOM    287 1HB  LEU A  17      48.514  18.275   2.414  1.00  0.00           H
ATOM    288 2HB  LEU A  17      47.734  18.327   0.816  1.00  0.00           H
ATOM    289  HG  LEU A  17      50.487  19.420   1.510  1.00  0.00           H
ATOM    290 1HD1 LEU A  17      51.312  17.588   0.008  1.00  0.00           H
ATOM    291 2HD1 LEU A  17      50.413  16.931   1.396  1.00  0.00           H
ATOM    292 3HD1 LEU A  17      49.636  17.029  -0.203  1.00  0.00           H
ATOM    293 1HD2 LEU A  17      50.710  19.827  -0.916  1.00  0.00           H
ATOM    294 2HD2 LEU A  17      49.020  19.314  -1.139  1.00  0.00           H
ATOM    295 3HD2 LEU A  17      49.390  20.767  -0.180  1.00  0.00           H
ATOM    296  N   GLY A  18      46.196  19.430   3.574  1.00  0.00           N
ATOM    297  CA  GLY A  18      44.837  19.120   4.051  1.00  0.00           C
ATOM    298  C   GLY A  18      44.128  20.360   4.595  1.00  0.00           C
ATOM    299  O   GLY A  18      42.996  20.639   4.221  1.00  0.00           O
ATOM    300  H   GLY A  18      46.986  19.216   4.166  1.00  0.00           H
ATOM    301 1HA  GLY A  18      44.253  18.717   3.225  1.00  0.00           H
ATOM    302 2HA  GLY A  18      44.900  18.377   4.846  1.00  0.00           H
ATOM    303  N   PHE A  19      44.805  21.090   5.472  1.00  0.00           N
ATOM    304  CA  PHE A  19      44.180  22.177   6.224  1.00  0.00           C
ATOM    305  C   PHE A  19      43.769  23.340   5.294  1.00  0.00           C
ATOM    306  O   PHE A  19      42.653  23.837   5.406  1.00  0.00           O
ATOM    307  CB  PHE A  19      45.128  22.678   7.314  1.00  0.00           C
ATOM    308  CG  PHE A  19      44.599  23.855   8.085  1.00  0.00           C
ATOM    309  CD1 PHE A  19      43.689  23.673   9.115  1.00  0.00           C
ATOM    310  CD2 PHE A  19      45.010  25.143   7.780  1.00  0.00           C
ATOM    311  CE1 PHE A  19      43.201  24.755   9.825  1.00  0.00           C
ATOM    312  CE2 PHE A  19      44.525  26.226   8.488  1.00  0.00           C
ATOM    313  CZ  PHE A  19      43.619  26.031   9.511  1.00  0.00           C
ATOM    314  H   PHE A  19      45.783  20.887   5.623  1.00  0.00           H
ATOM    315  HA  PHE A  19      43.262  21.821   6.694  1.00  0.00           H
ATOM    316 1HB  PHE A  19      45.315  21.889   8.042  1.00  0.00           H
ATOM    317 2HB  PHE A  19      46.072  22.995   6.874  1.00  0.00           H
ATOM    318  HD1 PHE A  19      43.359  22.665   9.364  1.00  0.00           H
ATOM    319  HD2 PHE A  19      45.725  25.297   6.972  1.00  0.00           H
ATOM    320  HE1 PHE A  19      42.486  24.600  10.631  1.00  0.00           H
ATOM    321  HE2 PHE A  19      44.856  27.234   8.238  1.00  0.00           H
ATOM    322  HZ  PHE A  19      43.234  26.885  10.068  1.00  0.00           H
ATOM    323  N   PRO A  20      44.662  23.754   4.391  1.00  0.00           N
ATOM    324  CA  PRO A  20      44.400  24.888   3.495  1.00  0.00           C
ATOM    325  C   PRO A  20      43.155  24.681   2.663  1.00  0.00           C
ATOM    326  O   PRO A  20      42.355  25.603   2.499  1.00  0.00           O
ATOM    327  CB  PRO A  20      45.655  24.975   2.620  1.00  0.00           C
ATOM    328  CG  PRO A  20      46.737  24.393   3.465  1.00  0.00           C
ATOM    329  CD  PRO A  20      46.091  23.258   4.213  1.00  0.00           C
ATOM    330  HA  PRO A  20      44.214  25.827   4.038  1.00  0.00           H
ATOM    331 1HB  PRO A  20      45.533  24.410   1.684  1.00  0.00           H
ATOM    332 2HB  PRO A  20      45.883  26.015   2.342  1.00  0.00           H
ATOM    333 1HG  PRO A  20      47.574  24.035   2.848  1.00  0.00           H
ATOM    334 2HG  PRO A  20      47.146  25.142   4.159  1.00  0.00           H
ATOM    335 1HD  PRO A  20      46.119  22.316   3.645  1.00  0.00           H
ATOM    336 2HD  PRO A  20      46.581  23.063   5.179  1.00  0.00           H
ATOM    337  N   ILE A  21      43.008  23.457   2.144  1.00  0.00           N
ATOM    338  CA  ILE A  21      41.905  23.099   1.270  1.00  0.00           C
ATOM    339  C   ILE A  21      40.585  22.832   1.964  1.00  0.00           C
ATOM    340  O   ILE A  21      39.532  22.963   1.342  1.00  0.00           O
ATOM    341  CB  ILE A  21      42.263  21.853   0.438  1.00  0.00           C
ATOM    342  CG1 ILE A  21      42.479  20.645   1.352  1.00  0.00           C
ATOM    343  CG2 ILE A  21      43.502  22.116  -0.403  1.00  0.00           C
ATOM    344  CD1 ILE A  21      42.641  19.338   0.610  1.00  0.00           C
ATOM    345  H   ILE A  21      43.699  22.759   2.376  1.00  0.00           H
ATOM    346  HA  ILE A  21      41.650  23.928   0.610  1.00  0.00           H
ATOM    347  HB  ILE A  21      41.426  21.608  -0.215  1.00  0.00           H
ATOM    348 1HG1 ILE A  21      43.372  20.839   1.944  1.00  0.00           H
ATOM    349 2HG1 ILE A  21      41.614  20.581   2.014  1.00  0.00           H
ATOM    350 1HG2 ILE A  21      43.743  21.225  -0.984  1.00  0.00           H
ATOM    351 2HG2 ILE A  21      43.315  22.949  -1.078  1.00  0.00           H
ATOM    352 3HG2 ILE A  21      44.341  22.360   0.249  1.00  0.00           H
ATOM    353 1HD1 ILE A  21      42.789  18.528   1.324  1.00  0.00           H
ATOM    354 2HD1 ILE A  21      41.746  19.141   0.019  1.00  0.00           H
ATOM    355 3HD1 ILE A  21      43.506  19.399  -0.051  1.00  0.00           H
ATOM    356  N   ASN A  22      40.640  22.457   3.244  1.00  0.00           N
ATOM    357  CA  ASN A  22      39.453  22.502   4.124  1.00  0.00           C
ATOM    358  C   ASN A  22      38.994  23.943   4.416  1.00  0.00           C
ATOM    359  O   ASN A  22      37.788  24.208   4.445  1.00  0.00           O
ATOM    360  CB  ASN A  22      39.711  21.767   5.427  1.00  0.00           C
ATOM    361  CG  ASN A  22      39.592  20.273   5.313  1.00  0.00           C
ATOM    362  ND2 ASN A  22      40.238  19.585   6.220  1.00  0.00           N
ATOM    363  OD1 ASN A  22      38.866  19.751   4.460  1.00  0.00           O
ATOM    364  H   ASN A  22      41.520  22.134   3.621  1.00  0.00           H
ATOM    365  HA  ASN A  22      38.610  22.016   3.631  1.00  0.00           H
ATOM    366 1HB  ASN A  22      40.576  22.012   6.045  1.00  0.00           H
ATOM    367 2HB  ASN A  22      38.807  22.156   5.898  1.00  0.00           H
ATOM    368 1HD2 ASN A  22      40.204  18.585   6.207  1.00  0.00           H
ATOM    369 2HD2 ASN A  22      40.763  20.058   6.927  1.00  0.00           H
ATOM    370  N   PHE A  23      39.946  24.860   4.632  1.00  0.00           N
ATOM    371  CA  PHE A  23      39.599  26.257   4.823  1.00  0.00           C
ATOM    372  C   PHE A  23      38.992  26.777   3.524  1.00  0.00           C
ATOM    373  O   PHE A  23      37.965  27.439   3.552  1.00  0.00           O
ATOM    374  CB  PHE A  23      40.824  27.081   5.224  1.00  0.00           C
ATOM    375  CG  PHE A  23      40.552  28.553   5.344  1.00  0.00           C
ATOM    376  CD1 PHE A  23      39.949  29.072   6.481  1.00  0.00           C
ATOM    377  CD2 PHE A  23      40.897  29.423   4.321  1.00  0.00           C
ATOM    378  CE1 PHE A  23      39.698  30.426   6.592  1.00  0.00           C
ATOM    379  CE2 PHE A  23      40.648  30.777   4.429  1.00  0.00           C
ATOM    380  CZ  PHE A  23      40.046  31.279   5.567  1.00  0.00           C
ATOM    381  H   PHE A  23      40.916  24.584   4.664  1.00  0.00           H
ATOM    382  HA  PHE A  23      38.854  26.348   5.614  1.00  0.00           H
ATOM    383 1HB  PHE A  23      41.196  26.753   6.193  1.00  0.00           H
ATOM    384 2HB  PHE A  23      41.610  26.970   4.478  1.00  0.00           H
ATOM    385  HD1 PHE A  23      39.674  28.397   7.292  1.00  0.00           H
ATOM    386  HD2 PHE A  23      41.371  29.027   3.422  1.00  0.00           H
ATOM    387  HE1 PHE A  23      39.223  30.819   7.490  1.00  0.00           H
ATOM    388  HE2 PHE A  23      40.924  31.451   3.618  1.00  0.00           H
ATOM    389  HZ  PHE A  23      39.848  32.346   5.653  1.00  0.00           H
ATOM    390  N   LEU A  24      39.637  26.463   2.396  1.00  0.00           N
ATOM    391  CA  LEU A  24      39.162  26.893   1.066  1.00  0.00           C
ATOM    392  C   LEU A  24      37.782  26.304   0.711  1.00  0.00           C
ATOM    393  O   LEU A  24      36.981  26.966   0.060  1.00  0.00           O
ATOM    394  CB  LEU A  24      40.190  26.504  -0.004  1.00  0.00           C
ATOM    395  CG  LEU A  24      41.488  27.322   0.009  1.00  0.00           C
ATOM    396  CD1 LEU A  24      42.501  26.709  -0.949  1.00  0.00           C
ATOM    397  CD2 LEU A  24      41.186  28.762  -0.375  1.00  0.00           C
ATOM    398  H   LEU A  24      40.478  25.911   2.463  1.00  0.00           H
ATOM    399  HA  LEU A  24      39.032  27.975   1.058  1.00  0.00           H
ATOM    400 1HB  LEU A  24      40.391  25.480   0.308  1.00  0.00           H
ATOM    401 2HB  LEU A  24      39.753  26.501  -1.002  1.00  0.00           H
ATOM    402  HG  LEU A  24      41.861  27.321   1.034  1.00  0.00           H
ATOM    403 1HD1 LEU A  24      43.419  27.297  -0.932  1.00  0.00           H
ATOM    404 2HD1 LEU A  24      42.720  25.687  -0.641  1.00  0.00           H
ATOM    405 3HD1 LEU A  24      42.091  26.706  -1.957  1.00  0.00           H
ATOM    406 1HD2 LEU A  24      42.109  29.343  -0.364  1.00  0.00           H
ATOM    407 2HD2 LEU A  24      40.750  28.790  -1.374  1.00  0.00           H
ATOM    408 3HD2 LEU A  24      40.481  29.190   0.339  1.00  0.00           H
ATOM    409  N   THR A  25      37.516  25.068   1.145  1.00  0.00           N
ATOM    410  CA  THR A  25      36.175  24.470   1.049  1.00  0.00           C
ATOM    411  C   THR A  25      35.117  25.300   1.795  1.00  0.00           C
ATOM    412  O   THR A  25      34.069  25.625   1.234  1.00  0.00           O
ATOM    413  CB  THR A  25      36.161  23.033   1.604  1.00  0.00           C
ATOM    414  CG2 THR A  25      34.750  22.466   1.584  1.00  0.00           C
ATOM    415  OG1 THR A  25      37.017  22.202   0.810  1.00  0.00           O
ATOM    416  H   THR A  25      38.267  24.530   1.553  1.00  0.00           H
ATOM    417  HA  THR A  25      35.855  24.446   0.007  1.00  0.00           H
ATOM    418  HB  THR A  25      36.530  23.046   2.629  1.00  0.00           H
ATOM    419  HG1 THR A  25      37.896  22.589   0.776  1.00  0.00           H
ATOM    420 1HG2 THR A  25      34.761  21.451   1.980  1.00  0.00           H
ATOM    421 2HG2 THR A  25      34.098  23.089   2.196  1.00  0.00           H
ATOM    422 3HG2 THR A  25      34.380  22.452   0.559  1.00  0.00           H
ATOM    423  N   LEU A  26      35.400  25.632   3.052  1.00  0.00           N
ATOM    424  CA  LEU A  26      34.536  26.510   3.847  1.00  0.00           C
ATOM    425  C   LEU A  26      34.256  27.813   3.109  1.00  0.00           C
ATOM    426  O   LEU A  26      33.090  28.191   2.930  1.00  0.00           O
ATOM    427  CB  LEU A  26      35.177  26.798   5.211  1.00  0.00           C
ATOM    428  CG  LEU A  26      34.217  27.323   6.285  1.00  0.00           C
ATOM    429  CD1 LEU A  26      34.977  27.597   7.575  1.00  0.00           C
ATOM    430  CD2 LEU A  26      33.534  28.587   5.783  1.00  0.00           C
ATOM    431  H   LEU A  26      36.242  25.262   3.469  1.00  0.00           H
ATOM    432  HA  LEU A  26      33.573  26.027   4.006  1.00  0.00           H
ATOM    433 1HB  LEU A  26      35.510  25.792   5.466  1.00  0.00           H
ATOM    434 2HB  LEU A  26      36.042  27.455   5.119  1.00  0.00           H
ATOM    435  HG  LEU A  26      33.449  26.565   6.431  1.00  0.00           H
ATOM    436 1HD1 LEU A  26      34.287  27.970   8.333  1.00  0.00           H
ATOM    437 2HD1 LEU A  26      35.438  26.674   7.929  1.00  0.00           H
ATOM    438 3HD1 LEU A  26      35.750  28.343   7.392  1.00  0.00           H
ATOM    439 1HD2 LEU A  26      32.851  28.959   6.548  1.00  0.00           H
ATOM    440 2HD2 LEU A  26      34.286  29.346   5.566  1.00  0.00           H
ATOM    441 3HD2 LEU A  26      32.974  28.362   4.875  1.00  0.00           H
ATOM    442  N   TYR A  27      35.342  28.471   2.694  1.00  0.00           N
ATOM    443  CA  TYR A  27      35.307  29.744   1.992  1.00  0.00           C
ATOM    444  C   TYR A  27      34.436  29.689   0.738  1.00  0.00           C
ATOM    445  O   TYR A  27      33.460  30.399   0.661  1.00  0.00           O
ATOM    446  CB  TYR A  27      36.727  30.179   1.622  1.00  0.00           C
ATOM    447  CG  TYR A  27      36.786  31.450   0.805  1.00  0.00           C
ATOM    448  CD1 TYR A  27      35.811  32.427   0.936  1.00  0.00           C
ATOM    449  CD2 TYR A  27      37.819  31.670  -0.094  1.00  0.00           C
ATOM    450  CE1 TYR A  27      35.860  33.590   0.192  1.00  0.00           C
ATOM    451  CE2 TYR A  27      37.879  32.829  -0.843  1.00  0.00           C
ATOM    452  CZ  TYR A  27      36.896  33.787  -0.698  1.00  0.00           C
ATOM    453  OH  TYR A  27      36.951  34.944  -1.441  1.00  0.00           O
ATOM    454  H   TYR A  27      36.235  28.042   2.890  1.00  0.00           H
ATOM    455  HA  TYR A  27      34.861  30.508   2.631  1.00  0.00           H
ATOM    456 1HB  TYR A  27      37.275  30.321   2.555  1.00  0.00           H
ATOM    457 2HB  TYR A  27      37.176  29.362   1.058  1.00  0.00           H
ATOM    458  HD1 TYR A  27      34.995  32.266   1.640  1.00  0.00           H
ATOM    459  HD2 TYR A  27      38.592  30.909  -0.205  1.00  0.00           H
ATOM    460  HE1 TYR A  27      35.086  34.349   0.304  1.00  0.00           H
ATOM    461  HE2 TYR A  27      38.698  32.982  -1.546  1.00  0.00           H
ATOM    462  HH  TYR A  27      37.713  34.978  -2.026  1.00  0.00           H
ATOM    463  N   VAL A  28      34.814  28.837  -0.222  1.00  0.00           N
ATOM    464  CA  VAL A  28      34.069  28.644  -1.487  1.00  0.00           C
ATOM    465  C   VAL A  28      32.584  28.292  -1.300  1.00  0.00           C
ATOM    466  O   VAL A  28      31.725  28.809  -2.005  1.00  0.00           O
ATOM    467  CB  VAL A  28      34.720  27.539  -2.340  1.00  0.00           C
ATOM    468  CG1 VAL A  28      33.829  27.183  -3.521  1.00  0.00           C
ATOM    469  CG2 VAL A  28      36.093  27.979  -2.825  1.00  0.00           C
ATOM    470  H   VAL A  28      35.656  28.303  -0.060  1.00  0.00           H
ATOM    471  HA  VAL A  28      34.031  29.566  -2.068  1.00  0.00           H
ATOM    472  HB  VAL A  28      34.871  26.655  -1.720  1.00  0.00           H
ATOM    473 1HG1 VAL A  28      34.304  26.401  -4.113  1.00  0.00           H
ATOM    474 2HG1 VAL A  28      32.866  26.826  -3.155  1.00  0.00           H
ATOM    475 3HG1 VAL A  28      33.679  28.066  -4.142  1.00  0.00           H
ATOM    476 1HG2 VAL A  28      36.539  27.186  -3.426  1.00  0.00           H
ATOM    477 2HG2 VAL A  28      35.993  28.880  -3.429  1.00  0.00           H
ATOM    478 3HG2 VAL A  28      36.733  28.187  -1.966  1.00  0.00           H
ATOM    479  N   THR A  29      32.292  27.411  -0.352  1.00  0.00           N
ATOM    480  CA  THR A  29      30.923  26.940  -0.123  1.00  0.00           C
ATOM    481  C   THR A  29      30.033  28.112   0.355  1.00  0.00           C
ATOM    482  O   THR A  29      28.935  28.319  -0.170  1.00  0.00           O
ATOM    483  CB  THR A  29      30.880  25.802   0.913  1.00  0.00           C
ATOM    484  CG2 THR A  29      29.447  25.339   1.137  1.00  0.00           C
ATOM    485  OG1 THR A  29      31.666  24.698   0.447  1.00  0.00           O
ATOM    486  H   THR A  29      33.038  27.055   0.229  1.00  0.00           H
ATOM    487  HA  THR A  29      30.497  26.576  -1.059  1.00  0.00           H
ATOM    488  HB  THR A  29      31.295  26.162   1.853  1.00  0.00           H
ATOM    489  HG1 THR A  29      31.639  23.990   1.096  1.00  0.00           H
ATOM    490 1HG2 THR A  29      29.437  24.534   1.873  1.00  0.00           H
ATOM    491 2HG2 THR A  29      28.849  26.174   1.502  1.00  0.00           H
ATOM    492 3HG2 THR A  29      29.031  24.978   0.198  1.00  0.00           H
ATOM    493  N   VAL A  30      30.513  28.865   1.347  1.00  0.00           N
ATOM    494  CA  VAL A  30      29.799  30.043   1.853  1.00  0.00           C
ATOM    495  C   VAL A  30      29.891  31.242   0.911  1.00  0.00           C
ATOM    496  O   VAL A  30      29.026  32.119   0.948  1.00  0.00           O
ATOM    497  CB  VAL A  30      30.333  30.464   3.236  1.00  0.00           C
ATOM    498  CG1 VAL A  30      31.656  31.200   3.095  1.00  0.00           C
ATOM    499  CG2 VAL A  30      29.315  31.334   3.957  1.00  0.00           C
ATOM    500  H   VAL A  30      31.399  28.612   1.761  1.00  0.00           H
ATOM    501  HA  VAL A  30      28.728  29.854   1.932  1.00  0.00           H
ATOM    502  HB  VAL A  30      30.475  29.572   3.847  1.00  0.00           H
ATOM    503 1HG1 VAL A  30      32.019  31.489   4.081  1.00  0.00           H
ATOM    504 2HG1 VAL A  30      32.387  30.546   2.618  1.00  0.00           H
ATOM    505 3HG1 VAL A  30      31.513  32.092   2.485  1.00  0.00           H
ATOM    506 1HG2 VAL A  30      29.707  31.621   4.932  1.00  0.00           H
ATOM    507 2HG2 VAL A  30      29.119  32.228   3.366  1.00  0.00           H
ATOM    508 3HG2 VAL A  30      28.387  30.776   4.089  1.00  0.00           H
ATOM    509  N   GLN A  31      30.932  31.272   0.075  1.00  0.00           N
ATOM    510  CA  GLN A  31      31.133  32.349  -0.898  1.00  0.00           C
ATOM    511  C   GLN A  31      30.132  32.373  -2.050  1.00  0.00           C
ATOM    512  O   GLN A  31      29.562  33.430  -2.340  1.00  0.00           O
ATOM    513  CB  GLN A  31      32.547  32.256  -1.479  1.00  0.00           C
ATOM    514  CG  GLN A  31      32.863  33.313  -2.522  1.00  0.00           C
ATOM    515  CD  GLN A  31      34.255  33.153  -3.106  1.00  0.00           C
ATOM    516  NE2 GLN A  31      34.683  34.137  -3.889  1.00  0.00           N
ATOM    517  OE1 GLN A  31      34.939  32.158  -2.852  1.00  0.00           O
ATOM    518  H   GLN A  31      31.602  30.517   0.121  1.00  0.00           H
ATOM    519  HA  GLN A  31      31.000  33.313  -0.408  1.00  0.00           H
ATOM    520 1HB  GLN A  31      33.238  32.345  -0.640  1.00  0.00           H
ATOM    521 2HB  GLN A  31      32.641  31.264  -1.921  1.00  0.00           H
ATOM    522 1HG  GLN A  31      32.184  33.558  -3.339  1.00  0.00           H
ATOM    523 2HG  GLN A  31      32.881  34.137  -1.808  1.00  0.00           H
ATOM    524 1HE2 GLN A  31      35.593  34.087  -4.302  1.00  0.00           H
ATOM    525 2HE2 GLN A  31      34.096  34.927  -4.066  1.00  0.00           H
ATOM    526  N   HIS A  32      29.930  31.224  -2.694  1.00  0.00           N
ATOM    527  CA  HIS A  32      29.069  31.131  -3.874  1.00  0.00           C
ATOM    528  C   HIS A  32      27.634  30.702  -3.541  1.00  0.00           C
ATOM    529  O   HIS A  32      27.411  29.715  -2.823  1.00  0.00           O
ATOM    530  CB  HIS A  32      29.673  30.155  -4.889  1.00  0.00           C
ATOM    531  CG  HIS A  32      30.943  30.644  -5.511  1.00  0.00           C
ATOM    532  CD2 HIS A  32      32.237  30.456  -5.160  1.00  0.00           C
ATOM    533  ND1 HIS A  32      30.963  31.431  -6.642  1.00  0.00           N
ATOM    534  CE1 HIS A  32      32.216  31.708  -6.960  1.00  0.00           C
ATOM    535  NE2 HIS A  32      33.007  31.129  -6.077  1.00  0.00           N
ATOM    536  H   HIS A  32      30.389  30.391  -2.352  1.00  0.00           H
ATOM    537  HA  HIS A  32      28.974  32.112  -4.336  1.00  0.00           H
ATOM    538 1HB  HIS A  32      29.907  29.206  -4.405  1.00  0.00           H
ATOM    539 2HB  HIS A  32      28.972  29.983  -5.706  1.00  0.00           H
ATOM    540  HD2 HIS A  32      32.712  29.909  -4.344  1.00  0.00           H
ATOM    541  HE1 HIS A  32      32.445  32.325  -7.830  1.00  0.00           H
ATOM    542  HE2 HIS A  32      34.017  31.167  -6.068  1.00  0.00           H
ATOM    543  N   LYS A  33      26.692  31.481  -4.093  1.00  0.00           N
ATOM    544  CA  LYS A  33      25.226  31.274  -4.003  1.00  0.00           C
ATOM    545  C   LYS A  33      24.783  29.892  -4.519  1.00  0.00           C
ATOM    546  O   LYS A  33      23.832  29.306  -3.997  1.00  0.00           O
ATOM    547  CB  LYS A  33      24.490  32.370  -4.774  1.00  0.00           C
ATOM    548  CG  LYS A  33      24.554  33.746  -4.127  1.00  0.00           C
ATOM    549  CD  LYS A  33      23.803  34.782  -4.953  1.00  0.00           C
ATOM    550  CE  LYS A  33      23.876  36.159  -4.313  1.00  0.00           C
ATOM    551  NZ  LYS A  33      23.170  37.188  -5.125  1.00  0.00           N
ATOM    552  H   LYS A  33      27.045  32.271  -4.611  1.00  0.00           H
ATOM    553  HA  LYS A  33      24.913  31.310  -2.958  1.00  0.00           H
ATOM    554 1HB  LYS A  33      24.938  32.415  -5.769  1.00  0.00           H
ATOM    555 2HB  LYS A  33      23.450  32.057  -4.860  1.00  0.00           H
ATOM    556 1HG  LYS A  33      24.110  33.683  -3.133  1.00  0.00           H
ATOM    557 2HG  LYS A  33      25.599  34.041  -4.039  1.00  0.00           H
ATOM    558 1HD  LYS A  33      24.246  34.818  -5.949  1.00  0.00           H
ATOM    559 2HD  LYS A  33      22.761  34.473  -5.032  1.00  0.00           H
ATOM    560 1HE  LYS A  33      23.421  36.103  -3.326  1.00  0.00           H
ATOM    561 2HE  LYS A  33      24.926  36.435  -4.213  1.00  0.00           H
ATOM    562 1HZ  LYS A  33      23.243  38.086  -4.667  1.00  0.00           H
ATOM    563 2HZ  LYS A  33      23.593  37.243  -6.041  1.00  0.00           H
ATOM    564 3HZ  LYS A  33      22.196  36.934  -5.217  1.00  0.00           H
ATOM    565  N   LYS A  34      25.484  29.397  -5.542  1.00  0.00           N
ATOM    566  CA  LYS A  34      25.322  28.040  -6.080  1.00  0.00           C
ATOM    567  C   LYS A  34      25.578  26.947  -5.035  1.00  0.00           C
ATOM    568  O   LYS A  34      25.087  25.825  -5.167  1.00  0.00           O
ATOM    569  CB  LYS A  34      26.255  27.839  -7.276  1.00  0.00           C
ATOM    570  CG  LYS A  34      25.896  28.669  -8.501  1.00  0.00           C
ATOM    571  CD  LYS A  34      26.899  28.457  -9.626  1.00  0.00           C
ATOM    572  CE  LYS A  34      26.532  29.274 -10.855  1.00  0.00           C
ATOM    573  NZ  LYS A  34      27.523  29.103 -11.953  1.00  0.00           N
ATOM    574  H   LYS A  34      26.166  30.014  -5.960  1.00  0.00           H
ATOM    575  HA  LYS A  34      24.292  27.894  -6.408  1.00  0.00           H
ATOM    576 1HB  LYS A  34      27.261  28.097  -6.944  1.00  0.00           H
ATOM    577 2HB  LYS A  34      26.220  26.779  -7.533  1.00  0.00           H
ATOM    578 1HG  LYS A  34      24.901  28.375  -8.839  1.00  0.00           H
ATOM    579 2HG  LYS A  34      25.886  29.720  -8.216  1.00  0.00           H
ATOM    580 1HD  LYS A  34      27.886  28.755  -9.272  1.00  0.00           H
ATOM    581 2HD  LYS A  34      26.912  27.399  -9.885  1.00  0.00           H
ATOM    582 1HE  LYS A  34      25.551  28.952 -11.200  1.00  0.00           H
ATOM    583 2HE  LYS A  34      26.488  30.324 -10.567  1.00  0.00           H
ATOM    584 1HZ  LYS A  34      27.245  29.661 -12.748  1.00  0.00           H
ATOM    585 2HZ  LYS A  34      28.434  29.402 -11.635  1.00  0.00           H
ATOM    586 3HZ  LYS A  34      27.563  28.131 -12.221  1.00  0.00           H
ATOM    587  N   LEU A  35      26.348  27.288  -4.006  1.00  0.00           N
ATOM    588  CA  LEU A  35      26.598  26.391  -2.886  1.00  0.00           C
ATOM    589  C   LEU A  35      25.873  26.812  -1.599  1.00  0.00           C
ATOM    590  O   LEU A  35      26.200  26.308  -0.549  1.00  0.00           O
ATOM    591  CB  LEU A  35      28.108  26.300  -2.634  1.00  0.00           C
ATOM    592  CG  LEU A  35      28.931  25.724  -3.793  1.00  0.00           C
ATOM    593  CD1 LEU A  35      30.417  25.849  -3.492  1.00  0.00           C
ATOM    594  CD2 LEU A  35      28.546  24.268  -4.016  1.00  0.00           C
ATOM    595  H   LEU A  35      26.773  28.204  -4.007  1.00  0.00           H
ATOM    596  HA  LEU A  35      26.211  25.399  -3.119  1.00  0.00           H
ATOM    597 1HB  LEU A  35      28.331  27.358  -2.507  1.00  0.00           H
ATOM    598 2HB  LEU A  35      28.331  25.769  -1.708  1.00  0.00           H
ATOM    599  HG  LEU A  35      28.660  26.281  -4.691  1.00  0.00           H
ATOM    600 1HD1 LEU A  35      30.993  25.437  -4.321  1.00  0.00           H
ATOM    601 2HD1 LEU A  35      30.674  26.900  -3.359  1.00  0.00           H
ATOM    602 3HD1 LEU A  35      30.651  25.300  -2.580  1.00  0.00           H
ATOM    603 1HD2 LEU A  35      29.130  23.860  -4.841  1.00  0.00           H
ATOM    604 2HD2 LEU A  35      28.747  23.696  -3.109  1.00  0.00           H
ATOM    605 3HD2 LEU A  35      27.485  24.205  -4.257  1.00  0.00           H
ATOM    606  N   ARG A  36      24.895  27.726  -1.673  1.00  0.00           N
ATOM    607  CA  ARG A  36      24.038  28.056  -0.504  1.00  0.00           C
ATOM    608  C   ARG A  36      22.661  27.388  -0.580  1.00  0.00           C
ATOM    609  O   ARG A  36      21.626  28.060  -0.597  1.00  0.00           O
ATOM    610  CB  ARG A  36      23.898  29.559  -0.304  1.00  0.00           C
ATOM    611  CG  ARG A  36      25.209  30.300  -0.094  1.00  0.00           C
ATOM    612  CD  ARG A  36      25.093  31.780  -0.156  1.00  0.00           C
ATOM    613  NE  ARG A  36      26.359  32.488  -0.067  1.00  0.00           N
ATOM    614  CZ  ARG A  36      26.535  33.785  -0.389  1.00  0.00           C
ATOM    615  NH1 ARG A  36      25.541  34.506  -0.860  1.00  0.00           N
ATOM    616  NH2 ARG A  36      27.741  34.306  -0.246  1.00  0.00           N
ATOM    617  H   ARG A  36      24.737  28.203  -2.549  1.00  0.00           H
ATOM    618  HA  ARG A  36      24.501  27.685   0.409  1.00  0.00           H
ATOM    619 1HB  ARG A  36      23.401  29.953  -1.189  1.00  0.00           H
ATOM    620 2HB  ARG A  36      23.261  29.705   0.568  1.00  0.00           H
ATOM    621 1HG  ARG A  36      25.604  30.035   0.887  1.00  0.00           H
ATOM    622 2HG  ARG A  36      25.912  29.985  -0.866  1.00  0.00           H
ATOM    623 1HD  ARG A  36      24.629  32.059  -1.101  1.00  0.00           H
ATOM    624 2HD  ARG A  36      24.468  32.120   0.669  1.00  0.00           H
ATOM    625  HE  ARG A  36      27.265  32.154   0.234  1.00  0.00           H
ATOM    626 1HH1 ARG A  36      24.630  34.089  -0.980  1.00  0.00           H
ATOM    627 2HH1 ARG A  36      25.695  35.476  -1.096  1.00  0.00           H
ATOM    628 1HH2 ARG A  36      28.498  33.731   0.100  1.00  0.00           H
ATOM    629 2HH2 ARG A  36      27.901  35.274  -0.481  1.00  0.00           H
ATOM    630  N   THR A  37      22.684  26.062  -0.621  1.00  0.00           N
ATOM    631  CA  THR A  37      21.509  25.215  -0.815  1.00  0.00           C
ATOM    632  C   THR A  37      21.296  24.383   0.427  1.00  0.00           C
ATOM    633  O   THR A  37      22.206  24.239   1.202  1.00  0.00           O
ATOM    634  CB  THR A  37      21.649  24.285  -2.035  1.00  0.00           C
ATOM    635  CG2 THR A  37      22.176  25.057  -3.235  1.00  0.00           C
ATOM    636  OG1 THR A  37      22.552  23.217  -1.724  1.00  0.00           O
ATOM    637  H   THR A  37      23.590  25.628  -0.511  1.00  0.00           H
ATOM    638  HA  THR A  37      20.626  25.837  -0.960  1.00  0.00           H
ATOM    639  HB  THR A  37      20.672  23.866  -2.275  1.00  0.00           H
ATOM    640  HG1 THR A  37      22.251  22.410  -2.150  1.00  0.00           H
ATOM    641 1HG2 THR A  37      22.268  24.384  -4.087  1.00  0.00           H
ATOM    642 2HG2 THR A  37      21.485  25.863  -3.481  1.00  0.00           H
ATOM    643 3HG2 THR A  37      23.153  25.476  -2.997  1.00  0.00           H
ATOM    644  N   PRO A  38      20.099  23.832   0.611  1.00  0.00           N
ATOM    645  CA  PRO A  38      19.787  23.053   1.831  1.00  0.00           C
ATOM    646  C   PRO A  38      20.719  21.835   1.964  1.00  0.00           C
ATOM    647  O   PRO A  38      20.953  21.349   3.081  1.00  0.00           O
ATOM    648  CB  PRO A  38      18.322  22.640   1.650  1.00  0.00           C
ATOM    649  CG  PRO A  38      18.064  22.817   0.192  1.00  0.00           C
ATOM    650  CD  PRO A  38      18.893  24.004  -0.219  1.00  0.00           C
ATOM    651  HA  PRO A  38      19.937  23.630   2.755  1.00  0.00           H
ATOM    652 1HB  PRO A  38      18.156  21.599   1.961  1.00  0.00           H
ATOM    653 2HB  PRO A  38      17.649  23.268   2.252  1.00  0.00           H
ATOM    654 1HG  PRO A  38      18.352  21.918  -0.374  1.00  0.00           H
ATOM    655 2HG  PRO A  38      16.995  22.992  -0.004  1.00  0.00           H
ATOM    656 1HD  PRO A  38      19.128  23.994  -1.294  1.00  0.00           H
ATOM    657 2HD  PRO A  38      18.385  24.957  -0.011  1.00  0.00           H
ATOM    658  N   LEU A  39      21.241  21.351   0.837  1.00  0.00           N
ATOM    659  CA  LEU A  39      22.219  20.259   0.854  1.00  0.00           C
ATOM    660  C   LEU A  39      23.608  20.797   1.155  1.00  0.00           C
ATOM    661  O   LEU A  39      24.336  20.226   1.976  1.00  0.00           O
ATOM    662  CB  LEU A  39      22.213  19.510  -0.484  1.00  0.00           C
ATOM    663  CG  LEU A  39      20.924  18.740  -0.796  1.00  0.00           C
ATOM    664  CD1 LEU A  39      20.987  18.166  -2.205  1.00  0.00           C
ATOM    665  CD2 LEU A  39      20.731  17.632   0.230  1.00  0.00           C
ATOM    666  H   LEU A  39      20.958  21.745  -0.048  1.00  0.00           H
ATOM    667  HA  LEU A  39      21.968  19.558   1.649  1.00  0.00           H
ATOM    668 1HB  LEU A  39      22.316  20.356  -1.162  1.00  0.00           H
ATOM    669 2HB  LEU A  39      23.080  18.857  -0.584  1.00  0.00           H
ATOM    670  HG  LEU A  39      20.094  19.440  -0.690  1.00  0.00           H
ATOM    671 1HD1 LEU A  39      20.067  17.621  -2.418  1.00  0.00           H
ATOM    672 2HD1 LEU A  39      21.100  18.977  -2.924  1.00  0.00           H
ATOM    673 3HD1 LEU A  39      21.835  17.488  -2.284  1.00  0.00           H
ATOM    674 1HD2 LEU A  39      19.814  17.086   0.007  1.00  0.00           H
ATOM    675 2HD2 LEU A  39      21.580  16.949   0.191  1.00  0.00           H
ATOM    676 3HD2 LEU A  39      20.662  18.068   1.227  1.00  0.00           H
ATOM    677  N   ASN A  40      23.968  21.900   0.503  1.00  0.00           N
ATOM    678  CA  ASN A  40      25.321  22.468   0.652  1.00  0.00           C
ATOM    679  C   ASN A  40      25.616  23.155   1.994  1.00  0.00           C
ATOM    680  O   ASN A  40      26.791  23.313   2.355  1.00  0.00           O
ATOM    681  CB  ASN A  40      25.604  23.446  -0.474  1.00  0.00           C
ATOM    682  CG  ASN A  40      25.916  22.784  -1.787  1.00  0.00           C
ATOM    683  ND2 ASN A  40      25.077  23.038  -2.760  1.00  0.00           N
ATOM    684  OD1 ASN A  40      26.942  22.112  -1.939  1.00  0.00           O
ATOM    685  H   ASN A  40      23.306  22.358  -0.107  1.00  0.00           H
ATOM    686  HA  ASN A  40      26.065  21.671   0.604  1.00  0.00           H
ATOM    687 1HB  ASN A  40      24.948  24.300  -0.649  1.00  0.00           H
ATOM    688 2HB  ASN A  40      26.536  23.792  -0.025  1.00  0.00           H
ATOM    689 1HD2 ASN A  40      25.221  22.631  -3.662  1.00  0.00           H
ATOM    690 2HD2 ASN A  40      24.293  23.638  -2.601  1.00  0.00           H
ATOM    691  N   TYR A  41      24.579  23.558   2.728  1.00  0.00           N
ATOM    692  CA  TYR A  41      24.770  24.147   4.065  1.00  0.00           C
ATOM    693  C   TYR A  41      25.354  23.075   4.982  1.00  0.00           C
ATOM    694  O   TYR A  41      26.270  23.355   5.736  1.00  0.00           O
ATOM    695  CB  TYR A  41      23.454  24.683   4.633  1.00  0.00           C
ATOM    696  CG  TYR A  41      23.064  26.044   4.098  1.00  0.00           C
ATOM    697  CD1 TYR A  41      21.881  26.222   3.396  1.00  0.00           C
ATOM    698  CD2 TYR A  41      23.881  27.147   4.300  1.00  0.00           C
ATOM    699  CE1 TYR A  41      21.521  27.462   2.905  1.00  0.00           C
ATOM    700  CE2 TYR A  41      23.531  28.392   3.814  1.00  0.00           C
ATOM    701  CZ  TYR A  41      22.349  28.546   3.117  1.00  0.00           C
ATOM    702  OH  TYR A  41      21.996  29.784   2.632  1.00  0.00           O
ATOM    703  H   TYR A  41      23.643  23.459   2.363  1.00  0.00           H
ATOM    704  HA  TYR A  41      25.476  24.975   4.008  1.00  0.00           H
ATOM    705 1HB  TYR A  41      22.675  23.959   4.385  1.00  0.00           H
ATOM    706 2HB  TYR A  41      23.568  24.738   5.715  1.00  0.00           H
ATOM    707  HD1 TYR A  41      21.232  25.361   3.233  1.00  0.00           H
ATOM    708  HD2 TYR A  41      24.812  27.019   4.851  1.00  0.00           H
ATOM    709  HE1 TYR A  41      20.589  27.587   2.355  1.00  0.00           H
ATOM    710  HE2 TYR A  41      24.186  29.247   3.982  1.00  0.00           H
ATOM    711  HH  TYR A  41      21.202  29.762   2.091  1.00  0.00           H
ATOM    712  N   ILE A  42      24.820  21.855   4.909  1.00  0.00           N
ATOM    713  CA  ILE A  42      25.293  20.741   5.746  1.00  0.00           C
ATOM    714  C   ILE A  42      26.654  20.239   5.285  1.00  0.00           C
ATOM    715  O   ILE A  42      27.493  19.864   6.110  1.00  0.00           O
ATOM    716  CB  ILE A  42      24.302  19.563   5.741  1.00  0.00           C
ATOM    717  CG1 ILE A  42      22.976  19.979   6.383  1.00  0.00           C
ATOM    718  CG2 ILE A  42      24.895  18.365   6.466  1.00  0.00           C
ATOM    719  CD1 ILE A  42      21.860  18.978   6.183  1.00  0.00           C
ATOM    720  H   ILE A  42      24.066  21.694   4.256  1.00  0.00           H
ATOM    721  HA  ILE A  42      25.453  21.072   6.771  1.00  0.00           H
ATOM    722  HB  ILE A  42      24.079  19.290   4.710  1.00  0.00           H
ATOM    723 1HG1 ILE A  42      23.158  20.111   7.449  1.00  0.00           H
ATOM    724 2HG1 ILE A  42      22.688  20.934   5.944  1.00  0.00           H
ATOM    725 1HG2 ILE A  42      24.182  17.542   6.454  1.00  0.00           H
ATOM    726 2HG2 ILE A  42      25.813  18.056   5.968  1.00  0.00           H
ATOM    727 3HG2 ILE A  42      25.117  18.637   7.499  1.00  0.00           H
ATOM    728 1HD1 ILE A  42      20.952  19.342   6.665  1.00  0.00           H
ATOM    729 2HD1 ILE A  42      21.675  18.847   5.116  1.00  0.00           H
ATOM    730 3HD1 ILE A  42      22.144  18.023   6.622  1.00  0.00           H
ATOM    731  N   LEU A  43      26.868  20.229   3.968  1.00  0.00           N
ATOM    732  CA  LEU A  43      28.178  19.909   3.423  1.00  0.00           C
ATOM    733  C   LEU A  43      29.214  20.893   3.958  1.00  0.00           C
ATOM    734  O   LEU A  43      30.342  20.498   4.271  1.00  0.00           O
ATOM    735  CB  LEU A  43      28.144  19.933   1.891  1.00  0.00           C
ATOM    736  CG  LEU A  43      27.258  18.863   1.240  1.00  0.00           C
ATOM    737  CD1 LEU A  43      27.175  19.096  -0.262  1.00  0.00           C
ATOM    738  CD2 LEU A  43      27.822  17.483   1.542  1.00  0.00           C
ATOM    739  H   LEU A  43      26.112  20.446   3.335  1.00  0.00           H
ATOM    740  HA  LEU A  43      28.476  18.914   3.752  1.00  0.00           H
ATOM    741 1HB  LEU A  43      27.711  20.921   1.739  1.00  0.00           H
ATOM    742 2HB  LEU A  43      29.146  19.907   1.464  1.00  0.00           H
ATOM    743  HG  LEU A  43      26.274  18.930   1.707  1.00  0.00           H
ATOM    744 1HD1 LEU A  43      26.543  18.332  -0.715  1.00  0.00           H
ATOM    745 2HD1 LEU A  43      26.747  20.080  -0.454  1.00  0.00           H
ATOM    746 3HD1 LEU A  43      28.173  19.044  -0.694  1.00  0.00           H
ATOM    747 1HD2 LEU A  43      27.191  16.724   1.079  1.00  0.00           H
ATOM    748 2HD2 LEU A  43      28.833  17.408   1.142  1.00  0.00           H
ATOM    749 3HD2 LEU A  43      27.846  17.326   2.620  1.00  0.00           H
ATOM    750  N   LEU A  44      28.830  22.171   4.060  1.00  0.00           N
ATOM    751  CA  LEU A  44      29.681  23.167   4.703  1.00  0.00           C
ATOM    752  C   LEU A  44      29.985  22.740   6.127  1.00  0.00           C
ATOM    753  O   LEU A  44      31.153  22.698   6.518  1.00  0.00           O
ATOM    754  CB  LEU A  44      29.012  24.548   4.685  1.00  0.00           C
ATOM    755  CG  LEU A  44      29.971  25.740   4.801  1.00  0.00           C
ATOM    756  CD1 LEU A  44      29.207  27.043   4.616  1.00  0.00           C
ATOM    757  CD2 LEU A  44      30.662  25.707   6.156  1.00  0.00           C
ATOM    758  H   LEU A  44      27.936  22.456   3.685  1.00  0.00           H
ATOM    759  HA  LEU A  44      30.630  23.234   4.173  1.00  0.00           H
ATOM    760 1HB  LEU A  44      28.572  24.518   3.689  1.00  0.00           H
ATOM    761 2HB  LEU A  44      28.221  24.622   5.430  1.00  0.00           H
ATOM    762  HG  LEU A  44      30.736  25.617   4.034  1.00  0.00           H
ATOM    763 1HD1 LEU A  44      29.896  27.884   4.701  1.00  0.00           H
ATOM    764 2HD1 LEU A  44      28.740  27.056   3.632  1.00  0.00           H
ATOM    765 3HD1 LEU A  44      28.439  27.127   5.384  1.00  0.00           H
ATOM    766 1HD2 LEU A  44      31.344  26.554   6.237  1.00  0.00           H
ATOM    767 2HD2 LEU A  44      29.915  25.764   6.948  1.00  0.00           H
ATOM    768 3HD2 LEU A  44      31.225  24.778   6.256  1.00  0.00           H
ATOM    769  N   ASN A  45      28.944  22.423   6.894  1.00  0.00           N
ATOM    770  CA  ASN A  45      29.111  22.006   8.287  1.00  0.00           C
ATOM    771  C   ASN A  45      30.138  20.853   8.392  1.00  0.00           C
ATOM    772  O   ASN A  45      30.971  20.830   9.309  1.00  0.00           O
ATOM    773  CB  ASN A  45      27.785  21.599   8.904  1.00  0.00           C
ATOM    774  CG  ASN A  45      27.852  21.375  10.389  1.00  0.00           C
ATOM    775  ND2 ASN A  45      27.512  20.179  10.796  1.00  0.00           N
ATOM    776  OD1 ASN A  45      28.279  22.251  11.151  1.00  0.00           O
ATOM    777  H   ASN A  45      28.014  22.473   6.504  1.00  0.00           H
ATOM    778  HA  ASN A  45      29.508  22.834   8.877  1.00  0.00           H
ATOM    779 1HB  ASN A  45      26.868  22.140   8.665  1.00  0.00           H
ATOM    780 2HB  ASN A  45      27.777  20.631   8.403  1.00  0.00           H
ATOM    781 1HD2 ASN A  45      27.532  19.958  11.772  1.00  0.00           H
ATOM    782 2HD2 ASN A  45      27.231  19.486  10.133  1.00  0.00           H
ATOM    783  N   LEU A  46      30.071  19.918   7.447  1.00  0.00           N
ATOM    784  CA  LEU A  46      30.989  18.771   7.378  1.00  0.00           C
ATOM    785  C   LEU A  46      32.440  19.241   7.165  1.00  0.00           C
ATOM    786  O   LEU A  46      33.366  18.738   7.812  1.00  0.00           O
ATOM    787  CB  LEU A  46      30.562  17.817   6.255  1.00  0.00           C
ATOM    788  CG  LEU A  46      29.258  17.051   6.510  1.00  0.00           C
ATOM    789  CD1 LEU A  46      28.864  16.262   5.268  1.00  0.00           C
ATOM    790  CD2 LEU A  46      29.438  16.123   7.702  1.00  0.00           C
ATOM    791  H   LEU A  46      29.349  20.014   6.746  1.00  0.00           H
ATOM    792  HA  LEU A  46      30.971  18.232   8.325  1.00  0.00           H
ATOM    793 1HB  LEU A  46      30.420  18.540   5.454  1.00  0.00           H
ATOM    794 2HB  LEU A  46      31.362  17.128   5.985  1.00  0.00           H
ATOM    795  HG  LEU A  46      28.496  17.785   6.771  1.00  0.00           H
ATOM    796 1HD1 LEU A  46      27.938  15.721   5.458  1.00  0.00           H
ATOM    797 2HD1 LEU A  46      28.718  16.947   4.434  1.00  0.00           H
ATOM    798 3HD1 LEU A  46      29.654  15.553   5.022  1.00  0.00           H
ATOM    799 1HD2 LEU A  46      28.511  15.579   7.883  1.00  0.00           H
ATOM    800 2HD2 LEU A  46      30.241  15.415   7.496  1.00  0.00           H
ATOM    801 3HD2 LEU A  46      29.692  16.710   8.585  1.00  0.00           H
ATOM    802  N   ALA A  47      32.626  20.207   6.262  1.00  0.00           N
ATOM    803  CA  ALA A  47      33.926  20.874   6.058  1.00  0.00           C
ATOM    804  C   ALA A  47      34.472  21.601   7.317  1.00  0.00           C
ATOM    805  O   ALA A  47      35.672  21.569   7.568  1.00  0.00           O
ATOM    806  CB  ALA A  47      33.811  21.857   4.901  1.00  0.00           C
ATOM    807  H   ALA A  47      31.835  20.485   5.699  1.00  0.00           H
ATOM    808  HA  ALA A  47      34.672  20.119   5.812  1.00  0.00           H
ATOM    809 1HB  ALA A  47      34.779  22.329   4.729  1.00  0.00           H
ATOM    810 2HB  ALA A  47      33.502  21.325   4.001  1.00  0.00           H
ATOM    811 3HB  ALA A  47      33.074  22.619   5.143  1.00  0.00           H
ATOM    812  N   VAL A  48      33.600  22.246   8.096  1.00  0.00           N
ATOM    813  CA  VAL A  48      34.012  22.836   9.405  1.00  0.00           C
ATOM    814  C   VAL A  48      34.447  21.761  10.394  1.00  0.00           C
ATOM    815  O   VAL A  48      35.419  21.953  11.111  1.00  0.00           O
ATOM    816  CB  VAL A  48      32.878  23.657  10.047  1.00  0.00           C
ATOM    817  CG1 VAL A  48      33.267  24.091  11.453  1.00  0.00           C
ATOM    818  CG2 VAL A  48      32.547  24.869   9.189  1.00  0.00           C
ATOM    819  H   VAL A  48      32.639  22.339   7.796  1.00  0.00           H
ATOM    820  HA  VAL A  48      34.883  23.480   9.292  1.00  0.00           H
ATOM    821  HB  VAL A  48      31.978  23.045  10.092  1.00  0.00           H
ATOM    822 1HG1 VAL A  48      32.454  24.671  11.892  1.00  0.00           H
ATOM    823 2HG1 VAL A  48      33.455  23.210  12.066  1.00  0.00           H
ATOM    824 3HG1 VAL A  48      34.166  24.704  11.409  1.00  0.00           H
ATOM    825 1HG2 VAL A  48      31.745  25.439   9.657  1.00  0.00           H
ATOM    826 2HG2 VAL A  48      33.432  25.500   9.095  1.00  0.00           H
ATOM    827 3HG2 VAL A  48      32.228  24.539   8.201  1.00  0.00           H
ATOM    828  N   ALA A  49      33.721  20.640  10.423  1.00  0.00           N
ATOM    829  CA  ALA A  49      34.088  19.478  11.223  1.00  0.00           C
ATOM    830  C   ALA A  49      35.440  18.914  10.779  1.00  0.00           C
ATOM    831  O   ALA A  49      36.234  18.470  11.602  1.00  0.00           O
ATOM    832  CB  ALA A  49      33.003  18.414  11.134  1.00  0.00           C
ATOM    833  H   ALA A  49      32.883  20.606   9.860  1.00  0.00           H
ATOM    834  HA  ALA A  49      34.187  19.788  12.262  1.00  0.00           H
ATOM    835 1HB  ALA A  49      33.290  17.554  11.739  1.00  0.00           H
ATOM    836 2HB  ALA A  49      32.063  18.820  11.506  1.00  0.00           H
ATOM    837 3HB  ALA A  49      32.881  18.104  10.098  1.00  0.00           H
ATOM    838  N   ASP A  50      35.691  18.935   9.480  1.00  0.00           N
ATOM    839  CA  ASP A  50      37.001  18.563   8.940  1.00  0.00           C
ATOM    840  C   ASP A  50      38.100  19.448   9.522  1.00  0.00           C
ATOM    841  O   ASP A  50      39.128  18.943   9.966  1.00  0.00           O
ATOM    842  CB  ASP A  50      37.002  18.658   7.413  1.00  0.00           C
ATOM    843  CG  ASP A  50      36.116  17.632   6.719  1.00  0.00           C
ATOM    844  OD1 ASP A  50      35.713  16.691   7.361  1.00  0.00           O
ATOM    845  OD2 ASP A  50      35.722  17.875   5.603  1.00  0.00           O
ATOM    846  H   ASP A  50      34.959  19.215   8.843  1.00  0.00           H
ATOM    847  HA  ASP A  50      37.240  17.538   9.225  1.00  0.00           H
ATOM    848 1HB  ASP A  50      36.764  19.654   7.039  1.00  0.00           H
ATOM    849 2HB  ASP A  50      38.049  18.431   7.208  1.00  0.00           H
ATOM    850  N   LEU A  51      37.896  20.758   9.518  1.00  0.00           N
ATOM    851  CA  LEU A  51      38.890  21.665  10.131  1.00  0.00           C
ATOM    852  C   LEU A  51      39.084  21.343  11.609  1.00  0.00           C
ATOM    853  O   LEU A  51      40.206  21.356  12.101  1.00  0.00           O
ATOM    854  CB  LEU A  51      38.461  23.129   9.962  1.00  0.00           C
ATOM    855  CG  LEU A  51      38.588  23.687   8.540  1.00  0.00           C
ATOM    856  CD1 LEU A  51      37.887  25.035   8.443  1.00  0.00           C
ATOM    857  CD2 LEU A  51      40.059  23.816   8.174  1.00  0.00           C
ATOM    858  H   LEU A  51      37.065  21.150   9.099  1.00  0.00           H
ATOM    859  HA  LEU A  51      39.857  21.527   9.649  1.00  0.00           H
ATOM    860 1HB  LEU A  51      37.411  23.038  10.235  1.00  0.00           H
ATOM    861 2HB  LEU A  51      38.966  23.782  10.674  1.00  0.00           H
ATOM    862  HG  LEU A  51      38.139  22.958   7.864  1.00  0.00           H
ATOM    863 1HD1 LEU A  51      37.983  25.423   7.428  1.00  0.00           H
ATOM    864 2HD1 LEU A  51      36.831  24.914   8.686  1.00  0.00           H
ATOM    865 3HD1 LEU A  51      38.345  25.734   9.143  1.00  0.00           H
ATOM    866 1HD2 LEU A  51      40.148  24.212   7.162  1.00  0.00           H
ATOM    867 2HD2 LEU A  51      40.551  24.492   8.873  1.00  0.00           H
ATOM    868 3HD2 LEU A  51      40.534  22.836   8.223  1.00  0.00           H
ATOM    869  N   PHE A  52      37.991  21.050  12.310  1.00  0.00           N
ATOM    870  CA  PHE A  52      38.054  20.669  13.738  1.00  0.00           C
ATOM    871  C   PHE A  52      38.932  19.401  13.950  1.00  0.00           C
ATOM    872  O   PHE A  52      39.784  19.382  14.841  1.00  0.00           O
ATOM    873  CB  PHE A  52      36.645  20.434  14.285  1.00  0.00           C
ATOM    874  CG  PHE A  52      35.837  21.690  14.439  1.00  0.00           C
ATOM    875  CD1 PHE A  52      36.459  22.929  14.497  1.00  0.00           C
ATOM    876  CD2 PHE A  52      34.455  21.637  14.528  1.00  0.00           C
ATOM    877  CE1 PHE A  52      35.716  24.086  14.639  1.00  0.00           C
ATOM    878  CE2 PHE A  52      33.710  22.793  14.668  1.00  0.00           C
ATOM    879  CZ  PHE A  52      34.342  24.018  14.725  1.00  0.00           C
ATOM    880  H   PHE A  52      37.093  21.091  11.851  1.00  0.00           H
ATOM    881  HA  PHE A  52      38.525  21.467  14.314  1.00  0.00           H
ATOM    882 1HB  PHE A  52      36.085  19.784  13.614  1.00  0.00           H
ATOM    883 2HB  PHE A  52      36.699  19.976  15.272  1.00  0.00           H
ATOM    884  HD1 PHE A  52      37.546  22.983  14.428  1.00  0.00           H
ATOM    885  HD2 PHE A  52      33.955  20.668  14.485  1.00  0.00           H
ATOM    886  HE1 PHE A  52      36.218  25.053  14.683  1.00  0.00           H
ATOM    887  HE2 PHE A  52      32.623  22.736  14.737  1.00  0.00           H
ATOM    888  HZ  PHE A  52      33.755  24.929  14.837  1.00  0.00           H
ATOM    889  N   MET A  53      38.718  18.365  13.138  1.00  0.00           N
ATOM    890  CA  MET A  53      39.474  17.105  13.275  1.00  0.00           C
ATOM    891  C   MET A  53      40.959  17.328  12.978  1.00  0.00           C
ATOM    892  O   MET A  53      41.825  16.762  13.639  1.00  0.00           O
ATOM    893  CB  MET A  53      38.905  16.036  12.345  1.00  0.00           C
ATOM    894  CG  MET A  53      37.542  15.501  12.758  1.00  0.00           C
ATOM    895  SD  MET A  53      37.020  14.087  11.768  1.00  0.00           S
ATOM    896  CE  MET A  53      36.437  14.906  10.287  1.00  0.00           C
ATOM    897  H   MET A  53      38.022  18.443  12.411  1.00  0.00           H
ATOM    898  HA  MET A  53      39.409  16.742  14.300  1.00  0.00           H
ATOM    899 1HB  MET A  53      38.835  16.484  11.353  1.00  0.00           H
ATOM    900 2HB  MET A  53      39.625  15.217  12.323  1.00  0.00           H
ATOM    901 1HG  MET A  53      37.597  15.205  13.805  1.00  0.00           H
ATOM    902 2HG  MET A  53      36.814  16.305  12.646  1.00  0.00           H
ATOM    903 1HE  MET A  53      36.080  14.162   9.575  1.00  0.00           H
ATOM    904 2HE  MET A  53      35.623  15.586  10.543  1.00  0.00           H
ATOM    905 3HE  MET A  53      37.255  15.473   9.840  1.00  0.00           H
ATOM    906  N   VAL A  54      41.236  18.159  11.979  1.00  0.00           N
ATOM    907  CA  VAL A  54      42.608  18.554  11.644  1.00  0.00           C
ATOM    908  C   VAL A  54      43.364  19.352  12.696  1.00  0.00           C
ATOM    909  O   VAL A  54      44.535  19.079  12.937  1.00  0.00           O
ATOM    910  CB  VAL A  54      42.621  19.376  10.342  1.00  0.00           C
ATOM    911  CG1 VAL A  54      43.998  19.980  10.107  1.00  0.00           C
ATOM    912  CG2 VAL A  54      42.212  18.509   9.161  1.00  0.00           C
ATOM    913  H   VAL A  54      40.470  18.530  11.434  1.00  0.00           H
ATOM    914  HA  VAL A  54      43.255  17.683  11.528  1.00  0.00           H
ATOM    915  HB  VAL A  54      41.884  20.175  10.420  1.00  0.00           H
ATOM    916 1HG1 VAL A  54      43.989  20.557   9.182  1.00  0.00           H
ATOM    917 2HG1 VAL A  54      44.256  20.633  10.940  1.00  0.00           H
ATOM    918 3HG1 VAL A  54      44.736  19.181  10.027  1.00  0.00           H
ATOM    919 1HG2 VAL A  54      42.226  19.106   8.249  1.00  0.00           H
ATOM    920 2HG2 VAL A  54      42.911  17.678   9.061  1.00  0.00           H
ATOM    921 3HG2 VAL A  54      41.206  18.122   9.324  1.00  0.00           H
ATOM    922  N   PHE A  55      42.699  20.331  13.315  1.00  0.00           N
ATOM    923  CA  PHE A  55      43.280  21.111  14.423  1.00  0.00           C
ATOM    924  C   PHE A  55      43.510  20.318  15.716  1.00  0.00           C
ATOM    925  O   PHE A  55      44.625  20.269  16.235  1.00  0.00           O
ATOM    926  CB  PHE A  55      42.383  22.313  14.725  1.00  0.00           C
ATOM    927  CG  PHE A  55      42.930  23.225  15.787  1.00  0.00           C
ATOM    928  CD1 PHE A  55      44.232  23.080  16.242  1.00  0.00           C
ATOM    929  CD2 PHE A  55      42.143  24.228  16.333  1.00  0.00           C
ATOM    930  CE1 PHE A  55      44.737  23.920  17.218  1.00  0.00           C
ATOM    931  CE2 PHE A  55      42.645  25.068  17.308  1.00  0.00           C
ATOM    932  CZ  PHE A  55      43.943  24.913  17.751  1.00  0.00           C
ATOM    933  H   PHE A  55      41.760  20.540  13.005  1.00  0.00           H
ATOM    934  HA  PHE A  55      44.272  21.467  14.145  1.00  0.00           H
ATOM    935 1HB  PHE A  55      42.253  22.919  13.831  1.00  0.00           H
ATOM    936 2HB  PHE A  55      41.409  21.975  15.078  1.00  0.00           H
ATOM    937  HD1 PHE A  55      44.860  22.296  15.819  1.00  0.00           H
ATOM    938  HD2 PHE A  55      41.118  24.350  15.983  1.00  0.00           H
ATOM    939  HE1 PHE A  55      45.761  23.795  17.566  1.00  0.00           H
ATOM    940  HE2 PHE A  55      42.016  25.853  17.729  1.00  0.00           H
ATOM    941  HZ  PHE A  55      44.339  25.574  18.522  1.00  0.00           H
ATOM    942  N   GLY A  56      42.452  19.708  16.228  1.00  0.00           N
ATOM    943  CA  GLY A  56      42.522  18.935  17.462  1.00  0.00           C
ATOM    944  C   GLY A  56      43.360  17.688  17.353  1.00  0.00           C
ATOM    945  O   GLY A  56      44.171  17.458  18.227  1.00  0.00           O
ATOM    946  H   GLY A  56      41.569  19.784  15.743  1.00  0.00           H
ATOM    947 1HA  GLY A  56      42.953  19.557  18.247  1.00  0.00           H
ATOM    948 2HA  GLY A  56      41.516  18.634  17.750  1.00  0.00           H
ATOM    949  N   GLY A  57      43.172  16.890  16.298  1.00  0.00           N
ATOM    950  CA  GLY A  57      43.896  15.614  16.147  1.00  0.00           C
ATOM    951  C   GLY A  57      45.010  15.677  15.109  1.00  0.00           C
ATOM    952  O   GLY A  57      46.164  15.729  15.463  1.00  0.00           O
ATOM    953  H   GLY A  57      42.513  17.170  15.584  1.00  0.00           H
ATOM    954 1HA  GLY A  57      44.342  15.342  17.103  1.00  0.00           H
ATOM    955 2HA  GLY A  57      43.193  14.840  15.840  1.00  0.00           H
ATOM    956  N   PHE A  58      44.663  15.676  13.830  1.00  0.00           N
ATOM    957  CA  PHE A  58      45.678  15.472  12.752  1.00  0.00           C
ATOM    958  C   PHE A  58      47.045  16.171  12.962  1.00  0.00           C
ATOM    959  O   PHE A  58      48.070  15.484  12.928  1.00  0.00           O
ATOM    960  CB  PHE A  58      45.093  15.933  11.416  1.00  0.00           C
ATOM    961  CG  PHE A  58      45.945  15.585  10.229  1.00  0.00           C
ATOM    962  CD1 PHE A  58      46.074  14.269   9.812  1.00  0.00           C
ATOM    963  CD2 PHE A  58      46.621  16.573   9.527  1.00  0.00           C
ATOM    964  CE1 PHE A  58      46.858  13.948   8.719  1.00  0.00           C
ATOM    965  CE2 PHE A  58      47.404  16.255   8.435  1.00  0.00           C
ATOM    966  CZ  PHE A  58      47.523  14.940   8.031  1.00  0.00           C
ATOM    967  H   PHE A  58      43.696  15.813  13.576  1.00  0.00           H
ATOM    968  HA  PHE A  58      45.940  14.415  12.685  1.00  0.00           H
ATOM    969 1HB  PHE A  58      44.123  15.468  11.251  1.00  0.00           H
ATOM    970 2HB  PHE A  58      44.980  17.017  11.411  1.00  0.00           H
ATOM    971  HD1 PHE A  58      45.547  13.484  10.355  1.00  0.00           H
ATOM    972  HD2 PHE A  58      46.526  17.611   9.847  1.00  0.00           H
ATOM    973  HE1 PHE A  58      46.951  12.909   8.402  1.00  0.00           H
ATOM    974  HE2 PHE A  58      47.928  17.041   7.892  1.00  0.00           H
ATOM    975  HZ  PHE A  58      48.141  14.688   7.172  1.00  0.00           H
ATOM    976  N   THR A  59      47.074  17.512  13.183  1.00  0.00           N
ATOM    977  CA  THR A  59      48.382  18.149  13.438  1.00  0.00           C
ATOM    978  C   THR A  59      49.160  17.575  14.626  1.00  0.00           C
ATOM    979  O   THR A  59      50.355  17.324  14.501  1.00  0.00           O
ATOM    980  CB  THR A  59      48.212  19.663  13.667  1.00  0.00           C
ATOM    981  CG2 THR A  59      49.543  20.298  14.040  1.00  0.00           C
ATOM    982  OG1 THR A  59      47.711  20.277  12.474  1.00  0.00           O
ATOM    983  H   THR A  59      46.241  18.083  13.178  1.00  0.00           H
ATOM    984  HA  THR A  59      49.042  17.990  12.585  1.00  0.00           H
ATOM    985  HB  THR A  59      47.497  19.820  14.474  1.00  0.00           H
ATOM    986  HG1 THR A  59      47.605  21.220  12.620  1.00  0.00           H
ATOM    987 1HG2 THR A  59      49.403  21.368  14.199  1.00  0.00           H
ATOM    988 2HG2 THR A  59      49.921  19.841  14.954  1.00  0.00           H
ATOM    989 3HG2 THR A  59      50.258  20.142  13.233  1.00  0.00           H
ATOM    990  N   THR A  60      48.483  17.374  15.754  1.00  0.00           N
ATOM    991  CA  THR A  60      49.150  16.950  16.989  1.00  0.00           C
ATOM    992  C   THR A  60      49.557  15.489  16.972  1.00  0.00           C
ATOM    993  O   THR A  60      50.639  15.156  17.455  1.00  0.00           O
ATOM    994  CB  THR A  60      48.255  17.190  18.219  1.00  0.00           C
ATOM    995  CG2 THR A  60      48.949  16.715  19.486  1.00  0.00           C
ATOM    996  OG1 THR A  60      47.962  18.589  18.334  1.00  0.00           O
ATOM    997  H   THR A  60      47.484  17.518  15.759  1.00  0.00           H
ATOM    998  HA  THR A  60      50.080  17.507  17.116  1.00  0.00           H
ATOM    999  HB  THR A  60      47.322  16.642  18.088  1.00  0.00           H
ATOM   1000  HG1 THR A  60      47.986  18.845  19.260  1.00  0.00           H
ATOM   1001 1HG2 THR A  60      48.300  16.892  20.343  1.00  0.00           H
ATOM   1002 2HG2 THR A  60      49.162  15.649  19.405  1.00  0.00           H
ATOM   1003 3HG2 THR A  60      49.881  17.263  19.616  1.00  0.00           H
ATOM   1004  N   THR A  61      48.706  14.623  16.431  1.00  0.00           N
ATOM   1005  CA  THR A  61      49.011  13.193  16.363  1.00  0.00           C
ATOM   1006  C   THR A  61      50.307  12.984  15.594  1.00  0.00           C
ATOM   1007  O   THR A  61      51.164  12.221  16.030  1.00  0.00           O
ATOM   1008  CB  THR A  61      47.881  12.392  15.688  1.00  0.00           C
ATOM   1009  CG2 THR A  61      48.249  10.918  15.604  1.00  0.00           C
ATOM   1010  OG1 THR A  61      46.672  12.536  16.444  1.00  0.00           O
ATOM   1011  H   THR A  61      47.829  14.958  16.059  1.00  0.00           H
ATOM   1012  HA  THR A  61      49.158  12.798  17.369  1.00  0.00           H
ATOM   1013  HB  THR A  61      47.720  12.783  14.684  1.00  0.00           H
ATOM   1014  HG1 THR A  61      46.826  12.259  17.350  1.00  0.00           H
ATOM   1015 1HG2 THR A  61      47.439  10.369  15.124  1.00  0.00           H
ATOM   1016 2HG2 THR A  61      49.161  10.804  15.020  1.00  0.00           H
ATOM   1017 3HG2 THR A  61      48.408  10.526  16.608  1.00  0.00           H
ATOM   1018  N   LEU A  62      50.440  13.674  14.450  1.00  0.00           N
ATOM   1019  CA  LEU A  62      51.621  13.576  13.568  1.00  0.00           C
ATOM   1020  C   LEU A  62      52.911  13.945  14.291  1.00  0.00           C
ATOM   1021  O   LEU A  62      53.853  13.146  14.337  1.00  0.00           O
ATOM   1022  CB  LEU A  62      51.440  14.472  12.336  1.00  0.00           C
ATOM   1023  CG  LEU A  62      50.417  13.971  11.309  1.00  0.00           C
ATOM   1024  CD1 LEU A  62      50.268  14.987  10.184  1.00  0.00           C
ATOM   1025  CD2 LEU A  62      50.862  12.623  10.763  1.00  0.00           C
ATOM   1026  H   LEU A  62      49.683  14.290  14.190  1.00  0.00           H
ATOM   1027  HA  LEU A  62      51.747  12.544  13.238  1.00  0.00           H
ATOM   1028 1HB  LEU A  62      51.069  15.372  12.826  1.00  0.00           H
ATOM   1029 2HB  LEU A  62      52.392  14.689  11.851  1.00  0.00           H
ATOM   1030  HG  LEU A  62      49.475  13.824  11.836  1.00  0.00           H
ATOM   1031 1HD1 LEU A  62      49.539  14.623   9.459  1.00  0.00           H
ATOM   1032 2HD1 LEU A  62      49.926  15.938  10.594  1.00  0.00           H
ATOM   1033 3HD1 LEU A  62      51.229  15.128   9.692  1.00  0.00           H
ATOM   1034 1HD2 LEU A  62      50.134  12.269  10.034  1.00  0.00           H
ATOM   1035 2HD2 LEU A  62      51.835  12.728  10.284  1.00  0.00           H
ATOM   1036 3HD2 LEU A  62      50.936  11.906  11.580  1.00  0.00           H
ATOM   1037  N   TYR A  63      52.930  15.163  14.847  1.00  0.00           N
ATOM   1038  CA  TYR A  63      54.068  15.688  15.619  1.00  0.00           C
ATOM   1039  C   TYR A  63      54.431  14.785  16.786  1.00  0.00           C
ATOM   1040  O   TYR A  63      55.570  14.365  16.898  1.00  0.00           O
ATOM   1041  CB  TYR A  63      53.761  17.096  16.136  1.00  0.00           C
ATOM   1042  CG  TYR A  63      54.860  17.688  16.990  1.00  0.00           C
ATOM   1043  CD1 TYR A  63      56.005  18.217  16.413  1.00  0.00           C
ATOM   1044  CD2 TYR A  63      54.747  17.718  18.372  1.00  0.00           C
ATOM   1045  CE1 TYR A  63      57.012  18.759  17.188  1.00  0.00           C
ATOM   1046  CE2 TYR A  63      55.747  18.258  19.158  1.00  0.00           C
ATOM   1047  CZ  TYR A  63      56.879  18.778  18.562  1.00  0.00           C
ATOM   1048  OH  TYR A  63      57.877  19.318  19.340  1.00  0.00           O
ATOM   1049  H   TYR A  63      52.112  15.742  14.722  1.00  0.00           H
ATOM   1050  HA  TYR A  63      54.954  15.737  14.985  1.00  0.00           H
ATOM   1051 1HB  TYR A  63      53.596  17.730  15.265  1.00  0.00           H
ATOM   1052 2HB  TYR A  63      52.843  17.031  16.719  1.00  0.00           H
ATOM   1053  HD1 TYR A  63      56.103  18.198  15.327  1.00  0.00           H
ATOM   1054  HD2 TYR A  63      53.852  17.306  18.837  1.00  0.00           H
ATOM   1055  HE1 TYR A  63      57.906  19.170  16.721  1.00  0.00           H
ATOM   1056  HE2 TYR A  63      55.641  18.272  20.243  1.00  0.00           H
ATOM   1057  HH  TYR A  63      58.617  19.649  18.824  1.00  0.00           H
ATOM   1058  N   THR A  64      53.449  14.500  17.639  1.00  0.00           N
ATOM   1059  CA  THR A  64      53.625  13.648  18.817  1.00  0.00           C
ATOM   1060  C   THR A  64      54.283  12.311  18.466  1.00  0.00           C
ATOM   1061  O   THR A  64      55.231  11.899  19.128  1.00  0.00           O
ATOM   1062  CB  THR A  64      52.279  13.374  19.514  1.00  0.00           C
ATOM   1063  CG2 THR A  64      52.498  12.631  20.824  1.00  0.00           C
ATOM   1064  OG1 THR A  64      51.613  14.616  19.779  1.00  0.00           O
ATOM   1065  H   THR A  64      52.541  14.899  17.451  1.00  0.00           H
ATOM   1066  HA  THR A  64      54.296  14.134  19.528  1.00  0.00           H
ATOM   1067  HB  THR A  64      51.655  12.770  18.855  1.00  0.00           H
ATOM   1068  HG1 THR A  64      51.002  14.500  20.511  1.00  0.00           H
ATOM   1069 1HG2 THR A  64      51.537  12.445  21.301  1.00  0.00           H
ATOM   1070 2HG2 THR A  64      52.994  11.681  20.623  1.00  0.00           H
ATOM   1071 3HG2 THR A  64      53.120  13.234  21.483  1.00  0.00           H
ATOM   1072  N   SER A  65      53.777  11.650  17.429  1.00  0.00           N
ATOM   1073  CA  SER A  65      54.336  10.378  16.961  1.00  0.00           C
ATOM   1074  C   SER A  65      55.856  10.430  16.789  1.00  0.00           C
ATOM   1075  O   SER A  65      56.538   9.419  16.993  1.00  0.00           O
ATOM   1076  CB  SER A  65      53.681   9.981  15.652  1.00  0.00           C
ATOM   1077  OG  SER A  65      52.318   9.691  15.813  1.00  0.00           O
ATOM   1078  H   SER A  65      52.978  12.042  16.951  1.00  0.00           H
ATOM   1079  HA  SER A  65      54.082   9.531  17.600  1.00  0.00           H
ATOM   1080 1HB  SER A  65      53.787  10.804  14.946  1.00  0.00           H
ATOM   1081 2HB  SER A  65      54.187   9.099  15.261  1.00  0.00           H
ATOM   1082  HG  SER A  65      51.814  10.507  15.795  1.00  0.00           H
ATOM   1083  N   LEU A  66      56.374  11.598  16.418  1.00  0.00           N
ATOM   1084  CA  LEU A  66      57.826  11.796  16.259  1.00  0.00           C
ATOM   1085  C   LEU A  66      58.472  12.552  17.424  1.00  0.00           C
ATOM   1086  O   LEU A  66      59.697  12.520  17.571  1.00  0.00           O
ATOM   1087  CB  LEU A  66      58.104  12.539  14.945  1.00  0.00           C
ATOM   1088  CG  LEU A  66      57.604  11.833  13.679  1.00  0.00           C
ATOM   1089  CD1 LEU A  66      57.826  12.722  12.463  1.00  0.00           C
ATOM   1090  CD2 LEU A  66      58.330  10.505  13.516  1.00  0.00           C
ATOM   1091  H   LEU A  66      55.750  12.371  16.240  1.00  0.00           H
ATOM   1092  HA  LEU A  66      58.327  10.828  16.237  1.00  0.00           H
ATOM   1093 1HB  LEU A  66      57.521  13.441  15.125  1.00  0.00           H
ATOM   1094 2HB  LEU A  66      59.158  12.799  14.845  1.00  0.00           H
ATOM   1095  HG  LEU A  66      56.545  11.617  13.824  1.00  0.00           H
ATOM   1096 1HD1 LEU A  66      57.468  12.214  11.569  1.00  0.00           H
ATOM   1097 2HD1 LEU A  66      57.278  13.657  12.591  1.00  0.00           H
ATOM   1098 3HD1 LEU A  66      58.889  12.935  12.358  1.00  0.00           H
ATOM   1099 1HD2 LEU A  66      57.973  10.005  12.615  1.00  0.00           H
ATOM   1100 2HD2 LEU A  66      59.402  10.685  13.431  1.00  0.00           H
ATOM   1101 3HD2 LEU A  66      58.135   9.874  14.383  1.00  0.00           H
ATOM   1102  N   HIS A  67      57.658  13.223  18.236  1.00  0.00           N
ATOM   1103  CA  HIS A  67      58.171  14.092  19.289  1.00  0.00           C
ATOM   1104  C   HIS A  67      57.294  14.007  20.531  1.00  0.00           C
ATOM   1105  O   HIS A  67      57.029  15.014  21.186  1.00  0.00           O
ATOM   1106  CB  HIS A  67      58.257  15.544  18.803  1.00  0.00           C
ATOM   1107  CG  HIS A  67      59.134  15.725  17.604  1.00  0.00           C
ATOM   1108  CD2 HIS A  67      58.833  15.907  16.297  1.00  0.00           C
ATOM   1109  ND1 HIS A  67      60.511  15.733  17.684  1.00  0.00           N
ATOM   1110  CE1 HIS A  67      61.018  15.911  16.476  1.00  0.00           C
ATOM   1111  NE2 HIS A  67      60.021  16.020  15.619  1.00  0.00           N
ATOM   1112  H   HIS A  67      56.659  13.128  18.120  1.00  0.00           H
ATOM   1113  HA  HIS A  67      59.167  13.763  19.583  1.00  0.00           H
ATOM   1114 1HB  HIS A  67      57.267  15.906  18.522  1.00  0.00           H
ATOM   1115 2HB  HIS A  67      58.666  16.178  19.589  1.00  0.00           H
ATOM   1116  HD2 HIS A  67      57.888  15.972  15.757  1.00  0.00           H
ATOM   1117  HE1 HIS A  67      62.097  15.946  16.328  1.00  0.00           H
ATOM   1118  HE2 HIS A  67      60.108  16.163  14.622  1.00  0.00           H
ATOM   1119  N   GLY A  68      56.846  12.798  20.850  1.00  0.00           N
ATOM   1120  CA  GLY A  68      55.996  12.578  22.015  1.00  0.00           C
ATOM   1121  C   GLY A  68      56.717  12.903  23.316  1.00  0.00           C
ATOM   1122  O   GLY A  68      56.086  13.097  24.356  1.00  0.00           O
ATOM   1123  H   GLY A  68      57.101  12.010  20.273  1.00  0.00           H
ATOM   1124 1HA  GLY A  68      55.114  13.215  21.936  1.00  0.00           H
ATOM   1125 2HA  GLY A  68      55.687  11.534  22.038  1.00  0.00           H
ATOM   1126  N   TYR A  69      58.043  12.960  23.253  1.00  0.00           N
ATOM   1127  CA  TYR A  69      58.848  13.365  24.400  1.00  0.00           C
ATOM   1128  C   TYR A  69      58.588  14.821  24.763  1.00  0.00           C
ATOM   1129  O   TYR A  69      58.866  15.251  25.882  1.00  0.00           O
ATOM   1130  CB  TYR A  69      60.336  13.152  24.114  1.00  0.00           C
ATOM   1131  CG  TYR A  69      60.865  13.984  22.967  1.00  0.00           C
ATOM   1132  CD1 TYR A  69      61.228  15.309  23.156  1.00  0.00           C
ATOM   1133  CD2 TYR A  69      61.001  13.441  21.698  1.00  0.00           C
ATOM   1134  CE1 TYR A  69      61.711  16.074  22.113  1.00  0.00           C
ATOM   1135  CE2 TYR A  69      61.483  14.196  20.647  1.00  0.00           C
ATOM   1136  CZ  TYR A  69      61.838  15.513  20.858  1.00  0.00           C
ATOM   1137  OH  TYR A  69      62.321  16.269  19.815  1.00  0.00           O
ATOM   1138  H   TYR A  69      58.506  12.718  22.389  1.00  0.00           H
ATOM   1139  HA  TYR A  69      58.572  12.771  25.273  1.00  0.00           H
ATOM   1140 1HB  TYR A  69      60.880  13.403  25.026  1.00  0.00           H
ATOM   1141 2HB  TYR A  69      60.472  12.094  23.889  1.00  0.00           H
ATOM   1142  HD1 TYR A  69      61.126  15.746  24.150  1.00  0.00           H
ATOM   1143  HD2 TYR A  69      60.720  12.400  21.538  1.00  0.00           H
ATOM   1144  HE1 TYR A  69      61.993  17.114  22.275  1.00  0.00           H
ATOM   1145  HE2 TYR A  69      61.583  13.750  19.656  1.00  0.00           H
ATOM   1146  HH  TYR A  69      61.794  16.185  19.015  1.00  0.00           H
ATOM   1147  N   PHE A  70      58.052  15.576  23.811  1.00  0.00           N
ATOM   1148  CA  PHE A  70      57.608  16.940  24.073  1.00  0.00           C
ATOM   1149  C   PHE A  70      56.441  16.984  25.052  1.00  0.00           C
ATOM   1150  O   PHE A  70      55.415  16.338  24.839  1.00  0.00           O
ATOM   1151  CB  PHE A  70      57.216  17.629  22.764  1.00  0.00           C
ATOM   1152  CG  PHE A  70      56.703  19.029  22.947  1.00  0.00           C
ATOM   1153  CD1 PHE A  70      57.581  20.086  23.135  1.00  0.00           C
ATOM   1154  CD2 PHE A  70      55.341  19.292  22.931  1.00  0.00           C
ATOM   1155  CE1 PHE A  70      57.110  21.374  23.303  1.00  0.00           C
ATOM   1156  CE2 PHE A  70      54.868  20.579  23.098  1.00  0.00           C
ATOM   1157  CZ  PHE A  70      55.754  21.621  23.285  1.00  0.00           C
ATOM   1158  H   PHE A  70      57.950  15.197  22.881  1.00  0.00           H
ATOM   1159  HA  PHE A  70      58.414  17.509  24.539  1.00  0.00           H
ATOM   1160 1HB  PHE A  70      58.079  17.697  22.103  1.00  0.00           H
ATOM   1161 2HB  PHE A  70      56.423  17.069  22.270  1.00  0.00           H
ATOM   1162  HD1 PHE A  70      58.654  19.891  23.149  1.00  0.00           H
ATOM   1163  HD2 PHE A  70      54.642  18.469  22.784  1.00  0.00           H
ATOM   1164  HE1 PHE A  70      57.810  22.195  23.450  1.00  0.00           H
ATOM   1165  HE2 PHE A  70      53.795  20.772  23.084  1.00  0.00           H
ATOM   1166  HZ  PHE A  70      55.381  22.636  23.418  1.00  0.00           H
ATOM   1167  N   VAL A  71      56.628  17.751  26.085  1.00  0.00           N
ATOM   1168  CA  VAL A  71      55.564  17.864  27.076  1.00  0.00           C
ATOM   1169  C   VAL A  71      54.455  18.766  26.551  1.00  0.00           C
ATOM   1170  O   VAL A  71      54.660  19.963  26.345  1.00  0.00           O
ATOM   1171  CB  VAL A  71      56.084  18.418  28.415  1.00  0.00           C
ATOM   1172  CG1 VAL A  71      54.941  18.580  29.405  1.00  0.00           C
ATOM   1173  CG2 VAL A  71      57.158  17.506  28.988  1.00  0.00           C
ATOM   1174  H   VAL A  71      57.488  18.261  26.227  1.00  0.00           H
ATOM   1175  HA  VAL A  71      55.079  16.904  27.260  1.00  0.00           H
ATOM   1176  HB  VAL A  71      56.553  19.387  28.239  1.00  0.00           H
ATOM   1177 1HG1 VAL A  71      55.327  18.972  30.346  1.00  0.00           H
ATOM   1178 2HG1 VAL A  71      54.202  19.271  28.999  1.00  0.00           H
ATOM   1179 3HG1 VAL A  71      54.472  17.611  29.581  1.00  0.00           H
ATOM   1180 1HG2 VAL A  71      57.515  17.913  29.933  1.00  0.00           H
ATOM   1181 2HG2 VAL A  71      56.740  16.513  29.154  1.00  0.00           H
ATOM   1182 3HG2 VAL A  71      57.990  17.437  28.286  1.00  0.00           H
ATOM   1183  N   PHE A  72      53.278  18.187  26.338  1.00  0.00           N
ATOM   1184  CA  PHE A  72      52.115  18.951  25.904  1.00  0.00           C
ATOM   1185  C   PHE A  72      51.345  19.519  27.090  1.00  0.00           C
ATOM   1186  O   PHE A  72      50.879  18.776  27.954  1.00  0.00           O
ATOM   1187  CB  PHE A  72      51.193  18.078  25.051  1.00  0.00           C
ATOM   1188  CG  PHE A  72      51.822  17.603  23.772  1.00  0.00           C
ATOM   1189  CD1 PHE A  72      52.587  16.446  23.747  1.00  0.00           C
ATOM   1190  CD2 PHE A  72      51.651  18.311  22.592  1.00  0.00           C
ATOM   1191  CE1 PHE A  72      53.167  16.007  22.571  1.00  0.00           C
ATOM   1192  CE2 PHE A  72      52.229  17.874  21.415  1.00  0.00           C
ATOM   1193  CZ  PHE A  72      52.988  16.721  21.405  1.00  0.00           C
ATOM   1194  H   PHE A  72      53.187  17.191  26.481  1.00  0.00           H
ATOM   1195  HA  PHE A  72      52.438  19.805  25.307  1.00  0.00           H
ATOM   1196 1HB  PHE A  72      50.901  17.188  25.604  1.00  0.00           H
ATOM   1197 2HB  PHE A  72      50.302  18.640  24.769  1.00  0.00           H
ATOM   1198  HD1 PHE A  72      52.728  15.881  24.669  1.00  0.00           H
ATOM   1199  HD2 PHE A  72      51.053  19.222  22.600  1.00  0.00           H
ATOM   1200  HE1 PHE A  72      53.766  15.097  22.566  1.00  0.00           H
ATOM   1201  HE2 PHE A  72      52.086  18.440  20.495  1.00  0.00           H
ATOM   1202  HZ  PHE A  72      53.444  16.377  20.480  1.00  0.00           H
ATOM   1203  N   GLY A  73      51.215  20.841  27.127  1.00  0.00           N
ATOM   1204  CA  GLY A  73      50.501  21.511  28.207  1.00  0.00           C
ATOM   1205  C   GLY A  73      49.111  20.913  28.380  1.00  0.00           C
ATOM   1206  O   GLY A  73      48.337  20.830  27.425  1.00  0.00           O
ATOM   1207  H   GLY A  73      51.620  21.395  26.387  1.00  0.00           H
ATOM   1208 1HA  GLY A  73      51.057  21.392  29.137  1.00  0.00           H
ATOM   1209 2HA  GLY A  73      50.406  22.571  27.975  1.00  0.00           H
ATOM   1210  N   PRO A  74      48.799  20.496  29.602  1.00  0.00           N
ATOM   1211  CA  PRO A  74      47.504  19.851  29.901  1.00  0.00           C
ATOM   1212  C   PRO A  74      46.258  20.600  29.455  1.00  0.00           C
ATOM   1213  O   PRO A  74      45.308  19.951  29.004  1.00  0.00           O
ATOM   1214  CB  PRO A  74      47.533  19.707  31.426  1.00  0.00           C
ATOM   1215  CG  PRO A  74      48.980  19.570  31.758  1.00  0.00           C
ATOM   1216  CD  PRO A  74      49.698  20.485  30.803  1.00  0.00           C
ATOM   1217  HA  PRO A  74      47.381  18.885  29.390  1.00  0.00           H
ATOM   1218 1HB  PRO A  74      47.092  20.584  31.923  1.00  0.00           H
ATOM   1219 2HB  PRO A  74      46.963  18.827  31.759  1.00  0.00           H
ATOM   1220 1HG  PRO A  74      49.177  19.854  32.803  1.00  0.00           H
ATOM   1221 2HG  PRO A  74      49.318  18.530  31.639  1.00  0.00           H
ATOM   1222 1HD  PRO A  74      49.823  21.499  31.213  1.00  0.00           H
ATOM   1223 2HD  PRO A  74      50.701  20.116  30.547  1.00  0.00           H
ATOM   1224  N   THR A  75      46.241  21.931  29.571  1.00  0.00           N
ATOM   1225  CA  THR A  75      45.104  22.699  29.055  1.00  0.00           C
ATOM   1226  C   THR A  75      45.034  22.592  27.552  1.00  0.00           C
ATOM   1227  O   THR A  75      43.948  22.441  26.986  1.00  0.00           O
ATOM   1228  CB  THR A  75      45.186  24.186  29.446  1.00  0.00           C
ATOM   1229  CG2 THR A  75      44.022  24.961  28.847  1.00  0.00           C
ATOM   1230  OG1 THR A  75      45.153  24.311  30.874  1.00  0.00           O
ATOM   1231  H   THR A  75      47.006  22.421  30.013  1.00  0.00           H
ATOM   1232  HA  THR A  75      44.173  22.291  29.450  1.00  0.00           H
ATOM   1233  HB  THR A  75      46.125  24.600  29.077  1.00  0.00           H
ATOM   1234  HG1 THR A  75      44.790  23.507  31.256  1.00  0.00           H
ATOM   1235 1HG2 THR A  75      44.097  26.009  29.134  1.00  0.00           H
ATOM   1236 2HG2 THR A  75      44.052  24.877  27.760  1.00  0.00           H
ATOM   1237 3HG2 THR A  75      43.083  24.549  29.217  1.00  0.00           H
ATOM   1238  N   GLY A  76      46.199  22.671  26.916  1.00  0.00           N
ATOM   1239  CA  GLY A  76      46.282  22.455  25.489  1.00  0.00           C
ATOM   1240  C   GLY A  76      45.831  21.021  25.079  1.00  0.00           C
ATOM   1241  O   GLY A  76      45.199  20.876  24.051  1.00  0.00           O
ATOM   1242  H   GLY A  76      47.040  22.885  27.431  1.00  0.00           H
ATOM   1243 1HA  GLY A  76      45.640  23.176  24.982  1.00  0.00           H
ATOM   1244 2HA  GLY A  76      47.313  22.597  25.168  1.00  0.00           H
ATOM   1245  N   CYS A  77      46.151  19.992  25.871  1.00  0.00           N
ATOM   1246  CA  CYS A  77      45.662  18.623  25.583  1.00  0.00           C
ATOM   1247  C   CYS A  77      44.143  18.559  25.639  1.00  0.00           C
ATOM   1248  O   CYS A  77      43.509  17.879  24.824  1.00  0.00           O
ATOM   1249  CB  CYS A  77      46.270  17.793  26.714  1.00  0.00           C
ATOM   1250  SG  CYS A  77      48.068  17.613  26.626  1.00  0.00           S
ATOM   1251  H   CYS A  77      46.737  20.146  26.679  1.00  0.00           H
ATOM   1252  HA  CYS A  77      46.018  18.227  24.632  1.00  0.00           H
ATOM   1253 1HB  CYS A  77      46.059  18.256  27.677  1.00  0.00           H
ATOM   1254 2HB  CYS A  77      45.865  16.782  26.698  1.00  0.00           H
ATOM   1255  N   ASN A  78      43.581  19.275  26.605  1.00  0.00           N
ATOM   1256  CA  ASN A  78      42.137  19.436  26.731  1.00  0.00           C
ATOM   1257  C   ASN A  78      41.519  20.109  25.493  1.00  0.00           C
ATOM   1258  O   ASN A  78      40.491  19.646  24.988  1.00  0.00           O
ATOM   1259  CB  ASN A  78      41.788  20.218  27.984  1.00  0.00           C
ATOM   1260  CG  ASN A  78      42.030  19.459  29.259  1.00  0.00           C
ATOM   1261  ND2 ASN A  78      42.088  20.185  30.347  1.00  0.00           N
ATOM   1262  OD1 ASN A  78      42.090  18.224  29.269  1.00  0.00           O
ATOM   1263  H   ASN A  78      44.187  19.723  27.276  1.00  0.00           H
ATOM   1264  HA  ASN A  78      41.661  18.457  26.806  1.00  0.00           H
ATOM   1265 1HB  ASN A  78      42.124  21.247  28.112  1.00  0.00           H
ATOM   1266 2HB  ASN A  78      40.719  20.208  27.768  1.00  0.00           H
ATOM   1267 1HD2 ASN A  78      42.248  19.747  31.231  1.00  0.00           H
ATOM   1268 2HD2 ASN A  78      41.974  21.177  30.292  1.00  0.00           H
ATOM   1269  N   LEU A  79      42.143  21.193  25.013  1.00  0.00           N
ATOM   1270  CA  LEU A  79      41.641  21.908  23.833  1.00  0.00           C
ATOM   1271  C   LEU A  79      41.671  20.980  22.625  1.00  0.00           C
ATOM   1272  O   LEU A  79      40.717  20.942  21.845  1.00  0.00           O
ATOM   1273  CB  LEU A  79      42.472  23.171  23.567  1.00  0.00           C
ATOM   1274  CG  LEU A  79      42.318  24.285  24.610  1.00  0.00           C
ATOM   1275  CD1 LEU A  79      43.339  25.384  24.354  1.00  0.00           C
ATOM   1276  CD2 LEU A  79      40.902  24.840  24.556  1.00  0.00           C
ATOM   1277  H   LEU A  79      42.977  21.528  25.472  1.00  0.00           H
ATOM   1278  HA  LEU A  79      40.605  22.202  23.997  1.00  0.00           H
ATOM   1279 1HB  LEU A  79      43.471  22.740  23.624  1.00  0.00           H
ATOM   1280 2HB  LEU A  79      42.301  23.561  22.564  1.00  0.00           H
ATOM   1281  HG  LEU A  79      42.461  23.832  25.591  1.00  0.00           H
ATOM   1282 1HD1 LEU A  79      43.223  26.171  25.099  1.00  0.00           H
ATOM   1283 2HD1 LEU A  79      44.345  24.970  24.420  1.00  0.00           H
ATOM   1284 3HD1 LEU A  79      43.183  25.801  23.359  1.00  0.00           H
ATOM   1285 1HD2 LEU A  79      40.795  25.631  25.298  1.00  0.00           H
ATOM   1286 2HD2 LEU A  79      40.707  25.244  23.561  1.00  0.00           H
ATOM   1287 3HD2 LEU A  79      40.189  24.044  24.769  1.00  0.00           H
ATOM   1288  N   GLU A  80      42.775  20.243  22.490  1.00  0.00           N
ATOM   1289  CA  GLU A  80      42.982  19.271  21.413  1.00  0.00           C
ATOM   1290  C   GLU A  80      41.883  18.231  21.421  1.00  0.00           C
ATOM   1291  O   GLU A  80      41.328  17.933  20.378  1.00  0.00           O
ATOM   1292  CB  GLU A  80      44.347  18.591  21.543  1.00  0.00           C
ATOM   1293  CG  GLU A  80      45.528  19.476  21.170  1.00  0.00           C
ATOM   1294  CD  GLU A  80      46.831  18.855  21.590  1.00  0.00           C
ATOM   1295  OE1 GLU A  80      46.800  17.885  22.308  1.00  0.00           O
ATOM   1296  OE2 GLU A  80      47.852  19.279  21.104  1.00  0.00           O
ATOM   1297  H   GLU A  80      43.501  20.374  23.181  1.00  0.00           H
ATOM   1298  HA  GLU A  80      42.939  19.776  20.447  1.00  0.00           H
ATOM   1299 1HB  GLU A  80      44.447  18.273  22.581  1.00  0.00           H
ATOM   1300 2HB  GLU A  80      44.330  17.716  20.894  1.00  0.00           H
ATOM   1301 1HG  GLU A  80      45.568  19.720  20.108  1.00  0.00           H
ATOM   1302 2HG  GLU A  80      45.358  20.386  21.744  1.00  0.00           H
ATOM   1303  N   GLY A  81      41.580  17.698  22.609  1.00  0.00           N
ATOM   1304  CA  GLY A  81      40.456  16.781  22.791  1.00  0.00           C
ATOM   1305  C   GLY A  81      39.113  17.381  22.404  1.00  0.00           C
ATOM   1306  O   GLY A  81      38.309  16.708  21.762  1.00  0.00           O
ATOM   1307  H   GLY A  81      42.152  17.940  23.406  1.00  0.00           H
ATOM   1308 1HA  GLY A  81      40.615  15.895  22.177  1.00  0.00           H
ATOM   1309 2HA  GLY A  81      40.401  16.489  23.840  1.00  0.00           H
ATOM   1310  N   PHE A  82      38.874  18.637  22.789  1.00  0.00           N
ATOM   1311  CA  PHE A  82      37.641  19.365  22.405  1.00  0.00           C
ATOM   1312  C   PHE A  82      37.396  19.412  20.887  1.00  0.00           C
ATOM   1313  O   PHE A  82      36.287  19.093  20.427  1.00  0.00           O
ATOM   1314  CB  PHE A  82      37.686  20.792  22.954  1.00  0.00           C
ATOM   1315  CG  PHE A  82      37.742  20.863  24.453  1.00  0.00           C
ATOM   1316  CD1 PHE A  82      37.454  19.748  25.225  1.00  0.00           C
ATOM   1317  CD2 PHE A  82      38.081  22.045  25.094  1.00  0.00           C
ATOM   1318  CE1 PHE A  82      37.506  19.812  26.606  1.00  0.00           C
ATOM   1319  CE2 PHE A  82      38.134  22.112  26.473  1.00  0.00           C
ATOM   1320  CZ  PHE A  82      37.846  20.993  27.229  1.00  0.00           C
ATOM   1321  H   PHE A  82      39.563  19.104  23.364  1.00  0.00           H
ATOM   1322  HA  PHE A  82      36.768  18.855  22.815  1.00  0.00           H
ATOM   1323 1HB  PHE A  82      38.571  21.309  22.584  1.00  0.00           H
ATOM   1324 2HB  PHE A  82      36.794  21.338  22.649  1.00  0.00           H
ATOM   1325  HD1 PHE A  82      37.187  18.813  24.733  1.00  0.00           H
ATOM   1326  HD2 PHE A  82      38.309  22.929  24.497  1.00  0.00           H
ATOM   1327  HE1 PHE A  82      37.278  18.928  27.201  1.00  0.00           H
ATOM   1328  HE2 PHE A  82      38.403  23.046  26.964  1.00  0.00           H
ATOM   1329  HZ  PHE A  82      37.885  21.045  28.317  1.00  0.00           H
ATOM   1330  N   PHE A  83      38.422  19.810  20.125  1.00  0.00           N
ATOM   1331  CA  PHE A  83      38.317  19.966  18.659  1.00  0.00           C
ATOM   1332  C   PHE A  83      38.244  18.602  17.983  1.00  0.00           C
ATOM   1333  O   PHE A  83      37.470  18.403  17.038  1.00  0.00           O
ATOM   1334  CB  PHE A  83      39.501  20.763  18.107  1.00  0.00           C
ATOM   1335  CG  PHE A  83      39.394  22.243  18.336  1.00  0.00           C
ATOM   1336  CD1 PHE A  83      40.176  22.870  19.295  1.00  0.00           C
ATOM   1337  CD2 PHE A  83      38.512  23.013  17.593  1.00  0.00           C
ATOM   1338  CE1 PHE A  83      40.078  24.232  19.506  1.00  0.00           C
ATOM   1339  CE2 PHE A  83      38.413  24.375  17.800  1.00  0.00           C
ATOM   1340  CZ  PHE A  83      39.197  24.985  18.759  1.00  0.00           C
ATOM   1341  H   PHE A  83      39.303  20.009  20.578  1.00  0.00           H
ATOM   1342  HA  PHE A  83      37.398  20.498  18.409  1.00  0.00           H
ATOM   1343 1HB  PHE A  83      40.425  20.440  18.584  1.00  0.00           H
ATOM   1344 2HB  PHE A  83      39.579  20.619  17.031  1.00  0.00           H
ATOM   1345  HD1 PHE A  83      40.873  22.274  19.885  1.00  0.00           H
ATOM   1346  HD2 PHE A  83      37.892  22.532  16.836  1.00  0.00           H
ATOM   1347  HE1 PHE A  83      40.698  24.711  20.264  1.00  0.00           H
ATOM   1348  HE2 PHE A  83      37.716  24.969  17.209  1.00  0.00           H
ATOM   1349  HZ  PHE A  83      39.119  26.058  18.926  1.00  0.00           H
ATOM   1350  N   ALA A  84      39.062  17.682  18.480  1.00  0.00           N
ATOM   1351  CA  ALA A  84      39.140  16.313  17.982  1.00  0.00           C
ATOM   1352  C   ALA A  84      37.741  15.693  18.024  1.00  0.00           C
ATOM   1353  O   ALA A  84      37.238  15.241  17.006  1.00  0.00           O
ATOM   1354  CB  ALA A  84      40.131  15.493  18.794  1.00  0.00           C
ATOM   1355  H   ALA A  84      39.657  17.962  19.247  1.00  0.00           H
ATOM   1356  HA  ALA A  84      39.482  16.337  16.947  1.00  0.00           H
ATOM   1357 1HB  ALA A  84      40.156  14.472  18.412  1.00  0.00           H
ATOM   1358 2HB  ALA A  84      41.124  15.935  18.711  1.00  0.00           H
ATOM   1359 3HB  ALA A  84      39.824  15.482  19.838  1.00  0.00           H
ATOM   1360  N   THR A  85      37.133  15.693  19.207  1.00  0.00           N
ATOM   1361  CA  THR A  85      35.818  15.082  19.447  1.00  0.00           C
ATOM   1362  C   THR A  85      34.651  15.916  18.854  1.00  0.00           C
ATOM   1363  O   THR A  85      33.635  15.340  18.452  1.00  0.00           O
ATOM   1364  CB  THR A  85      35.572  14.882  20.954  1.00  0.00           C
ATOM   1365  CG2 THR A  85      36.585  13.906  21.534  1.00  0.00           C
ATOM   1366  OG1 THR A  85      35.684  16.140  21.631  1.00  0.00           O
ATOM   1367  H   THR A  85      37.614  16.142  19.973  1.00  0.00           H
ATOM   1368  HA  THR A  85      35.764  14.114  18.946  1.00  0.00           H
ATOM   1369  HB  THR A  85      34.566  14.489  21.100  1.00  0.00           H
ATOM   1370  HG1 THR A  85      35.089  16.153  22.383  1.00  0.00           H
ATOM   1371 1HG2 THR A  85      36.395  13.777  22.599  1.00  0.00           H
ATOM   1372 2HG2 THR A  85      36.494  12.945  21.029  1.00  0.00           H
ATOM   1373 3HG2 THR A  85      37.591  14.298  21.389  1.00  0.00           H
ATOM   1374  N   LEU A  86      34.808  17.250  18.807  1.00  0.00           N
ATOM   1375  CA  LEU A  86      33.809  18.151  18.177  1.00  0.00           C
ATOM   1376  C   LEU A  86      33.622  17.847  16.703  1.00  0.00           C
ATOM   1377  O   LEU A  86      32.507  17.583  16.258  1.00  0.00           O
ATOM   1378  CB  LEU A  86      34.224  19.617  18.354  1.00  0.00           C
ATOM   1379  CG  LEU A  86      33.250  20.646  17.763  1.00  0.00           C
ATOM   1380  CD1 LEU A  86      31.881  20.502  18.413  1.00  0.00           C
ATOM   1381  CD2 LEU A  86      33.802  22.048  17.973  1.00  0.00           C
ATOM   1382  H   LEU A  86      35.639  17.648  19.219  1.00  0.00           H
ATOM   1383  HA  LEU A  86      32.837  18.002  18.645  1.00  0.00           H
ATOM   1384 1HB  LEU A  86      34.213  19.675  19.441  1.00  0.00           H
ATOM   1385 2HB  LEU A  86      35.234  19.797  17.990  1.00  0.00           H
ATOM   1386  HG  LEU A  86      33.200  20.464  16.689  1.00  0.00           H
ATOM   1387 1HD1 LEU A  86      31.197  21.235  17.986  1.00  0.00           H
ATOM   1388 2HD1 LEU A  86      31.494  19.498  18.230  1.00  0.00           H
ATOM   1389 3HD1 LEU A  86      31.968  20.668  19.485  1.00  0.00           H
ATOM   1390 1HD2 LEU A  86      33.110  22.777  17.551  1.00  0.00           H
ATOM   1391 2HD2 LEU A  86      33.923  22.236  19.039  1.00  0.00           H
ATOM   1392 3HD2 LEU A  86      34.768  22.136  17.476  1.00  0.00           H
ATOM   1393  N   GLY A  87      34.729  17.893  15.962  1.00  0.00           N
ATOM   1394  CA  GLY A  87      34.745  17.566  14.533  1.00  0.00           C
ATOM   1395  C   GLY A  87      34.344  16.129  14.258  1.00  0.00           C
ATOM   1396  O   GLY A  87      33.494  15.886  13.387  1.00  0.00           O
ATOM   1397  H   GLY A  87      35.590  18.166  16.415  1.00  0.00           H
ATOM   1398 1HA  GLY A  87      34.049  18.222  14.010  1.00  0.00           H
ATOM   1399 2HA  GLY A  87      35.751  17.721  14.143  1.00  0.00           H
ATOM   1400  N   GLY A  88      34.940  15.185  14.987  1.00  0.00           N
ATOM   1401  CA  GLY A  88      34.639  13.761  14.780  1.00  0.00           C
ATOM   1402  C   GLY A  88      33.137  13.477  14.966  1.00  0.00           C
ATOM   1403  O   GLY A  88      32.527  12.799  14.120  1.00  0.00           O
ATOM   1404  H   GLY A  88      35.612  15.449  15.694  1.00  0.00           H
ATOM   1405 1HA  GLY A  88      34.931  13.478  13.768  1.00  0.00           H
ATOM   1406 2HA  GLY A  88      35.204  13.169  15.499  1.00  0.00           H
ATOM   1407  N   GLU A  89      32.554  13.997  16.060  1.00  0.00           N
ATOM   1408  CA  GLU A  89      31.135  13.780  16.383  1.00  0.00           C
ATOM   1409  C   GLU A  89      30.224  14.435  15.350  1.00  0.00           C
ATOM   1410  O   GLU A  89      29.324  13.784  14.838  1.00  0.00           O
ATOM   1411  CB  GLU A  89      30.810  14.319  17.778  1.00  0.00           C
ATOM   1412  CG  GLU A  89      29.387  14.041  18.244  1.00  0.00           C
ATOM   1413  CD  GLU A  89      29.203  14.416  19.689  1.00  0.00           C
ATOM   1414  OE1 GLU A  89      30.098  15.002  20.249  1.00  0.00           O
ATOM   1415  OE2 GLU A  89      28.126  14.219  20.200  1.00  0.00           O
ATOM   1416  H   GLU A  89      33.119  14.557  16.681  1.00  0.00           H
ATOM   1417  HA  GLU A  89      30.909  12.713  16.363  1.00  0.00           H
ATOM   1418 1HB  GLU A  89      31.515  13.858  18.469  1.00  0.00           H
ATOM   1419 2HB  GLU A  89      30.978  15.395  17.751  1.00  0.00           H
ATOM   1420 1HG  GLU A  89      28.629  14.538  17.641  1.00  0.00           H
ATOM   1421 2HG  GLU A  89      29.289  12.962  18.134  1.00  0.00           H
ATOM   1422  N   ILE A  90      30.468  15.718  15.053  1.00  0.00           N
ATOM   1423  CA  ILE A  90      29.677  16.474  14.062  1.00  0.00           C
ATOM   1424  C   ILE A  90      29.626  15.767  12.705  1.00  0.00           C
ATOM   1425  O   ILE A  90      28.562  15.691  12.093  1.00  0.00           O
ATOM   1426  CB  ILE A  90      30.240  17.893  13.858  1.00  0.00           C
ATOM   1427  CG1 ILE A  90      29.980  18.754  15.096  1.00  0.00           C
ATOM   1428  CG2 ILE A  90      29.629  18.534  12.622  1.00  0.00           C
ATOM   1429  CD1 ILE A  90      30.709  20.078  15.084  1.00  0.00           C
ATOM   1430  H   ILE A  90      31.226  16.181  15.533  1.00  0.00           H
ATOM   1431  HA  ILE A  90      28.635  16.539  14.370  1.00  0.00           H
ATOM   1432  HB  ILE A  90      31.321  17.832  13.739  1.00  0.00           H
ATOM   1433 1HG1 ILE A  90      28.907  18.931  15.149  1.00  0.00           H
ATOM   1434 2HG1 ILE A  90      30.295  18.175  15.965  1.00  0.00           H
ATOM   1435 1HG2 ILE A  90      30.037  19.537  12.492  1.00  0.00           H
ATOM   1436 2HG2 ILE A  90      29.863  17.932  11.745  1.00  0.00           H
ATOM   1437 3HG2 ILE A  90      28.547  18.596  12.740  1.00  0.00           H
ATOM   1438 1HD1 ILE A  90      30.476  20.632  15.993  1.00  0.00           H
ATOM   1439 2HD1 ILE A  90      31.784  19.903  15.033  1.00  0.00           H
ATOM   1440 3HD1 ILE A  90      30.395  20.658  14.217  1.00  0.00           H
ATOM   1441  N   ALA A  91      30.766  15.255  12.245  1.00  0.00           N
ATOM   1442  CA  ALA A  91      30.832  14.585  10.937  1.00  0.00           C
ATOM   1443  C   ALA A  91      29.698  13.590  10.757  1.00  0.00           C
ATOM   1444  O   ALA A  91      28.914  13.716   9.810  1.00  0.00           O
ATOM   1445  CB  ALA A  91      32.173  13.885  10.763  1.00  0.00           C
ATOM   1446  H   ALA A  91      31.604  15.327  12.804  1.00  0.00           H
ATOM   1447  HA  ALA A  91      30.730  15.335  10.152  1.00  0.00           H
ATOM   1448 1HB  ALA A  91      32.202  13.392   9.791  1.00  0.00           H
ATOM   1449 2HB  ALA A  91      32.977  14.619  10.821  1.00  0.00           H
ATOM   1450 3HB  ALA A  91      32.301  13.144  11.550  1.00  0.00           H
ATOM   1451  N   LEU A  92      29.605  12.616  11.659  1.00  0.00           N
ATOM   1452  CA  LEU A  92      28.580  11.551  11.541  1.00  0.00           C
ATOM   1453  C   LEU A  92      27.193  12.042  11.967  1.00  0.00           C
ATOM   1454  O   LEU A  92      26.196  11.620  11.383  1.00  0.00           O
ATOM   1455  CB  LEU A  92      28.982  10.330  12.378  1.00  0.00           C
ATOM   1456  CG  LEU A  92      30.200   9.556  11.860  1.00  0.00           C
ATOM   1457  CD1 LEU A  92      30.608   8.490  12.868  1.00  0.00           C
ATOM   1458  CD2 LEU A  92      29.869   8.927  10.515  1.00  0.00           C
ATOM   1459  H   LEU A  92      30.244  12.599  12.441  1.00  0.00           H
ATOM   1460  HA  LEU A  92      28.487  11.247  10.498  1.00  0.00           H
ATOM   1461 1HB  LEU A  92      29.227  10.830  13.313  1.00  0.00           H
ATOM   1462 2HB  LEU A  92      28.141   9.656  12.537  1.00  0.00           H
ATOM   1463  HG  LEU A  92      31.001  10.279  11.702  1.00  0.00           H
ATOM   1464 1HD1 LEU A  92      31.474   7.945  12.492  1.00  0.00           H
ATOM   1465 2HD1 LEU A  92      30.863   8.964  13.816  1.00  0.00           H
ATOM   1466 3HD1 LEU A  92      29.781   7.796  13.019  1.00  0.00           H
ATOM   1467 1HD2 LEU A  92      30.736   8.377  10.148  1.00  0.00           H
ATOM   1468 2HD2 LEU A  92      29.027   8.244  10.630  1.00  0.00           H
ATOM   1469 3HD2 LEU A  92      29.607   9.709   9.802  1.00  0.00           H
ATOM   1470  N   TRP A  93      27.124  12.921  12.970  1.00  0.00           N
ATOM   1471  CA  TRP A  93      25.819  13.394  13.461  1.00  0.00           C
ATOM   1472  C   TRP A  93      25.234  14.408  12.494  1.00  0.00           C
ATOM   1473  O   TRP A  93      24.087  14.803  12.656  1.00  0.00           O
ATOM   1474  CB  TRP A  93      25.949  14.012  14.854  1.00  0.00           C
ATOM   1475  CG  TRP A  93      25.894  13.005  15.963  1.00  0.00           C
ATOM   1476  CD1 TRP A  93      26.951  12.504  16.662  1.00  0.00           C
ATOM   1477  CD2 TRP A  93      24.723  12.378  16.499  1.00  0.00           C
ATOM   1478  CE2 TRP A  93      25.146  11.510  17.521  1.00  0.00           C
ATOM   1479  CE3 TRP A  93      23.355  12.469  16.214  1.00  0.00           C
ATOM   1480  NE1 TRP A  93      26.512  11.603  17.601  1.00  0.00           N
ATOM   1481  CZ2 TRP A  93      24.259  10.738  18.255  1.00  0.00           C
ATOM   1482  CZ3 TRP A  93      22.465  11.697  16.951  1.00  0.00           C
ATOM   1483  CH2 TRP A  93      22.905  10.856  17.942  1.00  0.00           C
ATOM   1484  H   TRP A  93      27.969  13.268  13.402  1.00  0.00           H
ATOM   1485  HA  TRP A  93      25.121  12.559  13.520  1.00  0.00           H
ATOM   1486 1HB  TRP A  93      26.905  14.530  14.950  1.00  0.00           H
ATOM   1487 2HB  TRP A  93      25.136  14.715  15.030  1.00  0.00           H
ATOM   1488  HD1 TRP A  93      27.940  12.871  16.391  1.00  0.00           H
ATOM   1489  HE1 TRP A  93      27.099  11.091  18.245  1.00  0.00           H
ATOM   1490  HE3 TRP A  93      22.953  13.122  15.439  1.00  0.00           H
ATOM   1491  HZ2 TRP A  93      24.651  10.083  19.034  1.00  0.00           H
ATOM   1492  HZ3 TRP A  93      21.403  11.776  16.718  1.00  0.00           H
ATOM   1493  HH2 TRP A  93      22.174  10.267  18.498  1.00  0.00           H
ATOM   1494  N   SER A  94      26.027  14.821  11.501  1.00  0.00           N
ATOM   1495  CA  SER A  94      25.518  15.631  10.376  1.00  0.00           C
ATOM   1496  C   SER A  94      25.242  14.782   9.158  1.00  0.00           C
ATOM   1497  O   SER A  94      24.243  14.993   8.483  1.00  0.00           O
ATOM   1498  CB  SER A  94      26.503  16.728  10.025  1.00  0.00           C
ATOM   1499  OG  SER A  94      26.686  17.630  11.082  1.00  0.00           O
ATOM   1500  H   SER A  94      27.004  14.568  11.522  1.00  0.00           H
ATOM   1501  HA  SER A  94      24.631  16.213  10.629  1.00  0.00           H
ATOM   1502 1HB  SER A  94      27.460  16.271   9.779  1.00  0.00           H
ATOM   1503 2HB  SER A  94      26.127  17.271   9.157  1.00  0.00           H
ATOM   1504  HG  SER A  94      27.311  17.262  11.711  1.00  0.00           H
ATOM   1505  N   LEU A  95      26.133  13.826   8.881  1.00  0.00           N
ATOM   1506  CA  LEU A  95      25.938  12.904   7.789  1.00  0.00           C
ATOM   1507  C   LEU A  95      24.638  12.179   7.961  1.00  0.00           C
ATOM   1508  O   LEU A  95      23.951  11.933   6.996  1.00  0.00           O
ATOM   1509  CB  LEU A  95      27.103  11.910   7.703  1.00  0.00           C
ATOM   1510  CG  LEU A  95      28.389  12.462   7.076  1.00  0.00           C
ATOM   1511  CD1 LEU A  95      29.532  11.477   7.275  1.00  0.00           C
ATOM   1512  CD2 LEU A  95      28.159  12.729   5.596  1.00  0.00           C
ATOM   1513  H   LEU A  95      26.964  13.745   9.451  1.00  0.00           H
ATOM   1514  HA  LEU A  95      25.881  13.456   6.851  1.00  0.00           H
ATOM   1515 1HB  LEU A  95      27.254  11.723   8.765  1.00  0.00           H
ATOM   1516 2HB  LEU A  95      26.807  10.983   7.211  1.00  0.00           H
ATOM   1517  HG  LEU A  95      28.600  13.417   7.558  1.00  0.00           H
ATOM   1518 1HD1 LEU A  95      30.441  11.878   6.827  1.00  0.00           H
ATOM   1519 2HD1 LEU A  95      29.694  11.319   8.342  1.00  0.00           H
ATOM   1520 3HD1 LEU A  95      29.282  10.529   6.802  1.00  0.00           H
ATOM   1521 1HD2 LEU A  95      29.074  13.123   5.151  1.00  0.00           H
ATOM   1522 2HD2 LEU A  95      27.883  11.800   5.097  1.00  0.00           H
ATOM   1523 3HD2 LEU A  95      27.356  13.457   5.476  1.00  0.00           H
ATOM   1524  N   VAL A  96      24.303  11.844   9.193  1.00  0.00           N
ATOM   1525  CA  VAL A  96      23.044  11.163   9.473  1.00  0.00           C
ATOM   1526  C   VAL A  96      21.829  12.023   9.119  1.00  0.00           C
ATOM   1527  O   VAL A  96      20.764  11.482   8.838  1.00  0.00           O
ATOM   1528  CB  VAL A  96      22.952  10.754  10.955  1.00  0.00           C
ATOM   1529  CG1 VAL A  96      22.662  11.968  11.825  1.00  0.00           C
ATOM   1530  CG2 VAL A  96      21.881   9.692  11.149  1.00  0.00           C
ATOM   1531  H   VAL A  96      24.927  12.059   9.957  1.00  0.00           H
ATOM   1532  HA  VAL A  96      22.928  10.272   8.854  1.00  0.00           H
ATOM   1533  HB  VAL A  96      23.899  10.307  11.258  1.00  0.00           H
ATOM   1534 1HG1 VAL A  96      22.601  11.660  12.869  1.00  0.00           H
ATOM   1535 2HG1 VAL A  96      23.462  12.698  11.709  1.00  0.00           H
ATOM   1536 3HG1 VAL A  96      21.716  12.414  11.523  1.00  0.00           H
ATOM   1537 1HG2 VAL A  96      21.829   9.415  12.201  1.00  0.00           H
ATOM   1538 2HG2 VAL A  96      20.915  10.089  10.830  1.00  0.00           H
ATOM   1539 3HG2 VAL A  96      22.127   8.814  10.554  1.00  0.00           H
ATOM   1540  N   VAL A  97      22.001  13.352   9.139  1.00  0.00           N
ATOM   1541  CA  VAL A  97      20.930  14.307   8.749  1.00  0.00           C
ATOM   1542  C   VAL A  97      20.766  14.325   7.229  1.00  0.00           C
ATOM   1543  O   VAL A  97      19.646  14.354   6.735  1.00  0.00           O
ATOM   1544  CB  VAL A  97      21.222  15.739   9.236  1.00  0.00           C
ATOM   1545  CG1 VAL A  97      20.197  16.713   8.674  1.00  0.00           C
ATOM   1546  CG2 VAL A  97      21.228  15.793  10.757  1.00  0.00           C
ATOM   1547  H   VAL A  97      22.898  13.711   9.434  1.00  0.00           H
ATOM   1548  HA  VAL A  97      19.961  14.002   9.146  1.00  0.00           H
ATOM   1549  HB  VAL A  97      22.219  16.029   8.906  1.00  0.00           H
ATOM   1550 1HG1 VAL A  97      20.419  17.720   9.029  1.00  0.00           H
ATOM   1551 2HG1 VAL A  97      20.238  16.696   7.585  1.00  0.00           H
ATOM   1552 3HG1 VAL A  97      19.200  16.424   9.005  1.00  0.00           H
ATOM   1553 1HG2 VAL A  97      21.436  16.811  11.084  1.00  0.00           H
ATOM   1554 2HG2 VAL A  97      20.254  15.482  11.135  1.00  0.00           H
ATOM   1555 3HG2 VAL A  97      21.997  15.124  11.141  1.00  0.00           H
ATOM   1556  N   LEU A  98      21.889  14.308   6.498  1.00  0.00           N
ATOM   1557  CA  LEU A  98      21.866  14.161   5.025  1.00  0.00           C
ATOM   1558  C   LEU A  98      21.165  12.881   4.657  1.00  0.00           C
ATOM   1559  O   LEU A  98      20.343  12.880   3.765  1.00  0.00           O
ATOM   1560  CB  LEU A  98      23.286  14.176   4.444  1.00  0.00           C
ATOM   1561  CG  LEU A  98      23.985  15.540   4.461  1.00  0.00           C
ATOM   1562  CD1 LEU A  98      25.438  15.388   4.031  1.00  0.00           C
ATOM   1563  CD2 LEU A  98      23.248  16.502   3.540  1.00  0.00           C
ATOM   1564  H   LEU A  98      22.777  14.398   6.970  1.00  0.00           H
ATOM   1565  HA  LEU A  98      21.306  14.986   4.585  1.00  0.00           H
ATOM   1566 1HB  LEU A  98      23.771  13.498   5.145  1.00  0.00           H
ATOM   1567 2HB  LEU A  98      23.315  13.745   3.443  1.00  0.00           H
ATOM   1568  HG  LEU A  98      23.912  15.929   5.477  1.00  0.00           H
ATOM   1569 1HD1 LEU A  98      25.926  16.363   4.047  1.00  0.00           H
ATOM   1570 2HD1 LEU A  98      25.952  14.715   4.717  1.00  0.00           H
ATOM   1571 3HD1 LEU A  98      25.478  14.978   3.023  1.00  0.00           H
ATOM   1572 1HD2 LEU A  98      23.746  17.472   3.554  1.00  0.00           H
ATOM   1573 2HD2 LEU A  98      23.250  16.106   2.524  1.00  0.00           H
ATOM   1574 3HD2 LEU A  98      22.220  16.617   3.883  1.00  0.00           H
ATOM   1575  N   ALA A  99      21.492  11.796   5.352  1.00  0.00           N
ATOM   1576  CA  ALA A  99      20.885  10.488   5.099  1.00  0.00           C
ATOM   1577  C   ALA A  99      19.387  10.486   5.322  1.00  0.00           C
ATOM   1578  O   ALA A  99      18.634  10.077   4.444  1.00  0.00           O
ATOM   1579  CB  ALA A  99      21.540   9.429   5.973  1.00  0.00           C
ATOM   1580  H   ALA A  99      22.187  11.884   6.080  1.00  0.00           H
ATOM   1581  HA  ALA A  99      21.043  10.226   4.053  1.00  0.00           H
ATOM   1582 1HB  ALA A  99      21.085   8.459   5.771  1.00  0.00           H
ATOM   1583 2HB  ALA A  99      22.606   9.382   5.750  1.00  0.00           H
ATOM   1584 3HB  ALA A  99      21.398   9.684   7.021  1.00  0.00           H
ATOM   1585  N   ILE A 100      18.954  10.943   6.496  1.00  0.00           N
ATOM   1586  CA  ILE A 100      17.521  10.927   6.840  1.00  0.00           C
ATOM   1587  C   ILE A 100      16.753  11.880   5.908  1.00  0.00           C
ATOM   1588  O   ILE A 100      15.805  11.463   5.250  1.00  0.00           O
ATOM   1589  CB  ILE A 100      17.275  11.333   8.305  1.00  0.00           C
ATOM   1590  CG1 ILE A 100      17.836  10.272   9.254  1.00  0.00           C
ATOM   1591  CG2 ILE A 100      15.791  11.546   8.556  1.00  0.00           C
ATOM   1592  CD1 ILE A 100      17.920  10.724  10.695  1.00  0.00           C
ATOM   1593  H   ILE A 100      19.617  11.306   7.165  1.00  0.00           H
ATOM   1594  HA  ILE A 100      17.095   9.939   6.667  1.00  0.00           H
ATOM   1595  HB  ILE A 100      17.815  12.256   8.513  1.00  0.00           H
ATOM   1596 1HG1 ILE A 100      17.188   9.399   9.184  1.00  0.00           H
ATOM   1597 2HG1 ILE A 100      18.833  10.012   8.898  1.00  0.00           H
ATOM   1598 1HG2 ILE A 100      15.635  11.832   9.597  1.00  0.00           H
ATOM   1599 2HG2 ILE A 100      15.421  12.337   7.904  1.00  0.00           H
ATOM   1600 3HG2 ILE A 100      15.250  10.622   8.350  1.00  0.00           H
ATOM   1601 1HD1 ILE A 100      18.326   9.917  11.307  1.00  0.00           H
ATOM   1602 2HD1 ILE A 100      18.569  11.596  10.767  1.00  0.00           H
ATOM   1603 3HD1 ILE A 100      16.924  10.982  11.054  1.00  0.00           H
ATOM   1604  N   GLU A 101      17.181  13.143   5.868  1.00  0.00           N
ATOM   1605  CA  GLU A 101      16.511  14.198   5.090  1.00  0.00           C
ATOM   1606  C   GLU A 101      16.479  13.882   3.605  1.00  0.00           C
ATOM   1607  O   GLU A 101      15.449  14.028   2.980  1.00  0.00           O
ATOM   1608  CB  GLU A 101      17.197  15.548   5.310  1.00  0.00           C
ATOM   1609  CG  GLU A 101      17.025  16.120   6.711  1.00  0.00           C
ATOM   1610  CD  GLU A 101      15.590  16.475   6.981  1.00  0.00           C
ATOM   1611  OE1 GLU A 101      15.066  17.318   6.293  1.00  0.00           O
ATOM   1612  OE2 GLU A 101      14.982  15.827   7.801  1.00  0.00           O
ATOM   1613  H   GLU A 101      18.007  13.375   6.401  1.00  0.00           H
ATOM   1614  HA  GLU A 101      15.469  14.283   5.401  1.00  0.00           H
ATOM   1615 1HB  GLU A 101      18.259  15.401   5.106  1.00  0.00           H
ATOM   1616 2HB  GLU A 101      16.780  16.242   4.581  1.00  0.00           H
ATOM   1617 1HG  GLU A 101      17.389  15.458   7.497  1.00  0.00           H
ATOM   1618 2HG  GLU A 101      17.627  17.027   6.692  1.00  0.00           H
ATOM   1619  N   ARG A 102      17.617  13.449   3.038  1.00  0.00           N
ATOM   1620  CA  ARG A 102      17.656  13.095   1.599  1.00  0.00           C
ATOM   1621  C   ARG A 102      16.807  11.863   1.278  1.00  0.00           C
ATOM   1622  O   ARG A 102      16.141  11.838   0.225  1.00  0.00           O
ATOM   1623  CB  ARG A 102      19.079  12.919   1.092  1.00  0.00           C
ATOM   1624  CG  ARG A 102      19.201  12.694  -0.408  1.00  0.00           C
ATOM   1625  CD  ARG A 102      18.842  13.875  -1.235  1.00  0.00           C
ATOM   1626  NE  ARG A 102      19.230  13.771  -2.632  1.00  0.00           N
ATOM   1627  CZ  ARG A 102      18.920  14.676  -3.582  1.00  0.00           C
ATOM   1628  NH1 ARG A 102      18.188  15.730  -3.298  1.00  0.00           N
ATOM   1629  NH2 ARG A 102      19.352  14.462  -4.812  1.00  0.00           N
ATOM   1630  H   ARG A 102      18.458  13.358   3.590  1.00  0.00           H
ATOM   1631  HA  ARG A 102      17.237  13.910   1.008  1.00  0.00           H
ATOM   1632 1HB  ARG A 102      19.629  13.818   1.365  1.00  0.00           H
ATOM   1633 2HB  ARG A 102      19.500  12.062   1.617  1.00  0.00           H
ATOM   1634 1HG  ARG A 102      20.232  12.425  -0.636  1.00  0.00           H
ATOM   1635 2HG  ARG A 102      18.541  11.873  -0.689  1.00  0.00           H
ATOM   1636 1HD  ARG A 102      17.762  14.013  -1.206  1.00  0.00           H
ATOM   1637 2HD  ARG A 102      19.333  14.757  -0.825  1.00  0.00           H
ATOM   1638  HE  ARG A 102      19.765  13.051  -3.102  1.00  0.00           H
ATOM   1639 1HH1 ARG A 102      17.851  15.869  -2.357  1.00  0.00           H
ATOM   1640 2HH1 ARG A 102      17.966  16.396  -4.025  1.00  0.00           H
ATOM   1641 1HH2 ARG A 102      19.899  13.637  -5.017  1.00  0.00           H
ATOM   1642 2HH2 ARG A 102      19.133  15.124  -5.543  1.00  0.00           H
ATOM   1643  N   TYR A 103      16.811  10.852   2.158  1.00  0.00           N
ATOM   1644  CA  TYR A 103      15.912   9.713   1.953  1.00  0.00           C
ATOM   1645  C   TYR A 103      14.463  10.186   1.953  1.00  0.00           C
ATOM   1646  O   TYR A 103      13.655   9.695   1.168  1.00  0.00           O
ATOM   1647  CB  TYR A 103      16.123   8.650   3.033  1.00  0.00           C
ATOM   1648  CG  TYR A 103      15.099   7.536   3.005  1.00  0.00           C
ATOM   1649  CD1 TYR A 103      15.008   6.680   1.918  1.00  0.00           C
ATOM   1650  CD2 TYR A 103      14.230   7.344   4.068  1.00  0.00           C
ATOM   1651  CE1 TYR A 103      14.075   5.662   1.886  1.00  0.00           C
ATOM   1652  CE2 TYR A 103      13.293   6.329   4.048  1.00  0.00           C
ATOM   1653  CZ  TYR A 103      13.218   5.490   2.956  1.00  0.00           C
ATOM   1654  OH  TYR A 103      12.288   4.476   2.931  1.00  0.00           O
ATOM   1655  H   TYR A 103      17.421  10.858   2.963  1.00  0.00           H
ATOM   1656  HA  TYR A 103      16.107   9.259   0.981  1.00  0.00           H
ATOM   1657 1HB  TYR A 103      17.119   8.231   2.884  1.00  0.00           H
ATOM   1658 2HB  TYR A 103      16.082   9.157   3.997  1.00  0.00           H
ATOM   1659  HD1 TYR A 103      15.687   6.823   1.077  1.00  0.00           H
ATOM   1660  HD2 TYR A 103      14.293   8.010   4.928  1.00  0.00           H
ATOM   1661  HE1 TYR A 103      14.013   4.998   1.025  1.00  0.00           H
ATOM   1662  HE2 TYR A 103      12.617   6.194   4.893  1.00  0.00           H
ATOM   1663  HH  TYR A 103      11.746   4.445   3.723  1.00  0.00           H
ATOM   1664  N   VAL A 104      14.125  11.131   2.817  1.00  0.00           N
ATOM   1665  CA  VAL A 104      12.757  11.704   2.753  1.00  0.00           C
ATOM   1666  C   VAL A 104      12.520  12.464   1.441  1.00  0.00           C
ATOM   1667  O   VAL A 104      11.479  12.283   0.828  1.00  0.00           O
ATOM   1668  CB  VAL A 104      12.485  12.658   3.932  1.00  0.00           C
ATOM   1669  CG1 VAL A 104      11.148  13.360   3.751  1.00  0.00           C
ATOM   1670  CG2 VAL A 104      12.512  11.899   5.249  1.00  0.00           C
ATOM   1671  H   VAL A 104      14.769  11.472   3.516  1.00  0.00           H
ATOM   1672  HA  VAL A 104      11.998  10.921   2.759  1.00  0.00           H
ATOM   1673  HB  VAL A 104      13.282  13.400   3.977  1.00  0.00           H
ATOM   1674 1HG1 VAL A 104      10.972  14.031   4.593  1.00  0.00           H
ATOM   1675 2HG1 VAL A 104      11.161  13.937   2.826  1.00  0.00           H
ATOM   1676 3HG1 VAL A 104      10.350  12.619   3.706  1.00  0.00           H
ATOM   1677 1HG2 VAL A 104      12.319  12.587   6.071  1.00  0.00           H
ATOM   1678 2HG2 VAL A 104      11.746  11.123   5.237  1.00  0.00           H
ATOM   1679 3HG2 VAL A 104      13.492  11.439   5.384  1.00  0.00           H
ATOM   1680  N   VAL A 105      13.479  13.289   1.025  1.00  0.00           N
ATOM   1681  CA  VAL A 105      13.334  14.044  -0.214  1.00  0.00           C
ATOM   1682  C   VAL A 105      12.953  13.142  -1.371  1.00  0.00           C
ATOM   1683  O   VAL A 105      11.965  13.404  -2.043  1.00  0.00           O
ATOM   1684  CB  VAL A 105      14.629  14.798  -0.573  1.00  0.00           C
ATOM   1685  CG1 VAL A 105      14.559  15.329  -1.997  1.00  0.00           C
ATOM   1686  CG2 VAL A 105      14.872  15.936   0.407  1.00  0.00           C
ATOM   1687  H   VAL A 105      14.321  13.396   1.571  1.00  0.00           H
ATOM   1688  HA  VAL A 105      12.520  14.767  -0.144  1.00  0.00           H
ATOM   1689  HB  VAL A 105      15.473  14.116  -0.480  1.00  0.00           H
ATOM   1690 1HG1 VAL A 105      15.482  15.858  -2.234  1.00  0.00           H
ATOM   1691 2HG1 VAL A 105      14.431  14.497  -2.689  1.00  0.00           H
ATOM   1692 3HG1 VAL A 105      13.716  16.013  -2.089  1.00  0.00           H
ATOM   1693 1HG2 VAL A 105      15.791  16.457   0.139  1.00  0.00           H
ATOM   1694 2HG2 VAL A 105      14.035  16.634   0.369  1.00  0.00           H
ATOM   1695 3HG2 VAL A 105      14.965  15.534   1.416  1.00  0.00           H
ATOM   1696  N   VAL A 106      13.726  12.080  -1.599  1.00  0.00           N
ATOM   1697  CA  VAL A 106      13.488  11.179  -2.746  1.00  0.00           C
ATOM   1698  C   VAL A 106      12.158  10.414  -2.714  1.00  0.00           C
ATOM   1699  O   VAL A 106      11.815   9.748  -3.700  1.00  0.00           O
ATOM   1700  CB  VAL A 106      14.624  10.146  -2.866  1.00  0.00           C
ATOM   1701  CG1 VAL A 106      15.954  10.843  -3.117  1.00  0.00           C
ATOM   1702  CG2 VAL A 106      14.703   9.292  -1.608  1.00  0.00           C
ATOM   1703  H   VAL A 106      14.493  11.887  -0.973  1.00  0.00           H
ATOM   1704  HA  VAL A 106      13.412  11.737  -3.681  1.00  0.00           H
ATOM   1705  HB  VAL A 106      14.405   9.472  -3.693  1.00  0.00           H
ATOM   1706 1HG1 VAL A 106      16.745  10.098  -3.199  1.00  0.00           H
ATOM   1707 2HG1 VAL A 106      15.895  11.413  -4.044  1.00  0.00           H
ATOM   1708 3HG1 VAL A 106      16.174  11.516  -2.289  1.00  0.00           H
ATOM   1709 1HG2 VAL A 106      15.510   8.568  -1.710  1.00  0.00           H
ATOM   1710 2HG2 VAL A 106      14.894   9.932  -0.747  1.00  0.00           H
ATOM   1711 3HG2 VAL A 106      13.758   8.765  -1.467  1.00  0.00           H
ATOM   1712  N   CYS A 107      11.419  10.499  -1.606  1.00  0.00           N
ATOM   1713  CA  CYS A 107      10.092   9.867  -1.498  1.00  0.00           C
ATOM   1714  C   CYS A 107       9.029  10.837  -0.984  1.00  0.00           C
ATOM   1715  O   CYS A 107       7.890  10.434  -0.749  1.00  0.00           O
ATOM   1716  CB  CYS A 107      10.335   8.755  -0.477  1.00  0.00           C
ATOM   1717  SG  CYS A 107      10.680   9.338   1.199  1.00  0.00           S
ATOM   1718  H   CYS A 107      11.783  11.015  -0.818  1.00  0.00           H
ATOM   1719  HA  CYS A 107       9.749   9.418  -2.431  1.00  0.00           H
ATOM   1720 1HB  CYS A 107       9.455   8.115  -0.401  1.00  0.00           H
ATOM   1721 2HB  CYS A 107      11.197   8.156  -0.772  1.00  0.00           H
ATOM   1722  HG  CYS A 107       9.517   9.960   1.371  1.00  0.00           H
ATOM   1723  N   LYS A 108       9.398  12.113  -0.806  1.00  0.00           N
ATOM   1724  CA  LYS A 108       8.461  13.120  -0.320  1.00  0.00           C
ATOM   1725  C   LYS A 108       8.827  14.514  -0.813  1.00  0.00           C
ATOM   1726  O   LYS A 108       9.956  14.970  -0.632  1.00  0.00           O
ATOM   1727  CB  LYS A 108       8.407  13.104   1.208  1.00  0.00           C
ATOM   1728  CG  LYS A 108       7.378  14.052   1.811  1.00  0.00           C
ATOM   1729  CD  LYS A 108       7.298  13.892   3.322  1.00  0.00           C
ATOM   1730  CE  LYS A 108       6.668  12.562   3.707  1.00  0.00           C
ATOM   1731  NZ  LYS A 108       6.542  12.411   5.182  1.00  0.00           N
ATOM   1732  H   LYS A 108      10.348  12.383  -1.012  1.00  0.00           H
ATOM   1733  HA  LYS A 108       7.463  12.913  -0.708  1.00  0.00           H
ATOM   1734 1HB  LYS A 108       8.178  12.081   1.508  1.00  0.00           H
ATOM   1735 2HB  LYS A 108       9.400  13.374   1.566  1.00  0.00           H
ATOM   1736 1HG  LYS A 108       7.665  15.075   1.568  1.00  0.00           H
ATOM   1737 2HG  LYS A 108       6.405  13.833   1.370  1.00  0.00           H
ATOM   1738 1HD  LYS A 108       8.307  13.949   3.731  1.00  0.00           H
ATOM   1739 2HD  LYS A 108       6.698  14.708   3.725  1.00  0.00           H
ATOM   1740 1HE  LYS A 108       5.680  12.506   3.251  1.00  0.00           H
ATOM   1741 2HE  LYS A 108       7.293  11.761   3.313  1.00  0.00           H
ATOM   1742 1HZ  LYS A 108       6.121  11.517   5.395  1.00  0.00           H
ATOM   1743 2HZ  LYS A 108       7.459  12.461   5.605  1.00  0.00           H
ATOM   1744 3HZ  LYS A 108       5.962  13.152   5.547  1.00  0.00           H
ATOM   1745  N   PRO A 109       7.866  15.187  -1.436  1.00  0.00           N
ATOM   1746  CA  PRO A 109       8.071  16.547  -1.918  1.00  0.00           C
ATOM   1747  C   PRO A 109       8.640  17.427  -0.811  1.00  0.00           C
ATOM   1748  O   PRO A 109       8.177  17.384   0.329  1.00  0.00           O
ATOM   1749  CB  PRO A 109       6.679  17.005  -2.363  1.00  0.00           C
ATOM   1750  CG  PRO A 109       5.978  15.746  -2.745  1.00  0.00           C
ATOM   1751  CD  PRO A 109       6.485  14.702  -1.787  1.00  0.00           C
ATOM   1752  HA  PRO A 109       8.801  16.603  -2.737  1.00  0.00           H
ATOM   1753 1HB  PRO A 109       6.147  17.527  -1.553  1.00  0.00           H
ATOM   1754 2HB  PRO A 109       6.735  17.702  -3.212  1.00  0.00           H
ATOM   1755 1HG  PRO A 109       4.886  15.858  -2.666  1.00  0.00           H
ATOM   1756 2HG  PRO A 109       6.198  15.469  -3.786  1.00  0.00           H
ATOM   1757 1HD  PRO A 109       5.857  14.621  -0.887  1.00  0.00           H
ATOM   1758 2HD  PRO A 109       6.521  13.701  -2.244  1.00  0.00           H
ATOM   1759  N   MET A 110       9.645  18.225  -1.155  1.00  0.00           N
ATOM   1760  CA  MET A 110      10.343  19.044  -0.172  1.00  0.00           C
ATOM   1761  C   MET A 110       9.387  19.974   0.564  1.00  0.00           C
ATOM   1762  O   MET A 110       9.555  20.239   1.754  1.00  0.00           O
ATOM   1763  CB  MET A 110      11.446  19.855  -0.853  1.00  0.00           C
ATOM   1764  CG  MET A 110      12.643  19.032  -1.306  1.00  0.00           C
ATOM   1765  SD  MET A 110      13.885  20.025  -2.159  1.00  0.00           S
ATOM   1766  CE  MET A 110      15.104  18.774  -2.554  1.00  0.00           C
ATOM   1767  H   MET A 110       9.934  18.265  -2.122  1.00  0.00           H
ATOM   1768  HA  MET A 110      10.796  18.408   0.588  1.00  0.00           H
ATOM   1769 1HB  MET A 110      10.993  20.345  -1.714  1.00  0.00           H
ATOM   1770 2HB  MET A 110      11.774  20.609  -0.136  1.00  0.00           H
ATOM   1771 1HG  MET A 110      13.094  18.575  -0.427  1.00  0.00           H
ATOM   1772 2HG  MET A 110      12.284  18.253  -1.978  1.00  0.00           H
ATOM   1773 1HE  MET A 110      15.937  19.233  -3.086  1.00  0.00           H
ATOM   1774 2HE  MET A 110      15.468  18.317  -1.633  1.00  0.00           H
ATOM   1775 3HE  MET A 110      14.649  18.009  -3.185  1.00  0.00           H
ATOM   1776  N   SER A 111       8.382  20.469  -0.151  1.00  0.00           N
ATOM   1777  CA  SER A 111       7.463  21.456   0.399  1.00  0.00           C
ATOM   1778  C   SER A 111       6.600  20.867   1.508  1.00  0.00           C
ATOM   1779  O   SER A 111       5.985  21.597   2.284  1.00  0.00           O
ATOM   1780  CB  SER A 111       6.587  22.020  -0.703  1.00  0.00           C
ATOM   1781  OG  SER A 111       5.724  21.055  -1.236  1.00  0.00           O
ATOM   1782  H   SER A 111       8.252  20.150  -1.102  1.00  0.00           H
ATOM   1783  HA  SER A 111       7.961  22.355   0.763  1.00  0.00           H
ATOM   1784 1HB  SER A 111       5.996  22.838  -0.294  1.00  0.00           H
ATOM   1785 2HB  SER A 111       7.229  22.400  -1.498  1.00  0.00           H
ATOM   1786  HG  SER A 111       5.189  21.451  -1.929  1.00  0.00           H
ATOM   1787  N   ASN A 112       6.561  19.540   1.577  1.00  0.00           N
ATOM   1788  CA  ASN A 112       5.757  18.850   2.580  1.00  0.00           C
ATOM   1789  C   ASN A 112       6.400  18.921   3.958  1.00  0.00           C
ATOM   1790  O   ASN A 112       5.736  18.717   4.974  1.00  0.00           O
ATOM   1791  CB  ASN A 112       5.513  17.403   2.191  1.00  0.00           C
ATOM   1792  CG  ASN A 112       4.528  17.236   1.068  1.00  0.00           C
ATOM   1793  ND2 ASN A 112       4.434  16.027   0.575  1.00  0.00           N
ATOM   1794  OD1 ASN A 112       3.808  18.172   0.701  1.00  0.00           O
ATOM   1795  H   ASN A 112       7.100  18.997   0.920  1.00  0.00           H
ATOM   1796  HA  ASN A 112       4.784  19.334   2.672  1.00  0.00           H
ATOM   1797 1HB  ASN A 112       6.348  16.717   2.040  1.00  0.00           H
ATOM   1798 2HB  ASN A 112       5.015  17.168   3.132  1.00  0.00           H
ATOM   1799 1HD2 ASN A 112       3.799  15.842  -0.177  1.00  0.00           H
ATOM   1800 2HD2 ASN A 112       4.997  15.289   0.947  1.00  0.00           H
ATOM   1801  N   PHE A 113       7.696  19.211   3.986  1.00  0.00           N
ATOM   1802  CA  PHE A 113       8.426  19.338   5.241  1.00  0.00           C
ATOM   1803  C   PHE A 113       9.427  20.485   5.177  1.00  0.00           C
ATOM   1804  O   PHE A 113      10.328  20.583   6.011  1.00  0.00           O
ATOM   1805  CB  PHE A 113       9.143  18.030   5.581  1.00  0.00           C
ATOM   1806  CG  PHE A 113      10.053  17.538   4.491  1.00  0.00           C
ATOM   1807  CD1 PHE A 113      11.422  17.747   4.564  1.00  0.00           C
ATOM   1808  CD2 PHE A 113       9.541  16.866   3.391  1.00  0.00           C
ATOM   1809  CE1 PHE A 113      12.260  17.294   3.561  1.00  0.00           C
ATOM   1810  CE2 PHE A 113      10.376  16.412   2.389  1.00  0.00           C
ATOM   1811  CZ  PHE A 113      11.737  16.626   2.474  1.00  0.00           C
ATOM   1812  H   PHE A 113       8.189  19.348   3.115  1.00  0.00           H
ATOM   1813  HA  PHE A 113       7.733  19.575   6.050  1.00  0.00           H
ATOM   1814 1HB  PHE A 113       9.761  18.160   6.468  1.00  0.00           H
ATOM   1815 2HB  PHE A 113       8.415  17.240   5.759  1.00  0.00           H
ATOM   1816  HD1 PHE A 113      11.835  18.273   5.423  1.00  0.00           H
ATOM   1817  HD2 PHE A 113       8.466  16.697   3.323  1.00  0.00           H
ATOM   1818  HE1 PHE A 113      13.333  17.465   3.631  1.00  0.00           H
ATOM   1819  HE2 PHE A 113       9.961  15.884   1.530  1.00  0.00           H
ATOM   1820  HZ  PHE A 113      12.396  16.271   1.683  1.00  0.00           H
ATOM   1821  N   ARG A 114       9.265  21.349   4.182  1.00  0.00           N
ATOM   1822  CA  ARG A 114       9.969  22.626   4.155  1.00  0.00           C
ATOM   1823  C   ARG A 114      11.480  22.443   4.087  1.00  0.00           C
ATOM   1824  O   ARG A 114      12.220  23.008   4.890  1.00  0.00           O
ATOM   1825  CB  ARG A 114       9.574  23.519   5.321  1.00  0.00           C
ATOM   1826  CG  ARG A 114       8.111  23.932   5.344  1.00  0.00           C
ATOM   1827  CD  ARG A 114       7.777  24.949   6.374  1.00  0.00           C
ATOM   1828  NE  ARG A 114       6.353  25.181   6.552  1.00  0.00           N
ATOM   1829  CZ  ARG A 114       5.826  26.113   7.371  1.00  0.00           C
ATOM   1830  NH1 ARG A 114       6.597  26.876   8.113  1.00  0.00           N
ATOM   1831  NH2 ARG A 114       4.510  26.225   7.424  1.00  0.00           N
ATOM   1832  H   ARG A 114       8.637  21.117   3.425  1.00  0.00           H
ATOM   1833  HA  ARG A 114       9.691  23.181   3.257  1.00  0.00           H
ATOM   1834 1HB  ARG A 114       9.805  22.971   6.234  1.00  0.00           H
ATOM   1835 2HB  ARG A 114      10.198  24.410   5.265  1.00  0.00           H
ATOM   1836 1HG  ARG A 114       7.852  24.346   4.368  1.00  0.00           H
ATOM   1837 2HG  ARG A 114       7.503  23.047   5.535  1.00  0.00           H
ATOM   1838 1HD  ARG A 114       8.178  24.625   7.334  1.00  0.00           H
ATOM   1839 2HD  ARG A 114       8.230  25.899   6.094  1.00  0.00           H
ATOM   1840  HE  ARG A 114       5.565  24.714   6.123  1.00  0.00           H
ATOM   1841 1HH1 ARG A 114       7.601  26.766   8.074  1.00  0.00           H
ATOM   1842 2HH1 ARG A 114       6.183  27.569   8.720  1.00  0.00           H
ATOM   1843 1HH2 ARG A 114       3.931  25.618   6.860  1.00  0.00           H
ATOM   1844 2HH2 ARG A 114       4.090  26.914   8.030  1.00  0.00           H
ATOM   1845  N   PHE A 115      11.932  21.649   3.121  1.00  0.00           N
ATOM   1846  CA  PHE A 115      13.358  21.447   2.901  1.00  0.00           C
ATOM   1847  C   PHE A 115      13.971  22.658   2.209  1.00  0.00           C
ATOM   1848  O   PHE A 115      14.354  22.589   1.042  1.00  0.00           O
ATOM   1849  CB  PHE A 115      13.602  20.183   2.074  1.00  0.00           C
ATOM   1850  CG  PHE A 115      15.020  19.690   2.123  1.00  0.00           C
ATOM   1851  CD1 PHE A 115      15.544  19.156   3.290  1.00  0.00           C
ATOM   1852  CD2 PHE A 115      15.833  19.762   1.003  1.00  0.00           C
ATOM   1853  CE1 PHE A 115      16.849  18.703   3.336  1.00  0.00           C
ATOM   1854  CE2 PHE A 115      17.137  19.309   1.044  1.00  0.00           C
ATOM   1855  CZ  PHE A 115      17.646  18.779   2.214  1.00  0.00           C
ATOM   1856  H   PHE A 115      11.270  21.174   2.524  1.00  0.00           H
ATOM   1857  HA  PHE A 115      13.868  21.337   3.860  1.00  0.00           H
ATOM   1858 1HB  PHE A 115      12.976  19.369   2.440  1.00  0.00           H
ATOM   1859 2HB  PHE A 115      13.373  20.372   1.026  1.00  0.00           H
ATOM   1860  HD1 PHE A 115      14.914  19.095   4.179  1.00  0.00           H
ATOM   1861  HD2 PHE A 115      15.432  20.180   0.079  1.00  0.00           H
ATOM   1862  HE1 PHE A 115      17.248  18.285   4.261  1.00  0.00           H
ATOM   1863  HE2 PHE A 115      17.766  19.369   0.157  1.00  0.00           H
ATOM   1864  HZ  PHE A 115      18.674  18.423   2.249  1.00  0.00           H
ATOM   1865  N   GLY A 116      14.062  23.766   2.937  1.00  0.00           N
ATOM   1866  CA  GLY A 116      14.606  25.002   2.386  1.00  0.00           C
ATOM   1867  C   GLY A 116      15.940  25.340   3.039  1.00  0.00           C
ATOM   1868  O   GLY A 116      16.497  24.538   3.789  1.00  0.00           O
ATOM   1869  H   GLY A 116      13.745  23.752   3.897  1.00  0.00           H
ATOM   1870 1HA  GLY A 116      14.752  24.880   1.312  1.00  0.00           H
ATOM   1871 2HA  GLY A 116      13.902  25.813   2.567  1.00  0.00           H
ATOM   1872  N   GLU A 117      16.406  26.530   2.722  1.00  0.00           N
ATOM   1873  CA  GLU A 117      17.719  26.996   3.151  1.00  0.00           C
ATOM   1874  C   GLU A 117      17.790  27.144   4.666  1.00  0.00           C
ATOM   1875  O   GLU A 117      18.712  26.639   5.306  1.00  0.00           O
ATOM   1876  CB  GLU A 117      18.059  28.327   2.479  1.00  0.00           C
ATOM   1877  CG  GLU A 117      18.402  28.215   1.000  1.00  0.00           C
ATOM   1878  CD  GLU A 117      18.816  29.545   0.432  1.00  0.00           C
ATOM   1879  OE1 GLU A 117      19.719  30.142   0.967  1.00  0.00           O
ATOM   1880  OE2 GLU A 117      18.306  29.911  -0.601  1.00  0.00           O
ATOM   1881  H   GLU A 117      15.827  27.139   2.161  1.00  0.00           H
ATOM   1882  HA  GLU A 117      18.478  26.263   2.879  1.00  0.00           H
ATOM   1883 1HB  GLU A 117      17.192  28.977   2.601  1.00  0.00           H
ATOM   1884 2HB  GLU A 117      18.909  28.749   3.017  1.00  0.00           H
ATOM   1885 1HG  GLU A 117      19.174  27.475   0.788  1.00  0.00           H
ATOM   1886 2HG  GLU A 117      17.465  27.901   0.543  1.00  0.00           H
ATOM   1887  N   ASN A 118      16.809  27.837   5.233  1.00  0.00           N
ATOM   1888  CA  ASN A 118      16.771  28.073   6.673  1.00  0.00           C
ATOM   1889  C   ASN A 118      16.558  26.754   7.405  1.00  0.00           C
ATOM   1890  O   ASN A 118      17.090  26.546   8.496  1.00  0.00           O
ATOM   1891  CB  ASN A 118      15.694  29.074   7.053  1.00  0.00           C
ATOM   1892  CG  ASN A 118      16.023  30.490   6.669  1.00  0.00           C
ATOM   1893  ND2 ASN A 118      15.012  31.321   6.664  1.00  0.00           N
ATOM   1894  OD1 ASN A 118      17.188  30.841   6.452  1.00  0.00           O
ATOM   1895  H   ASN A 118      16.070  28.211   4.655  1.00  0.00           H
ATOM   1896  HA  ASN A 118      17.726  28.480   7.007  1.00  0.00           H
ATOM   1897 1HB  ASN A 118      14.645  28.877   6.831  1.00  0.00           H
ATOM   1898 2HB  ASN A 118      15.869  28.950   8.122  1.00  0.00           H
ATOM   1899 1HD2 ASN A 118      15.156  32.281   6.417  1.00  0.00           H
ATOM   1900 2HD2 ASN A 118      14.097  30.999   6.904  1.00  0.00           H
ATOM   1901  N   HIS A 119      15.779  25.865   6.799  1.00  0.00           N
ATOM   1902  CA  HIS A 119      15.578  24.521   7.366  1.00  0.00           C
ATOM   1903  C   HIS A 119      16.925  23.819   7.557  1.00  0.00           C
ATOM   1904  O   HIS A 119      17.208  23.342   8.643  1.00  0.00           O
ATOM   1905  CB  HIS A 119      14.667  23.676   6.470  1.00  0.00           C
ATOM   1906  CG  HIS A 119      14.582  22.239   6.883  1.00  0.00           C
ATOM   1907  CD2 HIS A 119      15.119  21.122   6.338  1.00  0.00           C
ATOM   1908  ND1 HIS A 119      13.872  21.823   7.989  1.00  0.00           N
ATOM   1909  CE1 HIS A 119      13.976  20.511   8.106  1.00  0.00           C
ATOM   1910  NE2 HIS A 119      14.727  20.062   7.118  1.00  0.00           N
ATOM   1911  H   HIS A 119      15.313  26.110   5.936  1.00  0.00           H
ATOM   1912  HA  HIS A 119      15.116  24.603   8.350  1.00  0.00           H
ATOM   1913 1HB  HIS A 119      13.649  24.067   6.494  1.00  0.00           H
ATOM   1914 2HB  HIS A 119      15.035  23.685   5.445  1.00  0.00           H
ATOM   1915  HD2 HIS A 119      15.751  20.953   5.465  1.00  0.00           H
ATOM   1916  HE1 HIS A 119      13.481  19.986   8.923  1.00  0.00           H
ATOM   1917  HE2 HIS A 119      14.978  19.098   6.954  1.00  0.00           H
ATOM   1918  N   ALA A 120      17.742  23.761   6.498  1.00  0.00           N
ATOM   1919  CA  ALA A 120      19.081  23.142   6.566  1.00  0.00           C
ATOM   1920  C   ALA A 120      20.014  23.897   7.534  1.00  0.00           C
ATOM   1921  O   ALA A 120      20.794  23.270   8.238  1.00  0.00           O
ATOM   1922  CB  ALA A 120      19.700  23.076   5.177  1.00  0.00           C
ATOM   1923  H   ALA A 120      17.427  24.157   5.624  1.00  0.00           H
ATOM   1924  HA  ALA A 120      18.977  22.126   6.950  1.00  0.00           H
ATOM   1925 1HB  ALA A 120      20.684  22.613   5.241  1.00  0.00           H
ATOM   1926 2HB  ALA A 120      19.062  22.483   4.521  1.00  0.00           H
ATOM   1927 3HB  ALA A 120      19.800  24.083   4.775  1.00  0.00           H
ATOM   1928  N   ILE A 121      19.928  25.232   7.559  1.00  0.00           N
ATOM   1929  CA  ILE A 121      20.725  26.035   8.514  1.00  0.00           C
ATOM   1930  C   ILE A 121      20.421  25.685   9.966  1.00  0.00           C
ATOM   1931  O   ILE A 121      21.335  25.628  10.788  1.00  0.00           O
ATOM   1932  CB  ILE A 121      20.491  27.543   8.318  1.00  0.00           C
ATOM   1933  CG1 ILE A 121      21.084  28.007   6.985  1.00  0.00           C
ATOM   1934  CG2 ILE A 121      21.091  28.331   9.473  1.00  0.00           C
ATOM   1935  CD1 ILE A 121      20.653  29.396   6.573  1.00  0.00           C
ATOM   1936  H   ILE A 121      19.308  25.705   6.917  1.00  0.00           H
ATOM   1937  HA  ILE A 121      21.787  25.816   8.407  1.00  0.00           H
ATOM   1938  HB  ILE A 121      19.419  27.733   8.266  1.00  0.00           H
ATOM   1939 1HG1 ILE A 121      22.169  27.979   7.086  1.00  0.00           H
ATOM   1940 2HG1 ILE A 121      20.773  27.290   6.225  1.00  0.00           H
ATOM   1941 1HG2 ILE A 121      20.917  29.394   9.319  1.00  0.00           H
ATOM   1942 2HG2 ILE A 121      20.623  28.018  10.407  1.00  0.00           H
ATOM   1943 3HG2 ILE A 121      22.163  28.142   9.525  1.00  0.00           H
ATOM   1944 1HD1 ILE A 121      21.113  29.653   5.620  1.00  0.00           H
ATOM   1945 2HD1 ILE A 121      19.567  29.424   6.471  1.00  0.00           H
ATOM   1946 3HD1 ILE A 121      20.964  30.114   7.331  1.00  0.00           H
ATOM   1947  N   MET A 122      19.143  25.460  10.270  1.00  0.00           N
ATOM   1948  CA  MET A 122      18.723  25.002  11.598  1.00  0.00           C
ATOM   1949  C   MET A 122      19.227  23.576  11.861  1.00  0.00           C
ATOM   1950  O   MET A 122      19.616  23.264  12.973  1.00  0.00           O
ATOM   1951  CB  MET A 122      17.202  25.062  11.724  1.00  0.00           C
ATOM   1952  CG  MET A 122      16.632  26.473  11.796  1.00  0.00           C
ATOM   1953  SD  MET A 122      14.871  26.491  12.186  1.00  0.00           S
ATOM   1954  CE  MET A 122      14.174  25.955  10.626  1.00  0.00           C
ATOM   1955  H   MET A 122      18.442  25.610   9.558  1.00  0.00           H
ATOM   1956  HA  MET A 122      19.161  25.639  12.365  1.00  0.00           H
ATOM   1957 1HB  MET A 122      16.791  24.548  10.857  1.00  0.00           H
ATOM   1958 2HB  MET A 122      16.937  24.517  12.630  1.00  0.00           H
ATOM   1959 1HG  MET A 122      17.175  27.019  12.566  1.00  0.00           H
ATOM   1960 2HG  MET A 122      16.790  26.951  10.830  1.00  0.00           H
ATOM   1961 1HE  MET A 122      13.087  25.916  10.707  1.00  0.00           H
ATOM   1962 2HE  MET A 122      14.455  26.658   9.841  1.00  0.00           H
ATOM   1963 3HE  MET A 122      14.555  24.964  10.378  1.00  0.00           H
ATOM   1964  N   GLY A 123      19.222  22.727  10.838  1.00  0.00           N
ATOM   1965  CA  GLY A 123      19.796  21.374  10.958  1.00  0.00           C
ATOM   1966  C   GLY A 123      21.274  21.474  11.321  1.00  0.00           C
ATOM   1967  O   GLY A 123      21.753  20.735  12.186  1.00  0.00           O
ATOM   1968  H   GLY A 123      18.815  23.011   9.957  1.00  0.00           H
ATOM   1969 1HA  GLY A 123      19.261  20.828  11.736  1.00  0.00           H
ATOM   1970 2HA  GLY A 123      19.684  20.854  10.008  1.00  0.00           H
ATOM   1971  N   VAL A 124      21.979  22.392  10.656  1.00  0.00           N
ATOM   1972  CA  VAL A 124      23.405  22.629  10.909  1.00  0.00           C
ATOM   1973  C   VAL A 124      23.624  23.090  12.341  1.00  0.00           C
ATOM   1974  O   VAL A 124      24.473  22.558  13.037  1.00  0.00           O
ATOM   1975  CB  VAL A 124      23.992  23.679   9.947  1.00  0.00           C
ATOM   1976  CG1 VAL A 124      25.376  24.109  10.408  1.00  0.00           C
ATOM   1977  CG2 VAL A 124      24.051  23.129   8.530  1.00  0.00           C
ATOM   1978  H   VAL A 124      21.507  22.942   9.953  1.00  0.00           H
ATOM   1979  HA  VAL A 124      23.983  21.710  10.810  1.00  0.00           H
ATOM   1980  HB  VAL A 124      23.331  24.546   9.923  1.00  0.00           H
ATOM   1981 1HG1 VAL A 124      25.776  24.851   9.717  1.00  0.00           H
ATOM   1982 2HG1 VAL A 124      25.309  24.542  11.406  1.00  0.00           H
ATOM   1983 3HG1 VAL A 124      26.037  23.243  10.431  1.00  0.00           H
ATOM   1984 1HG2 VAL A 124      24.467  23.884   7.864  1.00  0.00           H
ATOM   1985 2HG2 VAL A 124      24.681  22.240   8.511  1.00  0.00           H
ATOM   1986 3HG2 VAL A 124      23.046  22.868   8.198  1.00  0.00           H
ATOM   1987  N   ALA A 125      22.856  24.073  12.778  1.00  0.00           N
ATOM   1988  CA  ALA A 125      22.976  24.568  14.163  1.00  0.00           C
ATOM   1989  C   ALA A 125      22.638  23.454  15.166  1.00  0.00           C
ATOM   1990  O   ALA A 125      23.265  23.364  16.216  1.00  0.00           O
ATOM   1991  CB  ALA A 125      22.076  25.776  14.380  1.00  0.00           C
ATOM   1992  H   ALA A 125      22.176  24.497  12.162  1.00  0.00           H
ATOM   1993  HA  ALA A 125      24.009  24.870  14.338  1.00  0.00           H
ATOM   1994 1HB  ALA A 125      22.174  26.121  15.410  1.00  0.00           H
ATOM   1995 2HB  ALA A 125      22.370  26.575  13.701  1.00  0.00           H
ATOM   1996 3HB  ALA A 125      21.041  25.498  14.189  1.00  0.00           H
ATOM   1997  N   PHE A 126      21.654  22.618  14.823  1.00  0.00           N
ATOM   1998  CA  PHE A 126      21.270  21.485  15.672  1.00  0.00           C
ATOM   1999  C   PHE A 126      22.416  20.509  15.897  1.00  0.00           C
ATOM   2000  O   PHE A 126      22.726  20.199  17.044  1.00  0.00           O
ATOM   2001  CB  PHE A 126      20.079  20.748  15.060  1.00  0.00           C
ATOM   2002  CG  PHE A 126      19.702  19.491  15.793  1.00  0.00           C
ATOM   2003  CD1 PHE A 126      19.001  19.553  16.989  1.00  0.00           C
ATOM   2004  CD2 PHE A 126      20.047  18.247  15.290  1.00  0.00           C
ATOM   2005  CE1 PHE A 126      18.655  18.398  17.664  1.00  0.00           C
ATOM   2006  CE2 PHE A 126      19.701  17.091  15.963  1.00  0.00           C
ATOM   2007  CZ  PHE A 126      19.004  17.168  17.151  1.00  0.00           C
ATOM   2008  H   PHE A 126      21.163  22.770  13.954  1.00  0.00           H
ATOM   2009  HA  PHE A 126      20.989  21.845  16.663  1.00  0.00           H
ATOM   2010 1HB  PHE A 126      19.197  21.388  15.066  1.00  0.00           H
ATOM   2011 2HB  PHE A 126      20.305  20.453  14.036  1.00  0.00           H
ATOM   2012  HD1 PHE A 126      18.723  20.526  17.394  1.00  0.00           H
ATOM   2013  HD2 PHE A 126      20.598  18.187  14.351  1.00  0.00           H
ATOM   2014  HE1 PHE A 126      18.103  18.462  18.603  1.00  0.00           H
ATOM   2015  HE2 PHE A 126      19.978  16.119  15.556  1.00  0.00           H
ATOM   2016  HZ  PHE A 126      18.732  16.257  17.684  1.00  0.00           H
ATOM   2017  N   THR A 127      23.041  20.028  14.817  1.00  0.00           N
ATOM   2018  CA  THR A 127      24.080  18.997  14.928  1.00  0.00           C
ATOM   2019  C   THR A 127      25.360  19.598  15.528  1.00  0.00           C
ATOM   2020  O   THR A 127      26.079  18.915  16.260  1.00  0.00           O
ATOM   2021  CB  THR A 127      24.406  18.363  13.563  1.00  0.00           C
ATOM   2022  CG2 THR A 127      23.153  17.767  12.939  1.00  0.00           C
ATOM   2023  OG1 THR A 127      24.943  19.361  12.685  1.00  0.00           O
ATOM   2024  H   THR A 127      22.794  20.381  13.904  1.00  0.00           H
ATOM   2025  HA  THR A 127      23.748  18.209  15.606  1.00  0.00           H
ATOM   2026  HB  THR A 127      25.148  17.578  13.703  1.00  0.00           H
ATOM   2027  HG1 THR A 127      25.501  18.940  12.026  1.00  0.00           H
ATOM   2028 1HG2 THR A 127      23.402  17.324  11.975  1.00  0.00           H
ATOM   2029 2HG2 THR A 127      22.748  17.000  13.599  1.00  0.00           H
ATOM   2030 3HG2 THR A 127      22.411  18.551  12.796  1.00  0.00           H
ATOM   2031  N   TRP A 128      25.637  20.864  15.217  1.00  0.00           N
ATOM   2032  CA  TRP A 128      26.814  21.556  15.802  1.00  0.00           C
ATOM   2033  C   TRP A 128      26.692  21.798  17.306  1.00  0.00           C
ATOM   2034  O   TRP A 128      27.617  21.468  18.045  1.00  0.00           O
ATOM   2035  CB  TRP A 128      27.044  22.893  15.095  1.00  0.00           C
ATOM   2036  CG  TRP A 128      28.315  23.575  15.502  1.00  0.00           C
ATOM   2037  CD1 TRP A 128      29.552  23.384  14.963  1.00  0.00           C
ATOM   2038  CD2 TRP A 128      28.473  24.557  16.534  1.00  0.00           C
ATOM   2039  CE2 TRP A 128      29.832  24.915  16.562  1.00  0.00           C
ATOM   2040  CE3 TRP A 128      27.593  25.168  17.435  1.00  0.00           C
ATOM   2041  NE1 TRP A 128      30.472  24.184  15.594  1.00  0.00           N
ATOM   2042  CZ2 TRP A 128      30.335  25.851  17.453  1.00  0.00           C
ATOM   2043  CZ3 TRP A 128      28.098  26.107  18.328  1.00  0.00           C
ATOM   2044  CH2 TRP A 128      29.429  26.439  18.335  1.00  0.00           C
ATOM   2045  H   TRP A 128      25.039  21.366  14.576  1.00  0.00           H
ATOM   2046  HA  TRP A 128      27.704  20.937  15.679  1.00  0.00           H
ATOM   2047 1HB  TRP A 128      27.101  22.746  14.015  1.00  0.00           H
ATOM   2048 2HB  TRP A 128      26.232  23.582  15.324  1.00  0.00           H
ATOM   2049  HD1 TRP A 128      29.629  22.662  14.151  1.00  0.00           H
ATOM   2050  HE1 TRP A 128      31.458  24.227  15.381  1.00  0.00           H
ATOM   2051  HE3 TRP A 128      26.528  24.943  17.470  1.00  0.00           H
ATOM   2052  HZ2 TRP A 128      31.399  26.085  17.426  1.00  0.00           H
ATOM   2053  HZ3 TRP A 128      27.403  26.575  19.025  1.00  0.00           H
ATOM   2054  HH2 TRP A 128      29.784  27.181  19.052  1.00  0.00           H
ATOM   2055  N   VAL A 129      25.566  22.366  17.746  1.00  0.00           N
ATOM   2056  CA  VAL A 129      25.333  22.604  19.180  1.00  0.00           C
ATOM   2057  C   VAL A 129      25.201  21.278  19.944  1.00  0.00           C
ATOM   2058  O   VAL A 129      25.806  21.130  20.996  1.00  0.00           O
ATOM   2059  CB  VAL A 129      24.069  23.452  19.417  1.00  0.00           C
ATOM   2060  CG1 VAL A 129      23.735  23.505  20.900  1.00  0.00           C
ATOM   2061  CG2 VAL A 129      24.257  24.856  18.863  1.00  0.00           C
ATOM   2062  H   VAL A 129      24.856  22.638  17.081  1.00  0.00           H
ATOM   2063  HA  VAL A 129      26.183  23.112  19.640  1.00  0.00           H
ATOM   2064  HB  VAL A 129      23.237  23.005  18.873  1.00  0.00           H
ATOM   2065 1HG1 VAL A 129      22.838  24.108  21.050  1.00  0.00           H
ATOM   2066 2HG1 VAL A 129      23.559  22.496  21.271  1.00  0.00           H
ATOM   2067 3HG1 VAL A 129      24.566  23.953  21.444  1.00  0.00           H
ATOM   2068 1HG2 VAL A 129      23.354  25.440  19.039  1.00  0.00           H
ATOM   2069 2HG2 VAL A 129      25.101  25.332  19.361  1.00  0.00           H
ATOM   2070 3HG2 VAL A 129      24.450  24.801  17.791  1.00  0.00           H
ATOM   2071  N   MET A 130      24.416  20.335  19.407  1.00  0.00           N
ATOM   2072  CA  MET A 130      24.260  19.001  20.019  1.00  0.00           C
ATOM   2073  C   MET A 130      25.611  18.303  20.214  1.00  0.00           C
ATOM   2074  O   MET A 130      25.960  17.927  21.336  1.00  0.00           O
ATOM   2075  CB  MET A 130      23.343  18.130  19.163  1.00  0.00           C
ATOM   2076  CG  MET A 130      23.089  16.739  19.725  1.00  0.00           C
ATOM   2077  SD  MET A 130      21.954  15.775  18.708  1.00  0.00           S
ATOM   2078  CE  MET A 130      21.970  14.209  19.574  1.00  0.00           C
ATOM   2079  H   MET A 130      23.916  20.546  18.555  1.00  0.00           H
ATOM   2080  HA  MET A 130      23.821  19.097  21.012  1.00  0.00           H
ATOM   2081 1HB  MET A 130      22.398  18.663  19.069  1.00  0.00           H
ATOM   2082 2HB  MET A 130      23.812  18.046  18.181  1.00  0.00           H
ATOM   2083 1HG  MET A 130      24.044  16.218  19.786  1.00  0.00           H
ATOM   2084 2HG  MET A 130      22.669  16.848  20.724  1.00  0.00           H
ATOM   2085 1HE  MET A 130      21.313  13.503  19.065  1.00  0.00           H
ATOM   2086 2HE  MET A 130      22.986  13.812  19.589  1.00  0.00           H
ATOM   2087 3HE  MET A 130      21.622  14.355  20.597  1.00  0.00           H
ATOM   2088  N   ALA A 131      26.358  18.142  19.120  1.00  0.00           N
ATOM   2089  CA  ALA A 131      27.691  17.533  19.168  1.00  0.00           C
ATOM   2090  C   ALA A 131      28.610  18.249  20.178  1.00  0.00           C
ATOM   2091  O   ALA A 131      29.220  17.600  21.023  1.00  0.00           O
ATOM   2092  CB  ALA A 131      28.319  17.537  17.780  1.00  0.00           C
ATOM   2093  H   ALA A 131      25.990  18.451  18.232  1.00  0.00           H
ATOM   2094  HA  ALA A 131      27.593  16.500  19.503  1.00  0.00           H
ATOM   2095 1HB  ALA A 131      29.305  17.076  17.827  1.00  0.00           H
ATOM   2096 2HB  ALA A 131      27.687  16.975  17.094  1.00  0.00           H
ATOM   2097 3HB  ALA A 131      28.416  18.563  17.429  1.00  0.00           H
ATOM   2098  N   LEU A 132      28.696  19.579  20.075  1.00  0.00           N
ATOM   2099  CA  LEU A 132      29.487  20.396  21.004  1.00  0.00           C
ATOM   2100  C   LEU A 132      29.190  20.018  22.445  1.00  0.00           C
ATOM   2101  O   LEU A 132      30.083  19.691  23.209  1.00  0.00           O
ATOM   2102  CB  LEU A 132      29.210  21.888  20.780  1.00  0.00           C
ATOM   2103  CG  LEU A 132      29.950  22.839  21.728  1.00  0.00           C
ATOM   2104  CD1 LEU A 132      31.455  22.706  21.531  1.00  0.00           C
ATOM   2105  CD2 LEU A 132      29.499  24.268  21.469  1.00  0.00           C
ATOM   2106  H   LEU A 132      28.196  20.033  19.324  1.00  0.00           H
ATOM   2107  HA  LEU A 132      30.548  20.209  20.843  1.00  0.00           H
ATOM   2108 1HB  LEU A 132      29.600  21.990  19.768  1.00  0.00           H
ATOM   2109 2HB  LEU A 132      28.142  22.104  20.782  1.00  0.00           H
ATOM   2110  HG  LEU A 132      29.659  22.576  22.745  1.00  0.00           H
ATOM   2111 1HD1 LEU A 132      31.973  23.385  22.209  1.00  0.00           H
ATOM   2112 2HD1 LEU A 132      31.760  21.681  21.744  1.00  0.00           H
ATOM   2113 3HD1 LEU A 132      31.711  22.955  20.503  1.00  0.00           H
ATOM   2114 1HD2 LEU A 132      30.025  24.944  22.144  1.00  0.00           H
ATOM   2115 2HD2 LEU A 132      29.720  24.541  20.437  1.00  0.00           H
ATOM   2116 3HD2 LEU A 132      28.425  24.348  21.642  1.00  0.00           H
ATOM   2117  N   ALA A 133      27.910  20.072  22.790  1.00  0.00           N
ATOM   2118  CA  ALA A 133      27.424  19.779  24.132  1.00  0.00           C
ATOM   2119  C   ALA A 133      27.831  18.367  24.564  1.00  0.00           C
ATOM   2120  O   ALA A 133      28.123  18.144  25.724  1.00  0.00           O
ATOM   2121  CB  ALA A 133      25.912  19.947  24.196  1.00  0.00           C
ATOM   2122  H   ALA A 133      27.248  20.331  22.072  1.00  0.00           H
ATOM   2123  HA  ALA A 133      27.880  20.481  24.830  1.00  0.00           H
ATOM   2124 1HB  ALA A 133      25.565  19.726  25.205  1.00  0.00           H
ATOM   2125 2HB  ALA A 133      25.648  20.973  23.938  1.00  0.00           H
ATOM   2126 3HB  ALA A 133      25.441  19.263  23.493  1.00  0.00           H
ATOM   2127  N   CYS A 134      27.854  17.420  23.628  1.00  0.00           N
ATOM   2128  CA  CYS A 134      28.328  16.056  23.915  1.00  0.00           C
ATOM   2129  C   CYS A 134      29.843  15.832  23.616  1.00  0.00           C
ATOM   2130  O   CYS A 134      30.364  14.767  23.934  1.00  0.00           O
ATOM   2131  CB  CYS A 134      27.470  15.223  22.962  1.00  0.00           C
ATOM   2132  SG  CYS A 134      25.701  15.244  23.336  1.00  0.00           S
ATOM   2133  H   CYS A 134      27.535  17.645  22.697  1.00  0.00           H
ATOM   2134  HA  CYS A 134      28.139  15.738  24.939  1.00  0.00           H
ATOM   2135 1HB  CYS A 134      27.569  15.595  21.941  1.00  0.00           H
ATOM   2136 2HB  CYS A 134      27.775  14.177  22.999  1.00  0.00           H
ATOM   2137  HG  CYS A 134      25.339  14.446  22.335  1.00  0.00           H
ATOM   2138  N   ALA A 135      30.525  16.824  23.020  1.00  0.00           N
ATOM   2139  CA  ALA A 135      31.916  16.676  22.557  1.00  0.00           C
ATOM   2140  C   ALA A 135      32.934  17.148  23.586  1.00  0.00           C
ATOM   2141  O   ALA A 135      33.916  16.451  23.848  1.00  0.00           O
ATOM   2142  CB  ALA A 135      32.117  17.431  21.251  1.00  0.00           C
ATOM   2143  H   ALA A 135      30.053  17.706  22.888  1.00  0.00           H
ATOM   2144  HA  ALA A 135      32.118  15.619  22.385  1.00  0.00           H
ATOM   2145 1HB  ALA A 135      33.147  17.310  20.917  1.00  0.00           H
ATOM   2146 2HB  ALA A 135      31.441  17.034  20.493  1.00  0.00           H
ATOM   2147 3HB  ALA A 135      31.908  18.488  21.405  1.00  0.00           H
ATOM   2148  N   ALA A 136      32.697  18.329  24.162  1.00  0.00           N
ATOM   2149  CA  ALA A 136      33.680  18.966  25.068  1.00  0.00           C
ATOM   2150  C   ALA A 136      33.320  18.846  26.543  1.00  0.00           C
ATOM   2151  O   ALA A 136      34.179  18.487  27.333  1.00  0.00           O
ATOM   2152  CB  ALA A 136      33.850  20.433  24.702  1.00  0.00           C
ATOM   2153  H   ALA A 136      31.825  18.802  23.975  1.00  0.00           H
ATOM   2154  HA  ALA A 136      34.640  18.462  24.952  1.00  0.00           H
ATOM   2155 1HB  ALA A 136      34.584  20.890  25.367  1.00  0.00           H
ATOM   2156 2HB  ALA A 136      34.194  20.515  23.671  1.00  0.00           H
ATOM   2157 3HB  ALA A 136      32.896  20.947  24.808  1.00  0.00           H
ATOM   2158  N   PRO A 137      32.070  19.145  26.917  1.00  0.00           N
ATOM   2159  CA  PRO A 137      31.695  19.120  28.350  1.00  0.00           C
ATOM   2160  C   PRO A 137      32.070  17.799  29.042  1.00  0.00           C
ATOM   2161  O   PRO A 137      32.600  17.865  30.137  1.00  0.00           O
ATOM   2162  CB  PRO A 137      30.179  19.341  28.335  1.00  0.00           C
ATOM   2163  CG  PRO A 137      29.936  20.174  27.124  1.00  0.00           C
ATOM   2164  CD  PRO A 137      30.900  19.662  26.087  1.00  0.00           C
ATOM   2165  HA  PRO A 137      32.218  19.886  28.939  1.00  0.00           H
ATOM   2166 1HB  PRO A 137      29.634  18.386  28.279  1.00  0.00           H
ATOM   2167 2HB  PRO A 137      29.838  19.853  29.246  1.00  0.00           H
ATOM   2168 1HG  PRO A 137      28.897  20.080  26.778  1.00  0.00           H
ATOM   2169 2HG  PRO A 137      30.111  21.240  27.334  1.00  0.00           H
ATOM   2170 1HD  PRO A 137      30.467  18.854  25.480  1.00  0.00           H
ATOM   2171 2HD  PRO A 137      31.220  20.450  25.391  1.00  0.00           H
ATOM   2172  N   PRO A 138      31.806  16.616  28.413  1.00  0.00           N
ATOM   2173  CA  PRO A 138      32.323  15.345  28.972  1.00  0.00           C
ATOM   2174  C   PRO A 138      33.826  15.315  29.240  1.00  0.00           C
ATOM   2175  O   PRO A 138      34.254  14.688  30.207  1.00  0.00           O
ATOM   2176  CB  PRO A 138      31.935  14.309  27.913  1.00  0.00           C
ATOM   2177  CG  PRO A 138      30.773  14.918  27.205  1.00  0.00           C
ATOM   2178  CD  PRO A 138      31.082  16.390  27.127  1.00  0.00           C
ATOM   2179  HA  PRO A 138      31.900  15.111  29.959  1.00  0.00           H
ATOM   2180 1HB  PRO A 138      32.765  14.110  27.219  1.00  0.00           H
ATOM   2181 2HB  PRO A 138      31.661  13.347  28.371  1.00  0.00           H
ATOM   2182 1HG  PRO A 138      30.649  14.487  26.201  1.00  0.00           H
ATOM   2183 2HG  PRO A 138      29.836  14.739  27.751  1.00  0.00           H
ATOM   2184 1HD  PRO A 138      31.704  16.639  26.255  1.00  0.00           H
ATOM   2185 2HD  PRO A 138      30.171  17.002  27.056  1.00  0.00           H
ATOM   2186  N   LEU A 139      34.605  15.985  28.389  1.00  0.00           N
ATOM   2187  CA  LEU A 139      36.054  16.019  28.543  1.00  0.00           C
ATOM   2188  C   LEU A 139      36.445  17.016  29.626  1.00  0.00           C
ATOM   2189  O   LEU A 139      37.465  16.853  30.294  1.00  0.00           O
ATOM   2190  CB  LEU A 139      36.726  16.378  27.211  1.00  0.00           C
ATOM   2191  CG  LEU A 139      36.553  15.343  26.093  1.00  0.00           C
ATOM   2192  CD1 LEU A 139      37.113  15.888  24.785  1.00  0.00           C
ATOM   2193  CD2 LEU A 139      37.254  14.051  26.483  1.00  0.00           C
ATOM   2194  H   LEU A 139      34.179  16.481  27.620  1.00  0.00           H
ATOM   2195  HA  LEU A 139      36.411  15.042  28.866  1.00  0.00           H
ATOM   2196 1HB  LEU A 139      36.172  17.284  26.972  1.00  0.00           H
ATOM   2197 2HB  LEU A 139      37.780  16.622  27.344  1.00  0.00           H
ATOM   2198  HG  LEU A 139      35.486  15.132  26.009  1.00  0.00           H
ATOM   2199 1HD1 LEU A 139      36.986  15.146  23.997  1.00  0.00           H
ATOM   2200 2HD1 LEU A 139      36.582  16.800  24.514  1.00  0.00           H
ATOM   2201 3HD1 LEU A 139      38.173  16.108  24.908  1.00  0.00           H
ATOM   2202 1HD2 LEU A 139      37.130  13.316  25.687  1.00  0.00           H
ATOM   2203 2HD2 LEU A 139      38.316  14.244  26.636  1.00  0.00           H
ATOM   2204 3HD2 LEU A 139      36.820  13.664  27.404  1.00  0.00           H
ATOM   2205  N   VAL A 140      35.626  18.050  29.796  1.00  0.00           N
ATOM   2206  CA  VAL A 140      35.815  19.007  30.879  1.00  0.00           C
ATOM   2207  C   VAL A 140      35.672  18.314  32.227  1.00  0.00           C
ATOM   2208  O   VAL A 140      36.438  18.575  33.155  1.00  0.00           O
ATOM   2209  CB  VAL A 140      34.810  20.171  30.794  1.00  0.00           C
ATOM   2210  CG1 VAL A 140      34.899  21.042  32.039  1.00  0.00           C
ATOM   2211  CG2 VAL A 140      35.059  21.002  29.545  1.00  0.00           C
ATOM   2212  H   VAL A 140      34.853  18.174  29.158  1.00  0.00           H
ATOM   2213  HA  VAL A 140      36.826  19.419  30.872  1.00  0.00           H
ATOM   2214  HB  VAL A 140      33.803  19.763  30.708  1.00  0.00           H
ATOM   2215 1HG1 VAL A 140      34.181  21.860  31.963  1.00  0.00           H
ATOM   2216 2HG1 VAL A 140      34.673  20.443  32.920  1.00  0.00           H
ATOM   2217 3HG1 VAL A 140      35.905  21.452  32.125  1.00  0.00           H
ATOM   2218 1HG2 VAL A 140      34.340  21.819  29.501  1.00  0.00           H
ATOM   2219 2HG2 VAL A 140      36.070  21.408  29.576  1.00  0.00           H
ATOM   2220 3HG2 VAL A 140      34.947  20.373  28.662  1.00  0.00           H
ATOM   2221  N   GLY A 141      34.686  17.429  32.330  1.00  0.00           N
ATOM   2222  CA  GLY A 141      34.541  16.578  33.505  1.00  0.00           C
ATOM   2223  C   GLY A 141      35.695  15.592  33.636  1.00  0.00           C
ATOM   2224  O   GLY A 141      36.259  15.422  34.717  1.00  0.00           O
ATOM   2225  H   GLY A 141      34.021  17.344  31.576  1.00  0.00           H
ATOM   2226 1HA  GLY A 141      34.512  17.203  34.397  1.00  0.00           H
ATOM   2227 2HA  GLY A 141      33.610  16.017  33.426  1.00  0.00           H
ATOM   2228  N   TRP A 142      36.041  14.944  32.529  1.00  0.00           N
ATOM   2229  CA  TRP A 142      37.093  13.934  32.530  1.00  0.00           C
ATOM   2230  C   TRP A 142      38.477  14.558  32.666  1.00  0.00           C
ATOM   2231  O   TRP A 142      39.458  13.861  32.923  1.00  0.00           O
ATOM   2232  CB  TRP A 142      37.023  13.096  31.252  1.00  0.00           C
ATOM   2233  CG  TRP A 142      35.780  12.267  31.148  1.00  0.00           C
ATOM   2234  CD1 TRP A 142      34.874  12.028  32.138  1.00  0.00           C
ATOM   2235  CD2 TRP A 142      35.305  11.567  29.991  1.00  0.00           C
ATOM   2236  CE2 TRP A 142      34.107  10.926  30.353  1.00  0.00           C
ATOM   2237  CE3 TRP A 142      35.780  11.421  28.682  1.00  0.00           C
ATOM   2238  NE1 TRP A 142      33.865  11.222  31.672  1.00  0.00           N
ATOM   2239  CZ2 TRP A 142      33.378  10.154  29.463  1.00  0.00           C
ATOM   2240  CZ3 TRP A 142      35.048  10.647  27.788  1.00  0.00           C
ATOM   2241  CH2 TRP A 142      33.882  10.033  28.168  1.00  0.00           C
ATOM   2242  H   TRP A 142      35.565  15.157  31.665  1.00  0.00           H
ATOM   2243  HA  TRP A 142      36.970  13.273  33.388  1.00  0.00           H
ATOM   2244 1HB  TRP A 142      37.040  13.744  30.376  1.00  0.00           H
ATOM   2245 2HB  TRP A 142      37.864  12.405  31.209  1.00  0.00           H
ATOM   2246  HD1 TRP A 142      35.070  12.486  33.105  1.00  0.00           H
ATOM   2247  HE1 TRP A 142      33.073  10.899  32.209  1.00  0.00           H
ATOM   2248  HE3 TRP A 142      36.698  11.889  28.328  1.00  0.00           H
ATOM   2249  HZ2 TRP A 142      32.457   9.683  29.806  1.00  0.00           H
ATOM   2250  HZ3 TRP A 142      35.429  10.541  26.772  1.00  0.00           H
ATOM   2251  HH2 TRP A 142      33.337   9.435  27.435  1.00  0.00           H
ATOM   2252  N   SER A 143      38.547  15.873  32.493  1.00  0.00           N
ATOM   2253  CA  SER A 143      39.767  16.619  32.780  1.00  0.00           C
ATOM   2254  C   SER A 143      39.900  16.943  34.262  1.00  0.00           C
ATOM   2255  O   SER A 143      40.936  17.438  34.708  1.00  0.00           O
ATOM   2256  CB  SER A 143      39.797  17.893  31.960  1.00  0.00           C
ATOM   2257  OG  SER A 143      38.825  18.812  32.378  1.00  0.00           O
ATOM   2258  H   SER A 143      37.735  16.369  32.154  1.00  0.00           H
ATOM   2259  HA  SER A 143      40.673  16.118  32.435  1.00  0.00           H
ATOM   2260 1HB  SER A 143      40.782  18.349  32.062  1.00  0.00           H
ATOM   2261 2HB  SER A 143      39.620  17.642  30.915  1.00  0.00           H
ATOM   2262  HG  SER A 143      38.878  19.602  31.835  1.00  0.00           H
ATOM   2263  N   ARG A 144      38.847  16.662  35.021  1.00  0.00           N
ATOM   2264  CA  ARG A 144      38.937  16.633  36.476  1.00  0.00           C
ATOM   2265  C   ARG A 144      39.195  15.214  36.967  1.00  0.00           C
ATOM   2266  O   ARG A 144      39.903  15.006  37.953  1.00  0.00           O
ATOM   2267  CB  ARG A 144      37.715  17.245  37.145  1.00  0.00           C
ATOM   2268  CG  ARG A 144      37.496  18.720  36.850  1.00  0.00           C
ATOM   2269  CD  ARG A 144      36.255  19.285  37.440  1.00  0.00           C
ATOM   2270  NE  ARG A 144      36.022  20.685  37.125  1.00  0.00           N
ATOM   2271  CZ  ARG A 144      34.974  21.405  37.572  1.00  0.00           C
ATOM   2272  NH1 ARG A 144      34.043  20.855  38.318  1.00  0.00           N
ATOM   2273  NH2 ARG A 144      34.895  22.676  37.219  1.00  0.00           N
ATOM   2274  H   ARG A 144      37.960  16.464  34.580  1.00  0.00           H
ATOM   2275  HA  ARG A 144      39.782  17.240  36.806  1.00  0.00           H
ATOM   2276 1HB  ARG A 144      36.850  16.678  36.806  1.00  0.00           H
ATOM   2277 2HB  ARG A 144      37.840  17.109  38.220  1.00  0.00           H
ATOM   2278 1HG  ARG A 144      38.342  19.283  37.247  1.00  0.00           H
ATOM   2279 2HG  ARG A 144      37.447  18.853  35.769  1.00  0.00           H
ATOM   2280 1HD  ARG A 144      35.400  18.720  37.071  1.00  0.00           H
ATOM   2281 2HD  ARG A 144      36.307  19.197  38.525  1.00  0.00           H
ATOM   2282  HE  ARG A 144      36.569  21.318  36.556  1.00  0.00           H
ATOM   2283 1HH1 ARG A 144      34.109  19.877  38.565  1.00  0.00           H
ATOM   2284 2HH1 ARG A 144      33.266  21.412  38.643  1.00  0.00           H
ATOM   2285 1HH2 ARG A 144      35.610  23.080  36.630  1.00  0.00           H
ATOM   2286 2HH2 ARG A 144      34.120  23.239  37.539  1.00  0.00           H
ATOM   2287  N   TYR A 145      38.618  14.239  36.272  1.00  0.00           N
ATOM   2288  CA  TYR A 145      38.961  12.839  36.487  1.00  0.00           C
ATOM   2289  C   TYR A 145      40.456  12.635  36.278  1.00  0.00           C
ATOM   2290  O   TYR A 145      41.099  11.890  37.017  1.00  0.00           O
ATOM   2291  CB  TYR A 145      38.162  11.932  35.547  1.00  0.00           C
ATOM   2292  CG  TYR A 145      38.626  10.492  35.546  1.00  0.00           C
ATOM   2293  CD1 TYR A 145      38.327   9.646  36.603  1.00  0.00           C
ATOM   2294  CD2 TYR A 145      39.358   9.982  34.484  1.00  0.00           C
ATOM   2295  CE1 TYR A 145      38.748   8.330  36.607  1.00  0.00           C
ATOM   2296  CE2 TYR A 145      39.783   8.668  34.476  1.00  0.00           C
ATOM   2297  CZ  TYR A 145      39.476   7.844  35.540  1.00  0.00           C
ATOM   2298  OH  TYR A 145      39.897   6.535  35.537  1.00  0.00           O
ATOM   2299  H   TYR A 145      37.923  14.475  35.578  1.00  0.00           H
ATOM   2300  HA  TYR A 145      38.737  12.556  37.516  1.00  0.00           H
ATOM   2301 1HB  TYR A 145      37.120  11.978  35.864  1.00  0.00           H
ATOM   2302 2HB  TYR A 145      38.257  12.345  34.544  1.00  0.00           H
ATOM   2303  HD1 TYR A 145      37.752  10.036  37.443  1.00  0.00           H
ATOM   2304  HD2 TYR A 145      39.598  10.639  33.647  1.00  0.00           H
ATOM   2305  HE1 TYR A 145      38.507   7.677  37.445  1.00  0.00           H
ATOM   2306  HE2 TYR A 145      40.360   8.287  33.633  1.00  0.00           H
ATOM   2307  HH  TYR A 145      40.740   6.412  35.093  1.00  0.00           H
ATOM   2308  N   ILE A 146      41.004  13.301  35.268  1.00  0.00           N
ATOM   2309  CA  ILE A 146      42.448  13.339  35.066  1.00  0.00           C
ATOM   2310  C   ILE A 146      43.025  14.716  35.369  1.00  0.00           C
ATOM   2311  O   ILE A 146      42.996  15.610  34.524  1.00  0.00           O
ATOM   2312  CB  ILE A 146      42.824  12.943  33.627  1.00  0.00           C
ATOM   2313  CG1 ILE A 146      42.300  11.543  33.304  1.00  0.00           C
ATOM   2314  CG2 ILE A 146      44.331  13.009  33.435  1.00  0.00           C
ATOM   2315  CD1 ILE A 146      42.363  11.190  31.836  1.00  0.00           C
ATOM   2316  H   ILE A 146      40.404  13.794  34.622  1.00  0.00           H
ATOM   2317  HA  ILE A 146      42.950  12.674  35.769  1.00  0.00           H
ATOM   2318  HB  ILE A 146      42.339  13.628  32.933  1.00  0.00           H
ATOM   2319 1HG1 ILE A 146      42.899  10.832  33.874  1.00  0.00           H
ATOM   2320 2HG1 ILE A 146      41.264  11.498  33.644  1.00  0.00           H
ATOM   2321 1HG2 ILE A 146      44.581  12.725  32.413  1.00  0.00           H
ATOM   2322 2HG2 ILE A 146      44.679  14.023  33.626  1.00  0.00           H
ATOM   2323 3HG2 ILE A 146      44.817  12.323  34.130  1.00  0.00           H
ATOM   2324 1HD1 ILE A 146      41.974  10.183  31.684  1.00  0.00           H
ATOM   2325 2HD1 ILE A 146      41.762  11.899  31.264  1.00  0.00           H
ATOM   2326 3HD1 ILE A 146      43.396  11.233  31.495  1.00  0.00           H
ATOM   2327  N   PRO A 147      43.548  14.879  36.579  1.00  0.00           N
ATOM   2328  CA  PRO A 147      44.165  16.137  36.984  1.00  0.00           C
ATOM   2329  C   PRO A 147      45.224  16.547  35.967  1.00  0.00           C
ATOM   2330  O   PRO A 147      45.997  15.715  35.492  1.00  0.00           O
ATOM   2331  CB  PRO A 147      44.764  15.844  38.363  1.00  0.00           C
ATOM   2332  CG  PRO A 147      43.927  14.737  38.904  1.00  0.00           C
ATOM   2333  CD  PRO A 147      43.567  13.890  37.713  1.00  0.00           C
ATOM   2334  HA  PRO A 147      43.448  16.971  37.017  1.00  0.00           H
ATOM   2335 1HB  PRO A 147      45.820  15.546  38.288  1.00  0.00           H
ATOM   2336 2HB  PRO A 147      44.724  16.729  39.015  1.00  0.00           H
ATOM   2337 1HG  PRO A 147      44.479  14.150  39.654  1.00  0.00           H
ATOM   2338 2HG  PRO A 147      43.025  15.125  39.400  1.00  0.00           H
ATOM   2339 1HD  PRO A 147      44.303  13.093  37.531  1.00  0.00           H
ATOM   2340 2HD  PRO A 147      42.588  13.402  37.829  1.00  0.00           H
ATOM   2341  N   GLU A 148      45.253  17.834  35.638  1.00  0.00           N
ATOM   2342  CA  GLU A 148      46.240  18.363  34.704  1.00  0.00           C
ATOM   2343  C   GLU A 148      47.662  18.082  35.175  1.00  0.00           C
ATOM   2344  O   GLU A 148      48.032  18.420  36.298  1.00  0.00           O
ATOM   2345  CB  GLU A 148      46.040  19.868  34.514  1.00  0.00           C
ATOM   2346  CG  GLU A 148      44.904  20.237  33.571  1.00  0.00           C
ATOM   2347  CD  GLU A 148      44.863  21.718  33.318  1.00  0.00           C
ATOM   2348  OE1 GLU A 148      45.599  22.432  33.957  1.00  0.00           O
ATOM   2349  OE2 GLU A 148      44.178  22.127  32.409  1.00  0.00           O
ATOM   2350  H   GLU A 148      44.573  18.461  36.043  1.00  0.00           H
ATOM   2351  HA  GLU A 148      46.135  17.872  33.736  1.00  0.00           H
ATOM   2352 1HB  GLU A 148      45.845  20.291  35.499  1.00  0.00           H
ATOM   2353 2HB  GLU A 148      46.977  20.268  34.125  1.00  0.00           H
ATOM   2354 1HG  GLU A 148      44.940  19.708  32.620  1.00  0.00           H
ATOM   2355 2HG  GLU A 148      44.011  19.938  34.118  1.00  0.00           H
ATOM   2356  N   GLY A 149      48.454  17.460  34.308  1.00  0.00           N
ATOM   2357  CA  GLY A 149      49.836  17.129  34.634  1.00  0.00           C
ATOM   2358  C   GLY A 149      50.023  15.621  34.746  1.00  0.00           C
ATOM   2359  O   GLY A 149      51.150  15.124  34.742  1.00  0.00           O
ATOM   2360  H   GLY A 149      48.089  17.210  33.400  1.00  0.00           H
ATOM   2361 1HA  GLY A 149      50.489  17.512  33.850  1.00  0.00           H
ATOM   2362 2HA  GLY A 149      50.099  17.593  35.584  1.00  0.00           H
ATOM   2363  N   MET A 150      48.913  14.897  34.848  1.00  0.00           N
ATOM   2364  CA  MET A 150      48.950  13.442  34.909  1.00  0.00           C
ATOM   2365  C   MET A 150      49.481  12.834  33.617  1.00  0.00           C
ATOM   2366  O   MET A 150      50.168  11.812  33.637  1.00  0.00           O
ATOM   2367  CB  MET A 150      47.557  12.895  35.212  1.00  0.00           C
ATOM   2368  CG  MET A 150      47.093  13.114  36.644  1.00  0.00           C
ATOM   2369  SD  MET A 150      48.185  12.343  37.855  1.00  0.00           S
ATOM   2370  CE  MET A 150      49.183  13.744  38.351  1.00  0.00           C
ATOM   2371  H   MET A 150      48.021  15.369  34.883  1.00  0.00           H
ATOM   2372  HA  MET A 150      49.630  13.120  35.697  1.00  0.00           H
ATOM   2373 1HB  MET A 150      46.868  13.387  34.527  1.00  0.00           H
ATOM   2374 2HB  MET A 150      47.582  11.826  34.997  1.00  0.00           H
ATOM   2375 1HG  MET A 150      47.054  14.187  36.829  1.00  0.00           H
ATOM   2376 2HG  MET A 150      46.093  12.692  36.746  1.00  0.00           H
ATOM   2377 1HE  MET A 150      49.909  13.426  39.100  1.00  0.00           H
ATOM   2378 2HE  MET A 150      49.707  14.143  37.482  1.00  0.00           H
ATOM   2379 3HE  MET A 150      48.540  14.516  38.775  1.00  0.00           H
ATOM   2380  N   GLN A 151      49.159  13.467  32.494  1.00  0.00           N
ATOM   2381  CA  GLN A 151      49.703  13.064  31.203  1.00  0.00           C
ATOM   2382  C   GLN A 151      50.494  14.189  30.547  1.00  0.00           C
ATOM   2383  O   GLN A 151      50.160  15.364  30.695  1.00  0.00           O
ATOM   2384  CB  GLN A 151      48.578  12.615  30.268  1.00  0.00           C
ATOM   2385  CG  GLN A 151      47.927  11.301  30.664  1.00  0.00           C
ATOM   2386  CD  GLN A 151      46.783  10.921  29.742  1.00  0.00           C
ATOM   2387  NE2 GLN A 151      47.115  10.322  28.604  1.00  0.00           N
ATOM   2388  OE1 GLN A 151      45.613  11.159  30.052  1.00  0.00           O
ATOM   2389  H   GLN A 151      48.520  14.249  32.536  1.00  0.00           H
ATOM   2390  HA  GLN A 151      50.404  12.241  31.343  1.00  0.00           H
ATOM   2391 1HB  GLN A 151      47.833  13.410  30.267  1.00  0.00           H
ATOM   2392 2HB  GLN A 151      49.012  12.525  29.273  1.00  0.00           H
ATOM   2393 1HG  GLN A 151      48.500  10.398  30.874  1.00  0.00           H
ATOM   2394 2HG  GLN A 151      47.507  11.688  31.592  1.00  0.00           H
ATOM   2395 1HE2 GLN A 151      46.403  10.047  27.957  1.00  0.00           H
ATOM   2396 2HE2 GLN A 151      48.076  10.146  28.394  1.00  0.00           H
ATOM   2397  N   CYS A 152      51.544  13.821  29.820  1.00  0.00           N
ATOM   2398  CA  CYS A 152      52.399  14.799  29.160  1.00  0.00           C
ATOM   2399  C   CYS A 152      52.335  14.602  27.650  1.00  0.00           C
ATOM   2400  O   CYS A 152      52.429  15.561  26.884  1.00  0.00           O
ATOM   2401  CB  CYS A 152      53.791  14.463  29.695  1.00  0.00           C
ATOM   2402  SG  CYS A 152      53.961  14.615  31.490  1.00  0.00           S
ATOM   2403  H   CYS A 152      51.756  12.838  29.725  1.00  0.00           H
ATOM   2404  HA  CYS A 152      52.164  15.830  29.426  1.00  0.00           H
ATOM   2405 1HB  CYS A 152      54.050  13.432  29.453  1.00  0.00           H
ATOM   2406 2HB  CYS A 152      54.532  15.136  29.264  1.00  0.00           H
ATOM   2407  HG  CYS A 152      55.240  14.257  31.538  1.00  0.00           H
ATOM   2408  N   SER A 153      52.175  13.351  27.229  1.00  0.00           N
ATOM   2409  CA  SER A 153      52.137  13.020  25.809  1.00  0.00           C
ATOM   2410  C   SER A 153      50.712  12.953  25.277  1.00  0.00           C
ATOM   2411  O   SER A 153      50.027  11.942  25.435  1.00  0.00           O
ATOM   2412  CB  SER A 153      52.848  11.704  25.568  1.00  0.00           C
ATOM   2413  OG  SER A 153      54.188  11.746  25.975  1.00  0.00           O
ATOM   2414  H   SER A 153      52.076  12.612  27.909  1.00  0.00           H
ATOM   2415  HA  SER A 153      52.723  13.701  25.190  1.00  0.00           H
ATOM   2416 1HB  SER A 153      52.333  10.922  26.125  1.00  0.00           H
ATOM   2417 2HB  SER A 153      52.809  11.476  24.504  1.00  0.00           H
ATOM   2418  HG  SER A 153      54.711  12.195  25.308  1.00  0.00           H
ATOM   2419  N   CYS A 154      50.270  14.035  24.646  1.00  0.00           N
ATOM   2420  CA  CYS A 154      48.934  14.091  24.064  1.00  0.00           C
ATOM   2421  C   CYS A 154      49.030  14.045  22.545  1.00  0.00           C
ATOM   2422  O   CYS A 154      49.872  14.714  21.945  1.00  0.00           O
ATOM   2423  CB  CYS A 154      48.413  15.446  24.544  1.00  0.00           C
ATOM   2424  SG  CYS A 154      48.355  15.633  26.342  1.00  0.00           S
ATOM   2425  H   CYS A 154      50.875  14.840  24.566  1.00  0.00           H
ATOM   2426  HA  CYS A 154      48.268  13.311  24.433  1.00  0.00           H
ATOM   2427 1HB  CYS A 154      49.054  16.248  24.176  1.00  0.00           H
ATOM   2428 2HB  CYS A 154      47.394  15.604  24.191  1.00  0.00           H
ATOM   2429  N   GLY A 155      48.029  13.474  21.916  1.00  0.00           N
ATOM   2430  CA  GLY A 155      47.921  13.340  20.468  1.00  0.00           C
ATOM   2431  C   GLY A 155      47.799  11.874  20.074  1.00  0.00           C
ATOM   2432  O   GLY A 155      47.160  11.541  19.075  1.00  0.00           O
ATOM   2433  H   GLY A 155      47.304  13.085  22.502  1.00  0.00           H
ATOM   2434 1HA  GLY A 155      47.038  13.876  20.121  1.00  0.00           H
ATOM   2435 2HA  GLY A 155      48.809  13.762  19.998  1.00  0.00           H
ATOM   2436  N   ILE A 156      48.415  11.000  20.863  1.00  0.00           N
ATOM   2437  CA  ILE A 156      48.383   9.568  20.593  1.00  0.00           C
ATOM   2438  C   ILE A 156      47.278   8.906  21.404  1.00  0.00           C
ATOM   2439  O   ILE A 156      47.125   9.171  22.596  1.00  0.00           O
ATOM   2440  CB  ILE A 156      49.729   8.895  20.917  1.00  0.00           C
ATOM   2441  CG1 ILE A 156      50.864   9.565  20.138  1.00  0.00           C
ATOM   2442  CG2 ILE A 156      49.669   7.408  20.602  1.00  0.00           C
ATOM   2443  CD1 ILE A 156      50.683   9.523  18.639  1.00  0.00           C
ATOM   2444  H   ILE A 156      48.917  11.338  21.672  1.00  0.00           H
ATOM   2445  HA  ILE A 156      48.121   9.371  19.554  1.00  0.00           H
ATOM   2446  HB  ILE A 156      49.951   9.034  21.975  1.00  0.00           H
ATOM   2447 1HG1 ILE A 156      50.915  10.602  20.469  1.00  0.00           H
ATOM   2448 2HG1 ILE A 156      51.788   9.053  20.407  1.00  0.00           H
ATOM   2449 1HG2 ILE A 156      50.629   6.948  20.837  1.00  0.00           H
ATOM   2450 2HG2 ILE A 156      48.888   6.941  21.199  1.00  0.00           H
ATOM   2451 3HG2 ILE A 156      49.450   7.269  19.544  1.00  0.00           H
ATOM   2452 1HD1 ILE A 156      51.526  10.018  18.155  1.00  0.00           H
ATOM   2453 2HD1 ILE A 156      50.633   8.486  18.306  1.00  0.00           H
ATOM   2454 3HD1 ILE A 156      49.760  10.036  18.368  1.00  0.00           H
ATOM   2455  N   ASP A 157      46.507   8.042  20.751  1.00  0.00           N
ATOM   2456  CA  ASP A 157      45.470   7.275  21.429  1.00  0.00           C
ATOM   2457  C   ASP A 157      46.095   6.085  22.146  1.00  0.00           C
ATOM   2458  O   ASP A 157      46.617   5.170  21.510  1.00  0.00           O
ATOM   2459  CB  ASP A 157      44.403   6.803  20.439  1.00  0.00           C
ATOM   2460  CG  ASP A 157      43.144   6.244  21.089  1.00  0.00           C
ATOM   2461  OD1 ASP A 157      43.265   5.525  22.051  1.00  0.00           O
ATOM   2462  OD2 ASP A 157      42.073   6.665  20.720  1.00  0.00           O
ATOM   2463  H   ASP A 157      46.645   7.914  19.758  1.00  0.00           H
ATOM   2464  HA  ASP A 157      44.989   7.882  22.197  1.00  0.00           H
ATOM   2465 1HB  ASP A 157      44.126   7.560  19.704  1.00  0.00           H
ATOM   2466 2HB  ASP A 157      44.944   5.996  19.944  1.00  0.00           H
ATOM   2467  N   TYR A 158      46.037   6.103  23.474  1.00  0.00           N
ATOM   2468  CA  TYR A 158      46.592   5.023  24.279  1.00  0.00           C
ATOM   2469  C   TYR A 158      45.936   4.979  25.653  1.00  0.00           C
ATOM   2470  O   TYR A 158      45.174   5.876  26.016  1.00  0.00           O
ATOM   2471  CB  TYR A 158      48.107   5.185  24.424  1.00  0.00           C
ATOM   2472  CG  TYR A 158      48.522   6.421  25.191  1.00  0.00           C
ATOM   2473  CD1 TYR A 158      48.589   6.411  26.576  1.00  0.00           C
ATOM   2474  CD2 TYR A 158      48.846   7.594  24.525  1.00  0.00           C
ATOM   2475  CE1 TYR A 158      48.967   7.538  27.281  1.00  0.00           C
ATOM   2476  CE2 TYR A 158      49.226   8.726  25.220  1.00  0.00           C
ATOM   2477  CZ  TYR A 158      49.284   8.694  26.598  1.00  0.00           C
ATOM   2478  OH  TYR A 158      49.662   9.820  27.295  1.00  0.00           O
ATOM   2479  H   TYR A 158      45.596   6.885  23.936  1.00  0.00           H
ATOM   2480  HA  TYR A 158      46.388   4.061  23.807  1.00  0.00           H
ATOM   2481 1HB  TYR A 158      48.479   4.297  24.938  1.00  0.00           H
ATOM   2482 2HB  TYR A 158      48.524   5.224  23.418  1.00  0.00           H
ATOM   2483  HD1 TYR A 158      48.337   5.494  27.109  1.00  0.00           H
ATOM   2484  HD2 TYR A 158      48.797   7.614  23.437  1.00  0.00           H
ATOM   2485  HE1 TYR A 158      49.015   7.515  28.369  1.00  0.00           H
ATOM   2486  HE2 TYR A 158      49.476   9.639  24.679  1.00  0.00           H
ATOM   2487  HH  TYR A 158      49.906  10.551  26.722  1.00  0.00           H
ATOM   2488  N   TYR A 159      46.237   3.933  26.414  1.00  0.00           N
ATOM   2489  CA  TYR A 159      45.660   3.761  27.743  1.00  0.00           C
ATOM   2490  C   TYR A 159      46.567   2.891  28.606  1.00  0.00           C
ATOM   2491  O   TYR A 159      47.107   1.888  28.141  1.00  0.00           O
ATOM   2492  CB  TYR A 159      44.264   3.142  27.651  1.00  0.00           C
ATOM   2493  CG  TYR A 159      43.826   2.428  28.910  1.00  0.00           C
ATOM   2494  CD1 TYR A 159      43.316   3.135  29.990  1.00  0.00           C
ATOM   2495  CD2 TYR A 159      43.921   1.048  29.015  1.00  0.00           C
ATOM   2496  CE1 TYR A 159      42.915   2.488  31.142  1.00  0.00           C
ATOM   2497  CE2 TYR A 159      43.523   0.391  30.162  1.00  0.00           C
ATOM   2498  CZ  TYR A 159      43.019   1.114  31.224  1.00  0.00           C
ATOM   2499  OH  TYR A 159      42.620   0.464  32.370  1.00  0.00           O
ATOM   2500  H   TYR A 159      46.880   3.238  26.063  1.00  0.00           H
ATOM   2501  HA  TYR A 159      45.582   4.724  28.247  1.00  0.00           H
ATOM   2502 1HB  TYR A 159      43.566   3.952  27.430  1.00  0.00           H
ATOM   2503 2HB  TYR A 159      44.277   2.437  26.820  1.00  0.00           H
ATOM   2504  HD1 TYR A 159      43.236   4.220  29.917  1.00  0.00           H
ATOM   2505  HD2 TYR A 159      44.319   0.483  28.172  1.00  0.00           H
ATOM   2506  HE1 TYR A 159      42.517   3.056  31.982  1.00  0.00           H
ATOM   2507  HE2 TYR A 159      43.606  -0.695  30.225  1.00  0.00           H
ATOM   2508  HH  TYR A 159      41.669   0.485  32.501  1.00  0.00           H
ATOM   2509  N   THR A 160      46.729   3.284  29.865  1.00  0.00           N
ATOM   2510  CA  THR A 160      47.734   2.680  30.732  1.00  0.00           C
ATOM   2511  C   THR A 160      47.103   1.996  31.937  1.00  0.00           C
ATOM   2512  O   THR A 160      45.932   2.217  32.247  1.00  0.00           O
ATOM   2513  CB  THR A 160      48.749   3.727  31.227  1.00  0.00           C
ATOM   2514  CG2 THR A 160      49.206   4.611  30.076  1.00  0.00           C
ATOM   2515  OG1 THR A 160      48.146   4.540  32.240  1.00  0.00           O
ATOM   2516  H   THR A 160      46.140   4.019  30.231  1.00  0.00           H
ATOM   2517  HA  THR A 160      48.270   1.906  30.183  1.00  0.00           H
ATOM   2518  HB  THR A 160      49.611   3.212  31.651  1.00  0.00           H
ATOM   2519  HG1 THR A 160      47.630   5.236  31.827  1.00  0.00           H
ATOM   2520 1HG2 THR A 160      49.923   5.345  30.446  1.00  0.00           H
ATOM   2521 2HG2 THR A 160      49.675   3.997  29.309  1.00  0.00           H
ATOM   2522 3HG2 THR A 160      48.345   5.128  29.652  1.00  0.00           H
ATOM   2523  N   PRO A 161      47.885   1.163  32.615  1.00  0.00           N
ATOM   2524  CA  PRO A 161      47.447   0.542  33.860  1.00  0.00           C
ATOM   2525  C   PRO A 161      47.026   1.598  34.873  1.00  0.00           C
ATOM   2526  O   PRO A 161      46.225   1.329  35.768  1.00  0.00           O
ATOM   2527  CB  PRO A 161      48.666  -0.258  34.331  1.00  0.00           C
ATOM   2528  CG  PRO A 161      49.463  -0.485  33.092  1.00  0.00           C
ATOM   2529  CD  PRO A 161      49.274   0.757  32.263  1.00  0.00           C
ATOM   2530  HA  PRO A 161      46.561  -0.097  33.730  1.00  0.00           H
ATOM   2531 1HB  PRO A 161      49.246   0.297  35.082  1.00  0.00           H
ATOM   2532 2HB  PRO A 161      48.368  -1.211  34.793  1.00  0.00           H
ATOM   2533 1HG  PRO A 161      50.526  -0.647  33.327  1.00  0.00           H
ATOM   2534 2HG  PRO A 161      49.113  -1.379  32.553  1.00  0.00           H
ATOM   2535 1HD  PRO A 161      50.004   1.540  32.516  1.00  0.00           H
ATOM   2536 2HD  PRO A 161      49.377   0.557  31.186  1.00  0.00           H
ATOM   2537  N   HIS A 162      47.569   2.801  34.726  1.00  0.00           N
ATOM   2538  CA  HIS A 162      47.267   3.896  35.642  1.00  0.00           C
ATOM   2539  C   HIS A 162      45.876   4.449  35.364  1.00  0.00           C
ATOM   2540  O   HIS A 162      45.720   5.426  34.632  1.00  0.00           O
ATOM   2541  CB  HIS A 162      48.312   5.010  35.526  1.00  0.00           C
ATOM   2542  CG  HIS A 162      49.675   4.607  35.996  1.00  0.00           C
ATOM   2543  CD2 HIS A 162      50.793   4.272  35.308  1.00  0.00           C
ATOM   2544  ND1 HIS A 162      50.005   4.514  37.332  1.00  0.00           N
ATOM   2545  CE1 HIS A 162      51.268   4.140  37.446  1.00  0.00           C
ATOM   2546  NE2 HIS A 162      51.767   3.987  36.234  1.00  0.00           N
ATOM   2547  H   HIS A 162      48.207   2.963  33.960  1.00  0.00           H
ATOM   2548  HA  HIS A 162      47.256   3.530  36.668  1.00  0.00           H
ATOM   2549 1HB  HIS A 162      48.420   5.319  34.486  1.00  0.00           H
ATOM   2550 2HB  HIS A 162      48.015   5.867  36.131  1.00  0.00           H
ATOM   2551  HD1 HIS A 162      49.380   4.626  38.105  1.00  0.00           H
ATOM   2552  HD2 HIS A 162      51.013   4.202  34.243  1.00  0.00           H
ATOM   2553  HE1 HIS A 162      51.722   4.008  38.428  1.00  0.00           H
ATOM   2554  N   GLU A 163      44.865   3.818  35.953  1.00  0.00           N
ATOM   2555  CA  GLU A 163      43.490   4.289  35.828  1.00  0.00           C
ATOM   2556  C   GLU A 163      43.339   5.640  36.516  1.00  0.00           C
ATOM   2557  O   GLU A 163      42.358   6.352  36.298  1.00  0.00           O
ATOM   2558  CB  GLU A 163      42.512   3.274  36.422  1.00  0.00           C
ATOM   2559  CG  GLU A 163      42.392   1.979  35.633  1.00  0.00           C
ATOM   2560  CD  GLU A 163      41.493   0.996  36.329  1.00  0.00           C
ATOM   2561  OE1 GLU A 163      40.992   1.318  37.379  1.00  0.00           O
ATOM   2562  OE2 GLU A 163      41.217  -0.033  35.759  1.00  0.00           O
ATOM   2563  H   GLU A 163      45.054   2.991  36.501  1.00  0.00           H
ATOM   2564  HA  GLU A 163      43.237   4.446  34.780  1.00  0.00           H
ATOM   2565 1HB  GLU A 163      42.857   3.053  37.432  1.00  0.00           H
ATOM   2566 2HB  GLU A 163      41.537   3.761  36.470  1.00  0.00           H
ATOM   2567 1HG  GLU A 163      42.046   2.125  34.610  1.00  0.00           H
ATOM   2568 2HG  GLU A 163      43.410   1.593  35.618  1.00  0.00           H
ATOM   2569  N   GLU A 164      44.314   5.988  37.349  1.00  0.00           N
ATOM   2570  CA  GLU A 164      44.340   7.293  37.997  1.00  0.00           C
ATOM   2571  C   GLU A 164      44.634   8.374  36.965  1.00  0.00           C
ATOM   2572  O   GLU A 164      44.361   9.552  37.189  1.00  0.00           O
ATOM   2573  CB  GLU A 164      45.380   7.326  39.119  1.00  0.00           C
ATOM   2574  CG  GLU A 164      46.763   6.839  38.708  1.00  0.00           C
ATOM   2575  CD  GLU A 164      46.942   5.380  39.018  1.00  0.00           C
ATOM   2576  OE1 GLU A 164      46.030   4.625  38.781  1.00  0.00           O
ATOM   2577  OE2 GLU A 164      48.029   5.001  39.387  1.00  0.00           O
ATOM   2578  H   GLU A 164      45.059   5.330  37.536  1.00  0.00           H
ATOM   2579  HA  GLU A 164      43.363   7.528  38.421  1.00  0.00           H
ATOM   2580 1HB  GLU A 164      45.447   8.360  39.460  1.00  0.00           H
ATOM   2581 2HB  GLU A 164      45.000   6.699  39.926  1.00  0.00           H
ATOM   2582 1HG  GLU A 164      46.990   7.017  37.657  1.00  0.00           H
ATOM   2583 2HG  GLU A 164      47.437   7.428  39.329  1.00  0.00           H
ATOM   2584  N   THR A 165      45.193   7.964  35.830  1.00  0.00           N
ATOM   2585  CA  THR A 165      45.580   8.903  34.785  1.00  0.00           C
ATOM   2586  C   THR A 165      44.806   8.619  33.504  1.00  0.00           C
ATOM   2587  O   THR A 165      44.737   9.461  32.609  1.00  0.00           O
ATOM   2588  CB  THR A 165      47.091   8.839  34.490  1.00  0.00           C
ATOM   2589  CG2 THR A 165      47.892   9.134  35.748  1.00  0.00           C
ATOM   2590  OG1 THR A 165      47.430   7.533  34.007  1.00  0.00           O
ATOM   2591  H   THR A 165      45.354   6.977  35.690  1.00  0.00           H
ATOM   2592  HA  THR A 165      45.325   9.921  35.080  1.00  0.00           H
ATOM   2593  HB  THR A 165      47.334   9.575  33.723  1.00  0.00           H
ATOM   2594  HG1 THR A 165      47.127   7.439  33.100  1.00  0.00           H
ATOM   2595 1HG2 THR A 165      48.957   9.085  35.519  1.00  0.00           H
ATOM   2596 2HG2 THR A 165      47.643  10.132  36.111  1.00  0.00           H
ATOM   2597 3HG2 THR A 165      47.650   8.399  36.513  1.00  0.00           H
ATOM   2598  N   ASN A 166      44.222   7.428  33.424  1.00  0.00           N
ATOM   2599  CA  ASN A 166      43.534   6.992  32.215  1.00  0.00           C
ATOM   2600  C   ASN A 166      42.247   6.246  32.545  1.00  0.00           C
ATOM   2601  O   ASN A 166      41.975   5.943  33.707  1.00  0.00           O
ATOM   2602  CB  ASN A 166      44.431   6.128  31.348  1.00  0.00           C
ATOM   2603  CG  ASN A 166      45.616   6.862  30.784  1.00  0.00           C
ATOM   2604  ND2 ASN A 166      45.377   7.587  29.721  1.00  0.00           N
ATOM   2605  OD1 ASN A 166      46.716   6.831  31.347  1.00  0.00           O
ATOM   2606  H   ASN A 166      44.255   6.809  34.221  1.00  0.00           H
ATOM   2607  HA  ASN A 166      43.244   7.861  31.623  1.00  0.00           H
ATOM   2608 1HB  ASN A 166      44.749   5.140  31.684  1.00  0.00           H
ATOM   2609 2HB  ASN A 166      43.680   6.021  30.566  1.00  0.00           H
ATOM   2610 1HD2 ASN A 166      46.120   8.102  29.291  1.00  0.00           H
ATOM   2611 2HD2 ASN A 166      44.455   7.624  29.338  1.00  0.00           H
ATOM   2612  N   ASN A 167      41.459   5.953  31.518  1.00  0.00           N
ATOM   2613  CA  ASN A 167      40.257   5.144  31.680  1.00  0.00           C
ATOM   2614  C   ASN A 167      39.834   4.488  30.371  1.00  0.00           C
ATOM   2615  O   ASN A 167      39.533   5.170  29.393  1.00  0.00           O
ATOM   2616  CB  ASN A 167      39.111   5.964  32.243  1.00  0.00           C
ATOM   2617  CG  ASN A 167      37.938   5.138  32.693  1.00  0.00           C
ATOM   2618  ND2 ASN A 167      37.658   5.203  33.970  1.00  0.00           N
ATOM   2619  OD1 ASN A 167      37.250   4.507  31.882  1.00  0.00           O
ATOM   2620  H   ASN A 167      41.697   6.299  30.599  1.00  0.00           H
ATOM   2621  HA  ASN A 167      40.455   4.333  32.383  1.00  0.00           H
ATOM   2622 1HB  ASN A 167      39.296   6.752  32.974  1.00  0.00           H
ATOM   2623 2HB  ASN A 167      38.875   6.414  31.279  1.00  0.00           H
ATOM   2624 1HD2 ASN A 167      36.890   4.680  34.339  1.00  0.00           H
ATOM   2625 2HD2 ASN A 167      38.211   5.778  34.574  1.00  0.00           H
ATOM   2626  N   GLU A 168      39.816   3.160  30.361  1.00  0.00           N
ATOM   2627  CA  GLU A 168      39.456   2.382  29.159  1.00  0.00           C
ATOM   2628  C   GLU A 168      37.984   2.503  28.782  1.00  0.00           C
ATOM   2629  O   GLU A 168      37.643   2.347  27.606  1.00  0.00           O
ATOM   2630  CB  GLU A 168      39.808   0.906  29.362  1.00  0.00           C
ATOM   2631  CG  GLU A 168      38.794   0.126  30.186  1.00  0.00           C
ATOM   2632  CD  GLU A 168      38.878   0.489  31.643  1.00  0.00           C
ATOM   2633  OE1 GLU A 168      39.894   0.998  32.050  1.00  0.00           O
ATOM   2634  OE2 GLU A 168      37.888   0.362  32.324  1.00  0.00           O
ATOM   2635  H   GLU A 168      40.056   2.668  31.211  1.00  0.00           H
ATOM   2636  HA  GLU A 168      40.006   2.759  28.297  1.00  0.00           H
ATOM   2637 1HB  GLU A 168      39.890   0.460  28.370  1.00  0.00           H
ATOM   2638 2HB  GLU A 168      40.779   0.876  29.856  1.00  0.00           H
ATOM   2639 1HG  GLU A 168      37.767   0.248  29.841  1.00  0.00           H
ATOM   2640 2HG  GLU A 168      39.099  -0.911  30.053  1.00  0.00           H
ATOM   2641  N   SER A 169      37.132   2.782  29.774  1.00  0.00           N
ATOM   2642  CA  SER A 169      35.667   2.784  29.605  1.00  0.00           C
ATOM   2643  C   SER A 169      35.161   4.123  29.073  1.00  0.00           C
ATOM   2644  O   SER A 169      34.241   4.157  28.257  1.00  0.00           O
ATOM   2645  CB  SER A 169      34.988   2.459  30.921  1.00  0.00           C
ATOM   2646  OG  SER A 169      35.322   1.180  31.384  1.00  0.00           O
ATOM   2647  H   SER A 169      37.523   3.000  30.680  1.00  0.00           H
ATOM   2648  HA  SER A 169      35.303   1.976  28.969  1.00  0.00           H
ATOM   2649 1HB  SER A 169      35.294   3.196  31.663  1.00  0.00           H
ATOM   2650 2HB  SER A 169      33.909   2.515  30.781  1.00  0.00           H
ATOM   2651  HG  SER A 169      36.240   1.172  31.665  1.00  0.00           H
ATOM   2652  N   PHE A 170      35.768   5.215  29.540  1.00  0.00           N
ATOM   2653  CA  PHE A 170      35.449   6.546  29.045  1.00  0.00           C
ATOM   2654  C   PHE A 170      35.721   6.637  27.565  1.00  0.00           C
ATOM   2655  O   PHE A 170      34.997   7.314  26.849  1.00  0.00           O
ATOM   2656  CB  PHE A 170      36.250   7.611  29.795  1.00  0.00           C
ATOM   2657  CG  PHE A 170      35.793   7.830  31.210  1.00  0.00           C
ATOM   2658  CD1 PHE A 170      34.633   7.233  31.679  1.00  0.00           C
ATOM   2659  CD2 PHE A 170      36.520   8.636  32.073  1.00  0.00           C
ATOM   2660  CE1 PHE A 170      34.211   7.433  32.980  1.00  0.00           C
ATOM   2661  CE2 PHE A 170      36.102   8.838  33.373  1.00  0.00           C
ATOM   2662  CZ  PHE A 170      34.944   8.236  33.827  1.00  0.00           C
ATOM   2663  H   PHE A 170      36.469   5.112  30.259  1.00  0.00           H
ATOM   2664  HA  PHE A 170      34.387   6.749  29.189  1.00  0.00           H
ATOM   2665 1HB  PHE A 170      37.299   7.323  29.849  1.00  0.00           H
ATOM   2666 2HB  PHE A 170      36.164   8.571  29.288  1.00  0.00           H
ATOM   2667  HD1 PHE A 170      34.053   6.597  31.009  1.00  0.00           H
ATOM   2668  HD2 PHE A 170      37.433   9.112  31.714  1.00  0.00           H
ATOM   2669  HE1 PHE A 170      33.297   6.958  33.335  1.00  0.00           H
ATOM   2670  HE2 PHE A 170      36.682   9.473  34.042  1.00  0.00           H
ATOM   2671  HZ  PHE A 170      34.613   8.396  34.851  1.00  0.00           H
ATOM   2672  N   VAL A 171      36.777   5.950  27.122  1.00  0.00           N
ATOM   2673  CA  VAL A 171      37.135   5.887  25.696  1.00  0.00           C
ATOM   2674  C   VAL A 171      36.006   5.279  24.871  1.00  0.00           C
ATOM   2675  O   VAL A 171      35.496   5.930  23.980  1.00  0.00           O
ATOM   2676  CB  VAL A 171      38.419   5.068  25.468  1.00  0.00           C
ATOM   2677  CG1 VAL A 171      38.652   4.847  23.981  1.00  0.00           C
ATOM   2678  CG2 VAL A 171      39.616   5.765  26.096  1.00  0.00           C
ATOM   2679  H   VAL A 171      37.347   5.458  27.795  1.00  0.00           H
ATOM   2680  HA  VAL A 171      37.283   6.885  25.281  1.00  0.00           H
ATOM   2681  HB  VAL A 171      38.317   4.104  25.967  1.00  0.00           H
ATOM   2682 1HG1 VAL A 171      39.563   4.265  23.838  1.00  0.00           H
ATOM   2683 2HG1 VAL A 171      37.807   4.306  23.556  1.00  0.00           H
ATOM   2684 3HG1 VAL A 171      38.755   5.811  23.482  1.00  0.00           H
ATOM   2685 1HG2 VAL A 171      40.514   5.172  25.925  1.00  0.00           H
ATOM   2686 2HG2 VAL A 171      39.739   6.750  25.645  1.00  0.00           H
ATOM   2687 3HG2 VAL A 171      39.453   5.875  27.168  1.00  0.00           H
ATOM   2688  N   ILE A 172      35.628   4.038  25.185  1.00  0.00           N
ATOM   2689  CA  ILE A 172      34.603   3.311  24.420  1.00  0.00           C
ATOM   2690  C   ILE A 172      33.230   3.980  24.490  1.00  0.00           C
ATOM   2691  O   ILE A 172      32.441   3.865  23.558  1.00  0.00           O
ATOM   2692  CB  ILE A 172      34.466   1.859  24.913  1.00  0.00           C
ATOM   2693  CG1 ILE A 172      33.743   1.007  23.867  1.00  0.00           C
ATOM   2694  CG2 ILE A 172      33.729   1.815  26.242  1.00  0.00           C
ATOM   2695  CD1 ILE A 172      34.509   0.847  22.574  1.00  0.00           C
ATOM   2696  H   ILE A 172      36.065   3.587  25.975  1.00  0.00           H
ATOM   2697  HA  ILE A 172      34.840   3.316  23.358  1.00  0.00           H
ATOM   2698  HB  ILE A 172      35.460   1.430  25.034  1.00  0.00           H
ATOM   2699 1HG1 ILE A 172      33.570   0.026  24.311  1.00  0.00           H
ATOM   2700 2HG1 ILE A 172      32.785   1.487  23.664  1.00  0.00           H
ATOM   2701 1HG2 ILE A 172      33.641   0.782  26.576  1.00  0.00           H
ATOM   2702 2HG2 ILE A 172      34.282   2.389  26.984  1.00  0.00           H
ATOM   2703 3HG2 ILE A 172      32.734   2.243  26.121  1.00  0.00           H
ATOM   2704 1HD1 ILE A 172      33.933   0.231  21.883  1.00  0.00           H
ATOM   2705 2HD1 ILE A 172      34.681   1.827  22.128  1.00  0.00           H
ATOM   2706 3HD1 ILE A 172      35.465   0.367  22.773  1.00  0.00           H
ATOM   2707  N   TYR A 173      32.968   4.675  25.601  1.00  0.00           N
ATOM   2708  CA  TYR A 173      31.794   5.561  25.742  1.00  0.00           C
ATOM   2709  C   TYR A 173      31.770   6.710  24.753  1.00  0.00           C
ATOM   2710  O   TYR A 173      30.737   6.953  24.123  1.00  0.00           O
ATOM   2711  CB  TYR A 173      31.728   6.124  27.163  1.00  0.00           C
ATOM   2712  CG  TYR A 173      31.479   5.079  28.226  1.00  0.00           C
ATOM   2713  CD1 TYR A 173      31.053   3.803  27.886  1.00  0.00           C
ATOM   2714  CD2 TYR A 173      31.673   5.369  29.569  1.00  0.00           C
ATOM   2715  CE1 TYR A 173      30.823   2.844  28.853  1.00  0.00           C
ATOM   2716  CE2 TYR A 173      31.447   4.418  30.544  1.00  0.00           C
ATOM   2717  CZ  TYR A 173      31.022   3.155  30.182  1.00  0.00           C
ATOM   2718  OH  TYR A 173      30.797   2.204  31.151  1.00  0.00           O
ATOM   2719  H   TYR A 173      33.610   4.584  26.376  1.00  0.00           H
ATOM   2720  HA  TYR A 173      30.881   4.999  25.544  1.00  0.00           H
ATOM   2721 1HB  TYR A 173      32.680   6.621  27.357  1.00  0.00           H
ATOM   2722 2HB  TYR A 173      30.923   6.859  27.181  1.00  0.00           H
ATOM   2723  HD1 TYR A 173      30.898   3.563  26.834  1.00  0.00           H
ATOM   2724  HD2 TYR A 173      32.008   6.367  29.848  1.00  0.00           H
ATOM   2725  HE1 TYR A 173      30.488   1.846  28.571  1.00  0.00           H
ATOM   2726  HE2 TYR A 173      31.604   4.665  31.594  1.00  0.00           H
ATOM   2727  HH  TYR A 173      30.967   2.526  32.040  1.00  0.00           H
ATOM   2728  N   MET A 174      32.892   7.415  24.614  1.00  0.00           N
ATOM   2729  CA  MET A 174      33.016   8.437  23.566  1.00  0.00           C
ATOM   2730  C   MET A 174      32.762   7.874  22.176  1.00  0.00           C
ATOM   2731  O   MET A 174      32.096   8.518  21.374  1.00  0.00           O
ATOM   2732  CB  MET A 174      34.402   9.077  23.619  1.00  0.00           C
ATOM   2733  CG  MET A 174      34.643  10.147  22.563  1.00  0.00           C
ATOM   2734  SD  MET A 174      35.103   9.452  20.963  1.00  0.00           S
ATOM   2735  CE  MET A 174      36.771   8.896  21.302  1.00  0.00           C
ATOM   2736  H   MET A 174      33.672   7.250  25.234  1.00  0.00           H
ATOM   2737  HA  MET A 174      32.267   9.214  23.715  1.00  0.00           H
ATOM   2738 1HB  MET A 174      34.512   9.514  24.611  1.00  0.00           H
ATOM   2739 2HB  MET A 174      35.128   8.272  23.493  1.00  0.00           H
ATOM   2740 1HG  MET A 174      33.728  10.726  22.451  1.00  0.00           H
ATOM   2741 2HG  MET A 174      35.444  10.795  22.914  1.00  0.00           H
ATOM   2742 1HE  MET A 174      37.192   8.441  20.404  1.00  0.00           H
ATOM   2743 2HE  MET A 174      37.384   9.747  21.601  1.00  0.00           H
ATOM   2744 3HE  MET A 174      36.752   8.161  22.107  1.00  0.00           H
ATOM   2745  N   PHE A 175      33.288   6.683  21.896  1.00  0.00           N
ATOM   2746  CA  PHE A 175      33.041   6.028  20.613  1.00  0.00           C
ATOM   2747  C   PHE A 175      31.546   5.708  20.416  1.00  0.00           C
ATOM   2748  O   PHE A 175      31.002   5.967  19.342  1.00  0.00           O
ATOM   2749  CB  PHE A 175      33.873   4.749  20.507  1.00  0.00           C
ATOM   2750  CG  PHE A 175      35.269   4.974  19.998  1.00  0.00           C
ATOM   2751  CD1 PHE A 175      36.303   5.263  20.876  1.00  0.00           C
ATOM   2752  CD2 PHE A 175      35.550   4.899  18.643  1.00  0.00           C
ATOM   2753  CE1 PHE A 175      37.587   5.471  20.409  1.00  0.00           C
ATOM   2754  CE2 PHE A 175      36.832   5.105  18.174  1.00  0.00           C
ATOM   2755  CZ  PHE A 175      37.852   5.392  19.059  1.00  0.00           C
ATOM   2756  H   PHE A 175      33.870   6.221  22.581  1.00  0.00           H
ATOM   2757  HA  PHE A 175      33.318   6.697  19.796  1.00  0.00           H
ATOM   2758 1HB  PHE A 175      33.969   4.280  21.486  1.00  0.00           H
ATOM   2759 2HB  PHE A 175      33.400   4.050  19.817  1.00  0.00           H
ATOM   2760  HD1 PHE A 175      36.094   5.324  21.944  1.00  0.00           H
ATOM   2761  HD2 PHE A 175      34.744   4.673  17.944  1.00  0.00           H
ATOM   2762  HE1 PHE A 175      38.391   5.697  21.110  1.00  0.00           H
ATOM   2763  HE2 PHE A 175      37.041   5.042  17.106  1.00  0.00           H
ATOM   2764  HZ  PHE A 175      38.864   5.556  18.690  1.00  0.00           H
ATOM   2765  N   VAL A 176      30.885   5.153  21.436  1.00  0.00           N
ATOM   2766  CA  VAL A 176      29.452   4.823  21.316  1.00  0.00           C
ATOM   2767  C   VAL A 176      28.645   6.055  20.902  1.00  0.00           C
ATOM   2768  O   VAL A 176      27.853   5.994  19.953  1.00  0.00           O
ATOM   2769  CB  VAL A 176      28.881   4.267  22.634  1.00  0.00           C
ATOM   2770  CG1 VAL A 176      27.362   4.210  22.575  1.00  0.00           C
ATOM   2771  CG2 VAL A 176      29.453   2.887  22.923  1.00  0.00           C
ATOM   2772  H   VAL A 176      31.365   4.955  22.302  1.00  0.00           H
ATOM   2773  HA  VAL A 176      29.280   4.089  20.528  1.00  0.00           H
ATOM   2774  HB  VAL A 176      29.188   4.915  23.455  1.00  0.00           H
ATOM   2775 1HG1 VAL A 176      26.975   3.815  23.515  1.00  0.00           H
ATOM   2776 2HG1 VAL A 176      26.967   5.213  22.413  1.00  0.00           H
ATOM   2777 3HG1 VAL A 176      27.054   3.561  21.755  1.00  0.00           H
ATOM   2778 1HG2 VAL A 176      29.040   2.509  23.857  1.00  0.00           H
ATOM   2779 2HG2 VAL A 176      29.192   2.209  22.110  1.00  0.00           H
ATOM   2780 3HG2 VAL A 176      30.538   2.953  23.006  1.00  0.00           H
ATOM   2781  N   VAL A 177      28.855   7.158  21.617  1.00  0.00           N
ATOM   2782  CA  VAL A 177      28.066   8.388  21.418  1.00  0.00           C
ATOM   2783  C   VAL A 177      28.462   9.208  20.179  1.00  0.00           C
ATOM   2784  O   VAL A 177      27.594   9.748  19.494  1.00  0.00           O
ATOM   2785  CB  VAL A 177      28.166   9.302  22.653  1.00  0.00           C
ATOM   2786  CG1 VAL A 177      27.380  10.586  22.431  1.00  0.00           C
ATOM   2787  CG2 VAL A 177      27.664   8.580  23.894  1.00  0.00           C
ATOM   2788  H   VAL A 177      29.582   7.148  22.318  1.00  0.00           H
ATOM   2789  HA  VAL A 177      27.016   8.158  21.228  1.00  0.00           H
ATOM   2790  HB  VAL A 177      29.215   9.544  22.830  1.00  0.00           H
ATOM   2791 1HG1 VAL A 177      27.463  11.220  23.313  1.00  0.00           H
ATOM   2792 2HG1 VAL A 177      27.781  11.113  21.567  1.00  0.00           H
ATOM   2793 3HG1 VAL A 177      26.332  10.344  22.255  1.00  0.00           H
ATOM   2794 1HG2 VAL A 177      27.744   9.239  24.757  1.00  0.00           H
ATOM   2795 2HG2 VAL A 177      26.623   8.293  23.751  1.00  0.00           H
ATOM   2796 3HG2 VAL A 177      28.268   7.687  24.064  1.00  0.00           H
ATOM   2797  N   HIS A 178      29.754   9.302  19.896  1.00  0.00           N
ATOM   2798  CA  HIS A 178      30.224  10.131  18.782  1.00  0.00           C
ATOM   2799  C   HIS A 178      30.282   9.406  17.452  1.00  0.00           C
ATOM   2800  O   HIS A 178      30.241  10.063  16.417  1.00  0.00           O
ATOM   2801  CB  HIS A 178      31.610  10.703  19.100  1.00  0.00           C
ATOM   2802  CG  HIS A 178      31.626  11.614  20.288  1.00  0.00           C
ATOM   2803  CD2 HIS A 178      30.651  11.959  21.161  1.00  0.00           C
ATOM   2804  ND1 HIS A 178      32.758  12.291  20.690  1.00  0.00           N
ATOM   2805  CE1 HIS A 178      32.477  13.016  21.759  1.00  0.00           C
ATOM   2806  NE2 HIS A 178      31.206  12.832  22.064  1.00  0.00           N
ATOM   2807  H   HIS A 178      30.429   8.797  20.452  1.00  0.00           H
ATOM   2808  HA  HIS A 178      29.530  10.955  18.620  1.00  0.00           H
ATOM   2809 1HB  HIS A 178      32.309   9.895  19.318  1.00  0.00           H
ATOM   2810 2HB  HIS A 178      31.979  11.283  18.256  1.00  0.00           H
ATOM   2811  HD2 HIS A 178      29.600  11.680  21.246  1.00  0.00           H
ATOM   2812  HE1 HIS A 178      33.245  13.628  22.232  1.00  0.00           H
ATOM   2813  HE2 HIS A 178      30.713  13.258  22.836  1.00  0.00           H
ATOM   2814  N   PHE A 179      30.380   8.070  17.478  1.00  0.00           N
ATOM   2815  CA  PHE A 179      30.573   7.265  16.262  1.00  0.00           C
ATOM   2816  C   PHE A 179      29.537   6.178  16.057  1.00  0.00           C
ATOM   2817  O   PHE A 179      28.842   6.192  15.044  1.00  0.00           O
ATOM   2818  CB  PHE A 179      31.965   6.630  16.275  1.00  0.00           C
ATOM   2819  CG  PHE A 179      33.086   7.623  16.166  1.00  0.00           C
ATOM   2820  CD1 PHE A 179      33.624   8.210  17.302  1.00  0.00           C
ATOM   2821  CD2 PHE A 179      33.605   7.974  14.930  1.00  0.00           C
ATOM   2822  CE1 PHE A 179      34.656   9.124  17.203  1.00  0.00           C
ATOM   2823  CE2 PHE A 179      34.637   8.887  14.828  1.00  0.00           C
ATOM   2824  CZ  PHE A 179      35.162   9.462  15.967  1.00  0.00           C
ATOM   2825  H   PHE A 179      30.318   7.602  18.372  1.00  0.00           H
ATOM   2826  HA  PHE A 179      30.483   7.900  15.379  1.00  0.00           H
ATOM   2827 1HB  PHE A 179      32.120   6.085  17.206  1.00  0.00           H
ATOM   2828 2HB  PHE A 179      32.072   5.946  15.434  1.00  0.00           H
ATOM   2829  HD1 PHE A 179      33.225   7.941  18.281  1.00  0.00           H
ATOM   2830  HD2 PHE A 179      33.189   7.519  14.029  1.00  0.00           H
ATOM   2831  HE1 PHE A 179      35.069   9.577  18.104  1.00  0.00           H
ATOM   2832  HE2 PHE A 179      35.035   9.153  13.850  1.00  0.00           H
ATOM   2833  HZ  PHE A 179      35.975  10.184  15.888  1.00  0.00           H
ATOM   2834  N   ILE A 180      29.424   5.243  16.992  1.00  0.00           N
ATOM   2835  CA  ILE A 180      28.561   4.056  16.762  1.00  0.00           C
ATOM   2836  C   ILE A 180      27.080   4.334  16.580  1.00  0.00           C
ATOM   2837  O   ILE A 180      26.492   3.846  15.614  1.00  0.00           O
ATOM   2838  CB  ILE A 180      28.700   3.050  17.920  1.00  0.00           C
ATOM   2839  CG1 ILE A 180      30.110   2.456  17.945  1.00  0.00           C
ATOM   2840  CG2 ILE A 180      27.657   1.950  17.797  1.00  0.00           C
ATOM   2841  CD1 ILE A 180      30.419   1.670  19.200  1.00  0.00           C
ATOM   2842  H   ILE A 180      29.923   5.326  17.867  1.00  0.00           H
ATOM   2843  HA  ILE A 180      28.817   3.572  15.820  1.00  0.00           H
ATOM   2844  HB  ILE A 180      28.563   3.576  18.865  1.00  0.00           H
ATOM   2845 1HG1 ILE A 180      30.204   1.805  17.077  1.00  0.00           H
ATOM   2846 2HG1 ILE A 180      30.812   3.284  17.854  1.00  0.00           H
ATOM   2847 1HG2 ILE A 180      27.768   1.248  18.622  1.00  0.00           H
ATOM   2848 2HG2 ILE A 180      26.660   2.389  17.826  1.00  0.00           H
ATOM   2849 3HG2 ILE A 180      27.794   1.424  16.852  1.00  0.00           H
ATOM   2850 1HD1 ILE A 180      31.435   1.280  19.145  1.00  0.00           H
ATOM   2851 2HD1 ILE A 180      30.327   2.320  20.070  1.00  0.00           H
ATOM   2852 3HD1 ILE A 180      29.718   0.841  19.292  1.00  0.00           H
ATOM   2853  N   ILE A 181      26.477   5.105  17.482  1.00  0.00           N
ATOM   2854  CA  ILE A 181      25.039   5.389  17.386  1.00  0.00           C
ATOM   2855  C   ILE A 181      24.703   6.107  16.050  1.00  0.00           C
ATOM   2856  O   ILE A 181      23.854   5.613  15.316  1.00  0.00           O
ATOM   2857  CB  ILE A 181      24.557   6.250  18.568  1.00  0.00           C
ATOM   2858  CG1 ILE A 181      24.625   5.452  19.873  1.00  0.00           C
ATOM   2859  CG2 ILE A 181      23.143   6.751  18.319  1.00  0.00           C
ATOM   2860  CD1 ILE A 181      24.450   6.296  21.114  1.00  0.00           C
ATOM   2861  H   ILE A 181      27.007   5.505  18.243  1.00  0.00           H
ATOM   2862  HA  ILE A 181      24.466   4.462  17.354  1.00  0.00           H
ATOM   2863  HB  ILE A 181      25.228   7.100  18.684  1.00  0.00           H
ATOM   2864 1HG1 ILE A 181      23.841   4.697  19.833  1.00  0.00           H
ATOM   2865 2HG1 ILE A 181      25.598   4.961  19.902  1.00  0.00           H
ATOM   2866 1HG2 ILE A 181      22.817   7.357  19.165  1.00  0.00           H
ATOM   2867 2HG2 ILE A 181      23.124   7.353  17.412  1.00  0.00           H
ATOM   2868 3HG2 ILE A 181      22.470   5.900  18.204  1.00  0.00           H
ATOM   2869 1HD1 ILE A 181      24.510   5.661  21.999  1.00  0.00           H
ATOM   2870 2HD1 ILE A 181      25.235   7.051  21.156  1.00  0.00           H
ATOM   2871 3HD1 ILE A 181      23.477   6.786  21.087  1.00  0.00           H
ATOM   2872  N   PRO A 182      25.356   7.249  15.744  1.00  0.00           N
ATOM   2873  CA  PRO A 182      25.056   7.890  14.468  1.00  0.00           C
ATOM   2874  C   PRO A 182      25.430   7.067  13.211  1.00  0.00           C
ATOM   2875  O   PRO A 182      24.724   7.179  12.214  1.00  0.00           O
ATOM   2876  CB  PRO A 182      25.859   9.192  14.550  1.00  0.00           C
ATOM   2877  CG  PRO A 182      26.956   8.891  15.514  1.00  0.00           C
ATOM   2878  CD  PRO A 182      26.341   7.986  16.548  1.00  0.00           C
ATOM   2879  HA  PRO A 182      23.980   8.065  14.322  1.00  0.00           H
ATOM   2880 1HB  PRO A 182      26.261   9.480  13.567  1.00  0.00           H
ATOM   2881 2HB  PRO A 182      25.238  10.028  14.903  1.00  0.00           H
ATOM   2882 1HG  PRO A 182      27.803   8.400  15.013  1.00  0.00           H
ATOM   2883 2HG  PRO A 182      27.345   9.811  15.975  1.00  0.00           H
ATOM   2884 1HD  PRO A 182      27.083   7.318  17.009  1.00  0.00           H
ATOM   2885 2HD  PRO A 182      25.865   8.550  17.363  1.00  0.00           H
ATOM   2886  N   LEU A 183      26.503   6.268  13.260  1.00  0.00           N
ATOM   2887  CA  LEU A 183      26.937   5.446  12.111  1.00  0.00           C
ATOM   2888  C   LEU A 183      25.896   4.392  11.765  1.00  0.00           C
ATOM   2889  O   LEU A 183      25.634   4.149  10.603  1.00  0.00           O
ATOM   2890  CB  LEU A 183      28.284   4.778  12.407  1.00  0.00           C
ATOM   2891  CG  LEU A 183      28.892   3.990  11.239  1.00  0.00           C
ATOM   2892  CD1 LEU A 183      29.158   4.921  10.064  1.00  0.00           C
ATOM   2893  CD2 LEU A 183      30.176   3.314  11.694  1.00  0.00           C
ATOM   2894  H   LEU A 183      27.033   6.230  14.119  1.00  0.00           H
ATOM   2895  HA  LEU A 183      27.044   6.079  11.231  1.00  0.00           H
ATOM   2896 1HB  LEU A 183      28.882   5.665  12.610  1.00  0.00           H
ATOM   2897 2HB  LEU A 183      28.240   4.157  13.302  1.00  0.00           H
ATOM   2898  HG  LEU A 183      28.181   3.208  10.971  1.00  0.00           H
ATOM   2899 1HD1 LEU A 183      29.590   4.353   9.239  1.00  0.00           H
ATOM   2900 2HD1 LEU A 183      28.222   5.375   9.739  1.00  0.00           H
ATOM   2901 3HD1 LEU A 183      29.854   5.701  10.369  1.00  0.00           H
ATOM   2902 1HD2 LEU A 183      30.607   2.754  10.863  1.00  0.00           H
ATOM   2903 2HD2 LEU A 183      30.887   4.071  12.028  1.00  0.00           H
ATOM   2904 3HD2 LEU A 183      29.959   2.633  12.516  1.00  0.00           H
ATOM   2905  N   ILE A 184      25.317   3.770  12.785  1.00  0.00           N
ATOM   2906  CA  ILE A 184      24.268   2.757  12.589  1.00  0.00           C
ATOM   2907  C   ILE A 184      23.032   3.359  11.919  1.00  0.00           C
ATOM   2908  O   ILE A 184      22.485   2.777  10.978  1.00  0.00           O
ATOM   2909  CB  ILE A 184      23.848   2.110  13.922  1.00  0.00           C
ATOM   2910  CG1 ILE A 184      24.986   1.252  14.480  1.00  0.00           C
ATOM   2911  CG2 ILE A 184      22.591   1.276  13.735  1.00  0.00           C
ATOM   2912  CD1 ILE A 184      24.771   0.807  15.909  1.00  0.00           C
ATOM   2913  H   ILE A 184      25.609   4.001  13.724  1.00  0.00           H
ATOM   2914  HA  ILE A 184      24.605   1.983  11.901  1.00  0.00           H
ATOM   2915  HB  ILE A 184      23.659   2.894  14.654  1.00  0.00           H
ATOM   2916 1HG1 ILE A 184      25.079   0.377  13.837  1.00  0.00           H
ATOM   2917 2HG1 ILE A 184      25.900   1.845  14.418  1.00  0.00           H
ATOM   2918 1HG2 ILE A 184      22.308   0.824  14.686  1.00  0.00           H
ATOM   2919 2HG2 ILE A 184      21.780   1.913  13.381  1.00  0.00           H
ATOM   2920 3HG2 ILE A 184      22.780   0.489  13.004  1.00  0.00           H
ATOM   2921 1HD1 ILE A 184      25.618   0.203  16.234  1.00  0.00           H
ATOM   2922 2HD1 ILE A 184      24.680   1.681  16.554  1.00  0.00           H
ATOM   2923 3HD1 ILE A 184      23.860   0.213  15.972  1.00  0.00           H
ATOM   2924  N   VAL A 185      22.611   4.521  12.409  1.00  0.00           N
ATOM   2925  CA  VAL A 185      21.444   5.216  11.877  1.00  0.00           C
ATOM   2926  C   VAL A 185      21.700   5.669  10.434  1.00  0.00           C
ATOM   2927  O   VAL A 185      20.800   5.606   9.613  1.00  0.00           O
ATOM   2928  CB  VAL A 185      21.072   6.437  12.738  1.00  0.00           C
ATOM   2929  CG1 VAL A 185      19.923   7.206  12.104  1.00  0.00           C
ATOM   2930  CG2 VAL A 185      20.704   6.002  14.149  1.00  0.00           C
ATOM   2931  H   VAL A 185      23.121   4.933  13.177  1.00  0.00           H
ATOM   2932  HA  VAL A 185      20.580   4.553  11.821  1.00  0.00           H
ATOM   2933  HB  VAL A 185      21.941   7.088  12.825  1.00  0.00           H
ATOM   2934 1HG1 VAL A 185      19.672   8.066  12.726  1.00  0.00           H
ATOM   2935 2HG1 VAL A 185      20.219   7.549  11.112  1.00  0.00           H
ATOM   2936 3HG1 VAL A 185      19.052   6.555  12.018  1.00  0.00           H
ATOM   2937 1HG2 VAL A 185      20.443   6.876  14.744  1.00  0.00           H
ATOM   2938 2HG2 VAL A 185      19.851   5.323  14.109  1.00  0.00           H
ATOM   2939 3HG2 VAL A 185      21.553   5.492  14.606  1.00  0.00           H
ATOM   2940  N   ILE A 186      22.926   6.118  10.155  1.00  0.00           N
ATOM   2941  CA  ILE A 186      23.394   6.437   8.798  1.00  0.00           C
ATOM   2942  C   ILE A 186      23.261   5.257   7.867  1.00  0.00           C
ATOM   2943  O   ILE A 186      22.751   5.402   6.764  1.00  0.00           O
ATOM   2944  CB  ILE A 186      24.862   6.899   8.794  1.00  0.00           C
ATOM   2945  CG1 ILE A 186      24.981   8.298   9.404  1.00  0.00           C
ATOM   2946  CG2 ILE A 186      25.421   6.883   7.379  1.00  0.00           C
ATOM   2947  CD1 ILE A 186      26.402   8.706   9.720  1.00  0.00           C
ATOM   2948  H   ILE A 186      23.557   6.240  10.935  1.00  0.00           H
ATOM   2949  HA  ILE A 186      22.771   7.209   8.348  1.00  0.00           H
ATOM   2950  HB  ILE A 186      25.447   6.231   9.424  1.00  0.00           H
ATOM   2951 1HG1 ILE A 186      24.552   9.002   8.692  1.00  0.00           H
ATOM   2952 2HG1 ILE A 186      24.390   8.303  10.320  1.00  0.00           H
ATOM   2953 1HG2 ILE A 186      26.459   7.214   7.394  1.00  0.00           H
ATOM   2954 2HG2 ILE A 186      25.369   5.871   6.980  1.00  0.00           H
ATOM   2955 3HG2 ILE A 186      24.837   7.553   6.749  1.00  0.00           H
ATOM   2956 1HD1 ILE A 186      26.407   9.708  10.150  1.00  0.00           H
ATOM   2957 2HD1 ILE A 186      26.834   8.005  10.435  1.00  0.00           H
ATOM   2958 3HD1 ILE A 186      26.995   8.703   8.807  1.00  0.00           H
ATOM   2959  N   PHE A 187      23.733   4.101   8.330  1.00  0.00           N
ATOM   2960  CA  PHE A 187      23.626   2.849   7.585  1.00  0.00           C
ATOM   2961  C   PHE A 187      22.179   2.539   7.198  1.00  0.00           C
ATOM   2962  O   PHE A 187      21.899   2.250   6.034  1.00  0.00           O
ATOM   2963  CB  PHE A 187      24.209   1.696   8.405  1.00  0.00           C
ATOM   2964  CG  PHE A 187      25.709   1.692   8.463  1.00  0.00           C
ATOM   2965  CD1 PHE A 187      26.454   2.487   7.604  1.00  0.00           C
ATOM   2966  CD2 PHE A 187      26.381   0.893   9.377  1.00  0.00           C
ATOM   2967  CE1 PHE A 187      27.835   2.483   7.657  1.00  0.00           C
ATOM   2968  CE2 PHE A 187      27.761   0.889   9.432  1.00  0.00           C
ATOM   2969  CZ  PHE A 187      28.489   1.684   8.571  1.00  0.00           C
ATOM   2970  H   PHE A 187      24.182   4.099   9.235  1.00  0.00           H
ATOM   2971  HA  PHE A 187      24.180   2.928   6.648  1.00  0.00           H
ATOM   2972 1HB  PHE A 187      23.857   1.752   9.434  1.00  0.00           H
ATOM   2973 2HB  PHE A 187      23.911   0.742   7.972  1.00  0.00           H
ATOM   2974  HD1 PHE A 187      25.938   3.118   6.882  1.00  0.00           H
ATOM   2975  HD2 PHE A 187      25.805   0.264  10.057  1.00  0.00           H
ATOM   2976  HE1 PHE A 187      28.408   3.112   6.975  1.00  0.00           H
ATOM   2977  HE2 PHE A 187      28.276   0.256  10.156  1.00  0.00           H
ATOM   2978  HZ  PHE A 187      29.577   1.680   8.613  1.00  0.00           H
ATOM   2979  N   PHE A 188      21.270   2.598   8.169  1.00  0.00           N
ATOM   2980  CA  PHE A 188      19.876   2.277   7.904  1.00  0.00           C
ATOM   2981  C   PHE A 188      19.277   3.223   6.871  1.00  0.00           C
ATOM   2982  O   PHE A 188      18.869   2.798   5.802  1.00  0.00           O
ATOM   2983  CB  PHE A 188      19.063   2.326   9.198  1.00  0.00           C
ATOM   2984  CG  PHE A 188      17.602   2.036   9.007  1.00  0.00           C
ATOM   2985  CD1 PHE A 188      17.161   0.744   8.766  1.00  0.00           C
ATOM   2986  CD2 PHE A 188      16.664   3.057   9.068  1.00  0.00           C
ATOM   2987  CE1 PHE A 188      15.816   0.477   8.591  1.00  0.00           C
ATOM   2988  CE2 PHE A 188      15.320   2.793   8.892  1.00  0.00           C
ATOM   2989  CZ  PHE A 188      14.896   1.501   8.654  1.00  0.00           C
ATOM   2990  H   PHE A 188      21.544   2.868   9.104  1.00  0.00           H
ATOM   2991  HA  PHE A 188      19.802   1.272   7.482  1.00  0.00           H
ATOM   2992 1HB  PHE A 188      19.437   1.585   9.905  1.00  0.00           H
ATOM   2993 2HB  PHE A 188      19.129   3.318   9.644  1.00  0.00           H
ATOM   2994  HD1 PHE A 188      17.889  -0.066   8.718  1.00  0.00           H
ATOM   2995  HD2 PHE A 188      16.999   4.078   9.255  1.00  0.00           H
ATOM   2996  HE1 PHE A 188      15.485  -0.544   8.402  1.00  0.00           H
ATOM   2997  HE2 PHE A 188      14.593   3.603   8.943  1.00  0.00           H
ATOM   2998  HZ  PHE A 188      13.836   1.292   8.513  1.00  0.00           H
ATOM   2999  N   CYS A 189      19.236   4.503   7.211  1.00  0.00           N
ATOM   3000  CA  CYS A 189      18.579   5.498   6.365  1.00  0.00           C
ATOM   3001  C   CYS A 189      19.298   5.703   5.048  1.00  0.00           C
ATOM   3002  O   CYS A 189      18.634   5.810   4.030  1.00  0.00           O
ATOM   3003  CB  CYS A 189      18.661   6.765   7.216  1.00  0.00           C
ATOM   3004  SG  CYS A 189      17.642   6.733   8.710  1.00  0.00           S
ATOM   3005  H   CYS A 189      19.670   4.799   8.074  1.00  0.00           H
ATOM   3006  HA  CYS A 189      17.530   5.275   6.170  1.00  0.00           H
ATOM   3007 1HB  CYS A 189      19.686   6.927   7.553  1.00  0.00           H
ATOM   3008 2HB  CYS A 189      18.326   7.628   6.640  1.00  0.00           H
ATOM   3009  HG  CYS A 189      16.481   6.572   8.082  1.00  0.00           H
ATOM   3010  N   TYR A 190      20.627   5.750   5.055  1.00  0.00           N
ATOM   3011  CA  TYR A 190      21.362   5.940   3.801  1.00  0.00           C
ATOM   3012  C   TYR A 190      21.352   4.710   2.899  1.00  0.00           C
ATOM   3013  O   TYR A 190      21.352   4.875   1.688  1.00  0.00           O
ATOM   3014  CB  TYR A 190      22.809   6.339   4.099  1.00  0.00           C
ATOM   3015  CG  TYR A 190      23.523   6.977   2.928  1.00  0.00           C
ATOM   3016  CD1 TYR A 190      23.369   8.327   2.648  1.00  0.00           C
ATOM   3017  CD2 TYR A 190      24.350   6.227   2.105  1.00  0.00           C
ATOM   3018  CE1 TYR A 190      24.018   8.915   1.580  1.00  0.00           C
ATOM   3019  CE2 TYR A 190      25.004   6.803   1.034  1.00  0.00           C
ATOM   3020  CZ  TYR A 190      24.836   8.148   0.774  1.00  0.00           C
ATOM   3021  OH  TYR A 190      25.486   8.728  -0.291  1.00  0.00           O
ATOM   3022  H   TYR A 190      21.144   5.658   5.918  1.00  0.00           H
ATOM   3023  HA  TYR A 190      20.893   6.729   3.212  1.00  0.00           H
ATOM   3024 1HB  TYR A 190      22.784   7.040   4.935  1.00  0.00           H
ATOM   3025 2HB  TYR A 190      23.338   5.435   4.397  1.00  0.00           H
ATOM   3026  HD1 TYR A 190      22.721   8.926   3.289  1.00  0.00           H
ATOM   3027  HD2 TYR A 190      24.478   5.165   2.315  1.00  0.00           H
ATOM   3028  HE1 TYR A 190      23.888   9.977   1.372  1.00  0.00           H
ATOM   3029  HE2 TYR A 190      25.650   6.196   0.398  1.00  0.00           H
ATOM   3030  HH  TYR A 190      25.070   9.540  -0.588  1.00  0.00           H
ATOM   3031  N   GLY A 191      21.350   3.496   3.456  1.00  0.00           N
ATOM   3032  CA  GLY A 191      21.303   2.313   2.591  1.00  0.00           C
ATOM   3033  C   GLY A 191      19.954   2.383   1.878  1.00  0.00           C
ATOM   3034  O   GLY A 191      19.896   2.107   0.696  1.00  0.00           O
ATOM   3035  H   GLY A 191      21.378   3.371   4.458  1.00  0.00           H
ATOM   3036 1HA  GLY A 191      22.135   2.353   1.888  1.00  0.00           H
ATOM   3037 2HA  GLY A 191      21.391   1.418   3.205  1.00  0.00           H
ATOM   3038  N   GLN A 192      18.888   2.766   2.606  1.00  0.00           N
ATOM   3039  CA  GLN A 192      17.544   2.973   2.005  1.00  0.00           C
ATOM   3040  C   GLN A 192      17.503   4.057   0.934  1.00  0.00           C
ATOM   3041  O   GLN A 192      16.841   3.880  -0.084  1.00  0.00           O
ATOM   3042  CB  GLN A 192      16.529   3.326   3.095  1.00  0.00           C
ATOM   3043  CG  GLN A 192      16.117   2.151   3.966  1.00  0.00           C
ATOM   3044  CD  GLN A 192      15.184   2.562   5.089  1.00  0.00           C
ATOM   3045  NE2 GLN A 192      14.297   1.654   5.482  1.00  0.00           N
ATOM   3046  OE1 GLN A 192      15.261   3.682   5.600  1.00  0.00           O
ATOM   3047  H   GLN A 192      19.012   2.917   3.597  1.00  0.00           H
ATOM   3048  HA  GLN A 192      17.229   2.064   1.495  1.00  0.00           H
ATOM   3049 1HB  GLN A 192      16.985   4.100   3.712  1.00  0.00           H
ATOM   3050 2HB  GLN A 192      15.654   3.734   2.589  1.00  0.00           H
ATOM   3051 1HG  GLN A 192      15.751   1.211   3.553  1.00  0.00           H
ATOM   3052 2HG  GLN A 192      17.113   1.999   4.383  1.00  0.00           H
ATOM   3053 1HE2 GLN A 192      13.655   1.869   6.218  1.00  0.00           H
ATOM   3054 2HE2 GLN A 192      14.270   0.757   5.040  1.00  0.00           H
ATOM   3055  N   LEU A 193      18.195   5.172   1.166  1.00  0.00           N
ATOM   3056  CA  LEU A 193      18.362   6.215   0.159  1.00  0.00           C
ATOM   3057  C   LEU A 193      18.954   5.587  -1.101  1.00  0.00           C
ATOM   3058  O   LEU A 193      18.400   5.765  -2.194  1.00  0.00           O
ATOM   3059  CB  LEU A 193      19.258   7.344   0.683  1.00  0.00           C
ATOM   3060  CG  LEU A 193      19.642   8.407  -0.354  1.00  0.00           C
ATOM   3061  CD1 LEU A 193      18.391   9.078  -0.904  1.00  0.00           C
ATOM   3062  CD2 LEU A 193      20.565   9.433   0.287  1.00  0.00           C
ATOM   3063  H   LEU A 193      18.617   5.296   2.074  1.00  0.00           H
ATOM   3064  HA  LEU A 193      17.390   6.635  -0.099  1.00  0.00           H
ATOM   3065 1HB  LEU A 193      18.586   7.772   1.425  1.00  0.00           H
ATOM   3066 2HB  LEU A 193      20.148   6.958   1.178  1.00  0.00           H
ATOM   3067  HG  LEU A 193      20.201   7.903  -1.143  1.00  0.00           H
ATOM   3068 1HD1 LEU A 193      18.674   9.831  -1.640  1.00  0.00           H
ATOM   3069 2HD1 LEU A 193      17.756   8.330  -1.379  1.00  0.00           H
ATOM   3070 3HD1 LEU A 193      17.846   9.553  -0.090  1.00  0.00           H
ATOM   3071 1HD2 LEU A 193      20.839  10.187  -0.452  1.00  0.00           H
ATOM   3072 2HD2 LEU A 193      20.055   9.911   1.124  1.00  0.00           H
ATOM   3073 3HD2 LEU A 193      21.467   8.937   0.648  1.00  0.00           H
ATOM   3074  N   VAL A 194      20.067   4.852  -0.962  1.00  0.00           N
ATOM   3075  CA  VAL A 194      20.712   4.237  -2.139  1.00  0.00           C
ATOM   3076  C   VAL A 194      19.785   3.277  -2.856  1.00  0.00           C
ATOM   3077  O   VAL A 194      19.783   3.266  -4.076  1.00  0.00           O
ATOM   3078  CB  VAL A 194      21.997   3.480  -1.755  1.00  0.00           C
ATOM   3079  CG1 VAL A 194      22.526   2.694  -2.944  1.00  0.00           C
ATOM   3080  CG2 VAL A 194      23.053   4.448  -1.245  1.00  0.00           C
ATOM   3081  H   VAL A 194      20.475   4.713  -0.048  1.00  0.00           H
ATOM   3082  HA  VAL A 194      20.963   4.987  -2.891  1.00  0.00           H
ATOM   3083  HB  VAL A 194      21.773   2.796  -0.937  1.00  0.00           H
ATOM   3084 1HG1 VAL A 194      23.435   2.164  -2.655  1.00  0.00           H
ATOM   3085 2HG1 VAL A 194      21.776   1.973  -3.269  1.00  0.00           H
ATOM   3086 3HG1 VAL A 194      22.752   3.378  -3.762  1.00  0.00           H
ATOM   3087 1HG2 VAL A 194      23.953   3.896  -0.977  1.00  0.00           H
ATOM   3088 2HG2 VAL A 194      23.288   5.173  -2.025  1.00  0.00           H
ATOM   3089 3HG2 VAL A 194      22.674   4.970  -0.367  1.00  0.00           H
ATOM   3090  N   PHE A 195      19.007   2.487  -2.118  1.00  0.00           N
ATOM   3091  CA  PHE A 195      17.984   1.619  -2.741  1.00  0.00           C
ATOM   3092  C   PHE A 195      17.041   2.415  -3.620  1.00  0.00           C
ATOM   3093  O   PHE A 195      16.780   2.022  -4.737  1.00  0.00           O
ATOM   3094  CB  PHE A 195      17.183   0.873  -1.673  1.00  0.00           C
ATOM   3095  CG  PHE A 195      16.080   0.019  -2.231  1.00  0.00           C
ATOM   3096  CD1 PHE A 195      16.360  -1.206  -2.819  1.00  0.00           C
ATOM   3097  CD2 PHE A 195      14.760   0.438  -2.170  1.00  0.00           C
ATOM   3098  CE1 PHE A 195      15.346  -1.993  -3.332  1.00  0.00           C
ATOM   3099  CE2 PHE A 195      13.743  -0.346  -2.681  1.00  0.00           C
ATOM   3100  CZ  PHE A 195      14.038  -1.563  -3.263  1.00  0.00           C
ATOM   3101  H   PHE A 195      19.115   2.478  -1.114  1.00  0.00           H
ATOM   3102  HA  PHE A 195      18.466   0.885  -3.388  1.00  0.00           H
ATOM   3103 1HB  PHE A 195      17.836   0.208  -1.110  1.00  0.00           H
ATOM   3104 2HB  PHE A 195      16.713   1.582  -0.993  1.00  0.00           H
ATOM   3105  HD1 PHE A 195      17.395  -1.546  -2.872  1.00  0.00           H
ATOM   3106  HD2 PHE A 195      14.527   1.400  -1.710  1.00  0.00           H
ATOM   3107  HE1 PHE A 195      15.581  -2.952  -3.791  1.00  0.00           H
ATOM   3108  HE2 PHE A 195      12.710  -0.005  -2.627  1.00  0.00           H
ATOM   3109  HZ  PHE A 195      13.239  -2.181  -3.668  1.00  0.00           H
ATOM   3110  N   THR A 196      16.530   3.539  -3.103  1.00  0.00           N
ATOM   3111  CA  THR A 196      15.630   4.393  -3.888  1.00  0.00           C
ATOM   3112  C   THR A 196      16.322   4.952  -5.111  1.00  0.00           C
ATOM   3113  O   THR A 196      15.717   5.015  -6.159  1.00  0.00           O
ATOM   3114  CB  THR A 196      15.082   5.564  -3.052  1.00  0.00           C
ATOM   3115  CG2 THR A 196      14.177   6.446  -3.900  1.00  0.00           C
ATOM   3116  OG1 THR A 196      14.338   5.052  -1.939  1.00  0.00           O
ATOM   3117  H   THR A 196      16.764   3.809  -2.159  1.00  0.00           H
ATOM   3118  HA  THR A 196      14.789   3.803  -4.254  1.00  0.00           H
ATOM   3119  HB  THR A 196      15.918   6.154  -2.679  1.00  0.00           H
ATOM   3120  HG1 THR A 196      13.987   5.785  -1.426  1.00  0.00           H
ATOM   3121 1HG2 THR A 196      13.800   7.268  -3.292  1.00  0.00           H
ATOM   3122 2HG2 THR A 196      14.744   6.845  -4.740  1.00  0.00           H
ATOM   3123 3HG2 THR A 196      13.341   5.856  -4.273  1.00  0.00           H
ATOM   3124  N   VAL A 197      17.577   5.347  -4.959  1.00  0.00           N
ATOM   3125  CA  VAL A 197      18.354   5.860  -6.071  1.00  0.00           C
ATOM   3126  C   VAL A 197      18.438   4.804  -7.195  1.00  0.00           C
ATOM   3127  O   VAL A 197      18.316   5.143  -8.358  1.00  0.00           O
ATOM   3128  CB  VAL A 197      19.773   6.262  -5.629  1.00  0.00           C
ATOM   3129  CG1 VAL A 197      20.635   6.593  -6.839  1.00  0.00           C
ATOM   3130  CG2 VAL A 197      19.719   7.446  -4.675  1.00  0.00           C
ATOM   3131  H   VAL A 197      18.003   5.290  -4.045  1.00  0.00           H
ATOM   3132  HA  VAL A 197      17.872   6.727  -6.525  1.00  0.00           H
ATOM   3133  HB  VAL A 197      20.222   5.433  -5.080  1.00  0.00           H
ATOM   3134 1HG1 VAL A 197      21.635   6.875  -6.507  1.00  0.00           H
ATOM   3135 2HG1 VAL A 197      20.701   5.720  -7.488  1.00  0.00           H
ATOM   3136 3HG1 VAL A 197      20.189   7.422  -7.387  1.00  0.00           H
ATOM   3137 1HG2 VAL A 197      20.731   7.716  -4.372  1.00  0.00           H
ATOM   3138 2HG2 VAL A 197      19.251   8.293  -5.175  1.00  0.00           H
ATOM   3139 3HG2 VAL A 197      19.137   7.176  -3.794  1.00  0.00           H
ATOM   3140  N   LYS A 198      18.636   3.541  -6.830  1.00  0.00           N
ATOM   3141  CA  LYS A 198      18.616   2.421  -7.800  1.00  0.00           C
ATOM   3142  C   LYS A 198      17.245   2.221  -8.424  1.00  0.00           C
ATOM   3143  O   LYS A 198      17.139   1.991  -9.625  1.00  0.00           O
ATOM   3144  CB  LYS A 198      19.063   1.121  -7.130  1.00  0.00           C
ATOM   3145  CG  LYS A 198      20.540   1.082  -6.758  1.00  0.00           C
ATOM   3146  CD  LYS A 198      20.907  -0.236  -6.091  1.00  0.00           C
ATOM   3147  CE  LYS A 198      22.378  -0.270  -5.704  1.00  0.00           C
ATOM   3148  NZ  LYS A 198      22.749  -1.549  -5.042  1.00  0.00           N
ATOM   3149  H   LYS A 198      18.807   3.343  -5.855  1.00  0.00           H
ATOM   3150  HA  LYS A 198      19.293   2.637  -8.627  1.00  0.00           H
ATOM   3151 1HB  LYS A 198      18.459   1.001  -6.230  1.00  0.00           H
ATOM   3152 2HB  LYS A 198      18.843   0.311  -7.826  1.00  0.00           H
ATOM   3153 1HG  LYS A 198      21.129   1.207  -7.667  1.00  0.00           H
ATOM   3154 2HG  LYS A 198      20.747   1.905  -6.075  1.00  0.00           H
ATOM   3155 1HD  LYS A 198      20.292  -0.356  -5.198  1.00  0.00           H
ATOM   3156 2HD  LYS A 198      20.696  -1.048  -6.787  1.00  0.00           H
ATOM   3157 1HE  LYS A 198      22.972  -0.142  -6.607  1.00  0.00           H
ATOM   3158 2HE  LYS A 198      22.571   0.560  -5.023  1.00  0.00           H
ATOM   3159 1HZ  LYS A 198      23.730  -1.532  -4.801  1.00  0.00           H
ATOM   3160 2HZ  LYS A 198      22.199  -1.667  -4.202  1.00  0.00           H
ATOM   3161 3HZ  LYS A 198      22.572  -2.319  -5.672  1.00  0.00           H
ATOM   3162  N   GLU A 199      16.211   2.316  -7.588  1.00  0.00           N
ATOM   3163  CA  GLU A 199      14.842   2.099  -8.036  1.00  0.00           C
ATOM   3164  C   GLU A 199      14.462   3.158  -9.063  1.00  0.00           C
ATOM   3165  O   GLU A 199      13.660   2.907  -9.962  1.00  0.00           O
ATOM   3166  CB  GLU A 199      13.869   2.127  -6.853  1.00  0.00           C
ATOM   3167  CG  GLU A 199      13.951   0.911  -5.944  1.00  0.00           C
ATOM   3168  CD  GLU A 199      13.703  -0.360  -6.708  1.00  0.00           C
ATOM   3169  OE1 GLU A 199      12.704  -0.442  -7.381  1.00  0.00           O
ATOM   3170  OE2 GLU A 199      14.565  -1.207  -6.708  1.00  0.00           O
ATOM   3171  H   GLU A 199      16.383   2.544  -6.619  1.00  0.00           H
ATOM   3172  HA  GLU A 199      14.761   1.127  -8.524  1.00  0.00           H
ATOM   3173 1HB  GLU A 199      14.094   3.026  -6.278  1.00  0.00           H
ATOM   3174 2HB  GLU A 199      12.864   2.203  -7.269  1.00  0.00           H
ATOM   3175 1HG  GLU A 199      14.896   0.832  -5.408  1.00  0.00           H
ATOM   3176 2HG  GLU A 199      13.143   1.069  -5.231  1.00  0.00           H
ATOM   3177  N   ALA A 200      15.043   4.346  -8.923  1.00  0.00           N
ATOM   3178  CA  ALA A 200      14.824   5.424  -9.881  1.00  0.00           C
ATOM   3179  C   ALA A 200      15.072   4.928 -11.298  1.00  0.00           C
ATOM   3180  O   ALA A 200      14.453   5.404 -12.250  1.00  0.00           O
ATOM   3181  CB  ALA A 200      15.715   6.615  -9.561  1.00  0.00           C
ATOM   3182  H   ALA A 200      15.653   4.505  -8.133  1.00  0.00           H
ATOM   3183  HA  ALA A 200      13.783   5.743  -9.814  1.00  0.00           H
ATOM   3184 1HB  ALA A 200      15.541   7.405 -10.292  1.00  0.00           H
ATOM   3185 2HB  ALA A 200      15.483   6.987  -8.564  1.00  0.00           H
ATOM   3186 3HB  ALA A 200      16.759   6.308  -9.600  1.00  0.00           H
ATOM   3187  N   ALA A 201      16.039   3.929 -11.575  1.00  0.00           N
ATOM   3188  CA  ALA A 201      16.375   3.413 -12.897  1.00  0.00           C
ATOM   3189  C   ALA A 201      15.181   2.745 -13.566  1.00  0.00           C
ATOM   3190  O   ALA A 201      15.177   2.530 -14.779  1.00  0.00           O
ATOM   3191  CB  ALA A 201      17.539   2.438 -12.801  1.00  0.00           C
ATOM   3192  H   ALA A 201      16.508   3.549 -10.765  1.00  0.00           H
ATOM   3193  HA  ALA A 201      16.669   4.247 -13.534  1.00  0.00           H
ATOM   3194 1HB  ALA A 201      17.783   2.064 -13.795  1.00  0.00           H
ATOM   3195 2HB  ALA A 201      18.407   2.948 -12.382  1.00  0.00           H
ATOM   3196 3HB  ALA A 201      17.262   1.604 -12.158  1.00  0.00           H
ATOM   3197  N   ALA A 202      14.168   2.418 -12.771  1.00  0.00           N
ATOM   3198  CA  ALA A 202      12.942   1.829 -13.292  1.00  0.00           C
ATOM   3199  C   ALA A 202      12.321   2.762 -14.325  1.00  0.00           C
ATOM   3200  O   ALA A 202      11.733   2.314 -15.308  1.00  0.00           O
ATOM   3201  CB  ALA A 202      11.961   1.537 -12.167  1.00  0.00           C
ATOM   3202  H   ALA A 202      14.252   2.580 -11.777  1.00  0.00           H
ATOM   3203  HA  ALA A 202      13.187   0.889 -13.787  1.00  0.00           H
ATOM   3204 1HB  ALA A 202      11.049   1.109 -12.582  1.00  0.00           H
ATOM   3205 2HB  ALA A 202      12.408   0.829 -11.468  1.00  0.00           H
ATOM   3206 3HB  ALA A 202      11.722   2.461 -11.643  1.00  0.00           H
ATOM   3207  N   GLN A 203      12.456   4.064 -14.094  1.00  0.00           N
ATOM   3208  CA  GLN A 203      11.939   5.064 -15.022  1.00  0.00           C
ATOM   3209  C   GLN A 203      13.009   6.089 -15.379  1.00  0.00           C
ATOM   3210  O   GLN A 203      13.304   6.991 -14.595  1.00  0.00           O
ATOM   3211  CB  GLN A 203      10.723   5.774 -14.421  1.00  0.00           C
ATOM   3212  CG  GLN A 203      10.053   6.762 -15.362  1.00  0.00           C
ATOM   3213  CD  GLN A 203       8.894   7.490 -14.705  1.00  0.00           C
ATOM   3214  NE2 GLN A 203       8.202   8.317 -15.480  1.00  0.00           N
ATOM   3215  OE1 GLN A 203       8.625   7.310 -13.515  1.00  0.00           O
ATOM   3216  H   GLN A 203      12.926   4.369 -13.254  1.00  0.00           H
ATOM   3217  HA  GLN A 203      11.649   4.581 -15.955  1.00  0.00           H
ATOM   3218 1HB  GLN A 203      10.014   4.997 -14.135  1.00  0.00           H
ATOM   3219 2HB  GLN A 203      11.071   6.295 -13.529  1.00  0.00           H
ATOM   3220 1HG  GLN A 203      10.612   7.486 -15.952  1.00  0.00           H
ATOM   3221 2HG  GLN A 203       9.647   5.992 -16.020  1.00  0.00           H
ATOM   3222 1HE2 GLN A 203       7.426   8.824 -15.103  1.00  0.00           H
ATOM   3223 2HE2 GLN A 203       8.455   8.432 -16.441  1.00  0.00           H
ATOM   3224  N   GLN A 204      13.587   5.943 -16.566  1.00  0.00           N
ATOM   3225  CA  GLN A 204      14.719   6.768 -16.973  1.00  0.00           C
ATOM   3226  C   GLN A 204      14.289   8.225 -17.104  1.00  0.00           C
ATOM   3227  O   GLN A 204      15.112   9.135 -17.004  1.00  0.00           O
ATOM   3228  CB  GLN A 204      15.302   6.273 -18.299  1.00  0.00           C
ATOM   3229  CG  GLN A 204      15.947   4.901 -18.222  1.00  0.00           C
ATOM   3230  CD  GLN A 204      17.024   4.826 -17.157  1.00  0.00           C
ATOM   3231  NE2 GLN A 204      17.006   3.757 -16.370  1.00  0.00           N
ATOM   3232  OE1 GLN A 204      17.868   5.721 -17.044  1.00  0.00           O
ATOM   3233  H   GLN A 204      13.234   5.245 -17.203  1.00  0.00           H
ATOM   3234  HA  GLN A 204      15.493   6.730 -16.206  1.00  0.00           H
ATOM   3235 1HB  GLN A 204      14.481   6.256 -19.016  1.00  0.00           H
ATOM   3236 2HB  GLN A 204      16.042   7.011 -18.612  1.00  0.00           H
ATOM   3237 1HG  GLN A 204      15.369   3.978 -18.177  1.00  0.00           H
ATOM   3238 2HG  GLN A 204      16.430   4.977 -19.197  1.00  0.00           H
ATOM   3239 1HE2 GLN A 204      17.692   3.652 -15.650  1.00  0.00           H
ATOM   3240 2HE2 GLN A 204      16.306   3.054 -16.498  1.00  0.00           H
ATOM   3241  N   GLN A 205      12.997   8.437 -17.329  1.00  0.00           N
ATOM   3242  CA  GLN A 205      12.435   9.782 -17.355  1.00  0.00           C
ATOM   3243  C   GLN A 205      12.659  10.466 -16.013  1.00  0.00           C
ATOM   3244  O   GLN A 205      12.883  11.675 -15.952  1.00  0.00           O
ATOM   3245  CB  GLN A 205      10.940   9.741 -17.680  1.00  0.00           C
ATOM   3246  CG  GLN A 205      10.618   9.231 -19.075  1.00  0.00           C
ATOM   3247  CD  GLN A 205       9.141   8.941 -19.259  1.00  0.00           C
ATOM   3248  NE2 GLN A 205       8.737   8.702 -20.502  1.00  0.00           N
ATOM   3249  OE1 GLN A 205       8.371   8.929 -18.295  1.00  0.00           O
ATOM   3250  H   GLN A 205      12.389   7.646 -17.484  1.00  0.00           H
ATOM   3251  HA  GLN A 205      12.947  10.377 -18.112  1.00  0.00           H
ATOM   3252 1HB  GLN A 205      10.474   9.096 -16.935  1.00  0.00           H
ATOM   3253 2HB  GLN A 205      10.564  10.757 -17.564  1.00  0.00           H
ATOM   3254 1HG  GLN A 205      10.979   9.720 -19.978  1.00  0.00           H
ATOM   3255 2HG  GLN A 205      11.142   8.283 -18.943  1.00  0.00           H
ATOM   3256 1HE2 GLN A 205       7.773   8.504 -20.686  1.00  0.00           H
ATOM   3257 2HE2 GLN A 205       9.395   8.719 -21.254  1.00  0.00           H
ATOM   3258  N   GLU A 206      12.600   9.685 -14.940  1.00  0.00           N
ATOM   3259  CA  GLU A 206      12.862  10.200 -13.601  1.00  0.00           C
ATOM   3260  C   GLU A 206      14.364  10.317 -13.375  1.00  0.00           C
ATOM   3261  O   GLU A 206      14.849  11.331 -12.873  1.00  0.00           O
ATOM   3262  CB  GLU A 206      12.230   9.301 -12.538  1.00  0.00           C
ATOM   3263  CG  GLU A 206      12.402   9.800 -11.109  1.00  0.00           C
ATOM   3264  CD  GLU A 206      11.603  11.051 -10.868  1.00  0.00           C
ATOM   3265  OE1 GLU A 206      10.798  11.389 -11.702  1.00  0.00           O
ATOM   3266  OE2 GLU A 206      11.717  11.609  -9.802  1.00  0.00           O
ATOM   3267  H   GLU A 206      12.363   8.709 -15.055  1.00  0.00           H
ATOM   3268  HA  GLU A 206      12.441  11.201 -13.501  1.00  0.00           H
ATOM   3269 1HB  GLU A 206      11.168   9.230 -12.771  1.00  0.00           H
ATOM   3270 2HB  GLU A 206      12.691   8.318 -12.635  1.00  0.00           H
ATOM   3271 1HG  GLU A 206      12.145   9.056 -10.356  1.00  0.00           H
ATOM   3272 2HG  GLU A 206      13.464  10.029 -11.044  1.00  0.00           H
ATOM   3273  N   SER A 207      15.096   9.272 -13.748  1.00  0.00           N
ATOM   3274  CA  SER A 207      16.534   9.224 -13.520  1.00  0.00           C
ATOM   3275  C   SER A 207      17.240  10.374 -14.227  1.00  0.00           C
ATOM   3276  O   SER A 207      18.308  10.814 -13.802  1.00  0.00           O
ATOM   3277  CB  SER A 207      17.094   7.894 -13.986  1.00  0.00           C
ATOM   3278  OG  SER A 207      17.219   7.835 -15.379  1.00  0.00           O
ATOM   3279  H   SER A 207      14.643   8.491 -14.203  1.00  0.00           H
ATOM   3280  HA  SER A 207      16.805   9.214 -12.463  1.00  0.00           H
ATOM   3281 1HB  SER A 207      18.076   7.753 -13.535  1.00  0.00           H
ATOM   3282 2HB  SER A 207      16.427   7.099 -13.655  1.00  0.00           H
ATOM   3283  HG  SER A 207      17.538   6.965 -15.635  1.00  0.00           H
ATOM   3284  N   ALA A 208      16.637  10.857 -15.307  1.00  0.00           N
ATOM   3285  CA  ALA A 208      17.241  11.906 -16.118  1.00  0.00           C
ATOM   3286  C   ALA A 208      17.653  13.098 -15.264  1.00  0.00           C
ATOM   3287  O   ALA A 208      18.663  13.747 -15.534  1.00  0.00           O
ATOM   3288  CB  ALA A 208      16.282  12.343 -17.216  1.00  0.00           C
ATOM   3289  H   ALA A 208      15.736  10.486 -15.575  1.00  0.00           H
ATOM   3290  HA  ALA A 208      18.146  11.512 -16.582  1.00  0.00           H
ATOM   3291 1HB  ALA A 208      16.749  13.127 -17.815  1.00  0.00           H
ATOM   3292 2HB  ALA A 208      16.046  11.492 -17.855  1.00  0.00           H
ATOM   3293 3HB  ALA A 208      15.367  12.726 -16.768  1.00  0.00           H
ATOM   3294  N   THR A 209      16.865  13.382 -14.234  1.00  0.00           N
ATOM   3295  CA  THR A 209      17.099  14.546 -13.388  1.00  0.00           C
ATOM   3296  C   THR A 209      17.410  14.096 -11.966  1.00  0.00           C
ATOM   3297  O   THR A 209      18.364  14.571 -11.349  1.00  0.00           O
ATOM   3298  CB  THR A 209      15.887  15.497 -13.369  1.00  0.00           C
ATOM   3299  CG2 THR A 209      15.615  16.041 -14.762  1.00  0.00           C
ATOM   3300  OG1 THR A 209      14.730  14.792 -12.900  1.00  0.00           O
ATOM   3301  H   THR A 209      16.083  12.775 -14.031  1.00  0.00           H
ATOM   3302  HA  THR A 209      17.965  15.098 -13.751  1.00  0.00           H
ATOM   3303  HB  THR A 209      16.097  16.325 -12.691  1.00  0.00           H
ATOM   3304  HG1 THR A 209      13.977  15.387 -12.888  1.00  0.00           H
ATOM   3305 1HG2 THR A 209      14.756  16.711 -14.729  1.00  0.00           H
ATOM   3306 2HG2 THR A 209      16.489  16.587 -15.116  1.00  0.00           H
ATOM   3307 3HG2 THR A 209      15.405  15.214 -15.440  1.00  0.00           H
ATOM   3308  N   THR A 210      16.601  13.175 -11.452  1.00  0.00           N
ATOM   3309  CA  THR A 210      16.688  12.776 -10.051  1.00  0.00           C
ATOM   3310  C   THR A 210      17.946  11.964  -9.775  1.00  0.00           C
ATOM   3311  O   THR A 210      18.785  12.358  -8.966  1.00  0.00           O
ATOM   3312  CB  THR A 210      15.457  11.953  -9.624  1.00  0.00           C
ATOM   3313  CG2 THR A 210      15.628  11.439  -8.203  1.00  0.00           C
ATOM   3314  OG1 THR A 210      14.284  12.773  -9.695  1.00  0.00           O
ATOM   3315  H   THR A 210      15.910  12.741 -12.045  1.00  0.00           H
ATOM   3316  HA  THR A 210      16.753  13.662  -9.419  1.00  0.00           H
ATOM   3317  HB  THR A 210      15.342  11.109 -10.304  1.00  0.00           H
ATOM   3318  HG1 THR A 210      13.503  12.222  -9.595  1.00  0.00           H
ATOM   3319 1HG2 THR A 210      14.749  10.860  -7.919  1.00  0.00           H
ATOM   3320 2HG2 THR A 210      16.514  10.806  -8.149  1.00  0.00           H
ATOM   3321 3HG2 THR A 210      15.742  12.283  -7.523  1.00  0.00           H
ATOM   3322  N   GLN A 211      18.071  10.829 -10.453  1.00  0.00           N
ATOM   3323  CA  GLN A 211      19.226   9.955 -10.279  1.00  0.00           C
ATOM   3324  C   GLN A 211      20.496  10.668 -10.721  1.00  0.00           C
ATOM   3325  O   GLN A 211      21.536  10.569 -10.068  1.00  0.00           O
ATOM   3326  CB  GLN A 211      19.050   8.658 -11.073  1.00  0.00           C
ATOM   3327  CG  GLN A 211      20.115   7.611 -10.797  1.00  0.00           C
ATOM   3328  CD  GLN A 211      19.927   6.359 -11.633  1.00  0.00           C
ATOM   3329  NE2 GLN A 211      19.404   5.307 -11.013  1.00  0.00           N
ATOM   3330  OE1 GLN A 211      20.244   6.339 -12.826  1.00  0.00           O
ATOM   3331  H   GLN A 211      17.348  10.562 -11.106  1.00  0.00           H
ATOM   3332  HA  GLN A 211      19.344   9.714  -9.222  1.00  0.00           H
ATOM   3333 1HB  GLN A 211      18.067   8.263 -10.817  1.00  0.00           H
ATOM   3334 2HB  GLN A 211      19.067   8.930 -12.128  1.00  0.00           H
ATOM   3335 1HG  GLN A 211      21.180   7.842 -10.776  1.00  0.00           H
ATOM   3336 2HG  GLN A 211      19.771   7.403  -9.783  1.00  0.00           H
ATOM   3337 1HE2 GLN A 211      19.256   4.454 -11.515  1.00  0.00           H
ATOM   3338 2HE2 GLN A 211      19.159   5.367 -10.045  1.00  0.00           H
ATOM   3339  N   LYS A 212      20.408  11.388 -11.835  1.00  0.00           N
ATOM   3340  CA  LYS A 212      21.506  12.230 -12.292  1.00  0.00           C
ATOM   3341  C   LYS A 212      22.061  13.062 -11.142  1.00  0.00           C
ATOM   3342  O   LYS A 212      23.259  13.022 -10.858  1.00  0.00           O
ATOM   3343  CB  LYS A 212      21.048  13.141 -13.432  1.00  0.00           C
ATOM   3344  CG  LYS A 212      22.140  14.040 -13.997  1.00  0.00           C
ATOM   3345  CD  LYS A 212      21.615  14.897 -15.140  1.00  0.00           C
ATOM   3346  CE  LYS A 212      22.686  15.844 -15.659  1.00  0.00           C
ATOM   3347  NZ  LYS A 212      22.192  16.678 -16.789  1.00  0.00           N
ATOM   3348  H   LYS A 212      19.557  11.351 -12.377  1.00  0.00           H
ATOM   3349  HA  LYS A 212      22.323  11.606 -12.656  1.00  0.00           H
ATOM   3350 1HB  LYS A 212      20.664  12.496 -14.223  1.00  0.00           H
ATOM   3351 2HB  LYS A 212      20.237  13.757 -13.043  1.00  0.00           H
ATOM   3352 1HG  LYS A 212      22.505  14.685 -13.197  1.00  0.00           H
ATOM   3353 2HG  LYS A 212      22.954  13.412 -14.357  1.00  0.00           H
ATOM   3354 1HD  LYS A 212      21.289  14.239 -15.946  1.00  0.00           H
ATOM   3355 2HD  LYS A 212      20.764  15.475 -14.778  1.00  0.00           H
ATOM   3356 1HE  LYS A 212      22.997  16.491 -14.840  1.00  0.00           H
ATOM   3357 2HE  LYS A 212      23.536  15.249 -15.992  1.00  0.00           H
ATOM   3358 1HZ  LYS A 212      22.931  17.290 -17.103  1.00  0.00           H
ATOM   3359 2HZ  LYS A 212      21.905  16.078 -17.550  1.00  0.00           H
ATOM   3360 3HZ  LYS A 212      21.406  17.231 -16.479  1.00  0.00           H
ATOM   3361  N   ALA A 213      21.186  13.814 -10.485  1.00  0.00           N
ATOM   3362  CA  ALA A 213      21.571  14.590  -9.313  1.00  0.00           C
ATOM   3363  C   ALA A 213      22.161  13.696  -8.230  1.00  0.00           C
ATOM   3364  O   ALA A 213      23.137  14.062  -7.575  1.00  0.00           O
ATOM   3365  CB  ALA A 213      20.374  15.361  -8.773  1.00  0.00           C
ATOM   3366  H   ALA A 213      20.229  13.851 -10.808  1.00  0.00           H
ATOM   3367  HA  ALA A 213      22.341  15.302  -9.603  1.00  0.00           H
ATOM   3368 1HB  ALA A 213      20.677  15.935  -7.898  1.00  0.00           H
ATOM   3369 2HB  ALA A 213      20.001  16.039  -9.541  1.00  0.00           H
ATOM   3370 3HB  ALA A 213      19.587  14.662  -8.493  1.00  0.00           H
ATOM   3371  N   GLU A 214      21.567  12.523  -8.047  1.00  0.00           N
ATOM   3372  CA  GLU A 214      22.005  11.594  -7.014  1.00  0.00           C
ATOM   3373  C   GLU A 214      23.399  11.061  -7.319  1.00  0.00           C
ATOM   3374  O   GLU A 214      24.066  10.501  -6.448  1.00  0.00           O
ATOM   3375  CB  GLU A 214      21.016  10.435  -6.877  1.00  0.00           C
ATOM   3376  CG  GLU A 214      19.652  10.833  -6.330  1.00  0.00           C
ATOM   3377  CD  GLU A 214      19.708  11.083  -4.849  1.00  0.00           C
ATOM   3378  OE1 GLU A 214      20.488  11.907  -4.434  1.00  0.00           O
ATOM   3379  OE2 GLU A 214      18.897  10.534  -4.143  1.00  0.00           O
ATOM   3380  H   GLU A 214      20.790  12.267  -8.640  1.00  0.00           H
ATOM   3381  HA  GLU A 214      22.070  12.110  -6.056  1.00  0.00           H
ATOM   3382 1HB  GLU A 214      20.895  10.001  -7.870  1.00  0.00           H
ATOM   3383 2HB  GLU A 214      21.472   9.702  -6.212  1.00  0.00           H
ATOM   3384 1HG  GLU A 214      19.223  11.703  -6.828  1.00  0.00           H
ATOM   3385 2HG  GLU A 214      19.031   9.961  -6.527  1.00  0.00           H
ATOM   3386  N   LYS A 215      23.837  11.240  -8.561  1.00  0.00           N
ATOM   3387  CA  LYS A 215      25.164  10.805  -8.976  1.00  0.00           C
ATOM   3388  C   LYS A 215      26.188  11.889  -8.667  1.00  0.00           C
ATOM   3389  O   LYS A 215      27.375  11.738  -8.959  1.00  0.00           O
ATOM   3390  CB  LYS A 215      25.183  10.463 -10.466  1.00  0.00           C
ATOM   3391  CG  LYS A 215      24.396   9.212 -10.835  1.00  0.00           C
ATOM   3392  CD  LYS A 215      24.486   8.920 -12.325  1.00  0.00           C
ATOM   3393  CE  LYS A 215      23.631   7.721 -12.708  1.00  0.00           C
ATOM   3394  NZ  LYS A 215      23.745   7.395 -14.155  1.00  0.00           N
ATOM   3395  H   LYS A 215      23.232  11.689  -9.235  1.00  0.00           H
ATOM   3396  HA  LYS A 215      25.453   9.917  -8.414  1.00  0.00           H
ATOM   3397 1HB  LYS A 215      24.768  11.321 -10.997  1.00  0.00           H
ATOM   3398 2HB  LYS A 215      26.227  10.330 -10.752  1.00  0.00           H
ATOM   3399 1HG  LYS A 215      24.802   8.370 -10.274  1.00  0.00           H
ATOM   3400 2HG  LYS A 215      23.353   9.363 -10.556  1.00  0.00           H
ATOM   3401 1HD  LYS A 215      24.144   9.800 -12.872  1.00  0.00           H
ATOM   3402 2HD  LYS A 215      25.526   8.719 -12.578  1.00  0.00           H
ATOM   3403 1HE  LYS A 215      23.958   6.866 -12.117  1.00  0.00           H
ATOM   3404 2HE  LYS A 215      22.593   7.950 -12.469  1.00  0.00           H
ATOM   3405 1HZ  LYS A 215      23.165   6.596 -14.368  1.00  0.00           H
ATOM   3406 2HZ  LYS A 215      23.441   8.187 -14.704  1.00  0.00           H
ATOM   3407 3HZ  LYS A 215      24.708   7.181 -14.377  1.00  0.00           H
ATOM   3408  N   GLU A 216      25.722  12.984  -8.076  1.00  0.00           N
ATOM   3409  CA  GLU A 216      26.617  13.988  -7.509  1.00  0.00           C
ATOM   3410  C   GLU A 216      26.235  14.319  -6.072  1.00  0.00           C
ATOM   3411  O   GLU A 216      26.930  15.077  -5.395  1.00  0.00           O
ATOM   3412  CB  GLU A 216      26.604  15.258  -8.362  1.00  0.00           C
ATOM   3413  CG  GLU A 216      27.139  15.072  -9.775  1.00  0.00           C
ATOM   3414  CD  GLU A 216      27.271  16.390 -10.488  1.00  0.00           C
ATOM   3415  OE1 GLU A 216      27.158  17.405  -9.844  1.00  0.00           O
ATOM   3416  OE2 GLU A 216      27.595  16.383 -11.652  1.00  0.00           O
ATOM   3417  H   GLU A 216      24.724  13.124  -8.017  1.00  0.00           H
ATOM   3418  HA  GLU A 216      27.635  13.599  -7.477  1.00  0.00           H
ATOM   3419 1HB  GLU A 216      25.571  15.601  -8.409  1.00  0.00           H
ATOM   3420 2HB  GLU A 216      27.210  15.999  -7.840  1.00  0.00           H
ATOM   3421 1HG  GLU A 216      28.093  14.544  -9.812  1.00  0.00           H
ATOM   3422 2HG  GLU A 216      26.373  14.471 -10.262  1.00  0.00           H
ATOM   3423  N   VAL A 217      25.128  13.747  -5.611  1.00  0.00           N
ATOM   3424  CA  VAL A 217      24.708  13.897  -4.224  1.00  0.00           C
ATOM   3425  C   VAL A 217      24.962  12.605  -3.460  1.00  0.00           C
ATOM   3426  O   VAL A 217      25.729  12.582  -2.498  1.00  0.00           O
ATOM   3427  CB  VAL A 217      23.219  14.274  -4.113  1.00  0.00           C
ATOM   3428  CG1 VAL A 217      22.789  14.322  -2.655  1.00  0.00           C
ATOM   3429  CG2 VAL A 217      22.956  15.611  -4.789  1.00  0.00           C
ATOM   3430  H   VAL A 217      24.563  13.193  -6.240  1.00  0.00           H
ATOM   3431  HA  VAL A 217      25.296  14.661  -3.713  1.00  0.00           H
ATOM   3432  HB  VAL A 217      22.625  13.530  -4.643  1.00  0.00           H
ATOM   3433 1HG1 VAL A 217      21.734  14.590  -2.595  1.00  0.00           H
ATOM   3434 2HG1 VAL A 217      22.941  13.344  -2.198  1.00  0.00           H
ATOM   3435 3HG1 VAL A 217      23.382  15.068  -2.125  1.00  0.00           H
ATOM   3436 1HG2 VAL A 217      21.899  15.862  -4.702  1.00  0.00           H
ATOM   3437 2HG2 VAL A 217      23.554  16.386  -4.306  1.00  0.00           H
ATOM   3438 3HG2 VAL A 217      23.227  15.546  -5.842  1.00  0.00           H
ATOM   3439  N   THR A 218      24.313  11.529  -3.892  1.00  0.00           N
ATOM   3440  CA  THR A 218      24.377  10.257  -3.184  1.00  0.00           C
ATOM   3441  C   THR A 218      25.702   9.566  -3.479  1.00  0.00           C
ATOM   3442  O   THR A 218      26.361   9.052  -2.575  1.00  0.00           O
ATOM   3443  CB  THR A 218      23.216   9.323  -3.572  1.00  0.00           C
ATOM   3444  CG2 THR A 218      23.370   7.970  -2.894  1.00  0.00           C
ATOM   3445  OG1 THR A 218      21.972   9.914  -3.173  1.00  0.00           O
ATOM   3446  H   THR A 218      23.758  11.595  -4.734  1.00  0.00           H
ATOM   3447  HA  THR A 218      24.337  10.431  -2.108  1.00  0.00           H
ATOM   3448  HB  THR A 218      23.215   9.189  -4.653  1.00  0.00           H
ATOM   3449  HG1 THR A 218      21.830  10.724  -3.669  1.00  0.00           H
ATOM   3450 1HG2 THR A 218      22.540   7.325  -3.181  1.00  0.00           H
ATOM   3451 2HG2 THR A 218      24.310   7.514  -3.204  1.00  0.00           H
ATOM   3452 3HG2 THR A 218      23.371   8.104  -1.814  1.00  0.00           H
ATOM   3453  N   ARG A 219      26.089   9.556  -4.750  1.00  0.00           N
ATOM   3454  CA  ARG A 219      27.389   8.976  -5.149  1.00  0.00           C
ATOM   3455  C   ARG A 219      28.527   9.743  -4.469  1.00  0.00           C
ATOM   3456  O   ARG A 219      29.556   9.160  -4.187  1.00  0.00           O
ATOM   3457  CB  ARG A 219      27.572   8.919  -6.659  1.00  0.00           C
ATOM   3458  CG  ARG A 219      28.863   8.264  -7.123  1.00  0.00           C
ATOM   3459  CD  ARG A 219      28.961   8.077  -8.592  1.00  0.00           C
ATOM   3460  NE  ARG A 219      28.728   9.284  -9.370  1.00  0.00           N
ATOM   3461  CZ  ARG A 219      28.985   9.407 -10.687  1.00  0.00           C
ATOM   3462  NH1 ARG A 219      29.517   8.417 -11.369  1.00  0.00           N
ATOM   3463  NH2 ARG A 219      28.710  10.560 -11.272  1.00  0.00           N
ATOM   3464  H   ARG A 219      25.488   9.952  -5.460  1.00  0.00           H
ATOM   3465  HA  ARG A 219      27.446   7.938  -4.819  1.00  0.00           H
ATOM   3466 1HB  ARG A 219      26.724   8.369  -7.062  1.00  0.00           H
ATOM   3467 2HB  ARG A 219      27.543   9.948  -7.021  1.00  0.00           H
ATOM   3468 1HG  ARG A 219      29.701   8.885  -6.806  1.00  0.00           H
ATOM   3469 2HG  ARG A 219      28.941   7.283  -6.652  1.00  0.00           H
ATOM   3470 1HD  ARG A 219      29.961   7.719  -8.838  1.00  0.00           H
ATOM   3471 2HD  ARG A 219      28.224   7.338  -8.906  1.00  0.00           H
ATOM   3472  HE  ARG A 219      28.357  10.177  -9.077  1.00  0.00           H
ATOM   3473 1HH1 ARG A 219      29.739   7.548 -10.903  1.00  0.00           H
ATOM   3474 2HH1 ARG A 219      29.702   8.530 -12.355  1.00  0.00           H
ATOM   3475 1HH2 ARG A 219      28.317  11.316 -10.728  1.00  0.00           H
ATOM   3476 2HH2 ARG A 219      28.893  10.679 -12.256  1.00  0.00           H
ATOM   3477  N   MET A 220      28.329  11.041  -4.210  1.00  0.00           N
ATOM   3478  CA  MET A 220      29.308  11.854  -3.446  1.00  0.00           C
ATOM   3479  C   MET A 220      29.332  11.442  -1.994  1.00  0.00           C
ATOM   3480  O   MET A 220      30.371  11.039  -1.502  1.00  0.00           O
ATOM   3481  CB  MET A 220      28.982  13.342  -3.555  1.00  0.00           C
ATOM   3482  CG  MET A 220      29.937  14.252  -2.796  1.00  0.00           C
ATOM   3483  SD  MET A 220      29.538  16.000  -2.997  1.00  0.00           S
ATOM   3484  CE  MET A 220      27.982  16.096  -2.118  1.00  0.00           C
ATOM   3485  H   MET A 220      27.482  11.477  -4.546  1.00  0.00           H
ATOM   3486  HA  MET A 220      30.310  11.694  -3.840  1.00  0.00           H
ATOM   3487 1HB  MET A 220      29.003  13.595  -4.613  1.00  0.00           H
ATOM   3488 2HB  MET A 220      27.970  13.476  -3.168  1.00  0.00           H
ATOM   3489 1HG  MET A 220      29.886  13.993  -1.740  1.00  0.00           H
ATOM   3490 2HG  MET A 220      30.945  14.071  -3.168  1.00  0.00           H
ATOM   3491 1HE  MET A 220      27.605  17.119  -2.152  1.00  0.00           H
ATOM   3492 2HE  MET A 220      27.258  15.426  -2.586  1.00  0.00           H
ATOM   3493 3HE  MET A 220      28.132  15.800  -1.080  1.00  0.00           H
ATOM   3494  N   VAL A 221      28.194  11.540  -1.319  1.00  0.00           N
ATOM   3495  CA  VAL A 221      28.154  11.364   0.138  1.00  0.00           C
ATOM   3496  C   VAL A 221      28.568   9.951   0.543  1.00  0.00           C
ATOM   3497  O   VAL A 221      29.190   9.760   1.592  1.00  0.00           O
ATOM   3498  CB  VAL A 221      26.751  11.654   0.704  1.00  0.00           C
ATOM   3499  CG1 VAL A 221      26.664  11.218   2.159  1.00  0.00           C
ATOM   3500  CG2 VAL A 221      26.418  13.131   0.571  1.00  0.00           C
ATOM   3501  H   VAL A 221      27.337  11.740  -1.815  1.00  0.00           H
ATOM   3502  HA  VAL A 221      28.872  12.016   0.636  1.00  0.00           H
ATOM   3503  HB  VAL A 221      26.013  11.109   0.116  1.00  0.00           H
ATOM   3504 1HG1 VAL A 221      25.665  11.430   2.542  1.00  0.00           H
ATOM   3505 2HG1 VAL A 221      26.860  10.148   2.231  1.00  0.00           H
ATOM   3506 3HG1 VAL A 221      27.401  11.764   2.748  1.00  0.00           H
ATOM   3507 1HG2 VAL A 221      25.424  13.319   0.974  1.00  0.00           H
ATOM   3508 2HG2 VAL A 221      27.152  13.720   1.123  1.00  0.00           H
ATOM   3509 3HG2 VAL A 221      26.442  13.418  -0.481  1.00  0.00           H
ATOM   3510  N   ILE A 222      28.232   8.959  -0.285  1.00  0.00           N
ATOM   3511  CA  ILE A 222      28.604   7.568  -0.011  1.00  0.00           C
ATOM   3512  C   ILE A 222      30.107   7.364   0.008  1.00  0.00           C
ATOM   3513  O   ILE A 222      30.601   6.392   0.595  1.00  0.00           O
ATOM   3514  CB  ILE A 222      27.992   6.608  -1.047  1.00  0.00           C
ATOM   3515  CG1 ILE A 222      28.009   5.171  -0.520  1.00  0.00           C
ATOM   3516  CG2 ILE A 222      28.741   6.703  -2.368  1.00  0.00           C
ATOM   3517  CD1 ILE A 222      27.156   4.215  -1.322  1.00  0.00           C
ATOM   3518  H   ILE A 222      27.709   9.174  -1.122  1.00  0.00           H
ATOM   3519  HA  ILE A 222      28.285   7.274   0.989  1.00  0.00           H
ATOM   3520  HB  ILE A 222      26.946   6.872  -1.203  1.00  0.00           H
ATOM   3521 1HG1 ILE A 222      29.045   4.833  -0.535  1.00  0.00           H
ATOM   3522 2HG1 ILE A 222      27.652   5.200   0.510  1.00  0.00           H
ATOM   3523 1HG2 ILE A 222      28.296   6.018  -3.089  1.00  0.00           H
ATOM   3524 2HG2 ILE A 222      28.678   7.722  -2.749  1.00  0.00           H
ATOM   3525 3HG2 ILE A 222      29.787   6.437  -2.213  1.00  0.00           H
ATOM   3526 1HD1 ILE A 222      27.218   3.217  -0.888  1.00  0.00           H
ATOM   3527 2HD1 ILE A 222      26.119   4.552  -1.307  1.00  0.00           H
ATOM   3528 3HD1 ILE A 222      27.511   4.185  -2.351  1.00  0.00           H
ATOM   3529  N   ILE A 223      30.840   8.278  -0.632  1.00  0.00           N
ATOM   3530  CA  ILE A 223      32.311   8.267  -0.599  1.00  0.00           C
ATOM   3531  C   ILE A 223      32.839   8.767   0.743  1.00  0.00           C
ATOM   3532  O   ILE A 223      33.826   8.232   1.259  1.00  0.00           O
ATOM   3533  CB  ILE A 223      32.910   9.128  -1.725  1.00  0.00           C
ATOM   3534  CG1 ILE A 223      32.544   8.549  -3.094  1.00  0.00           C
ATOM   3535  CG2 ILE A 223      34.421   9.226  -1.573  1.00  0.00           C
ATOM   3536  CD1 ILE A 223      32.842   9.476  -4.249  1.00  0.00           C
ATOM   3537  H   ILE A 223      30.366   9.001  -1.154  1.00  0.00           H
ATOM   3538  HA  ILE A 223      32.689   7.249  -0.683  1.00  0.00           H
ATOM   3539  HB  ILE A 223      32.475  10.125  -1.680  1.00  0.00           H
ATOM   3540 1HG1 ILE A 223      33.106   7.624  -3.215  1.00  0.00           H
ATOM   3541 2HG1 ILE A 223      31.477   8.324  -3.075  1.00  0.00           H
ATOM   3542 1HG2 ILE A 223      34.828   9.838  -2.377  1.00  0.00           H
ATOM   3543 2HG2 ILE A 223      34.661   9.682  -0.613  1.00  0.00           H
ATOM   3544 3HG2 ILE A 223      34.857   8.228  -1.619  1.00  0.00           H
ATOM   3545 1HD1 ILE A 223      32.555   8.997  -5.185  1.00  0.00           H
ATOM   3546 2HD1 ILE A 223      32.279  10.402  -4.129  1.00  0.00           H
ATOM   3547 3HD1 ILE A 223      33.908   9.701  -4.271  1.00  0.00           H
ATOM   3548  N   MET A 224      32.181   9.785   1.299  1.00  0.00           N
ATOM   3549  CA  MET A 224      32.445  10.249   2.658  1.00  0.00           C
ATOM   3550  C   MET A 224      32.222   9.084   3.608  1.00  0.00           C
ATOM   3551  O   MET A 224      33.040   8.824   4.502  1.00  0.00           O
ATOM   3552  CB  MET A 224      31.546  11.429   3.022  1.00  0.00           C
ATOM   3553  CG  MET A 224      31.963  12.754   2.396  1.00  0.00           C
ATOM   3554  SD  MET A 224      33.459  13.433   3.140  1.00  0.00           S
ATOM   3555  CE  MET A 224      32.811  14.074   4.680  1.00  0.00           C
ATOM   3556  H   MET A 224      31.472  10.249   0.749  1.00  0.00           H
ATOM   3557  HA  MET A 224      33.483  10.573   2.745  1.00  0.00           H
ATOM   3558 1HB  MET A 224      30.540  11.173   2.694  1.00  0.00           H
ATOM   3559 2HB  MET A 224      31.564  11.519   4.108  1.00  0.00           H
ATOM   3560 1HG  MET A 224      32.134  12.588   1.333  1.00  0.00           H
ATOM   3561 2HG  MET A 224      31.145  13.462   2.528  1.00  0.00           H
ATOM   3562 1HE  MET A 224      33.618  14.528   5.255  1.00  0.00           H
ATOM   3563 2HE  MET A 224      32.048  14.826   4.470  1.00  0.00           H
ATOM   3564 3HE  MET A 224      32.368  13.260   5.256  1.00  0.00           H
ATOM   3565  N   VAL A 225      31.114   8.375   3.407  1.00  0.00           N
ATOM   3566  CA  VAL A 225      30.757   7.239   4.256  1.00  0.00           C
ATOM   3567  C   VAL A 225      31.780   6.138   4.196  1.00  0.00           C
ATOM   3568  O   VAL A 225      32.229   5.664   5.239  1.00  0.00           O
ATOM   3569  CB  VAL A 225      29.386   6.653   3.870  1.00  0.00           C
ATOM   3570  CG1 VAL A 225      29.127   5.360   4.629  1.00  0.00           C
ATOM   3571  CG2 VAL A 225      28.279   7.661   4.141  1.00  0.00           C
ATOM   3572  H   VAL A 225      30.503   8.630   2.644  1.00  0.00           H
ATOM   3573  HA  VAL A 225      30.728   7.525   5.308  1.00  0.00           H
ATOM   3574  HB  VAL A 225      29.375   6.453   2.798  1.00  0.00           H
ATOM   3575 1HG1 VAL A 225      28.154   4.960   4.343  1.00  0.00           H
ATOM   3576 2HG1 VAL A 225      29.903   4.634   4.388  1.00  0.00           H
ATOM   3577 3HG1 VAL A 225      29.136   5.560   5.700  1.00  0.00           H
ATOM   3578 1HG2 VAL A 225      27.318   7.230   3.862  1.00  0.00           H
ATOM   3579 2HG2 VAL A 225      28.271   7.912   5.202  1.00  0.00           H
ATOM   3580 3HG2 VAL A 225      28.456   8.563   3.555  1.00  0.00           H
ATOM   3581  N   ILE A 226      32.147   5.740   2.978  1.00  0.00           N
ATOM   3582  CA  ILE A 226      33.114   4.661   2.765  1.00  0.00           C
ATOM   3583  C   ILE A 226      34.502   4.988   3.285  1.00  0.00           C
ATOM   3584  O   ILE A 226      35.125   4.168   3.956  1.00  0.00           O
ATOM   3585  CB  ILE A 226      33.228   4.306   1.271  1.00  0.00           C
ATOM   3586  CG1 ILE A 226      31.941   3.635   0.783  1.00  0.00           C
ATOM   3587  CG2 ILE A 226      34.427   3.404   1.028  1.00  0.00           C
ATOM   3588  CD1 ILE A 226      31.838   3.535  -0.722  1.00  0.00           C
ATOM   3589  H   ILE A 226      31.739   6.201   2.178  1.00  0.00           H
ATOM   3590  HA  ILE A 226      32.833   3.775   3.331  1.00  0.00           H
ATOM   3591  HB  ILE A 226      33.341   5.224   0.694  1.00  0.00           H
ATOM   3592 1HG1 ILE A 226      31.910   2.637   1.217  1.00  0.00           H
ATOM   3593 2HG1 ILE A 226      31.104   4.222   1.165  1.00  0.00           H
ATOM   3594 1HG2 ILE A 226      34.492   3.162  -0.032  1.00  0.00           H
ATOM   3595 2HG2 ILE A 226      35.337   3.915   1.339  1.00  0.00           H
ATOM   3596 3HG2 ILE A 226      34.314   2.484   1.603  1.00  0.00           H
ATOM   3597 1HD1 ILE A 226      30.899   3.049  -0.991  1.00  0.00           H
ATOM   3598 2HD1 ILE A 226      31.867   4.534  -1.158  1.00  0.00           H
ATOM   3599 3HD1 ILE A 226      32.671   2.947  -1.106  1.00  0.00           H
ATOM   3600  N   ALA A 227      34.981   6.191   2.971  1.00  0.00           N
ATOM   3601  CA  ALA A 227      36.298   6.642   3.400  1.00  0.00           C
ATOM   3602  C   ALA A 227      36.376   6.695   4.918  1.00  0.00           C
ATOM   3603  O   ALA A 227      37.337   6.209   5.491  1.00  0.00           O
ATOM   3604  CB  ALA A 227      36.618   8.003   2.799  1.00  0.00           C
ATOM   3605  H   ALA A 227      34.406   6.807   2.416  1.00  0.00           H
ATOM   3606  HA  ALA A 227      37.043   5.926   3.054  1.00  0.00           H
ATOM   3607 1HB  ALA A 227      37.604   8.326   3.135  1.00  0.00           H
ATOM   3608 2HB  ALA A 227      36.613   7.930   1.710  1.00  0.00           H
ATOM   3609 3HB  ALA A 227      35.871   8.727   3.118  1.00  0.00           H
ATOM   3610  N   PHE A 228      35.362   7.283   5.555  1.00  0.00           N
ATOM   3611  CA  PHE A 228      35.284   7.331   7.022  1.00  0.00           C
ATOM   3612  C   PHE A 228      35.254   5.930   7.606  1.00  0.00           C
ATOM   3613  O   PHE A 228      35.951   5.649   8.567  1.00  0.00           O
ATOM   3614  CB  PHE A 228      34.050   8.114   7.475  1.00  0.00           C
ATOM   3615  CG  PHE A 228      34.218   9.605   7.404  1.00  0.00           C
ATOM   3616  CD1 PHE A 228      35.469  10.168   7.208  1.00  0.00           C
ATOM   3617  CD2 PHE A 228      33.124  10.448   7.533  1.00  0.00           C
ATOM   3618  CE1 PHE A 228      35.626  11.540   7.142  1.00  0.00           C
ATOM   3619  CE2 PHE A 228      33.277  11.819   7.467  1.00  0.00           C
ATOM   3620  CZ  PHE A 228      34.529  12.365   7.272  1.00  0.00           C
ATOM   3621  H   PHE A 228      34.626   7.707   5.010  1.00  0.00           H
ATOM   3622  HA  PHE A 228      36.171   7.823   7.423  1.00  0.00           H
ATOM   3623 1HB  PHE A 228      33.196   7.866   6.845  1.00  0.00           H
ATOM   3624 2HB  PHE A 228      33.816   7.876   8.511  1.00  0.00           H
ATOM   3625  HD1 PHE A 228      36.337   9.515   7.105  1.00  0.00           H
ATOM   3626  HD2 PHE A 228      32.135  10.016   7.687  1.00  0.00           H
ATOM   3627  HE1 PHE A 228      36.616  11.968   6.989  1.00  0.00           H
ATOM   3628  HE2 PHE A 228      32.408  12.470   7.570  1.00  0.00           H
ATOM   3629  HZ  PHE A 228      34.651  13.446   7.222  1.00  0.00           H
ATOM   3630  N   LEU A 229      34.436   5.062   7.015  1.00  0.00           N
ATOM   3631  CA  LEU A 229      34.340   3.673   7.446  1.00  0.00           C
ATOM   3632  C   LEU A 229      35.689   3.005   7.416  1.00  0.00           C
ATOM   3633  O   LEU A 229      36.036   2.312   8.348  1.00  0.00           O
ATOM   3634  CB  LEU A 229      33.348   2.903   6.564  1.00  0.00           C
ATOM   3635  CG  LEU A 229      33.167   1.424   6.925  1.00  0.00           C
ATOM   3636  CD1 LEU A 229      32.633   1.294   8.346  1.00  0.00           C
ATOM   3637  CD2 LEU A 229      32.218   0.770   5.931  1.00  0.00           C
ATOM   3638  H   LEU A 229      33.866   5.378   6.245  1.00  0.00           H
ATOM   3639  HA  LEU A 229      33.995   3.634   8.479  1.00  0.00           H
ATOM   3640 1HB  LEU A 229      32.440   3.458   6.794  1.00  0.00           H
ATOM   3641 2HB  LEU A 229      33.582   3.011   5.506  1.00  0.00           H
ATOM   3642  HG  LEU A 229      34.140   0.943   6.823  1.00  0.00           H
ATOM   3643 1HD1 LEU A 229      32.508   0.240   8.593  1.00  0.00           H
ATOM   3644 2HD1 LEU A 229      33.339   1.747   9.042  1.00  0.00           H
ATOM   3645 3HD1 LEU A 229      31.672   1.801   8.421  1.00  0.00           H
ATOM   3646 1HD2 LEU A 229      32.090  -0.282   6.188  1.00  0.00           H
ATOM   3647 2HD2 LEU A 229      31.251   1.273   5.967  1.00  0.00           H
ATOM   3648 3HD2 LEU A 229      32.632   0.850   4.926  1.00  0.00           H
ATOM   3649  N   ILE A 230      36.444   3.221   6.345  1.00  0.00           N
ATOM   3650  CA  ILE A 230      37.794   2.663   6.225  1.00  0.00           C
ATOM   3651  C   ILE A 230      38.752   3.170   7.298  1.00  0.00           C
ATOM   3652  O   ILE A 230      39.488   2.384   7.880  1.00  0.00           O
ATOM   3653  CB  ILE A 230      38.399   2.973   4.843  1.00  0.00           C
ATOM   3654  CG1 ILE A 230      37.655   2.203   3.749  1.00  0.00           C
ATOM   3655  CG2 ILE A 230      39.881   2.634   4.824  1.00  0.00           C
ATOM   3656  CD1 ILE A 230      37.978   2.668   2.347  1.00  0.00           C
ATOM   3657  H   ILE A 230      36.077   3.784   5.591  1.00  0.00           H
ATOM   3658  HA  ILE A 230      37.780   1.585   6.385  1.00  0.00           H
ATOM   3659  HB  ILE A 230      38.266   4.033   4.627  1.00  0.00           H
ATOM   3660 1HG1 ILE A 230      37.921   1.152   3.854  1.00  0.00           H
ATOM   3661 2HG1 ILE A 230      36.587   2.327   3.935  1.00  0.00           H
ATOM   3662 1HG2 ILE A 230      40.293   2.858   3.840  1.00  0.00           H
ATOM   3663 2HG2 ILE A 230      40.400   3.225   5.578  1.00  0.00           H
ATOM   3664 3HG2 ILE A 230      40.015   1.573   5.038  1.00  0.00           H
ATOM   3665 1HD1 ILE A 230      37.413   2.076   1.627  1.00  0.00           H
ATOM   3666 2HD1 ILE A 230      37.711   3.720   2.241  1.00  0.00           H
ATOM   3667 3HD1 ILE A 230      39.044   2.545   2.159  1.00  0.00           H
ATOM   3668  N   CYS A 231      38.738   4.479   7.556  1.00  0.00           N
ATOM   3669  CA  CYS A 231      39.646   5.084   8.541  1.00  0.00           C
ATOM   3670  C   CYS A 231      39.191   4.893   9.985  1.00  0.00           C
ATOM   3671  O   CYS A 231      40.017   4.953  10.885  1.00  0.00           O
ATOM   3672  CB  CYS A 231      39.592   6.566   8.165  1.00  0.00           C
ATOM   3673  SG  CYS A 231      40.352   6.963   6.573  1.00  0.00           S
ATOM   3674  H   CYS A 231      38.085   5.069   7.060  1.00  0.00           H
ATOM   3675  HA  CYS A 231      40.674   4.735   8.454  1.00  0.00           H
ATOM   3676 1HB  CYS A 231      38.556   6.901   8.098  1.00  0.00           H
ATOM   3677 2HB  CYS A 231      40.120   7.162   8.910  1.00  0.00           H
ATOM   3678  HG  CYS A 231      41.568   6.526   6.887  1.00  0.00           H
ATOM   3679  N   TRP A 232      37.891   4.668  10.194  1.00  0.00           N
ATOM   3680  CA  TRP A 232      37.300   4.612  11.553  1.00  0.00           C
ATOM   3681  C   TRP A 232      36.861   3.224  12.032  1.00  0.00           C
ATOM   3682  O   TRP A 232      36.759   3.024  13.239  1.00  0.00           O
ATOM   3683  CB  TRP A 232      36.097   5.555  11.621  1.00  0.00           C
ATOM   3684  CG  TRP A 232      36.464   7.003  11.492  1.00  0.00           C
ATOM   3685  CD1 TRP A 232      37.717   7.536  11.564  1.00  0.00           C
ATOM   3686  CD2 TRP A 232      35.572   8.101  11.269  1.00  0.00           C
ATOM   3687  CE2 TRP A 232      36.354   9.269  11.216  1.00  0.00           C
ATOM   3688  CE3 TRP A 232      34.185   8.208  11.108  1.00  0.00           C
ATOM   3689  NE1 TRP A 232      37.661   8.897  11.400  1.00  0.00           N
ATOM   3690  CZ2 TRP A 232      35.802  10.523  11.012  1.00  0.00           C
ATOM   3691  CZ3 TRP A 232      33.632   9.467  10.902  1.00  0.00           C
ATOM   3692  CH2 TRP A 232      34.417  10.591  10.855  1.00  0.00           C
ATOM   3693  H   TRP A 232      37.292   4.530   9.392  1.00  0.00           H
ATOM   3694  HA  TRP A 232      38.040   4.921  12.290  1.00  0.00           H
ATOM   3695 1HB  TRP A 232      35.400   5.337  10.813  1.00  0.00           H
ATOM   3696 2HB  TRP A 232      35.588   5.446  12.579  1.00  0.00           H
ATOM   3697  HD1 TRP A 232      38.538   6.841  11.732  1.00  0.00           H
ATOM   3698  HE1 TRP A 232      38.453   9.524  11.415  1.00  0.00           H
ATOM   3699  HE3 TRP A 232      33.517   7.349  11.133  1.00  0.00           H
ATOM   3700  HZ2 TRP A 232      36.461  11.391  10.983  1.00  0.00           H
ATOM   3701  HZ3 TRP A 232      32.551   9.537  10.779  1.00  0.00           H
ATOM   3702  HH2 TRP A 232      33.943  11.559  10.691  1.00  0.00           H
ATOM   3703  N   LEU A 233      36.599   2.281  11.126  1.00  0.00           N
ATOM   3704  CA  LEU A 233      36.260   0.908  11.559  1.00  0.00           C
ATOM   3705  C   LEU A 233      37.356   0.228  12.368  1.00  0.00           C
ATOM   3706  O   LEU A 233      37.077  -0.217  13.468  1.00  0.00           O
ATOM   3707  CB  LEU A 233      35.922   0.046  10.337  1.00  0.00           C
ATOM   3708  CG  LEU A 233      35.624  -1.429  10.639  1.00  0.00           C
ATOM   3709  CD1 LEU A 233      34.403  -1.540  11.542  1.00  0.00           C
ATOM   3710  CD2 LEU A 233      35.402  -2.181   9.336  1.00  0.00           C
ATOM   3711  H   LEU A 233      36.627   2.493  10.139  1.00  0.00           H
ATOM   3712  HA  LEU A 233      35.397   0.937  12.225  1.00  0.00           H
ATOM   3713 1HB  LEU A 233      35.015   0.550  10.009  1.00  0.00           H
ATOM   3714 2HB  LEU A 233      36.684   0.128   9.561  1.00  0.00           H
ATOM   3715  HG  LEU A 233      36.511  -1.846  11.118  1.00  0.00           H
ATOM   3716 1HD1 LEU A 233      34.199  -2.590  11.752  1.00  0.00           H
ATOM   3717 2HD1 LEU A 233      34.593  -1.015  12.478  1.00  0.00           H
ATOM   3718 3HD1 LEU A 233      33.541  -1.096  11.044  1.00  0.00           H
ATOM   3719 1HD2 LEU A 233      35.191  -3.228   9.551  1.00  0.00           H
ATOM   3720 2HD2 LEU A 233      34.558  -1.743   8.802  1.00  0.00           H
ATOM   3721 3HD2 LEU A 233      36.297  -2.111   8.717  1.00  0.00           H
ATOM   3722  N   PRO A 234      38.594   0.146  11.836  1.00  0.00           N
ATOM   3723  CA  PRO A 234      39.696  -0.399  12.643  1.00  0.00           C
ATOM   3724  C   PRO A 234      40.038   0.432  13.879  1.00  0.00           C
ATOM   3725  O   PRO A 234      40.544  -0.105  14.871  1.00  0.00           O
ATOM   3726  CB  PRO A 234      40.870  -0.444  11.658  1.00  0.00           C
ATOM   3727  CG  PRO A 234      40.553   0.613  10.655  1.00  0.00           C
ATOM   3728  CD  PRO A 234      39.057   0.570  10.488  1.00  0.00           C
ATOM   3729  HA  PRO A 234      39.468  -1.389  13.063  1.00  0.00           H
ATOM   3730 1HB  PRO A 234      41.826  -0.242  12.161  1.00  0.00           H
ATOM   3731 2HB  PRO A 234      40.958  -1.431  11.182  1.00  0.00           H
ATOM   3732 1HG  PRO A 234      40.884   1.602  11.001  1.00  0.00           H
ATOM   3733 2HG  PRO A 234      41.063   0.419   9.700  1.00  0.00           H
ATOM   3734 1HD  PRO A 234      38.642   1.549  10.207  1.00  0.00           H
ATOM   3735 2HD  PRO A 234      38.745  -0.147   9.714  1.00  0.00           H
ATOM   3736  N   TYR A 235      39.759   1.731  13.798  1.00  0.00           N
ATOM   3737  CA  TYR A 235      39.957   2.642  14.913  1.00  0.00           C
ATOM   3738  C   TYR A 235      39.010   2.309  16.067  1.00  0.00           C
ATOM   3739  O   TYR A 235      39.424   2.323  17.239  1.00  0.00           O
ATOM   3740  CB  TYR A 235      39.752   4.089  14.462  1.00  0.00           C
ATOM   3741  CG  TYR A 235      40.217   5.117  15.470  1.00  0.00           C
ATOM   3742  CD1 TYR A 235      41.492   5.059  16.011  1.00  0.00           C
ATOM   3743  CD2 TYR A 235      39.377   6.145  15.875  1.00  0.00           C
ATOM   3744  CE1 TYR A 235      41.921   5.995  16.932  1.00  0.00           C
ATOM   3745  CE2 TYR A 235      39.796   7.086  16.795  1.00  0.00           C
ATOM   3746  CZ  TYR A 235      41.069   7.008  17.321  1.00  0.00           C
ATOM   3747  OH  TYR A 235      41.491   7.945  18.238  1.00  0.00           O
ATOM   3748  H   TYR A 235      39.396   2.091  12.927  1.00  0.00           H
ATOM   3749  HA  TYR A 235      40.969   2.537  15.301  1.00  0.00           H
ATOM   3750 1HB  TYR A 235      40.305   4.219  13.531  1.00  0.00           H
ATOM   3751 2HB  TYR A 235      38.687   4.220  14.273  1.00  0.00           H
ATOM   3752  HD1 TYR A 235      42.160   4.255  15.699  1.00  0.00           H
ATOM   3753  HD2 TYR A 235      38.373   6.201  15.456  1.00  0.00           H
ATOM   3754  HE1 TYR A 235      42.926   5.936  17.350  1.00  0.00           H
ATOM   3755  HE2 TYR A 235      39.121   7.886  17.102  1.00  0.00           H
ATOM   3756  HH  TYR A 235      41.776   7.555  19.069  1.00  0.00           H
ATOM   3757  N   ALA A 236      37.752   2.013  15.724  1.00  0.00           N
ATOM   3758  CA  ALA A 236      36.777   1.474  16.698  1.00  0.00           C
ATOM   3759  C   ALA A 236      37.038   0.036  17.148  1.00  0.00           C
ATOM   3760  O   ALA A 236      36.727  -0.299  18.297  1.00  0.00           O
ATOM   3761  CB  ALA A 236      35.373   1.570  16.119  1.00  0.00           C
ATOM   3762  H   ALA A 236      37.461   2.166  14.769  1.00  0.00           H
ATOM   3763  HA  ALA A 236      36.827   2.069  17.610  1.00  0.00           H
ATOM   3764 1HB  ALA A 236      34.654   1.195  16.848  1.00  0.00           H
ATOM   3765 2HB  ALA A 236      35.145   2.611  15.889  1.00  0.00           H
ATOM   3766 3HB  ALA A 236      35.312   0.974  15.210  1.00  0.00           H
ATOM   3767  N   GLY A 237      37.592  -0.805  16.273  1.00  0.00           N
ATOM   3768  CA  GLY A 237      38.005  -2.154  16.675  1.00  0.00           C
ATOM   3769  C   GLY A 237      39.092  -2.035  17.751  1.00  0.00           C
ATOM   3770  O   GLY A 237      39.083  -2.782  18.735  1.00  0.00           O
ATOM   3771  H   GLY A 237      37.731  -0.512  15.316  1.00  0.00           H
ATOM   3772 1HA  GLY A 237      37.142  -2.689  17.070  1.00  0.00           H
ATOM   3773 2HA  GLY A 237      38.392  -2.683  15.805  1.00  0.00           H
ATOM   3774  N   VAL A 238      40.018  -1.094  17.557  1.00  0.00           N
ATOM   3775  CA  VAL A 238      41.030  -0.772  18.575  1.00  0.00           C
ATOM   3776  C   VAL A 238      40.415  -0.173  19.864  1.00  0.00           C
ATOM   3777  O   VAL A 238      40.894  -0.464  20.959  1.00  0.00           O
ATOM   3778  CB  VAL A 238      42.076   0.213  18.018  1.00  0.00           C
ATOM   3779  CG1 VAL A 238      42.940   0.764  19.142  1.00  0.00           C
ATOM   3780  CG2 VAL A 238      42.940  -0.466  16.967  1.00  0.00           C
ATOM   3781  H   VAL A 238      40.022  -0.589  16.682  1.00  0.00           H
ATOM   3782  HA  VAL A 238      41.541  -1.669  18.924  1.00  0.00           H
ATOM   3783  HB  VAL A 238      41.559   1.035  17.521  1.00  0.00           H
ATOM   3784 1HG1 VAL A 238      43.673   1.459  18.731  1.00  0.00           H
ATOM   3785 2HG1 VAL A 238      42.311   1.287  19.862  1.00  0.00           H
ATOM   3786 3HG1 VAL A 238      43.458  -0.056  19.638  1.00  0.00           H
ATOM   3787 1HG2 VAL A 238      43.672   0.244  16.584  1.00  0.00           H
ATOM   3788 2HG2 VAL A 238      43.456  -1.315  17.414  1.00  0.00           H
ATOM   3789 3HG2 VAL A 238      42.310  -0.814  16.147  1.00  0.00           H
ATOM   3790  N   ALA A 239      39.369   0.646  19.736  1.00  0.00           N
ATOM   3791  CA  ALA A 239      38.593   1.086  20.913  1.00  0.00           C
ATOM   3792  C   ALA A 239      38.087  -0.100  21.711  1.00  0.00           C
ATOM   3793  O   ALA A 239      38.197  -0.129  22.934  1.00  0.00           O
ATOM   3794  CB  ALA A 239      37.427   1.969  20.492  1.00  0.00           C
ATOM   3795  H   ALA A 239      39.102   0.975  18.818  1.00  0.00           H
ATOM   3796  HA  ALA A 239      39.245   1.667  21.566  1.00  0.00           H
ATOM   3797 1HB  ALA A 239      36.863   2.271  21.374  1.00  0.00           H
ATOM   3798 2HB  ALA A 239      37.806   2.856  19.983  1.00  0.00           H
ATOM   3799 3HB  ALA A 239      36.775   1.414  19.818  1.00  0.00           H
ATOM   3800  N   PHE A 240      37.535  -1.077  21.003  1.00  0.00           N
ATOM   3801  CA  PHE A 240      37.085  -2.324  21.608  1.00  0.00           C
ATOM   3802  C   PHE A 240      38.227  -3.033  22.320  1.00  0.00           C
ATOM   3803  O   PHE A 240      38.074  -3.407  23.483  1.00  0.00           O
ATOM   3804  CB  PHE A 240      36.474  -3.244  20.548  1.00  0.00           C
ATOM   3805  CG  PHE A 240      36.166  -4.626  21.049  1.00  0.00           C
ATOM   3806  CD1 PHE A 240      35.018  -4.872  21.786  1.00  0.00           C
ATOM   3807  CD2 PHE A 240      37.025  -5.683  20.785  1.00  0.00           C
ATOM   3808  CE1 PHE A 240      34.734  -6.144  22.248  1.00  0.00           C
ATOM   3809  CE2 PHE A 240      36.743  -6.954  21.245  1.00  0.00           C
ATOM   3810  CZ  PHE A 240      35.596  -7.184  21.977  1.00  0.00           C
ATOM   3811  H   PHE A 240      37.425  -0.945  20.007  1.00  0.00           H
ATOM   3812  HA  PHE A 240      36.328  -2.116  22.365  1.00  0.00           H
ATOM   3813 1HB  PHE A 240      35.535  -2.827  20.186  1.00  0.00           H
ATOM   3814 2HB  PHE A 240      37.164  -3.361  19.714  1.00  0.00           H
ATOM   3815  HD1 PHE A 240      34.335  -4.048  21.999  1.00  0.00           H
ATOM   3816  HD2 PHE A 240      37.932  -5.501  20.207  1.00  0.00           H
ATOM   3817  HE1 PHE A 240      33.827  -6.322  22.826  1.00  0.00           H
ATOM   3818  HE2 PHE A 240      37.426  -7.776  21.031  1.00  0.00           H
ATOM   3819  HZ  PHE A 240      35.373  -8.186  22.341  1.00  0.00           H
ATOM   3820  N   TYR A 241      39.361  -3.216  21.629  1.00  0.00           N
ATOM   3821  CA  TYR A 241      40.553  -3.891  22.217  1.00  0.00           C
ATOM   3822  C   TYR A 241      41.019  -3.178  23.495  1.00  0.00           C
ATOM   3823  O   TYR A 241      41.029  -3.778  24.563  1.00  0.00           O
ATOM   3824  CB  TYR A 241      41.700  -3.943  21.206  1.00  0.00           C
ATOM   3825  CG  TYR A 241      41.574  -5.061  20.194  1.00  0.00           C
ATOM   3826  CD1 TYR A 241      41.407  -4.786  18.844  1.00  0.00           C
ATOM   3827  CD2 TYR A 241      41.626  -6.389  20.591  1.00  0.00           C
ATOM   3828  CE1 TYR A 241      41.292  -5.803  17.916  1.00  0.00           C
ATOM   3829  CE2 TYR A 241      41.514  -7.414  19.673  1.00  0.00           C
ATOM   3830  CZ  TYR A 241      41.346  -7.117  18.335  1.00  0.00           C
ATOM   3831  OH  TYR A 241      41.234  -8.134  17.416  1.00  0.00           O
ATOM   3832  H   TYR A 241      39.404  -2.882  20.677  1.00  0.00           H
ATOM   3833  HA  TYR A 241      40.297  -4.912  22.502  1.00  0.00           H
ATOM   3834 1HB  TYR A 241      41.717  -2.984  20.687  1.00  0.00           H
ATOM   3835 2HB  TYR A 241      42.623  -4.067  21.771  1.00  0.00           H
ATOM   3836  HD1 TYR A 241      41.366  -3.746  18.521  1.00  0.00           H
ATOM   3837  HD2 TYR A 241      41.759  -6.617  21.649  1.00  0.00           H
ATOM   3838  HE1 TYR A 241      41.160  -5.573  16.860  1.00  0.00           H
ATOM   3839  HE2 TYR A 241      41.556  -8.452  20.005  1.00  0.00           H
ATOM   3840  HH  TYR A 241      41.285  -9.007  17.813  1.00  0.00           H
ATOM   3841  N   ILE A 242      41.393  -1.902  23.369  1.00  0.00           N
ATOM   3842  CA  ILE A 242      41.827  -1.099  24.531  1.00  0.00           C
ATOM   3843  C   ILE A 242      40.817  -1.008  25.686  1.00  0.00           C
ATOM   3844  O   ILE A 242      41.214  -0.813  26.834  1.00  0.00           O
ATOM   3845  CB  ILE A 242      42.175   0.335  24.091  1.00  0.00           C
ATOM   3846  CG1 ILE A 242      43.134   0.982  25.093  1.00  0.00           C
ATOM   3847  CG2 ILE A 242      40.912   1.168  23.945  1.00  0.00           C
ATOM   3848  CD1 ILE A 242      44.509   0.352  25.118  1.00  0.00           C
ATOM   3849  H   ILE A 242      41.379  -1.475  22.454  1.00  0.00           H
ATOM   3850  HA  ILE A 242      42.686  -1.559  25.016  1.00  0.00           H
ATOM   3851  HB  ILE A 242      42.698   0.296  23.136  1.00  0.00           H
ATOM   3852 1HG1 ILE A 242      43.222   2.035  24.825  1.00  0.00           H
ATOM   3853 2HG1 ILE A 242      42.678   0.898  26.080  1.00  0.00           H
ATOM   3854 1HG2 ILE A 242      41.176   2.179  23.635  1.00  0.00           H
ATOM   3855 2HG2 ILE A 242      40.263   0.716  23.196  1.00  0.00           H
ATOM   3856 3HG2 ILE A 242      40.389   1.208  24.901  1.00  0.00           H
ATOM   3857 1HD1 ILE A 242      45.132   0.864  25.852  1.00  0.00           H
ATOM   3858 2HD1 ILE A 242      44.422  -0.701  25.389  1.00  0.00           H
ATOM   3859 3HD1 ILE A 242      44.966   0.437  24.134  1.00  0.00           H
ATOM   3860  N   PHE A 243      39.531  -1.145  25.378  1.00  0.00           N
ATOM   3861  CA  PHE A 243      38.492  -1.251  26.403  1.00  0.00           C
ATOM   3862  C   PHE A 243      38.681  -2.593  27.129  1.00  0.00           C
ATOM   3863  O   PHE A 243      38.754  -2.627  28.359  1.00  0.00           O
ATOM   3864  CB  PHE A 243      37.095  -1.148  25.789  1.00  0.00           C
ATOM   3865  CG  PHE A 243      35.985  -1.472  26.749  1.00  0.00           C
ATOM   3866  CD1 PHE A 243      35.692  -0.622  27.804  1.00  0.00           C
ATOM   3867  CD2 PHE A 243      35.235  -2.629  26.601  1.00  0.00           C
ATOM   3868  CE1 PHE A 243      34.672  -0.919  28.689  1.00  0.00           C
ATOM   3869  CE2 PHE A 243      34.215  -2.928  27.481  1.00  0.00           C
ATOM   3870  CZ  PHE A 243      33.933  -2.071  28.527  1.00  0.00           C
ATOM   3871  H   PHE A 243      39.267  -1.175  24.404  1.00  0.00           H
ATOM   3872  HA  PHE A 243      38.605  -0.445  27.130  1.00  0.00           H
ATOM   3873 1HB  PHE A 243      36.913  -0.135  25.434  1.00  0.00           H
ATOM   3874 2HB  PHE A 243      37.000  -1.846  24.957  1.00  0.00           H
ATOM   3875  HD1 PHE A 243      36.275   0.290  27.931  1.00  0.00           H
ATOM   3876  HD2 PHE A 243      35.458  -3.306  25.774  1.00  0.00           H
ATOM   3877  HE1 PHE A 243      34.451  -0.241  29.513  1.00  0.00           H
ATOM   3878  HE2 PHE A 243      33.632  -3.839  27.353  1.00  0.00           H
ATOM   3879  HZ  PHE A 243      33.130  -2.307  29.224  1.00  0.00           H
ATOM   3880  N   THR A 244      38.759  -3.690  26.359  1.00  0.00           N
ATOM   3881  CA  THR A 244      38.851  -5.025  26.937  1.00  0.00           C
ATOM   3882  C   THR A 244      40.180  -5.208  27.658  1.00  0.00           C
ATOM   3883  O   THR A 244      40.293  -6.025  28.571  1.00  0.00           O
ATOM   3884  CB  THR A 244      38.703  -6.120  25.863  1.00  0.00           C
ATOM   3885  CG2 THR A 244      37.322  -6.063  25.229  1.00  0.00           C
ATOM   3886  OG1 THR A 244      39.698  -5.935  24.848  1.00  0.00           O
ATOM   3887  H   THR A 244      38.754  -3.586  25.355  1.00  0.00           H
ATOM   3888  HA  THR A 244      38.068  -5.160  27.681  1.00  0.00           H
ATOM   3889  HB  THR A 244      38.848  -7.094  26.328  1.00  0.00           H
ATOM   3890  HG1 THR A 244      40.572  -5.972  25.246  1.00  0.00           H
ATOM   3891 1HG2 THR A 244      37.237  -6.844  24.473  1.00  0.00           H
ATOM   3892 2HG2 THR A 244      36.564  -6.214  25.996  1.00  0.00           H
ATOM   3893 3HG2 THR A 244      37.177  -5.089  24.763  1.00  0.00           H
ATOM   3894  N   HIS A 245      41.183  -4.441  27.245  1.00  0.00           N
ATOM   3895  CA  HIS A 245      42.513  -4.536  27.834  1.00  0.00           C
ATOM   3896  C   HIS A 245      42.631  -3.591  29.023  1.00  0.00           C
ATOM   3897  O   HIS A 245      43.473  -2.694  29.033  1.00  0.00           O
ATOM   3898  CB  HIS A 245      43.596  -4.220  26.797  1.00  0.00           C
ATOM   3899  CG  HIS A 245      43.780  -5.296  25.772  1.00  0.00           C
ATOM   3900  CD2 HIS A 245      44.899  -5.900  25.305  1.00  0.00           C
ATOM   3901  ND1 HIS A 245      42.723  -5.875  25.102  1.00  0.00           N
ATOM   3902  CE1 HIS A 245      43.183  -6.788  24.264  1.00  0.00           C
ATOM   3903  NE2 HIS A 245      44.500  -6.822  24.369  1.00  0.00           N
ATOM   3904  H   HIS A 245      41.019  -3.776  26.502  1.00  0.00           H
ATOM   3905  HA  HIS A 245      42.676  -5.545  28.211  1.00  0.00           H
ATOM   3906 1HB  HIS A 245      43.339  -3.311  26.251  1.00  0.00           H
ATOM   3907 2HB  HIS A 245      44.559  -4.088  27.288  1.00  0.00           H
ATOM   3908  HD2 HIS A 245      45.956  -5.778  25.534  1.00  0.00           H
ATOM   3909  HE1 HIS A 245      42.501  -7.360  23.638  1.00  0.00           H
ATOM   3910  HE2 HIS A 245      45.120  -7.426  23.849  1.00  0.00           H
ATOM   3911  N   GLN A 246      41.783  -3.799  30.024  1.00  0.00           N
ATOM   3912  CA  GLN A 246      41.806  -2.981  31.230  1.00  0.00           C
ATOM   3913  C   GLN A 246      43.046  -3.301  32.056  1.00  0.00           C
ATOM   3914  O   GLN A 246      43.301  -4.458  32.387  1.00  0.00           O
ATOM   3915  CB  GLN A 246      40.544  -3.213  32.068  1.00  0.00           C
ATOM   3916  CG  GLN A 246      40.481  -2.383  33.339  1.00  0.00           C
ATOM   3917  CD  GLN A 246      39.138  -2.492  34.035  1.00  0.00           C
ATOM   3918  NE2 GLN A 246      38.956  -1.712  35.094  1.00  0.00           N
ATOM   3919  OE1 GLN A 246      38.270  -3.267  33.622  1.00  0.00           O
ATOM   3920  H   GLN A 246      41.103  -4.544  29.947  1.00  0.00           H
ATOM   3921  HA  GLN A 246      41.867  -1.929  30.956  1.00  0.00           H
ATOM   3922 1HB  GLN A 246      39.694  -2.975  31.429  1.00  0.00           H
ATOM   3923 2HB  GLN A 246      40.524  -4.272  32.319  1.00  0.00           H
ATOM   3924 1HG  GLN A 246      41.257  -2.415  34.103  1.00  0.00           H
ATOM   3925 2HG  GLN A 246      40.524  -1.426  32.819  1.00  0.00           H
ATOM   3926 1HE2 GLN A 246      38.089  -1.741  35.594  1.00  0.00           H
ATOM   3927 2HE2 GLN A 246      39.685  -1.097  35.394  1.00  0.00           H
ATOM   3928  N   GLY A 247      43.811  -2.267  32.387  1.00  0.00           N
ATOM   3929  CA  GLY A 247      45.065  -2.443  33.110  1.00  0.00           C
ATOM   3930  C   GLY A 247      46.212  -2.751  32.157  1.00  0.00           C
ATOM   3931  O   GLY A 247      47.334  -3.022  32.587  1.00  0.00           O
ATOM   3932  H   GLY A 247      43.518  -1.335  32.130  1.00  0.00           H
ATOM   3933 1HA  GLY A 247      45.292  -1.527  33.656  1.00  0.00           H
ATOM   3934 2HA  GLY A 247      44.957  -3.267  33.814  1.00  0.00           H
ATOM   3935  N   SER A 248      45.926  -2.708  30.861  1.00  0.00           N
ATOM   3936  CA  SER A 248      46.934  -2.979  29.843  1.00  0.00           C
ATOM   3937  C   SER A 248      46.795  -1.991  28.693  1.00  0.00           C
ATOM   3938  O   SER A 248      46.139  -0.958  28.825  1.00  0.00           O
ATOM   3939  CB  SER A 248      46.810  -4.405  29.342  1.00  0.00           C
ATOM   3940  OG  SER A 248      47.906  -4.783  28.555  1.00  0.00           O
ATOM   3941  H   SER A 248      44.984  -2.479  30.572  1.00  0.00           H
ATOM   3942  HA  SER A 248      47.953  -2.974  30.232  1.00  0.00           H
ATOM   3943 1HB  SER A 248      46.744  -5.072  30.201  1.00  0.00           H
ATOM   3944 2HB  SER A 248      45.901  -4.488  28.748  1.00  0.00           H
ATOM   3945  HG  SER A 248      47.730  -5.637  28.151  1.00  0.00           H
ATOM   3946  N   ASP A 249      47.418  -2.313  27.564  1.00  0.00           N
ATOM   3947  CA  ASP A 249      47.326  -1.477  26.373  1.00  0.00           C
ATOM   3948  C   ASP A 249      47.491  -2.294  25.099  1.00  0.00           C
ATOM   3949  O   ASP A 249      48.543  -2.889  24.863  1.00  0.00           O
ATOM   3950  CB  ASP A 249      48.376  -0.364  26.421  1.00  0.00           C
ATOM   3951  CG  ASP A 249      48.225   0.691  25.334  1.00  0.00           C
ATOM   3952  OD1 ASP A 249      48.064   0.323  24.194  1.00  0.00           O
ATOM   3953  OD2 ASP A 249      48.113   1.847  25.667  1.00  0.00           O
ATOM   3954  H   ASP A 249      47.968  -3.159  27.530  1.00  0.00           H
ATOM   3955  HA  ASP A 249      46.338  -1.020  26.318  1.00  0.00           H
ATOM   3956 1HB  ASP A 249      48.448   0.124  27.393  1.00  0.00           H
ATOM   3957 2HB  ASP A 249      49.280  -0.947  26.238  1.00  0.00           H
ATOM   3958  N   PHE A 250      46.483  -2.351  24.261  1.00  0.00           N
ATOM   3959  CA  PHE A 250      46.603  -3.023  22.972  1.00  0.00           C
ATOM   3960  C   PHE A 250      47.305  -2.148  21.941  1.00  0.00           C
ATOM   3961  O   PHE A 250      46.734  -1.178  21.445  1.00  0.00           O
ATOM   3962  CB  PHE A 250      45.220  -3.430  22.457  1.00  0.00           C
ATOM   3963  CG  PHE A 250      45.257  -4.191  21.162  1.00  0.00           C
ATOM   3964  CD1 PHE A 250      45.489  -5.559  21.151  1.00  0.00           C
ATOM   3965  CD2 PHE A 250      45.059  -3.542  19.953  1.00  0.00           C
ATOM   3966  CE1 PHE A 250      45.522  -6.259  19.961  1.00  0.00           C
ATOM   3967  CE2 PHE A 250      45.092  -4.241  18.762  1.00  0.00           C
ATOM   3968  CZ  PHE A 250      45.324  -5.601  18.767  1.00  0.00           C
ATOM   3969  H   PHE A 250      45.604  -1.922  24.513  1.00  0.00           H
ATOM   3970  HA  PHE A 250      47.211  -3.921  23.084  1.00  0.00           H
ATOM   3971 1HB  PHE A 250      44.724  -4.073  23.183  1.00  0.00           H
ATOM   3972 2HB  PHE A 250      44.611  -2.545  22.281  1.00  0.00           H
ATOM   3973  HD1 PHE A 250      45.645  -6.080  22.097  1.00  0.00           H
ATOM   3974  HD2 PHE A 250      44.876  -2.467  19.950  1.00  0.00           H
ATOM   3975  HE1 PHE A 250      45.707  -7.334  19.966  1.00  0.00           H
ATOM   3976  HE2 PHE A 250      44.934  -3.718  17.819  1.00  0.00           H
ATOM   3977  HZ  PHE A 250      45.351  -6.153  17.828  1.00  0.00           H
ATOM   3978  N   GLY A 251      48.546  -2.499  21.624  1.00  0.00           N
ATOM   3979  CA  GLY A 251      49.319  -1.766  20.627  1.00  0.00           C
ATOM   3980  C   GLY A 251      49.787  -0.413  21.148  1.00  0.00           C
ATOM   3981  O   GLY A 251      49.419   0.631  20.611  1.00  0.00           O
ATOM   3982  H   GLY A 251      48.967  -3.293  22.086  1.00  0.00           H
ATOM   3983 1HA  GLY A 251      50.189  -2.362  20.353  1.00  0.00           H
ATOM   3984 2HA  GLY A 251      48.694  -1.611  19.749  1.00  0.00           H
ATOM   3985  N   PRO A 252      50.601  -0.439  22.198  1.00  0.00           N
ATOM   3986  CA  PRO A 252      51.063   0.786  22.840  1.00  0.00           C
ATOM   3987  C   PRO A 252      51.628   1.763  21.817  1.00  0.00           C
ATOM   3988  O   PRO A 252      51.380   2.966  21.890  1.00  0.00           O
ATOM   3989  CB  PRO A 252      52.128   0.311  23.833  1.00  0.00           C
ATOM   3990  CG  PRO A 252      51.689  -1.060  24.221  1.00  0.00           C
ATOM   3991  CD  PRO A 252      51.088  -1.655  22.975  1.00  0.00           C
ATOM   3992  HA  PRO A 252      50.253   1.337  23.340  1.00  0.00           H
ATOM   3993 1HB  PRO A 252      53.128   0.293  23.375  1.00  0.00           H
ATOM   3994 2HB  PRO A 252      52.186   0.972  24.709  1.00  0.00           H
ATOM   3995 1HG  PRO A 252      52.535  -1.664  24.578  1.00  0.00           H
ATOM   3996 2HG  PRO A 252      50.952  -1.026  25.037  1.00  0.00           H
ATOM   3997 1HD  PRO A 252      51.825  -2.221  22.387  1.00  0.00           H
ATOM   3998 2HD  PRO A 252      50.259  -2.342  23.199  1.00  0.00           H
ATOM   3999  N   ILE A 253      52.390   1.238  20.863  1.00  0.00           N
ATOM   4000  CA  ILE A 253      53.085   2.073  19.891  1.00  0.00           C
ATOM   4001  C   ILE A 253      52.536   1.815  18.493  1.00  0.00           C
ATOM   4002  O   ILE A 253      53.180   2.132  17.494  1.00  0.00           O
ATOM   4003  CB  ILE A 253      54.603   1.819  19.898  1.00  0.00           C
ATOM   4004  CG1 ILE A 253      54.903   0.361  19.544  1.00  0.00           C
ATOM   4005  CG2 ILE A 253      55.196   2.175  21.252  1.00  0.00           C
ATOM   4006  CD1 ILE A 253      56.362   0.088  19.258  1.00  0.00           C
ATOM   4007  H   ILE A 253      52.491   0.235  20.810  1.00  0.00           H
ATOM   4008  HA  ILE A 253      52.896   3.128  20.085  1.00  0.00           H
ATOM   4009  HB  ILE A 253      55.069   2.431  19.126  1.00  0.00           H
ATOM   4010 1HG1 ILE A 253      54.578  -0.251  20.386  1.00  0.00           H
ATOM   4011 2HG1 ILE A 253      54.307   0.111  18.665  1.00  0.00           H
ATOM   4012 1HG2 ILE A 253      56.269   1.989  21.241  1.00  0.00           H
ATOM   4013 2HG2 ILE A 253      55.012   3.227  21.465  1.00  0.00           H
ATOM   4014 3HG2 ILE A 253      54.731   1.563  22.025  1.00  0.00           H
ATOM   4015 1HD1 ILE A 253      56.496  -0.966  19.015  1.00  0.00           H
ATOM   4016 2HD1 ILE A 253      56.688   0.698  18.415  1.00  0.00           H
ATOM   4017 3HD1 ILE A 253      56.958   0.335  20.135  1.00  0.00           H
ATOM   4018  N   PHE A 254      51.339   1.239  18.429  1.00  0.00           N
ATOM   4019  CA  PHE A 254      50.749   0.838  17.159  1.00  0.00           C
ATOM   4020  C   PHE A 254      49.410   1.532  16.942  1.00  0.00           C
ATOM   4021  O   PHE A 254      48.969   1.713  15.808  1.00  0.00           O
ATOM   4022  CB  PHE A 254      50.572  -0.681  17.106  1.00  0.00           C
ATOM   4023  CG  PHE A 254      51.866  -1.443  17.157  1.00  0.00           C
ATOM   4024  CD1 PHE A 254      52.307  -2.009  18.343  1.00  0.00           C
ATOM   4025  CD2 PHE A 254      52.643  -1.596  16.018  1.00  0.00           C
ATOM   4026  CE1 PHE A 254      53.498  -2.711  18.391  1.00  0.00           C
ATOM   4027  CE2 PHE A 254      53.832  -2.298  16.063  1.00  0.00           C
ATOM   4028  CZ  PHE A 254      54.259  -2.855  17.251  1.00  0.00           C
ATOM   4029  H   PHE A 254      50.826   1.076  19.285  1.00  0.00           H
ATOM   4030  HA  PHE A 254      51.398   1.142  16.337  1.00  0.00           H
ATOM   4031 1HB  PHE A 254      49.977  -1.020  17.952  1.00  0.00           H
ATOM   4032 2HB  PHE A 254      50.078  -0.968  16.178  1.00  0.00           H
ATOM   4033  HD1 PHE A 254      51.704  -1.896  19.244  1.00  0.00           H
ATOM   4034  HD2 PHE A 254      52.306  -1.155  15.080  1.00  0.00           H
ATOM   4035  HE1 PHE A 254      53.833  -3.150  19.330  1.00  0.00           H
ATOM   4036  HE2 PHE A 254      54.434  -2.411  15.162  1.00  0.00           H
ATOM   4037  HZ  PHE A 254      55.197  -3.407  17.289  1.00  0.00           H
ATOM   4038  N   MET A 255      48.767   1.917  18.039  1.00  0.00           N
ATOM   4039  CA  MET A 255      47.473   2.611  17.990  1.00  0.00           C
ATOM   4040  C   MET A 255      47.552   3.939  17.227  1.00  0.00           C
ATOM   4041  O   MET A 255      46.528   4.458  16.789  1.00  0.00           O
ATOM   4042  CB  MET A 255      46.961   2.855  19.409  1.00  0.00           C
ATOM   4043  CG  MET A 255      46.498   1.600  20.135  1.00  0.00           C
ATOM   4044  SD  MET A 255      46.266   1.865  21.904  1.00  0.00           S
ATOM   4045  CE  MET A 255      44.644   2.625  21.923  1.00  0.00           C
ATOM   4046  H   MET A 255      49.187   1.724  18.937  1.00  0.00           H
ATOM   4047  HA  MET A 255      46.746   2.003  17.454  1.00  0.00           H
ATOM   4048 1HB  MET A 255      47.776   3.316  19.965  1.00  0.00           H
ATOM   4049 2HB  MET A 255      46.130   3.556  19.331  1.00  0.00           H
ATOM   4050 1HG  MET A 255      45.554   1.281  19.695  1.00  0.00           H
ATOM   4051 2HG  MET A 255      47.248   0.824  19.986  1.00  0.00           H
ATOM   4052 1HE  MET A 255      44.358   2.849  22.951  1.00  0.00           H
ATOM   4053 2HE  MET A 255      44.668   3.548  21.341  1.00  0.00           H
ATOM   4054 3HE  MET A 255      43.916   1.939  21.485  1.00  0.00           H
ATOM   4055  N   THR A 256      48.763   4.476  17.073  1.00  0.00           N
ATOM   4056  CA  THR A 256      48.968   5.732  16.340  1.00  0.00           C
ATOM   4057  C   THR A 256      48.664   5.536  14.863  1.00  0.00           C
ATOM   4058  O   THR A 256      48.416   6.502  14.167  1.00  0.00           O
ATOM   4059  CB  THR A 256      50.405   6.262  16.492  1.00  0.00           C
ATOM   4060  CG2 THR A 256      51.374   5.414  15.684  1.00  0.00           C
ATOM   4061  OG1 THR A 256      50.468   7.620  16.035  1.00  0.00           O
ATOM   4062  H   THR A 256      49.562   4.004  17.473  1.00  0.00           H
ATOM   4063  HA  THR A 256      48.279   6.492  16.711  1.00  0.00           H
ATOM   4064  HB  THR A 256      50.685   6.230  17.544  1.00  0.00           H
ATOM   4065  HG1 THR A 256      51.371   7.937  16.101  1.00  0.00           H
ATOM   4066 1HG2 THR A 256      52.385   5.804  15.804  1.00  0.00           H
ATOM   4067 2HG2 THR A 256      51.337   4.384  16.037  1.00  0.00           H
ATOM   4068 3HG2 THR A 256      51.096   5.447  14.631  1.00  0.00           H
ATOM   4069  N   ILE A 257      48.681   4.284  14.396  1.00  0.00           N
ATOM   4070  CA  ILE A 257      48.434   3.978  12.982  1.00  0.00           C
ATOM   4071  C   ILE A 257      46.966   4.165  12.617  1.00  0.00           C
ATOM   4072  O   ILE A 257      46.659   4.957  11.729  1.00  0.00           O
ATOM   4073  CB  ILE A 257      48.856   2.540  12.631  1.00  0.00           C
ATOM   4074  CG1 ILE A 257      50.376   2.389  12.733  1.00  0.00           C
ATOM   4075  CG2 ILE A 257      48.374   2.169  11.237  1.00  0.00           C
ATOM   4076  CD1 ILE A 257      50.852   0.954  12.692  1.00  0.00           C
ATOM   4077  H   ILE A 257      48.870   3.525  15.038  1.00  0.00           H
ATOM   4078  HA  ILE A 257      48.967   4.678  12.339  1.00  0.00           H
ATOM   4079  HB  ILE A 257      48.424   1.854  13.360  1.00  0.00           H
ATOM   4080 1HG1 ILE A 257      50.814   2.940  11.901  1.00  0.00           H
ATOM   4081 2HG1 ILE A 257      50.685   2.847  13.673  1.00  0.00           H
ATOM   4082 1HG2 ILE A 257      48.681   1.149  11.005  1.00  0.00           H
ATOM   4083 2HG2 ILE A 257      47.288   2.238  11.198  1.00  0.00           H
ATOM   4084 3HG2 ILE A 257      48.807   2.853  10.507  1.00  0.00           H
ATOM   4085 1HD1 ILE A 257      51.940   0.929  12.769  1.00  0.00           H
ATOM   4086 2HD1 ILE A 257      50.416   0.402  13.525  1.00  0.00           H
ATOM   4087 3HD1 ILE A 257      50.546   0.496  11.753  1.00  0.00           H
ATOM   4088  N   PRO A 258      46.064   3.447  13.293  1.00  0.00           N
ATOM   4089  CA  PRO A 258      44.612   3.651  13.085  1.00  0.00           C
ATOM   4090  C   PRO A 258      44.143   5.049  13.510  1.00  0.00           C
ATOM   4091  O   PRO A 258      43.203   5.578  12.934  1.00  0.00           O
ATOM   4092  CB  PRO A 258      43.960   2.554  13.933  1.00  0.00           C
ATOM   4093  CG  PRO A 258      44.965   2.260  14.995  1.00  0.00           C
ATOM   4094  CD  PRO A 258      46.306   2.390  14.323  1.00  0.00           C
ATOM   4095  HA  PRO A 258      44.321   3.582  12.027  1.00  0.00           H
ATOM   4096 1HB  PRO A 258      43.009   2.893  14.368  1.00  0.00           H
ATOM   4097 2HB  PRO A 258      43.741   1.658  13.334  1.00  0.00           H
ATOM   4098 1HG  PRO A 258      44.873   2.964  15.835  1.00  0.00           H
ATOM   4099 2HG  PRO A 258      44.825   1.249  15.406  1.00  0.00           H
ATOM   4100 1HD  PRO A 258      47.096   2.690  15.027  1.00  0.00           H
ATOM   4101 2HD  PRO A 258      46.630   1.448  13.856  1.00  0.00           H
ATOM   4102  N   ALA A 259      44.799   5.632  14.514  1.00  0.00           N
ATOM   4103  CA  ALA A 259      44.564   7.017  14.900  1.00  0.00           C
ATOM   4104  C   ALA A 259      44.911   7.943  13.740  1.00  0.00           C
ATOM   4105  O   ALA A 259      44.113   8.817  13.387  1.00  0.00           O
ATOM   4106  CB  ALA A 259      45.371   7.375  16.140  1.00  0.00           C
ATOM   4107  H   ALA A 259      45.482   5.089  15.021  1.00  0.00           H
ATOM   4108  HA  ALA A 259      43.506   7.141  15.128  1.00  0.00           H
ATOM   4109 1HB  ALA A 259      45.187   8.417  16.403  1.00  0.00           H
ATOM   4110 2HB  ALA A 259      45.069   6.733  16.968  1.00  0.00           H
ATOM   4111 3HB  ALA A 259      46.431   7.233  15.938  1.00  0.00           H
ATOM   4112  N   PHE A 260      46.094   7.752  13.151  1.00  0.00           N
ATOM   4113  CA  PHE A 260      46.487   8.494  11.936  1.00  0.00           C
ATOM   4114  C   PHE A 260      45.462   8.416  10.804  1.00  0.00           C
ATOM   4115  O   PHE A 260      45.128   9.445  10.217  1.00  0.00           O
ATOM   4116  CB  PHE A 260      47.837   7.982  11.429  1.00  0.00           C
ATOM   4117  CG  PHE A 260      48.196   8.478  10.058  1.00  0.00           C
ATOM   4118  CD1 PHE A 260      48.643   9.777   9.870  1.00  0.00           C
ATOM   4119  CD2 PHE A 260      48.089   7.646   8.954  1.00  0.00           C
ATOM   4120  CE1 PHE A 260      48.974  10.234   8.608  1.00  0.00           C
ATOM   4121  CE2 PHE A 260      48.419   8.100   7.692  1.00  0.00           C
ATOM   4122  CZ  PHE A 260      48.863   9.396   7.519  1.00  0.00           C
ATOM   4123  H   PHE A 260      46.737   7.082  13.549  1.00  0.00           H
ATOM   4124  HA  PHE A 260      46.574   9.557  12.164  1.00  0.00           H
ATOM   4125 1HB  PHE A 260      48.635   8.305  12.096  1.00  0.00           H
ATOM   4126 2HB  PHE A 260      47.828   6.894  11.375  1.00  0.00           H
ATOM   4127  HD1 PHE A 260      48.732  10.440  10.731  1.00  0.00           H
ATOM   4128  HD2 PHE A 260      47.738   6.623   9.090  1.00  0.00           H
ATOM   4129  HE1 PHE A 260      49.323  11.258   8.473  1.00  0.00           H
ATOM   4130  HE2 PHE A 260      48.331   7.436   6.832  1.00  0.00           H
ATOM   4131  HZ  PHE A 260      49.122   9.755   6.524  1.00  0.00           H
ATOM   4132  N   PHE A 261      44.972   7.213  10.509  1.00  0.00           N
ATOM   4133  CA  PHE A 261      43.946   7.019   9.491  1.00  0.00           C
ATOM   4134  C   PHE A 261      42.722   7.859   9.905  1.00  0.00           C
ATOM   4135  O   PHE A 261      42.168   8.631   9.106  1.00  0.00           O
ATOM   4136  CB  PHE A 261      43.580   5.541   9.343  1.00  0.00           C
ATOM   4137  CG  PHE A 261      44.699   4.690   8.812  1.00  0.00           C
ATOM   4138  CD1 PHE A 261      45.689   5.242   8.012  1.00  0.00           C
ATOM   4139  CD2 PHE A 261      44.763   3.338   9.110  1.00  0.00           C
ATOM   4140  CE1 PHE A 261      46.719   4.459   7.523  1.00  0.00           C
ATOM   4141  CE2 PHE A 261      45.792   2.555   8.624  1.00  0.00           C
ATOM   4142  CZ  PHE A 261      46.770   3.117   7.830  1.00  0.00           C
ATOM   4143  H   PHE A 261      45.326   6.410  11.010  1.00  0.00           H
ATOM   4144  HA  PHE A 261      44.309   7.378   8.527  1.00  0.00           H
ATOM   4145 1HB  PHE A 261      43.304   5.124  10.310  1.00  0.00           H
ATOM   4146 2HB  PHE A 261      42.749   5.429   8.649  1.00  0.00           H
ATOM   4147  HD1 PHE A 261      45.650   6.304   7.772  1.00  0.00           H
ATOM   4148  HD2 PHE A 261      43.989   2.893   9.738  1.00  0.00           H
ATOM   4149  HE1 PHE A 261      47.491   4.906   6.896  1.00  0.00           H
ATOM   4150  HE2 PHE A 261      45.831   1.492   8.866  1.00  0.00           H
ATOM   4151  HZ  PHE A 261      47.581   2.499   7.444  1.00  0.00           H
ATOM   4152  N   ALA A 262      42.313   7.694  11.159  1.00  0.00           N
ATOM   4153  CA  ALA A 262      41.074   8.276  11.651  1.00  0.00           C
ATOM   4154  C   ALA A 262      41.103   9.783  11.485  1.00  0.00           C
ATOM   4155  O   ALA A 262      40.109  10.361  11.080  1.00  0.00           O
ATOM   4156  CB  ALA A 262      40.843   7.899  13.107  1.00  0.00           C
ATOM   4157  H   ALA A 262      42.882   7.146  11.788  1.00  0.00           H
ATOM   4158  HA  ALA A 262      40.246   7.888  11.059  1.00  0.00           H
ATOM   4159 1HB  ALA A 262      39.917   8.354  13.457  1.00  0.00           H
ATOM   4160 2HB  ALA A 262      40.771   6.815  13.196  1.00  0.00           H
ATOM   4161 3HB  ALA A 262      41.674   8.259  13.712  1.00  0.00           H
ATOM   4162  N   LYS A 263      42.241  10.415  11.792  1.00  0.00           N
ATOM   4163  CA  LYS A 263      42.365  11.897  11.703  1.00  0.00           C
ATOM   4164  C   LYS A 263      42.634  12.393  10.293  1.00  0.00           C
ATOM   4165  O   LYS A 263      42.062  13.397   9.866  1.00  0.00           O
ATOM   4166  CB  LYS A 263      43.474  12.398  12.628  1.00  0.00           C
ATOM   4167  CG  LYS A 263      43.075  12.497  14.094  1.00  0.00           C
ATOM   4168  CD  LYS A 263      43.031  11.124  14.750  1.00  0.00           C
ATOM   4169  CE  LYS A 263      42.509  11.208  16.176  1.00  0.00           C
ATOM   4170  NZ  LYS A 263      42.728   9.941  16.924  1.00  0.00           N
ATOM   4171  H   LYS A 263      43.038   9.872  12.092  1.00  0.00           H
ATOM   4172  HA  LYS A 263      41.426  12.365  12.002  1.00  0.00           H
ATOM   4173 1HB  LYS A 263      44.312  11.707  12.526  1.00  0.00           H
ATOM   4174 2HB  LYS A 263      43.772  13.384  12.267  1.00  0.00           H
ATOM   4175 1HG  LYS A 263      43.804  13.124  14.610  1.00  0.00           H
ATOM   4176 2HG  LYS A 263      42.091  12.960  14.155  1.00  0.00           H
ATOM   4177 1HD  LYS A 263      42.379  10.479  14.160  1.00  0.00           H
ATOM   4178 2HD  LYS A 263      44.040  10.711  14.757  1.00  0.00           H
ATOM   4179 1HE  LYS A 263      43.024  12.022  16.682  1.00  0.00           H
ATOM   4180 2HE  LYS A 263      41.441  11.425  16.137  1.00  0.00           H
ATOM   4181 1HZ  LYS A 263      42.368  10.037  17.863  1.00  0.00           H
ATOM   4182 2HZ  LYS A 263      42.249   9.185  16.455  1.00  0.00           H
ATOM   4183 3HZ  LYS A 263      43.718   9.739  16.962  1.00  0.00           H
ATOM   4184  N   THR A 264      43.511  11.669   9.594  1.00  0.00           N
ATOM   4185  CA  THR A 264      43.849  11.914   8.186  1.00  0.00           C
ATOM   4186  C   THR A 264      42.630  12.026   7.265  1.00  0.00           C
ATOM   4187  O   THR A 264      42.634  12.831   6.335  1.00  0.00           O
ATOM   4188  CB  THR A 264      44.767  10.802   7.643  1.00  0.00           C
ATOM   4189  CG2 THR A 264      45.042  11.014   6.163  1.00  0.00           C
ATOM   4190  OG1 THR A 264      46.007  10.810   8.362  1.00  0.00           O
ATOM   4191  H   THR A 264      43.961  10.908  10.082  1.00  0.00           H
ATOM   4192  HA  THR A 264      44.357  12.874   8.090  1.00  0.00           H
ATOM   4193  HB  THR A 264      44.279   9.839   7.787  1.00  0.00           H
ATOM   4194  HG1 THR A 264      45.830  10.888   9.302  1.00  0.00           H
ATOM   4195 1HG2 THR A 264      45.691  10.219   5.797  1.00  0.00           H
ATOM   4196 2HG2 THR A 264      44.101  10.999   5.612  1.00  0.00           H
ATOM   4197 3HG2 THR A 264      45.530  11.978   6.018  1.00  0.00           H
ATOM   4198  N   SER A 265      41.592  11.226   7.525  1.00  0.00           N
ATOM   4199  CA  SER A 265      40.349  11.281   6.743  1.00  0.00           C
ATOM   4200  C   SER A 265      39.840  12.707   6.499  1.00  0.00           C
ATOM   4201  O   SER A 265      39.235  12.989   5.465  1.00  0.00           O
ATOM   4202  CB  SER A 265      39.277  10.465   7.438  1.00  0.00           C
ATOM   4203  OG  SER A 265      38.857  11.060   8.635  1.00  0.00           O
ATOM   4204  H   SER A 265      41.667  10.565   8.285  1.00  0.00           H
ATOM   4205  HA  SER A 265      40.423  10.776   5.778  1.00  0.00           H
ATOM   4206 1HB  SER A 265      38.422  10.371   6.769  1.00  0.00           H
ATOM   4207 2HB  SER A 265      39.678   9.476   7.655  1.00  0.00           H
ATOM   4208  HG  SER A 265      39.384  10.722   9.362  1.00  0.00           H
ATOM   4209  N   ALA A 266      40.093  13.599   7.462  1.00  0.00           N
ATOM   4210  CA  ALA A 266      39.610  14.988   7.413  1.00  0.00           C
ATOM   4211  C   ALA A 266      40.157  15.817   6.235  1.00  0.00           C
ATOM   4212  O   ALA A 266      39.554  16.831   5.876  1.00  0.00           O
ATOM   4213  CB  ALA A 266      39.939  15.684   8.726  1.00  0.00           C
ATOM   4214  H   ALA A 266      40.642  13.297   8.254  1.00  0.00           H
ATOM   4215  HA  ALA A 266      38.528  14.977   7.276  1.00  0.00           H
ATOM   4216 1HB  ALA A 266      39.555  16.703   8.702  1.00  0.00           H
ATOM   4217 2HB  ALA A 266      39.479  15.140   9.551  1.00  0.00           H
ATOM   4218 3HB  ALA A 266      41.020  15.706   8.864  1.00  0.00           H
ATOM   4219  N   VAL A 267      41.279  15.395   5.641  1.00  0.00           N
ATOM   4220  CA  VAL A 267      41.879  16.075   4.510  1.00  0.00           C
ATOM   4221  C   VAL A 267      41.255  15.797   3.154  1.00  0.00           C
ATOM   4222  O   VAL A 267      41.481  16.574   2.235  1.00  0.00           O
ATOM   4223  CB  VAL A 267      43.378  15.732   4.421  1.00  0.00           C
ATOM   4224  CG1 VAL A 267      44.013  15.759   5.802  1.00  0.00           C
ATOM   4225  CG2 VAL A 267      43.575  14.371   3.770  1.00  0.00           C
ATOM   4226  H   VAL A 267      41.722  14.564   6.007  1.00  0.00           H
ATOM   4227  HA  VAL A 267      41.759  17.157   4.589  1.00  0.00           H
ATOM   4228  HB  VAL A 267      43.870  16.464   3.780  1.00  0.00           H
ATOM   4229 1HG1 VAL A 267      45.073  15.515   5.720  1.00  0.00           H
ATOM   4230 2HG1 VAL A 267      43.903  16.753   6.235  1.00  0.00           H
ATOM   4231 3HG1 VAL A 267      43.522  15.027   6.443  1.00  0.00           H
ATOM   4232 1HG2 VAL A 267      44.639  14.145   3.715  1.00  0.00           H
ATOM   4233 2HG2 VAL A 267      43.072  13.609   4.366  1.00  0.00           H
ATOM   4234 3HG2 VAL A 267      43.154  14.383   2.766  1.00  0.00           H
ATOM   4235  N   TYR A 268      40.479  14.713   3.009  1.00  0.00           N
ATOM   4236  CA  TYR A 268      39.976  14.299   1.677  1.00  0.00           C
ATOM   4237  C   TYR A 268      38.668  14.868   1.216  1.00  0.00           C
ATOM   4238  O   TYR A 268      38.429  14.910   0.001  1.00  0.00           O
ATOM   4239  CB  TYR A 268      39.856  12.774   1.631  1.00  0.00           C
ATOM   4240  CG  TYR A 268      41.150  12.048   1.930  1.00  0.00           C
ATOM   4241  CD1 TYR A 268      41.317  11.347   3.115  1.00  0.00           C
ATOM   4242  CD2 TYR A 268      42.201  12.066   1.025  1.00  0.00           C
ATOM   4243  CE1 TYR A 268      42.495  10.684   3.394  1.00  0.00           C
ATOM   4244  CE2 TYR A 268      43.384  11.405   1.292  1.00  0.00           C
ATOM   4245  CZ  TYR A 268      43.528  10.715   2.478  1.00  0.00           C
ATOM   4246  OH  TYR A 268      44.704  10.054   2.749  1.00  0.00           O
ATOM   4247  H   TYR A 268      40.231  14.167   3.822  1.00  0.00           H
ATOM   4248  HA  TYR A 268      40.668  14.627   0.901  1.00  0.00           H
ATOM   4249 1HB  TYR A 268      39.101  12.487   2.364  1.00  0.00           H
ATOM   4250 2HB  TYR A 268      39.513  12.508   0.632  1.00  0.00           H
ATOM   4251  HD1 TYR A 268      40.497  11.327   3.835  1.00  0.00           H
ATOM   4252  HD2 TYR A 268      42.080  12.613   0.090  1.00  0.00           H
ATOM   4253  HE1 TYR A 268      42.612  10.136   4.329  1.00  0.00           H
ATOM   4254  HE2 TYR A 268      44.198  11.432   0.568  1.00  0.00           H
ATOM   4255  HH  TYR A 268      45.353  10.141   2.046  1.00  0.00           H
ATOM   4256  N   ASN A 269      37.820  15.299   2.143  1.00  0.00           N
ATOM   4257  CA  ASN A 269      36.487  15.805   1.780  1.00  0.00           C
ATOM   4258  C   ASN A 269      36.493  16.887   0.701  1.00  0.00           C
ATOM   4259  O   ASN A 269      35.649  16.831  -0.185  1.00  0.00           O
ATOM   4260  CB  ASN A 269      35.759  16.326   3.005  1.00  0.00           C
ATOM   4261  CG  ASN A 269      34.305  16.620   2.767  1.00  0.00           C
ATOM   4262  ND2 ASN A 269      33.753  17.456   3.609  1.00  0.00           N
ATOM   4263  OD1 ASN A 269      33.708  16.154   1.790  1.00  0.00           O
ATOM   4264  H   ASN A 269      38.090  15.279   3.117  1.00  0.00           H
ATOM   4265  HA  ASN A 269      35.888  14.998   1.352  1.00  0.00           H
ATOM   4266 1HB  ASN A 269      35.872  15.835   3.972  1.00  0.00           H
ATOM   4267 2HB  ASN A 269      36.312  17.267   3.011  1.00  0.00           H
ATOM   4268 1HD2 ASN A 269      32.786  17.697   3.512  1.00  0.00           H
ATOM   4269 2HD2 ASN A 269      34.295  17.853   4.348  1.00  0.00           H
ATOM   4270  N   PRO A 270      37.436  17.864   0.773  1.00  0.00           N
ATOM   4271  CA  PRO A 270      37.545  18.832  -0.318  1.00  0.00           C
ATOM   4272  C   PRO A 270      37.717  18.173  -1.692  1.00  0.00           C
ATOM   4273  O   PRO A 270      37.208  18.705  -2.680  1.00  0.00           O
ATOM   4274  CB  PRO A 270      38.769  19.670   0.067  1.00  0.00           C
ATOM   4275  CG  PRO A 270      38.867  19.523   1.547  1.00  0.00           C
ATOM   4276  CD  PRO A 270      38.453  18.106   1.836  1.00  0.00           C
ATOM   4277  HA  PRO A 270      36.640  19.446  -0.435  1.00  0.00           H
ATOM   4278 1HB  PRO A 270      39.678  19.306  -0.432  1.00  0.00           H
ATOM   4279 2HB  PRO A 270      38.642  20.724  -0.221  1.00  0.00           H
ATOM   4280 1HG  PRO A 270      39.892  19.716   1.898  1.00  0.00           H
ATOM   4281 2HG  PRO A 270      38.210  20.240   2.062  1.00  0.00           H
ATOM   4282 1HD  PRO A 270      39.297  17.403   1.761  1.00  0.00           H
ATOM   4283 2HD  PRO A 270      38.032  17.992   2.846  1.00  0.00           H
ATOM   4284  N   VAL A 271      38.420  17.039  -1.748  1.00  0.00           N
ATOM   4285  CA  VAL A 271      38.581  16.275  -3.010  1.00  0.00           C
ATOM   4286  C   VAL A 271      37.288  15.574  -3.417  1.00  0.00           C
ATOM   4287  O   VAL A 271      36.926  15.574  -4.583  1.00  0.00           O
ATOM   4288  CB  VAL A 271      39.697  15.218  -2.897  1.00  0.00           C
ATOM   4289  CG1 VAL A 271      39.733  14.346  -4.143  1.00  0.00           C
ATOM   4290  CG2 VAL A 271      41.045  15.887  -2.678  1.00  0.00           C
ATOM   4291  H   VAL A 271      38.854  16.694  -0.903  1.00  0.00           H
ATOM   4292  HA  VAL A 271      38.814  16.935  -3.847  1.00  0.00           H
ATOM   4293  HB  VAL A 271      39.507  14.595  -2.023  1.00  0.00           H
ATOM   4294 1HG1 VAL A 271      40.526  13.605  -4.046  1.00  0.00           H
ATOM   4295 2HG1 VAL A 271      38.775  13.839  -4.260  1.00  0.00           H
ATOM   4296 3HG1 VAL A 271      39.923  14.969  -5.017  1.00  0.00           H
ATOM   4297 1HG2 VAL A 271      41.821  15.126  -2.599  1.00  0.00           H
ATOM   4298 2HG2 VAL A 271      41.265  16.545  -3.519  1.00  0.00           H
ATOM   4299 3HG2 VAL A 271      41.016  16.472  -1.758  1.00  0.00           H
ATOM   4300  N   ILE A 272      36.598  14.980  -2.449  1.00  0.00           N
ATOM   4301  CA  ILE A 272      35.269  14.406  -2.684  1.00  0.00           C
ATOM   4302  C   ILE A 272      34.316  15.466  -3.268  1.00  0.00           C
ATOM   4303  O   ILE A 272      33.485  15.140  -4.104  1.00  0.00           O
ATOM   4304  CB  ILE A 272      34.664  13.833  -1.390  1.00  0.00           C
ATOM   4305  CG1 ILE A 272      35.473  12.625  -0.911  1.00  0.00           C
ATOM   4306  CG2 ILE A 272      33.209  13.450  -1.608  1.00  0.00           C
ATOM   4307  CD1 ILE A 272      35.122  12.170   0.487  1.00  0.00           C
ATOM   4308  H   ILE A 272      37.002  14.921  -1.525  1.00  0.00           H
ATOM   4309  HA  ILE A 272      35.317  13.623  -3.439  1.00  0.00           H
ATOM   4310  HB  ILE A 272      34.728  14.584  -0.604  1.00  0.00           H
ATOM   4311 1HG1 ILE A 272      35.290  11.813  -1.615  1.00  0.00           H
ATOM   4312 2HG1 ILE A 272      36.526  12.905  -0.949  1.00  0.00           H
ATOM   4313 1HG2 ILE A 272      32.795  13.046  -0.684  1.00  0.00           H
ATOM   4314 2HG2 ILE A 272      32.640  14.332  -1.904  1.00  0.00           H
ATOM   4315 3HG2 ILE A 272      33.143  12.697  -2.394  1.00  0.00           H
ATOM   4316 1HD1 ILE A 272      35.737  11.310   0.755  1.00  0.00           H
ATOM   4317 2HD1 ILE A 272      35.306  12.981   1.191  1.00  0.00           H
ATOM   4318 3HD1 ILE A 272      34.071  11.888   0.525  1.00  0.00           H
ATOM   4319  N   TYR A 273      34.441  16.727  -2.835  1.00  0.00           N
ATOM   4320  CA  TYR A 273      33.599  17.820  -3.384  1.00  0.00           C
ATOM   4321  C   TYR A 273      34.021  18.275  -4.768  1.00  0.00           C
ATOM   4322  O   TYR A 273      33.384  19.153  -5.310  1.00  0.00           O
ATOM   4323  CB  TYR A 273      33.613  19.024  -2.441  1.00  0.00           C
ATOM   4324  CG  TYR A 273      32.934  18.771  -1.112  1.00  0.00           C
ATOM   4325  CD1 TYR A 273      32.100  17.676  -0.935  1.00  0.00           C
ATOM   4326  CD2 TYR A 273      33.129  19.627  -0.039  1.00  0.00           C
ATOM   4327  CE1 TYR A 273      31.478  17.440   0.275  1.00  0.00           C
ATOM   4328  CE2 TYR A 273      32.512  19.401   1.176  1.00  0.00           C
ATOM   4329  CZ  TYR A 273      31.687  18.306   1.329  1.00  0.00           C
ATOM   4330  OH  TYR A 273      31.070  18.075   2.537  1.00  0.00           O
ATOM   4331  H   TYR A 273      35.121  16.941  -2.120  1.00  0.00           H
ATOM   4332  HA  TYR A 273      32.571  17.475  -3.495  1.00  0.00           H
ATOM   4333 1HB  TYR A 273      34.657  19.290  -2.269  1.00  0.00           H
ATOM   4334 2HB  TYR A 273      33.110  19.843  -2.955  1.00  0.00           H
ATOM   4335  HD1 TYR A 273      31.940  16.996  -1.773  1.00  0.00           H
ATOM   4336  HD2 TYR A 273      33.783  20.490  -0.166  1.00  0.00           H
ATOM   4337  HE1 TYR A 273      30.825  16.576   0.399  1.00  0.00           H
ATOM   4338  HE2 TYR A 273      32.678  20.087   2.008  1.00  0.00           H
ATOM   4339  HH  TYR A 273      30.391  17.398   2.489  1.00  0.00           H
ATOM   4340  N   ILE A 274      35.078  17.694  -5.342  1.00  0.00           N
ATOM   4341  CA  ILE A 274      35.418  17.933  -6.740  1.00  0.00           C
ATOM   4342  C   ILE A 274      35.479  16.622  -7.513  1.00  0.00           C
ATOM   4343  O   ILE A 274      35.660  16.615  -8.730  1.00  0.00           O
ATOM   4344  CB  ILE A 274      36.764  18.667  -6.880  1.00  0.00           C
ATOM   4345  CG1 ILE A 274      37.892  17.835  -6.265  1.00  0.00           C
ATOM   4346  CG2 ILE A 274      36.693  20.039  -6.226  1.00  0.00           C
ATOM   4347  CD1 ILE A 274      39.276  18.354  -6.582  1.00  0.00           C
ATOM   4348  H   ILE A 274      35.656  17.073  -4.795  1.00  0.00           H
ATOM   4349  HA  ILE A 274      34.638  18.513  -7.231  1.00  0.00           H
ATOM   4350  HB  ILE A 274      36.999  18.780  -7.938  1.00  0.00           H
ATOM   4351 1HG1 ILE A 274      37.743  17.833  -5.186  1.00  0.00           H
ATOM   4352 2HG1 ILE A 274      37.790  16.819  -6.646  1.00  0.00           H
ATOM   4353 1HG2 ILE A 274      37.652  20.543  -6.334  1.00  0.00           H
ATOM   4354 2HG2 ILE A 274      35.915  20.630  -6.708  1.00  0.00           H
ATOM   4355 3HG2 ILE A 274      36.459  19.926  -5.167  1.00  0.00           H
ATOM   4356 1HD1 ILE A 274      40.023  17.713  -6.113  1.00  0.00           H
ATOM   4357 2HD1 ILE A 274      39.427  18.354  -7.662  1.00  0.00           H
ATOM   4358 3HD1 ILE A 274      39.381  19.369  -6.202  1.00  0.00           H
ATOM   4359  N   MET A 275      35.325  15.512  -6.798  1.00  0.00           N
ATOM   4360  CA  MET A 275      35.203  14.206  -7.432  1.00  0.00           C
ATOM   4361  C   MET A 275      33.786  13.984  -7.945  1.00  0.00           C
ATOM   4362  O   MET A 275      33.585  13.602  -9.097  1.00  0.00           O
ATOM   4363  CB  MET A 275      35.592  13.101  -6.450  1.00  0.00           C
ATOM   4364  CG  MET A 275      35.546  11.696  -7.033  1.00  0.00           C
ATOM   4365  SD  MET A 275      36.725  11.463  -8.378  1.00  0.00           S
ATOM   4366  CE  MET A 275      38.266  11.393  -7.468  1.00  0.00           C
ATOM   4367  H   MET A 275      35.293  15.576  -5.791  1.00  0.00           H
ATOM   4368  HA  MET A 275      35.864  14.149  -8.297  1.00  0.00           H
ATOM   4369 1HB  MET A 275      36.603  13.321  -6.109  1.00  0.00           H
ATOM   4370 2HB  MET A 275      34.901  13.167  -5.608  1.00  0.00           H
ATOM   4371 1HG  MET A 275      35.770  10.989  -6.234  1.00  0.00           H
ATOM   4372 2HG  MET A 275      34.538  11.515  -7.405  1.00  0.00           H
ATOM   4373 1HE  MET A 275      39.094  11.252  -8.164  1.00  0.00           H
ATOM   4374 2HE  MET A 275      38.408  12.326  -6.921  1.00  0.00           H
ATOM   4375 3HE  MET A 275      38.237  10.560  -6.765  1.00  0.00           H
ATOM   4376  N   MET A 276      32.828  14.248  -7.010  1.00  0.00           N
ATOM   4377  CA  MET A 276      31.432  14.060  -7.388  1.00  0.00           C
ATOM   4378  C   MET A 276      30.582  15.258  -6.985  1.00  0.00           C
ATOM   4379  O   MET A 276      29.638  15.129  -6.206  1.00  0.00           O
ATOM   4380  CB  MET A 276      30.882  12.785  -6.752  1.00  0.00           C
ATOM   4381  CG  MET A 276      31.536  11.502  -7.247  1.00  0.00           C
ATOM   4382  SD  MET A 276      31.530  11.367  -9.045  1.00  0.00           S
ATOM   4383  CE  MET A 276      32.467   9.859  -9.275  1.00  0.00           C
ATOM   4384  H   MET A 276      33.045  14.568  -6.077  1.00  0.00           H
ATOM   4385  HA  MET A 276      31.349  13.973  -8.471  1.00  0.00           H
ATOM   4386 1HB  MET A 276      31.031  12.877  -5.677  1.00  0.00           H
ATOM   4387 2HB  MET A 276      29.814  12.756  -6.971  1.00  0.00           H
ATOM   4388 1HG  MET A 276      32.565  11.485  -6.890  1.00  0.00           H
ATOM   4389 2HG  MET A 276      30.991  10.658  -6.823  1.00  0.00           H
ATOM   4390 1HE  MET A 276      32.551   9.641 -10.340  1.00  0.00           H
ATOM   4391 2HE  MET A 276      33.464   9.982  -8.850  1.00  0.00           H
ATOM   4392 3HE  MET A 276      31.958   9.035  -8.775  1.00  0.00           H
ATOM   4393  N   ASN A 277      30.923  16.426  -7.520  1.00  0.00           N
ATOM   4394  CA  ASN A 277      30.195  17.650  -7.213  1.00  0.00           C
ATOM   4395  C   ASN A 277      30.471  18.731  -8.250  1.00  0.00           C
ATOM   4396  O   ASN A 277      31.457  19.462  -8.151  1.00  0.00           O
ATOM   4397  CB  ASN A 277      30.529  18.160  -5.822  1.00  0.00           C
ATOM   4398  CG  ASN A 277      29.616  19.254  -5.342  1.00  0.00           C
ATOM   4399  ND2 ASN A 277      29.558  19.411  -4.044  1.00  0.00           N
ATOM   4400  OD1 ASN A 277      29.028  19.994  -6.139  1.00  0.00           O
ATOM   4401  H   ASN A 277      31.706  16.464  -8.157  1.00  0.00           H
ATOM   4402  HA  ASN A 277      29.120  17.460  -7.242  1.00  0.00           H
ATOM   4403 1HB  ASN A 277      30.716  17.465  -5.003  1.00  0.00           H
ATOM   4404 2HB  ASN A 277      31.472  18.604  -6.142  1.00  0.00           H
ATOM   4405 1HD2 ASN A 277      28.971  20.121  -3.654  1.00  0.00           H
ATOM   4406 2HD2 ASN A 277      30.101  18.824  -3.444  1.00  0.00           H
ATOM   4407  N   LYS A 278      29.596  18.828  -9.244  1.00  0.00           N
ATOM   4408  CA  LYS A 278      29.815  19.855 -10.272  1.00  0.00           C
ATOM   4409  C   LYS A 278      29.700  21.285  -9.710  1.00  0.00           C
ATOM   4410  O   LYS A 278      30.472  22.143 -10.090  1.00  0.00           O
ATOM   4411  CB  LYS A 278      28.824  19.667 -11.422  1.00  0.00           C
ATOM   4412  CG  LYS A 278      29.032  20.618 -12.592  1.00  0.00           C
ATOM   4413  CD  LYS A 278      28.116  20.271 -13.756  1.00  0.00           C
ATOM   4414  CE  LYS A 278      28.301  21.239 -14.915  1.00  0.00           C
ATOM   4415  NZ  LYS A 278      27.385  20.933 -16.048  1.00  0.00           N
ATOM   4416  H   LYS A 278      28.789  18.224  -9.317  1.00  0.00           H
ATOM   4417  HA  LYS A 278      30.830  19.773 -10.665  1.00  0.00           H
ATOM   4418 1HB  LYS A 278      28.929  18.638 -11.768  1.00  0.00           H
ATOM   4419 2HB  LYS A 278      27.826  19.810 -11.009  1.00  0.00           H
ATOM   4420 1HG  LYS A 278      28.821  21.634 -12.254  1.00  0.00           H
ATOM   4421 2HG  LYS A 278      30.070  20.552 -12.914  1.00  0.00           H
ATOM   4422 1HD  LYS A 278      28.345  19.257 -14.088  1.00  0.00           H
ATOM   4423 2HD  LYS A 278      27.083  20.313 -13.411  1.00  0.00           H
ATOM   4424 1HE  LYS A 278      28.106  22.247 -14.553  1.00  0.00           H
ATOM   4425 2HE  LYS A 278      29.334  21.170 -15.256  1.00  0.00           H
ATOM   4426 1HZ  LYS A 278      27.540  21.596 -16.794  1.00  0.00           H
ATOM   4427 2HZ  LYS A 278      27.566  19.998 -16.386  1.00  0.00           H
ATOM   4428 3HZ  LYS A 278      26.427  20.998 -15.733  1.00  0.00           H
ATOM   4429  N   GLN A 279      28.741  21.511  -8.810  1.00  0.00           N
ATOM   4430  CA  GLN A 279      28.566  22.805  -8.151  1.00  0.00           C
ATOM   4431  C   GLN A 279      29.828  23.313  -7.473  1.00  0.00           C
ATOM   4432  O   GLN A 279      30.285  24.415  -7.783  1.00  0.00           O
ATOM   4433  CB  GLN A 279      27.444  22.717  -7.113  1.00  0.00           C
ATOM   4434  CG  GLN A 279      26.052  22.595  -7.711  1.00  0.00           C
ATOM   4435  CD  GLN A 279      24.984  22.395  -6.653  1.00  0.00           C
ATOM   4436  NE2 GLN A 279      23.725  22.537  -7.050  1.00  0.00           N
ATOM   4437  OE1 GLN A 279      25.286  22.113  -5.490  1.00  0.00           O
ATOM   4438  H   GLN A 279      28.113  20.753  -8.581  1.00  0.00           H
ATOM   4439  HA  GLN A 279      28.316  23.563  -8.893  1.00  0.00           H
ATOM   4440 1HB  GLN A 279      27.656  21.846  -6.493  1.00  0.00           H
ATOM   4441 2HB  GLN A 279      27.505  23.619  -6.505  1.00  0.00           H
ATOM   4442 1HG  GLN A 279      25.664  23.296  -8.450  1.00  0.00           H
ATOM   4443 2HG  GLN A 279      26.247  21.634  -8.190  1.00  0.00           H
ATOM   4444 1HE2 GLN A 279      22.976  22.416  -6.396  1.00  0.00           H
ATOM   4445 2HE2 GLN A 279      23.523  22.764  -8.004  1.00  0.00           H
ATOM   4446  N   PHE A 280      30.391  22.523  -6.552  1.00  0.00           N
ATOM   4447  CA  PHE A 280      31.601  22.960  -5.802  1.00  0.00           C
ATOM   4448  C   PHE A 280      32.792  23.057  -6.713  1.00  0.00           C
ATOM   4449  O   PHE A 280      33.585  23.972  -6.588  1.00  0.00           O
ATOM   4450  CB  PHE A 280      31.917  22.001  -4.653  1.00  0.00           C
ATOM   4451  CG  PHE A 280      33.115  22.403  -3.841  1.00  0.00           C
ATOM   4452  CD1 PHE A 280      32.982  23.258  -2.758  1.00  0.00           C
ATOM   4453  CD2 PHE A 280      34.378  21.925  -4.159  1.00  0.00           C
ATOM   4454  CE1 PHE A 280      34.084  23.629  -2.011  1.00  0.00           C
ATOM   4455  CE2 PHE A 280      35.481  22.293  -3.413  1.00  0.00           C
ATOM   4456  CZ  PHE A 280      35.333  23.146  -2.338  1.00  0.00           C
ATOM   4457  H   PHE A 280      29.993  21.616  -6.358  1.00  0.00           H
ATOM   4458  HA  PHE A 280      31.437  23.952  -5.381  1.00  0.00           H
ATOM   4459 1HB  PHE A 280      31.076  21.951  -3.963  1.00  0.00           H
ATOM   4460 2HB  PHE A 280      32.124  21.005  -5.043  1.00  0.00           H
ATOM   4461  HD1 PHE A 280      31.993  23.640  -2.499  1.00  0.00           H
ATOM   4462  HD2 PHE A 280      34.494  21.252  -5.008  1.00  0.00           H
ATOM   4463  HE1 PHE A 280      33.965  24.302  -1.163  1.00  0.00           H
ATOM   4464  HE2 PHE A 280      36.468  21.910  -3.672  1.00  0.00           H
ATOM   4465  HZ  PHE A 280      36.202  23.438  -1.749  1.00  0.00           H
ATOM   4466  N   ARG A 281      32.902  22.099  -7.626  1.00  0.00           N
ATOM   4467  CA  ARG A 281      33.956  22.092  -8.625  1.00  0.00           C
ATOM   4468  C   ARG A 281      34.005  23.434  -9.375  1.00  0.00           C
ATOM   4469  O   ARG A 281      35.072  24.015  -9.487  1.00  0.00           O
ATOM   4470  CB  ARG A 281      33.829  20.914  -9.578  1.00  0.00           C
ATOM   4471  CG  ARG A 281      34.993  20.740 -10.540  1.00  0.00           C
ATOM   4472  CD  ARG A 281      34.869  19.572 -11.450  1.00  0.00           C
ATOM   4473  NE  ARG A 281      34.582  18.315 -10.779  1.00  0.00           N
ATOM   4474  CZ  ARG A 281      33.427  17.631 -10.897  1.00  0.00           C
ATOM   4475  NH1 ARG A 281      32.437  18.094 -11.626  1.00  0.00           N
ATOM   4476  NH2 ARG A 281      33.309  16.490 -10.241  1.00  0.00           N
ATOM   4477  H   ARG A 281      32.223  21.350  -7.620  1.00  0.00           H
ATOM   4478  HA  ARG A 281      34.924  21.969  -8.139  1.00  0.00           H
ATOM   4479 1HB  ARG A 281      33.733  20.018  -8.967  1.00  0.00           H
ATOM   4480 2HB  ARG A 281      32.912  21.064 -10.149  1.00  0.00           H
ATOM   4481 1HG  ARG A 281      35.073  21.638 -11.155  1.00  0.00           H
ATOM   4482 2HG  ARG A 281      35.908  20.618  -9.959  1.00  0.00           H
ATOM   4483 1HD  ARG A 281      34.059  19.759 -12.155  1.00  0.00           H
ATOM   4484 2HD  ARG A 281      35.804  19.447 -11.995  1.00  0.00           H
ATOM   4485  HE  ARG A 281      35.161  17.773 -10.151  1.00  0.00           H
ATOM   4486 1HH1 ARG A 281      32.537  18.976 -12.108  1.00  0.00           H
ATOM   4487 2HH1 ARG A 281      31.580  17.567 -11.701  1.00  0.00           H
ATOM   4488 1HH2 ARG A 281      34.073  16.156  -9.670  1.00  0.00           H
ATOM   4489 2HH2 ARG A 281      32.454  15.957 -10.312  1.00  0.00           H
ATOM   4490  N   ASN A 282      32.848  23.896  -9.866  1.00  0.00           N
ATOM   4491  CA  ASN A 282      32.730  25.142 -10.650  1.00  0.00           C
ATOM   4492  C   ASN A 282      33.030  26.358  -9.790  1.00  0.00           C
ATOM   4493  O   ASN A 282      33.772  27.246 -10.207  1.00  0.00           O
ATOM   4494  CB  ASN A 282      31.360  25.284 -11.285  1.00  0.00           C
ATOM   4495  CG  ASN A 282      31.121  24.338 -12.429  1.00  0.00           C
ATOM   4496  ND2 ASN A 282      29.871  24.185 -12.783  1.00  0.00           N
ATOM   4497  OD1 ASN A 282      32.064  23.812 -13.031  1.00  0.00           O
ATOM   4498  H   ASN A 282      32.019  23.349  -9.684  1.00  0.00           H
ATOM   4499  HA  ASN A 282      33.464  25.142 -11.458  1.00  0.00           H
ATOM   4500 1HB  ASN A 282      30.461  25.333 -10.667  1.00  0.00           H
ATOM   4501 2HB  ASN A 282      31.577  26.274 -11.686  1.00  0.00           H
ATOM   4502 1HD2 ASN A 282      29.638  23.570 -13.537  1.00  0.00           H
ATOM   4503 2HD2 ASN A 282      29.149  24.681 -12.301  1.00  0.00           H
ATOM   4504  N   CYS A 283      32.445  26.392  -8.596  1.00  0.00           N
ATOM   4505  CA  CYS A 283      32.604  27.515  -7.681  1.00  0.00           C
ATOM   4506  C   CYS A 283      34.057  27.639  -7.215  1.00  0.00           C
ATOM   4507  O   CYS A 283      34.556  28.734  -7.089  1.00  0.00           O
ATOM   4508  CB  CYS A 283      31.691  27.132  -6.516  1.00  0.00           C
ATOM   4509  SG  CYS A 283      29.924  27.230  -6.884  1.00  0.00           S
ATOM   4510  H   CYS A 283      31.871  25.609  -8.318  1.00  0.00           H
ATOM   4511  HA  CYS A 283      32.262  28.463  -8.095  1.00  0.00           H
ATOM   4512 1HB  CYS A 283      31.880  26.101  -6.213  1.00  0.00           H
ATOM   4513 2HB  CYS A 283      31.861  27.797  -5.670  1.00  0.00           H
ATOM   4514  HG  CYS A 283      30.043  28.063  -7.913  1.00  0.00           H
ATOM   4515  N   MET A 284      34.710  26.504  -6.972  1.00  0.00           N
ATOM   4516  CA  MET A 284      36.143  26.469  -6.610  1.00  0.00           C
ATOM   4517  C   MET A 284      37.075  26.950  -7.699  1.00  0.00           C
ATOM   4518  O   MET A 284      37.982  27.730  -7.428  1.00  0.00           O
ATOM   4519  CB  MET A 284      36.542  25.050  -6.211  1.00  0.00           C
ATOM   4520  CG  MET A 284      37.975  24.915  -5.714  1.00  0.00           C
ATOM   4521  SD  MET A 284      38.372  23.236  -5.185  1.00  0.00           S
ATOM   4522  CE  MET A 284      40.031  23.464  -4.554  1.00  0.00           C
ATOM   4523  H   MET A 284      34.199  25.635  -7.041  1.00  0.00           H
ATOM   4524  HA  MET A 284      36.331  27.138  -5.771  1.00  0.00           H
ATOM   4525 1HB  MET A 284      35.854  24.736  -5.427  1.00  0.00           H
ATOM   4526 2HB  MET A 284      36.402  24.421  -7.091  1.00  0.00           H
ATOM   4527 1HG  MET A 284      38.644  25.202  -6.525  1.00  0.00           H
ATOM   4528 2HG  MET A 284      38.108  25.595  -4.874  1.00  0.00           H
ATOM   4529 1HE  MET A 284      40.417  22.512  -4.187  1.00  0.00           H
ATOM   4530 2HE  MET A 284      40.676  23.834  -5.351  1.00  0.00           H
ATOM   4531 3HE  MET A 284      40.013  24.186  -3.736  1.00  0.00           H
ATOM   4532  N   VAL A 285      36.850  26.482  -8.922  1.00  0.00           N
ATOM   4533  CA  VAL A 285      37.588  26.996 -10.098  1.00  0.00           C
ATOM   4534  C   VAL A 285      37.397  28.516 -10.336  1.00  0.00           C
ATOM   4535  O   VAL A 285      38.354  29.212 -10.677  1.00  0.00           O
ATOM   4536  CB  VAL A 285      37.171  26.244 -11.376  1.00  0.00           C
ATOM   4537  CG1 VAL A 285      37.737  26.934 -12.608  1.00  0.00           C
ATOM   4538  CG2 VAL A 285      37.633  24.796 -11.317  1.00  0.00           C
ATOM   4539  H   VAL A 285      36.158  25.757  -9.054  1.00  0.00           H
ATOM   4540  HA  VAL A 285      38.666  26.898  -9.964  1.00  0.00           H
ATOM   4541  HB  VAL A 285      36.082  26.227 -11.437  1.00  0.00           H
ATOM   4542 1HG1 VAL A 285      37.433  26.389 -13.502  1.00  0.00           H
ATOM   4543 2HG1 VAL A 285      37.359  27.955 -12.660  1.00  0.00           H
ATOM   4544 3HG1 VAL A 285      38.825  26.951 -12.548  1.00  0.00           H
ATOM   4545 1HG2 VAL A 285      37.330  24.280 -12.227  1.00  0.00           H
ATOM   4546 2HG2 VAL A 285      38.719  24.766 -11.226  1.00  0.00           H
ATOM   4547 3HG2 VAL A 285      37.183  24.305 -10.454  1.00  0.00           H
ATOM   4548  N   THR A 286      36.174  29.013 -10.153  1.00  0.00           N
ATOM   4549  CA  THR A 286      35.901  30.440 -10.257  1.00  0.00           C
ATOM   4550  C   THR A 286      36.734  31.174  -9.202  1.00  0.00           C
ATOM   4551  O   THR A 286      37.516  32.076  -9.533  1.00  0.00           O
ATOM   4552  CB  THR A 286      34.407  30.761 -10.060  1.00  0.00           C
ATOM   4553  CG2 THR A 286      34.170  32.262 -10.139  1.00  0.00           C
ATOM   4554  OG1 THR A 286      33.637  30.105 -11.075  1.00  0.00           O
ATOM   4555  H   THR A 286      35.415  28.382  -9.939  1.00  0.00           H
ATOM   4556  HA  THR A 286      36.204  30.804 -11.239  1.00  0.00           H
ATOM   4557  HB  THR A 286      34.092  30.396  -9.083  1.00  0.00           H
ATOM   4558  HG1 THR A 286      32.706  30.306 -10.950  1.00  0.00           H
ATOM   4559 1HG2 THR A 286      33.109  32.468  -9.997  1.00  0.00           H
ATOM   4560 2HG2 THR A 286      34.746  32.763  -9.362  1.00  0.00           H
ATOM   4561 3HG2 THR A 286      34.484  32.628 -11.116  1.00  0.00           H
ATOM   4562  N   THR A 287      36.552  30.781  -7.940  1.00  0.00           N
ATOM   4563  CA  THR A 287      37.301  31.346  -6.812  1.00  0.00           C
ATOM   4564  C   THR A 287      38.817  31.370  -7.039  1.00  0.00           C
ATOM   4565  O   THR A 287      39.456  32.372  -6.740  1.00  0.00           O
ATOM   4566  CB  THR A 287      37.013  30.568  -5.515  1.00  0.00           C
ATOM   4567  CG2 THR A 287      37.867  31.098  -4.374  1.00  0.00           C
ATOM   4568  OG1 THR A 287      35.628  30.702  -5.172  1.00  0.00           O
ATOM   4569  H   THR A 287      35.865  30.061  -7.761  1.00  0.00           H
ATOM   4570  HA  THR A 287      37.021  32.390  -6.669  1.00  0.00           H
ATOM   4571  HB  THR A 287      37.237  29.513  -5.677  1.00  0.00           H
ATOM   4572  HG1 THR A 287      35.551  31.087  -4.295  1.00  0.00           H
ATOM   4573 1HG2 THR A 287      37.650  30.535  -3.466  1.00  0.00           H
ATOM   4574 2HG2 THR A 287      38.922  30.986  -4.628  1.00  0.00           H
ATOM   4575 3HG2 THR A 287      37.643  32.151  -4.211  1.00  0.00           H
ATOM   4576  N   LEU A 288      39.375  30.273  -7.561  1.00  0.00           N
ATOM   4577  CA  LEU A 288      40.817  30.167  -7.841  1.00  0.00           C
ATOM   4578  C   LEU A 288      41.192  30.754  -9.222  1.00  0.00           C
ATOM   4579  O   LEU A 288      42.379  30.812  -9.567  1.00  0.00           O
ATOM   4580  CB  LEU A 288      41.256  28.700  -7.753  1.00  0.00           C
ATOM   4581  CG  LEU A 288      41.072  28.045  -6.378  1.00  0.00           C
ATOM   4582  CD1 LEU A 288      41.439  26.569  -6.450  1.00  0.00           C
ATOM   4583  CD2 LEU A 288      41.934  28.766  -5.353  1.00  0.00           C
ATOM   4584  H   LEU A 288      38.775  29.487  -7.768  1.00  0.00           H
ATOM   4585  HA  LEU A 288      41.376  30.751  -7.111  1.00  0.00           H
ATOM   4586 1HB  LEU A 288      40.562  28.263  -8.471  1.00  0.00           H
ATOM   4587 2HB  LEU A 288      42.278  28.562  -8.107  1.00  0.00           H
ATOM   4588  HG  LEU A 288      40.029  28.180  -6.093  1.00  0.00           H
ATOM   4589 1HD1 LEU A 288      41.306  26.112  -5.469  1.00  0.00           H
ATOM   4590 2HD1 LEU A 288      40.795  26.068  -7.173  1.00  0.00           H
ATOM   4591 3HD1 LEU A 288      42.480  26.467  -6.759  1.00  0.00           H
ATOM   4592 1HD2 LEU A 288      41.802  28.300  -4.376  1.00  0.00           H
ATOM   4593 2HD2 LEU A 288      42.981  28.702  -5.647  1.00  0.00           H
ATOM   4594 3HD2 LEU A 288      41.636  29.813  -5.298  1.00  0.00           H
ATOM   4595  N   CYS A 289      40.176  31.181  -9.994  1.00  0.00           N
ATOM   4596  CA  CYS A 289      40.332  31.755 -11.343  1.00  0.00           C
ATOM   4597  C   CYS A 289      41.173  30.900 -12.291  1.00  0.00           C
ATOM   4598  O   CYS A 289      42.140  31.385 -12.893  1.00  0.00           O
ATOM   4599  CB  CYS A 289      41.050  33.072 -11.050  1.00  0.00           C
ATOM   4600  SG  CYS A 289      40.118  34.219 -10.008  1.00  0.00           S
ATOM   4601  H   CYS A 289      39.249  31.091  -9.601  1.00  0.00           H
ATOM   4602  HA  CYS A 289      39.383  31.971 -11.834  1.00  0.00           H
ATOM   4603 1HB  CYS A 289      41.988  32.883 -10.528  1.00  0.00           H
ATOM   4604 2HB  CYS A 289      41.252  33.605 -11.980  1.00  0.00           H
ATOM   4605  HG  CYS A 289      41.040  35.178  -9.997  1.00  0.00           H
ATOM   4606  N   CYS A 290      40.787  29.631 -12.411  1.00  0.00           N
ATOM   4607  CA  CYS A 290      41.476  28.657 -13.267  1.00  0.00           C
ATOM   4608  C   CYS A 290      40.548  28.209 -14.407  1.00  0.00           C
ATOM   4609  O   CYS A 290      40.433  27.021 -14.722  1.00  0.00           O
ATOM   4610  CB  CYS A 290      41.763  27.500 -12.310  1.00  0.00           C
ATOM   4611  SG  CYS A 290      42.815  27.934 -10.905  1.00  0.00           S
ATOM   4612  H   CYS A 290      39.981  29.335 -11.881  1.00  0.00           H
ATOM   4613  HA  CYS A 290      42.423  29.023 -13.664  1.00  0.00           H
ATOM   4614 1HB  CYS A 290      40.832  27.122 -11.886  1.00  0.00           H
ATOM   4615 2HB  CYS A 290      42.278  26.696 -12.836  1.00  0.00           H
ATOM   4616  HG  CYS A 290      42.819  26.723 -10.356  1.00  0.00           H
HETATM    1  C1  LG1 X   1      41.359   8.974  18.543  1.00 20.00           C  
HETATM    2  C2  LG1 X   1      42.362   9.845  19.347  1.00 20.00           C  
HETATM    3  C3  LG1 X   1      41.665  10.915  20.172  1.00 20.00           C  
HETATM    4  C4  LG1 X   1      40.875  11.850  19.267  1.00 20.00           C  
HETATM    5  C5  LG1 X   1      40.088  11.152  18.177  1.00 20.00           C  
HETATM    6  C6  LG1 X   1      40.278   9.846  17.864  1.00 20.00           C  
HETATM    7  C7  LG1 X   1      39.460   9.170  16.858  1.00 20.00           C  
HETATM    8  C8  LG1 X   1      38.152   8.908  17.026  1.00 20.00           C  
HETATM    9  C9  LG1 X   1      37.269   8.219  16.080  1.00 20.00           C  
HETATM   10  C10 LG1 X   1      35.979   8.033  16.436  1.00 20.00           C  
HETATM   11  C11 LG1 X   1      34.940   7.367  15.674  1.00 20.00           C  
HETATM   12  H1  LG1 X   1      35.233   6.878  14.747  1.00 20.00           H  
HETATM   13  C12 LG1 X   1      33.644   7.254  16.015  1.00 20.00           C  
HETATM   14  H2  LG1 X   1      32.999   6.667  15.358  1.00 20.00           H  
HETATM   15  C13 LG1 X   1      32.971   7.796  17.190  1.00 20.00           C  
HETATM   16  C14 LG1 X   1      32.919   9.126  17.398  1.00 20.00           C  
HETATM   17  C15 LG1 X   1      32.272   9.860  18.530  1.00 20.00           C  
HETATM   18  C16 LG1 X   1      32.324   6.745  18.053  1.00 20.00           C  
HETATM   19  C17 LG1 X   1      37.874   7.774  14.768  1.00 20.00           C  
HETATM   20  C18 LG1 X   1      39.106  12.074  17.490  1.00 20.00           C  
HETATM   21  C19 LG1 X   1      42.198   8.171  17.521  1.00 20.00           C  
HETATM   22  C20 LG1 X   1      40.677   7.969  19.501  1.00 20.00           C  
HETATM   23  H3  LG1 X   1      42.971   9.215  20.009  1.00 20.00           H  
HETATM   24  H4  LG1 X   1      43.065  10.337  18.661  1.00 20.00           H  
HETATM   25  H5  LG1 X   1      40.999  10.455  20.911  1.00 20.00           H  
HETATM   26  H6  LG1 X   1      42.405  11.492  20.738  1.00 20.00           H  
HETATM   27  H7  LG1 X   1      40.195  12.441  19.894  1.00 20.00           H  
HETATM   28  H8  LG1 X   1      41.565  12.558  18.790  1.00 20.00           H  
HETATM   29  H9  LG1 X   1      39.991   8.856  15.962  1.00 20.00           H  
HETATM   30  H10 LG1 X   1      37.688   9.231  17.961  1.00 20.00           H  
HETATM   31  H11 LG1 X   1      35.659   8.403  17.411  1.00 20.00           H  
HETATM   32  H12 LG1 X   1      33.397   9.788  16.674  1.00 20.00           H  
HETATM   33  H13 LG1 X   1      31.864   9.208  19.304  1.00 20.00           H  
HETATM   34  H14 LG1 X   1      33.009  10.515  19.008  1.00 20.00           H  
HETATM   35  H15 LG1 X   1      31.460  10.486  18.148  1.00 20.00           H  
HETATM   36  H16 LG1 X   1      31.629   6.136  17.462  1.00 20.00           H  
HETATM   37  H17 LG1 X   1      31.753   7.159  18.886  1.00 20.00           H  
HETATM   38  H18 LG1 X   1      33.086   6.081  18.476  1.00 20.00           H  
HETATM   39  H19 LG1 X   1      38.668   7.040  14.942  1.00 20.00           H  
HETATM   40  H20 LG1 X   1      38.297   8.631  14.231  1.00 20.00           H  
HETATM   41  H21 LG1 X   1      37.158   7.310  14.087  1.00 20.00           H  
HETATM   42  H22 LG1 X   1      38.678  11.658  16.574  1.00 20.00           H  
HETATM   43  H23 LG1 X   1      39.607  13.005  17.202  1.00 20.00           H  
HETATM   44  H24 LG1 X   1      38.285  12.322  18.170  1.00 20.00           H  
HETATM   45  H25 LG1 X   1      41.601   7.411  17.004  1.00 20.00           H  
HETATM   46  H26 LG1 X   1      43.021   7.644  18.017  1.00 20.00           H  
HETATM   47  H27 LG1 X   1      42.635   8.830  16.761  1.00 20.00           H  
HETATM   48  H28 LG1 X   1      40.023   8.472  20.222  1.00 20.00           H  
HETATM   49  H29 LG1 X   1      41.421   7.397  20.067  1.00 20.00           H  
HETATM   50  H30 LG1 X   1      40.062   7.244  18.954  1.00 20.00           H  
TER                                                                             
