# Supplementary material for: Assessment and Challenges of Ligand Docking into Comparative Models of G-Protein Coupled Receptors
Source: PLoS One. 2013 Jul 2;8(7):e67302. doi: 10.1371/journal.pone.0067302 (PMC3699586; doi:10.1371/journal.pone.0067302)
Supplement: File S2 — Files for protocol capture. The input files necessary to carry out the steps outlined in the protocol capture in File S1 as well as the output files relating to the results found in the manuscript are provided in this attachment. (ZIP) [file pone.0067302.s015.zip › FileS2_GPCR_model_dock/rosetta_inputs/1u19A_confs.pdb]

HETATM    1  C1  LG1 X   1      41.359   8.974  18.543  1.00 20.00           C  
HETATM    2  C2  LG1 X   1      42.362   9.845  19.347  1.00 20.00           C  
HETATM    3  C3  LG1 X   1      41.665  10.915  20.172  1.00 20.00           C  
HETATM    4  C4  LG1 X   1      40.875  11.850  19.267  1.00 20.00           C  
HETATM    5  C5  LG1 X   1      40.088  11.152  18.177  1.00 20.00           C  
HETATM    6  C6  LG1 X   1      40.278   9.846  17.864  1.00 20.00           C  
HETATM    7  C7  LG1 X   1      39.460   9.170  16.858  1.00 20.00           C  
HETATM    8  C8  LG1 X   1      38.152   8.908  17.026  1.00 20.00           C  
HETATM    9  C9  LG1 X   1      37.269   8.219  16.080  1.00 20.00           C  
HETATM   10  C10 LG1 X   1      35.979   8.033  16.436  1.00 20.00           C  
HETATM   11  C11 LG1 X   1      34.940   7.367  15.674  1.00 20.00           C  
HETATM   12  H1  LG1 X   1      35.233   6.878  14.747  1.00 20.00           H  
HETATM   13  C12 LG1 X   1      33.644   7.254  16.015  1.00 20.00           C  
HETATM   14  H2  LG1 X   1      32.999   6.667  15.358  1.00 20.00           H  
HETATM   15  C13 LG1 X   1      32.971   7.796  17.190  1.00 20.00           C  
HETATM   16  C14 LG1 X   1      32.919   9.126  17.398  1.00 20.00           C  
HETATM   17  C15 LG1 X   1      32.272   9.860  18.530  1.00 20.00           C  
HETATM   18  C16 LG1 X   1      32.324   6.745  18.053  1.00 20.00           C  
HETATM   19  C17 LG1 X   1      37.874   7.774  14.768  1.00 20.00           C  
HETATM   20  C18 LG1 X   1      39.106  12.074  17.490  1.00 20.00           C  
HETATM   21  C19 LG1 X   1      42.198   8.171  17.521  1.00 20.00           C  
HETATM   22  C20 LG1 X   1      40.677   7.969  19.501  1.00 20.00           C  
HETATM   23  H3  LG1 X   1      42.971   9.215  20.009  1.00 20.00           H  
HETATM   24  H4  LG1 X   1      43.065  10.337  18.661  1.00 20.00           H  
HETATM   25  H5  LG1 X   1      40.999  10.455  20.911  1.00 20.00           H  
HETATM   26  H6  LG1 X   1      42.405  11.492  20.738  1.00 20.00           H  
HETATM   27  H7  LG1 X   1      40.195  12.441  19.894  1.00 20.00           H  
HETATM   28  H8  LG1 X   1      41.565  12.558  18.790  1.00 20.00           H  
HETATM   29  H9  LG1 X   1      39.991   8.856  15.962  1.00 20.00           H  
HETATM   30  H10 LG1 X   1      37.688   9.231  17.961  1.00 20.00           H  
HETATM   31  H11 LG1 X   1      35.659   8.403  17.411  1.00 20.00           H  
HETATM   32  H12 LG1 X   1      33.397   9.788  16.674  1.00 20.00           H  
HETATM   33  H13 LG1 X   1      31.864   9.208  19.304  1.00 20.00           H  
HETATM   34  H14 LG1 X   1      33.009  10.515  19.008  1.00 20.00           H  
HETATM   35  H15 LG1 X   1      31.460  10.486  18.148  1.00 20.00           H  
HETATM   36  H16 LG1 X   1      31.629   6.136  17.462  1.00 20.00           H  
HETATM   37  H17 LG1 X   1      31.753   7.159  18.886  1.00 20.00           H  
HETATM   38  H18 LG1 X   1      33.086   6.081  18.476  1.00 20.00           H  
HETATM   39  H19 LG1 X   1      38.668   7.040  14.942  1.00 20.00           H  
HETATM   40  H20 LG1 X   1      38.297   8.631  14.231  1.00 20.00           H  
HETATM   41  H21 LG1 X   1      37.158   7.310  14.087  1.00 20.00           H  
HETATM   42  H22 LG1 X   1      38.678  11.658  16.574  1.00 20.00           H  
HETATM   43  H23 LG1 X   1      39.607  13.005  17.202  1.00 20.00           H  
HETATM   44  H24 LG1 X   1      38.285  12.322  18.170  1.00 20.00           H  
HETATM   45  H25 LG1 X   1      41.601   7.411  17.004  1.00 20.00           H  
HETATM   46  H26 LG1 X   1      43.021   7.644  18.017  1.00 20.00           H  
HETATM   47  H27 LG1 X   1      42.635   8.830  16.761  1.00 20.00           H  
HETATM   48  H28 LG1 X   1      40.023   8.472  20.222  1.00 20.00           H  
HETATM   49  H29 LG1 X   1      41.421   7.397  20.067  1.00 20.00           H  
HETATM   50  H30 LG1 X   1      40.062   7.244  18.954  1.00 20.00           H  
TER                                                                             
HETATM    1  C1  LG1 X   1      37.518  12.501  18.792  1.00 20.00           C  
HETATM    2  C2  LG1 X   1      38.352  13.811  18.775  1.00 20.00           C  
HETATM    3  C3  LG1 X   1      39.793  13.572  18.351  1.00 20.00           C  
HETATM    4  C4  LG1 X   1      39.842  12.982  16.948  1.00 20.00           C  
HETATM    5  C5  LG1 X   1      38.823  11.892  16.690  1.00 20.00           C  
HETATM    6  C6  LG1 X   1      37.788  11.647  17.532  1.00 20.00           C  
HETATM    7  C7  LG1 X   1      36.855  10.545  17.303  1.00 20.00           C  
HETATM    8  C8  LG1 X   1      37.204   9.251  17.406  1.00 20.00           C  
HETATM    9  C9  LG1 X   1      36.328   8.090  17.214  1.00 20.00           C  
HETATM   10  C10 LG1 X   1      36.861   6.860  17.377  1.00 20.00           C  
HETATM   11  C11 LG1 X   1      36.185   5.582  17.257  1.00 20.00           C  
HETATM   12  H1  LG1 X   1      35.108   5.597  17.106  1.00 20.00           H  
HETATM   13  C12 LG1 X   1      36.750   4.365  17.354  1.00 20.00           C  
HETATM   14  H2  LG1 X   1      36.089   3.497  17.299  1.00 20.00           H  
HETATM   15  C13 LG1 X   1      38.156   4.037  17.559  1.00 20.00           C  
HETATM   16  C14 LG1 X   1      39.085   4.406  16.656  1.00 20.00           C  
HETATM   17  C15 LG1 X   1      40.560   4.154  16.691  1.00 20.00           C  
HETATM   18  C16 LG1 X   1      38.411   3.226  18.802  1.00 20.00           C  
HETATM   19  C17 LG1 X   1      34.891   8.364  16.839  1.00 20.00           C  
HETATM   20  C18 LG1 X   1      39.087  11.145  15.402  1.00 20.00           C  
HETATM   21  C19 LG1 X   1      37.884  11.683  20.052  1.00 20.00           C  
HETATM   22  C20 LG1 X   1      36.036  12.928  18.909  1.00 20.00           C  
HETATM   23  H3  LG1 X   1      37.901  14.534  18.080  1.00 20.00           H  
HETATM   24  H4  LG1 X   1      38.338  14.288  19.763  1.00 20.00           H  
HETATM   25  H5  LG1 X   1      40.350  14.516  18.371  1.00 20.00           H  
HETATM   26  H6  LG1 X   1      40.293  12.900  19.059  1.00 20.00           H  
HETATM   27  H7  LG1 X   1      39.679  13.783  16.215  1.00 20.00           H  
HETATM   28  H8  LG1 X   1      40.853  12.593  16.775  1.00 20.00           H  
HETATM   29  H9  LG1 X   1      35.834  10.840  17.074  1.00 20.00           H  
HETATM   30  H10 LG1 X   1      38.242   9.026  17.663  1.00 20.00           H  
HETATM   31  H11 LG1 X   1      37.917   6.791  17.645  1.00 20.00           H  
HETATM   32  H12 LG1 X   1      38.764   4.961  15.773  1.00 20.00           H  
HETATM   33  H13 LG1 X   1      41.094   5.106  16.597  1.00 20.00           H  
HETATM   34  H14 LG1 X   1      40.904   3.675  17.609  1.00 20.00           H  
HETATM   35  H15 LG1 X   1      40.846   3.520  15.847  1.00 20.00           H  
HETATM   36  H16 LG1 X   1      37.804   2.314  18.797  1.00 20.00           H  
HETATM   37  H17 LG1 X   1      38.150   3.807  19.694  1.00 20.00           H  
HETATM   38  H18 LG1 X   1      39.451   2.913  18.911  1.00 20.00           H  
HETATM   39  H19 LG1 X   1      34.387   8.923  17.636  1.00 20.00           H  
HETATM   40  H20 LG1 X   1      34.301   7.462  16.664  1.00 20.00           H  
HETATM   41  H21 LG1 X   1      34.840   8.948  15.913  1.00 20.00           H  
HETATM   42  H22 LG1 X   1      39.985  10.527  15.504  1.00 20.00           H  
HETATM   43  H23 LG1 X   1      39.250  11.856  14.584  1.00 20.00           H  
HETATM   44  H24 LG1 X   1      38.262  10.500  15.090  1.00 20.00           H  
HETATM   45  H25 LG1 X   1      37.791  12.292  20.958  1.00 20.00           H  
HETATM   46  H26 LG1 X   1      38.911  11.305  20.009  1.00 20.00           H  
HETATM   47  H27 LG1 X   1      37.223  10.818  20.177  1.00 20.00           H  
HETATM   48  H28 LG1 X   1      35.372  12.073  19.083  1.00 20.00           H  
HETATM   49  H29 LG1 X   1      35.696  13.439  18.000  1.00 20.00           H  
HETATM   50  H30 LG1 X   1      35.891  13.617  19.750  1.00 20.00           H  
TER                                                                             
HETATM    1  C1  LG1 X   1      37.801  12.628  17.181  1.00 20.00           C  
HETATM    2  C2  LG1 X   1      38.167  13.705  16.123  1.00 20.00           C  
HETATM    3  C3  LG1 X   1      38.919  13.118  14.940  1.00 20.00           C  
HETATM    4  C4  LG1 X   1      38.069  12.064  14.241  1.00 20.00           C  
HETATM    5  C5  LG1 X   1      37.347  11.119  15.179  1.00 20.00           C  
HETATM    6  C6  LG1 X   1      37.247  11.350  16.512  1.00 20.00           C  
HETATM    7  C7  LG1 X   1      36.608  10.391  17.411  1.00 20.00           C  
HETATM    8  C8  LG1 X   1      37.128   9.183  17.692  1.00 20.00           C  
HETATM    9  C9  LG1 X   1      36.563   8.176  18.595  1.00 20.00           C  
HETATM   10  C10 LG1 X   1      37.226   7.008  18.737  1.00 20.00           C  
HETATM   11  C11 LG1 X   1      36.848   5.870  19.554  1.00 20.00           C  
HETATM   12  H1  LG1 X   1      35.881   5.909  20.051  1.00 20.00           H  
HETATM   13  C12 LG1 X   1      37.558   4.742  19.734  1.00 20.00           C  
HETATM   14  H2  LG1 X   1      37.104   3.952  20.336  1.00 20.00           H  
HETATM   15  C13 LG1 X   1      38.871   4.408  19.195  1.00 20.00           C  
HETATM   16  C14 LG1 X   1      39.952   5.147  19.513  1.00 20.00           C  
HETATM   17  C15 LG1 X   1      41.367   4.954  19.068  1.00 20.00           C  
HETATM   18  C16 LG1 X   1      38.874   3.167  18.342  1.00 20.00           C  
HETATM   19  C17 LG1 X   1      35.277   8.528  19.307  1.00 20.00           C  
HETATM   20  C18 LG1 X   1      36.753   9.930  14.458  1.00 20.00           C  
HETATM   21  C19 LG1 X   1      39.063  12.270  17.999  1.00 20.00           C  
HETATM   22  C20 LG1 X   1      36.777  13.285  18.138  1.00 20.00           C  
HETATM   23  H3  LG1 X   1      37.254  14.189  15.750  1.00 20.00           H  
HETATM   24  H4  LG1 X   1      38.771  14.500  16.579  1.00 20.00           H  
HETATM   25  H5  LG1 X   1      39.176  13.912  14.228  1.00 20.00           H  
HETATM   26  H6  LG1 X   1      39.868  12.678  15.269  1.00 20.00           H  
HETATM   27  H7  LG1 X   1      37.319  12.565  13.615  1.00 20.00           H  
HETATM   28  H8  LG1 X   1      38.718  11.493  13.566  1.00 20.00           H  
HETATM   29  H9  LG1 X   1      35.685  10.733  17.875  1.00 20.00           H  
HETATM   30  H10 LG1 X   1      38.067   8.913  17.206  1.00 20.00           H  
HETATM   31  H11 LG1 X   1      38.149   6.872  18.170  1.00 20.00           H  
HETATM   32  H12 LG1 X   1      39.822   6.004  20.175  1.00 20.00           H  
HETATM   33  H13 LG1 X   1      41.496   4.152  18.340  1.00 20.00           H  
HETATM   34  H14 LG1 X   1      41.733   5.877  18.608  1.00 20.00           H  
HETATM   35  H15 LG1 X   1      41.999   4.733  19.934  1.00 20.00           H  
HETATM   36  H16 LG1 X   1      39.871   2.873  18.007  1.00 20.00           H  
HETATM   37  H17 LG1 X   1      38.261   3.320  17.447  1.00 20.00           H  
HETATM   38  H18 LG1 X   1      38.463   2.316  18.898  1.00 20.00           H  
HETATM   39  H19 LG1 X   1      34.472   8.695  18.583  1.00 20.00           H  
HETATM   40  H20 LG1 X   1      35.407   9.438  19.905  1.00 20.00           H  
HETATM   41  H21 LG1 X   1      34.928   7.756  19.995  1.00 20.00           H  
HETATM   42  H22 LG1 X   1      36.186  10.269  13.583  1.00 20.00           H  
HETATM   43  H23 LG1 X   1      36.060   9.347  15.069  1.00 20.00           H  
HETATM   44  H24 LG1 X   1      37.550   9.263  14.113  1.00 20.00           H  
HETATM   45  H25 LG1 X   1      38.824  11.616  18.846  1.00 20.00           H  
HETATM   46  H26 LG1 X   1      39.534  13.170  18.412  1.00 20.00           H  
HETATM   47  H27 LG1 X   1      39.812  11.753  17.390  1.00 20.00           H  
HETATM   48  H28 LG1 X   1      36.568  12.657  19.011  1.00 20.00           H  
HETATM   49  H29 LG1 X   1      35.827  13.481  17.628  1.00 20.00           H  
HETATM   50  H30 LG1 X   1      37.154  14.242  18.518  1.00 20.00           H  
TER                                                                             
HETATM    1  C1  LG1 X   1      41.393   9.490  17.514  1.00 20.00           C  
HETATM    2  C2  LG1 X   1      42.465  10.401  16.856  1.00 20.00           C  
HETATM    3  C3  LG1 X   1      41.848  11.592  16.139  1.00 20.00           C  
HETATM    4  C4  LG1 X   1      40.912  11.119  15.034  1.00 20.00           C  
HETATM    5  C5  LG1 X   1      40.011   9.966  15.427  1.00 20.00           C  
HETATM    6  C6  LG1 X   1      40.202   9.245  16.559  1.00 20.00           C  
HETATM    7  C7  LG1 X   1      39.281   8.182  16.957  1.00 20.00           C  
HETATM    8  C8  LG1 X   1      38.017   8.412  17.355  1.00 20.00           C  
HETATM    9  C9  LG1 X   1      37.040   7.408  17.789  1.00 20.00           C  
HETATM   10  C10 LG1 X   1      35.807   7.834  18.138  1.00 20.00           C  
HETATM   11  C11 LG1 X   1      34.684   7.026  18.577  1.00 20.00           C  
HETATM   12  H1  LG1 X   1      34.803   5.945  18.547  1.00 20.00           H  
HETATM   13  C12 LG1 X   1      33.485   7.476  18.984  1.00 20.00           C  
HETATM   14  H2  LG1 X   1      32.723   6.732  19.226  1.00 20.00           H  
HETATM   15  C13 LG1 X   1      33.039   8.858  19.120  1.00 20.00           C  
HETATM   16  C14 LG1 X   1      33.652   9.695  19.979  1.00 20.00           C  
HETATM   17  C15 LG1 X   1      33.334  11.130  20.258  1.00 20.00           C  
HETATM   18  C16 LG1 X   1      31.836   9.189  18.277  1.00 20.00           C  
HETATM   19  C17 LG1 X   1      37.495   5.968  17.817  1.00 20.00           C  
HETATM   20  C18 LG1 X   1      38.915   9.717  14.415  1.00 20.00           C  
HETATM   21  C19 LG1 X   1      42.115   8.179  17.906  1.00 20.00           C  
HETATM   22  C20 LG1 X   1      40.880  10.163  18.808  1.00 20.00           C  
HETATM   23  H3  LG1 X   1      43.178  10.760  17.609  1.00 20.00           H  
HETATM   24  H4  LG1 X   1      43.052   9.824  16.128  1.00 20.00           H  
HETATM   25  H5  LG1 X   1      41.302  12.225  16.849  1.00 20.00           H  
HETATM   26  H6  LG1 X   1      42.637  12.219  15.707  1.00 20.00           H  
HETATM   27  H7  LG1 X   1      40.303  11.973  14.713  1.00 20.00           H  
HETATM   28  H8  LG1 X   1      41.508  10.808  14.167  1.00 20.00           H  
HETATM   29  H9  LG1 X   1      39.697   7.177  16.943  1.00 20.00           H  
HETATM   30  H10 LG1 X   1      37.671   9.448  17.363  1.00 20.00           H  
HETATM   31  H11 LG1 X   1      35.599   8.904  18.078  1.00 20.00           H  
HETATM   32  H12 LG1 X   1      34.494   9.320  20.564  1.00 20.00           H  
HETATM   33  H13 LG1 X   1      34.232  11.738  20.109  1.00 20.00           H  
HETATM   34  H14 LG1 X   1      32.550  11.541  19.619  1.00 20.00           H  
HETATM   35  H15 LG1 X   1      33.017  11.243  21.300  1.00 20.00           H  
HETATM   36  H16 LG1 X   1      31.012   8.499  18.494  1.00 20.00           H  
HETATM   37  H17 LG1 X   1      32.084   9.103  17.213  1.00 20.00           H  
HETATM   38  H18 LG1 X   1      31.455  10.199  18.442  1.00 20.00           H  
HETATM   39  H19 LG1 X   1      37.768   5.632  16.810  1.00 20.00           H  
HETATM   40  H20 LG1 X   1      36.737   5.273  18.186  1.00 20.00           H  
HETATM   41  H21 LG1 X   1      38.364   5.853  18.475  1.00 20.00           H  
HETATM   42  H22 LG1 X   1      38.184  10.532  14.445  1.00 20.00           H  
HETATM   43  H23 LG1 X   1      38.383   8.775  14.566  1.00 20.00           H  
HETATM   44  H24 LG1 X   1      39.341   9.675  13.406  1.00 20.00           H  
HETATM   45  H25 LG1 X   1      42.424   7.615  17.019  1.00 20.00           H  
HETATM   46  H26 LG1 X   1      41.481   7.525  18.516  1.00 20.00           H  
HETATM   47  H27 LG1 X   1      43.014   8.389  18.497  1.00 20.00           H  
HETATM   48  H28 LG1 X   1      41.712  10.434  19.468  1.00 20.00           H  
HETATM   49  H29 LG1 X   1      40.223   9.494  19.377  1.00 20.00           H  
HETATM   50  H30 LG1 X   1      40.312  11.075  18.597  1.00 20.00           H  
TER                                                                             
HETATM    1  C1  LG1 X   1      40.410  11.384  18.713  1.00 20.00           C  
HETATM    2  C2  LG1 X   1      41.878  11.309  18.213  1.00 20.00           C  
HETATM    3  C3  LG1 X   1      42.706  10.309  19.003  1.00 20.00           C  
HETATM    4  C4  LG1 X   1      42.107   8.913  18.894  1.00 20.00           C  
HETATM    5  C5  LG1 X   1      40.596   8.860  19.007  1.00 20.00           C  
HETATM    6  C6  LG1 X   1      39.821   9.970  18.920  1.00 20.00           C  
HETATM    7  C7  LG1 X   1      38.364   9.911  19.026  1.00 20.00           C  
HETATM    8  C8  LG1 X   1      37.576   9.314  18.114  1.00 20.00           C  
HETATM    9  C9  LG1 X   1      36.112   9.243  18.134  1.00 20.00           C  
HETATM   10  C10 LG1 X   1      35.493   8.611  17.114  1.00 20.00           C  
HETATM   11  C11 LG1 X   1      34.066   8.437  16.917  1.00 20.00           C  
HETATM   12  H1  LG1 X   1      33.399   8.941  17.613  1.00 20.00           H  
HETATM   13  C12 LG1 X   1      33.473   7.742  15.931  1.00 20.00           C  
HETATM   14  H2  LG1 X   1      32.382   7.757  15.889  1.00 20.00           H  
HETATM   15  C13 LG1 X   1      34.103   6.975  14.862  1.00 20.00           C  
HETATM   16  C14 LG1 X   1      34.888   5.918  15.147  1.00 20.00           C  
HETATM   17  C15 LG1 X   1      35.606   5.015  14.193  1.00 20.00           C  
HETATM   18  C16 LG1 X   1      33.734   7.450  13.481  1.00 20.00           C  
HETATM   19  C17 LG1 X   1      35.405   9.881  19.308  1.00 20.00           C  
HETATM   20  C18 LG1 X   1      40.085   7.455  19.237  1.00 20.00           C  
HETATM   21  C19 LG1 X   1      40.363  12.161  20.049  1.00 20.00           C  
HETATM   22  C20 LG1 X   1      39.629  12.197  17.654  1.00 20.00           C  
HETATM   23  H3  LG1 X   1      41.898  11.019  17.153  1.00 20.00           H  
HETATM   24  H4  LG1 X   1      42.352  12.297  18.269  1.00 20.00           H  
HETATM   25  H5  LG1 X   1      43.735  10.296  18.626  1.00 20.00           H  
HETATM   26  H6  LG1 X   1      42.766  10.610  20.055  1.00 20.00           H  
HETATM   27  H7  LG1 X   1      42.390   8.473  17.929  1.00 20.00           H  
HETATM   28  H8  LG1 X   1      42.563   8.289  19.673  1.00 20.00           H  
HETATM   29  H9  LG1 X   1      37.942  10.438  19.879  1.00 20.00           H  
HETATM   30  H10 LG1 X   1      38.064   8.834  17.262  1.00 20.00           H  
HETATM   31  H11 LG1 X   1      36.115   8.185  16.324  1.00 20.00           H  
HETATM   32  H12 LG1 X   1      35.047   5.652  16.193  1.00 20.00           H  
HETATM   33  H13 LG1 X   1      35.523   5.321  13.149  1.00 20.00           H  
HETATM   34  H14 LG1 X   1      36.671   4.992  14.446  1.00 20.00           H  
HETATM   35  H15 LG1 X   1      35.214   3.997  14.282  1.00 20.00           H  
HETATM   36  H16 LG1 X   1      34.104   8.469  13.319  1.00 20.00           H  
HETATM   37  H17 LG1 X   1      32.645   7.456  13.355  1.00 20.00           H  
HETATM   38  H18 LG1 X   1      34.142   6.825  12.684  1.00 20.00           H  
HETATM   39  H19 LG1 X   1      35.753   9.442  20.250  1.00 20.00           H  
HETATM   40  H20 LG1 X   1      34.321   9.752  19.292  1.00 20.00           H  
HETATM   41  H21 LG1 X   1      35.597  10.959  19.330  1.00 20.00           H  
HETATM   42  H22 LG1 X   1      39.021   7.405  19.480  1.00 20.00           H  
HETATM   43  H23 LG1 X   1      40.614   6.995  20.079  1.00 20.00           H  
HETATM   44  H24 LG1 X   1      40.259   6.844  18.346  1.00 20.00           H  
HETATM   45  H25 LG1 X   1      39.333  12.362  20.363  1.00 20.00           H  
HETATM   46  H26 LG1 X   1      40.867  13.130  19.958  1.00 20.00           H  
HETATM   47  H27 LG1 X   1      40.848  11.609  20.861  1.00 20.00           H  
HETATM   48  H28 LG1 X   1      38.605  12.420  17.977  1.00 20.00           H  
HETATM   49  H29 LG1 X   1      39.570  11.658  16.701  1.00 20.00           H  
HETATM   50  H30 LG1 X   1      40.117  13.160  17.460  1.00 20.00           H  
TER                                                                             
HETATM    1  C1  LG1 X   1      41.081  10.697  17.374  1.00 20.00           C  
HETATM    2  C2  LG1 X   1      42.405   9.991  17.772  1.00 20.00           C  
HETATM    3  C3  LG1 X   1      42.969   9.144  16.643  1.00 20.00           C  
HETATM    4  C4  LG1 X   1      41.974   8.066  16.233  1.00 20.00           C  
HETATM    5  C5  LG1 X   1      40.534   8.533  16.146  1.00 20.00           C  
HETATM    6  C6  LG1 X   1      40.120   9.716  16.664  1.00 20.00           C  
HETATM    7  C7  LG1 X   1      38.729  10.157  16.580  1.00 20.00           C  
HETATM    8  C8  LG1 X   1      37.716   9.546  17.220  1.00 20.00           C  
HETATM    9  C9  LG1 X   1      36.306   9.949  17.211  1.00 20.00           C  
HETATM   10  C10 LG1 X   1      35.432   9.214  17.934  1.00 20.00           C  
HETATM   11  C11 LG1 X   1      34.006   9.436  18.086  1.00 20.00           C  
HETATM   12  H1  LG1 X   1      33.590  10.340  17.647  1.00 20.00           H  
HETATM   13  C12 LG1 X   1      33.141   8.651  18.753  1.00 20.00           C  
HETATM   14  H2  LG1 X   1      32.106   8.990  18.825  1.00 20.00           H  
HETATM   15  C13 LG1 X   1      33.409   7.393  19.439  1.00 20.00           C  
HETATM   16  C14 LG1 X   1      33.866   6.324  18.759  1.00 20.00           C  
HETATM   17  C15 LG1 X   1      34.188   4.961  19.285  1.00 20.00           C  
HETATM   18  C16 LG1 X   1      33.069   7.422  20.906  1.00 20.00           C  
HETATM   19  C17 LG1 X   1      35.936  11.157  16.382  1.00 20.00           C  
HETATM   20  C18 LG1 X   1      39.652   7.544  15.416  1.00 20.00           C  
HETATM   21  C19 LG1 X   1      40.480  11.267  18.681  1.00 20.00           C  
HETATM   22  C20 LG1 X   1      41.396  11.881  16.431  1.00 20.00           C  
HETATM   23  H3  LG1 X   1      43.155  10.730  18.081  1.00 20.00           H  
HETATM   24  H4  LG1 X   1      42.237   9.342  18.643  1.00 20.00           H  
HETATM   25  H5  LG1 X   1      43.216   9.773  15.781  1.00 20.00           H  
HETATM   26  H6  LG1 X   1      43.907   8.673  16.961  1.00 20.00           H  
HETATM   27  H7  LG1 X   1      42.295   7.661  15.265  1.00 20.00           H  
HETATM   28  H8  LG1 X   1      42.019   7.239  16.953  1.00 20.00           H  
HETATM   29  H9  LG1 X   1      38.567  11.063  15.999  1.00 20.00           H  
HETATM   30  H10 LG1 X   1      37.954   8.663  17.815  1.00 20.00           H  
HETATM   31  H11 LG1 X   1      35.820   8.360  18.490  1.00 20.00           H  
HETATM   32  H12 LG1 X   1      34.038   6.422  17.685  1.00 20.00           H  
HETATM   33  H13 LG1 X   1      35.217   4.700  19.016  1.00 20.00           H  
HETATM   34  H14 LG1 X   1      34.101   4.874  20.369  1.00 20.00           H  
HETATM   35  H15 LG1 X   1      33.521   4.222  18.830  1.00 20.00           H  
HETATM   36  H16 LG1 X   1      33.708   8.141  21.430  1.00 20.00           H  
HETATM   37  H17 LG1 X   1      33.194   6.456  21.400  1.00 20.00           H  
HETATM   38  H18 LG1 X   1      32.024   7.720  21.053  1.00 20.00           H  
HETATM   39  H19 LG1 X   1      34.867  11.377  16.375  1.00 20.00           H  
HETATM   40  H20 LG1 X   1      36.226  11.007  15.336  1.00 20.00           H  
HETATM   41  H21 LG1 X   1      36.442  12.051  16.763  1.00 20.00           H  
HETATM   42  H22 LG1 X   1      40.098   7.283  14.450  1.00 20.00           H  
HETATM   43  H23 LG1 X   1      38.649   7.920  15.200  1.00 20.00           H  
HETATM   44  H24 LG1 X   1      39.550   6.628  16.007  1.00 20.00           H  
HETATM   45  H25 LG1 X   1      41.213  11.888  19.210  1.00 20.00           H  
HETATM   46  H26 LG1 X   1      40.173  10.464  19.361  1.00 20.00           H  
HETATM   47  H27 LG1 X   1      39.606  11.900  18.491  1.00 20.00           H  
HETATM   48  H28 LG1 X   1      41.770  11.542  15.459  1.00 20.00           H  
HETATM   49  H29 LG1 X   1      42.154  12.541  16.868  1.00 20.00           H  
HETATM   50  H30 LG1 X   1      40.507  12.493  16.242  1.00 20.00           H  
TER                                                                             
HETATM    1  C1  LG1 X   1      39.090  11.968  15.915  1.00 20.00           C  
HETATM    2  C2  LG1 X   1      38.939  12.197  14.388  1.00 20.00           C  
HETATM    3  C3  LG1 X   1      37.632  12.888  14.035  1.00 20.00           C  
HETATM    4  C4  LG1 X   1      36.444  12.056  14.499  1.00 20.00           C  
HETATM    5  C5  LG1 X   1      36.597  11.444  15.878  1.00 20.00           C  
HETATM    6  C6  LG1 X   1      37.789  11.394  16.523  1.00 20.00           C  
HETATM    7  C7  LG1 X   1      37.931  10.799  17.851  1.00 20.00           C  
HETATM    8  C8  LG1 X   1      37.766   9.488  18.099  1.00 20.00           C  
HETATM    9  C9  LG1 X   1      37.922   8.815  19.393  1.00 20.00           C  
HETATM   10  C10 LG1 X   1      37.697   7.484  19.447  1.00 20.00           C  
HETATM   11  C11 LG1 X   1      37.774   6.622  20.611  1.00 20.00           C  
HETATM   12  H1  LG1 X   1      37.949   7.095  21.575  1.00 20.00           H  
HETATM   13  C12 LG1 X   1      37.611   5.287  20.631  1.00 20.00           C  
HETATM   14  H2  LG1 X   1      37.640   4.790  21.603  1.00 20.00           H  
HETATM   15  C13 LG1 X   1      37.361   4.393  19.507  1.00 20.00           C  
HETATM   16  C14 LG1 X   1      38.261   4.274  18.511  1.00 20.00           C  
HETATM   17  C15 LG1 X   1      38.183   3.410  17.292  1.00 20.00           C  
HETATM   18  C16 LG1 X   1      36.076   3.616  19.628  1.00 20.00           C  
HETATM   19  C17 LG1 X   1      38.333   9.668  20.570  1.00 20.00           C  
HETATM   20  C18 LG1 X   1      35.286  10.928  16.428  1.00 20.00           C  
HETATM   21  C19 LG1 X   1      40.295  11.012  16.097  1.00 20.00           C  
HETATM   22  C20 LG1 X   1      39.431  13.309  16.604  1.00 20.00           C  
HETATM   23  H3  LG1 X   1      39.778  12.792  14.005  1.00 20.00           H  
HETATM   24  H4  LG1 X   1      38.978  11.235  13.858  1.00 20.00           H  
HETATM   25  H5  LG1 X   1      37.592  13.884  14.491  1.00 20.00           H  
HETATM   26  H6  LG1 X   1      37.570  13.041  12.951  1.00 20.00           H  
HETATM   27  H7  LG1 X   1      35.552  12.694  14.470  1.00 20.00           H  
HETATM   28  H8  LG1 X   1      36.273  11.240  13.784  1.00 20.00           H  
HETATM   29  H9  LG1 X   1      38.236  11.489  18.635  1.00 20.00           H  
HETATM   30  H10 LG1 X   1      37.490   8.846  17.260  1.00 20.00           H  
HETATM   31  H11 LG1 X   1      37.407   6.977  18.525  1.00 20.00           H  
HETATM   32  H12 LG1 X   1      39.175   4.868  18.560  1.00 20.00           H  
HETATM   33  H13 LG1 X   1      38.311   4.029  16.398  1.00 20.00           H  
HETATM   34  H14 LG1 X   1      38.990   2.671  17.311  1.00 20.00           H  
HETATM   35  H15 LG1 X   1      37.236   2.877  17.189  1.00 20.00           H  
HETATM   36  H16 LG1 X   1      35.932   2.888  18.827  1.00 20.00           H  
HETATM   37  H17 LG1 X   1      35.218   4.297  19.608  1.00 20.00           H  
HETATM   38  H18 LG1 X   1      36.051   3.059  20.572  1.00 20.00           H  
HETATM   39  H19 LG1 X   1      38.471   9.106  21.496  1.00 20.00           H  
HETATM   40  H20 LG1 X   1      37.574  10.432  20.773  1.00 20.00           H  
HETATM   41  H21 LG1 X   1      39.288  10.167  20.368  1.00 20.00           H  
HETATM   42  H22 LG1 X   1      34.519  11.708  16.366  1.00 20.00           H  
HETATM   43  H23 LG1 X   1      35.333  10.626  17.477  1.00 20.00           H  
HETATM   44  H24 LG1 X   1      34.949  10.067  15.842  1.00 20.00           H  
HETATM   45  H25 LG1 X   1      41.182  11.399  15.581  1.00 20.00           H  
HETATM   46  H26 LG1 X   1      40.080  10.019  15.686  1.00 20.00           H  
HETATM   47  H27 LG1 X   1      40.569  10.889  17.150  1.00 20.00           H  
HETATM   48  H28 LG1 X   1      39.688  13.167  17.660  1.00 20.00           H  
HETATM   49  H29 LG1 X   1      38.593  14.013  16.565  1.00 20.00           H  
HETATM   50  H30 LG1 X   1      40.292  13.790  16.125  1.00 20.00           H  
TER                                                                             
HETATM    1  C1  LG1 X   1      39.147  12.276  18.478  1.00 20.00           C  
HETATM    2  C2  LG1 X   1      39.018  13.523  17.563  1.00 20.00           C  
HETATM    3  C3  LG1 X   1      40.157  13.623  16.561  1.00 20.00           C  
HETATM    4  C4  LG1 X   1      40.192  12.392  15.665  1.00 20.00           C  
HETATM    5  C5  LG1 X   1      39.966  11.077  16.385  1.00 20.00           C  
HETATM    6  C6  LG1 X   1      39.488  11.014  17.653  1.00 20.00           C  
HETATM    7  C7  LG1 X   1      39.269   9.742  18.339  1.00 20.00           C  
HETATM    8  C8  LG1 X   1      38.336   8.848  17.967  1.00 20.00           C  
HETATM    9  C9  LG1 X   1      38.036   7.571  18.623  1.00 20.00           C  
HETATM   10  C10 LG1 X   1      37.068   6.796  18.088  1.00 20.00           C  
HETATM   11  C11 LG1 X   1      36.619   5.497  18.553  1.00 20.00           C  
HETATM   12  H1  LG1 X   1      37.168   5.040  19.374  1.00 20.00           H  
HETATM   13  C12 LG1 X   1      35.607   4.771  18.045  1.00 20.00           C  
HETATM   14  H2  LG1 X   1      35.433   3.781  18.473  1.00 20.00           H  
HETATM   15  C13 LG1 X   1      34.707   5.119  16.953  1.00 20.00           C  
HETATM   16  C14 LG1 X   1      33.898   6.193  17.046  1.00 20.00           C  
HETATM   17  C15 LG1 X   1      32.912   6.698  16.040  1.00 20.00           C  
HETATM   18  C16 LG1 X   1      34.747   4.146  15.804  1.00 20.00           C  
HETATM   19  C17 LG1 X   1      38.835   7.224  19.857  1.00 20.00           C  
HETATM   20  C18 LG1 X   1      40.345   9.884  15.536  1.00 20.00           C  
HETATM   21  C19 LG1 X   1      40.257  12.521  19.525  1.00 20.00           C  
HETATM   22  C20 LG1 X   1      37.799  12.142  19.226  1.00 20.00           C  
HETATM   23  H3  LG1 X   1      38.070  13.486  17.010  1.00 20.00           H  
HETATM   24  H4  LG1 X   1      38.985  14.439  18.167  1.00 20.00           H  
HETATM   25  H5  LG1 X   1      40.034  14.521  15.944  1.00 20.00           H  
HETATM   26  H6  LG1 X   1      41.115  13.734  17.082  1.00 20.00           H  
HETATM   27  H7  LG1 X   1      39.422  12.489  14.888  1.00 20.00           H  
HETATM   28  H8  LG1 X   1      41.160  12.376  15.150  1.00 20.00           H  
HETATM   29  H9  LG1 X   1      39.886   9.583  19.221  1.00 20.00           H  
HETATM   30  H10 LG1 X   1      37.731   9.086  17.089  1.00 20.00           H  
HETATM   31  H11 LG1 X   1      36.559   7.158  17.193  1.00 20.00           H  
HETATM   32  H12 LG1 X   1      33.938   6.800  17.952  1.00 20.00           H  
HETATM   33  H13 LG1 X   1      31.900   6.641  16.455  1.00 20.00           H  
HETATM   34  H14 LG1 X   1      33.127   7.747  15.813  1.00 20.00           H  
HETATM   35  H15 LG1 X   1      32.923   6.149  15.097  1.00 20.00           H  
HETATM   36  H16 LG1 X   1      34.015   4.364  15.024  1.00 20.00           H  
HETATM   37  H17 LG1 X   1      34.544   3.128  16.155  1.00 20.00           H  
HETATM   38  H18 LG1 X   1      35.738   4.155  15.335  1.00 20.00           H  
HETATM   39  H19 LG1 X   1      38.542   6.280  20.322  1.00 20.00           H  
HETATM   40  H20 LG1 X   1      38.711   7.996  20.624  1.00 20.00           H  
HETATM   41  H21 LG1 X   1      39.900   7.138  19.612  1.00 20.00           H  
HETATM   42  H22 LG1 X   1      41.358  10.010  15.140  1.00 20.00           H  
HETATM   43  H23 LG1 X   1      39.654   9.792  14.691  1.00 20.00           H  
HETATM   44  H24 LG1 X   1      40.343   8.935  16.078  1.00 20.00           H  
HETATM   45  H25 LG1 X   1      40.283  11.727  20.280  1.00 20.00           H  
HETATM   46  H26 LG1 X   1      40.095  13.465  20.058  1.00 20.00           H  
HETATM   47  H27 LG1 X   1      41.251  12.565  19.066  1.00 20.00           H  
HETATM   48  H28 LG1 X   1      36.983  11.898  18.536  1.00 20.00           H  
HETATM   49  H29 LG1 X   1      37.536  13.080  19.730  1.00 20.00           H  
HETATM   50  H30 LG1 X   1      37.830  11.365  19.998  1.00 20.00           H  
TER                                                                             
HETATM    1  C1  LG1 X   1      37.253   9.976  15.067  1.00 20.00           C  
HETATM    2  C2  LG1 X   1      36.638  10.171  13.654  1.00 20.00           C  
HETATM    3  C3  LG1 X   1      35.238  10.760  13.710  1.00 20.00           C  
HETATM    4  C4  LG1 X   1      34.306   9.840  14.488  1.00 20.00           C  
HETATM    5  C5  LG1 X   1      34.903   9.274  15.760  1.00 20.00           C  
HETATM    6  C6  LG1 X   1      36.226   9.358  16.044  1.00 20.00           C  
HETATM    7  C7  LG1 X   1      36.776   8.869  17.305  1.00 20.00           C  
HETATM    8  C8  LG1 X   1      36.512   9.428  18.499  1.00 20.00           C  
HETATM    9  C9  LG1 X   1      37.068   8.967  19.768  1.00 20.00           C  
HETATM   10  C10 LG1 X   1      38.392   8.747  19.897  1.00 20.00           C  
HETATM   11  C11 LG1 X   1      39.096   8.319  21.090  1.00 20.00           C  
HETATM   12  H1  LG1 X   1      38.520   8.243  22.010  1.00 20.00           H  
HETATM   13  C12 LG1 X   1      40.408   8.037  21.184  1.00 20.00           C  
HETATM   14  H2  LG1 X   1      40.800   7.782  22.171  1.00 20.00           H  
HETATM   15  C13 LG1 X   1      41.411   8.058  20.125  1.00 20.00           C  
HETATM   16  C14 LG1 X   1      41.296   7.249  19.054  1.00 20.00           C  
HETATM   17  C15 LG1 X   1      42.216   7.132  17.880  1.00 20.00           C  
HETATM   18  C16 LG1 X   1      42.554   9.000  20.396  1.00 20.00           C  
HETATM   19  C17 LG1 X   1      36.030   8.823  20.851  1.00 20.00           C  
HETATM   20  C18 LG1 X   1      33.868   8.605  16.637  1.00 20.00           C  
HETATM   21  C19 LG1 X   1      38.504   9.085  14.881  1.00 20.00           C  
HETATM   22  C20 LG1 X   1      37.716  11.347  15.613  1.00 20.00           C  
HETATM   23  H3  LG1 X   1      37.281  10.818  13.043  1.00 20.00           H  
HETATM   24  H4  LG1 X   1      36.589   9.206  13.130  1.00 20.00           H  
HETATM   25  H5  LG1 X   1      35.259  11.753  14.174  1.00 20.00           H  
HETATM   26  H6  LG1 X   1      34.850  10.900  12.694  1.00 20.00           H  
HETATM   27  H7  LG1 X   1      33.392  10.399  14.724  1.00 20.00           H  
HETATM   28  H8  LG1 X   1      34.011   9.001  13.845  1.00 20.00           H  
HETATM   29  H9  LG1 X   1      37.460   8.024  17.231  1.00 20.00           H  
HETATM   30  H10 LG1 X   1      35.822  10.269  18.563  1.00 20.00           H  
HETATM   31  H11 LG1 X   1      39.025   8.922  19.026  1.00 20.00           H  
HETATM   32  H12 LG1 X   1      40.435   6.581  18.993  1.00 20.00           H  
HETATM   33  H13 LG1 X   1      43.033   7.856  17.885  1.00 20.00           H  
HETATM   34  H14 LG1 X   1      42.651   6.128  17.850  1.00 20.00           H  
HETATM   35  H15 LG1 X   1      41.648   7.284  16.956  1.00 20.00           H  
HETATM   36  H16 LG1 X   1      43.345   8.951  19.644  1.00 20.00           H  
HETATM   37  H17 LG1 X   1      43.020   8.771  21.361  1.00 20.00           H  
HETATM   38  H18 LG1 X   1      42.194  10.035  20.425  1.00 20.00           H  
HETATM   39  H19 LG1 X   1      35.605   9.800  21.105  1.00 20.00           H  
HETATM   40  H20 LG1 X   1      36.418   8.385  21.773  1.00 20.00           H  
HETATM   41  H21 LG1 X   1      35.215   8.172  20.513  1.00 20.00           H  
HETATM   42  H22 LG1 X   1      33.261   7.916  16.040  1.00 20.00           H  
HETATM   43  H23 LG1 X   1      33.205   9.357  17.075  1.00 20.00           H  
HETATM   44  H24 LG1 X   1      34.297   8.013  17.450  1.00 20.00           H  
HETATM   45  H25 LG1 X   1      39.164   9.493  14.106  1.00 20.00           H  
HETATM   46  H26 LG1 X   1      38.227   8.068  14.579  1.00 20.00           H  
HETATM   47  H27 LG1 X   1      39.100   9.013  15.798  1.00 20.00           H  
HETATM   48  H28 LG1 X   1      38.375  11.854  14.899  1.00 20.00           H  
HETATM   49  H29 LG1 X   1      38.278  11.239  16.548  1.00 20.00           H  
HETATM   50  H30 LG1 X   1      36.870  12.013  15.816  1.00 20.00           H  
TER                                                                             
HETATM    1  C1  LG1 X   1      39.531   7.126  16.628  1.00 20.00           C  
HETATM    2  C2  LG1 X   1      40.367   5.831  16.447  1.00 20.00           C  
HETATM    3  C3  LG1 X   1      41.535   5.758  17.418  1.00 20.00           C  
HETATM    4  C4  LG1 X   1      41.031   5.777  18.856  1.00 20.00           C  
HETATM    5  C5  LG1 X   1      39.932   6.786  19.122  1.00 20.00           C  
HETATM    6  C6  LG1 X   1      39.271   7.422  18.124  1.00 20.00           C  
HETATM    7  C7  LG1 X   1      38.263   8.442  18.396  1.00 20.00           C  
HETATM    8  C8  LG1 X   1      38.543   9.640  18.937  1.00 20.00           C  
HETATM    9  C9  LG1 X   1      37.553  10.681  19.198  1.00 20.00           C  
HETATM   10  C10 LG1 X   1      36.680  11.052  18.240  1.00 20.00           C  
HETATM   11  C11 LG1 X   1      35.664  12.082  18.334  1.00 20.00           C  
HETATM   12  H1  LG1 X   1      35.646  12.686  19.239  1.00 20.00           H  
HETATM   13  C12 LG1 X   1      34.755  12.394  17.392  1.00 20.00           C  
HETATM   14  H2  LG1 X   1      34.091  13.237  17.591  1.00 20.00           H  
HETATM   15  C13 LG1 X   1      34.553  11.762  16.093  1.00 20.00           C  
HETATM   16  C14 LG1 X   1      34.220  10.459  16.007  1.00 20.00           C  
HETATM   17  C15 LG1 X   1      33.974   9.646  14.776  1.00 20.00           C  
HETATM   18  C16 LG1 X   1      34.694  12.711  14.932  1.00 20.00           C  
HETATM   19  C17 LG1 X   1      37.664  11.271  20.581  1.00 20.00           C  
HETATM   20  C18 LG1 X   1      39.662   6.971  20.598  1.00 20.00           C  
HETATM   21  C19 LG1 X   1      40.292   8.315  15.998  1.00 20.00           C  
HETATM   22  C20 LG1 X   1      38.221   6.917  15.831  1.00 20.00           C  
HETATM   23  H3  LG1 X   1      39.731   4.948  16.602  1.00 20.00           H  
HETATM   24  H4  LG1 X   1      40.745   5.759  15.419  1.00 20.00           H  
HETATM   25  H5  LG1 X   1      42.110   4.841  17.244  1.00 20.00           H  
HETATM   26  H6  LG1 X   1      42.224   6.593  17.251  1.00 20.00           H  
HETATM   27  H7  LG1 X   1      40.652   4.781  19.117  1.00 20.00           H  
HETATM   28  H8  LG1 X   1      41.884   5.976  19.515  1.00 20.00           H  
HETATM   29  H9  LG1 X   1      37.244   8.196  18.099  1.00 20.00           H  
HETATM   30  H10 LG1 X   1      39.565   9.874  19.236  1.00 20.00           H  
HETATM   31  H11 LG1 X   1      36.740  10.550  17.274  1.00 20.00           H  
HETATM   32  H12 LG1 X   1      34.111   9.886  16.930  1.00 20.00           H  
HETATM   33  H13 LG1 X   1      34.167  10.184  13.846  1.00 20.00           H  
HETATM   34  H14 LG1 X   1      34.624   8.765  14.786  1.00 20.00           H  
HETATM   35  H15 LG1 X   1      32.936   9.302  14.761  1.00 20.00           H  
HETATM   36  H16 LG1 X   1      34.021  13.568  15.051  1.00 20.00           H  
HETATM   37  H17 LG1 X   1      34.459  12.255  13.968  1.00 20.00           H  
HETATM   38  H18 LG1 X   1      35.722  13.088  14.874  1.00 20.00           H  
HETATM   39  H19 LG1 X   1      37.619  10.479  21.338  1.00 20.00           H  
HETATM   40  H20 LG1 X   1      36.867  11.978  20.820  1.00 20.00           H  
HETATM   41  H21 LG1 X   1      38.618  11.799  20.695  1.00 20.00           H  
HETATM   42  H22 LG1 X   1      39.550   5.995  21.083  1.00 20.00           H  
HETATM   43  H23 LG1 X   1      38.746   7.528  20.810  1.00 20.00           H  
HETATM   44  H24 LG1 X   1      40.499   7.496  21.070  1.00 20.00           H  
HETATM   45  H25 LG1 X   1      41.209   8.551  16.548  1.00 20.00           H  
HETATM   46  H26 LG1 X   1      39.679   9.224  15.981  1.00 20.00           H  
HETATM   47  H27 LG1 X   1      40.573   8.098  14.960  1.00 20.00           H  
HETATM   48  H28 LG1 X   1      37.596   6.141  16.289  1.00 20.00           H  
HETATM   49  H29 LG1 X   1      38.435   6.605  14.801  1.00 20.00           H  
HETATM   50  H30 LG1 X   1      37.625   7.834  15.766  1.00 20.00           H  
TER                                                                             
HETATM    1  C1  LG1 X   1      40.260   9.246  16.374  1.00 20.00           C  
HETATM    2  C2  LG1 X   1      41.609   9.883  15.946  1.00 20.00           C  
HETATM    3  C3  LG1 X   1      42.742   9.525  16.895  1.00 20.00           C  
HETATM    4  C4  LG1 X   1      42.430  10.004  18.307  1.00 20.00           C  
HETATM    5  C5  LG1 X   1      41.002   9.769  18.756  1.00 20.00           C  
HETATM    6  C6  LG1 X   1      40.013   9.433  17.890  1.00 20.00           C  
HETATM    7  C7  LG1 X   1      38.637   9.212  18.325  1.00 20.00           C  
HETATM    8  C8  LG1 X   1      37.846  10.174  18.830  1.00 20.00           C  
HETATM    9  C9  LG1 X   1      36.459   9.975  19.240  1.00 20.00           C  
HETATM   10  C10 LG1 X   1      35.583   9.357  18.422  1.00 20.00           C  
HETATM   11  C11 LG1 X   1      34.176   9.113  18.670  1.00 20.00           C  
HETATM   12  H1  LG1 X   1      33.747   9.540  19.574  1.00 20.00           H  
HETATM   13  C12 LG1 X   1      33.331   8.436  17.872  1.00 20.00           C  
HETATM   14  H2  LG1 X   1      32.282   8.388  18.173  1.00 20.00           H  
HETATM   15  C13 LG1 X   1      33.626   7.768  16.610  1.00 20.00           C  
HETATM   16  C14 LG1 X   1      34.511   6.753  16.560  1.00 20.00           C  
HETATM   17  C15 LG1 X   1      34.937   5.955  15.369  1.00 20.00           C  
HETATM   18  C16 LG1 X   1      32.817   8.286  15.450  1.00 20.00           C  
HETATM   19  C17 LG1 X   1      36.154  10.556  20.598  1.00 20.00           C  
HETATM   20  C18 LG1 X   1      40.832   9.937  20.249  1.00 20.00           C  
HETATM   21  C19 LG1 X   1      39.166   9.920  15.512  1.00 20.00           C  
HETATM   22  C20 LG1 X   1      40.276   7.737  16.039  1.00 20.00           C  
HETATM   23  H3  LG1 X   1      41.875   9.569  14.929  1.00 20.00           H  
HETATM   24  H4  LG1 X   1      41.514  10.977  15.914  1.00 20.00           H  
HETATM   25  H5  LG1 X   1      42.911   8.442  16.895  1.00 20.00           H  
HETATM   26  H6  LG1 X   1      43.676   9.984  16.551  1.00 20.00           H  
HETATM   27  H7  LG1 X   1      43.126   9.505  18.993  1.00 20.00           H  
HETATM   28  H8  LG1 X   1      42.635  11.080  18.376  1.00 20.00           H  
HETATM   29  H9  LG1 X   1      38.248   8.207  18.165  1.00 20.00           H  
HETATM   30  H10 LG1 X   1      38.242  11.179  18.980  1.00 20.00           H  
HETATM   31  H11 LG1 X   1      35.947   9.014  17.452  1.00 20.00           H  
HETATM   32  H12 LG1 X   1      35.005   6.446  17.483  1.00 20.00           H  
HETATM   33  H13 LG1 X   1      36.028   5.990  15.279  1.00 20.00           H  
HETATM   34  H14 LG1 X   1      34.641   4.909  15.500  1.00 20.00           H  
HETATM   35  H15 LG1 X   1      34.519   6.311  14.426  1.00 20.00           H  
HETATM   36  H16 LG1 X   1      32.976   7.726  14.526  1.00 20.00           H  
HETATM   37  H17 LG1 X   1      33.072   9.332  15.247  1.00 20.00           H  
HETATM   38  H18 LG1 X   1      31.745   8.231  15.673  1.00 20.00           H  
HETATM   39  H19 LG1 X   1      35.149  10.323  20.956  1.00 20.00           H  
HETATM   40  H20 LG1 X   1      36.252  11.647  20.577  1.00 20.00           H  
HETATM   41  H21 LG1 X   1      36.853  10.162  21.345  1.00 20.00           H  
HETATM   42  H22 LG1 X   1      39.857   9.618  20.624  1.00 20.00           H  
HETATM   43  H23 LG1 X   1      40.975  10.987  20.526  1.00 20.00           H  
HETATM   44  H24 LG1 X   1      41.577   9.336  20.783  1.00 20.00           H  
HETATM   45  H25 LG1 X   1      39.061  10.983  15.761  1.00 20.00           H  
HETATM   46  H26 LG1 X   1      38.186   9.446  15.643  1.00 20.00           H  
HETATM   47  H27 LG1 X   1      39.411   9.853  14.446  1.00 20.00           H  
HETATM   48  H28 LG1 X   1      40.990   7.187  16.661  1.00 20.00           H  
HETATM   49  H29 LG1 X   1      40.550   7.570  14.991  1.00 20.00           H  
HETATM   50  H30 LG1 X   1      39.292   7.279  16.190  1.00 20.00           H  
TER                                                                             
HETATM    1  C1  LG1 X   1      37.203  11.532  16.619  1.00 20.00           C  
HETATM    2  C2  LG1 X   1      36.763  12.604  15.587  1.00 20.00           C  
HETATM    3  C3  LG1 X   1      37.946  13.237  14.873  1.00 20.00           C  
HETATM    4  C4  LG1 X   1      38.752  12.180  14.129  1.00 20.00           C  
HETATM    5  C5  LG1 X   1      38.967  10.891  14.896  1.00 20.00           C  
HETATM    6  C6  LG1 X   1      38.268  10.585  16.017  1.00 20.00           C  
HETATM    7  C7  LG1 X   1      38.475   9.340  16.751  1.00 20.00           C  
HETATM    8  C8  LG1 X   1      38.187   8.123  16.259  1.00 20.00           C  
HETATM    9  C9  LG1 X   1      38.360   6.872  16.992  1.00 20.00           C  
HETATM   10  C10 LG1 X   1      37.879   6.738  18.245  1.00 20.00           C  
HETATM   11  C11 LG1 X   1      37.943   5.559  19.085  1.00 20.00           C  
HETATM   12  H1  LG1 X   1      38.347   4.651  18.642  1.00 20.00           H  
HETATM   13  C12 LG1 X   1      37.517   5.462  20.358  1.00 20.00           C  
HETATM   14  H2  LG1 X   1      37.583   4.484  20.839  1.00 20.00           H  
HETATM   15  C13 LG1 X   1      36.935   6.506  21.193  1.00 20.00           C  
HETATM   16  C14 LG1 X   1      37.638   7.615  21.496  1.00 20.00           C  
HETATM   17  C15 LG1 X   1      37.211   8.782  22.331  1.00 20.00           C  
HETATM   18  C16 LG1 X   1      35.554   6.177  21.695  1.00 20.00           C  
HETATM   19  C17 LG1 X   1      39.066   5.809  16.189  1.00 20.00           C  
HETATM   20  C18 LG1 X   1      40.041  10.024  14.275  1.00 20.00           C  
HETATM   21  C19 LG1 X   1      37.785  12.232  17.869  1.00 20.00           C  
HETATM   22  C20 LG1 X   1      35.918  10.779  17.042  1.00 20.00           C  
HETATM   23  H3  LG1 X   1      36.103  12.151  14.833  1.00 20.00           H  
HETATM   24  H4  LG1 X   1      36.173  13.389  16.078  1.00 20.00           H  
HETATM   25  H5  LG1 X   1      37.593  13.995  14.163  1.00 20.00           H  
HETATM   26  H6  LG1 X   1      38.588  13.761  15.590  1.00 20.00           H  
HETATM   27  H7  LG1 X   1      38.242  11.934  13.188  1.00 20.00           H  
HETATM   28  H8  LG1 X   1      39.719  12.622  13.859  1.00 20.00           H  
HETATM   29  H9  LG1 X   1      38.836   9.450  17.773  1.00 20.00           H  
HETATM   30  H10 LG1 X   1      37.820   8.024  15.237  1.00 20.00           H  
HETATM   31  H11 LG1 X   1      37.363   7.592  18.686  1.00 20.00           H  
HETATM   32  H12 LG1 X   1      38.649   7.718  21.098  1.00 20.00           H  
HETATM   33  H13 LG1 X   1      37.848   8.852  23.219  1.00 20.00           H  
HETATM   34  H14 LG1 X   1      37.330   9.705  21.754  1.00 20.00           H  
HETATM   35  H15 LG1 X   1      36.172   8.732  22.660  1.00 20.00           H  
HETATM   36  H16 LG1 X   1      34.853   6.104  20.856  1.00 20.00           H  
HETATM   37  H17 LG1 X   1      35.155   6.921  22.388  1.00 20.00           H  
HETATM   38  H18 LG1 X   1      35.556   5.218  22.225  1.00 20.00           H  
HETATM   39  H19 LG1 X   1      39.290   4.906  16.762  1.00 20.00           H  
HETATM   40  H20 LG1 X   1      40.023   6.188  15.814  1.00 20.00           H  
HETATM   41  H21 LG1 X   1      38.455   5.511  15.330  1.00 20.00           H  
HETATM   42  H22 LG1 X   1      40.332   9.170  14.890  1.00 20.00           H  
HETATM   43  H23 LG1 X   1      40.952  10.611  14.114  1.00 20.00           H  
HETATM   44  H24 LG1 X   1      39.700   9.645  13.306  1.00 20.00           H  
HETATM   45  H25 LG1 X   1      38.733  12.735  17.652  1.00 20.00           H  
HETATM   46  H26 LG1 X   1      37.972  11.519  18.680  1.00 20.00           H  
HETATM   47  H27 LG1 X   1      37.090  12.985  18.257  1.00 20.00           H  
HETATM   48  H28 LG1 X   1      35.501  10.204  16.207  1.00 20.00           H  
HETATM   49  H29 LG1 X   1      35.147  11.482  17.379  1.00 20.00           H  
HETATM   50  H30 LG1 X   1      36.100  10.086  17.871  1.00 20.00           H  
TER                                                                             
HETATM    1  C1  LG1 X   1      37.653   7.535  19.889  1.00 20.00           C  
HETATM    2  C2  LG1 X   1      37.914   6.658  21.144  1.00 20.00           C  
HETATM    3  C3  LG1 X   1      38.805   7.355  22.160  1.00 20.00           C  
HETATM    4  C4  LG1 X   1      40.159   7.679  21.542  1.00 20.00           C  
HETATM    5  C5  LG1 X   1      40.090   8.242  20.138  1.00 20.00           C  
HETATM    6  C6  LG1 X   1      38.955   8.208  19.395  1.00 20.00           C  
HETATM    7  C7  LG1 X   1      38.885   8.817  18.070  1.00 20.00           C  
HETATM    8  C8  LG1 X   1      38.947  10.143  17.858  1.00 20.00           C  
HETATM    9  C9  LG1 X   1      38.857  10.779  16.547  1.00 20.00           C  
HETATM   10  C10 LG1 X   1      37.873  10.445  15.687  1.00 20.00           C  
HETATM   11  C11 LG1 X   1      37.648  10.987  14.361  1.00 20.00           C  
HETATM   12  H1  LG1 X   1      38.385  11.688  13.976  1.00 20.00           H  
HETATM   13  C12 LG1 X   1      36.631  10.682  13.535  1.00 20.00           C  
HETATM   14  H2  LG1 X   1      36.635  11.135  12.542  1.00 20.00           H  
HETATM   15  C13 LG1 X   1      35.514   9.777  13.779  1.00 20.00           C  
HETATM   16  C14 LG1 X   1      34.641  10.016  14.778  1.00 20.00           C  
HETATM   17  C15 LG1 X   1      33.445   9.210  15.174  1.00 20.00           C  
HETATM   18  C16 LG1 X   1      35.429   8.643  12.791  1.00 20.00           C  
HETATM   19  C17 LG1 X   1      39.913  11.833  16.328  1.00 20.00           C  
HETATM   20  C18 LG1 X   1      41.412   8.810  19.675  1.00 20.00           C  
HETATM   21  C19 LG1 X   1      37.030   6.602  18.824  1.00 20.00           C  
HETATM   22  C20 LG1 X   1      36.615   8.626  20.238  1.00 20.00           C  
HETATM   23  H3  LG1 X   1      36.965   6.382  21.622  1.00 20.00           H  
HETATM   24  H4  LG1 X   1      38.394   5.715  20.849  1.00 20.00           H  
HETATM   25  H5  LG1 X   1      38.328   8.273  22.521  1.00 20.00           H  
HETATM   26  H6  LG1 X   1      38.947   6.712  23.036  1.00 20.00           H  
HETATM   27  H7  LG1 X   1      40.675   8.389  22.201  1.00 20.00           H  
HETATM   28  H8  LG1 X   1      40.770   6.768  21.516  1.00 20.00           H  
HETATM   29  H9  LG1 X   1      38.739   8.131  17.237  1.00 20.00           H  
HETATM   30  H10 LG1 X   1      39.097  10.818  18.701  1.00 20.00           H  
HETATM   31  H11 LG1 X   1      37.161   9.680  16.000  1.00 20.00           H  
HETATM   32  H12 LG1 X   1      34.792  10.898  15.403  1.00 20.00           H  
HETATM   33  H13 LG1 X   1      33.334   8.280  14.614  1.00 20.00           H  
HETATM   34  H14 LG1 X   1      33.518   8.947  16.234  1.00 20.00           H  
HETATM   35  H15 LG1 X   1      32.536   9.803  15.033  1.00 20.00           H  
HETATM   36  H16 LG1 X   1      35.395   9.028  11.766  1.00 20.00           H  
HETATM   37  H17 LG1 X   1      34.544   8.018  12.923  1.00 20.00           H  
HETATM   38  H18 LG1 X   1      36.306   7.993  12.885  1.00 20.00           H  
HETATM   39  H19 LG1 X   1      39.836  12.338  15.363  1.00 20.00           H  
HETATM   40  H20 LG1 X   1      40.912  11.385  16.380  1.00 20.00           H  
HETATM   41  H21 LG1 X   1      39.845  12.609  17.100  1.00 20.00           H  
HETATM   42  H22 LG1 X   1      42.216   8.090  19.866  1.00 20.00           H  
HETATM   43  H23 LG1 X   1      41.638   9.731  20.223  1.00 20.00           H  
HETATM   44  H24 LG1 X   1      41.445   9.034  18.606  1.00 20.00           H  
HETATM   45  H25 LG1 X   1      36.171   6.058  19.234  1.00 20.00           H  
HETATM   46  H26 LG1 X   1      37.756   5.859  18.472  1.00 20.00           H  
HETATM   47  H27 LG1 X   1      36.667   7.156  17.951  1.00 20.00           H  
HETATM   48  H28 LG1 X   1      37.012   9.355  20.953  1.00 20.00           H  
HETATM   49  H29 LG1 X   1      35.713   8.186  20.678  1.00 20.00           H  
HETATM   50  H30 LG1 X   1      36.299   9.182  19.348  1.00 20.00           H  
TER                                                                             
HETATM    1  C1  LG1 X   1      35.630  10.674  17.198  1.00 20.00           C  
HETATM    2  C2  LG1 X   1      34.494  11.568  16.632  1.00 20.00           C  
HETATM    3  C3  LG1 X   1      35.029  12.813  15.943  1.00 20.00           C  
HETATM    4  C4  LG1 X   1      35.929  12.428  14.776  1.00 20.00           C  
HETATM    5  C5  LG1 X   1      36.893  11.298  15.074  1.00 20.00           C  
HETATM    6  C6  LG1 X   1      36.784  10.521  16.180  1.00 20.00           C  
HETATM    7  C7  LG1 X   1      37.761   9.481  16.489  1.00 20.00           C  
HETATM    8  C8  LG1 X   1      39.035   9.738  16.833  1.00 20.00           C  
HETATM    9  C9  LG1 X   1      40.026   8.720  17.168  1.00 20.00           C  
HETATM   10  C10 LG1 X   1      39.733   7.740  18.048  1.00 20.00           C  
HETATM   11  C11 LG1 X   1      40.606   6.667  18.486  1.00 20.00           C  
HETATM   12  H1  LG1 X   1      41.581   6.590  18.009  1.00 20.00           H  
HETATM   13  C12 LG1 X   1      40.317   5.728  19.403  1.00 20.00           C  
HETATM   14  H2  LG1 X   1      41.064   4.951  19.581  1.00 20.00           H  
HETATM   15  C13 LG1 X   1      39.097   5.580  20.189  1.00 20.00           C  
HETATM   16  C14 LG1 X   1      38.711   6.546  21.045  1.00 20.00           C  
HETATM   17  C15 LG1 X   1      37.503   6.571  21.927  1.00 20.00           C  
HETATM   18  C16 LG1 X   1      38.401   4.262  19.978  1.00 20.00           C  
HETATM   19  C17 LG1 X   1      41.352   8.938  16.485  1.00 20.00           C  
HETATM   20  C18 LG1 X   1      37.948  11.139  14.003  1.00 20.00           C  
HETATM   21  C19 LG1 X   1      36.178  11.310  18.497  1.00 20.00           C  
HETATM   22  C20 LG1 X   1      34.981   9.318  17.564  1.00 20.00           C  
HETATM   23  H3  LG1 X   1      33.896  10.999  15.907  1.00 20.00           H  
HETATM   24  H4  LG1 X   1      33.804  11.863  17.432  1.00 20.00           H  
HETATM   25  H5  LG1 X   1      34.196  13.425  15.576  1.00 20.00           H  
HETATM   26  H6  LG1 X   1      35.582  13.436  16.655  1.00 20.00           H  
HETATM   27  H7  LG1 X   1      35.305  12.131  13.923  1.00 20.00           H  
HETATM   28  H8  LG1 X   1      36.488  13.320  14.466  1.00 20.00           H  
HETATM   29  H9  LG1 X   1      37.393   8.457  16.462  1.00 20.00           H  
HETATM   30  H10 LG1 X   1      39.392  10.769  16.852  1.00 20.00           H  
HETATM   31  H11 LG1 X   1      38.734   7.730  18.485  1.00 20.00           H  
HETATM   32  H12 LG1 X   1      39.327   7.443  21.133  1.00 20.00           H  
HETATM   33  H13 LG1 X   1      37.812   6.586  22.977  1.00 20.00           H  
HETATM   34  H14 LG1 X   1      36.927   7.481  21.730  1.00 20.00           H  
HETATM   35  H15 LG1 X   1      36.833   5.722  21.782  1.00 20.00           H  
HETATM   36  H16 LG1 X   1      39.086   3.429  20.172  1.00 20.00           H  
HETATM   37  H17 LG1 X   1      38.046   4.181  18.945  1.00 20.00           H  
HETATM   38  H18 LG1 X   1      37.537   4.118  20.632  1.00 20.00           H  
HETATM   39  H19 LG1 X   1      42.111   8.200  16.752  1.00 20.00           H  
HETATM   40  H20 LG1 X   1      41.759   9.922  16.744  1.00 20.00           H  
HETATM   41  H21 LG1 X   1      41.229   8.894  15.396  1.00 20.00           H  
HETATM   42  H22 LG1 X   1      38.647  11.982  14.037  1.00 20.00           H  
HETATM   43  H23 LG1 X   1      37.477  11.122  13.013  1.00 20.00           H  
HETATM   44  H24 LG1 X   1      38.525  10.215  14.087  1.00 20.00           H  
HETATM   45  H25 LG1 X   1      35.368  11.517  19.206  1.00 20.00           H  
HETATM   46  H26 LG1 X   1      36.699  12.254  18.302  1.00 20.00           H  
HETATM   47  H27 LG1 X   1      36.886  10.645  19.005  1.00 20.00           H  
HETATM   48  H28 LG1 X   1      34.653   8.780  16.667  1.00 20.00           H  
HETATM   49  H29 LG1 X   1      34.102   9.465  18.203  1.00 20.00           H  
HETATM   50  H30 LG1 X   1      35.668   8.666  18.115  1.00 20.00           H  
TER                                                                             
HETATM    1  C1  LG1 X   1      38.855  11.454  16.800  1.00 20.00           C  
HETATM    2  C2  LG1 X   1      38.922  13.004  16.731  1.00 20.00           C  
HETATM    3  C3  LG1 X   1      38.348  13.548  15.433  1.00 20.00           C  
HETATM    4  C4  LG1 X   1      36.888  13.140  15.280  1.00 20.00           C  
HETATM    5  C5  LG1 X   1      36.586  11.705  15.667  1.00 20.00           C  
HETATM    6  C6  LG1 X   1      37.465  10.939  16.360  1.00 20.00           C  
HETATM    7  C7  LG1 X   1      37.168   9.559  16.736  1.00 20.00           C  
HETATM    8  C8  LG1 X   1      36.206   9.212  17.608  1.00 20.00           C  
HETATM    9  C9  LG1 X   1      35.917   7.843  18.024  1.00 20.00           C  
HETATM   10  C10 LG1 X   1      36.910   7.025  18.431  1.00 20.00           C  
HETATM   11  C11 LG1 X   1      36.785   5.652  18.878  1.00 20.00           C  
HETATM   12  H1  LG1 X   1      35.801   5.193  18.814  1.00 20.00           H  
HETATM   13  C12 LG1 X   1      37.778   4.868  19.335  1.00 20.00           C  
HETATM   14  H2  LG1 X   1      37.531   3.833  19.581  1.00 20.00           H  
HETATM   15  C13 LG1 X   1      39.183   5.211  19.520  1.00 20.00           C  
HETATM   16  C14 LG1 X   1      39.546   6.186  20.376  1.00 20.00           C  
HETATM   17  C15 LG1 X   1      40.925   6.672  20.694  1.00 20.00           C  
HETATM   18  C16 LG1 X   1      40.125   4.344  18.725  1.00 20.00           C  
HETATM   19  C17 LG1 X   1      34.446   7.514  17.996  1.00 20.00           C  
HETATM   20  C18 LG1 X   1      35.227  11.252  15.183  1.00 20.00           C  
HETATM   21  C19 LG1 X   1      39.942  10.852  15.881  1.00 20.00           C  
HETATM   22  C20 LG1 X   1      39.190  11.067  18.261  1.00 20.00           C  
HETATM   23  H3  LG1 X   1      38.364  13.441  17.570  1.00 20.00           H  
HETATM   24  H4  LG1 X   1      39.959  13.347  16.841  1.00 20.00           H  
HETATM   25  H5  LG1 X   1      38.425  14.641  15.420  1.00 20.00           H  
HETATM   26  H6  LG1 X   1      38.929  13.186  14.577  1.00 20.00           H  
HETATM   27  H7  LG1 X   1      36.263  13.796  15.898  1.00 20.00           H  
HETATM   28  H8  LG1 X   1      36.596  13.315  14.237  1.00 20.00           H  
HETATM   29  H9  LG1 X   1      37.821   8.802  16.305  1.00 20.00           H  
HETATM   30  H10 LG1 X   1      35.563   9.981  18.038  1.00 20.00           H  
HETATM   31  H11 LG1 X   1      37.927   7.418  18.424  1.00 20.00           H  
HETATM   32  H12 LG1 X   1      38.765   6.717  20.923  1.00 20.00           H  
HETATM   33  H13 LG1 X   1      41.150   6.479  21.748  1.00 20.00           H  
HETATM   34  H14 LG1 X   1      41.706   6.210  20.089  1.00 20.00           H  
HETATM   35  H15 LG1 X   1      40.977   7.753  20.529  1.00 20.00           H  
HETATM   36  H16 LG1 X   1      41.178   4.546  18.930  1.00 20.00           H  
HETATM   37  H17 LG1 X   1      39.965   4.497  17.652  1.00 20.00           H  
HETATM   38  H18 LG1 X   1      39.955   3.285  18.950  1.00 20.00           H  
HETATM   39  H19 LG1 X   1      33.886   8.204  18.638  1.00 20.00           H  
HETATM   40  H20 LG1 X   1      34.215   6.503  18.339  1.00 20.00           H  
HETATM   41  H21 LG1 X   1      34.057   7.604  16.975  1.00 20.00           H  
HETATM   42  H22 LG1 X   1      35.047  10.181  15.305  1.00 20.00           H  
HETATM   43  H23 LG1 X   1      35.120  11.461  14.113  1.00 20.00           H  
HETATM   44  H24 LG1 X   1      34.440  11.792  15.719  1.00 20.00           H  
HETATM   45  H25 LG1 X   1      40.025   9.767  16.011  1.00 20.00           H  
HETATM   46  H26 LG1 X   1      40.927  11.278  16.104  1.00 20.00           H  
HETATM   47  H27 LG1 X   1      39.731  11.037  14.822  1.00 20.00           H  
HETATM   48  H28 LG1 X   1      39.300   9.984  18.387  1.00 20.00           H  
HETATM   49  H29 LG1 X   1      38.411  11.409  18.953  1.00 20.00           H  
HETATM   50  H30 LG1 X   1      40.137  11.521  18.579  1.00 20.00           H  
TER                                                                             
HETATM    1  C1  LG1 X   1      37.476  11.758  17.416  1.00 20.00           C  
HETATM    2  C2  LG1 X   1      36.992  13.073  16.750  1.00 20.00           C  
HETATM    3  C3  LG1 X   1      35.708  13.597  17.372  1.00 20.00           C  
HETATM    4  C4  LG1 X   1      34.590  12.571  17.240  1.00 20.00           C  
HETATM    5  C5  LG1 X   1      35.006  11.140  17.517  1.00 20.00           C  
HETATM    6  C6  LG1 X   1      36.306  10.761  17.592  1.00 20.00           C  
HETATM    7  C7  LG1 X   1      36.703   9.381  17.854  1.00 20.00           C  
HETATM    8  C8  LG1 X   1      36.474   8.363  17.007  1.00 20.00           C  
HETATM    9  C9  LG1 X   1      36.894   6.983  17.234  1.00 20.00           C  
HETATM   10  C10 LG1 X   1      38.162   6.703  17.601  1.00 20.00           C  
HETATM   11  C11 LG1 X   1      38.731   5.394  17.855  1.00 20.00           C  
HETATM   12  H1  LG1 X   1      38.057   4.541  17.821  1.00 20.00           H  
HETATM   13  C12 LG1 X   1      40.012   5.127  18.166  1.00 20.00           C  
HETATM   14  H2  LG1 X   1      40.272   4.089  18.385  1.00 20.00           H  
HETATM   15  C13 LG1 X   1      41.123   6.064  18.288  1.00 20.00           C  
HETATM   16  C14 LG1 X   1      41.522   6.798  17.231  1.00 20.00           C  
HETATM   17  C15 LG1 X   1      42.631   7.800  17.166  1.00 20.00           C  
HETATM   18  C16 LG1 X   1      41.768   6.060  19.649  1.00 20.00           C  
HETATM   19  C17 LG1 X   1      35.803   5.980  16.957  1.00 20.00           C  
HETATM   20  C18 LG1 X   1      33.819  10.222  17.708  1.00 20.00           C  
HETATM   21  C19 LG1 X   1      38.598  11.195  16.510  1.00 20.00           C  
HETATM   22  C20 LG1 X   1      38.089  12.079  18.798  1.00 20.00           C  
HETATM   23  H3  LG1 X   1      37.769  13.845  16.818  1.00 20.00           H  
HETATM   24  H4  LG1 X   1      36.817  12.908  15.677  1.00 20.00           H  
HETATM   25  H5  LG1 X   1      35.869  13.841  18.429  1.00 20.00           H  
HETATM   26  H6  LG1 X   1      35.408  14.530  16.882  1.00 20.00           H  
HETATM   27  H7  LG1 X   1      33.780  12.864  17.919  1.00 20.00           H  
HETATM   28  H8  LG1 X   1      34.181  12.613  16.222  1.00 20.00           H  
HETATM   29  H9  LG1 X   1      37.261   9.217  18.775  1.00 20.00           H  
HETATM   30  H10 LG1 X   1      35.921   8.542  16.084  1.00 20.00           H  
HETATM   31  H11 LG1 X   1      38.850   7.539  17.734  1.00 20.00           H  
HETATM   32  H12 LG1 X   1      40.992   6.681  16.284  1.00 20.00           H  
HETATM   33  H13 LG1 X   1      43.398   7.457  16.465  1.00 20.00           H  
HETATM   34  H14 LG1 X   1      42.239   8.754  16.800  1.00 20.00           H  
HETATM   35  H15 LG1 X   1      43.111   7.990  18.128  1.00 20.00           H  
HETATM   36  H16 LG1 X   1      41.058   6.410  20.406  1.00 20.00           H  
HETATM   37  H17 LG1 X   1      42.652   6.698  19.712  1.00 20.00           H  
HETATM   38  H18 LG1 X   1      42.088   5.047  19.920  1.00 20.00           H  
HETATM   39  H19 LG1 X   1      34.954   6.149  17.629  1.00 20.00           H  
HETATM   40  H20 LG1 X   1      36.117   4.942  17.091  1.00 20.00           H  
HETATM   41  H21 LG1 X   1      35.448   6.074  15.925  1.00 20.00           H  
HETATM   42  H22 LG1 X   1      34.083   9.224  18.067  1.00 20.00           H  
HETATM   43  H23 LG1 X   1      33.277  10.110  16.764  1.00 20.00           H  
HETATM   44  H24 LG1 X   1      33.133  10.643  18.451  1.00 20.00           H  
HETATM   45  H25 LG1 X   1      39.101  10.333  16.962  1.00 20.00           H  
HETATM   46  H26 LG1 X   1      39.370  11.953  16.327  1.00 20.00           H  
HETATM   47  H27 LG1 X   1      38.203  10.883  15.536  1.00 20.00           H  
HETATM   48  H28 LG1 X   1      38.854  12.860  18.718  1.00 20.00           H  
HETATM   49  H29 LG1 X   1      38.573  11.200  19.240  1.00 20.00           H  
HETATM   50  H30 LG1 X   1      37.334  12.426  19.511  1.00 20.00           H  
TER                                                                             
HETATM    1  C1  LG1 X   1      40.777   9.302  19.124  1.00 20.00           C  
HETATM    2  C2  LG1 X   1      41.632  10.402  19.810  1.00 20.00           C  
HETATM    3  C3  LG1 X   1      42.087  11.473  18.832  1.00 20.00           C  
HETATM    4  C4  LG1 X   1      40.883  12.161  18.201  1.00 20.00           C  
HETATM    5  C5  LG1 X   1      39.775  11.219  17.776  1.00 20.00           C  
HETATM    6  C6  LG1 X   1      39.735   9.920  18.162  1.00 20.00           C  
HETATM    7  C7  LG1 X   1      38.698   9.009  17.685  1.00 20.00           C  
HETATM    8  C8  LG1 X   1      38.601   8.601  16.408  1.00 20.00           C  
HETATM    9  C9  LG1 X   1      37.600   7.662  15.910  1.00 20.00           C  
HETATM   10  C10 LG1 X   1      36.295   7.820  16.211  1.00 20.00           C  
HETATM   11  C11 LG1 X   1      35.189   6.996  15.763  1.00 20.00           C  
HETATM   12  H1  LG1 X   1      35.411   6.217  15.036  1.00 20.00           H  
HETATM   13  C12 LG1 X   1      33.900   7.119  16.126  1.00 20.00           C  
HETATM   14  H2  LG1 X   1      33.176   6.454  15.651  1.00 20.00           H  
HETATM   15  C13 LG1 X   1      33.318   8.066  17.070  1.00 20.00           C  
HETATM   16  C14 LG1 X   1      33.697   8.069  18.363  1.00 20.00           C  
HETATM   17  C15 LG1 X   1      33.212   8.954  19.467  1.00 20.00           C  
HETATM   18  C16 LG1 X   1      32.255   8.944  16.464  1.00 20.00           C  
HETATM   19  C17 LG1 X   1      38.186   6.585  15.032  1.00 20.00           C  
HETATM   20  C18 LG1 X   1      38.739  11.898  16.910  1.00 20.00           C  
HETATM   21  C19 LG1 X   1      41.708   8.357  18.329  1.00 20.00           C  
HETATM   22  C20 LG1 X   1      40.119   8.486  20.262  1.00 20.00           C  
HETATM   23  H3  LG1 X   1      41.052  10.884  20.609  1.00 20.00           H  
HETATM   24  H4  LG1 X   1      42.510   9.957  20.296  1.00 20.00           H  
HETATM   25  H5  LG1 X   1      42.703  12.217  19.351  1.00 20.00           H  
HETATM   26  H6  LG1 X   1      42.721  11.035  18.052  1.00 20.00           H  
HETATM   27  H7  LG1 X   1      40.465  12.881  18.916  1.00 20.00           H  
HETATM   28  H8  LG1 X   1      41.232  12.737  17.335  1.00 20.00           H  
HETATM   29  H9  LG1 X   1      38.010   8.631  18.439  1.00 20.00           H  
HETATM   30  H10 LG1 X   1      39.327   8.949  15.673  1.00 20.00           H  
HETATM   31  H11 LG1 X   1      36.015   8.666  16.841  1.00 20.00           H  
HETATM   32  H12 LG1 X   1      34.455   7.353  18.686  1.00 20.00           H  
HETATM   33  H13 LG1 X   1      34.067   9.451  19.937  1.00 20.00           H  
HETATM   34  H14 LG1 X   1      32.521   9.731  19.139  1.00 20.00           H  
HETATM   35  H15 LG1 X   1      32.710   8.350  20.230  1.00 20.00           H  
HETATM   36  H16 LG1 X   1      32.690   9.589  15.693  1.00 20.00           H  
HETATM   37  H17 LG1 X   1      31.762   9.593  17.191  1.00 20.00           H  
HETATM   38  H18 LG1 X   1      31.471   8.335  16.000  1.00 20.00           H  
HETATM   39  H19 LG1 X   1      38.582   7.020  14.107  1.00 20.00           H  
HETATM   40  H20 LG1 X   1      37.469   5.811  14.751  1.00 20.00           H  
HETATM   41  H21 LG1 X   1      39.008   6.077  15.550  1.00 20.00           H  
HETATM   42  H22 LG1 X   1      38.423  12.840  17.372  1.00 20.00           H  
HETATM   43  H23 LG1 X   1      37.831  11.306  16.764  1.00 20.00           H  
HETATM   44  H24 LG1 X   1      39.162  12.123  15.925  1.00 20.00           H  
HETATM   45  H25 LG1 X   1      41.164   7.488  17.940  1.00 20.00           H  
HETATM   46  H26 LG1 X   1      42.514   7.973  18.964  1.00 20.00           H  
HETATM   47  H27 LG1 X   1      42.169   8.862  17.474  1.00 20.00           H  
HETATM   48  H28 LG1 X   1      39.380   9.086  20.805  1.00 20.00           H  
HETATM   49  H29 LG1 X   1      40.870   8.148  20.986  1.00 20.00           H  
HETATM   50  H30 LG1 X   1      39.614   7.589  19.887  1.00 20.00           H  
TER                                                                             
HETATM    1  C1  LG1 X   1      40.590   7.248  17.136  1.00 20.00           C  
HETATM    2  C2  LG1 X   1      41.926   7.363  16.352  1.00 20.00           C  
HETATM    3  C3  LG1 X   1      42.796   8.502  16.859  1.00 20.00           C  
HETATM    4  C4  LG1 X   1      42.067   9.831  16.711  1.00 20.00           C  
HETATM    5  C5  LG1 X   1      40.610   9.796  17.126  1.00 20.00           C  
HETATM    6  C6  LG1 X   1      39.944   8.637  17.349  1.00 20.00           C  
HETATM    7  C7  LG1 X   1      38.561   8.625  17.817  1.00 20.00           C  
HETATM    8  C8  LG1 X   1      38.188   9.039  19.040  1.00 20.00           C  
HETATM    9  C9  LG1 X   1      36.820   9.002  19.549  1.00 20.00           C  
HETATM   10  C10 LG1 X   1      35.796   9.479  18.812  1.00 20.00           C  
HETATM   11  C11 LG1 X   1      34.399   9.544  19.197  1.00 20.00           C  
HETATM   12  H1  LG1 X   1      34.150   9.263  20.219  1.00 20.00           H  
HETATM   13  C12 LG1 X   1      33.376   9.954  18.427  1.00 20.00           C  
HETATM   14  H2  LG1 X   1      32.386  10.000  18.886  1.00 20.00           H  
HETATM   15  C13 LG1 X   1      33.414  10.388  17.035  1.00 20.00           C  
HETATM   16  C14 LG1 X   1      33.825   9.548  16.065  1.00 20.00           C  
HETATM   17  C15 LG1 X   1      33.926   9.810  14.596  1.00 20.00           C  
HETATM   18  C16 LG1 X   1      32.903  11.789  16.826  1.00 20.00           C  
HETATM   19  C17 LG1 X   1      36.724   8.433  20.943  1.00 20.00           C  
HETATM   20  C18 LG1 X   1      40.006  11.178  17.234  1.00 20.00           C  
HETATM   21  C19 LG1 X   1      39.684   6.295  16.320  1.00 20.00           C  
HETATM   22  C20 LG1 X   1      40.861   6.595  18.510  1.00 20.00           C  
HETATM   23  H3  LG1 X   1      42.487   6.422  16.413  1.00 20.00           H  
HETATM   24  H4  LG1 X   1      41.722   7.529  15.285  1.00 20.00           H  
HETATM   25  H5  LG1 X   1      43.069   8.338  17.907  1.00 20.00           H  
HETATM   26  H6  LG1 X   1      43.735   8.535  16.294  1.00 20.00           H  
HETATM   27  H7  LG1 X   1      42.602  10.584  17.304  1.00 20.00           H  
HETATM   28  H8  LG1 X   1      42.117  10.155  15.664  1.00 20.00           H  
HETATM   29  H9  LG1 X   1      37.826   8.215  17.125  1.00 20.00           H  
HETATM   30  H10 LG1 X   1      38.942   9.401  19.740  1.00 20.00           H  
HETATM   31  H11 LG1 X   1      36.023   9.886  17.826  1.00 20.00           H  
HETATM   32  H12 LG1 X   1      34.136   8.540  16.345  1.00 20.00           H  
HETATM   33  H13 LG1 X   1      33.702  10.841  14.315  1.00 20.00           H  
HETATM   34  H14 LG1 X   1      34.943   9.591  14.256  1.00 20.00           H  
HETATM   35  H15 LG1 X   1      33.238   9.152  14.055  1.00 20.00           H  
HETATM   36  H16 LG1 X   1      32.855  12.081  15.775  1.00 20.00           H  
HETATM   37  H17 LG1 X   1      33.554  12.509  17.336  1.00 20.00           H  
HETATM   38  H18 LG1 X   1      31.891  11.894  17.232  1.00 20.00           H  
HETATM   39  H19 LG1 X   1      37.208   7.450  20.986  1.00 20.00           H  
HETATM   40  H20 LG1 X   1      35.697   8.291  21.287  1.00 20.00           H  
HETATM   41  H21 LG1 X   1      37.224   9.094  21.660  1.00 20.00           H  
HETATM   42  H22 LG1 X   1      40.420  11.702  18.102  1.00 20.00           H  
HETATM   43  H23 LG1 X   1      38.916  11.176  17.326  1.00 20.00           H  
HETATM   44  H24 LG1 X   1      40.240  11.761  16.336  1.00 20.00           H  
HETATM   45  H25 LG1 X   1      38.772   6.026  16.864  1.00 20.00           H  
HETATM   46  H26 LG1 X   1      40.206   5.358  16.092  1.00 20.00           H  
HETATM   47  H27 LG1 X   1      39.387   6.749  15.367  1.00 20.00           H  
HETATM   48  H28 LG1 X   1      41.459   7.243  19.161  1.00 20.00           H  
HETATM   49  H29 LG1 X   1      41.402   5.648  18.397  1.00 20.00           H  
HETATM   50  H30 LG1 X   1      39.929   6.370  19.042  1.00 20.00           H  
TER                                                                             
HETATM    1  C1  LG1 X   1      39.806   6.633  19.745  1.00 20.00           C  
HETATM    2  C2  LG1 X   1      40.596   5.304  19.597  1.00 20.00           C  
HETATM    3  C3  LG1 X   1      40.324   4.616  18.269  1.00 20.00           C  
HETATM    4  C4  LG1 X   1      40.732   5.518  17.112  1.00 20.00           C  
HETATM    5  C5  LG1 X   1      40.321   6.968  17.272  1.00 20.00           C  
HETATM    6  C6  LG1 X   1      39.873   7.472  18.448  1.00 20.00           C  
HETATM    7  C7  LG1 X   1      39.415   8.855  18.566  1.00 20.00           C  
HETATM    8  C8  LG1 X   1      38.295   9.313  17.979  1.00 20.00           C  
HETATM    9  C9  LG1 X   1      37.757  10.674  18.066  1.00 20.00           C  
HETATM   10  C10 LG1 X   1      36.593  10.940  17.434  1.00 20.00           C  
HETATM   11  C11 LG1 X   1      35.866  12.193  17.431  1.00 20.00           C  
HETATM   12  H1  LG1 X   1      36.146  12.907  18.205  1.00 20.00           H  
HETATM   13  C12 LG1 X   1      34.834  12.563  16.652  1.00 20.00           C  
HETATM   14  H2  LG1 X   1      34.390  13.530  16.911  1.00 20.00           H  
HETATM   15  C13 LG1 X   1      34.196  11.911  15.509  1.00 20.00           C  
HETATM   16  C14 LG1 X   1      32.928  12.259  15.206  1.00 20.00           C  
HETATM   17  C15 LG1 X   1      32.076  11.733  14.092  1.00 20.00           C  
HETATM   18  C16 LG1 X   1      35.000  10.966  14.653  1.00 20.00           C  
HETATM   19  C17 LG1 X   1      38.561  11.690  18.845  1.00 20.00           C  
HETATM   20  C18 LG1 X   1      40.488   7.761  15.996  1.00 20.00           C  
HETATM   21  C19 LG1 X   1      38.329   6.312  20.070  1.00 20.00           C  
HETATM   22  C20 LG1 X   1      40.418   7.372  20.959  1.00 20.00           C  
HETATM   23  H3  LG1 X   1      41.675   5.498  19.674  1.00 20.00           H  
HETATM   24  H4  LG1 X   1      40.350   4.618  20.418  1.00 20.00           H  
HETATM   25  H5  LG1 X   1      40.884   3.675  18.213  1.00 20.00           H  
HETATM   26  H6  LG1 X   1      39.264   4.353  18.185  1.00 20.00           H  
HETATM   27  H7  LG1 X   1      41.823   5.483  16.995  1.00 20.00           H  
HETATM   28  H8  LG1 X   1      40.299   5.110  16.190  1.00 20.00           H  
HETATM   29  H9  LG1 X   1      40.026   9.496  19.198  1.00 20.00           H  
HETATM   30  H10 LG1 X   1      37.714   8.609  17.380  1.00 20.00           H  
HETATM   31  H11 LG1 X   1      36.106  10.127  16.899  1.00 20.00           H  
HETATM   32  H12 LG1 X   1      32.410  12.987  15.833  1.00 20.00           H  
HETATM   33  H13 LG1 X   1      31.919  12.513  13.342  1.00 20.00           H  
HETATM   34  H14 LG1 X   1      32.498  10.854  13.599  1.00 20.00           H  
HETATM   35  H15 LG1 X   1      31.098  11.441  14.490  1.00 20.00           H  
HETATM   36  H16 LG1 X   1      34.918   9.940  15.023  1.00 20.00           H  
HETATM   37  H17 LG1 X   1      36.057  11.254  14.621  1.00 20.00           H  
HETATM   38  H18 LG1 X   1      34.668  10.973  13.610  1.00 20.00           H  
HETATM   39  H19 LG1 X   1      38.595  11.418  19.906  1.00 20.00           H  
HETATM   40  H20 LG1 X   1      38.162  12.705  18.784  1.00 20.00           H  
HETATM   41  H21 LG1 X   1      39.586  11.745  18.462  1.00 20.00           H  
HETATM   42  H22 LG1 X   1      39.742   7.447  15.258  1.00 20.00           H  
HETATM   43  H23 LG1 X   1      41.484   7.586  15.574  1.00 20.00           H  
HETATM   44  H24 LG1 X   1      40.396   8.841  16.134  1.00 20.00           H  
HETATM   45  H25 LG1 X   1      37.820   5.831  19.228  1.00 20.00           H  
HETATM   46  H26 LG1 X   1      37.765   7.219  20.318  1.00 20.00           H  
HETATM   47  H27 LG1 X   1      38.252   5.641  20.933  1.00 20.00           H  
HETATM   48  H28 LG1 X   1      41.442   7.702  20.749  1.00 20.00           H  
HETATM   49  H29 LG1 X   1      40.453   6.718  21.839  1.00 20.00           H  
HETATM   50  H30 LG1 X   1      39.832   8.253  21.243  1.00 20.00           H  
TER                                                                             
HETATM    1  C1  LG1 X   1      35.487   8.611  14.632  1.00 20.00           C  
HETATM    2  C2  LG1 X   1      34.629   9.478  13.672  1.00 20.00           C  
HETATM    3  C3  LG1 X   1      34.976  10.956  13.761  1.00 20.00           C  
HETATM    4  C4  LG1 X   1      34.738  11.471  15.175  1.00 20.00           C  
HETATM    5  C5  LG1 X   1      35.227  10.546  16.270  1.00 20.00           C  
HETATM    6  C6  LG1 X   1      35.596   9.264  16.030  1.00 20.00           C  
HETATM    7  C7  LG1 X   1      36.132   8.408  17.087  1.00 20.00           C  
HETATM    8  C8  LG1 X   1      37.330   8.611  17.664  1.00 20.00           C  
HETATM    9  C9  LG1 X   1      37.946   7.789  18.710  1.00 20.00           C  
HETATM   10  C10 LG1 X   1      39.180   8.130  19.143  1.00 20.00           C  
HETATM   11  C11 LG1 X   1      39.986   7.433  20.124  1.00 20.00           C  
HETATM   12  H1  LG1 X   1      39.682   6.411  20.349  1.00 20.00           H  
HETATM   13  C12 LG1 X   1      41.108   7.849  20.737  1.00 20.00           C  
HETATM   14  H2  LG1 X   1      41.590   7.095  21.368  1.00 20.00           H  
HETATM   15  C13 LG1 X   1      41.806   9.134  20.720  1.00 20.00           C  
HETATM   16  C14 LG1 X   1      43.117   9.149  21.040  1.00 20.00           C  
HETATM   17  C15 LG1 X   1      44.033  10.333  21.092  1.00 20.00           C  
HETATM   18  C16 LG1 X   1      41.025  10.396  20.458  1.00 20.00           C  
HETATM   19  C17 LG1 X   1      37.142   6.627  19.244  1.00 20.00           C  
HETATM   20  C18 LG1 X   1      35.233  11.210  17.629  1.00 20.00           C  
HETATM   21  C19 LG1 X   1      34.816   7.218  14.682  1.00 20.00           C  
HETATM   22  C20 LG1 X   1      36.903   8.443  14.036  1.00 20.00           C  
HETATM   23  H3  LG1 X   1      34.752   9.138  12.636  1.00 20.00           H  
HETATM   24  H4  LG1 X   1      33.562   9.357  13.909  1.00 20.00           H  
HETATM   25  H5  LG1 X   1      36.021  11.121  13.472  1.00 20.00           H  
HETATM   26  H6  LG1 X   1      34.364  11.528  13.055  1.00 20.00           H  
HETATM   27  H7  LG1 X   1      35.227  12.449  15.270  1.00 20.00           H  
HETATM   28  H8  LG1 X   1      33.663  11.637  15.321  1.00 20.00           H  
HETATM   29  H9  LG1 X   1      35.508   7.560  17.360  1.00 20.00           H  
HETATM   30  H10 LG1 X   1      37.917   9.466  17.322  1.00 20.00           H  
HETATM   31  H11 LG1 X   1      39.660   8.993  18.685  1.00 20.00           H  
HETATM   32  H12 LG1 X   1      43.621   8.208  21.270  1.00 20.00           H  
HETATM   33  H13 LG1 X   1      44.310  10.545  22.129  1.00 20.00           H  
HETATM   34  H14 LG1 X   1      44.948  10.110  20.534  1.00 20.00           H  
HETATM   35  H15 LG1 X   1      43.602  11.236  20.653  1.00 20.00           H  
HETATM   36  H16 LG1 X   1      39.997  10.317  20.829  1.00 20.00           H  
HETATM   37  H17 LG1 X   1      41.004  10.626  19.389  1.00 20.00           H  
HETATM   38  H18 LG1 X   1      41.453  11.260  20.978  1.00 20.00           H  
HETATM   39  H19 LG1 X   1      37.611   6.122  20.091  1.00 20.00           H  
HETATM   40  H20 LG1 X   1      36.990   5.875  18.462  1.00 20.00           H  
HETATM   41  H21 LG1 X   1      36.163   6.967  19.600  1.00 20.00           H  
HETATM   42  H22 LG1 X   1      34.270  11.703  17.808  1.00 20.00           H  
HETATM   43  H23 LG1 X   1      36.021  11.969  17.673  1.00 20.00           H  
HETATM   44  H24 LG1 X   1      35.383  10.514  18.458  1.00 20.00           H  
HETATM   45  H25 LG1 X   1      34.657   6.824  13.672  1.00 20.00           H  
HETATM   46  H26 LG1 X   1      33.840   7.265  15.179  1.00 20.00           H  
HETATM   47  H27 LG1 X   1      35.430   6.483  15.215  1.00 20.00           H  
HETATM   48  H28 LG1 X   1      36.856   8.068  13.007  1.00 20.00           H  
HETATM   49  H29 LG1 X   1      37.501   7.726  14.611  1.00 20.00           H  
HETATM   50  H30 LG1 X   1      37.455   9.389  14.020  1.00 20.00           H  
TER                                                                             
HETATM    1  C1  LG1 X   1      35.538  11.926  18.187  1.00 20.00           C  
HETATM    2  C2  LG1 X   1      35.400  13.446  17.902  1.00 20.00           C  
HETATM    3  C3  LG1 X   1      36.668  14.040  17.311  1.00 20.00           C  
HETATM    4  C4  LG1 X   1      37.007  13.359  15.991  1.00 20.00           C  
HETATM    5  C5  LG1 X   1      36.854  11.852  16.006  1.00 20.00           C  
HETATM    6  C6  LG1 X   1      36.219  11.194  17.007  1.00 20.00           C  
HETATM    7  C7  LG1 X   1      36.142   9.735  17.040  1.00 20.00           C  
HETATM    8  C8  LG1 X   1      37.210   8.944  17.242  1.00 20.00           C  
HETATM    9  C9  LG1 X   1      37.214   7.479  17.308  1.00 20.00           C  
HETATM   10  C10 LG1 X   1      38.398   6.853  17.483  1.00 20.00           C  
HETATM   11  C11 LG1 X   1      38.633   5.424  17.526  1.00 20.00           C  
HETATM   12  H1  LG1 X   1      37.831   4.798  17.135  1.00 20.00           H  
HETATM   13  C12 LG1 X   1      39.742   4.767  17.910  1.00 20.00           C  
HETATM   14  H2  LG1 X   1      39.707   3.684  17.757  1.00 20.00           H  
HETATM   15  C13 LG1 X   1      40.994   5.237  18.503  1.00 20.00           C  
HETATM   16  C14 LG1 X   1      42.091   4.462  18.367  1.00 20.00           C  
HETATM   17  C15 LG1 X   1      43.470   4.732  18.884  1.00 20.00           C  
HETATM   18  C16 LG1 X   1      40.993   6.497  19.330  1.00 20.00           C  
HETATM   19  C17 LG1 X   1      35.881   6.777  17.193  1.00 20.00           C  
HETATM   20  C18 LG1 X   1      37.463  11.197  14.787  1.00 20.00           C  
HETATM   21  C19 LG1 X   1      36.380  11.723  19.468  1.00 20.00           C  
HETATM   22  C20 LG1 X   1      34.109  11.400  18.462  1.00 20.00           C  
HETATM   23  H3  LG1 X   1      34.573  13.623  17.200  1.00 20.00           H  
HETATM   24  H4  LG1 X   1      35.140  13.986  18.822  1.00 20.00           H  
HETATM   25  H5  LG1 X   1      36.536  15.115  17.144  1.00 20.00           H  
HETATM   26  H6  LG1 X   1      37.503  13.935  18.013  1.00 20.00           H  
HETATM   27  H7  LG1 X   1      36.359  13.762  15.202  1.00 20.00           H  
HETATM   28  H8  LG1 X   1      38.037  13.624  15.723  1.00 20.00           H  
HETATM   29  H9  LG1 X   1      35.144   9.319  16.919  1.00 20.00           H  
HETATM   30  H10 LG1 X   1      38.181   9.428  17.371  1.00 20.00           H  
HETATM   31  H11 LG1 X   1      39.293   7.467  17.557  1.00 20.00           H  
HETATM   32  H12 LG1 X   1      42.021   3.533  17.798  1.00 20.00           H  
HETATM   33  H13 LG1 X   1      43.604   5.749  19.258  1.00 20.00           H  
HETATM   34  H14 LG1 X   1      43.711   4.029  19.687  1.00 20.00           H  
HETATM   35  H15 LG1 X   1      44.196   4.587  18.076  1.00 20.00           H  
HETATM   36  H16 LG1 X   1      41.200   7.371  18.707  1.00 20.00           H  
HETATM   37  H17 LG1 X   1      41.745   6.467  20.126  1.00 20.00           H  
HETATM   38  H18 LG1 X   1      40.036   6.639  19.844  1.00 20.00           H  
HETATM   39  H19 LG1 X   1      35.181   7.153  17.947  1.00 20.00           H  
HETATM   40  H20 LG1 X   1      35.940   5.697  17.349  1.00 20.00           H  
HETATM   41  H21 LG1 X   1      35.448   6.937  16.199  1.00 20.00           H  
HETATM   42  H22 LG1 X   1      38.555  11.264  14.832  1.00 20.00           H  
HETATM   43  H23 LG1 X   1      37.124  11.706  13.879  1.00 20.00           H  
HETATM   44  H24 LG1 X   1      37.191  10.144  14.671  1.00 20.00           H  
HETATM   45  H25 LG1 X   1      36.389  10.673  19.783  1.00 20.00           H  
HETATM   46  H26 LG1 X   1      35.974  12.305  20.303  1.00 20.00           H  
HETATM   47  H27 LG1 X   1      37.422  12.029  19.325  1.00 20.00           H  
HETATM   48  H28 LG1 X   1      33.611  12.002  19.231  1.00 20.00           H  
HETATM   49  H29 LG1 X   1      34.112  10.365  18.823  1.00 20.00           H  
HETATM   50  H30 LG1 X   1      33.491  11.439  17.557  1.00 20.00           H  
TER                                                                             
HETATM    1  C1  LG1 X   1      40.472  11.427  18.667  1.00 20.00           C  
HETATM    2  C2  LG1 X   1      41.404  12.539  18.113  1.00 20.00           C  
HETATM    3  C3  LG1 X   1      41.052  12.929  16.686  1.00 20.00           C  
HETATM    4  C4  LG1 X   1      41.179  11.725  15.761  1.00 20.00           C  
HETATM    5  C5  LG1 X   1      40.605  10.440  16.322  1.00 20.00           C  
HETATM    6  C6  LG1 X   1      40.255  10.306  17.625  1.00 20.00           C  
HETATM    7  C7  LG1 X   1      39.638   9.082  18.133  1.00 20.00           C  
HETATM    8  C8  LG1 X   1      38.399   8.685  17.793  1.00 20.00           C  
HETATM    9  C9  LG1 X   1      37.704   7.486  18.271  1.00 20.00           C  
HETATM   10  C10 LG1 X   1      36.468   7.231  17.787  1.00 20.00           C  
HETATM   11  C11 LG1 X   1      35.632   6.086  18.083  1.00 20.00           C  
HETATM   12  H1  LG1 X   1      36.136   5.234  18.538  1.00 20.00           H  
HETATM   13  C12 LG1 X   1      34.330   5.902  17.802  1.00 20.00           C  
HETATM   14  H2  LG1 X   1      33.947   4.905  18.043  1.00 20.00           H  
HETATM   15  C13 LG1 X   1      33.323   6.797  17.233  1.00 20.00           C  
HETATM   16  C14 LG1 X   1      32.245   6.243  16.639  1.00 20.00           C  
HETATM   17  C15 LG1 X   1      31.093   6.950  15.992  1.00 20.00           C  
HETATM   18  C16 LG1 X   1      33.464   8.285  17.423  1.00 20.00           C  
HETATM   19  C17 LG1 X   1      38.418   6.630  19.291  1.00 20.00           C  
HETATM   20  C18 LG1 X   1      40.495   9.352  15.278  1.00 20.00           C  
HETATM   21  C19 LG1 X   1      41.135  10.907  19.965  1.00 20.00           C  
HETATM   22  C20 LG1 X   1      39.106  12.048  19.040  1.00 20.00           C  
HETATM   23  H3  LG1 X   1      41.361  13.429  18.754  1.00 20.00           H  
HETATM   24  H4  LG1 X   1      42.448  12.197  18.133  1.00 20.00           H  
HETATM   25  H5  LG1 X   1      40.033  13.332  16.640  1.00 20.00           H  
HETATM   26  H6  LG1 X   1      41.718  13.728  16.341  1.00 20.00           H  
HETATM   27  H7  LG1 X   1      40.686  11.969  14.812  1.00 20.00           H  
HETATM   28  H8  LG1 X   1      42.240  11.557  15.535  1.00 20.00           H  
HETATM   29  H9  LG1 X   1      40.240   8.517  18.840  1.00 20.00           H  
HETATM   30  H10 LG1 X   1      37.843   9.309  17.089  1.00 20.00           H  
HETATM   31  H11 LG1 X   1      36.054   7.924  17.057  1.00 20.00           H  
HETATM   32  H12 LG1 X   1      32.171   5.156  16.573  1.00 20.00           H  
HETATM   33  H13 LG1 X   1      30.187   6.810  16.589  1.00 20.00           H  
HETATM   34  H14 LG1 X   1      31.260   8.020  15.855  1.00 20.00           H  
HETATM   35  H15 LG1 X   1      30.915   6.522  15.000  1.00 20.00           H  
HETATM   36  H16 LG1 X   1      34.028   8.731  16.599  1.00 20.00           H  
HETATM   37  H17 LG1 X   1      33.961   8.524  18.370  1.00 20.00           H  
HETATM   38  H18 LG1 X   1      32.492   8.787  17.474  1.00 20.00           H  
HETATM   39  H19 LG1 X   1      39.318   6.185  18.854  1.00 20.00           H  
HETATM   40  H20 LG1 X   1      37.809   5.811  19.680  1.00 20.00           H  
HETATM   41  H21 LG1 X   1      38.708   7.230  20.161  1.00 20.00           H  
HETATM   42  H22 LG1 X   1      39.707   9.599  14.559  1.00 20.00           H  
HETATM   43  H23 LG1 X   1      40.280   8.364  15.693  1.00 20.00           H  
HETATM   44  H24 LG1 X   1      41.441   9.259  14.733  1.00 20.00           H  
HETATM   45  H25 LG1 X   1      40.481  10.223  20.517  1.00 20.00           H  
HETATM   46  H26 LG1 X   1      41.372  11.735  20.643  1.00 20.00           H  
HETATM   47  H27 LG1 X   1      42.070  10.377  19.748  1.00 20.00           H  
HETATM   48  H28 LG1 X   1      38.558  12.392  18.156  1.00 20.00           H  
HETATM   49  H29 LG1 X   1      39.233  12.908  19.708  1.00 20.00           H  
HETATM   50  H30 LG1 X   1      38.464  11.329  19.562  1.00 20.00           H  
TER                                                                             
HETATM    1  C1  LG1 X   1      40.084  10.846  15.713  1.00 20.00           C  
HETATM    2  C2  LG1 X   1      41.531  11.373  15.912  1.00 20.00           C  
HETATM    3  C3  LG1 X   1      42.526  10.249  16.153  1.00 20.00           C  
HETATM    4  C4  LG1 X   1      42.150   9.469  17.407  1.00 20.00           C  
HETATM    5  C5  LG1 X   1      40.672   9.165  17.535  1.00 20.00           C  
HETATM    6  C6  LG1 X   1      39.735   9.758  16.755  1.00 20.00           C  
HETATM    7  C7  LG1 X   1      38.323   9.399  16.846  1.00 20.00           C  
HETATM    8  C8  LG1 X   1      37.836   8.206  16.465  1.00 20.00           C  
HETATM    9  C9  LG1 X   1      36.426   7.831  16.512  1.00 20.00           C  
HETATM   10  C10 LG1 X   1      35.697   8.031  17.629  1.00 20.00           C  
HETATM   11  C11 LG1 X   1      34.297   7.711  17.829  1.00 20.00           C  
HETATM   12  H1  LG1 X   1      33.741   7.345  16.968  1.00 20.00           H  
HETATM   13  C12 LG1 X   1      33.598   7.855  18.969  1.00 20.00           C  
HETATM   14  H2  LG1 X   1      32.532   7.622  18.939  1.00 20.00           H  
HETATM   15  C13 LG1 X   1      34.075   8.323  20.265  1.00 20.00           C  
HETATM   16  C14 LG1 X   1      35.035   7.649  20.928  1.00 20.00           C  
HETATM   17  C15 LG1 X   1      35.641   7.971  22.257  1.00 20.00           C  
HETATM   18  C16 LG1 X   1      33.354   9.546  20.766  1.00 20.00           C  
HETATM   19  C17 LG1 X   1      35.946   7.176  15.241  1.00 20.00           C  
HETATM   20  C18 LG1 X   1      40.380   8.160  18.627  1.00 20.00           C  
HETATM   21  C19 LG1 X   1      39.153  12.078  15.813  1.00 20.00           C  
HETATM   22  C20 LG1 X   1      39.949  10.254  14.292  1.00 20.00           C  
HETATM   23  H3  LG1 X   1      41.849  11.958  15.039  1.00 20.00           H  
HETATM   24  H4  LG1 X   1      41.567  12.059  16.769  1.00 20.00           H  
HETATM   25  H5  LG1 X   1      42.561   9.576  15.289  1.00 20.00           H  
HETATM   26  H6  LG1 X   1      43.536  10.661  16.268  1.00 20.00           H  
HETATM   27  H7  LG1 X   1      42.723   8.533  17.413  1.00 20.00           H  
HETATM   28  H8  LG1 X   1      42.461  10.039  18.292  1.00 20.00           H  
HETATM   29  H9  LG1 X   1      37.654  10.178  17.211  1.00 20.00           H  
HETATM   30  H10 LG1 X   1      38.511   7.454  16.055  1.00 20.00           H  
HETATM   31  H11 LG1 X   1      36.193   8.490  18.486  1.00 20.00           H  
HETATM   32  H12 LG1 X   1      35.452   6.750  20.471  1.00 20.00           H  
HETATM   33  H13 LG1 X   1      35.414   7.172  22.970  1.00 20.00           H  
HETATM   34  H14 LG1 X   1      36.729   8.036  22.155  1.00 20.00           H  
HETATM   35  H15 LG1 X   1      35.295   8.914  22.683  1.00 20.00           H  
HETATM   36  H16 LG1 X   1      33.653   9.844  21.773  1.00 20.00           H  
HETATM   37  H17 LG1 X   1      32.272   9.371  20.796  1.00 20.00           H  
HETATM   38  H18 LG1 X   1      33.545  10.397  20.103  1.00 20.00           H  
HETATM   39  H19 LG1 X   1      34.905   6.850  15.280  1.00 20.00           H  
HETATM   40  H20 LG1 X   1      36.548   6.288  15.016  1.00 20.00           H  
HETATM   41  H21 LG1 X   1      36.036   7.872  14.399  1.00 20.00           H  
HETATM   42  H22 LG1 X   1      39.320   8.079  18.880  1.00 20.00           H  
HETATM   43  H23 LG1 X   1      40.897   8.449  19.549  1.00 20.00           H  
HETATM   44  H24 LG1 X   1      40.737   7.168  18.330  1.00 20.00           H  
HETATM   45  H25 LG1 X   1      39.142  12.487  16.830  1.00 20.00           H  
HETATM   46  H26 LG1 X   1      38.120  11.838  15.536  1.00 20.00           H  
HETATM   47  H27 LG1 X   1      39.485  12.875  15.137  1.00 20.00           H  
HETATM   48  H28 LG1 X   1      38.910   9.994  14.059  1.00 20.00           H  
HETATM   49  H29 LG1 X   1      40.547   9.345  14.169  1.00 20.00           H  
HETATM   50  H30 LG1 X   1      40.277  10.973  13.532  1.00 20.00           H  
TER                                                                             
HETATM    1  C1  LG1 X   1      36.615  12.272  17.332  1.00 20.00           C  
HETATM    2  C2  LG1 X   1      37.019  13.555  16.556  1.00 20.00           C  
HETATM    3  C3  LG1 X   1      38.412  14.038  16.925  1.00 20.00           C  
HETATM    4  C4  LG1 X   1      39.447  12.967  16.604  1.00 20.00           C  
HETATM    5  C5  LG1 X   1      39.041  11.564  17.003  1.00 20.00           C  
HETATM    6  C6  LG1 X   1      37.772  11.247  17.362  1.00 20.00           C  
HETATM    7  C7  LG1 X   1      37.416   9.904  17.812  1.00 20.00           C  
HETATM    8  C8  LG1 X   1      37.842   9.374  18.971  1.00 20.00           C  
HETATM    9  C9  LG1 X   1      37.475   8.049  19.463  1.00 20.00           C  
HETATM   10  C10 LG1 X   1      37.575   6.966  18.663  1.00 20.00           C  
HETATM   11  C11 LG1 X   1      37.254   5.595  19.006  1.00 20.00           C  
HETATM   12  H1  LG1 X   1      36.804   5.416  19.981  1.00 20.00           H  
HETATM   13  C12 LG1 X   1      37.419   4.514  18.222  1.00 20.00           C  
HETATM   14  H2  LG1 X   1      37.071   3.554  18.608  1.00 20.00           H  
HETATM   15  C13 LG1 X   1      37.985   4.453  16.880  1.00 20.00           C  
HETATM   16  C14 LG1 X   1      39.261   4.824  16.655  1.00 20.00           C  
HETATM   17  C15 LG1 X   1      40.009   4.825  15.359  1.00 20.00           C  
HETATM   18  C16 LG1 X   1      37.038   3.896  15.851  1.00 20.00           C  
HETATM   19  C17 LG1 X   1      37.055   8.051  20.911  1.00 20.00           C  
HETATM   20  C18 LG1 X   1      40.191  10.585  16.931  1.00 20.00           C  
HETATM   21  C19 LG1 X   1      36.233  12.654  18.781  1.00 20.00           C  
HETATM   22  C20 LG1 X   1      35.353  11.715  16.632  1.00 20.00           C  
HETATM   23  H3  LG1 X   1      36.993  13.362  15.474  1.00 20.00           H  
HETATM   24  H4  LG1 X   1      36.295  14.358  16.741  1.00 20.00           H  
HETATM   25  H5  LG1 X   1      38.650  14.954  16.372  1.00 20.00           H  
HETATM   26  H6  LG1 X   1      38.458  14.297  17.989  1.00 20.00           H  
HETATM   27  H7  LG1 X   1      39.647  12.973  15.525  1.00 20.00           H  
HETATM   28  H8  LG1 X   1      40.386  13.237  17.103  1.00 20.00           H  
HETATM   29  H9  LG1 X   1      36.738   9.347  17.166  1.00 20.00           H  
HETATM   30  H10 LG1 X   1      38.481   9.962  19.631  1.00 20.00           H  
HETATM   31  H11 LG1 X   1      37.927   7.118  17.642  1.00 20.00           H  
HETATM   32  H12 LG1 X   1      39.859   5.177  17.497  1.00 20.00           H  
HETATM   33  H13 LG1 X   1      40.846   4.121  15.416  1.00 20.00           H  
HETATM   34  H14 LG1 X   1      39.398   4.558  14.496  1.00 20.00           H  
HETATM   35  H15 LG1 X   1      40.418   5.824  15.176  1.00 20.00           H  
HETATM   36  H16 LG1 X   1      37.491   3.774  14.865  1.00 20.00           H  
HETATM   37  H17 LG1 X   1      36.173   4.559  15.733  1.00 20.00           H  
HETATM   38  H18 LG1 X   1      36.674   2.908  16.157  1.00 20.00           H  
HETATM   39  H19 LG1 X   1      37.853   8.462  21.541  1.00 20.00           H  
HETATM   40  H20 LG1 X   1      36.822   7.059  21.303  1.00 20.00           H  
HETATM   41  H21 LG1 X   1      36.160   8.670  21.044  1.00 20.00           H  
HETATM   42  H22 LG1 X   1      40.911  10.792  17.730  1.00 20.00           H  
HETATM   43  H23 LG1 X   1      40.707  10.684  15.969  1.00 20.00           H  
HETATM   44  H24 LG1 X   1      39.885   9.539  17.010  1.00 20.00           H  
HETATM   45  H25 LG1 X   1      35.477  13.447  18.793  1.00 20.00           H  
HETATM   46  H26 LG1 X   1      37.098  13.010  19.351  1.00 20.00           H  
HETATM   47  H27 LG1 X   1      35.812  11.801  19.326  1.00 20.00           H  
HETATM   48  H28 LG1 X   1      34.897  10.893  17.194  1.00 20.00           H  
HETATM   49  H29 LG1 X   1      35.586  11.346  15.626  1.00 20.00           H  
HETATM   50  H30 LG1 X   1      34.586  12.493  16.530  1.00 20.00           H  
TER                                                                             
HETATM    1  C1  LG1 X   1      40.797  10.369  16.928  1.00 20.00           C  
HETATM    2  C2  LG1 X   1      42.091  10.932  17.574  1.00 20.00           C  
HETATM    3  C3  LG1 X   1      42.607  10.049  18.698  1.00 20.00           C  
HETATM    4  C4  LG1 X   1      41.560   9.914  19.797  1.00 20.00           C  
HETATM    5  C5  LG1 X   1      40.142   9.712  19.301  1.00 20.00           C  
HETATM    6  C6  LG1 X   1      39.786   9.921  18.009  1.00 20.00           C  
HETATM    7  C7  LG1 X   1      38.417   9.727  17.539  1.00 20.00           C  
HETATM    8  C8  LG1 X   1      37.380  10.489  17.926  1.00 20.00           C  
HETATM    9  C9  LG1 X   1      36.014  10.347  17.430  1.00 20.00           C  
HETATM   10  C10 LG1 X   1      35.418   9.138  17.383  1.00 20.00           C  
HETATM   11  C11 LG1 X   1      34.064   8.848  16.953  1.00 20.00           C  
HETATM   12  H1  LG1 X   1      33.421   9.696  16.725  1.00 20.00           H  
HETATM   13  C12 LG1 X   1      33.504   7.630  16.841  1.00 20.00           C  
HETATM   14  H2  LG1 X   1      32.450   7.584  16.559  1.00 20.00           H  
HETATM   15  C13 LG1 X   1      34.120   6.330  17.082  1.00 20.00           C  
HETATM   16  C14 LG1 X   1      35.178   5.926  16.353  1.00 20.00           C  
HETATM   17  C15 LG1 X   1      35.931   4.637  16.452  1.00 20.00           C  
HETATM   18  C16 LG1 X   1      33.422   5.520  18.143  1.00 20.00           C  
HETATM   19  C17 LG1 X   1      35.387  11.663  17.042  1.00 20.00           C  
HETATM   20  C18 LG1 X   1      39.210   9.245  20.397  1.00 20.00           C  
HETATM   21  C19 LG1 X   1      40.233  11.494  16.027  1.00 20.00           C  
HETATM   22  C20 LG1 X   1      41.155   9.164  16.029  1.00 20.00           C  
HETATM   23  H3  LG1 X   1      42.876  11.051  16.816  1.00 20.00           H  
HETATM   24  H4  LG1 X   1      41.902  11.936  17.979  1.00 20.00           H  
HETATM   25  H5  LG1 X   1      42.874   9.058  18.312  1.00 20.00           H  
HETATM   26  H6  LG1 X   1      43.525  10.475  19.118  1.00 20.00           H  
HETATM   27  H7  LG1 X   1      41.855   9.078  20.443  1.00 20.00           H  
HETATM   28  H8  LG1 X   1      41.575  10.817  20.421  1.00 20.00           H  
HETATM   29  H9  LG1 X   1      38.280   8.948  16.790  1.00 20.00           H  
HETATM   30  H10 LG1 X   1      37.542  11.305  18.631  1.00 20.00           H  
HETATM   31  H11 LG1 X   1      35.991   8.274  17.722  1.00 20.00           H  
HETATM   32  H12 LG1 X   1      35.569   6.595  15.584  1.00 20.00           H  
HETATM   33  H13 LG1 X   1      35.606   3.998  17.274  1.00 20.00           H  
HETATM   34  H14 LG1 X   1      35.824   4.074  15.519  1.00 20.00           H  
HETATM   35  H15 LG1 X   1      36.995   4.848  16.600  1.00 20.00           H  
HETATM   36  H16 LG1 X   1      33.834   4.516  18.263  1.00 20.00           H  
HETATM   37  H17 LG1 X   1      32.360   5.401  17.900  1.00 20.00           H  
HETATM   38  H18 LG1 X   1      33.497   6.023  19.114  1.00 20.00           H  
HETATM   39  H19 LG1 X   1      35.252  12.296  17.926  1.00 20.00           H  
HETATM   40  H20 LG1 X   1      34.413  11.558  16.560  1.00 20.00           H  
HETATM   41  H21 LG1 X   1      36.031  12.197  16.333  1.00 20.00           H  
HETATM   42  H22 LG1 X   1      39.636   8.375  20.909  1.00 20.00           H  
HETATM   43  H23 LG1 X   1      38.224   8.938  20.040  1.00 20.00           H  
HETATM   44  H24 LG1 X   1      39.071  10.043  21.134  1.00 20.00           H  
HETATM   45  H25 LG1 X   1      39.386  11.152  15.421  1.00 20.00           H  
HETATM   46  H26 LG1 X   1      40.997  11.857  15.329  1.00 20.00           H  
HETATM   47  H27 LG1 X   1      39.896  12.350  16.623  1.00 20.00           H  
HETATM   48  H28 LG1 X   1      41.506   8.307  16.613  1.00 20.00           H  
HETATM   49  H29 LG1 X   1      41.946   9.427  15.316  1.00 20.00           H  
HETATM   50  H30 LG1 X   1      40.293   8.827  15.442  1.00 20.00           H  
TER                                                                             
HETATM    1  C1  LG1 X   1      39.447   9.102  20.492  1.00 20.00           C  
HETATM    2  C2  LG1 X   1      40.197   8.216  21.523  1.00 20.00           C  
HETATM    3  C3  LG1 X   1      39.446   6.932  21.834  1.00 20.00           C  
HETATM    4  C4  LG1 X   1      39.248   6.106  20.570  1.00 20.00           C  
HETATM    5  C5  LG1 X   1      38.849   6.906  19.346  1.00 20.00           C  
HETATM    6  C6  LG1 X   1      38.941   8.259  19.298  1.00 20.00           C  
HETATM    7  C7  LG1 X   1      38.558   9.022  18.114  1.00 20.00           C  
HETATM    8  C8  LG1 X   1      39.210   8.959  16.941  1.00 20.00           C  
HETATM    9  C9  LG1 X   1      38.877   9.752  15.761  1.00 20.00           C  
HETATM   10  C10 LG1 X   1      37.604   9.836  15.323  1.00 20.00           C  
HETATM   11  C11 LG1 X   1      37.128  10.550  14.154  1.00 20.00           C  
HETATM   12  H1  LG1 X   1      37.878  10.995  13.502  1.00 20.00           H  
HETATM   13  C12 LG1 X   1      35.847  10.688  13.767  1.00 20.00           C  
HETATM   14  H2  LG1 X   1      35.658  11.208  12.826  1.00 20.00           H  
HETATM   15  C13 LG1 X   1      34.647  10.198  14.436  1.00 20.00           C  
HETATM   16  C14 LG1 X   1      34.333  10.618  15.677  1.00 20.00           C  
HETATM   17  C15 LG1 X   1      33.152  10.233  16.512  1.00 20.00           C  
HETATM   18  C16 LG1 X   1      33.821   9.269  13.586  1.00 20.00           C  
HETATM   19  C17 LG1 X   1      40.083  10.387  15.117  1.00 20.00           C  
HETATM   20  C18 LG1 X   1      38.336   6.028  18.226  1.00 20.00           C  
HETATM   21  C19 LG1 X   1      38.246   9.787  21.183  1.00 20.00           C  
HETATM   22  C20 LG1 X   1      40.444  10.201  20.053  1.00 20.00           C  
HETATM   23  H3  LG1 X   1      41.192   7.953  21.137  1.00 20.00           H  
HETATM   24  H4  LG1 X   1      40.367   8.772  22.453  1.00 20.00           H  
HETATM   25  H5  LG1 X   1      40.003   6.343  22.572  1.00 20.00           H  
HETATM   26  H6  LG1 X   1      38.475   7.159  22.289  1.00 20.00           H  
HETATM   27  H7  LG1 X   1      40.180   5.573  20.337  1.00 20.00           H  
HETATM   28  H8  LG1 X   1      38.491   5.341  20.781  1.00 20.00           H  
HETATM   29  H9  LG1 X   1      37.727   9.715  18.246  1.00 20.00           H  
HETATM   30  H10 LG1 X   1      40.078   8.307  16.840  1.00 20.00           H  
HETATM   31  H11 LG1 X   1      36.835   9.299  15.881  1.00 20.00           H  
HETATM   32  H12 LG1 X   1      34.999  11.326  16.173  1.00 20.00           H  
HETATM   33  H13 LG1 X   1      33.498   9.855  17.479  1.00 20.00           H  
HETATM   34  H14 LG1 X   1      32.528  11.113  16.696  1.00 20.00           H  
HETATM   35  H15 LG1 X   1      32.527   9.460  16.063  1.00 20.00           H  
HETATM   36  H16 LG1 X   1      33.560   9.747  12.635  1.00 20.00           H  
HETATM   37  H17 LG1 X   1      32.882   8.970  14.057  1.00 20.00           H  
HETATM   38  H18 LG1 X   1      34.383   8.354  13.368  1.00 20.00           H  
HETATM   39  H19 LG1 X   1      39.834  11.077  14.307  1.00 20.00           H  
HETATM   40  H20 LG1 X   1      40.745   9.618  14.703  1.00 20.00           H  
HETATM   41  H21 LG1 X   1      40.649  10.966  15.856  1.00 20.00           H  
HETATM   42  H22 LG1 X   1      37.553   5.359  18.601  1.00 20.00           H  
HETATM   43  H23 LG1 X   1      39.151   5.415  17.828  1.00 20.00           H  
HETATM   44  H24 LG1 X   1      37.893   6.582  17.395  1.00 20.00           H  
HETATM   45  H25 LG1 X   1      37.471   9.066  21.465  1.00 20.00           H  
HETATM   46  H26 LG1 X   1      37.776  10.531  20.530  1.00 20.00           H  
HETATM   47  H27 LG1 X   1      38.562  10.311  22.092  1.00 20.00           H  
HETATM   48  H28 LG1 X   1      40.857  10.725  20.924  1.00 20.00           H  
HETATM   49  H29 LG1 X   1      39.970  10.961  19.421  1.00 20.00           H  
HETATM   50  H30 LG1 X   1      41.286   9.776  19.494  1.00 20.00           H  
TER                                                                             
HETATM    1  C1  LG1 X   1      41.202   9.498  15.936  1.00 20.00           C  
HETATM    2  C2  LG1 X   1      42.529   8.941  16.517  1.00 20.00           C  
HETATM    3  C3  LG1 X   1      42.761   7.489  16.133  1.00 20.00           C  
HETATM    4  C4  LG1 X   1      41.626   6.611  16.644  1.00 20.00           C  
HETATM    5  C5  LG1 X   1      40.241   7.200  16.468  1.00 20.00           C  
HETATM    6  C6  LG1 X   1      40.038   8.504  16.154  1.00 20.00           C  
HETATM    7  C7  LG1 X   1      38.699   9.066  15.989  1.00 20.00           C  
HETATM    8  C8  LG1 X   1      37.817   9.193  16.997  1.00 20.00           C  
HETATM    9  C9  LG1 X   1      36.474   9.776  16.915  1.00 20.00           C  
HETATM   10  C10 LG1 X   1      35.743   9.853  18.048  1.00 20.00           C  
HETATM   11  C11 LG1 X   1      34.425  10.433  18.200  1.00 20.00           C  
HETATM   12  H1  LG1 X   1      34.097  11.087  17.392  1.00 20.00           H  
HETATM   13  C12 LG1 X   1      33.581  10.337  19.243  1.00 20.00           C  
HETATM   14  H2  LG1 X   1      32.678  10.952  19.157  1.00 20.00           H  
HETATM   15  C13 LG1 X   1      33.644   9.554  20.476  1.00 20.00           C  
HETATM   16  C14 LG1 X   1      32.921   9.977  21.534  1.00 20.00           C  
HETATM   17  C15 LG1 X   1      32.828   9.345  22.889  1.00 20.00           C  
HETATM   18  C16 LG1 X   1      34.414   8.258  20.490  1.00 20.00           C  
HETATM   19  C17 LG1 X   1      35.998  10.232  15.555  1.00 20.00           C  
HETATM   20  C18 LG1 X   1      39.149   6.172  16.666  1.00 20.00           C  
HETATM   21  C19 LG1 X   1      40.954  10.856  16.637  1.00 20.00           C  
HETATM   22  C20 LG1 X   1      41.376   9.762  14.423  1.00 20.00           C  
HETATM   23  H3  LG1 X   1      43.379   9.546  16.178  1.00 20.00           H  
HETATM   24  H4  LG1 X   1      42.518   9.014  17.613  1.00 20.00           H  
HETATM   25  H5  LG1 X   1      42.849   7.391  15.045  1.00 20.00           H  
HETATM   26  H6  LG1 X   1      43.712   7.138  16.553  1.00 20.00           H  
HETATM   27  H7  LG1 X   1      41.690   5.643  16.131  1.00 20.00           H  
HETATM   28  H8  LG1 X   1      41.777   6.413  17.713  1.00 20.00           H  
HETATM   29  H9  LG1 X   1      38.473   9.434  14.991  1.00 20.00           H  
HETATM   30  H10 LG1 X   1      38.122   8.838  17.984  1.00 20.00           H  
HETATM   31  H11 LG1 X   1      36.191   9.486  18.970  1.00 20.00           H  
HETATM   32  H12 LG1 X   1      32.341  10.898  21.451  1.00 20.00           H  
HETATM   33  H13 LG1 X   1      31.829   8.924  23.036  1.00 20.00           H  
HETATM   34  H14 LG1 X   1      33.568   8.558  23.055  1.00 20.00           H  
HETATM   35  H15 LG1 X   1      32.992  10.108  23.658  1.00 20.00           H  
HETATM   36  H16 LG1 X   1      33.982   7.531  21.184  1.00 20.00           H  
HETATM   37  H17 LG1 X   1      35.454   8.428  20.787  1.00 20.00           H  
HETATM   38  H18 LG1 X   1      34.395   7.769  19.510  1.00 20.00           H  
HETATM   39  H19 LG1 X   1      36.603  11.074  15.200  1.00 20.00           H  
HETATM   40  H20 LG1 X   1      34.955  10.556  15.542  1.00 20.00           H  
HETATM   41  H21 LG1 X   1      36.069   9.416  14.828  1.00 20.00           H  
HETATM   42  H22 LG1 X   1      39.120   5.855  17.714  1.00 20.00           H  
HETATM   43  H23 LG1 X   1      39.344   5.290  16.045  1.00 20.00           H  
HETATM   44  H24 LG1 X   1      38.152   6.525  16.392  1.00 20.00           H  
HETATM   45  H25 LG1 X   1      40.106  11.396  16.202  1.00 20.00           H  
HETATM   46  H26 LG1 X   1      41.830  11.510  16.543  1.00 20.00           H  
HETATM   47  H27 LG1 X   1      40.755  10.721  17.706  1.00 20.00           H  
HETATM   48  H28 LG1 X   1      41.495   8.831  13.856  1.00 20.00           H  
HETATM   49  H29 LG1 X   1      42.258  10.383  14.230  1.00 20.00           H  
HETATM   50  H30 LG1 X   1      40.513  10.290  14.003  1.00 20.00           H  
TER                                                                             
HETATM    1  C1  LG1 X   1      38.022  12.682  16.514  1.00 20.00           C  
HETATM    2  C2  LG1 X   1      36.790  13.524  16.088  1.00 20.00           C  
HETATM    3  C3  LG1 X   1      36.430  13.322  14.626  1.00 20.00           C  
HETATM    4  C4  LG1 X   1      36.109  11.858  14.350  1.00 20.00           C  
HETATM    5  C5  LG1 X   1      37.043  10.868  15.016  1.00 20.00           C  
HETATM    6  C6  LG1 X   1      37.906  11.228  15.999  1.00 20.00           C  
HETATM    7  C7  LG1 X   1      38.802  10.266  16.639  1.00 20.00           C  
HETATM    8  C8  LG1 X   1      38.373   9.255  17.415  1.00 20.00           C  
HETATM    9  C9  LG1 X   1      39.210   8.276  18.115  1.00 20.00           C  
HETATM   10  C10 LG1 X   1      38.598   7.349  18.884  1.00 20.00           C  
HETATM   11  C11 LG1 X   1      39.230   6.328  19.694  1.00 20.00           C  
HETATM   12  H1  LG1 X   1      40.290   6.475  19.902  1.00 20.00           H  
HETATM   13  C12 LG1 X   1      38.668   5.263  20.292  1.00 20.00           C  
HETATM   14  H2  LG1 X   1      39.344   4.690  20.935  1.00 20.00           H  
HETATM   15  C13 LG1 X   1      37.311   4.722  20.237  1.00 20.00           C  
HETATM   16  C14 LG1 X   1      36.895   3.944  21.259  1.00 20.00           C  
HETATM   17  C15 LG1 X   1      35.561   3.284  21.422  1.00 20.00           C  
HETATM   18  C16 LG1 X   1      36.471   4.954  19.007  1.00 20.00           C  
HETATM   19  C17 LG1 X   1      40.704   8.366  17.908  1.00 20.00           C  
HETATM   20  C18 LG1 X   1      36.902   9.472  14.450  1.00 20.00           C  
HETATM   21  C19 LG1 X   1      39.306  13.328  15.945  1.00 20.00           C  
HETATM   22  C20 LG1 X   1      38.088  12.754  18.058  1.00 20.00           C  
HETATM   23  H3  LG1 X   1      35.920  13.253  16.702  1.00 20.00           H  
HETATM   24  H4  LG1 X   1      36.973  14.591  16.272  1.00 20.00           H  
HETATM   25  H5  LG1 X   1      35.564  13.942  14.364  1.00 20.00           H  
HETATM   26  H6  LG1 X   1      37.253  13.652  13.981  1.00 20.00           H  
HETATM   27  H7  LG1 X   1      35.088  11.643  14.691  1.00 20.00           H  
HETATM   28  H8  LG1 X   1      36.117  11.709  13.264  1.00 20.00           H  
HETATM   29  H9  LG1 X   1      39.863  10.456  16.491  1.00 20.00           H  
HETATM   30  H10 LG1 X   1      37.296   9.146  17.554  1.00 20.00           H  
HETATM   31  H11 LG1 X   1      37.512   7.381  18.953  1.00 20.00           H  
HETATM   32  H12 LG1 X   1      37.566   3.769  22.103  1.00 20.00           H  
HETATM   33  H13 LG1 X   1      35.169   3.499  22.422  1.00 20.00           H  
HETATM   34  H14 LG1 X   1      34.814   3.628  20.703  1.00 20.00           H  
HETATM   35  H15 LG1 X   1      35.667   2.199  21.325  1.00 20.00           H  
HETATM   36  H16 LG1 X   1      35.881   5.870  19.107  1.00 20.00           H  
HETATM   37  H17 LG1 X   1      35.777   4.128  18.820  1.00 20.00           H  
HETATM   38  H18 LG1 X   1      37.090   5.021  18.105  1.00 20.00           H  
HETATM   39  H19 LG1 X   1      41.261   7.546  18.369  1.00 20.00           H  
HETATM   40  H20 LG1 X   1      41.094   9.299  18.329  1.00 20.00           H  
HETATM   41  H21 LG1 X   1      40.947   8.332  16.840  1.00 20.00           H  
HETATM   42  H22 LG1 X   1      35.922   9.060  14.712  1.00 20.00           H  
HETATM   43  H23 LG1 X   1      37.667   8.774  14.796  1.00 20.00           H  
HETATM   44  H24 LG1 X   1      36.982   9.500  13.357  1.00 20.00           H  
HETATM   45  H25 LG1 X   1      39.351  13.255  14.853  1.00 20.00           H  
HETATM   46  H26 LG1 X   1      40.209  12.849  16.340  1.00 20.00           H  
HETATM   47  H27 LG1 X   1      39.363  14.390  16.210  1.00 20.00           H  
HETATM   48  H28 LG1 X   1      39.002  12.297  18.454  1.00 20.00           H  
HETATM   49  H29 LG1 X   1      37.232  12.246  18.518  1.00 20.00           H  
HETATM   50  H30 LG1 X   1      38.080  13.796  18.402  1.00 20.00           H  
TER                                                                             
HETATM    1  C1  LG1 X   1      41.229   9.328  19.038  1.00 20.00           C  
HETATM    2  C2  LG1 X   1      41.736  10.547  19.855  1.00 20.00           C  
HETATM    3  C3  LG1 X   1      42.349  11.619  18.970  1.00 20.00           C  
HETATM    4  C4  LG1 X   1      41.328  12.129  17.960  1.00 20.00           C  
HETATM    5  C5  LG1 X   1      40.478  11.051  17.318  1.00 20.00           C  
HETATM    6  C6  LG1 X   1      40.421   9.784  17.801  1.00 20.00           C  
HETATM    7  C7  LG1 X   1      39.597   8.750  17.179  1.00 20.00           C  
HETATM    8  C8  LG1 X   1      38.252   8.781  17.165  1.00 20.00           C  
HETATM    9  C9  LG1 X   1      37.361   7.768  16.591  1.00 20.00           C  
HETATM   10  C10 LG1 X   1      36.029   7.990  16.641  1.00 20.00           C  
HETATM   11  C11 LG1 X   1      34.981   7.153  16.094  1.00 20.00           C  
HETATM   12  H1  LG1 X   1      35.299   6.409  15.363  1.00 20.00           H  
HETATM   13  C12 LG1 X   1      33.655   7.221  16.307  1.00 20.00           C  
HETATM   14  H2  LG1 X   1      33.059   6.535  15.697  1.00 20.00           H  
HETATM   15  C13 LG1 X   1      32.858   8.047  17.213  1.00 20.00           C  
HETATM   16  C14 LG1 X   1      31.558   8.250  16.910  1.00 20.00           C  
HETATM   17  C15 LG1 X   1      30.554   9.050  17.680  1.00 20.00           C  
HETATM   18  C16 LG1 X   1      33.474   8.544  18.496  1.00 20.00           C  
HETATM   19  C17 LG1 X   1      38.002   6.535  15.998  1.00 20.00           C  
HETATM   20  C18 LG1 X   1      39.737  11.552  16.098  1.00 20.00           C  
HETATM   21  C19 LG1 X   1      42.437   8.481  18.579  1.00 20.00           C  
HETATM   22  C20 LG1 X   1      40.381   8.473  20.011  1.00 20.00           C  
HETATM   23  H3  LG1 X   1      40.904  10.993  20.418  1.00 20.00           H  
HETATM   24  H4  LG1 X   1      42.474  10.227  20.602  1.00 20.00           H  
HETATM   25  H5  LG1 X   1      42.703  12.455  19.585  1.00 20.00           H  
HETATM   26  H6  LG1 X   1      43.228  11.225  18.447  1.00 20.00           H  
HETATM   27  H7  LG1 X   1      40.655  12.841  18.456  1.00 20.00           H  
HETATM   28  H8  LG1 X   1      41.869  12.690  17.188  1.00 20.00           H  
HETATM   29  H9  LG1 X   1      40.148   7.910  16.763  1.00 20.00           H  
HETATM   30  H10 LG1 X   1      37.761   9.641  17.625  1.00 20.00           H  
HETATM   31  H11 LG1 X   1      35.684   8.916  17.098  1.00 20.00           H  
HETATM   32  H12 LG1 X   1      31.152   7.823  15.991  1.00 20.00           H  
HETATM   33  H13 LG1 X   1      30.037   9.735  17.000  1.00 20.00           H  
HETATM   34  H14 LG1 X   1      29.807   8.384  18.124  1.00 20.00           H  
HETATM   35  H15 LG1 X   1      30.996   9.658  18.473  1.00 20.00           H  
HETATM   36  H16 LG1 X   1      34.222   7.842  18.881  1.00 20.00           H  
HETATM   37  H17 LG1 X   1      32.734   8.644  19.296  1.00 20.00           H  
HETATM   38  H18 LG1 X   1      33.942   9.522  18.348  1.00 20.00           H  
HETATM   39  H19 LG1 X   1      38.607   6.801  15.124  1.00 20.00           H  
HETATM   40  H20 LG1 X   1      37.283   5.779  15.676  1.00 20.00           H  
HETATM   41  H21 LG1 X   1      38.647   6.044  16.736  1.00 20.00           H  
HETATM   42  H22 LG1 X   1      40.434  12.042  15.409  1.00 20.00           H  
HETATM   43  H23 LG1 X   1      38.978  12.282  16.397  1.00 20.00           H  
HETATM   44  H24 LG1 X   1      39.242  10.764  15.526  1.00 20.00           H  
HETATM   45  H25 LG1 X   1      42.119   7.535  18.125  1.00 20.00           H  
HETATM   46  H26 LG1 X   1      43.085   8.227  19.427  1.00 20.00           H  
HETATM   47  H27 LG1 X   1      43.049   9.007  17.839  1.00 20.00           H  
HETATM   48  H28 LG1 X   1      39.470   9.002  20.315  1.00 20.00           H  
HETATM   49  H29 LG1 X   1      40.947   8.238  20.920  1.00 20.00           H  
HETATM   50  H30 LG1 X   1      40.082   7.517  19.566  1.00 20.00           H  
TER                                                                             
HETATM    1  C1  LG1 X   1      39.698   8.472  20.744  1.00 20.00           C  
HETATM    2  C2  LG1 X   1      39.195   7.578  21.909  1.00 20.00           C  
HETATM    3  C3  LG1 X   1      39.614   6.126  21.744  1.00 20.00           C  
HETATM    4  C4  LG1 X   1      39.058   5.553  20.446  1.00 20.00           C  
HETATM    5  C5  LG1 X   1      39.154   6.480  19.251  1.00 20.00           C  
HETATM    6  C6  LG1 X   1      39.436   7.801  19.376  1.00 20.00           C  
HETATM    7  C7  LG1 X   1      39.523   8.691  18.219  1.00 20.00           C  
HETATM    8  C8  LG1 X   1      38.469   9.012  17.447  1.00 20.00           C  
HETATM    9  C9  LG1 X   1      38.473   9.918  16.295  1.00 20.00           C  
HETATM   10  C10 LG1 X   1      37.318  10.091  15.617  1.00 20.00           C  
HETATM   11  C11 LG1 X   1      37.112  10.894  14.429  1.00 20.00           C  
HETATM   12  H1  LG1 X   1      38.014  11.183  13.888  1.00 20.00           H  
HETATM   13  C12 LG1 X   1      35.954  11.265  13.856  1.00 20.00           C  
HETATM   14  H2  LG1 X   1      36.064  11.791  12.902  1.00 20.00           H  
HETATM   15  C13 LG1 X   1      34.564  11.098  14.278  1.00 20.00           C  
HETATM   16  C14 LG1 X   1      33.603  11.145  13.331  1.00 20.00           C  
HETATM   17  C15 LG1 X   1      32.124  11.002  13.522  1.00 20.00           C  
HETATM   18  C16 LG1 X   1      34.245  10.993  15.748  1.00 20.00           C  
HETATM   19  C17 LG1 X   1      39.775  10.609  15.960  1.00 20.00           C  
HETATM   20  C18 LG1 X   1      38.915   5.760  17.943  1.00 20.00           C  
HETATM   21  C19 LG1 X   1      38.963   9.827  20.885  1.00 20.00           C  
HETATM   22  C20 LG1 X   1      41.214   8.725  20.910  1.00 20.00           C  
HETATM   23  H3  LG1 X   1      39.568   7.955  22.870  1.00 20.00           H  
HETATM   24  H4  LG1 X   1      38.099   7.620  21.968  1.00 20.00           H  
HETATM   25  H5  LG1 X   1      40.706   6.040  21.753  1.00 20.00           H  
HETATM   26  H6  LG1 X   1      39.249   5.533  22.591  1.00 20.00           H  
HETATM   27  H7  LG1 X   1      39.589   4.616  20.237  1.00 20.00           H  
HETATM   28  H8  LG1 X   1      38.002   5.293  20.590  1.00 20.00           H  
HETATM   29  H9  LG1 X   1      40.504   9.127  18.047  1.00 20.00           H  
HETATM   30  H10 LG1 X   1      37.506   8.559  17.693  1.00 20.00           H  
HETATM   31  H11 LG1 X   1      36.441   9.541  15.955  1.00 20.00           H  
HETATM   32  H12 LG1 X   1      33.889  11.273  12.286  1.00 20.00           H  
HETATM   33  H13 LG1 X   1      31.734  10.271  12.806  1.00 20.00           H  
HETATM   34  H14 LG1 X   1      31.845  10.655  14.519  1.00 20.00           H  
HETATM   35  H15 LG1 X   1      31.629  11.960  13.333  1.00 20.00           H  
HETATM   36  H16 LG1 X   1      33.261  11.409  15.986  1.00 20.00           H  
HETATM   37  H17 LG1 X   1      34.955  11.565  16.355  1.00 20.00           H  
HETATM   38  H18 LG1 X   1      34.254   9.948  16.073  1.00 20.00           H  
HETATM   39  H19 LG1 X   1      40.529   9.876  15.653  1.00 20.00           H  
HETATM   40  H20 LG1 X   1      40.152  11.160  16.829  1.00 20.00           H  
HETATM   41  H21 LG1 X   1      39.688  11.341  15.154  1.00 20.00           H  
HETATM   42  H22 LG1 X   1      39.131   6.364  17.058  1.00 20.00           H  
HETATM   43  H23 LG1 X   1      37.873   5.430  17.882  1.00 20.00           H  
HETATM   44  H24 LG1 X   1      39.560   4.876  17.877  1.00 20.00           H  
HETATM   45  H25 LG1 X   1      37.887   9.717  20.707  1.00 20.00           H  
HETATM   46  H26 LG1 X   1      39.345  10.578  20.185  1.00 20.00           H  
HETATM   47  H27 LG1 X   1      39.092  10.238  21.893  1.00 20.00           H  
HETATM   48  H28 LG1 X   1      41.442   9.107  21.912  1.00 20.00           H  
HETATM   49  H29 LG1 X   1      41.580   9.468  20.192  1.00 20.00           H  
HETATM   50  H30 LG1 X   1      41.800   7.812  20.760  1.00 20.00           H  
TER                                                                             
HETATM    1  C1  LG1 X   1      35.302  11.381  17.435  1.00 20.00           C  
HETATM    2  C2  LG1 X   1      35.081  12.875  17.080  1.00 20.00           C  
HETATM    3  C3  LG1 X   1      36.106  13.783  17.740  1.00 20.00           C  
HETATM    4  C4  LG1 X   1      37.516  13.406  17.302  1.00 20.00           C  
HETATM    5  C5  LG1 X   1      37.786  11.915  17.251  1.00 20.00           C  
HETATM    6  C6  LG1 X   1      36.793  10.993  17.304  1.00 20.00           C  
HETATM    7  C7  LG1 X   1      37.063   9.559  17.251  1.00 20.00           C  
HETATM    8  C8  LG1 X   1      37.555   8.932  16.168  1.00 20.00           C  
HETATM    9  C9  LG1 X   1      37.786   7.493  16.076  1.00 20.00           C  
HETATM   10  C10 LG1 X   1      38.459   6.841  17.047  1.00 20.00           C  
HETATM   11  C11 LG1 X   1      38.768   5.425  17.096  1.00 20.00           C  
HETATM   12  H1  LG1 X   1      38.348   4.795  16.314  1.00 20.00           H  
HETATM   13  C12 LG1 X   1      39.495   4.797  18.036  1.00 20.00           C  
HETATM   14  H2  LG1 X   1      39.587   3.711  17.960  1.00 20.00           H  
HETATM   15  C13 LG1 X   1      40.168   5.377  19.192  1.00 20.00           C  
HETATM   16  C14 LG1 X   1      41.148   6.288  19.031  1.00 20.00           C  
HETATM   17  C15 LG1 X   1      41.948   6.983  20.087  1.00 20.00           C  
HETATM   18  C16 LG1 X   1      39.700   4.814  20.508  1.00 20.00           C  
HETATM   19  C17 LG1 X   1      37.256   6.890  14.800  1.00 20.00           C  
HETATM   20  C18 LG1 X   1      39.263  11.601  17.153  1.00 20.00           C  
HETATM   21  C19 LG1 X   1      34.830  11.122  18.883  1.00 20.00           C  
HETATM   22  C20 LG1 X   1      34.398  10.566  16.479  1.00 20.00           C  
HETATM   23  H3  LG1 X   1      35.141  13.015  15.991  1.00 20.00           H  
HETATM   24  H4  LG1 X   1      34.072  13.193  17.374  1.00 20.00           H  
HETATM   25  H5  LG1 X   1      35.907  14.827  17.473  1.00 20.00           H  
HETATM   26  H6  LG1 X   1      36.024  13.721  18.831  1.00 20.00           H  
HETATM   27  H7  LG1 X   1      37.706  13.820  16.304  1.00 20.00           H  
HETATM   28  H8  LG1 X   1      38.223  13.892  17.986  1.00 20.00           H  
HETATM   29  H9  LG1 X   1      36.782   8.991  18.137  1.00 20.00           H  
HETATM   30  H10 LG1 X   1      37.774   9.504  15.266  1.00 20.00           H  
HETATM   31  H11 LG1 X   1      38.811   7.421  17.901  1.00 20.00           H  
HETATM   32  H12 LG1 X   1      41.421   6.587  18.017  1.00 20.00           H  
HETATM   33  H13 LG1 X   1      41.625   6.759  21.105  1.00 20.00           H  
HETATM   34  H14 LG1 X   1      43.002   6.705  19.994  1.00 20.00           H  
HETATM   35  H15 LG1 X   1      41.870   8.066  19.948  1.00 20.00           H  
HETATM   36  H16 LG1 X   1      39.798   3.722  20.516  1.00 20.00           H  
HETATM   37  H17 LG1 X   1      38.646   5.065  20.674  1.00 20.00           H  
HETATM   38  H18 LG1 X   1      40.263   5.189  21.365  1.00 20.00           H  
HETATM   39  H19 LG1 X   1      37.463   5.823  14.699  1.00 20.00           H  
HETATM   40  H20 LG1 X   1      37.702   7.383  13.928  1.00 20.00           H  
HETATM   41  H21 LG1 X   1      36.168   7.016  14.746  1.00 20.00           H  
HETATM   42  H22 LG1 X   1      39.814  12.131  17.938  1.00 20.00           H  
HETATM   43  H23 LG1 X   1      39.650  11.926  16.182  1.00 20.00           H  
HETATM   44  H24 LG1 X   1      39.500  10.541  17.274  1.00 20.00           H  
HETATM   45  H25 LG1 X   1      34.834  10.053  19.125  1.00 20.00           H  
HETATM   46  H26 LG1 X   1      33.805  11.481  19.033  1.00 20.00           H  
HETATM   47  H27 LG1 X   1      35.468  11.625  19.618  1.00 20.00           H  
HETATM   48  H28 LG1 X   1      33.361  10.920  16.525  1.00 20.00           H  
HETATM   49  H29 LG1 X   1      34.381   9.500  16.734  1.00 20.00           H  
HETATM   50  H30 LG1 X   1      34.733  10.657  15.439  1.00 20.00           H  
TER                                                                             
HETATM    1  C1  LG1 X   1      40.280  10.789  15.945  1.00 20.00           C  
HETATM    2  C2  LG1 X   1      41.815  10.756  15.717  1.00 20.00           C  
HETATM    3  C3  LG1 X   1      42.314   9.369  15.349  1.00 20.00           C  
HETATM    4  C4  LG1 X   1      41.989   8.372  16.454  1.00 20.00           C  
HETATM    5  C5  LG1 X   1      40.601   8.514  17.047  1.00 20.00           C  
HETATM    6  C6  LG1 X   1      39.824   9.605  16.829  1.00 20.00           C  
HETATM    7  C7  LG1 X   1      38.490   9.736  17.407  1.00 20.00           C  
HETATM    8  C8  LG1 X   1      38.257   9.864  18.725  1.00 20.00           C  
HETATM    9  C9  LG1 X   1      36.936  10.045  19.321  1.00 20.00           C  
HETATM   10  C10 LG1 X   1      35.913   9.234  18.983  1.00 20.00           C  
HETATM   11  C11 LG1 X   1      34.554   9.286  19.487  1.00 20.00           C  
HETATM   12  H1  LG1 X   1      34.298  10.113  20.147  1.00 20.00           H  
HETATM   13  C12 LG1 X   1      33.557   8.433  19.191  1.00 20.00           C  
HETATM   14  H2  LG1 X   1      32.571   8.646  19.609  1.00 20.00           H  
HETATM   15  C13 LG1 X   1      33.606   7.251  18.339  1.00 20.00           C  
HETATM   16  C14 LG1 X   1      34.412   6.216  18.647  1.00 20.00           C  
HETATM   17  C15 LG1 X   1      34.592   4.930  17.903  1.00 20.00           C  
HETATM   18  C16 LG1 X   1      32.650   7.305  17.177  1.00 20.00           C  
HETATM   19  C17 LG1 X   1      36.897  11.153  20.343  1.00 20.00           C  
HETATM   20  C18 LG1 X   1      40.203   7.313  17.876  1.00 20.00           C  
HETATM   21  C19 LG1 X   1      39.963  12.159  16.590  1.00 20.00           C  
HETATM   22  C20 LG1 X   1      39.557  10.719  14.581  1.00 20.00           C  
HETATM   23  H3  LG1 X   1      42.099  11.465  14.928  1.00 20.00           H  
HETATM   24  H4  LG1 X   1      42.337  11.085  16.627  1.00 20.00           H  
HETATM   25  H5  LG1 X   1      41.866   9.040  14.404  1.00 20.00           H  
HETATM   26  H6  LG1 X   1      43.398   9.393  15.186  1.00 20.00           H  
HETATM   27  H7  LG1 X   1      42.120   7.362  16.046  1.00 20.00           H  
HETATM   28  H8  LG1 X   1      42.718   8.483  17.266  1.00 20.00           H  
HETATM   29  H9  LG1 X   1      37.668   9.785  16.695  1.00 20.00           H  
HETATM   30  H10 LG1 X   1      39.095   9.874  19.423  1.00 20.00           H  
HETATM   31  H11 LG1 X   1      36.103   8.452  18.247  1.00 20.00           H  
HETATM   32  H12 LG1 X   1      35.032   6.285  19.543  1.00 20.00           H  
HETATM   33  H13 LG1 X   1      34.263   4.094  18.528  1.00 20.00           H  
HETATM   34  H14 LG1 X   1      34.045   4.886  16.960  1.00 20.00           H  
HETATM   35  H15 LG1 X   1      35.653   4.787  17.675  1.00 20.00           H  
HETATM   36  H16 LG1 X   1      32.628   6.384  16.591  1.00 20.00           H  
HETATM   37  H17 LG1 X   1      32.926   8.118  16.497  1.00 20.00           H  
HETATM   38  H18 LG1 X   1      31.627   7.483  17.528  1.00 20.00           H  
HETATM   39  H19 LG1 X   1      37.139  12.112  19.871  1.00 20.00           H  
HETATM   40  H20 LG1 X   1      37.627  10.967  21.138  1.00 20.00           H  
HETATM   41  H21 LG1 X   1      35.925  11.269  20.827  1.00 20.00           H  
HETATM   42  H22 LG1 X   1      40.352   6.393  17.300  1.00 20.00           H  
HETATM   43  H23 LG1 X   1      39.155   7.314  18.184  1.00 20.00           H  
HETATM   44  H24 LG1 X   1      40.822   7.259  18.777  1.00 20.00           H  
HETATM   45  H25 LG1 X   1      40.375  12.979  15.990  1.00 20.00           H  
HETATM   46  H26 LG1 X   1      40.395  12.236  17.595  1.00 20.00           H  
HETATM   47  H27 LG1 X   1      38.885  12.337  16.674  1.00 20.00           H  
HETATM   48  H28 LG1 X   1      39.692   9.747  14.095  1.00 20.00           H  
HETATM   49  H29 LG1 X   1      39.934  11.488  13.896  1.00 20.00           H  
HETATM   50  H30 LG1 X   1      38.479  10.884  14.686  1.00 20.00           H  
TER                                                                             
HETATM    1  C1  LG1 X   1      39.353  10.291  19.985  1.00 20.00           C  
HETATM    2  C2  LG1 X   1      40.515  10.503  20.993  1.00 20.00           C  
HETATM    3  C3  LG1 X   1      41.816   9.879  20.513  1.00 20.00           C  
HETATM    4  C4  LG1 X   1      41.645   8.377  20.324  1.00 20.00           C  
HETATM    5  C5  LG1 X   1      40.356   7.974  19.639  1.00 20.00           C  
HETATM    6  C6  LG1 X   1      39.328   8.838  19.455  1.00 20.00           C  
HETATM    7  C7  LG1 X   1      38.120   8.452  18.729  1.00 20.00           C  
HETATM    8  C8  LG1 X   1      38.101   8.206  17.407  1.00 20.00           C  
HETATM    9  C9  LG1 X   1      36.929   7.850  16.606  1.00 20.00           C  
HETATM   10  C10 LG1 X   1      37.083   7.702  15.273  1.00 20.00           C  
HETATM   11  C11 LG1 X   1      36.061   7.387  14.297  1.00 20.00           C  
HETATM   12  H1  LG1 X   1      36.216   6.441  13.775  1.00 20.00           H  
HETATM   13  C12 LG1 X   1      35.004   8.137  13.941  1.00 20.00           C  
HETATM   14  H2  LG1 X   1      34.327   7.725  13.190  1.00 20.00           H  
HETATM   15  C13 LG1 X   1      34.620   9.452  14.447  1.00 20.00           C  
HETATM   16  C14 LG1 X   1      35.488  10.483  14.434  1.00 20.00           C  
HETATM   17  C15 LG1 X   1      35.267  11.884  14.909  1.00 20.00           C  
HETATM   18  C16 LG1 X   1      33.183   9.528  14.896  1.00 20.00           C  
HETATM   19  C17 LG1 X   1      35.616   7.650  17.325  1.00 20.00           C  
HETATM   20  C18 LG1 X   1      40.354   6.522  19.218  1.00 20.00           C  
HETATM   21  C19 LG1 X   1      38.051  10.669  20.731  1.00 20.00           C  
HETATM   22  C20 LG1 X   1      39.527  11.265  18.797  1.00 20.00           C  
HETATM   23  H3  LG1 X   1      40.671  11.573  21.178  1.00 20.00           H  
HETATM   24  H4  LG1 X   1      40.254  10.059  21.964  1.00 20.00           H  
HETATM   25  H5  LG1 X   1      42.138  10.341  19.573  1.00 20.00           H  
HETATM   26  H6  LG1 X   1      42.612  10.068  21.242  1.00 20.00           H  
HETATM   27  H7  LG1 X   1      42.502   8.004  19.750  1.00 20.00           H  
HETATM   28  H8  LG1 X   1      41.681   7.885  21.305  1.00 20.00           H  
HETATM   29  H9  LG1 X   1      37.210   8.414  19.324  1.00 20.00           H  
HETATM   30  H10 LG1 X   1      39.042   8.293  16.861  1.00 20.00           H  
HETATM   31  H11 LG1 X   1      38.075   7.801  14.829  1.00 20.00           H  
HETATM   32  H12 LG1 X   1      36.492  10.318  14.041  1.00 20.00           H  
HETATM   33  H13 LG1 X   1      36.051  12.153  15.625  1.00 20.00           H  
HETATM   34  H14 LG1 X   1      35.330  12.576  14.063  1.00 20.00           H  
HETATM   35  H15 LG1 X   1      34.307  12.037  15.405  1.00 20.00           H  
HETATM   36  H16 LG1 X   1      33.018   8.871  15.757  1.00 20.00           H  
HETATM   37  H17 LG1 X   1      32.511   9.211  14.090  1.00 20.00           H  
HETATM   38  H18 LG1 X   1      32.872  10.532  15.189  1.00 20.00           H  
HETATM   39  H19 LG1 X   1      35.731   6.933  18.146  1.00 20.00           H  
HETATM   40  H20 LG1 X   1      34.832   7.243  16.681  1.00 20.00           H  
HETATM   41  H21 LG1 X   1      35.252   8.599  17.734  1.00 20.00           H  
HETATM   42  H22 LG1 X   1      40.671   5.889  20.054  1.00 20.00           H  
HETATM   43  H23 LG1 X   1      41.052   6.371  18.388  1.00 20.00           H  
HETATM   44  H24 LG1 X   1      39.372   6.155  18.908  1.00 20.00           H  
HETATM   45  H25 LG1 X   1      37.185  10.700  20.060  1.00 20.00           H  
HETATM   46  H26 LG1 X   1      38.135  11.664  21.185  1.00 20.00           H  
HETATM   47  H27 LG1 X   1      37.831   9.955  21.533  1.00 20.00           H  
HETATM   48  H28 LG1 X   1      40.407  11.019  18.192  1.00 20.00           H  
HETATM   49  H29 LG1 X   1      39.641  12.297  19.147  1.00 20.00           H  
HETATM   50  H30 LG1 X   1      38.658  11.247  18.129  1.00 20.00           H  
TER                                                                             
HETATM    1  C1  LG1 X   1      35.800   6.719  17.341  1.00 20.00           C  
HETATM    2  C2  LG1 X   1      34.419   6.023  17.201  1.00 20.00           C  
HETATM    3  C3  LG1 X   1      33.267   6.952  17.547  1.00 20.00           C  
HETATM    4  C4  LG1 X   1      33.263   8.160  16.619  1.00 20.00           C  
HETATM    5  C5  LG1 X   1      34.629   8.766  16.373  1.00 20.00           C  
HETATM    6  C6  LG1 X   1      35.779   8.137  16.722  1.00 20.00           C  
HETATM    7  C7  LG1 X   1      37.085   8.767  16.542  1.00 20.00           C  
HETATM    8  C8  LG1 X   1      37.494   9.831  17.255  1.00 20.00           C  
HETATM    9  C9  LG1 X   1      38.796  10.494  17.158  1.00 20.00           C  
HETATM   10  C10 LG1 X   1      39.061  11.514  18.000  1.00 20.00           C  
HETATM   11  C11 LG1 X   1      40.285  12.282  18.097  1.00 20.00           C  
HETATM   12  H1  LG1 X   1      40.169  13.342  17.870  1.00 20.00           H  
HETATM   13  C12 LG1 X   1      41.500  11.848  18.476  1.00 20.00           C  
HETATM   14  H2  LG1 X   1      42.315  12.575  18.474  1.00 20.00           H  
HETATM   15  C13 LG1 X   1      41.892  10.501  18.882  1.00 20.00           C  
HETATM   16  C14 LG1 X   1      41.240   9.855  19.868  1.00 20.00           C  
HETATM   17  C15 LG1 X   1      41.501   8.484  20.407  1.00 20.00           C  
HETATM   18  C16 LG1 X   1      43.099   9.979  18.147  1.00 20.00           C  
HETATM   19  C17 LG1 X   1      39.758  10.007  16.101  1.00 20.00           C  
HETATM   20  C18 LG1 X   1      34.551  10.113  15.690  1.00 20.00           C  
HETATM   21  C19 LG1 X   1      36.168   6.822  18.839  1.00 20.00           C  
HETATM   22  C20 LG1 X   1      36.830   5.791  16.654  1.00 20.00           C  
HETATM   23  H3  LG1 X   1      34.281   5.667  16.171  1.00 20.00           H  
HETATM   24  H4  LG1 X   1      34.373   5.132  17.841  1.00 20.00           H  
HETATM   25  H5  LG1 X   1      32.314   6.417  17.455  1.00 20.00           H  
HETATM   26  H6  LG1 X   1      33.340   7.280  18.590  1.00 20.00           H  
HETATM   27  H7  LG1 X   1      32.838   7.868  15.650  1.00 20.00           H  
HETATM   28  H8  LG1 X   1      32.593   8.917  17.045  1.00 20.00           H  
HETATM   29  H9  LG1 X   1      37.736   8.290  15.813  1.00 20.00           H  
HETATM   30  H10 LG1 X   1      36.805  10.243  17.995  1.00 20.00           H  
HETATM   31  H11 LG1 X   1      38.293  11.854  18.698  1.00 20.00           H  
HETATM   32  H12 LG1 X   1      40.405  10.356  20.360  1.00 20.00           H  
HETATM   33  H13 LG1 X   1      40.577   7.898  20.373  1.00 20.00           H  
HETATM   34  H14 LG1 X   1      42.260   7.928  19.854  1.00 20.00           H  
HETATM   35  H15 LG1 X   1      41.821   8.553  21.452  1.00 20.00           H  
HETATM   36  H16 LG1 X   1      43.941  10.674  18.246  1.00 20.00           H  
HETATM   37  H17 LG1 X   1      42.876   9.862  17.081  1.00 20.00           H  
HETATM   38  H18 LG1 X   1      43.446   9.010  18.514  1.00 20.00           H  
HETATM   39  H19 LG1 X   1      40.108   8.995  16.335  1.00 20.00           H  
HETATM   40  H20 LG1 X   1      40.640  10.646  15.996  1.00 20.00           H  
HETATM   41  H21 LG1 X   1      39.278   9.994  15.116  1.00 20.00           H  
HETATM   42  H22 LG1 X   1      35.514  10.475  15.322  1.00 20.00           H  
HETATM   43  H23 LG1 X   1      34.146  10.860  16.380  1.00 20.00           H  
HETATM   44  H24 LG1 X   1      33.889  10.053  14.820  1.00 20.00           H  
HETATM   45  H25 LG1 X   1      36.102   5.843  19.329  1.00 20.00           H  
HETATM   46  H26 LG1 X   1      35.506   7.508  19.377  1.00 20.00           H  
HETATM   47  H27 LG1 X   1      37.194   7.181  18.979  1.00 20.00           H  
HETATM   48  H28 LG1 X   1      37.861   6.118  16.829  1.00 20.00           H  
HETATM   49  H29 LG1 X   1      36.669   5.752  15.571  1.00 20.00           H  
HETATM   50  H30 LG1 X   1      36.752   4.768  17.039  1.00 20.00           H  
TER                                                                             
HETATM    1  C1  LG1 X   1      40.473  10.749  19.338  1.00 20.00           C  
HETATM    2  C2  LG1 X   1      42.025  10.719  19.406  1.00 20.00           C  
HETATM    3  C3  LG1 X   1      42.659  10.549  18.035  1.00 20.00           C  
HETATM    4  C4  LG1 X   1      42.205   9.242  17.398  1.00 20.00           C  
HETATM    5  C5  LG1 X   1      40.727   8.950  17.551  1.00 20.00           C  
HETATM    6  C6  LG1 X   1      39.931   9.645  18.402  1.00 20.00           C  
HETATM    7  C7  LG1 X   1      38.493   9.396  18.484  1.00 20.00           C  
HETATM    8  C8  LG1 X   1      37.636   9.688  17.491  1.00 20.00           C  
HETATM    9  C9  LG1 X   1      36.188   9.475  17.502  1.00 20.00           C  
HETATM   10  C10 LG1 X   1      35.487   9.776  16.388  1.00 20.00           C  
HETATM   11  C11 LG1 X   1      34.064   9.613  16.171  1.00 20.00           C  
HETATM   12  H1  LG1 X   1      33.528  10.546  15.991  1.00 20.00           H  
HETATM   13  C12 LG1 X   1      33.367   8.464  16.119  1.00 20.00           C  
HETATM   14  H2  LG1 X   1      32.289   8.539  15.958  1.00 20.00           H  
HETATM   15  C13 LG1 X   1      33.864   7.100  16.267  1.00 20.00           C  
HETATM   16  C14 LG1 X   1      34.876   6.641  15.504  1.00 20.00           C  
HETATM   17  C15 LG1 X   1      35.508   5.286  15.522  1.00 20.00           C  
HETATM   18  C16 LG1 X   1      33.097   6.287  17.277  1.00 20.00           C  
HETATM   19  C17 LG1 X   1      35.561   8.947  18.770  1.00 20.00           C  
HETATM   20  C18 LG1 X   1      40.269   7.805  16.676  1.00 20.00           C  
HETATM   21  C19 LG1 X   1      39.968  10.591  20.792  1.00 20.00           C  
HETATM   22  C20 LG1 X   1      40.015  12.131  18.817  1.00 20.00           C  
HETATM   23  H3  LG1 X   1      42.406  11.636  19.872  1.00 20.00           H  
HETATM   24  H4  LG1 X   1      42.356   9.889  20.047  1.00 20.00           H  
HETATM   25  H5  LG1 X   1      42.398  11.393  17.386  1.00 20.00           H  
HETATM   26  H6  LG1 X   1      43.751  10.553  18.125  1.00 20.00           H  
HETATM   27  H7  LG1 X   1      42.469   9.269  16.334  1.00 20.00           H  
HETATM   28  H8  LG1 X   1      42.766   8.411  17.845  1.00 20.00           H  
HETATM   29  H9  LG1 X   1      38.147   8.975  19.426  1.00 20.00           H  
HETATM   30  H10 LG1 X   1      38.046  10.119  16.576  1.00 20.00           H  
HETATM   31  H11 LG1 X   1      35.998  10.213  15.528  1.00 20.00           H  
HETATM   32  H12 LG1 X   1      35.325   7.313  14.771  1.00 20.00           H  
HETATM   33  H13 LG1 X   1      35.146   4.640  16.323  1.00 20.00           H  
HETATM   34  H14 LG1 X   1      35.329   4.781  14.567  1.00 20.00           H  
HETATM   35  H15 LG1 X   1      36.591   5.391  15.651  1.00 20.00           H  
HETATM   36  H16 LG1 X   1      32.027   6.287  17.039  1.00 20.00           H  
HETATM   37  H17 LG1 X   1      33.224   6.707  18.281  1.00 20.00           H  
HETATM   38  H18 LG1 X   1      33.409   5.241  17.321  1.00 20.00           H  
HETATM   39  H19 LG1 X   1      34.468   8.951  18.742  1.00 20.00           H  
HETATM   40  H20 LG1 X   1      35.841   9.568  19.628  1.00 20.00           H  
HETATM   41  H21 LG1 X   1      35.884   7.917  18.959  1.00 20.00           H  
HETATM   42  H22 LG1 X   1      40.944   6.951  16.794  1.00 20.00           H  
HETATM   43  H23 LG1 X   1      40.280   8.109  15.624  1.00 20.00           H  
HETATM   44  H24 LG1 X   1      39.266   7.442  16.915  1.00 20.00           H  
HETATM   45  H25 LG1 X   1      38.887  10.750  20.873  1.00 20.00           H  
HETATM   46  H26 LG1 X   1      40.447  11.321  21.455  1.00 20.00           H  
HETATM   47  H27 LG1 X   1      40.191   9.591  21.183  1.00 20.00           H  
HETATM   48  H28 LG1 X   1      38.927  12.246  18.882  1.00 20.00           H  
HETATM   49  H29 LG1 X   1      40.297  12.288  17.771  1.00 20.00           H  
HETATM   50  H30 LG1 X   1      40.459  12.942  19.407  1.00 20.00           H  
TER                                                                             
HETATM    1  C1  LG1 X   1      35.017  11.191  16.872  1.00 20.00           C  
HETATM    2  C2  LG1 X   1      34.712  12.709  16.761  1.00 20.00           C  
HETATM    3  C3  LG1 X   1      35.402  13.517  17.849  1.00 20.00           C  
HETATM    4  C4  LG1 X   1      36.913  13.348  17.756  1.00 20.00           C  
HETATM    5  C5  LG1 X   1      37.371  11.925  17.513  1.00 20.00           C  
HETATM    6  C6  LG1 X   1      36.518  10.938  17.143  1.00 20.00           C  
HETATM    7  C7  LG1 X   1      36.966   9.557  16.981  1.00 20.00           C  
HETATM    8  C8  LG1 X   1      37.366   8.785  18.007  1.00 20.00           C  
HETATM    9  C9  LG1 X   1      37.820   7.396  17.926  1.00 20.00           C  
HETATM   10  C10 LG1 X   1      38.240   6.791  19.057  1.00 20.00           C  
HETATM   11  C11 LG1 X   1      38.758   5.446  19.197  1.00 20.00           C  
HETATM   12  H1  LG1 X   1      38.153   4.796  19.832  1.00 20.00           H  
HETATM   13  C12 LG1 X   1      39.896   4.946  18.685  1.00 20.00           C  
HETATM   14  H2  LG1 X   1      40.117   3.896  18.887  1.00 20.00           H  
HETATM   15  C13 LG1 X   1      40.892   5.627  17.864  1.00 20.00           C  
HETATM   16  C14 LG1 X   1      41.459   6.780  18.271  1.00 20.00           C  
HETATM   17  C15 LG1 X   1      42.485   7.608  17.564  1.00 20.00           C  
HETATM   18  C16 LG1 X   1      41.240   4.883  16.600  1.00 20.00           C  
HETATM   19  C17 LG1 X   1      37.774   6.716  16.579  1.00 20.00           C  
HETATM   20  C18 LG1 X   1      38.861  11.754  17.710  1.00 20.00           C  
HETATM   21  C19 LG1 X   1      34.181  10.588  18.025  1.00 20.00           C  
HETATM   22  C20 LG1 X   1      34.541  10.551  15.546  1.00 20.00           C  
HETATM   23  H3  LG1 X   1      35.043  13.088  15.784  1.00 20.00           H  
HETATM   24  H4  LG1 X   1      33.630  12.887  16.807  1.00 20.00           H  
HETATM   25  H5  LG1 X   1      35.146  14.578  17.746  1.00 20.00           H  
HETATM   26  H6  LG1 X   1      35.049  13.206  18.838  1.00 20.00           H  
HETATM   27  H7  LG1 X   1      37.296  13.975  16.941  1.00 20.00           H  
HETATM   28  H8  LG1 X   1      37.358  13.727  18.685  1.00 20.00           H  
HETATM   29  H9  LG1 X   1      36.933   9.173  15.964  1.00 20.00           H  
HETATM   30  H10 LG1 X   1      37.365   9.228  19.006  1.00 20.00           H  
HETATM   31  H11 LG1 X   1      38.188   7.325  20.008  1.00 20.00           H  
HETATM   32  H12 LG1 X   1      41.158   7.202  19.231  1.00 20.00           H  
HETATM   33  H13 LG1 X   1      42.123   8.638  17.477  1.00 20.00           H  
HETATM   34  H14 LG1 X   1      43.413   7.622  18.144  1.00 20.00           H  
HETATM   35  H15 LG1 X   1      42.717   7.258  16.556  1.00 20.00           H  
HETATM   36  H16 LG1 X   1      42.048   5.348  16.031  1.00 20.00           H  
HETATM   37  H17 LG1 X   1      40.368   4.824  15.940  1.00 20.00           H  
HETATM   38  H18 LG1 X   1      41.564   3.862  16.832  1.00 20.00           H  
HETATM   39  H19 LG1 X   1      36.773   6.795  16.140  1.00 20.00           H  
HETATM   40  H20 LG1 X   1      37.994   5.646  16.630  1.00 20.00           H  
HETATM   41  H21 LG1 X   1      38.497   7.170  15.893  1.00 20.00           H  
HETATM   42  H22 LG1 X   1      39.247  10.799  17.345  1.00 20.00           H  
HETATM   43  H23 LG1 X   1      39.112  11.841  18.772  1.00 20.00           H  
HETATM   44  H24 LG1 X   1      39.402  12.536  17.164  1.00 20.00           H  
HETATM   45  H25 LG1 X   1      34.260   9.495  18.052  1.00 20.00           H  
HETATM   46  H26 LG1 X   1      33.118  10.830  17.909  1.00 20.00           H  
HETATM   47  H27 LG1 X   1      34.503  10.963  19.002  1.00 20.00           H  
HETATM   48  H28 LG1 X   1      33.504  10.830  15.326  1.00 20.00           H  
HETATM   49  H29 LG1 X   1      34.573   9.456  15.582  1.00 20.00           H  
HETATM   50  H30 LG1 X   1      35.160  10.878  14.703  1.00 20.00           H  
TER                                                                             
HETATM    1  C1  LG1 X   1      40.549   9.961  16.495  1.00 20.00           C  
HETATM    2  C2  LG1 X   1      42.018  10.140  16.966  1.00 20.00           C  
HETATM    3  C3  LG1 X   1      42.891   8.952  16.597  1.00 20.00           C  
HETATM    4  C4  LG1 X   1      42.354   7.674  17.230  1.00 20.00           C  
HETATM    5  C5  LG1 X   1      40.847   7.521  17.167  1.00 20.00           C  
HETATM    6  C6  LG1 X   1      40.023   8.548  16.842  1.00 20.00           C  
HETATM    7  C7  LG1 X   1      38.571   8.394  16.788  1.00 20.00           C  
HETATM    8  C8  LG1 X   1      37.808   8.163  17.871  1.00 20.00           C  
HETATM    9  C9  LG1 X   1      36.350   8.048  17.898  1.00 20.00           C  
HETATM   10  C10 LG1 X   1      35.740   7.885  19.092  1.00 20.00           C  
HETATM   11  C11 LG1 X   1      34.319   7.784  19.350  1.00 20.00           C  
HETATM   12  H1  LG1 X   1      34.008   6.833  19.785  1.00 20.00           H  
HETATM   13  C12 LG1 X   1      33.380   8.728  19.163  1.00 20.00           C  
HETATM   14  H2  LG1 X   1      32.348   8.463  19.403  1.00 20.00           H  
HETATM   15  C13 LG1 X   1      33.553  10.085  18.654  1.00 20.00           C  
HETATM   16  C14 LG1 X   1      34.441  10.930  19.215  1.00 20.00           C  
HETATM   17  C15 LG1 X   1      34.749  12.342  18.825  1.00 20.00           C  
HETATM   18  C16 LG1 X   1      32.614  10.429  17.527  1.00 20.00           C  
HETATM   19  C17 LG1 X   1      35.613   8.097  16.581  1.00 20.00           C  
HETATM   20  C18 LG1 X   1      40.397   6.113  17.490  1.00 20.00           C  
HETATM   21  C19 LG1 X   1      39.730  11.079  17.184  1.00 20.00           C  
HETATM   22  C20 LG1 X   1      40.471  10.177  14.967  1.00 20.00           C  
HETATM   23  H3  LG1 X   1      42.448  11.054  16.536  1.00 20.00           H  
HETATM   24  H4  LG1 X   1      42.049  10.270  18.057  1.00 20.00           H  
HETATM   25  H5  LG1 X   1      42.939   8.838  15.508  1.00 20.00           H  
HETATM   26  H6  LG1 X   1      43.919   9.123  16.936  1.00 20.00           H  
HETATM   27  H7  LG1 X   1      42.838   6.823  16.736  1.00 20.00           H  
HETATM   28  H8  LG1 X   1      42.654   7.641  18.285  1.00 20.00           H  
HETATM   29  H9  LG1 X   1      38.127   8.543  15.806  1.00 20.00           H  
HETATM   30  H10 LG1 X   1      38.311   8.069  18.836  1.00 20.00           H  
HETATM   31  H11 LG1 X   1      36.341   7.795  19.998  1.00 20.00           H  
HETATM   32  H12 LG1 X   1      35.036  10.581  20.059  1.00 20.00           H  
HETATM   33  H13 LG1 X   1      34.470  13.019  19.638  1.00 20.00           H  
HETATM   34  H14 LG1 X   1      35.825  12.444  18.652  1.00 20.00           H  
HETATM   35  H15 LG1 X   1      34.240  12.671  17.918  1.00 20.00           H  
HETATM   36  H16 LG1 X   1      32.823   9.803  16.652  1.00 20.00           H  
HETATM   37  H17 LG1 X   1      32.684  11.471  17.205  1.00 20.00           H  
HETATM   38  H18 LG1 X   1      31.574  10.262  17.828  1.00 20.00           H  
HETATM   39  H19 LG1 X   1      35.686   9.095  16.136  1.00 20.00           H  
HETATM   40  H20 LG1 X   1      34.551   7.851  16.673  1.00 20.00           H  
HETATM   41  H21 LG1 X   1      36.029   7.366  15.878  1.00 20.00           H  
HETATM   42  H22 LG1 X   1      40.600   5.888  18.542  1.00 20.00           H  
HETATM   43  H23 LG1 X   1      40.945   5.392  16.872  1.00 20.00           H  
HETATM   44  H24 LG1 X   1      39.336   5.933  17.304  1.00 20.00           H  
HETATM   45  H25 LG1 X   1      38.699  11.122  16.816  1.00 20.00           H  
HETATM   46  H26 LG1 X   1      40.176  12.063  16.996  1.00 20.00           H  
HETATM   47  H27 LG1 X   1      39.694  10.935  18.270  1.00 20.00           H  
HETATM   48  H28 LG1 X   1      39.433  10.203  14.615  1.00 20.00           H  
HETATM   49  H29 LG1 X   1      40.982   9.381  14.414  1.00 20.00           H  
HETATM   50  H30 LG1 X   1      40.931  11.130  14.680  1.00 20.00           H  
TER                                                                             
HETATM    1  C1  LG1 X   1      40.776   9.305  18.418  1.00 20.00           C  
HETATM    2  C2  LG1 X   1      42.101   9.929  17.906  1.00 20.00           C  
HETATM    3  C3  LG1 X   1      42.970   8.918  17.175  1.00 20.00           C  
HETATM    4  C4  LG1 X   1      42.230   8.346  15.972  1.00 20.00           C  
HETATM    5  C5  LG1 X   1      40.774   8.010  16.224  1.00 20.00           C  
HETATM    6  C6  LG1 X   1      40.106   8.443  17.323  1.00 20.00           C  
HETATM    7  C7  LG1 X   1      38.701   8.119  17.557  1.00 20.00           C  
HETATM    8  C8  LG1 X   1      37.695   8.587  16.797  1.00 20.00           C  
HETATM    9  C9  LG1 X   1      36.266   8.345  17.002  1.00 20.00           C  
HETATM   10  C10 LG1 X   1      35.387   8.957  16.181  1.00 20.00           C  
HETATM   11  C11 LG1 X   1      33.941   8.886  16.226  1.00 20.00           C  
HETATM   12  H1  LG1 X   1      33.485   8.448  15.337  1.00 20.00           H  
HETATM   13  C12 LG1 X   1      33.126   9.336  17.196  1.00 20.00           C  
HETATM   14  H2  LG1 X   1      32.053   9.180  17.061  1.00 20.00           H  
HETATM   15  C13 LG1 X   1      33.488  10.004  18.442  1.00 20.00           C  
HETATM   16  C14 LG1 X   1      34.266  11.104  18.441  1.00 20.00           C  
HETATM   17  C15 LG1 X   1      34.735  11.908  19.613  1.00 20.00           C  
HETATM   18  C16 LG1 X   1      32.858   9.383  19.663  1.00 20.00           C  
HETATM   19  C17 LG1 X   1      35.861   7.405  18.113  1.00 20.00           C  
HETATM   20  C18 LG1 X   1      40.185   7.145  15.132  1.00 20.00           C  
HETATM   21  C19 LG1 X   1      41.068   8.426  19.656  1.00 20.00           C  
HETATM   22  C20 LG1 X   1      39.881  10.486  18.866  1.00 20.00           C  
HETATM   23  H3  LG1 X   1      41.884  10.760  17.221  1.00 20.00           H  
HETATM   24  H4  LG1 X   1      42.669  10.359  18.740  1.00 20.00           H  
HETATM   25  H5  LG1 X   1      43.898   9.395  16.841  1.00 20.00           H  
HETATM   26  H6  LG1 X   1      43.264   8.108  17.853  1.00 20.00           H  
HETATM   27  H7  LG1 X   1      42.274   9.067  15.146  1.00 20.00           H  
HETATM   28  H8  LG1 X   1      42.769   7.450  15.639  1.00 20.00           H  
HETATM   29  H9  LG1 X   1      38.508   7.513  18.440  1.00 20.00           H  
HETATM   30  H10 LG1 X   1      37.952   9.228  15.951  1.00 20.00           H  
HETATM   31  H11 LG1 X   1      35.753   9.574  15.359  1.00 20.00           H  
HETATM   32  H12 LG1 X   1      34.628  11.490  17.487  1.00 20.00           H  
HETATM   33  H13 LG1 X   1      35.826  11.996  19.579  1.00 20.00           H  
HETATM   34  H14 LG1 X   1      34.311  12.916  19.563  1.00 20.00           H  
HETATM   35  H15 LG1 X   1      34.473  11.474  20.579  1.00 20.00           H  
HETATM   36  H16 LG1 X   1      33.232   8.363  19.807  1.00 20.00           H  
HETATM   37  H17 LG1 X   1      31.769   9.336  19.552  1.00 20.00           H  
HETATM   38  H18 LG1 X   1      33.058   9.936  20.583  1.00 20.00           H  
HETATM   39  H19 LG1 X   1      36.091   7.843  19.091  1.00 20.00           H  
HETATM   40  H20 LG1 X   1      36.389   6.449  18.023  1.00 20.00           H  
HETATM   41  H21 LG1 X   1      34.796   7.161  18.101  1.00 20.00           H  
HETATM   42  H22 LG1 X   1      40.125   7.712  14.197  1.00 20.00           H  
HETATM   43  H23 LG1 X   1      39.188   6.761  15.359  1.00 20.00           H  
HETATM   44  H24 LG1 X   1      40.821   6.268  14.962  1.00 20.00           H  
HETATM   45  H25 LG1 X   1      41.649   7.534  19.397  1.00 20.00           H  
HETATM   46  H26 LG1 X   1      40.144   8.083  20.136  1.00 20.00           H  
HETATM   47  H27 LG1 X   1      41.634   8.984  20.411  1.00 20.00           H  
HETATM   48  H28 LG1 X   1      38.968  10.146  19.367  1.00 20.00           H  
HETATM   49  H29 LG1 X   1      39.584  11.106  18.012  1.00 20.00           H  
HETATM   50  H30 LG1 X   1      40.411  11.132  19.575  1.00 20.00           H  
TER                                                                             
HETATM    1  C1  LG1 X   1      34.638   8.037  16.281  1.00 20.00           C  
HETATM    2  C2  LG1 X   1      33.287   8.774  16.076  1.00 20.00           C  
HETATM    3  C3  LG1 X   1      32.652   9.189  17.393  1.00 20.00           C  
HETATM    4  C4  LG1 X   1      33.577  10.122  18.164  1.00 20.00           C  
HETATM    5  C5  LG1 X   1      35.038   9.716  18.154  1.00 20.00           C  
HETATM    6  C6  LG1 X   1      35.528   8.781  17.303  1.00 20.00           C  
HETATM    7  C7  LG1 X   1      36.938   8.398  17.297  1.00 20.00           C  
HETATM    8  C8  LG1 X   1      37.931   9.225  16.926  1.00 20.00           C  
HETATM    9  C9  LG1 X   1      39.359   8.904  16.878  1.00 20.00           C  
HETATM   10  C10 LG1 X   1      40.225   9.880  16.533  1.00 20.00           C  
HETATM   11  C11 LG1 X   1      41.668   9.791  16.454  1.00 20.00           C  
HETATM   12  H1  LG1 X   1      42.074   9.954  15.454  1.00 20.00           H  
HETATM   13  C12 LG1 X   1      42.535   9.586  17.461  1.00 20.00           C  
HETATM   14  H2  LG1 X   1      43.595   9.534  17.206  1.00 20.00           H  
HETATM   15  C13 LG1 X   1      42.243   9.402  18.879  1.00 20.00           C  
HETATM   16  C14 LG1 X   1      41.505  10.301  19.560  1.00 20.00           C  
HETATM   17  C15 LG1 X   1      41.109  10.272  21.002  1.00 20.00           C  
HETATM   18  C16 LG1 X   1      42.896   8.181  19.475  1.00 20.00           C  
HETATM   19  C17 LG1 X   1      39.776   7.489  17.201  1.00 20.00           C  
HETATM   20  C18 LG1 X   1      35.848  10.457  19.195  1.00 20.00           C  
HETATM   21  C19 LG1 X   1      34.367   6.601  16.784  1.00 20.00           C  
HETATM   22  C20 LG1 X   1      35.300   7.943  14.885  1.00 20.00           C  
HETATM   23  H3  LG1 X   1      33.440   9.674  15.464  1.00 20.00           H  
HETATM   24  H4  LG1 X   1      32.586   8.140  15.519  1.00 20.00           H  
HETATM   25  H5  LG1 X   1      31.698   9.695  17.205  1.00 20.00           H  
HETATM   26  H6  LG1 X   1      32.420   8.306  18.000  1.00 20.00           H  
HETATM   27  H7  LG1 X   1      33.503  11.133  17.743  1.00 20.00           H  
HETATM   28  H8  LG1 X   1      33.212  10.182  19.197  1.00 20.00           H  
HETATM   29  H9  LG1 X   1      37.137   7.365  17.575  1.00 20.00           H  
HETATM   30  H10 LG1 X   1      37.663  10.243  16.637  1.00 20.00           H  
HETATM   31  H11 LG1 X   1      39.847  10.865  16.251  1.00 20.00           H  
HETATM   32  H12 LG1 X   1      41.121  11.174  19.029  1.00 20.00           H  
HETATM   33  H13 LG1 X   1      40.022  10.374  21.083  1.00 20.00           H  
HETATM   34  H14 LG1 X   1      41.389   9.352  21.519  1.00 20.00           H  
HETATM   35  H15 LG1 X   1      41.568  11.114  21.529  1.00 20.00           H  
HETATM   36  H16 LG1 X   1      42.491   7.272  19.018  1.00 20.00           H  
HETATM   37  H17 LG1 X   1      42.754   8.095  20.554  1.00 20.00           H  
HETATM   38  H18 LG1 X   1      43.978   8.200  19.300  1.00 20.00           H  
HETATM   39  H19 LG1 X   1      39.586   7.263  18.255  1.00 20.00           H  
HETATM   40  H20 LG1 X   1      40.835   7.298  17.006  1.00 20.00           H  
HETATM   41  H21 LG1 X   1      39.224   6.773  16.582  1.00 20.00           H  
HETATM   42  H22 LG1 X   1      35.914  11.518  18.932  1.00 20.00           H  
HETATM   43  H23 LG1 X   1      36.864  10.076  19.321  1.00 20.00           H  
HETATM   44  H24 LG1 X   1      35.366  10.376  20.176  1.00 20.00           H  
HETATM   45  H25 LG1 X   1      35.284   6.000  16.803  1.00 20.00           H  
HETATM   46  H26 LG1 X   1      33.657   6.082  16.130  1.00 20.00           H  
HETATM   47  H27 LG1 X   1      33.953   6.594  17.798  1.00 20.00           H  
HETATM   48  H28 LG1 X   1      36.203   7.322  14.897  1.00 20.00           H  
HETATM   49  H29 LG1 X   1      35.578   8.934  14.508  1.00 20.00           H  
HETATM   50  H30 LG1 X   1      34.615   7.492  14.157  1.00 20.00           H  
TER                                                                             
HETATM    1  C1  LG1 X   1      35.521  11.484  16.296  1.00 20.00           C  
HETATM    2  C2  LG1 X   1      34.031  11.803  16.591  1.00 20.00           C  
HETATM    3  C3  LG1 X   1      33.819  12.307  18.010  1.00 20.00           C  
HETATM    4  C4  LG1 X   1      34.280  11.266  19.023  1.00 20.00           C  
HETATM    5  C5  LG1 X   1      35.589  10.583  18.678  1.00 20.00           C  
HETATM    6  C6  LG1 X   1      36.154  10.670  17.448  1.00 20.00           C  
HETATM    7  C7  LG1 X   1      37.414  10.005  17.123  1.00 20.00           C  
HETATM    8  C8  LG1 X   1      37.558   8.669  17.072  1.00 20.00           C  
HETATM    9  C9  LG1 X   1      38.781   7.937  16.736  1.00 20.00           C  
HETATM   10  C10 LG1 X   1      38.757   6.589  16.789  1.00 20.00           C  
HETATM   11  C11 LG1 X   1      39.852   5.677  16.532  1.00 20.00           C  
HETATM   12  H1  LG1 X   1      39.691   5.011  15.682  1.00 20.00           H  
HETATM   13  C12 LG1 X   1      40.987   5.535  17.238  1.00 20.00           C  
HETATM   14  H2  LG1 X   1      41.710   4.799  16.881  1.00 20.00           H  
HETATM   15  C13 LG1 X   1      41.401   6.259  18.436  1.00 20.00           C  
HETATM   16  C14 LG1 X   1      40.607   6.315  19.524  1.00 20.00           C  
HETATM   17  C15 LG1 X   1      40.867   7.007  20.825  1.00 20.00           C  
HETATM   18  C16 LG1 X   1      42.785   6.847  18.336  1.00 20.00           C  
HETATM   19  C17 LG1 X   1      39.994   8.739  16.331  1.00 20.00           C  
HETATM   20  C18 LG1 X   1      36.171   9.828  19.853  1.00 20.00           C  
HETATM   21  C19 LG1 X   1      35.546  10.717  14.952  1.00 20.00           C  
HETATM   22  C20 LG1 X   1      36.302  12.805  16.112  1.00 20.00           C  
HETATM   23  H3  LG1 X   1      33.652  12.549  15.881  1.00 20.00           H  
HETATM   24  H4  LG1 X   1      33.419  10.903  16.446  1.00 20.00           H  
HETATM   25  H5  LG1 X   1      34.361  13.246  18.166  1.00 20.00           H  
HETATM   26  H6  LG1 X   1      32.758  12.530  18.173  1.00 20.00           H  
HETATM   27  H7  LG1 X   1      34.360  11.758  20.000  1.00 20.00           H  
HETATM   28  H8  LG1 X   1      33.509  10.491  19.120  1.00 20.00           H  
HETATM   29  H9  LG1 X   1      38.237  10.672  16.875  1.00 20.00           H  
HETATM   30  H10 LG1 X   1      36.687   8.054  17.310  1.00 20.00           H  
HETATM   31  H11 LG1 X   1      37.826   6.073  17.031  1.00 20.00           H  
HETATM   32  H12 LG1 X   1      39.641   5.809  19.495  1.00 20.00           H  
HETATM   33  H13 LG1 X   1      41.777   7.609  20.831  1.00 20.00           H  
HETATM   34  H14 LG1 X   1      40.031   7.676  21.053  1.00 20.00           H  
HETATM   35  H15 LG1 X   1      40.939   6.268  21.629  1.00 20.00           H  
HETATM   36  H16 LG1 X   1      42.816   7.618  17.557  1.00 20.00           H  
HETATM   37  H17 LG1 X   1      43.515   6.071  18.079  1.00 20.00           H  
HETATM   38  H18 LG1 X   1      43.129   7.308  19.264  1.00 20.00           H  
HETATM   39  H19 LG1 X   1      40.372   9.322  17.178  1.00 20.00           H  
HETATM   40  H20 LG1 X   1      39.748   9.426  15.512  1.00 20.00           H  
HETATM   41  H21 LG1 X   1      40.816   8.118  15.963  1.00 20.00           H  
HETATM   42  H22 LG1 X   1      37.186   9.460  19.685  1.00 20.00           H  
HETATM   43  H23 LG1 X   1      35.535   8.971  20.099  1.00 20.00           H  
HETATM   44  H24 LG1 X   1      36.222  10.481  20.732  1.00 20.00           H  
HETATM   45  H25 LG1 X   1      36.567  10.558  14.587  1.00 20.00           H  
HETATM   46  H26 LG1 X   1      35.013  11.276  14.173  1.00 20.00           H  
HETATM   47  H27 LG1 X   1      35.064   9.737  15.044  1.00 20.00           H  
HETATM   48  H28 LG1 X   1      35.816  13.450  15.370  1.00 20.00           H  
HETATM   49  H29 LG1 X   1      37.324  12.625  15.761  1.00 20.00           H  
HETATM   50  H30 LG1 X   1      36.375  13.371  17.047  1.00 20.00           H  
TER                                                                             
HETATM    1  C1  LG1 X   1      39.309   7.655  20.112  1.00 20.00           C  
HETATM    2  C2  LG1 X   1      40.427   6.926  20.906  1.00 20.00           C  
HETATM    3  C3  LG1 X   1      41.774   6.997  20.204  1.00 20.00           C  
HETATM    4  C4  LG1 X   1      41.691   6.343  18.830  1.00 20.00           C  
HETATM    5  C5  LG1 X   1      40.447   6.697  18.042  1.00 20.00           C  
HETATM    6  C6  LG1 X   1      39.379   7.316  18.605  1.00 20.00           C  
HETATM    7  C7  LG1 X   1      38.216   7.712  17.814  1.00 20.00           C  
HETATM    8  C8  LG1 X   1      38.251   8.690  16.891  1.00 20.00           C  
HETATM    9  C9  LG1 X   1      37.126   9.163  16.084  1.00 20.00           C  
HETATM   10  C10 LG1 X   1      37.334  10.187  15.229  1.00 20.00           C  
HETATM   11  C11 LG1 X   1      36.359  10.797  14.353  1.00 20.00           C  
HETATM   12  H1  LG1 X   1      36.539  10.591  13.296  1.00 20.00           H  
HETATM   13  C12 LG1 X   1      35.300  11.565  14.661  1.00 20.00           C  
HETATM   14  H2  LG1 X   1      34.684  11.860  13.806  1.00 20.00           H  
HETATM   15  C13 LG1 X   1      34.830  12.082  15.947  1.00 20.00           C  
HETATM   16  C14 LG1 X   1      33.554  12.515  16.028  1.00 20.00           C  
HETATM   17  C15 LG1 X   1      32.847  13.070  17.226  1.00 20.00           C  
HETATM   18  C16 LG1 X   1      35.801  12.195  17.094  1.00 20.00           C  
HETATM   19  C17 LG1 X   1      35.796   8.466  16.247  1.00 20.00           C  
HETATM   20  C18 LG1 X   1      40.536   6.267  16.595  1.00 20.00           C  
HETATM   21  C19 LG1 X   1      37.967   7.227  20.751  1.00 20.00           C  
HETATM   22  C20 LG1 X   1      39.466   9.182  20.299  1.00 20.00           C  
HETATM   23  H3  LG1 X   1      40.520   7.349  21.914  1.00 20.00           H  
HETATM   24  H4  LG1 X   1      40.162   5.868  21.042  1.00 20.00           H  
HETATM   25  H5  LG1 X   1      42.099   8.039  20.105  1.00 20.00           H  
HETATM   26  H6  LG1 X   1      42.537   6.489  20.805  1.00 20.00           H  
HETATM   27  H7  LG1 X   1      42.584   6.629  18.261  1.00 20.00           H  
HETATM   28  H8  LG1 X   1      41.724   5.253  18.949  1.00 20.00           H  
HETATM   29  H9  LG1 X   1      37.293   7.187  18.046  1.00 20.00           H  
HETATM   30  H10 LG1 X   1      39.203   9.199  16.725  1.00 20.00           H  
HETATM   31  H11 LG1 X   1      38.334  10.609  15.118  1.00 20.00           H  
HETATM   32  H12 LG1 X   1      32.911  12.447  15.148  1.00 20.00           H  
HETATM   33  H13 LG1 X   1      32.668  14.141  17.091  1.00 20.00           H  
HETATM   34  H14 LG1 X   1      31.877  12.575  17.338  1.00 20.00           H  
HETATM   35  H15 LG1 X   1      33.391  12.921  18.162  1.00 20.00           H  
HETATM   36  H16 LG1 X   1      36.796  12.493  16.747  1.00 20.00           H  
HETATM   37  H17 LG1 X   1      35.876  11.249  17.638  1.00 20.00           H  
HETATM   38  H18 LG1 X   1      35.507  12.966  17.813  1.00 20.00           H  
HETATM   39  H19 LG1 X   1      35.032   8.825  15.551  1.00 20.00           H  
HETATM   40  H20 LG1 X   1      35.406   8.613  17.260  1.00 20.00           H  
HETATM   41  H21 LG1 X   1      35.899   7.391  16.062  1.00 20.00           H  
HETATM   42  H22 LG1 X   1      39.585   6.324  16.060  1.00 20.00           H  
HETATM   43  H23 LG1 X   1      40.863   5.222  16.535  1.00 20.00           H  
HETATM   44  H24 LG1 X   1      41.266   6.886  16.064  1.00 20.00           H  
HETATM   45  H25 LG1 X   1      37.762   6.165  20.571  1.00 20.00           H  
HETATM   46  H26 LG1 X   1      37.122   7.804  20.361  1.00 20.00           H  
HETATM   47  H27 LG1 X   1      37.984   7.382  21.837  1.00 20.00           H  
HETATM   48  H28 LG1 X   1      40.376   9.561  19.822  1.00 20.00           H  
HETATM   49  H29 LG1 X   1      39.514   9.445  21.362  1.00 20.00           H  
HETATM   50  H30 LG1 X   1      38.620   9.730  19.870  1.00 20.00           H  
TER                                                                             
HETATM    1  C1  LG1 X   1      36.802  11.649  15.947  1.00 20.00           C  
HETATM    2  C2  LG1 X   1      35.904  12.856  15.563  1.00 20.00           C  
HETATM    3  C3  LG1 X   1      34.525  12.773  16.198  1.00 20.00           C  
HETATM    4  C4  LG1 X   1      34.640  12.756  17.717  1.00 20.00           C  
HETATM    5  C5  LG1 X   1      35.736  11.858  18.252  1.00 20.00           C  
HETATM    6  C6  LG1 X   1      36.699  11.329  17.456  1.00 20.00           C  
HETATM    7  C7  LG1 X   1      37.707  10.408  17.977  1.00 20.00           C  
HETATM    8  C8  LG1 X   1      37.421   9.163  18.397  1.00 20.00           C  
HETATM    9  C9  LG1 X   1      38.376   8.176  18.901  1.00 20.00           C  
HETATM   10  C10 LG1 X   1      37.917   6.954  19.243  1.00 20.00           C  
HETATM   11  C11 LG1 X   1      38.694   5.847  19.754  1.00 20.00           C  
HETATM   12  H1  LG1 X   1      38.485   5.620  20.802  1.00 20.00           H  
HETATM   13  C12 LG1 X   1      39.604   5.083  19.127  1.00 20.00           C  
HETATM   14  H2  LG1 X   1      40.092   4.337  19.761  1.00 20.00           H  
HETATM   15  C13 LG1 X   1      40.053   5.072  17.734  1.00 20.00           C  
HETATM   16  C14 LG1 X   1      41.224   4.464  17.449  1.00 20.00           C  
HETATM   17  C15 LG1 X   1      41.890   4.335  16.114  1.00 20.00           C  
HETATM   18  C16 LG1 X   1      39.159   5.653  16.668  1.00 20.00           C  
HETATM   19  C17 LG1 X   1      39.824   8.590  19.022  1.00 20.00           C  
HETATM   20  C18 LG1 X   1      35.635  11.648  19.746  1.00 20.00           C  
HETATM   21  C19 LG1 X   1      36.364  10.410  15.131  1.00 20.00           C  
HETATM   22  C20 LG1 X   1      38.242  12.022  15.520  1.00 20.00           C  
HETATM   23  H3  LG1 X   1      36.379  13.794  15.884  1.00 20.00           H  
HETATM   24  H4  LG1 X   1      35.799  12.924  14.473  1.00 20.00           H  
HETATM   25  H5  LG1 X   1      33.917  13.631  15.887  1.00 20.00           H  
HETATM   26  H6  LG1 X   1      33.998  11.877  15.851  1.00 20.00           H  
HETATM   27  H7  LG1 X   1      34.828  13.777  18.074  1.00 20.00           H  
HETATM   28  H8  LG1 X   1      33.672  12.447  18.130  1.00 20.00           H  
HETATM   29  H9  LG1 X   1      38.728  10.783  17.971  1.00 20.00           H  
HETATM   30  H10 LG1 X   1      36.380   8.838  18.352  1.00 20.00           H  
HETATM   31  H11 LG1 X   1      36.849   6.737  19.184  1.00 20.00           H  
HETATM   32  H12 LG1 X   1      41.806   4.022  18.260  1.00 20.00           H  
HETATM   33  H13 LG1 X   1      41.849   3.295  15.776  1.00 20.00           H  
HETATM   34  H14 LG1 X   1      41.451   4.972  15.343  1.00 20.00           H  
HETATM   35  H15 LG1 X   1      42.943   4.621  16.205  1.00 20.00           H  
HETATM   36  H16 LG1 X   1      39.305   6.734  16.581  1.00 20.00           H  
HETATM   37  H17 LG1 X   1      38.103   5.446  16.876  1.00 20.00           H  
HETATM   38  H18 LG1 X   1      39.347   5.215  15.683  1.00 20.00           H  
HETATM   39  H19 LG1 X   1      40.455   7.825  19.483  1.00 20.00           H  
HETATM   40  H20 LG1 X   1      39.918   9.484  19.650  1.00 20.00           H  
HETATM   41  H21 LG1 X   1      40.246   8.808  18.035  1.00 20.00           H  
HETATM   42  H22 LG1 X   1      34.765  11.026  19.979  1.00 20.00           H  
HETATM   43  H23 LG1 X   1      35.514  12.612  20.252  1.00 20.00           H  
HETATM   44  H24 LG1 X   1      36.518  11.177  20.185  1.00 20.00           H  
HETATM   45  H25 LG1 X   1      37.057   9.571  15.268  1.00 20.00           H  
HETATM   46  H26 LG1 X   1      36.339  10.633  14.059  1.00 20.00           H  
HETATM   47  H27 LG1 X   1      35.368  10.061  15.422  1.00 20.00           H  
HETATM   48  H28 LG1 X   1      38.269  12.344  14.472  1.00 20.00           H  
HETATM   49  H29 LG1 X   1      38.931  11.174  15.609  1.00 20.00           H  
HETATM   50  H30 LG1 X   1      38.637  12.842  16.130  1.00 20.00           H  
TER                                                                             
HETATM    1  C1  LG1 X   1      36.622  12.539  18.121  1.00 20.00           C  
HETATM    2  C2  LG1 X   1      35.604  13.544  17.516  1.00 20.00           C  
HETATM    3  C3  LG1 X   1      34.287  12.880  17.147  1.00 20.00           C  
HETATM    4  C4  LG1 X   1      34.517  11.787  16.112  1.00 20.00           C  
HETATM    5  C5  LG1 X   1      35.718  10.905  16.387  1.00 20.00           C  
HETATM    6  C6  LG1 X   1      36.657  11.221  17.313  1.00 20.00           C  
HETATM    7  C7  LG1 X   1      37.771  10.324  17.612  1.00 20.00           C  
HETATM    8  C8  LG1 X   1      37.617   9.134  18.218  1.00 20.00           C  
HETATM    9  C9  LG1 X   1      38.681   8.188  18.559  1.00 20.00           C  
HETATM   10  C10 LG1 X   1      38.340   7.017  19.136  1.00 20.00           C  
HETATM   11  C11 LG1 X   1      39.234   5.956  19.540  1.00 20.00           C  
HETATM   12  H1  LG1 X   1      39.311   5.844  20.623  1.00 20.00           H  
HETATM   13  C12 LG1 X   1      39.953   5.113  18.779  1.00 20.00           C  
HETATM   14  H2  LG1 X   1      40.598   4.428  19.338  1.00 20.00           H  
HETATM   15  C13 LG1 X   1      40.018   4.948  17.327  1.00 20.00           C  
HETATM   16  C14 LG1 X   1      41.079   4.292  16.810  1.00 20.00           C  
HETATM   17  C15 LG1 X   1      41.370   4.011  15.367  1.00 20.00           C  
HETATM   18  C16 LG1 X   1      38.869   5.431  16.479  1.00 20.00           C  
HETATM   19  C17 LG1 X   1      40.106   8.586  18.253  1.00 20.00           C  
HETATM   20  C18 LG1 X   1      35.746   9.675  15.508  1.00 20.00           C  
HETATM   21  C19 LG1 X   1      37.992  13.258  18.137  1.00 20.00           C  
HETATM   22  C20 LG1 X   1      36.224  12.230  19.583  1.00 20.00           C  
HETATM   23  H3  LG1 X   1      35.413  14.365  18.219  1.00 20.00           H  
HETATM   24  H4  LG1 X   1      36.026  14.006  16.613  1.00 20.00           H  
HETATM   25  H5  LG1 X   1      33.808  12.459  18.039  1.00 20.00           H  
HETATM   26  H6  LG1 X   1      33.592  13.626  16.744  1.00 20.00           H  
HETATM   27  H7  LG1 X   1      33.610  11.171  16.057  1.00 20.00           H  
HETATM   28  H8  LG1 X   1      34.649  12.248  15.125  1.00 20.00           H  
HETATM   29  H9  LG1 X   1      38.755  10.696  17.337  1.00 20.00           H  
HETATM   30  H10 LG1 X   1      36.604   8.825  18.483  1.00 20.00           H  
HETATM   31  H11 LG1 X   1      37.295   6.814  19.380  1.00 20.00           H  
HETATM   32  H12 LG1 X   1      41.858   3.926  17.480  1.00 20.00           H  
HETATM   33  H13 LG1 X   1      42.407   4.285  15.147  1.00 20.00           H  
HETATM   34  H14 LG1 X   1      41.251   2.942  15.164  1.00 20.00           H  
HETATM   35  H15 LG1 X   1      40.737   4.572  14.677  1.00 20.00           H  
HETATM   36  H16 LG1 X   1      37.908   5.266  16.978  1.00 20.00           H  
HETATM   37  H17 LG1 X   1      38.796   4.889  15.531  1.00 20.00           H  
HETATM   38  H18 LG1 X   1      38.977   6.494  16.243  1.00 20.00           H  
HETATM   39  H19 LG1 X   1      40.252   8.696  17.173  1.00 20.00           H  
HETATM   40  H20 LG1 X   1      40.843   7.860  18.608  1.00 20.00           H  
HETATM   41  H21 LG1 X   1      40.353   9.537  18.740  1.00 20.00           H  
HETATM   42  H22 LG1 X   1      35.585   9.958  14.462  1.00 20.00           H  
HETATM   43  H23 LG1 X   1      34.949   8.984  15.804  1.00 20.00           H  
HETATM   44  H24 LG1 X   1      36.695   9.133  15.539  1.00 20.00           H  
HETATM   45  H25 LG1 X   1      38.750  12.688  18.685  1.00 20.00           H  
HETATM   46  H26 LG1 X   1      37.915  14.236  18.626  1.00 20.00           H  
HETATM   47  H27 LG1 X   1      38.365  13.423  17.119  1.00 20.00           H  
HETATM   48  H28 LG1 X   1      36.100  13.153  20.161  1.00 20.00           H  
HETATM   49  H29 LG1 X   1      36.988  11.632  20.092  1.00 20.00           H  
HETATM   50  H30 LG1 X   1      35.282  11.673  19.641  1.00 20.00           H  
TER                                                                             
HETATM    1  C1  LG1 X   1      36.960  12.650  17.168  1.00 20.00           C  
HETATM    2  C2  LG1 X   1      35.712  13.552  16.964  1.00 20.00           C  
HETATM    3  C3  LG1 X   1      34.707  12.938  16.002  1.00 20.00           C  
HETATM    4  C4  LG1 X   1      34.217  11.597  16.531  1.00 20.00           C  
HETATM    5  C5  LG1 X   1      35.307  10.711  17.099  1.00 20.00           C  
HETATM    6  C6  LG1 X   1      36.556  11.170  17.362  1.00 20.00           C  
HETATM    7  C7  LG1 X   1      37.614  10.284  17.844  1.00 20.00           C  
HETATM    8  C8  LG1 X   1      38.161   9.312  17.094  1.00 20.00           C  
HETATM    9  C9  LG1 X   1      39.226   8.395  17.502  1.00 20.00           C  
HETATM   10  C10 LG1 X   1      39.632   7.451  16.626  1.00 20.00           C  
HETATM   11  C11 LG1 X   1      40.657   6.455  16.839  1.00 20.00           C  
HETATM   12  H1  LG1 X   1      41.555   6.623  16.240  1.00 20.00           H  
HETATM   13  C12 LG1 X   1      40.646   5.380  17.646  1.00 20.00           C  
HETATM   14  H2  LG1 X   1      41.578   4.808  17.661  1.00 20.00           H  
HETATM   15  C13 LG1 X   1      39.594   4.836  18.506  1.00 20.00           C  
HETATM   16  C14 LG1 X   1      39.954   3.973  19.479  1.00 20.00           C  
HETATM   17  C15 LG1 X   1      39.068   3.300  20.482  1.00 20.00           C  
HETATM   18  C16 LG1 X   1      38.155   5.185  18.220  1.00 20.00           C  
HETATM   19  C17 LG1 X   1      39.818   8.567  18.881  1.00 20.00           C  
HETATM   20  C18 LG1 X   1      34.833   9.297  17.349  1.00 20.00           C  
HETATM   21  C19 LG1 X   1      37.881  12.771  15.932  1.00 20.00           C  
HETATM   22  C20 LG1 X   1      37.716  13.220  18.391  1.00 20.00           C  
HETATM   23  H3  LG1 X   1      35.211  13.722  17.927  1.00 20.00           H  
HETATM   24  H4  LG1 X   1      36.010  14.542  16.596  1.00 20.00           H  
HETATM   25  H5  LG1 X   1      33.854  13.614  15.870  1.00 20.00           H  
HETATM   26  H6  LG1 X   1      35.157  12.810  15.010  1.00 20.00           H  
HETATM   27  H7  LG1 X   1      33.472  11.771  17.318  1.00 20.00           H  
HETATM   28  H8  LG1 X   1      33.703  11.074  15.715  1.00 20.00           H  
HETATM   29  H9  LG1 X   1      37.959  10.480  18.857  1.00 20.00           H  
HETATM   30  H10 LG1 X   1      37.780   9.177  16.079  1.00 20.00           H  
HETATM   31  H11 LG1 X   1      39.201   7.416  15.624  1.00 20.00           H  
HETATM   32  H12 LG1 X   1      41.009   3.725  19.609  1.00 20.00           H  
HETATM   33  H13 LG1 X   1      38.060   3.717  20.524  1.00 20.00           H  
HETATM   34  H14 LG1 X   1      38.997   2.231  20.259  1.00 20.00           H  
HETATM   35  H15 LG1 X   1      39.502   3.410  21.482  1.00 20.00           H  
HETATM   36  H16 LG1 X   1      37.883   6.135  18.689  1.00 20.00           H  
HETATM   37  H17 LG1 X   1      37.461   4.424  18.590  1.00 20.00           H  
HETATM   38  H18 LG1 X   1      37.966   5.246  17.143  1.00 20.00           H  
HETATM   39  H19 LG1 X   1      39.062   8.377  19.651  1.00 20.00           H  
HETATM   40  H20 LG1 X   1      40.204   9.585  19.010  1.00 20.00           H  
HETATM   41  H21 LG1 X   1      40.657   7.894  19.078  1.00 20.00           H  
HETATM   42  H22 LG1 X   1      34.667   8.783  16.396  1.00 20.00           H  
HETATM   43  H23 LG1 X   1      33.887   9.312  17.901  1.00 20.00           H  
HETATM   44  H24 LG1 X   1      35.528   8.698  17.943  1.00 20.00           H  
HETATM   45  H25 LG1 X   1      38.111  13.820  15.713  1.00 20.00           H  
HETATM   46  H26 LG1 X   1      37.423  12.337  15.037  1.00 20.00           H  
HETATM   47  H27 LG1 X   1      38.837  12.259  16.090  1.00 20.00           H  
HETATM   48  H28 LG1 X   1      37.142  13.081  19.314  1.00 20.00           H  
HETATM   49  H29 LG1 X   1      37.899  14.295  18.273  1.00 20.00           H  
HETATM   50  H30 LG1 X   1      38.695  12.746  18.528  1.00 20.00           H  
TER                                                                             
HETATM    1  C1  LG1 X   1      35.850  11.591  17.341  1.00 20.00           C  
HETATM    2  C2  LG1 X   1      34.958  12.314  16.297  1.00 20.00           C  
HETATM    3  C3  LG1 X   1      33.497  11.910  16.408  1.00 20.00           C  
HETATM    4  C4  LG1 X   1      33.337  10.410  16.196  1.00 20.00           C  
HETATM    5  C5  LG1 X   1      34.385   9.558  16.885  1.00 20.00           C  
HETATM    6  C6  LG1 X   1      35.526  10.080  17.400  1.00 20.00           C  
HETATM    7  C7  LG1 X   1      36.533   9.252  18.059  1.00 20.00           C  
HETATM    8  C8  LG1 X   1      37.276   8.334  17.415  1.00 20.00           C  
HETATM    9  C9  LG1 X   1      38.329   7.504  18.001  1.00 20.00           C  
HETATM   10  C10 LG1 X   1      39.007   6.661  17.194  1.00 20.00           C  
HETATM   11  C11 LG1 X   1      40.077   5.767  17.575  1.00 20.00           C  
HETATM   12  H1  LG1 X   1      39.796   4.713  17.533  1.00 20.00           H  
HETATM   13  C12 LG1 X   1      41.334   6.056  17.955  1.00 20.00           C  
HETATM   14  H2  LG1 X   1      41.936   5.190  18.244  1.00 20.00           H  
HETATM   15  C13 LG1 X   1      42.040   7.334  18.043  1.00 20.00           C  
HETATM   16  C14 LG1 X   1      43.160   7.390  18.795  1.00 20.00           C  
HETATM   17  C15 LG1 X   1      44.040   8.576  19.045  1.00 20.00           C  
HETATM   18  C16 LG1 X   1      41.548   8.505  17.230  1.00 20.00           C  
HETATM   19  C17 LG1 X   1      38.588   7.631  19.484  1.00 20.00           C  
HETATM   20  C18 LG1 X   1      33.997   8.096  16.933  1.00 20.00           C  
HETATM   21  C19 LG1 X   1      37.317  11.862  16.926  1.00 20.00           C  
HETATM   22  C20 LG1 X   1      35.620  12.220  18.734  1.00 20.00           C  
HETATM   23  H3  LG1 X   1      35.043  13.402  16.408  1.00 20.00           H  
HETATM   24  H4  LG1 X   1      35.307  12.081  15.281  1.00 20.00           H  
HETATM   25  H5  LG1 X   1      33.097  12.194  17.388  1.00 20.00           H  
HETATM   26  H6  LG1 X   1      32.902  12.450  15.663  1.00 20.00           H  
HETATM   27  H7  LG1 X   1      32.336  10.125  16.541  1.00 20.00           H  
HETATM   28  H8  LG1 X   1      33.376  10.192  15.121  1.00 20.00           H  
HETATM   29  H9  LG1 X   1      36.691   9.468  19.113  1.00 20.00           H  
HETATM   30  H10 LG1 X   1      37.098   8.193  16.347  1.00 20.00           H  
HETATM   31  H11 LG1 X   1      38.732   6.576  16.141  1.00 20.00           H  
HETATM   32  H12 LG1 X   1      43.491   6.495  19.326  1.00 20.00           H  
HETATM   33  H13 LG1 X   1      44.998   8.445  18.533  1.00 20.00           H  
HETATM   34  H14 LG1 X   1      43.598   9.522  18.726  1.00 20.00           H  
HETATM   35  H15 LG1 X   1      44.238   8.660  20.119  1.00 20.00           H  
HETATM   36  H16 LG1 X   1      40.757   9.044  17.759  1.00 20.00           H  
HETATM   37  H17 LG1 X   1      41.176   8.183  16.252  1.00 20.00           H  
HETATM   38  H18 LG1 X   1      42.345   9.223  17.011  1.00 20.00           H  
HETATM   39  H19 LG1 X   1      37.670   7.444  20.053  1.00 20.00           H  
HETATM   40  H20 LG1 X   1      38.954   8.635  19.726  1.00 20.00           H  
HETATM   41  H21 LG1 X   1      39.329   6.918  19.856  1.00 20.00           H  
HETATM   42  H22 LG1 X   1      33.998   7.676  15.922  1.00 20.00           H  
HETATM   43  H23 LG1 X   1      32.990   7.988  17.350  1.00 20.00           H  
HETATM   44  H24 LG1 X   1      34.654   7.484  17.555  1.00 20.00           H  
HETATM   45  H25 LG1 X   1      37.497  12.936  16.805  1.00 20.00           H  
HETATM   46  H26 LG1 X   1      37.556  11.376  15.972  1.00 20.00           H  
HETATM   47  H27 LG1 X   1      38.031  11.502  17.675  1.00 20.00           H  
HETATM   48  H28 LG1 X   1      35.744  13.309  18.700  1.00 20.00           H  
HETATM   49  H29 LG1 X   1      36.334  11.838  19.473  1.00 20.00           H  
HETATM   50  H30 LG1 X   1      34.615  12.012  19.116  1.00 20.00           H  
TER                                                                             
HETATM    1  C1  LG1 X   1      40.554   7.850  16.378  1.00 20.00           C  
HETATM    2  C2  LG1 X   1      41.620   6.763  16.677  1.00 20.00           C  
HETATM    3  C3  LG1 X   1      42.848   7.333  17.369  1.00 20.00           C  
HETATM    4  C4  LG1 X   1      42.464   7.983  18.692  1.00 20.00           C  
HETATM    5  C5  LG1 X   1      41.199   8.816  18.646  1.00 20.00           C  
HETATM    6  C6  LG1 X   1      40.327   8.759  17.608  1.00 20.00           C  
HETATM    7  C7  LG1 X   1      39.107   9.562  17.572  1.00 20.00           C  
HETATM    8  C8  LG1 X   1      38.074   9.383  18.415  1.00 20.00           C  
HETATM    9  C9  LG1 X   1      36.809  10.118  18.408  1.00 20.00           C  
HETATM   10  C10 LG1 X   1      35.861   9.775  19.305  1.00 20.00           C  
HETATM   11  C11 LG1 X   1      34.553  10.372  19.457  1.00 20.00           C  
HETATM   12  H1  LG1 X   1      34.445  10.948  20.378  1.00 20.00           H  
HETATM   13  C12 LG1 X   1      33.487  10.306  18.641  1.00 20.00           C  
HETATM   14  H2  LG1 X   1      32.625  10.897  18.965  1.00 20.00           H  
HETATM   15  C13 LG1 X   1      33.277   9.573  17.392  1.00 20.00           C  
HETATM   16  C14 LG1 X   1      32.264   9.963  16.590  1.00 20.00           C  
HETATM   17  C15 LG1 X   1      31.863   9.382  15.269  1.00 20.00           C  
HETATM   18  C16 LG1 X   1      34.132   8.367  17.093  1.00 20.00           C  
HETATM   19  C17 LG1 X   1      36.644  11.232  17.401  1.00 20.00           C  
HETATM   20  C18 LG1 X   1      41.048   9.703  19.862  1.00 20.00           C  
HETATM   21  C19 LG1 X   1      41.022   8.711  15.183  1.00 20.00           C  
HETATM   22  C20 LG1 X   1      39.268   7.098  15.958  1.00 20.00           C  
HETATM   23  H3  LG1 X   1      41.190   5.982  17.320  1.00 20.00           H  
HETATM   24  H4  LG1 X   1      41.926   6.261  15.750  1.00 20.00           H  
HETATM   25  H5  LG1 X   1      43.578   6.536  17.551  1.00 20.00           H  
HETATM   26  H6  LG1 X   1      43.344   8.066  16.722  1.00 20.00           H  
HETATM   27  H7  LG1 X   1      42.328   7.202  19.451  1.00 20.00           H  
HETATM   28  H8  LG1 X   1      43.308   8.601  19.022  1.00 20.00           H  
HETATM   29  H9  LG1 X   1      39.058  10.292  16.767  1.00 20.00           H  
HETATM   30  H10 LG1 X   1      38.169   8.606  19.176  1.00 20.00           H  
HETATM   31  H11 LG1 X   1      36.065   8.998  20.043  1.00 20.00           H  
HETATM   32  H12 LG1 X   1      31.651  10.817  16.882  1.00 20.00           H  
HETATM   33  H13 LG1 X   1      31.729  10.190  14.542  1.00 20.00           H  
HETATM   34  H14 LG1 X   1      32.603   8.695  14.851  1.00 20.00           H  
HETATM   35  H15 LG1 X   1      30.910   8.853  15.368  1.00 20.00           H  
HETATM   36  H16 LG1 X   1      33.635   7.661  16.422  1.00 20.00           H  
HETATM   37  H17 LG1 X   1      34.346   7.795  18.002  1.00 20.00           H  
HETATM   38  H18 LG1 X   1      35.074   8.663  16.622  1.00 20.00           H  
HETATM   39  H19 LG1 X   1      37.449  11.968  17.505  1.00 20.00           H  
HETATM   40  H20 LG1 X   1      35.707  11.785  17.518  1.00 20.00           H  
HETATM   41  H21 LG1 X   1      36.660  10.834  16.380  1.00 20.00           H  
HETATM   42  H22 LG1 X   1      40.231  10.424  19.787  1.00 20.00           H  
HETATM   43  H23 LG1 X   1      41.961  10.287  20.018  1.00 20.00           H  
HETATM   44  H24 LG1 X   1      40.877   9.089  20.753  1.00 20.00           H  
HETATM   45  H25 LG1 X   1      40.235   9.397  14.846  1.00 20.00           H  
HETATM   46  H26 LG1 X   1      41.288   8.082  14.325  1.00 20.00           H  
HETATM   47  H27 LG1 X   1      41.898   9.319  15.434  1.00 20.00           H  
HETATM   48  H28 LG1 X   1      38.852   6.523  16.793  1.00 20.00           H  
HETATM   49  H29 LG1 X   1      39.476   6.395  15.142  1.00 20.00           H  
HETATM   50  H30 LG1 X   1      38.489   7.780  15.598  1.00 20.00           H  
TER                                                                             
HETATM    1  C1  LG1 X   1      40.076  12.000  17.747  1.00 20.00           C  
HETATM    2  C2  LG1 X   1      41.583  12.228  17.457  1.00 20.00           C  
HETATM    3  C3  LG1 X   1      42.478  11.486  18.436  1.00 20.00           C  
HETATM    4  C4  LG1 X   1      42.214   9.987  18.374  1.00 20.00           C  
HETATM    5  C5  LG1 X   1      40.750   9.604  18.288  1.00 20.00           C  
HETATM    6  C6  LG1 X   1      39.778  10.504  17.999  1.00 20.00           C  
HETATM    7  C7  LG1 X   1      38.368  10.126  17.915  1.00 20.00           C  
HETATM    8  C8  LG1 X   1      37.872   9.316  16.963  1.00 20.00           C  
HETATM    9  C9  LG1 X   1      36.474   8.915  16.805  1.00 20.00           C  
HETATM   10  C10 LG1 X   1      36.158   8.064  15.806  1.00 20.00           C  
HETATM   11  C11 LG1 X   1      34.846   7.547  15.489  1.00 20.00           C  
HETATM   12  H1  LG1 X   1      34.442   7.938  14.553  1.00 20.00           H  
HETATM   13  C12 LG1 X   1      34.088   6.672  16.171  1.00 20.00           C  
HETATM   14  H2  LG1 X   1      33.101   6.484  15.737  1.00 20.00           H  
HETATM   15  C13 LG1 X   1      34.358   5.918  17.396  1.00 20.00           C  
HETATM   16  C14 LG1 X   1      33.307   5.396  18.064  1.00 20.00           C  
HETATM   17  C15 LG1 X   1      33.330   4.604  19.335  1.00 20.00           C  
HETATM   18  C16 LG1 X   1      35.787   5.678  17.813  1.00 20.00           C  
HETATM   19  C17 LG1 X   1      35.460   9.490  17.766  1.00 20.00           C  
HETATM   20  C18 LG1 X   1      40.522   8.136  18.573  1.00 20.00           C  
HETATM   21  C19 LG1 X   1      39.663  12.822  18.990  1.00 20.00           C  
HETATM   22  C20 LG1 X   1      39.306  12.555  16.524  1.00 20.00           C  
HETATM   23  H3  LG1 X   1      41.824  11.889  16.440  1.00 20.00           H  
HETATM   24  H4  LG1 X   1      41.821  13.299  17.487  1.00 20.00           H  
HETATM   25  H5  LG1 X   1      43.531  11.683  18.204  1.00 20.00           H  
HETATM   26  H6  LG1 X   1      42.313  11.853  19.456  1.00 20.00           H  
HETATM   27  H7  LG1 X   1      42.727   9.567  17.499  1.00 20.00           H  
HETATM   28  H8  LG1 X   1      42.671   9.527  19.259  1.00 20.00           H  
HETATM   29  H9  LG1 X   1      37.722  10.588  18.657  1.00 20.00           H  
HETATM   30  H10 LG1 X   1      38.570   8.906  16.230  1.00 20.00           H  
HETATM   31  H11 LG1 X   1      36.930   7.729  15.111  1.00 20.00           H  
HETATM   32  H12 LG1 X   1      32.298   5.567  17.687  1.00 20.00           H  
HETATM   33  H13 LG1 X   1      34.294   4.630  19.849  1.00 20.00           H  
HETATM   34  H14 LG1 X   1      32.586   5.010  20.029  1.00 20.00           H  
HETATM   35  H15 LG1 X   1      33.070   3.561  19.130  1.00 20.00           H  
HETATM   36  H16 LG1 X   1      36.432   5.507  16.945  1.00 20.00           H  
HETATM   37  H17 LG1 X   1      35.895   4.781  18.430  1.00 20.00           H  
HETATM   38  H18 LG1 X   1      36.173   6.523  18.389  1.00 20.00           H  
HETATM   39  H19 LG1 X   1      34.432   9.199  17.534  1.00 20.00           H  
HETATM   40  H20 LG1 X   1      35.483  10.585  17.741  1.00 20.00           H  
HETATM   41  H21 LG1 X   1      35.668   9.156  18.789  1.00 20.00           H  
HETATM   42  H22 LG1 X   1      41.004   7.856  19.516  1.00 20.00           H  
HETATM   43  H23 LG1 X   1      40.955   7.528  17.772  1.00 20.00           H  
HETATM   44  H24 LG1 X   1      39.469   7.862  18.674  1.00 20.00           H  
HETATM   45  H25 LG1 X   1      38.578  12.805  19.144  1.00 20.00           H  
HETATM   46  H26 LG1 X   1      39.955  13.873  18.881  1.00 20.00           H  
HETATM   47  H27 LG1 X   1      40.128  12.441  19.906  1.00 20.00           H  
HETATM   48  H28 LG1 X   1      39.509  11.962  15.624  1.00 20.00           H  
HETATM   49  H29 LG1 X   1      39.601  13.590  16.313  1.00 20.00           H  
HETATM   50  H30 LG1 X   1      38.222  12.561  16.686  1.00 20.00           H  
TER                                                                             
HETATM    1  C1  LG1 X   1      39.174  12.503  17.359  1.00 20.00           C  
HETATM    2  C2  LG1 X   1      38.535  13.917  17.305  1.00 20.00           C  
HETATM    3  C3  LG1 X   1      37.824  14.278  18.599  1.00 20.00           C  
HETATM    4  C4  LG1 X   1      36.714  13.279  18.898  1.00 20.00           C  
HETATM    5  C5  LG1 X   1      37.082  11.829  18.647  1.00 20.00           C  
HETATM    6  C6  LG1 X   1      38.187  11.469  17.948  1.00 20.00           C  
HETATM    7  C7  LG1 X   1      38.532  10.069  17.708  1.00 20.00           C  
HETATM    8  C8  LG1 X   1      37.802   9.245  16.936  1.00 20.00           C  
HETATM    9  C9  LG1 X   1      38.100   7.845  16.635  1.00 20.00           C  
HETATM   10  C10 LG1 X   1      37.233   7.154  15.865  1.00 20.00           C  
HETATM   11  C11 LG1 X   1      37.343   5.771  15.460  1.00 20.00           C  
HETATM   12  H1  LG1 X   1      37.548   5.647  14.395  1.00 20.00           H  
HETATM   13  C12 LG1 X   1      37.224   4.655  16.200  1.00 20.00           C  
HETATM   14  H2  LG1 X   1      37.405   3.723  15.657  1.00 20.00           H  
HETATM   15  C13 LG1 X   1      36.885   4.471  17.612  1.00 20.00           C  
HETATM   16  C14 LG1 X   1      37.189   3.289  18.188  1.00 20.00           C  
HETATM   17  C15 LG1 X   1      36.953   2.873  19.608  1.00 20.00           C  
HETATM   18  C16 LG1 X   1      36.137   5.561  18.338  1.00 20.00           C  
HETATM   19  C17 LG1 X   1      39.372   7.255  17.197  1.00 20.00           C  
HETATM   20  C18 LG1 X   1      36.094  10.869  19.272  1.00 20.00           C  
HETATM   21  C19 LG1 X   1      39.592  12.157  15.910  1.00 20.00           C  
HETATM   22  C20 LG1 X   1      40.449  12.550  18.231  1.00 20.00           C  
HETATM   23  H3  LG1 X   1      39.299  14.674  17.087  1.00 20.00           H  
HETATM   24  H4  LG1 X   1      37.809  13.969  16.482  1.00 20.00           H  
HETATM   25  H5  LG1 X   1      38.537  14.305  19.431  1.00 20.00           H  
HETATM   26  H6  LG1 X   1      37.399  15.285  18.523  1.00 20.00           H  
HETATM   27  H7  LG1 X   1      36.412  13.413  19.944  1.00 20.00           H  
HETATM   28  H8  LG1 X   1      35.838  13.518  18.282  1.00 20.00           H  
HETATM   29  H9  LG1 X   1      39.464   9.740  18.163  1.00 20.00           H  
HETATM   30  H10 LG1 X   1      36.891   9.645  16.486  1.00 20.00           H  
HETATM   31  H11 LG1 X   1      36.360   7.656  15.443  1.00 20.00           H  
HETATM   32  H12 LG1 X   1      37.692   2.522  17.598  1.00 20.00           H  
HETATM   33  H13 LG1 X   1      36.679   3.700  20.266  1.00 20.00           H  
HETATM   34  H14 LG1 X   1      36.165   2.115  19.648  1.00 20.00           H  
HETATM   35  H15 LG1 X   1      37.870   2.432  20.013  1.00 20.00           H  
HETATM   36  H16 LG1 X   1      36.826   6.317  18.725  1.00 20.00           H  
HETATM   37  H17 LG1 X   1      35.560   5.176  19.184  1.00 20.00           H  
HETATM   38  H18 LG1 X   1      35.400   6.042  17.685  1.00 20.00           H  
HETATM   39  H19 LG1 X   1      39.338   7.240  18.292  1.00 20.00           H  
HETATM   40  H20 LG1 X   1      40.241   7.842  16.880  1.00 20.00           H  
HETATM   41  H21 LG1 X   1      39.557   6.230  16.865  1.00 20.00           H  
HETATM   42  H22 LG1 X   1      35.128  10.941  18.762  1.00 20.00           H  
HETATM   43  H23 LG1 X   1      35.944  11.117  20.329  1.00 20.00           H  
HETATM   44  H24 LG1 X   1      36.413   9.824  19.245  1.00 20.00           H  
HETATM   45  H25 LG1 X   1      40.219  12.949  15.484  1.00 20.00           H  
HETATM   46  H26 LG1 X   1      38.717  12.042  15.260  1.00 20.00           H  
HETATM   47  H27 LG1 X   1      40.173  11.229  15.858  1.00 20.00           H  
HETATM   48  H28 LG1 X   1      41.010  11.609  18.178  1.00 20.00           H  
HETATM   49  H29 LG1 X   1      40.218  12.731  19.286  1.00 20.00           H  
HETATM   50  H30 LG1 X   1      41.126  13.345  17.897  1.00 20.00           H  
TER                                                                             
