# Supplementary material for: Assessment and Challenges of Ligand Docking into Comparative Models of G-Protein Coupled Receptors
Source: PLoS One. 2013 Jul 2;8(7):e67302. doi: 10.1371/journal.pone.0067302 (PMC3699586; doi:10.1371/journal.pone.0067302)
Supplement: File S2 — Files for protocol capture. The input files necessary to carry out the steps outlined in the protocol capture in File S1 as well as the output files relating to the results found in the manuscript are provided in this attachment. (ZIP) [file pone.0067302.s015.zip › FileS2_GPCR_model_dock/rosetta_inputs/1u19A_energy01.pdb]

ATOM      1  N   PRO A   1      62.471   5.369  16.742  1.00  0.00              
ATOM      2  CA  PRO A   1      62.755   6.654  16.096  1.00  0.00              
ATOM      3  C   PRO A   1      62.316   6.730  14.638  1.00  0.00              
ATOM      4  O   PRO A   1      62.088   7.820  14.120  1.00  0.00              
ATOM      5  CB  PRO A   1      64.275   6.791  16.230  1.00  0.00              
ATOM      6  CG  PRO A   1      64.775   5.387  16.248  1.00  0.00              
ATOM      7  CD  PRO A   1      63.732   4.602  16.997  1.00  0.00              
ATOM      8 1H   PRO A   1      63.219   4.821  17.115  1.00  0.00              
ATOM      9 2H   PRO A   1      61.877   5.334  17.546  1.00  0.00              
ATOM     10  HA  PRO A   1      62.218   7.493  16.563  1.00  0.00              
ATOM     11 1HB  PRO A   1      64.704   7.356  15.390  1.00  0.00              
ATOM     12 2HB  PRO A   1      64.552   7.325  17.152  1.00  0.00              
ATOM     13 1HG  PRO A   1      64.905   4.998  15.227  1.00  0.00              
ATOM     14 2HG  PRO A   1      65.754   5.320  16.745  1.00  0.00              
ATOM     15 1HD  PRO A   1      63.646   3.568  16.631  1.00  0.00              
ATOM     16 2HD  PRO A   1      63.949   4.543  18.074  1.00  0.00              
ATOM     17  N   TRP A   2      62.211   5.582  13.980  1.00  0.00              
ATOM     18  CA  TRP A   2      61.844   5.555  12.571  1.00  0.00              
ATOM     19  C   TRP A   2      60.540   6.316  12.357  1.00  0.00              
ATOM     20  O   TRP A   2      60.369   7.012  11.350  1.00  0.00              
ATOM     21  CB  TRP A   2      61.707   4.114  12.075  1.00  0.00              
ATOM     22  CG  TRP A   2      60.558   3.375  12.691  1.00  0.00              
ATOM     23  CD1 TRP A   2      60.582   2.641  13.839  1.00  0.00              
ATOM     24  CD2 TRP A   2      59.216   3.300  12.194  1.00  0.00              
ATOM     25  NE1 TRP A   2      59.340   2.112  14.088  1.00  0.00              
ATOM     26  CE2 TRP A   2      58.483   2.504  13.091  1.00  0.00              
ATOM     27  CE3 TRP A   2      58.565   3.832  11.074  1.00  0.00              
ATOM     28  CZ2 TRP A   2      57.138   2.224  12.907  1.00  0.00              
ATOM     29  CZ3 TRP A   2      57.216   3.552  10.890  1.00  0.00              
ATOM     30  CH2 TRP A   2      56.523   2.771  11.781  1.00  0.00              
ATOM     31  H   TRP A   2      62.387   4.710  14.459  1.00  0.00              
ATOM     32  HA  TRP A   2      62.612   6.053  11.979  1.00  0.00              
ATOM     33 1HB  TRP A   2      61.546   4.099  10.997  1.00  0.00              
ATOM     34 2HB  TRP A   2      62.607   3.548  12.316  1.00  0.00              
ATOM     35  HD1 TRP A   2      61.532   2.583  14.367  1.00  0.00              
ATOM     36  HE1 TRP A   2      59.096   1.528  14.875  1.00  0.00              
ATOM     37  HE3 TRP A   2      59.066   4.459  10.338  1.00  0.00              
ATOM     38  HZ2 TRP A   2      56.626   1.599  13.639  1.00  0.00              
ATOM     39  HZ3 TRP A   2      56.721   3.971  10.014  1.00  0.00              
ATOM     40  HH2 TRP A   2      55.465   2.576  11.600  1.00  0.00              
ATOM     41  N   GLN A   3      59.634   6.200  13.322  1.00  0.00              
ATOM     42  CA  GLN A   3      58.342   6.866  13.241  1.00  0.00              
ATOM     43  C   GLN A   3      58.484   8.371  13.388  1.00  0.00              
ATOM     44  O   GLN A   3      57.652   9.126  12.894  1.00  0.00              
ATOM     45  CB  GLN A   3      57.395   6.330  14.318  1.00  0.00              
ATOM     46  CG  GLN A   3      57.823   6.653  15.739  1.00  0.00              
ATOM     47  CD  GLN A   3      58.741   5.595  16.322  1.00  0.00              
ATOM     48  OE1 GLN A   3      59.537   4.981  15.606  1.00  0.00              
ATOM     49  NE2 GLN A   3      58.634   5.373  17.627  1.00  0.00              
ATOM     50  H   GLN A   3      59.846   5.635  14.132  1.00  0.00              
ATOM     51  HA  GLN A   3      57.903   6.693  12.258  1.00  0.00              
ATOM     52 1HB  GLN A   3      56.415   6.764  14.120  1.00  0.00              
ATOM     53 2HB  GLN A   3      57.346   5.249  14.185  1.00  0.00              
ATOM     54 1HG  GLN A   3      58.209   7.629  16.032  1.00  0.00              
ATOM     55 2HG  GLN A   3      56.827   6.516  16.163  1.00  0.00              
ATOM     56 1HE2 GLN A   3      59.213   4.687  18.068  1.00  0.00              
ATOM     57 2HE2 GLN A   3      57.974   5.893  18.170  1.00  0.00              
ATOM     58  N   PHE A   4      59.543   8.808  14.056  1.00  0.00              
ATOM     59  CA  PHE A   4      59.809  10.235  14.207  1.00  0.00              
ATOM     60  C   PHE A   4      60.295  10.853  12.904  1.00  0.00              
ATOM     61  O   PHE A   4      59.852  11.944  12.519  1.00  0.00              
ATOM     62  CB  PHE A   4      60.838  10.471  15.314  1.00  0.00              
ATOM     63  CG  PHE A   4      60.339  10.128  16.689  1.00  0.00              
ATOM     64  CD1 PHE A   4      58.979  10.096  16.960  1.00  0.00              
ATOM     65  CD2 PHE A   4      61.227   9.838  17.713  1.00  0.00              
ATOM     66  CE1 PHE A   4      58.519   9.780  18.225  1.00  0.00              
ATOM     67  CE2 PHE A   4      60.770   9.521  18.978  1.00  0.00              
ATOM     68  CZ  PHE A   4      59.413   9.493  19.233  1.00  0.00              
ATOM     69  H   PHE A   4      60.180   8.142  14.468  1.00  0.00              
ATOM     70  HA  PHE A   4      58.888  10.758  14.470  1.00  0.00              
ATOM     71 1HB  PHE A   4      61.722   9.859  15.142  1.00  0.00              
ATOM     72 2HB  PHE A   4      61.125  11.522  15.341  1.00  0.00              
ATOM     73  HD1 PHE A   4      58.271  10.322  16.163  1.00  0.00              
ATOM     74  HD2 PHE A   4      62.299   9.861  17.511  1.00  0.00              
ATOM     75  HE1 PHE A   4      57.447   9.759  18.425  1.00  0.00              
ATOM     76  HE2 PHE A   4      61.479   9.295  19.774  1.00  0.00              
ATOM     77  HZ  PHE A   4      59.052   9.245  20.230  1.00  0.00              
ATOM     78  N   SER A   5      61.196  10.162  12.213  1.00  0.00              
ATOM     79  CA  SER A   5      61.681  10.636  10.922  1.00  0.00              
ATOM     80  C   SER A   5      60.580  10.563   9.863  1.00  0.00              
ATOM     81  O   SER A   5      60.484  11.445   9.003  1.00  0.00              
ATOM     82  CB  SER A   5      62.889   9.829  10.490  1.00  0.00              
ATOM     83  OG  SER A   5      62.567   8.486  10.250  1.00  0.00              
ATOM     84  H   SER A   5      61.553   9.293  12.583  1.00  0.00              
ATOM     85  HA  SER A   5      62.096  11.644  10.959  1.00  0.00              
ATOM     86 1HB  SER A   5      63.291  10.265   9.576  1.00  0.00              
ATOM     87 2HB  SER A   5      63.642   9.878  11.276  1.00  0.00              
ATOM     88  HG  SER A   5      63.357   8.011   9.980  1.00  0.00              
ATOM     89  N   MET A   6      59.748   9.521   9.930  1.00  0.00              
ATOM     90  CA  MET A   6      58.668   9.343   8.959  1.00  0.00              
ATOM     91  C   MET A   6      57.649  10.470   9.084  1.00  0.00              
ATOM     92  O   MET A   6      57.280  11.108   8.094  1.00  0.00              
ATOM     93  CB  MET A   6      57.989   7.989   9.155  1.00  0.00              
ATOM     94  CG  MET A   6      58.776   6.805   8.610  1.00  0.00              
ATOM     95  SD  MET A   6      58.976   6.868   6.819  1.00  0.00              
ATOM     96  CE  MET A   6      57.287   6.615   6.281  1.00  0.00              
ATOM     97  H   MET A   6      59.865   8.839  10.667  1.00  0.00              
ATOM     98  HA  MET A   6      59.068   9.385   7.946  1.00  0.00              
ATOM     99 1HB  MET A   6      57.838   7.862  10.226  1.00  0.00              
ATOM    100 2HB  MET A   6      57.022   8.042   8.655  1.00  0.00              
ATOM    101 1HG  MET A   6      59.759   6.805   9.081  1.00  0.00              
ATOM    102 2HG  MET A   6      58.245   5.892   8.879  1.00  0.00              
ATOM    103 1HE  MET A   6      57.246   6.629   5.191  1.00  0.00              
ATOM    104 2HE  MET A   6      56.929   5.652   6.646  1.00  0.00              
ATOM    105 3HE  MET A   6      56.656   7.412   6.677  1.00  0.00              
ATOM    106  N   LEU A   7      57.208  10.715  10.312  1.00  0.00              
ATOM    107  CA  LEU A   7      56.194  11.731  10.569  1.00  0.00              
ATOM    108  C   LEU A   7      56.763  13.144  10.420  1.00  0.00              
ATOM    109  O   LEU A   7      56.047  14.059  10.028  1.00  0.00              
ATOM    110  CB  LEU A   7      55.602  11.538  11.971  1.00  0.00              
ATOM    111  CG  LEU A   7      54.414  10.571  12.051  1.00  0.00              
ATOM    112  CD1 LEU A   7      53.179  11.208  11.429  1.00  0.00              
ATOM    113  CD2 LEU A   7      54.767   9.272  11.342  1.00  0.00              
ATOM    114  H   LEU A   7      57.582  10.186  11.087  1.00  0.00              
ATOM    115  HA  LEU A   7      55.396  11.645   9.832  1.00  0.00              
ATOM    116 1HB  LEU A   7      56.469  11.108  12.472  1.00  0.00              
ATOM    117 2HB  LEU A   7      55.349  12.491  12.437  1.00  0.00              
ATOM    118  HG  LEU A   7      54.254  10.342  13.105  1.00  0.00              
ATOM    119 1HD1 LEU A   7      52.341  10.514  11.491  1.00  0.00              
ATOM    120 2HD1 LEU A   7      52.932  12.123  11.967  1.00  0.00              
ATOM    121 3HD1 LEU A   7      53.379  11.443  10.385  1.00  0.00              
ATOM    122 1HD2 LEU A   7      53.922   8.585  11.400  1.00  0.00              
ATOM    123 2HD2 LEU A   7      54.996   9.479  10.296  1.00  0.00              
ATOM    124 3HD2 LEU A   7      55.636   8.820  11.820  1.00  0.00              
ATOM    125  N   ALA A   8      58.049  13.321  10.711  1.00  0.00              
ATOM    126  CA  ALA A   8      58.691  14.607  10.428  1.00  0.00              
ATOM    127  C   ALA A   8      58.690  14.892   8.927  1.00  0.00              
ATOM    128  O   ALA A   8      58.439  16.024   8.495  1.00  0.00              
ATOM    129  CB  ALA A   8      60.110  14.627  10.977  1.00  0.00              
ATOM    130  H   ALA A   8      58.595  12.580  11.126  1.00  0.00              
ATOM    131  HA  ALA A   8      58.120  15.397  10.916  1.00  0.00              
ATOM    132 1HB  ALA A   8      60.572  15.589  10.752  1.00  0.00              
ATOM    133 2HB  ALA A   8      60.086  14.480  12.056  1.00  0.00              
ATOM    134 3HB  ALA A   8      60.690  13.830  10.514  1.00  0.00              
ATOM    135  N   ALA A   9      58.963  13.855   8.138  1.00  0.00              
ATOM    136  CA  ALA A   9      58.929  13.970   6.681  1.00  0.00              
ATOM    137  C   ALA A   9      57.517  14.280   6.173  1.00  0.00              
ATOM    138  O   ALA A   9      57.335  15.103   5.263  1.00  0.00              
ATOM    139  CB  ALA A   9      59.458  12.694   6.042  1.00  0.00              
ATOM    140  H   ALA A   9      59.201  12.967   8.556  1.00  0.00              
ATOM    141  HA  ALA A   9      59.567  14.802   6.381  1.00  0.00              
ATOM    142 1HB  ALA A   9      59.433  12.795   4.957  1.00  0.00              
ATOM    143 2HB  ALA A   9      60.484  12.522   6.367  1.00  0.00              
ATOM    144 3HB  ALA A   9      58.836  11.853   6.342  1.00  0.00              
ATOM    145  N   TYR A  10      56.529  13.618   6.769  1.00  0.00              
ATOM    146  CA  TYR A  10      55.126  13.851   6.438  1.00  0.00              
ATOM    147  C   TYR A  10      54.718  15.306   6.677  1.00  0.00              
ATOM    148  O   TYR A  10      54.049  15.919   5.842  1.00  0.00              
ATOM    149  CB  TYR A  10      54.228  12.917   7.253  1.00  0.00              
ATOM    150  CG  TYR A  10      54.029  11.556   6.624  1.00  0.00              
ATOM    151  CD1 TYR A  10      54.395  10.400   7.297  1.00  0.00              
ATOM    152  CD2 TYR A  10      53.473  11.432   5.359  1.00  0.00              
ATOM    153  CE1 TYR A  10      54.216   9.154   6.727  1.00  0.00              
ATOM    154  CE2 TYR A  10      53.288  10.191   4.780  1.00  0.00              
ATOM    155  CZ  TYR A  10      53.661   9.054   5.467  1.00  0.00              
ATOM    156  OH  TYR A  10      53.479   7.816   4.895  1.00  0.00              
ATOM    157  H   TYR A  10      56.760  12.931   7.472  1.00  0.00              
ATOM    158  HA  TYR A  10      54.959  13.661   5.378  1.00  0.00              
ATOM    159 1HB  TYR A  10      54.690  12.800   8.234  1.00  0.00              
ATOM    160 2HB  TYR A  10      53.264  13.412   7.362  1.00  0.00              
ATOM    161  HD1 TYR A  10      54.833  10.486   8.292  1.00  0.00              
ATOM    162  HD2 TYR A  10      53.181  12.334   4.822  1.00  0.00              
ATOM    163  HE1 TYR A  10      54.509   8.254   7.267  1.00  0.00              
ATOM    164  HE2 TYR A  10      52.851  10.115   3.784  1.00  0.00              
ATOM    165  HH  TYR A  10      53.086   7.862   4.020  1.00  0.00              
ATOM    166  N   MET A  11      55.135  15.845   7.817  1.00  0.00              
ATOM    167  CA  MET A  11      54.871  17.236   8.169  1.00  0.00              
ATOM    168  C   MET A  11      55.633  18.198   7.268  1.00  0.00              
ATOM    169  O   MET A  11      55.127  19.262   6.918  1.00  0.00              
ATOM    170  CB  MET A  11      55.236  17.487   9.631  1.00  0.00              
ATOM    171  CG  MET A  11      54.322  16.798  10.635  1.00  0.00              
ATOM    172  SD  MET A  11      54.850  17.049  12.341  1.00  0.00              
ATOM    173  CE  MET A  11      53.794  15.884  13.197  1.00  0.00              
ATOM    174  H   MET A  11      55.655  15.264   8.461  1.00  0.00              
ATOM    175  HA  MET A  11      53.814  17.461   8.029  1.00  0.00              
ATOM    176 1HB  MET A  11      56.257  17.134   9.767  1.00  0.00              
ATOM    177 2HB  MET A  11      55.200  18.565   9.787  1.00  0.00              
ATOM    178 1HG  MET A  11      53.317  17.199  10.509  1.00  0.00              
ATOM    179 2HG  MET A  11      54.319  15.731  10.414  1.00  0.00              
ATOM    180 1HE  MET A  11      54.002  15.920  14.266  1.00  0.00              
ATOM    181 2HE  MET A  11      52.749  16.143  13.020  1.00  0.00              
ATOM    182 3HE  MET A  11      53.986  14.877  12.824  1.00  0.00              
ATOM    183  N   PHE A  12      56.854  17.821   6.900  1.00  0.00              
ATOM    184  CA  PHE A  12      57.617  18.580   5.909  1.00  0.00              
ATOM    185  C   PHE A  12      56.833  18.721   4.602  1.00  0.00              
ATOM    186  O   PHE A  12      56.761  19.808   4.019  1.00  0.00              
ATOM    187  CB  PHE A  12      58.967  17.910   5.646  1.00  0.00              
ATOM    188  CG  PHE A  12      59.774  18.575   4.568  1.00  0.00              
ATOM    189  CD1 PHE A  12      60.463  19.751   4.824  1.00  0.00              
ATOM    190  CD2 PHE A  12      59.846  18.027   3.297  1.00  0.00              
ATOM    191  CE1 PHE A  12      61.206  20.365   3.833  1.00  0.00              
ATOM    192  CE2 PHE A  12      60.589  18.637   2.304  1.00  0.00              
ATOM    193  CZ  PHE A  12      61.269  19.807   2.573  1.00  0.00              
ATOM    194  H   PHE A  12      57.266  16.996   7.312  1.00  0.00              
ATOM    195  HA  PHE A  12      57.797  19.592   6.276  1.00  0.00              
ATOM    196 1HB  PHE A  12      59.577  17.927   6.548  1.00  0.00              
ATOM    197 2HB  PHE A  12      58.817  16.878   5.331  1.00  0.00              
ATOM    198  HD1 PHE A  12      60.414  20.191   5.820  1.00  0.00              
ATOM    199  HD2 PHE A  12      59.308  17.102   3.084  1.00  0.00              
ATOM    200  HE1 PHE A  12      61.742  21.289   4.047  1.00  0.00              
ATOM    201  HE2 PHE A  12      60.637  18.195   1.309  1.00  0.00              
ATOM    202  HZ  PHE A  12      61.853  20.290   1.791  1.00  0.00              
ATOM    203  N   LEU A  13      56.240  17.612   4.159  1.00  0.00              
ATOM    204  CA  LEU A  13      55.402  17.602   2.957  1.00  0.00              
ATOM    205  C   LEU A  13      54.176  18.508   3.104  1.00  0.00              
ATOM    206  O   LEU A  13      53.795  19.233   2.170  1.00  0.00              
ATOM    207  CB  LEU A  13      54.965  16.168   2.635  1.00  0.00              
ATOM    208  CG  LEU A  13      56.087  15.231   2.171  1.00  0.00              
ATOM    209  CD1 LEU A  13      55.573  13.800   2.089  1.00  0.00              
ATOM    210  CD2 LEU A  13      56.610  15.695   0.820  1.00  0.00              
ATOM    211  H   LEU A  13      56.375  16.753   4.671  1.00  0.00              
ATOM    212  HA  LEU A  13      55.968  17.998   2.114  1.00  0.00              
ATOM    213 1HB  LEU A  13      54.610  15.866   3.620  1.00  0.00              
ATOM    214 2HB  LEU A  13      54.135  16.147   1.928  1.00  0.00              
ATOM    215  HG  LEU A  13      56.901  15.319   2.891  1.00  0.00              
ATOM    216 1HD1 LEU A  13      56.377  13.142   1.758  1.00  0.00              
ATOM    217 2HD1 LEU A  13      55.225  13.481   3.071  1.00  0.00              
ATOM    218 3HD1 LEU A  13      54.749  13.750   1.378  1.00  0.00              
ATOM    219 1HD2 LEU A  13      57.409  15.028   0.491  1.00  0.00              
ATOM    220 2HD2 LEU A  13      55.800  15.679   0.090  1.00  0.00              
ATOM    221 3HD2 LEU A  13      56.999  16.709   0.908  1.00  0.00              
ATOM    222  N   LEU A  14      53.561  18.453   4.281  1.00  0.00              
ATOM    223  CA  LEU A  14      52.420  19.305   4.592  1.00  0.00              
ATOM    224  C   LEU A  14      52.810  20.776   4.483  1.00  0.00              
ATOM    225  O   LEU A  14      52.010  21.608   4.054  1.00  0.00              
ATOM    226  CB  LEU A  14      51.884  18.990   5.994  1.00  0.00              
ATOM    227  CG  LEU A  14      51.146  17.652   6.126  1.00  0.00              
ATOM    228  CD1 LEU A  14      50.754  17.412   7.578  1.00  0.00              
ATOM    229  CD2 LEU A  14      49.916  17.659   5.230  1.00  0.00              
ATOM    230  H   LEU A  14      53.893  17.803   4.978  1.00  0.00              
ATOM    231  HA  LEU A  14      51.626  19.132   3.865  1.00  0.00              
ATOM    232 1HB  LEU A  14      52.826  18.952   6.539  1.00  0.00              
ATOM    233 2HB  LEU A  14      51.272  19.803   6.384  1.00  0.00              
ATOM    234  HG  LEU A  14      51.818  16.874   5.763  1.00  0.00              
ATOM    235 1HD1 LEU A  14      50.230  16.460   7.662  1.00  0.00              
ATOM    236 2HD1 LEU A  14      51.651  17.388   8.197  1.00  0.00              
ATOM    237 3HD1 LEU A  14      50.101  18.216   7.916  1.00  0.00              
ATOM    238 1HD2 LEU A  14      49.392  16.707   5.324  1.00  0.00              
ATOM    239 2HD2 LEU A  14      49.252  18.471   5.529  1.00  0.00              
ATOM    240 3HD2 LEU A  14      50.221  17.804   4.194  1.00  0.00              
ATOM    241  N   ILE A  15      54.050  21.084   4.849  1.00  0.00              
ATOM    242  CA  ILE A  15      54.602  22.421   4.649  1.00  0.00              
ATOM    243  C   ILE A  15      54.767  22.745   3.170  1.00  0.00              
ATOM    244  O   ILE A  15      54.294  23.780   2.704  1.00  0.00              
ATOM    245  CB  ILE A  15      55.963  22.579   5.351  1.00  0.00              
ATOM    246  CG1 ILE A  15      55.797  22.466   6.868  1.00  0.00              
ATOM    247  CG2 ILE A  15      56.602  23.908   4.979  1.00  0.00              
ATOM    248  CD1 ILE A  15      57.096  22.251   7.610  1.00  0.00              
ATOM    249  H   ILE A  15      54.627  20.372   5.276  1.00  0.00              
ATOM    250  HA  ILE A  15      53.912  23.179   5.018  1.00  0.00              
ATOM    251  HB  ILE A  15      56.617  21.763   5.045  1.00  0.00              
ATOM    252 1HG1 ILE A  15      55.331  23.389   7.213  1.00  0.00              
ATOM    253 2HG1 ILE A  15      55.126  21.628   7.060  1.00  0.00              
ATOM    254 1HG2 ILE A  15      57.563  24.004   5.484  1.00  0.00              
ATOM    255 2HG2 ILE A  15      56.753  23.950   3.901  1.00  0.00              
ATOM    256 3HG2 ILE A  15      55.948  24.725   5.285  1.00  0.00              
ATOM    257 1HD1 ILE A  15      56.898  22.180   8.680  1.00  0.00              
ATOM    258 2HD1 ILE A  15      57.563  21.327   7.267  1.00  0.00              
ATOM    259 3HD1 ILE A  15      57.767  23.087   7.421  1.00  0.00              
ATOM    260  N   MET A  16      55.445  21.863   2.440  1.00  0.00              
ATOM    261  CA  MET A  16      55.838  22.162   1.066  1.00  0.00              
ATOM    262  C   MET A  16      54.625  22.403   0.168  1.00  0.00              
ATOM    263  O   MET A  16      54.687  23.175  -0.808  1.00  0.00              
ATOM    264  CB  MET A  16      56.688  21.022   0.507  1.00  0.00              
ATOM    265  CG  MET A  16      58.060  20.885   1.152  1.00  0.00              
ATOM    266  SD  MET A  16      59.061  22.376   0.980  1.00  0.00              
ATOM    267  CE  MET A  16      59.419  22.343  -0.774  1.00  0.00              
ATOM    268  H   MET A  16      55.693  20.970   2.840  1.00  0.00              
ATOM    269  HA  MET A  16      56.423  23.081   1.038  1.00  0.00              
ATOM    270 1HB  MET A  16      56.123  20.103   0.656  1.00  0.00              
ATOM    271 2HB  MET A  16      56.806  21.209  -0.561  1.00  0.00              
ATOM    272 1HG  MET A  16      57.919  20.670   2.210  1.00  0.00              
ATOM    273 2HG  MET A  16      58.577  20.051   0.677  1.00  0.00              
ATOM    274 1HE  MET A  16      60.033  23.205  -1.038  1.00  0.00              
ATOM    275 2HE  MET A  16      59.956  21.426  -1.019  1.00  0.00              
ATOM    276 3HE  MET A  16      58.485  22.378  -1.336  1.00  0.00              
ATOM    277  N   LEU A  17      53.527  21.739   0.519  1.00  0.00              
ATOM    278  CA  LEU A  17      52.263  21.902  -0.187  1.00  0.00              
ATOM    279  C   LEU A  17      51.385  22.961   0.473  1.00  0.00              
ATOM    280  O   LEU A  17      50.942  23.903  -0.177  1.00  0.00              
ATOM    281  CB  LEU A  17      51.522  20.560  -0.255  1.00  0.00              
ATOM    282  CG  LEU A  17      52.249  19.450  -1.024  1.00  0.00              
ATOM    283  CD1 LEU A  17      51.485  18.139  -0.896  1.00  0.00              
ATOM    284  CD2 LEU A  17      52.390  19.852  -2.484  1.00  0.00              
ATOM    285  H   LEU A  17      53.574  21.102   1.301  1.00  0.00              
ATOM    286  HA  LEU A  17      52.454  22.253  -1.201  1.00  0.00              
ATOM    287 1HB  LEU A  17      51.491  20.321   0.807  1.00  0.00              
ATOM    288 2HB  LEU A  17      50.505  20.680  -0.629  1.00  0.00              
ATOM    289  HG  LEU A  17      53.251  19.367  -0.602  1.00  0.00              
ATOM    290 1HD1 LEU A  17      52.009  17.357  -1.445  1.00  0.00              
ATOM    291 2HD1 LEU A  17      51.416  17.860   0.156  1.00  0.00              
ATOM    292 3HD1 LEU A  17      50.483  18.261  -1.306  1.00  0.00              
ATOM    293 1HD2 LEU A  17      52.908  19.062  -3.029  1.00  0.00              
ATOM    294 2HD2 LEU A  17      51.402  20.004  -2.918  1.00  0.00              
ATOM    295 3HD2 LEU A  17      52.964  20.776  -2.554  1.00  0.00              
ATOM    296  N   GLY A  18      51.155  22.804   1.771  1.00  0.00              
ATOM    297  CA  GLY A  18      50.179  23.614   2.480  1.00  0.00              
ATOM    298  C   GLY A  18      50.486  25.099   2.434  1.00  0.00              
ATOM    299  O   GLY A  18      49.587  25.921   2.245  1.00  0.00              
ATOM    300  H   GLY A  18      51.672  22.100   2.279  1.00  0.00              
ATOM    301 1HA  GLY A  18      49.197  23.461   2.033  1.00  0.00              
ATOM    302 2HA  GLY A  18      50.154  23.309   3.525  1.00  0.00              
ATOM    303  N   PHE A  19      51.761  25.441   2.593  1.00  0.00              
ATOM    304  CA  PHE A  19      52.169  26.841   2.708  1.00  0.00              
ATOM    305  C   PHE A  19      51.905  27.634   1.433  1.00  0.00              
ATOM    306  O   PHE A  19      51.225  28.673   1.463  1.00  0.00              
ATOM    307  CB  PHE A  19      53.652  26.928   3.073  1.00  0.00              
ATOM    308  CG  PHE A  19      54.195  28.328   3.072  1.00  0.00              
ATOM    309  CD1 PHE A  19      53.932  29.190   4.126  1.00  0.00              
ATOM    310  CD2 PHE A  19      54.970  28.786   2.018  1.00  0.00              
ATOM    311  CE1 PHE A  19      54.431  30.479   4.126  1.00  0.00              
ATOM    312  CE2 PHE A  19      55.472  30.073   2.016  1.00  0.00              
ATOM    313  CZ  PHE A  19      55.201  30.921   3.071  1.00  0.00              
ATOM    314  H   PHE A  19      52.465  24.719   2.635  1.00  0.00              
ATOM    315  HA  PHE A  19      51.586  27.333   3.488  1.00  0.00              
ATOM    316 1HB  PHE A  19      53.816  26.530   4.074  1.00  0.00              
ATOM    317 2HB  PHE A  19      54.247  26.362   2.357  1.00  0.00              
ATOM    318  HD1 PHE A  19      53.323  28.841   4.961  1.00  0.00              
ATOM    319  HD2 PHE A  19      55.184  28.117   1.184  1.00  0.00              
ATOM    320  HE1 PHE A  19      54.216  31.146   4.960  1.00  0.00              
ATOM    321  HE2 PHE A  19      56.080  30.421   1.181  1.00  0.00              
ATOM    322  HZ  PHE A  19      55.594  31.936   3.070  1.00  0.00              
ATOM    323  N   PRO A  20      52.438  27.148   0.313  1.00  0.00              
ATOM    324  CA  PRO A  20      52.264  27.859  -0.953  1.00  0.00              
ATOM    325  C   PRO A  20      50.823  27.807  -1.470  1.00  0.00              
ATOM    326  O   PRO A  20      50.341  28.766  -2.075  1.00  0.00              
ATOM    327  CB  PRO A  20      53.235  27.149  -1.902  1.00  0.00              
ATOM    328  CG  PRO A  20      53.366  25.775  -1.341  1.00  0.00              
ATOM    329  CD  PRO A  20      53.339  25.950   0.154  1.00  0.00              
ATOM    330  HA  PRO A  20      52.477  28.935  -0.870  1.00  0.00              
ATOM    331 1HB  PRO A  20      52.847  27.124  -2.931  1.00  0.00              
ATOM    332 2HB  PRO A  20      54.209  27.659  -1.938  1.00  0.00              
ATOM    333 1HG  PRO A  20      52.542  25.128  -1.678  1.00  0.00              
ATOM    334 2HG  PRO A  20      54.303  25.300  -1.667  1.00  0.00              
ATOM    335 1HD  PRO A  20      52.940  25.064   0.670  1.00  0.00              
ATOM    336 2HD  PRO A  20      54.341  26.139   0.568  1.00  0.00              
ATOM    337  N   ILE A  21      50.139  26.697  -1.207  1.00  0.00              
ATOM    338  CA  ILE A  21      48.749  26.529  -1.597  1.00  0.00              
ATOM    339  C   ILE A  21      47.807  27.472  -0.867  1.00  0.00              
ATOM    340  O   ILE A  21      46.986  28.145  -1.491  1.00  0.00              
ATOM    341  CB  ILE A  21      48.281  25.082  -1.357  1.00  0.00              
ATOM    342  CG1 ILE A  21      48.952  24.131  -2.352  1.00  0.00              
ATOM    343  CG2 ILE A  21      46.767  24.988  -1.464  1.00  0.00              
ATOM    344  CD1 ILE A  21      48.715  22.668  -2.053  1.00  0.00              
ATOM    345  H   ILE A  21      50.607  25.946  -0.719  1.00  0.00              
ATOM    346  HA  ILE A  21      48.610  26.791  -2.645  1.00  0.00              
ATOM    347  HB  ILE A  21      48.595  24.767  -0.362  1.00  0.00              
ATOM    348 1HG1 ILE A  21      48.561  24.368  -3.341  1.00  0.00              
ATOM    349 2HG1 ILE A  21      50.022  24.338  -2.326  1.00  0.00              
ATOM    350 1HG2 ILE A  21      46.453  23.959  -1.292  1.00  0.00              
ATOM    351 2HG2 ILE A  21      46.308  25.636  -0.718  1.00  0.00              
ATOM    352 3HG2 ILE A  21      46.452  25.302  -2.459  1.00  0.00              
ATOM    353 1HD1 ILE A  21      49.221  22.057  -2.801  1.00  0.00              
ATOM    354 2HD1 ILE A  21      49.107  22.430  -1.064  1.00  0.00              
ATOM    355 3HD1 ILE A  21      47.647  22.459  -2.080  1.00  0.00              
ATOM    356  N   ASN A  22      47.930  27.533   0.456  1.00  0.00              
ATOM    357  CA  ASN A  22      47.139  28.484   1.244  1.00  0.00              
ATOM    358  C   ASN A  22      47.585  29.945   1.098  1.00  0.00              
ATOM    359  O   ASN A  22      46.779  30.871   1.266  1.00  0.00              
ATOM    360  CB  ASN A  22      47.148  28.097   2.712  1.00  0.00              
ATOM    361  CG  ASN A  22      46.342  26.865   3.018  1.00  0.00              
ATOM    362  OD1 ASN A  22      45.111  26.861   2.904  1.00  0.00              
ATOM    363  ND2 ASN A  22      47.020  25.848   3.483  1.00  0.00              
ATOM    364  H   ASN A  22      48.576  26.917   0.931  1.00  0.00              
ATOM    365  HA  ASN A  22      46.104  28.478   0.901  1.00  0.00              
ATOM    366 1HB  ASN A  22      48.082  28.062   3.274  1.00  0.00              
ATOM    367 2HB  ASN A  22      46.576  28.975   3.012  1.00  0.00              
ATOM    368 1HD2 ASN A  22      46.549  24.994   3.708  1.00  0.00              
ATOM    369 2HD2 ASN A  22      48.008  25.923   3.613  1.00  0.00              
ATOM    370  N   PHE A  23      48.863  30.152   0.779  1.00  0.00              
ATOM    371  CA  PHE A  23      49.333  31.490   0.407  1.00  0.00              
ATOM    372  C   PHE A  23      48.635  31.992  -0.858  1.00  0.00              
ATOM    373  O   PHE A  23      48.127  33.121  -0.902  1.00  0.00              
ATOM    374  CB  PHE A  23      50.849  31.486   0.205  1.00  0.00              
ATOM    375  CG  PHE A  23      51.394  32.784  -0.320  1.00  0.00              
ATOM    376  CD1 PHE A  23      51.607  33.857   0.532  1.00  0.00              
ATOM    377  CD2 PHE A  23      51.693  32.934  -1.665  1.00  0.00              
ATOM    378  CE1 PHE A  23      52.108  35.052   0.050  1.00  0.00              
ATOM    379  CE2 PHE A  23      52.195  34.127  -2.149  1.00  0.00              
ATOM    380  CZ  PHE A  23      52.402  35.187  -1.290  1.00  0.00              
ATOM    381  H   PHE A  23      49.520  29.386   0.791  1.00  0.00              
ATOM    382  HA  PHE A  23      49.089  32.201   1.198  1.00  0.00              
ATOM    383 1HB  PHE A  23      51.354  31.295   1.151  1.00  0.00              
ATOM    384 2HB  PHE A  23      51.128  30.718  -0.515  1.00  0.00              
ATOM    385  HD1 PHE A  23      51.376  33.750   1.592  1.00  0.00              
ATOM    386  HD2 PHE A  23      51.529  32.097  -2.344  1.00  0.00              
ATOM    387  HE1 PHE A  23      52.271  35.888   0.731  1.00  0.00              
ATOM    388  HE2 PHE A  23      52.427  34.232  -3.209  1.00  0.00              
ATOM    389  HZ  PHE A  23      52.796  36.128  -1.670  1.00  0.00              
ATOM    390  N   LEU A  24      48.601  31.143  -1.882  1.00  0.00              
ATOM    391  CA  LEU A  24      47.891  31.459  -3.119  1.00  0.00              
ATOM    392  C   LEU A  24      46.422  31.787  -2.847  1.00  0.00              
ATOM    393  O   LEU A  24      45.898  32.774  -3.358  1.00  0.00              
ATOM    394  CB  LEU A  24      48.003  30.290  -4.105  1.00  0.00              
ATOM    395  CG  LEU A  24      49.373  30.132  -4.777  1.00  0.00              
ATOM    396  CD1 LEU A  24      49.425  28.824  -5.555  1.00  0.00              
ATOM    397  CD2 LEU A  24      49.628  31.317  -5.697  1.00  0.00              
ATOM    398  H   LEU A  24      49.080  30.258  -1.801  1.00  0.00              
ATOM    399  HA  LEU A  24      48.326  32.348  -3.573  1.00  0.00              
ATOM    400 1HB  LEU A  24      47.825  29.462  -3.420  1.00  0.00              
ATOM    401 2HB  LEU A  24      47.212  30.316  -4.855  1.00  0.00              
ATOM    402  HG  LEU A  24      50.125  30.154  -3.988  1.00  0.00              
ATOM    403 1HD1 LEU A  24      50.402  28.720  -6.028  1.00  0.00              
ATOM    404 2HD1 LEU A  24      49.264  27.989  -4.873  1.00  0.00              
ATOM    405 3HD1 LEU A  24      48.650  28.824  -6.320  1.00  0.00              
ATOM    406 1HD2 LEU A  24      50.602  31.204  -6.173  1.00  0.00              
ATOM    407 2HD2 LEU A  24      48.852  31.358  -6.461  1.00  0.00              
ATOM    408 3HD2 LEU A  24      49.614  32.239  -5.115  1.00  0.00              
ATOM    409  N   THR A  25      45.765  30.955  -2.041  1.00  0.00              
ATOM    410  CA  THR A  25      44.374  31.210  -1.660  1.00  0.00              
ATOM    411  C   THR A  25      44.181  32.594  -1.035  1.00  0.00              
ATOM    412  O   THR A  25      43.461  33.426  -1.587  1.00  0.00              
ATOM    413  CB  THR A  25      43.865  30.146  -0.671  1.00  0.00              
ATOM    414  OG1 THR A  25      43.936  28.850  -1.281  1.00  0.00              
ATOM    415  CG2 THR A  25      42.426  30.435  -0.270  1.00  0.00              
ATOM    416  H   THR A  25      46.229  30.133  -1.683  1.00  0.00              
ATOM    417  HA  THR A  25      43.741  31.200  -2.547  1.00  0.00              
ATOM    418  HB  THR A  25      44.497  30.155   0.216  1.00  0.00              
ATOM    419  HG1 THR A  25      43.272  28.276  -0.891  1.00  0.00              
ATOM    420 1HG2 THR A  25      42.084  29.672   0.429  1.00  0.00              
ATOM    421 2HG2 THR A  25      42.371  31.414   0.204  1.00  0.00              
ATOM    422 3HG2 THR A  25      41.793  30.424  -1.157  1.00  0.00              
ATOM    423  N   LEU A  26      44.821  32.838   0.107  1.00  0.00              
ATOM    424  CA  LEU A  26      44.661  34.120   0.803  1.00  0.00              
ATOM    425  C   LEU A  26      45.021  35.290  -0.116  1.00  0.00              
ATOM    426  O   LEU A  26      44.210  36.204  -0.351  1.00  0.00              
ATOM    427  CB  LEU A  26      45.524  34.150   2.070  1.00  0.00              
ATOM    428  CG  LEU A  26      45.497  35.472   2.848  1.00  0.00              
ATOM    429  CD1 LEU A  26      44.087  35.754   3.349  1.00  0.00              
ATOM    430  CD2 LEU A  26      46.478  35.400   4.008  1.00  0.00              
ATOM    431  H   LEU A  26      45.427  32.135   0.505  1.00  0.00              
ATOM    432  HA  LEU A  26      43.617  34.254   1.085  1.00  0.00              
ATOM    433 1HB  LEU A  26      45.026  33.369   2.643  1.00  0.00              
ATOM    434 2HB  LEU A  26      46.552  33.850   1.866  1.00  0.00              
ATOM    435  HG  LEU A  26      45.840  36.254   2.169  1.00  0.00              
ATOM    436 1HD1 LEU A  26      44.078  36.695   3.900  1.00  0.00              
ATOM    437 2HD1 LEU A  26      43.406  35.824   2.501  1.00  0.00              
ATOM    438 3HD1 LEU A  26      43.767  34.946   4.006  1.00  0.00              
ATOM    439 1HD2 LEU A  26      46.458  36.341   4.560  1.00  0.00              
ATOM    440 2HD2 LEU A  26      46.197  34.583   4.673  1.00  0.00              
ATOM    441 3HD2 LEU A  26      47.484  35.226   3.625  1.00  0.00              
ATOM    442  N   TYR A  27      46.244  35.234  -0.639  1.00  0.00              
ATOM    443  CA  TYR A  27      46.829  36.342  -1.383  1.00  0.00              
ATOM    444  C   TYR A  27      45.928  36.765  -2.538  1.00  0.00              
ATOM    445  O   TYR A  27      45.471  37.909  -2.600  1.00  0.00              
ATOM    446  CB  TYR A  27      48.215  35.960  -1.908  1.00  0.00              
ATOM    447  CG  TYR A  27      48.904  37.064  -2.679  1.00  0.00              
ATOM    448  CD1 TYR A  27      49.420  38.174  -2.027  1.00  0.00              
ATOM    449  CD2 TYR A  27      49.039  36.991  -4.058  1.00  0.00              
ATOM    450  CE1 TYR A  27      50.050  39.185  -2.726  1.00  0.00              
ATOM    451  CE2 TYR A  27      49.667  37.996  -4.767  1.00  0.00              
ATOM    452  CZ  TYR A  27      50.172  39.092  -4.098  1.00  0.00              
ATOM    453  OH  TYR A  27      50.799  40.095  -4.799  1.00  0.00              
ATOM    454  H   TYR A  27      46.783  34.389  -0.510  1.00  0.00              
ATOM    455  HA  TYR A  27      46.931  37.211  -0.733  1.00  0.00              
ATOM    456 1HB  TYR A  27      48.823  35.685  -1.045  1.00  0.00              
ATOM    457 2HB  TYR A  27      48.086  35.091  -2.554  1.00  0.00              
ATOM    458  HD1 TYR A  27      49.320  38.241  -0.943  1.00  0.00              
ATOM    459  HD2 TYR A  27      48.638  36.123  -4.581  1.00  0.00              
ATOM    460  HE1 TYR A  27      50.450  40.052  -2.200  1.00  0.00              
ATOM    461  HE2 TYR A  27      49.762  37.921  -5.851  1.00  0.00              
ATOM    462  HH  TYR A  27      51.466  40.554  -4.283  1.00  0.00              
ATOM    463  N   VAL A  28      45.653  35.822  -3.434  1.00  0.00              
ATOM    464  CA  VAL A  28      44.966  36.120  -4.677  1.00  0.00              
ATOM    465  C   VAL A  28      43.468  36.304  -4.523  1.00  0.00              
ATOM    466  O   VAL A  28      42.875  37.167  -5.166  1.00  0.00              
ATOM    467  CB  VAL A  28      45.215  35.013  -5.717  1.00  0.00              
ATOM    468  CG1 VAL A  28      44.465  35.314  -7.006  1.00  0.00              
ATOM    469  CG2 VAL A  28      46.704  34.864  -5.991  1.00  0.00              
ATOM    470  H   VAL A  28      45.932  34.871  -3.242  1.00  0.00              
ATOM    471  HA  VAL A  28      45.290  37.076  -5.090  1.00  0.00              
ATOM    472  HB  VAL A  28      44.872  34.061  -5.311  1.00  0.00              
ATOM    473 1HG1 VAL A  28      44.653  34.521  -7.731  1.00  0.00              
ATOM    474 2HG1 VAL A  28      43.397  35.372  -6.801  1.00  0.00              
ATOM    475 3HG1 VAL A  28      44.809  36.265  -7.414  1.00  0.00              
ATOM    476 1HG2 VAL A  28      46.863  34.077  -6.728  1.00  0.00              
ATOM    477 2HG2 VAL A  28      47.098  35.806  -6.375  1.00  0.00              
ATOM    478 3HG2 VAL A  28      47.220  34.605  -5.067  1.00  0.00              
ATOM    479  N   THR A  29      42.859  35.486  -3.671  1.00  0.00              
ATOM    480  CA  THR A  29      41.426  35.581  -3.419  1.00  0.00              
ATOM    481  C   THR A  29      41.094  36.940  -2.808  1.00  0.00              
ATOM    482  O   THR A  29      40.083  37.557  -3.157  1.00  0.00              
ATOM    483  CB  THR A  29      40.934  34.463  -2.481  1.00  0.00              
ATOM    484  OG1 THR A  29      41.173  33.187  -3.088  1.00  0.00              
ATOM    485  CG2 THR A  29      39.447  34.618  -2.201  1.00  0.00              
ATOM    486  H   THR A  29      43.397  34.783  -3.186  1.00  0.00              
ATOM    487  HA  THR A  29      40.880  35.509  -4.360  1.00  0.00              
ATOM    488  HB  THR A  29      41.487  34.519  -1.543  1.00  0.00              
ATOM    489  HG1 THR A  29      41.631  33.311  -3.923  1.00  0.00              
ATOM    490 1HG2 THR A  29      39.119  33.819  -1.536  1.00  0.00              
ATOM    491 2HG2 THR A  29      39.265  35.583  -1.728  1.00  0.00              
ATOM    492 3HG2 THR A  29      38.894  34.561  -3.137  1.00  0.00              
ATOM    493  N   VAL A  30      41.945  37.419  -1.903  1.00  0.00              
ATOM    494  CA  VAL A  30      41.759  38.776  -1.386  1.00  0.00              
ATOM    495  C   VAL A  30      41.908  39.862  -2.454  1.00  0.00              
ATOM    496  O   VAL A  30      41.098  40.784  -2.515  1.00  0.00              
ATOM    497  CB  VAL A  30      42.754  39.070  -0.247  1.00  0.00              
ATOM    498  CG1 VAL A  30      42.753  40.554   0.091  1.00  0.00              
ATOM    499  CG2 VAL A  30      42.415  38.244   0.984  1.00  0.00              
ATOM    500  H   VAL A  30      42.719  36.865  -1.564  1.00  0.00              
ATOM    501  HA  VAL A  30      40.744  38.924  -1.016  1.00  0.00              
ATOM    502  HB  VAL A  30      43.754  38.771  -0.564  1.00  0.00              
ATOM    503 1HG1 VAL A  30      43.462  40.744   0.897  1.00  0.00              
ATOM    504 2HG1 VAL A  30      43.042  41.128  -0.789  1.00  0.00              
ATOM    505 3HG1 VAL A  30      41.754  40.853   0.409  1.00  0.00              
ATOM    506 1HG2 VAL A  30      43.128  38.464   1.778  1.00  0.00              
ATOM    507 2HG2 VAL A  30      41.408  38.491   1.321  1.00  0.00              
ATOM    508 3HG2 VAL A  30      42.465  37.184   0.736  1.00  0.00              
ATOM    509  N   GLN A  31      42.934  39.745  -3.296  1.00  0.00              
ATOM    510  CA  GLN A  31      43.110  40.686  -4.410  1.00  0.00              
ATOM    511  C   GLN A  31      41.984  40.700  -5.455  1.00  0.00              
ATOM    512  O   GLN A  31      41.690  41.745  -6.035  1.00  0.00              
ATOM    513  CB  GLN A  31      44.432  40.383  -5.121  1.00  0.00              
ATOM    514  CG  GLN A  31      45.666  40.838  -4.360  1.00  0.00              
ATOM    515  CD  GLN A  31      46.953  40.439  -5.055  1.00  0.00              
ATOM    516  OE1 GLN A  31      46.994  39.458  -5.803  1.00  0.00              
ATOM    517  NE2 GLN A  31      48.016  41.197  -4.810  1.00  0.00              
ATOM    518  H   GLN A  31      43.605  39.000  -3.170  1.00  0.00              
ATOM    519  HA  GLN A  31      43.119  41.707  -4.028  1.00  0.00              
ATOM    520 1HB  GLN A  31      44.468  39.304  -5.272  1.00  0.00              
ATOM    521 2HB  GLN A  31      44.391  40.884  -6.088  1.00  0.00              
ATOM    522 1HG  GLN A  31      45.787  41.854  -3.987  1.00  0.00              
ATOM    523 2HG  GLN A  31      45.504  40.161  -3.520  1.00  0.00              
ATOM    524 1HE2 GLN A  31      48.894  40.983  -5.241  1.00  0.00              
ATOM    525 2HE2 GLN A  31      47.940  41.983  -4.196  1.00  0.00              
ATOM    526  N   HIS A  32      41.366  39.548  -5.699  1.00  0.00              
ATOM    527  CA  HIS A  32      40.264  39.466  -6.657  1.00  0.00              
ATOM    528  C   HIS A  32      38.943  39.945  -6.051  1.00  0.00              
ATOM    529  O   HIS A  32      38.290  39.207  -5.314  1.00  0.00              
ATOM    530  CB  HIS A  32      40.109  38.031  -7.171  1.00  0.00              
ATOM    531  CG  HIS A  32      39.272  37.922  -8.408  1.00  0.00              
ATOM    532  ND1 HIS A  32      38.907  36.710  -8.955  1.00  0.00              
ATOM    533  CD2 HIS A  32      38.729  38.873  -9.203  1.00  0.00              
ATOM    534  CE1 HIS A  32      38.174  36.921 -10.034  1.00  0.00              
ATOM    535  NE2 HIS A  32      38.052  38.224 -10.206  1.00  0.00              
ATOM    536  H   HIS A  32      41.662  38.713  -5.216  1.00  0.00              
ATOM    537  HA  HIS A  32      40.464  40.123  -7.502  1.00  0.00              
ATOM    538 1HB  HIS A  32      41.086  37.612  -7.419  1.00  0.00              
ATOM    539 2HB  HIS A  32      39.631  37.410  -6.414  1.00  0.00              
ATOM    540  HD1 HIS A  32      39.086  35.807  -8.563  1.00  0.00              
ATOM    541  HD2 HIS A  32      38.746  39.963  -9.172  1.00  0.00              
ATOM    542  HE1 HIS A  32      37.785  36.084 -10.613  1.00  0.00              
ATOM    543  N   LYS A  33      38.546  41.173  -6.369  1.00  0.00              
ATOM    544  CA  LYS A  33      37.354  41.767  -5.769  1.00  0.00              
ATOM    545  C   LYS A  33      36.132  40.869  -5.942  1.00  0.00              
ATOM    546  O   LYS A  33      35.302  40.754  -5.039  1.00  0.00              
ATOM    547  CB  LYS A  33      37.081  43.145  -6.375  1.00  0.00              
ATOM    548  CG  LYS A  33      35.878  43.866  -5.782  1.00  0.00              
ATOM    549  CD  LYS A  33      35.715  45.255  -6.382  1.00  0.00              
ATOM    550  CE  LYS A  33      34.501  45.969  -5.804  1.00  0.00              
ATOM    551  NZ  LYS A  33      34.325  47.327  -6.387  1.00  0.00              
ATOM    552  H   LYS A  33      39.078  41.709  -7.040  1.00  0.00              
ATOM    553  HA  LYS A  33      37.500  41.882  -4.694  1.00  0.00              
ATOM    554 1HB  LYS A  33      37.978  43.745  -6.218  1.00  0.00              
ATOM    555 2HB  LYS A  33      36.925  42.999  -7.444  1.00  0.00              
ATOM    556 1HG  LYS A  33      34.985  43.274  -5.985  1.00  0.00              
ATOM    557 2HG  LYS A  33      36.021  43.950  -4.705  1.00  0.00              
ATOM    558 1HD  LYS A  33      36.614  45.834  -6.168  1.00  0.00              
ATOM    559 2HD  LYS A  33      35.597  45.155  -7.461  1.00  0.00              
ATOM    560 1HE  LYS A  33      33.619  45.367  -6.014  1.00  0.00              
ATOM    561 2HE  LYS A  33      34.636  46.052  -4.726  1.00  0.00              
ATOM    562 1HZ  LYS A  33      33.512  47.765  -5.978  1.00  0.00              
ATOM    563 2HZ  LYS A  33      35.144  47.886  -6.192  1.00  0.00              
ATOM    564 3HZ  LYS A  33      34.200  47.250  -7.386  1.00  0.00              
ATOM    565  N   LYS A  34      36.031  40.229  -7.105  1.00  0.00              
ATOM    566  CA  LYS A  34      34.905  39.352  -7.415  1.00  0.00              
ATOM    567  C   LYS A  34      34.691  38.283  -6.339  1.00  0.00              
ATOM    568  O   LYS A  34      33.569  37.830  -6.109  1.00  0.00              
ATOM    569  CB  LYS A  34      35.114  38.688  -8.777  1.00  0.00              
ATOM    570  CG  LYS A  34      33.936  37.850  -9.255  1.00  0.00              
ATOM    571  CD  LYS A  34      34.165  37.328 -10.666  1.00  0.00              
ATOM    572  CE  LYS A  34      32.977  36.513 -11.155  1.00  0.00              
ATOM    573  NZ  LYS A  34      33.187  35.998 -12.535  1.00  0.00              
ATOM    574  H   LYS A  34      36.759  40.355  -7.794  1.00  0.00              
ATOM    575  HA  LYS A  34      33.983  39.933  -7.445  1.00  0.00              
ATOM    576 1HB  LYS A  34      35.307  39.486  -9.494  1.00  0.00              
ATOM    577 2HB  LYS A  34      35.998  38.056  -8.692  1.00  0.00              
ATOM    578 1HG  LYS A  34      33.809  37.010  -8.572  1.00  0.00              
ATOM    579 2HG  LYS A  34      33.040  38.470  -9.238  1.00  0.00              
ATOM    580 1HD  LYS A  34      34.321  38.179 -11.330  1.00  0.00              
ATOM    581 2HD  LYS A  34      35.058  36.703 -10.664  1.00  0.00              
ATOM    582 1HE  LYS A  34      32.833  35.676 -10.473  1.00  0.00              
ATOM    583 2HE  LYS A  34      32.094  37.152 -11.136  1.00  0.00              
ATOM    584 1HZ  LYS A  34      32.378  35.464 -12.821  1.00  0.00              
ATOM    585 2HZ  LYS A  34      33.319  36.774 -13.168  1.00  0.00              
ATOM    586 3HZ  LYS A  34      34.004  35.405 -12.553  1.00  0.00              
ATOM    587  N   LEU A  35      35.776  37.892  -5.677  1.00  0.00              
ATOM    588  CA  LEU A  35      35.739  36.826  -4.684  1.00  0.00              
ATOM    589  C   LEU A  35      35.571  37.375  -3.270  1.00  0.00              
ATOM    590  O   LEU A  35      35.888  36.695  -2.294  1.00  0.00              
ATOM    591  CB  LEU A  35      37.013  35.978  -4.777  1.00  0.00              
ATOM    592  CG  LEU A  35      37.247  35.297  -6.132  1.00  0.00              
ATOM    593  CD1 LEU A  35      38.607  34.612  -6.144  1.00  0.00              
ATOM    594  CD2 LEU A  35      36.135  34.294  -6.396  1.00  0.00              
ATOM    595  H   LEU A  35      36.654  38.353  -5.871  1.00  0.00              
ATOM    596  HA  LEU A  35      34.874  36.189  -4.865  1.00  0.00              
ATOM    597 1HB  LEU A  35      37.756  36.757  -4.617  1.00  0.00              
ATOM    598 2HB  LEU A  35      37.072  35.248  -3.970  1.00  0.00              
ATOM    599  HG  LEU A  35      37.187  36.071  -6.898  1.00  0.00              
ATOM    600 1HD1 LEU A  35      38.764  34.132  -7.110  1.00  0.00              
ATOM    601 2HD1 LEU A  35      39.389  35.352  -5.976  1.00  0.00              
ATOM    602 3HD1 LEU A  35      38.642  33.860  -5.356  1.00  0.00              
ATOM    603 1HD2 LEU A  35      36.302  33.812  -7.360  1.00  0.00              
ATOM    604 2HD2 LEU A  35      36.129  33.540  -5.608  1.00  0.00              
ATOM    605 3HD2 LEU A  35      35.174  34.810  -6.411  1.00  0.00              
ATOM    606  N   ARG A  36      35.060  38.598  -3.159  1.00  0.00              
ATOM    607  CA  ARG A  36      34.820  39.212  -1.853  1.00  0.00              
ATOM    608  C   ARG A  36      33.370  39.157  -1.350  1.00  0.00              
ATOM    609  O   ARG A  36      32.664  40.169  -1.347  1.00  0.00              
ATOM    610  CB  ARG A  36      35.335  40.643  -1.830  1.00  0.00              
ATOM    611  CG  ARG A  36      36.833  40.787  -2.046  1.00  0.00              
ATOM    612  CD  ARG A  36      37.310  42.192  -2.116  1.00  0.00              
ATOM    613  NE  ARG A  36      38.716  42.335  -2.455  1.00  0.00              
ATOM    614  CZ  ARG A  36      39.292  43.482  -2.866  1.00  0.00              
ATOM    615  NH1 ARG A  36      38.581  44.577  -3.025  1.00  0.00              
ATOM    616  NH2 ARG A  36      40.587  43.472  -3.127  1.00  0.00              
ATOM    617  H   ARG A  36      34.831  39.116  -3.995  1.00  0.00              
ATOM    618  HA  ARG A  36      35.379  38.676  -1.085  1.00  0.00              
ATOM    619 1HB  ARG A  36      34.806  41.185  -2.612  1.00  0.00              
ATOM    620 2HB  ARG A  36      35.072  41.059  -0.857  1.00  0.00              
ATOM    621 1HG  ARG A  36      37.352  40.297  -1.221  1.00  0.00              
ATOM    622 2HG  ARG A  36      37.096  40.295  -2.983  1.00  0.00              
ATOM    623 1HD  ARG A  36      36.736  42.723  -2.874  1.00  0.00              
ATOM    624 2HD  ARG A  36      37.158  42.666  -1.146  1.00  0.00              
ATOM    625  HE  ARG A  36      39.456  41.645  -2.442  1.00  0.00              
ATOM    626 1HH1 ARG A  36      37.588  44.563  -2.838  1.00  0.00              
ATOM    627 2HH1 ARG A  36      39.031  45.426  -3.334  1.00  0.00              
ATOM    628 1HH2 ARG A  36      41.115  42.617  -3.017  1.00  0.00              
ATOM    629 2HH2 ARG A  36      41.043  44.318  -3.437  1.00  0.00              
ATOM    630  N   THR A  37      32.946  37.978  -0.903  1.00  0.00              
ATOM    631  CA  THR A  37      31.591  37.784  -0.388  1.00  0.00              
ATOM    632  C   THR A  37      31.606  37.451   1.106  1.00  0.00              
ATOM    633  O   THR A  37      32.651  37.106   1.666  1.00  0.00              
ATOM    634  CB  THR A  37      30.855  36.664  -1.146  1.00  0.00              
ATOM    635  OG1 THR A  37      31.424  35.395  -0.798  1.00  0.00              
ATOM    636  CG2 THR A  37      30.970  36.871  -2.649  1.00  0.00              
ATOM    637  H   THR A  37      33.583  37.195  -0.921  1.00  0.00              
ATOM    638  HA  THR A  37      31.021  38.708  -0.491  1.00  0.00              
ATOM    639  HB  THR A  37      29.804  36.672  -0.858  1.00  0.00              
ATOM    640  HG1 THR A  37      30.785  34.699  -0.973  1.00  0.00              
ATOM    641 1HG2 THR A  37      30.444  36.070  -3.167  1.00  0.00              
ATOM    642 2HG2 THR A  37      30.528  37.830  -2.918  1.00  0.00              
ATOM    643 3HG2 THR A  37      32.020  36.862  -2.937  1.00  0.00              
ATOM    644  N   PRO A  38      30.453  37.563   1.754  1.00  0.00              
ATOM    645  CA  PRO A  38      30.330  37.167   3.154  1.00  0.00              
ATOM    646  C   PRO A  38      30.898  35.766   3.377  1.00  0.00              
ATOM    647  O   PRO A  38      31.646  35.529   4.336  1.00  0.00              
ATOM    648  CB  PRO A  38      28.825  37.232   3.433  1.00  0.00              
ATOM    649  CG  PRO A  38      28.312  38.245   2.467  1.00  0.00              
ATOM    650  CD  PRO A  38      29.131  38.056   1.218  1.00  0.00              
ATOM    651  HA  PRO A  38      30.901  37.818   3.832  1.00  0.00              
ATOM    652 1HB  PRO A  38      28.344  36.255   3.279  1.00  0.00              
ATOM    653 2HB  PRO A  38      28.620  37.532   4.471  1.00  0.00              
ATOM    654 1HG  PRO A  38      27.242  38.095   2.264  1.00  0.00              
ATOM    655 2HG  PRO A  38      28.425  39.265   2.863  1.00  0.00              
ATOM    656 1HD  PRO A  38      28.680  37.324   0.532  1.00  0.00              
ATOM    657 2HD  PRO A  38      29.252  38.992   0.654  1.00  0.00              
ATOM    658  N   LEU A  39      30.528  34.853   2.478  1.00  0.00              
ATOM    659  CA  LEU A  39      31.058  33.490   2.431  1.00  0.00              
ATOM    660  C   LEU A  39      32.588  33.475   2.345  1.00  0.00              
ATOM    661  O   LEU A  39      33.279  32.942   3.226  1.00  0.00              
ATOM    662  CB  LEU A  39      30.453  32.733   1.241  1.00  0.00              
ATOM    663  CG  LEU A  39      31.054  31.347   0.975  1.00  0.00              
ATOM    664  CD1 LEU A  39      30.774  30.422   2.152  1.00  0.00              
ATOM    665  CD2 LEU A  39      30.471  30.777  -0.309  1.00  0.00              
ATOM    666  H   LEU A  39      29.838  35.137   1.796  1.00  0.00              
ATOM    667  HA  LEU A  39      30.803  32.966   3.351  1.00  0.00              
ATOM    668 1HB  LEU A  39      29.429  32.635   1.596  1.00  0.00              
ATOM    669 2HB  LEU A  39      30.466  33.334   0.332  1.00  0.00              
ATOM    670  HG  LEU A  39      32.125  31.482   0.824  1.00  0.00              
ATOM    671 1HD1 LEU A  39      31.204  29.440   1.954  1.00  0.00              
ATOM    672 2HD1 LEU A  39      31.220  30.838   3.056  1.00  0.00              
ATOM    673 3HD1 LEU A  39      29.698  30.325   2.290  1.00  0.00              
ATOM    674 1HD2 LEU A  39      30.899  29.792  -0.497  1.00  0.00              
ATOM    675 2HD2 LEU A  39      29.388  30.690  -0.211  1.00  0.00              
ATOM    676 3HD2 LEU A  39      30.707  31.440  -1.142  1.00  0.00              
ATOM    677  N   ASN A  40      33.112  34.096   1.297  1.00  0.00              
ATOM    678  CA  ASN A  40      34.541  34.044   1.030  1.00  0.00              
ATOM    679  C   ASN A  40      35.395  34.725   2.105  1.00  0.00              
ATOM    680  O   ASN A  40      36.574  34.412   2.252  1.00  0.00              
ATOM    681  CB  ASN A  40      34.850  34.647  -0.328  1.00  0.00              
ATOM    682  CG  ASN A  40      34.448  33.773  -1.484  1.00  0.00              
ATOM    683  OD1 ASN A  40      35.085  32.752  -1.767  1.00  0.00              
ATOM    684  ND2 ASN A  40      33.446  34.212  -2.201  1.00  0.00              
ATOM    685  H   ASN A  40      32.513  34.615   0.671  1.00  0.00              
ATOM    686  HA  ASN A  40      34.879  33.007   1.023  1.00  0.00              
ATOM    687 1HB  ASN A  40      34.587  35.681  -0.553  1.00  0.00              
ATOM    688 2HB  ASN A  40      35.929  34.569  -0.188  1.00  0.00              
ATOM    689 1HD2 ASN A  40      33.123  33.682  -2.986  1.00  0.00              
ATOM    690 2HD2 ASN A  40      33.003  35.076  -1.965  1.00  0.00              
ATOM    691  N   TYR A  41      34.799  35.646   2.858  1.00  0.00              
ATOM    692  CA  TYR A  41      35.484  36.258   3.995  1.00  0.00              
ATOM    693  C   TYR A  41      35.769  35.199   5.063  1.00  0.00              
ATOM    694  O   TYR A  41      36.847  35.172   5.684  1.00  0.00              
ATOM    695  CB  TYR A  41      34.651  37.399   4.582  1.00  0.00              
ATOM    696  CG  TYR A  41      34.588  38.628   3.703  1.00  0.00              
ATOM    697  CD1 TYR A  41      35.377  38.733   2.567  1.00  0.00              
ATOM    698  CD2 TYR A  41      33.737  39.679   4.010  1.00  0.00              
ATOM    699  CE1 TYR A  41      35.324  39.853   1.760  1.00  0.00              
ATOM    700  CE2 TYR A  41      33.674  40.804   3.211  1.00  0.00              
ATOM    701  CZ  TYR A  41      34.469  40.887   2.086  1.00  0.00              
ATOM    702  OH  TYR A  41      34.410  42.005   1.286  1.00  0.00              
ATOM    703  H   TYR A  41      33.854  35.931   2.642  1.00  0.00              
ATOM    704  HA  TYR A  41      36.445  36.662   3.674  1.00  0.00              
ATOM    705 1HB  TYR A  41      33.643  37.014   4.741  1.00  0.00              
ATOM    706 2HB  TYR A  41      35.095  37.661   5.542  1.00  0.00              
ATOM    707  HD1 TYR A  41      36.049  37.912   2.316  1.00  0.00              
ATOM    708  HD2 TYR A  41      33.111  39.607   4.900  1.00  0.00              
ATOM    709  HE1 TYR A  41      35.950  39.922   0.871  1.00  0.00              
ATOM    710  HE2 TYR A  41      32.999  41.620   3.470  1.00  0.00              
ATOM    711  HH  TYR A  41      33.628  42.539   1.444  1.00  0.00              
ATOM    712  N   ILE A  42      34.801  34.311   5.263  1.00  0.00              
ATOM    713  CA  ILE A  42      34.958  33.249   6.249  1.00  0.00              
ATOM    714  C   ILE A  42      35.905  32.168   5.722  1.00  0.00              
ATOM    715  O   ILE A  42      36.713  31.597   6.480  1.00  0.00              
ATOM    716  CB  ILE A  42      33.606  32.610   6.616  1.00  0.00              
ATOM    717  CG1 ILE A  42      32.659  33.662   7.200  1.00  0.00              
ATOM    718  CG2 ILE A  42      33.807  31.466   7.598  1.00  0.00              
ATOM    719  CD1 ILE A  42      33.191  34.339   8.442  1.00  0.00              
ATOM    720  H   ILE A  42      33.945  34.365   4.731  1.00  0.00              
ATOM    721  HA  ILE A  42      35.434  33.630   7.151  1.00  0.00              
ATOM    722  HB  ILE A  42      33.134  32.232   5.709  1.00  0.00              
ATOM    723 1HG1 ILE A  42      32.486  34.408   6.425  1.00  0.00              
ATOM    724 2HG1 ILE A  42      31.721  33.159   7.435  1.00  0.00              
ATOM    725 1HG2 ILE A  42      32.841  31.027   7.847  1.00  0.00              
ATOM    726 2HG2 ILE A  42      34.445  30.708   7.147  1.00  0.00              
ATOM    727 3HG2 ILE A  42      34.278  31.844   8.505  1.00  0.00              
ATOM    728 1HD1 ILE A  42      32.466  35.071   8.798  1.00  0.00              
ATOM    729 2HD1 ILE A  42      33.364  33.594   9.219  1.00  0.00              
ATOM    730 3HD1 ILE A  42      34.128  34.844   8.209  1.00  0.00              
ATOM    731  N   LEU A  43      35.811  31.902   4.418  1.00  0.00              
ATOM    732  CA  LEU A  43      36.732  30.961   3.772  1.00  0.00              
ATOM    733  C   LEU A  43      38.182  31.463   3.825  1.00  0.00              
ATOM    734  O   LEU A  43      39.112  30.671   4.000  1.00  0.00              
ATOM    735  CB  LEU A  43      36.304  30.722   2.318  1.00  0.00              
ATOM    736  CG  LEU A  43      34.895  30.143   2.140  1.00  0.00              
ATOM    737  CD1 LEU A  43      34.580  29.982   0.658  1.00  0.00              
ATOM    738  CD2 LEU A  43      34.800  28.805   2.859  1.00  0.00              
ATOM    739  H   LEU A  43      35.097  32.351   3.863  1.00  0.00              
ATOM    740  HA  LEU A  43      36.719  30.012   4.307  1.00  0.00              
ATOM    741 1HB  LEU A  43      36.336  31.747   1.953  1.00  0.00              
ATOM    742 2HB  LEU A  43      37.034  30.121   1.777  1.00  0.00              
ATOM    743  HG  LEU A  43      34.199  30.830   2.621  1.00  0.00              
ATOM    744 1HD1 LEU A  43      33.578  29.571   0.541  1.00  0.00              
ATOM    745 2HD1 LEU A  43      34.632  30.955   0.168  1.00  0.00              
ATOM    746 3HD1 LEU A  43      35.305  29.308   0.204  1.00  0.00              
ATOM    747 1HD2 LEU A  43      33.797  28.395   2.732  1.00  0.00              
ATOM    748 2HD2 LEU A  43      35.531  28.114   2.441  1.00  0.00              
ATOM    749 3HD2 LEU A  43      35.001  28.947   3.921  1.00  0.00              
ATOM    750  N   LEU A  44      38.373  32.775   3.695  1.00  0.00              
ATOM    751  CA  LEU A  44      39.696  33.371   3.875  1.00  0.00              
ATOM    752  C   LEU A  44      40.179  33.208   5.318  1.00  0.00              
ATOM    753  O   LEU A  44      41.348  32.878   5.555  1.00  0.00              
ATOM    754  CB  LEU A  44      39.667  34.854   3.484  1.00  0.00              
ATOM    755  CG  LEU A  44      39.541  35.129   1.980  1.00  0.00              
ATOM    756  CD1 LEU A  44      39.209  36.596   1.744  1.00  0.00              
ATOM    757  CD2 LEU A  44      40.840  34.752   1.284  1.00  0.00              
ATOM    758  H   LEU A  44      37.591  33.372   3.469  1.00  0.00              
ATOM    759  HA  LEU A  44      40.418  32.853   3.245  1.00  0.00              
ATOM    760 1HB  LEU A  44      38.754  35.154   3.996  1.00  0.00              
ATOM    761 2HB  LEU A  44      40.513  35.398   3.901  1.00  0.00              
ATOM    762  HG  LEU A  44      38.756  34.478   1.595  1.00  0.00              
ATOM    763 1HD1 LEU A  44      39.122  36.783   0.673  1.00  0.00              
ATOM    764 2HD1 LEU A  44      38.264  36.838   2.231  1.00  0.00              
ATOM    765 3HD1 LEU A  44      40.001  37.220   2.157  1.00  0.00              
ATOM    766 1HD2 LEU A  44      40.750  34.948   0.215  1.00  0.00              
ATOM    767 2HD2 LEU A  44      41.659  35.344   1.694  1.00  0.00              
ATOM    768 3HD2 LEU A  44      41.044  33.693   1.442  1.00  0.00              
ATOM    769  N   ASN A  45      39.283  33.437   6.279  1.00  0.00              
ATOM    770  CA  ASN A  45      39.631  33.208   7.689  1.00  0.00              
ATOM    771  C   ASN A  45      40.140  31.781   7.927  1.00  0.00              
ATOM    772  O   ASN A  45      41.122  31.560   8.666  1.00  0.00              
ATOM    773  CB  ASN A  45      38.453  33.497   8.602  1.00  0.00              
ATOM    774  CG  ASN A  45      38.811  33.526  10.062  1.00  0.00              
ATOM    775  OD1 ASN A  45      39.752  34.212  10.477  1.00  0.00              
ATOM    776  ND2 ASN A  45      38.119  32.723  10.829  1.00  0.00              
ATOM    777  H   ASN A  45      38.358  33.770   6.048  1.00  0.00              
ATOM    778  HA  ASN A  45      40.446  33.872   7.982  1.00  0.00              
ATOM    779 1HB  ASN A  45      37.768  34.318   8.385  1.00  0.00              
ATOM    780 2HB  ASN A  45      37.965  32.548   8.378  1.00  0.00              
ATOM    781 1HD2 ASN A  45      38.302  32.690  11.812  1.00  0.00              
ATOM    782 2HD2 ASN A  45      37.407  32.144  10.433  1.00  0.00              
ATOM    783  N   LEU A  46      39.474  30.817   7.290  1.00  0.00              
ATOM    784  CA  LEU A  46      39.877  29.408   7.346  1.00  0.00              
ATOM    785  C   LEU A  46      41.281  29.185   6.767  1.00  0.00              
ATOM    786  O   LEU A  46      42.112  28.470   7.348  1.00  0.00              
ATOM    787  CB  LEU A  46      38.854  28.541   6.601  1.00  0.00              
ATOM    788  CG  LEU A  46      37.491  28.403   7.290  1.00  0.00              
ATOM    789  CD1 LEU A  46      36.498  27.728   6.353  1.00  0.00              
ATOM    790  CD2 LEU A  46      37.649  27.604   8.575  1.00  0.00              
ATOM    791  H   LEU A  46      38.661  31.075   6.749  1.00  0.00              
ATOM    792  HA  LEU A  46      39.928  29.084   8.385  1.00  0.00              
ATOM    793 1HB  LEU A  46      38.754  29.129   5.690  1.00  0.00              
ATOM    794 2HB  LEU A  46      39.258  27.559   6.357  1.00  0.00              
ATOM    795  HG  LEU A  46      37.161  29.407   7.560  1.00  0.00              
ATOM    796 1HD1 LEU A  46      35.533  27.635   6.851  1.00  0.00              
ATOM    797 2HD1 LEU A  46      36.383  28.329   5.451  1.00  0.00              
ATOM    798 3HD1 LEU A  46      36.866  26.738   6.086  1.00  0.00              
ATOM    799 1HD2 LEU A  46      36.679  27.507   9.064  1.00  0.00              
ATOM    800 2HD2 LEU A  46      38.039  26.613   8.342  1.00  0.00              
ATOM    801 3HD2 LEU A  46      38.341  28.119   9.242  1.00  0.00              
ATOM    802  N   ALA A  47      41.529  29.805   5.616  1.00  0.00              
ATOM    803  CA  ALA A  47      42.832  29.780   4.959  1.00  0.00              
ATOM    804  C   ALA A  47      43.929  30.417   5.806  1.00  0.00              
ATOM    805  O   ALA A  47      45.067  29.952   5.794  1.00  0.00              
ATOM    806  CB  ALA A  47      42.745  30.472   3.607  1.00  0.00              
ATOM    807  H   ALA A  47      40.772  30.316   5.186  1.00  0.00              
ATOM    808  HA  ALA A  47      43.125  28.741   4.805  1.00  0.00              
ATOM    809 1HB  ALA A  47      43.718  30.437   3.118  1.00  0.00              
ATOM    810 2HB  ALA A  47      42.008  29.963   2.984  1.00  0.00              
ATOM    811 3HB  ALA A  47      42.447  31.510   3.748  1.00  0.00              
ATOM    812  N   VAL A  48      43.586  31.490   6.519  1.00  0.00              
ATOM    813  CA  VAL A  48      44.535  32.139   7.425  1.00  0.00              
ATOM    814  C   VAL A  48      44.904  31.211   8.579  1.00  0.00              
ATOM    815  O   VAL A  48      46.080  31.122   8.977  1.00  0.00              
ATOM    816  CB  VAL A  48      43.968  33.453   7.996  1.00  0.00              
ATOM    817  CG1 VAL A  48      44.858  33.976   9.113  1.00  0.00              
ATOM    818  CG2 VAL A  48      43.827  34.494   6.897  1.00  0.00              
ATOM    819  H   VAL A  48      42.653  31.865   6.432  1.00  0.00              
ATOM    820  HA  VAL A  48      45.477  32.358   6.923  1.00  0.00              
ATOM    821  HB  VAL A  48      42.967  33.267   8.386  1.00  0.00              
ATOM    822 1HG1 VAL A  48      44.443  34.905   9.505  1.00  0.00              
ATOM    823 2HG1 VAL A  48      44.912  33.238   9.912  1.00  0.00              
ATOM    824 3HG1 VAL A  48      45.859  34.164   8.723  1.00  0.00              
ATOM    825 1HG2 VAL A  48      43.424  35.416   7.317  1.00  0.00              
ATOM    826 2HG2 VAL A  48      44.804  34.692   6.456  1.00  0.00              
ATOM    827 3HG2 VAL A  48      43.151  34.122   6.127  1.00  0.00              
ATOM    828  N   ALA A  49      43.898  30.515   9.108  1.00  0.00              
ATOM    829  CA  ALA A  49      44.146  29.478  10.111  1.00  0.00              
ATOM    830  C   ALA A  49      45.058  28.362   9.591  1.00  0.00              
ATOM    831  O   ALA A  49      45.945  27.886  10.309  1.00  0.00              
ATOM    832  CB  ALA A  49      42.826  28.895  10.592  1.00  0.00              
ATOM    833  H   ALA A  49      42.949  30.700   8.816  1.00  0.00              
ATOM    834  HA  ALA A  49      44.662  29.928  10.959  1.00  0.00              
ATOM    835 1HB  ALA A  49      43.019  28.133  11.347  1.00  0.00              
ATOM    836 2HB  ALA A  49      42.214  29.687  11.024  1.00  0.00              
ATOM    837 3HB  ALA A  49      42.299  28.446   9.751  1.00  0.00              
ATOM    838  N   ASP A  50      44.849  27.956   8.341  1.00  0.00              
ATOM    839  CA  ASP A  50      45.756  27.002   7.694  1.00  0.00              
ATOM    840  C   ASP A  50      47.208  27.500   7.604  1.00  0.00              
ATOM    841  O   ASP A  50      48.148  26.751   7.884  1.00  0.00              
ATOM    842  CB  ASP A  50      45.242  26.668   6.291  1.00  0.00              
ATOM    843  CG  ASP A  50      43.947  25.865   6.271  1.00  0.00              
ATOM    844  OD1 ASP A  50      43.554  25.383   7.307  1.00  0.00              
ATOM    845  OD2 ASP A  50      43.284  25.872   5.262  1.00  0.00              
ATOM    846  H   ASP A  50      44.054  28.307   7.826  1.00  0.00              
ATOM    847  HA  ASP A  50      45.808  26.085   8.281  1.00  0.00              
ATOM    848 1HB  ASP A  50      45.137  27.541   5.647  1.00  0.00              
ATOM    849 2HB  ASP A  50      46.060  26.045   5.930  1.00  0.00              
ATOM    850  N   LEU A  51      47.386  28.759   7.216  1.00  0.00              
ATOM    851  CA  LEU A  51      48.724  29.345   7.127  1.00  0.00              
ATOM    852  C   LEU A  51      49.363  29.429   8.510  1.00  0.00              
ATOM    853  O   LEU A  51      50.574  29.214   8.664  1.00  0.00              
ATOM    854  CB  LEU A  51      48.658  30.734   6.480  1.00  0.00              
ATOM    855  CG  LEU A  51      48.447  30.738   4.961  1.00  0.00              
ATOM    856  CD1 LEU A  51      48.167  32.154   4.476  1.00  0.00              
ATOM    857  CD2 LEU A  51      49.679  30.166   4.274  1.00  0.00              
ATOM    858  H   LEU A  51      46.584  29.326   6.978  1.00  0.00              
ATOM    859  HA  LEU A  51      49.363  28.705   6.519  1.00  0.00              
ATOM    860 1HB  LEU A  51      47.773  31.122   6.981  1.00  0.00              
ATOM    861 2HB  LEU A  51      49.522  31.344   6.745  1.00  0.00              
ATOM    862  HG  LEU A  51      47.609  30.074   4.749  1.00  0.00              
ATOM    863 1HD1 LEU A  51      48.018  32.147   3.396  1.00  0.00              
ATOM    864 2HD1 LEU A  51      47.269  32.535   4.962  1.00  0.00              
ATOM    865 3HD1 LEU A  51      49.013  32.796   4.720  1.00  0.00              
ATOM    866 1HD2 LEU A  51      49.527  30.169   3.194  1.00  0.00              
ATOM    867 2HD2 LEU A  51      50.549  30.775   4.520  1.00  0.00              
ATOM    868 3HD2 LEU A  51      49.844  29.144   4.614  1.00  0.00              
ATOM    869  N   PHE A  52      48.540  29.735   9.514  1.00  0.00              
ATOM    870  CA  PHE A  52      49.002  29.735  10.902  1.00  0.00              
ATOM    871  C   PHE A  52      49.568  28.377  11.312  1.00  0.00              
ATOM    872  O   PHE A  52      50.693  28.287  11.796  1.00  0.00              
ATOM    873  CB  PHE A  52      47.860  30.129  11.841  1.00  0.00              
ATOM    874  CG  PHE A  52      47.548  31.598  11.832  1.00  0.00              
ATOM    875  CD1 PHE A  52      48.410  32.502  11.227  1.00  0.00              
ATOM    876  CD2 PHE A  52      46.392  32.081  12.427  1.00  0.00              
ATOM    877  CE1 PHE A  52      48.123  33.854  11.218  1.00  0.00              
ATOM    878  CE2 PHE A  52      46.102  33.431  12.418  1.00  0.00              
ATOM    879  CZ  PHE A  52      46.969  34.319  11.813  1.00  0.00              
ATOM    880  H   PHE A  52      47.578  29.973   9.316  1.00  0.00              
ATOM    881  HA  PHE A  52      49.816  30.451  11.022  1.00  0.00              
ATOM    882 1HB  PHE A  52      46.944  29.614  11.556  1.00  0.00              
ATOM    883 2HB  PHE A  52      48.115  29.872  12.869  1.00  0.00              
ATOM    884  HD1 PHE A  52      49.321  32.134  10.756  1.00  0.00              
ATOM    885  HD2 PHE A  52      45.707  31.380  12.905  1.00  0.00              
ATOM    886  HE1 PHE A  52      48.809  34.552  10.740  1.00  0.00              
ATOM    887  HE2 PHE A  52      45.190  33.797  12.889  1.00  0.00              
ATOM    888  HZ  PHE A  52      46.743  35.384  11.807  1.00  0.00              
ATOM    889  N   MET A  53      48.786  27.322  11.114  1.00  0.00              
ATOM    890  CA  MET A  53      49.228  25.986  11.500  1.00  0.00              
ATOM    891  C   MET A  53      50.518  25.583  10.793  1.00  0.00              
ATOM    892  O   MET A  53      51.444  25.079  11.424  1.00  0.00              
ATOM    893  CB  MET A  53      48.129  24.967  11.204  1.00  0.00              
ATOM    894  CG  MET A  53      46.900  25.090  12.093  1.00  0.00              
ATOM    895  SD  MET A  53      45.532  24.055  11.536  1.00  0.00              
ATOM    896  CE  MET A  53      46.194  22.422  11.847  1.00  0.00              
ATOM    897  H   MET A  53      47.875  27.437  10.693  1.00  0.00              
ATOM    898  HA  MET A  53      49.450  25.962  12.566  1.00  0.00              
ATOM    899 1HB  MET A  53      47.840  25.107  10.163  1.00  0.00              
ATOM    900 2HB  MET A  53      48.570  23.978  11.329  1.00  0.00              
ATOM    901 1HG  MET A  53      47.182  24.797  13.104  1.00  0.00              
ATOM    902 2HG  MET A  53      46.583  26.133  12.092  1.00  0.00              
ATOM    903 1HE  MET A  53      45.462  21.669  11.553  1.00  0.00              
ATOM    904 2HE  MET A  53      47.110  22.284  11.270  1.00  0.00              
ATOM    905 3HE  MET A  53      46.416  22.316  12.910  1.00  0.00              
ATOM    906  N   VAL A  54      50.580  25.799   9.483  1.00  0.00              
ATOM    907  CA  VAL A  54      51.773  25.413   8.727  1.00  0.00              
ATOM    908  C   VAL A  54      53.009  26.250   9.053  1.00  0.00              
ATOM    909  O   VAL A  54      54.051  25.706   9.414  1.00  0.00              
ATOM    910  CB  VAL A  54      51.512  25.501   7.212  1.00  0.00              
ATOM    911  CG1 VAL A  54      52.795  25.248   6.435  1.00  0.00              
ATOM    912  CG2 VAL A  54      50.436  24.509   6.798  1.00  0.00              
ATOM    913  H   VAL A  54      49.807  26.230   8.997  1.00  0.00              
ATOM    914  HA  VAL A  54      52.088  24.398   8.975  1.00  0.00              
ATOM    915  HB  VAL A  54      51.134  26.495   6.975  1.00  0.00              
ATOM    916 1HG1 VAL A  54      52.593  25.314   5.366  1.00  0.00              
ATOM    917 2HG1 VAL A  54      53.540  25.995   6.710  1.00  0.00              
ATOM    918 3HG1 VAL A  54      53.173  24.253   6.671  1.00  0.00              
ATOM    919 1HG2 VAL A  54      50.264  24.585   5.725  1.00  0.00              
ATOM    920 2HG2 VAL A  54      50.761  23.497   7.043  1.00  0.00              
ATOM    921 3HG2 VAL A  54      49.511  24.732   7.330  1.00  0.00              
ATOM    922  N   PHE A  55      52.898  27.570   8.936  1.00  0.00              
ATOM    923  CA  PHE A  55      54.037  28.455   9.143  1.00  0.00              
ATOM    924  C   PHE A  55      54.461  28.413  10.605  1.00  0.00              
ATOM    925  O   PHE A  55      55.510  27.863  10.942  1.00  0.00              
ATOM    926  CB  PHE A  55      53.698  29.887   8.724  1.00  0.00              
ATOM    927  CG  PHE A  55      54.801  30.872   8.985  1.00  0.00              
ATOM    928  CD1 PHE A  55      55.896  30.950   8.136  1.00  0.00              
ATOM    929  CD2 PHE A  55      54.747  31.723  10.078  1.00  0.00              
ATOM    930  CE1 PHE A  55      56.911  31.857   8.375  1.00  0.00              
ATOM    931  CE2 PHE A  55      55.760  32.631  10.319  1.00  0.00              
ATOM    932  CZ  PHE A  55      56.844  32.697   9.466  1.00  0.00              
ATOM    933  H   PHE A  55      52.001  27.969   8.698  1.00  0.00              
ATOM    934  HA  PHE A  55      54.884  28.114   8.546  1.00  0.00              
ATOM    935 1HB  PHE A  55      53.491  29.926   7.655  1.00  0.00              
ATOM    936 2HB  PHE A  55      52.827  30.241   9.275  1.00  0.00              
ATOM    937  HD1 PHE A  55      55.948  30.286   7.273  1.00  0.00              
ATOM    938  HD2 PHE A  55      53.891  31.670  10.752  1.00  0.00              
ATOM    939  HE1 PHE A  55      57.766  31.907   7.701  1.00  0.00              
ATOM    940  HE2 PHE A  55      55.705  33.294  11.182  1.00  0.00              
ATOM    941  HZ  PHE A  55      57.644  33.411   9.656  1.00  0.00              
ATOM    942  N   GLY A  56      53.623  28.598  11.409  1.00  0.00              
ATOM    943  CA  GLY A  56      54.050  28.702  12.800  1.00  0.00              
ATOM    944  C   GLY A  56      54.238  27.330  13.435  1.00  0.00              
ATOM    945  O   GLY A  56      55.180  27.111  14.197  1.00  0.00              
ATOM    946  H   GLY A  56      52.646  28.716  11.185  1.00  0.00              
ATOM    947 1HA  GLY A  56      54.996  29.241  12.843  1.00  0.00              
ATOM    948 2HA  GLY A  56      53.295  29.248  13.364  1.00  0.00              
ATOM    949  N   GLY A  57      53.336  26.407  13.117  1.00  0.00              
ATOM    950  CA  GLY A  57      53.353  25.079  13.719  1.00  0.00              
ATOM    951  C   GLY A  57      54.300  24.149  12.971  1.00  0.00              
ATOM    952  O   GLY A  57      55.427  23.913  13.407  1.00  0.00              
ATOM    953  H   GLY A  57      52.621  26.630  12.441  1.00  0.00              
ATOM    954 1HA  GLY A  57      53.681  25.162  14.756  1.00  0.00              
ATOM    955 2HA  GLY A  57      52.347  24.662  13.690  1.00  0.00              
ATOM    956  N   PHE A  58      53.835  23.622  11.843  1.00  0.00              
ATOM    957  CA  PHE A  58      54.493  22.493  11.196  1.00  0.00              
ATOM    958  C   PHE A  58      55.989  22.745  11.052  1.00  0.00              
ATOM    959  O   PHE A  58      56.804  21.854  11.291  1.00  0.00              
ATOM    960  CB  PHE A  58      53.869  22.221   9.827  1.00  0.00              
ATOM    961  CG  PHE A  58      52.393  21.949   9.877  1.00  0.00              
ATOM    962  CD1 PHE A  58      51.693  22.057  11.070  1.00  0.00              
ATOM    963  CD2 PHE A  58      51.700  21.584   8.732  1.00  0.00              
ATOM    964  CE1 PHE A  58      50.335  21.807  11.117  1.00  0.00              
ATOM    965  CE2 PHE A  58      50.342  21.334   8.776  1.00  0.00              
ATOM    966  CZ  PHE A  58      49.659  21.446   9.971  1.00  0.00              
ATOM    967  H   PHE A  58      53.004  24.014  11.424  1.00  0.00              
ATOM    968  HA  PHE A  58      54.385  21.599  11.812  1.00  0.00              
ATOM    969 1HB  PHE A  58      54.005  23.083   9.174  1.00  0.00              
ATOM    970 2HB  PHE A  58      54.332  21.346   9.372  1.00  0.00              
ATOM    971  HD1 PHE A  58      52.227  22.344  11.976  1.00  0.00              
ATOM    972  HD2 PHE A  58      52.240  21.496   7.789  1.00  0.00              
ATOM    973  HE1 PHE A  58      49.797  21.895  12.061  1.00  0.00              
ATOM    974  HE2 PHE A  58      49.810  21.049   7.869  1.00  0.00              
ATOM    975  HZ  PHE A  58      48.589  21.247  10.007  1.00  0.00              
ATOM    976  N   THR A  59      56.344  23.963  10.658  1.00  0.00              
ATOM    977  CA  THR A  59      57.734  24.303  10.377  1.00  0.00              
ATOM    978  C   THR A  59      58.673  23.738  11.435  1.00  0.00              
ATOM    979  O   THR A  59      59.725  23.185  11.114  1.00  0.00              
ATOM    980  CB  THR A  59      57.934  25.827  10.292  1.00  0.00              
ATOM    981  OG1 THR A  59      57.121  26.361   9.239  1.00  0.00              
ATOM    982  CG2 THR A  59      59.393  26.159  10.019  1.00  0.00              
ATOM    983  H   THR A  59      55.633  24.672  10.551  1.00  0.00              
ATOM    984  HA  THR A  59      58.038  23.856   9.430  1.00  0.00              
ATOM    985  HB  THR A  59      57.631  26.278  11.237  1.00  0.00              
ATOM    986  HG1 THR A  59      56.459  26.948   9.613  1.00  0.00              
ATOM    987 1HG2 THR A  59      59.515  27.240   9.963  1.00  0.00              
ATOM    988 2HG2 THR A  59      60.013  25.764  10.824  1.00  0.00              
ATOM    989 3HG2 THR A  59      59.697  25.710   9.074  1.00  0.00              
ATOM    990  N   THR A  60      58.286  23.880  12.699  1.00  0.00              
ATOM    991  CA  THR A  60      59.124  23.444  13.810  1.00  0.00              
ATOM    992  C   THR A  60      58.557  22.214  14.506  1.00  0.00              
ATOM    993  O   THR A  60      59.275  21.492  15.197  1.00  0.00              
ATOM    994  CB  THR A  60      59.303  24.565  14.850  1.00  0.00              
ATOM    995  OG1 THR A  60      58.021  24.955  15.361  1.00  0.00              
ATOM    996  CG2 THR A  60      59.981  25.773  14.221  1.00  0.00              
ATOM    997  H   THR A  60      57.389  24.301  12.895  1.00  0.00              
ATOM    998  HA  THR A  60      60.106  23.150  13.438  1.00  0.00              
ATOM    999  HB  THR A  60      59.914  24.193  15.671  1.00  0.00              
ATOM   1000  HG1 THR A  60      57.776  24.373  16.085  1.00  0.00              
ATOM   1001 1HG2 THR A  60      60.099  26.554  14.971  1.00  0.00              
ATOM   1002 2HG2 THR A  60      60.961  25.482  13.841  1.00  0.00              
ATOM   1003 3HG2 THR A  60      59.370  26.146  13.400  1.00  0.00              
ATOM   1004  N   THR A  61      57.262  21.979  14.319  1.00  0.00              
ATOM   1005  CA  THR A  61      56.622  20.791  14.872  1.00  0.00              
ATOM   1006  C   THR A  61      57.168  19.487  14.303  1.00  0.00              
ATOM   1007  O   THR A  61      57.125  18.452  14.967  1.00  0.00              
ATOM   1008  CB  THR A  61      55.101  20.828  14.635  1.00  0.00              
ATOM   1009  OG1 THR A  61      54.544  21.988  15.267  1.00  0.00              
ATOM   1010  CG2 THR A  61      54.442  19.581  15.204  1.00  0.00              
ATOM   1011  H   THR A  61      56.708  22.633  13.785  1.00  0.00              
ATOM   1012  HA  THR A  61      56.814  20.733  15.943  1.00  0.00              
ATOM   1013  HB  THR A  61      54.910  20.882  13.564  1.00  0.00              
ATOM   1014  HG1 THR A  61      54.297  21.773  16.170  1.00  0.00              
ATOM   1015 1HG2 THR A  61      53.368  19.625  15.027  1.00  0.00              
ATOM   1016 2HG2 THR A  61      54.855  18.697  14.717  1.00  0.00              
ATOM   1017 3HG2 THR A  61      54.632  19.526  16.275  1.00  0.00              
ATOM   1018  N   LEU A  62      57.669  19.528  13.074  1.00  0.00              
ATOM   1019  CA  LEU A  62      58.275  18.339  12.488  1.00  0.00              
ATOM   1020  C   LEU A  62      59.548  18.023  13.262  1.00  0.00              
ATOM   1021  O   LEU A  62      59.992  16.878  13.309  1.00  0.00              
ATOM   1022  CB  LEU A  62      58.573  18.549  10.998  1.00  0.00              
ATOM   1023  CG  LEU A  62      59.797  19.423  10.694  1.00  0.00              
ATOM   1024  CD1 LEU A  62      61.042  18.555  10.577  1.00  0.00              
ATOM   1025  CD2 LEU A  62      59.559  20.201   9.408  1.00  0.00              
ATOM   1026  H   LEU A  62      57.635  20.380  12.533  1.00  0.00              
ATOM   1027  HA  LEU A  62      57.595  17.494  12.588  1.00  0.00              
ATOM   1028 1HB  LEU A  62      58.770  17.518  10.710  1.00  0.00              
ATOM   1029 2HB  LEU A  62      57.700  18.917  10.460  1.00  0.00              
ATOM   1030  HG  LEU A  62      59.891  20.143  11.507  1.00  0.00              
ATOM   1031 1HD1 LEU A  62      61.906  19.184  10.361  1.00  0.00              
ATOM   1032 2HD1 LEU A  62      61.206  18.025  11.516  1.00  0.00              
ATOM   1033 3HD1 LEU A  62      60.909  17.834   9.771  1.00  0.00              
ATOM   1034 1HD2 LEU A  62      60.429  20.822   9.194  1.00  0.00              
ATOM   1035 2HD2 LEU A  62      59.398  19.504   8.585  1.00  0.00              
ATOM   1036 3HD2 LEU A  62      58.681  20.836   9.524  1.00  0.00              
ATOM   1037  N   TYR A  63      60.119  19.055  13.879  1.00  0.00              
ATOM   1038  CA  TYR A  63      61.344  18.909  14.655  1.00  0.00              
ATOM   1039  C   TYR A  63      61.005  18.501  16.083  1.00  0.00              
ATOM   1040  O   TYR A  63      61.793  17.832  16.754  1.00  0.00              
ATOM   1041  CB  TYR A  63      62.151  20.210  14.648  1.00  0.00              
ATOM   1042  CG  TYR A  63      62.851  20.490  13.337  1.00  0.00              
ATOM   1043  CD1 TYR A  63      62.375  21.459  12.467  1.00  0.00              
ATOM   1044  CD2 TYR A  63      63.990  19.785  12.975  1.00  0.00              
ATOM   1045  CE1 TYR A  63      63.010  21.718  11.268  1.00  0.00              
ATOM   1046  CE2 TYR A  63      64.634  20.036  11.779  1.00  0.00              
ATOM   1047  CZ  TYR A  63      64.141  21.004  10.928  1.00  0.00              
ATOM   1048  OH  TYR A  63      64.780  21.258   9.736  1.00  0.00              
ATOM   1049  H   TYR A  63      59.688  19.966  13.806  1.00  0.00              
ATOM   1050  HA  TYR A  63      61.961  18.119  14.227  1.00  0.00              
ATOM   1051 1HB  TYR A  63      61.456  21.022  14.869  1.00  0.00              
ATOM   1052 2HB  TYR A  63      62.889  20.135  15.446  1.00  0.00              
ATOM   1053  HD1 TYR A  63      61.481  22.019  12.742  1.00  0.00              
ATOM   1054  HD2 TYR A  63      64.373  19.021  13.651  1.00  0.00              
ATOM   1055  HE1 TYR A  63      62.624  22.482  10.594  1.00  0.00              
ATOM   1056  HE2 TYR A  63      65.527  19.470  11.512  1.00  0.00              
ATOM   1057  HH  TYR A  63      65.554  20.707   9.600  1.00  0.00              
ATOM   1058  N   THR A  64      59.825  18.909  16.543  1.00  0.00              
ATOM   1059  CA  THR A  64      59.270  18.400  17.790  1.00  0.00              
ATOM   1060  C   THR A  64      58.995  16.909  17.680  1.00  0.00              
ATOM   1061  O   THR A  64      59.276  16.151  18.606  1.00  0.00              
ATOM   1062  CB  THR A  64      57.969  19.129  18.175  1.00  0.00              
ATOM   1063  OG1 THR A  64      58.237  20.525  18.357  1.00  0.00              
ATOM   1064  CG2 THR A  64      57.397  18.554  19.462  1.00  0.00              
ATOM   1065  H   THR A  64      59.301  19.590  16.013  1.00  0.00              
ATOM   1066  HA  THR A  64      59.993  18.530  18.596  1.00  0.00              
ATOM   1067  HB  THR A  64      57.244  19.008  17.371  1.00  0.00              
ATOM   1068  HG1 THR A  64      57.411  20.992  18.506  1.00  0.00              
ATOM   1069 1HG2 THR A  64      56.478  19.082  19.718  1.00  0.00              
ATOM   1070 2HG2 THR A  64      57.182  17.495  19.323  1.00  0.00              
ATOM   1071 3HG2 THR A  64      58.121  18.675  20.267  1.00  0.00              
ATOM   1072  N   SER A  65      58.457  16.490  16.540  1.00  0.00              
ATOM   1073  CA  SER A  65      58.203  15.074  16.293  1.00  0.00              
ATOM   1074  C   SER A  65      59.482  14.288  15.983  1.00  0.00              
ATOM   1075  O   SER A  65      59.606  13.122  16.360  1.00  0.00              
ATOM   1076  CB  SER A  65      57.211  14.926  15.156  1.00  0.00              
ATOM   1077  OG  SER A  65      55.964  15.483  15.469  1.00  0.00              
ATOM   1078  H   SER A  65      58.219  17.165  15.826  1.00  0.00              
ATOM   1079  HA  SER A  65      57.677  14.580  17.111  1.00  0.00              
ATOM   1080 1HB  SER A  65      57.613  15.428  14.276  1.00  0.00              
ATOM   1081 2HB  SER A  65      57.082  13.866  14.940  1.00  0.00              
ATOM   1082  HG  SER A  65      55.880  15.562  16.422  1.00  0.00              
ATOM   1083  N   LEU A  66      60.427  14.933  15.305  1.00  0.00              
ATOM   1084  CA  LEU A  66      61.713  14.315  14.983  1.00  0.00              
ATOM   1085  C   LEU A  66      62.545  14.048  16.233  1.00  0.00              
ATOM   1086  O   LEU A  66      63.049  12.943  16.436  1.00  0.00              
ATOM   1087  CB  LEU A  66      62.494  15.205  14.008  1.00  0.00              
ATOM   1088  CG  LEU A  66      63.842  14.639  13.544  1.00  0.00              
ATOM   1089  CD1 LEU A  66      63.630  13.325  12.805  1.00  0.00              
ATOM   1090  CD2 LEU A  66      64.540  15.654  12.651  1.00  0.00              
ATOM   1091  H   LEU A  66      60.247  15.880  15.004  1.00  0.00              
ATOM   1092  HA  LEU A  66      61.545  13.344  14.520  1.00  0.00              
ATOM   1093 1HB  LEU A  66      61.790  15.221  13.179  1.00  0.00              
ATOM   1094 2HB  LEU A  66      62.620  16.216  14.397  1.00  0.00              
ATOM   1095  HG  LEU A  66      64.458  14.498  14.433  1.00  0.00              
ATOM   1096 1HD1 LEU A  66      64.592  12.930  12.479  1.00  0.00              
ATOM   1097 2HD1 LEU A  66      63.150  12.607  13.470  1.00  0.00              
ATOM   1098 3HD1 LEU A  66      62.995  13.496  11.936  1.00  0.00              
ATOM   1099 1HD2 LEU A  66      65.499  15.250  12.323  1.00  0.00              
ATOM   1100 2HD2 LEU A  66      63.917  15.864  11.782  1.00  0.00              
ATOM   1101 3HD2 LEU A  66      64.707  16.576  13.209  1.00  0.00              
ATOM   1102  N   HIS A  67      62.687  15.078  17.062  1.00  0.00              
ATOM   1103  CA  HIS A  67      63.507  14.987  18.264  1.00  0.00              
ATOM   1104  C   HIS A  67      62.692  15.371  19.492  1.00  0.00              
ATOM   1105  O   HIS A  67      62.600  14.606  20.452  1.00  0.00              
ATOM   1106  CB  HIS A  67      64.746  15.882  18.151  1.00  0.00              
ATOM   1107  CG  HIS A  67      65.655  15.804  19.338  1.00  0.00              
ATOM   1108  ND1 HIS A  67      65.533  16.646  20.424  1.00  0.00              
ATOM   1109  CD2 HIS A  67      66.699  14.987  19.610  1.00  0.00              
ATOM   1110  CE1 HIS A  67      66.464  16.348  21.314  1.00  0.00              
ATOM   1111  NE2 HIS A  67      67.184  15.345  20.843  1.00  0.00              
ATOM   1112  H   HIS A  67      62.215  15.946  16.853  1.00  0.00              
ATOM   1113  HA  HIS A  67      63.833  13.957  18.408  1.00  0.00              
ATOM   1114 1HB  HIS A  67      65.341  15.593  17.284  1.00  0.00              
ATOM   1115 2HB  HIS A  67      64.447  16.925  18.054  1.00  0.00              
ATOM   1116  HD2 HIS A  67      67.165  14.171  19.056  1.00  0.00              
ATOM   1117  HE1 HIS A  67      66.536  16.902  22.249  1.00  0.00              
ATOM   1118  HE2 HIS A  67      67.966  14.907  21.308  1.00  0.00              
ATOM   1119  N   GLY A  68      62.101  16.560  19.455  1.00  0.00              
ATOM   1120  CA  GLY A  68      61.287  17.045  20.564  1.00  0.00              
ATOM   1121  C   GLY A  68      61.860  18.351  21.099  1.00  0.00              
ATOM   1122  O   GLY A  68      61.118  19.273  21.438  1.00  0.00              
ATOM   1123  H   GLY A  68      62.218  17.143  18.639  1.00  0.00              
ATOM   1124 1HA  GLY A  68      60.268  17.210  20.212  1.00  0.00              
ATOM   1125 2HA  GLY A  68      61.280  16.297  21.355  1.00  0.00              
ATOM   1126  N   TYR A  69      63.184  18.424  21.174  1.00  0.00              
ATOM   1127  CA  TYR A  69      63.855  19.550  21.812  1.00  0.00              
ATOM   1128  C   TYR A  69      64.759  20.273  20.822  1.00  0.00              
ATOM   1129  O   TYR A  69      65.003  21.473  20.951  1.00  0.00              
ATOM   1130  CB  TYR A  69      64.668  19.078  23.020  1.00  0.00              
ATOM   1131  CG  TYR A  69      63.847  18.361  24.069  1.00  0.00              
ATOM   1132  CD1 TYR A  69      63.818  16.976  24.127  1.00  0.00              
ATOM   1133  CD2 TYR A  69      63.105  19.073  25.000  1.00  0.00              
ATOM   1134  CE1 TYR A  69      63.070  16.316  25.083  1.00  0.00              
ATOM   1135  CE2 TYR A  69      62.354  18.424  25.961  1.00  0.00              
ATOM   1136  CZ  TYR A  69      62.339  17.044  25.999  1.00  0.00              
ATOM   1137  OH  TYR A  69      61.593  16.393  26.954  1.00  0.00              
ATOM   1138  H   TYR A  69      63.741  17.679  20.779  1.00  0.00              
ATOM   1139  HA  TYR A  69      63.117  20.276  22.153  1.00  0.00              
ATOM   1140 1HB  TYR A  69      65.444  18.409  22.646  1.00  0.00              
ATOM   1141 2HB  TYR A  69      65.131  19.961  23.461  1.00  0.00              
ATOM   1142  HD1 TYR A  69      64.399  16.406  23.401  1.00  0.00              
ATOM   1143  HD2 TYR A  69      63.121  20.162  24.964  1.00  0.00              
ATOM   1144  HE1 TYR A  69      63.057  15.227  25.116  1.00  0.00              
ATOM   1145  HE2 TYR A  69      61.776  19.001  26.683  1.00  0.00              
ATOM   1146  HH  TYR A  69      61.431  15.471  26.740  1.00  0.00              
ATOM   1147  N   PHE A  70      65.253  19.536  19.833  1.00  0.00              
ATOM   1148  CA  PHE A  70      66.021  20.130  18.745  1.00  0.00              
ATOM   1149  C   PHE A  70      65.086  20.863  17.791  1.00  0.00              
ATOM   1150  O   PHE A  70      64.803  20.383  16.693  1.00  0.00              
ATOM   1151  CB  PHE A  70      66.819  19.062  17.996  1.00  0.00              
ATOM   1152  CG  PHE A  70      67.984  18.520  18.774  1.00  0.00              
ATOM   1153  CD1 PHE A  70      68.321  19.053  20.009  1.00  0.00              
ATOM   1154  CD2 PHE A  70      68.747  17.476  18.272  1.00  0.00              
ATOM   1155  CE1 PHE A  70      69.393  18.555  20.725  1.00  0.00              
ATOM   1156  CE2 PHE A  70      69.818  16.975  18.986  1.00  0.00              
ATOM   1157  CZ  PHE A  70      70.141  17.516  20.214  1.00  0.00              
ATOM   1158  H   PHE A  70      65.093  18.539  19.835  1.00  0.00              
ATOM   1159  HA  PHE A  70      66.717  20.869  19.144  1.00  0.00              
ATOM   1160 1HB  PHE A  70      66.179  18.212  17.760  1.00  0.00              
ATOM   1161 2HB  PHE A  70      67.226  19.476  17.074  1.00  0.00              
ATOM   1162  HD1 PHE A  70      67.728  19.874  20.413  1.00  0.00              
ATOM   1163  HD2 PHE A  70      68.491  17.048  17.302  1.00  0.00              
ATOM   1164  HE1 PHE A  70      69.646  18.984  21.694  1.00  0.00              
ATOM   1165  HE2 PHE A  70      70.409  16.154  18.581  1.00  0.00              
ATOM   1166  HZ  PHE A  70      70.986  17.124  20.778  1.00  0.00              
ATOM   1167  N   VAL A  71      64.608  22.027  18.216  1.00  0.00              
ATOM   1168  CA  VAL A  71      63.737  22.848  17.383  1.00  0.00              
ATOM   1169  C   VAL A  71      64.405  24.167  17.020  1.00  0.00              
ATOM   1170  O   VAL A  71      65.536  24.434  17.427  1.00  0.00              
ATOM   1171  CB  VAL A  71      62.396  23.139  18.084  1.00  0.00              
ATOM   1172  CG1 VAL A  71      61.652  21.843  18.370  1.00  0.00              
ATOM   1173  CG2 VAL A  71      62.625  23.915  19.371  1.00  0.00              
ATOM   1174  H   VAL A  71      64.856  22.353  19.139  1.00  0.00              
ATOM   1175  HA  VAL A  71      63.532  22.365  16.427  1.00  0.00              
ATOM   1176  HB  VAL A  71      61.788  23.771  17.437  1.00  0.00              
ATOM   1177 1HG1 VAL A  71      60.707  22.067  18.865  1.00  0.00              
ATOM   1178 2HG1 VAL A  71      61.456  21.321  17.434  1.00  0.00              
ATOM   1179 3HG1 VAL A  71      62.259  21.211  19.018  1.00  0.00              
ATOM   1180 1HG2 VAL A  71      61.668  24.113  19.853  1.00  0.00              
ATOM   1181 2HG2 VAL A  71      63.255  23.330  20.042  1.00  0.00              
ATOM   1182 3HG2 VAL A  71      63.118  24.861  19.144  1.00  0.00              
ATOM   1183  N   PHE A  72      63.676  25.032  16.268  1.00  0.00              
ATOM   1184  CA  PHE A  72      64.280  26.284  15.829  1.00  0.00              
ATOM   1185  C   PHE A  72      64.329  27.314  16.950  1.00  0.00              
ATOM   1186  O   PHE A  72      63.620  28.319  16.914  1.00  0.00              
ATOM   1187  CB  PHE A  72      63.514  26.851  14.633  1.00  0.00              
ATOM   1188  CG  PHE A  72      64.221  27.980  13.939  1.00  0.00              
ATOM   1189  CD1 PHE A  72      65.318  27.735  13.126  1.00  0.00              
ATOM   1190  CD2 PHE A  72      63.793  29.289  14.099  1.00  0.00              
ATOM   1191  CE1 PHE A  72      65.970  28.773  12.488  1.00  0.00              
ATOM   1192  CE2 PHE A  72      64.442  30.328  13.461  1.00  0.00              
ATOM   1193  CZ  PHE A  72      65.532  30.069  12.655  1.00  0.00              
ATOM   1194  H   PHE A  72      62.730  24.817  15.988  1.00  0.00              
ATOM   1195  HA  PHE A  72      65.313  26.105  15.527  1.00  0.00              
ATOM   1196 1HB  PHE A  72      63.358  26.075  13.885  1.00  0.00              
ATOM   1197 2HB  PHE A  72      62.549  27.240  14.957  1.00  0.00              
ATOM   1198  HD1 PHE A  72      65.664  26.709  12.993  1.00  0.00              
ATOM   1199  HD2 PHE A  72      62.932  29.494  14.736  1.00  0.00              
ATOM   1200  HE1 PHE A  72      66.831  28.566  11.852  1.00  0.00              
ATOM   1201  HE2 PHE A  72      64.095  31.353  13.594  1.00  0.00              
ATOM   1202  HZ  PHE A  72      66.046  30.888  12.153  1.00  0.00              
ATOM   1203  N   GLY A  73      65.171  27.057  17.946  1.00  0.00              
ATOM   1204  CA  GLY A  73      65.357  27.990  19.051  1.00  0.00              
ATOM   1205  C   GLY A  73      64.101  28.109  19.904  1.00  0.00              
ATOM   1206  O   GLY A  73      63.073  27.504  19.600  1.00  0.00              
ATOM   1207  H   GLY A  73      65.695  26.194  17.937  1.00  0.00              
ATOM   1208 1HA  GLY A  73      66.178  27.637  19.676  1.00  0.00              
ATOM   1209 2HA  GLY A  73      65.606  28.970  18.646  1.00  0.00              
ATOM   1210  N   PRO A  74      64.189  28.893  20.973  1.00  0.00              
ATOM   1211  CA  PRO A  74      63.000  29.218  21.754  1.00  0.00              
ATOM   1212  C   PRO A  74      61.938  30.023  20.994  1.00  0.00              
ATOM   1213  O   PRO A  74      60.758  29.967  21.346  1.00  0.00              
ATOM   1214  CB  PRO A  74      63.567  30.012  22.935  1.00  0.00              
ATOM   1215  CG  PRO A  74      64.825  30.613  22.409  1.00  0.00              
ATOM   1216  CD  PRO A  74      65.393  29.588  21.463  1.00  0.00              
ATOM   1217  HA  PRO A  74      62.444  28.325  22.075  1.00  0.00              
ATOM   1218 1HB  PRO A  74      62.865  30.788  23.273  1.00  0.00              
ATOM   1219 2HB  PRO A  74      63.768  29.360  23.799  1.00  0.00              
ATOM   1220 1HG  PRO A  74      64.625  31.562  21.890  1.00  0.00              
ATOM   1221 2HG  PRO A  74      65.531  30.834  23.223  1.00  0.00              
ATOM   1222 1HD  PRO A  74      65.953  30.050  20.637  1.00  0.00              
ATOM   1223 2HD  PRO A  74      66.079  28.892  21.968  1.00  0.00              
ATOM   1224  N   THR A  75      62.344  30.767  19.967  1.00  0.00              
ATOM   1225  CA  THR A  75      61.381  31.544  19.183  1.00  0.00              
ATOM   1226  C   THR A  75      60.515  30.592  18.369  1.00  0.00              
ATOM   1227  O   THR A  75      59.296  30.731  18.320  1.00  0.00              
ATOM   1228  CB  THR A  75      62.072  32.543  18.237  1.00  0.00              
ATOM   1229  OG1 THR A  75      62.830  33.486  19.006  1.00  0.00              
ATOM   1230  CG2 THR A  75      61.042  33.288  17.402  1.00  0.00              
ATOM   1231  H   THR A  75      63.323  30.803  19.720  1.00  0.00              
ATOM   1232  HA  THR A  75      60.725  32.101  19.851  1.00  0.00              
ATOM   1233  HB  THR A  75      62.748  31.999  17.578  1.00  0.00              
ATOM   1234  HG1 THR A  75      63.261  34.108  18.414  1.00  0.00              
ATOM   1235 1HG2 THR A  75      61.549  33.989  16.740  1.00  0.00              
ATOM   1236 2HG2 THR A  75      60.472  32.574  16.808  1.00  0.00              
ATOM   1237 3HG2 THR A  75      60.367  33.833  18.060  1.00  0.00              
ATOM   1238  N   GLY A  76      61.170  29.621  17.741  1.00  0.00              
ATOM   1239  CA  GLY A  76      60.492  28.580  16.976  1.00  0.00              
ATOM   1240  C   GLY A  76      59.587  27.737  17.877  1.00  0.00              
ATOM   1241  O   GLY A  76      58.431  27.463  17.539  1.00  0.00              
ATOM   1242  H   GLY A  76      62.178  29.611  17.801  1.00  0.00              
ATOM   1243 1HA  GLY A  76      59.887  29.045  16.198  1.00  0.00              
ATOM   1244 2HA  GLY A  76      61.239  27.933  16.516  1.00  0.00              
ATOM   1245  N   CYS A  77      60.127  27.325  19.020  1.00  0.00              
ATOM   1246  CA  CYS A  77      59.391  26.529  20.000  1.00  0.00              
ATOM   1247  C   CYS A  77      58.102  27.243  20.418  1.00  0.00              
ATOM   1248  O   CYS A  77      57.001  26.657  20.396  1.00  0.00              
ATOM   1249  CB  CYS A  77      60.369  26.446  21.172  1.00  0.00              
ATOM   1250  SG  CYS A  77      60.124  25.016  22.253  1.00  0.00              
ATOM   1251  H   CYS A  77      61.086  27.577  19.211  1.00  0.00              
ATOM   1252  HA  CYS A  77      59.170  25.518  19.659  1.00  0.00              
ATOM   1253 1HB  CYS A  77      61.393  26.375  20.805  1.00  0.00              
ATOM   1254 2HB  CYS A  77      60.271  27.325  21.808  1.00  0.00              
ATOM   1255  N   ASN A  78      58.262  28.515  20.781  1.00  0.00              
ATOM   1256  CA  ASN A  78      57.179  29.354  21.280  1.00  0.00              
ATOM   1257  C   ASN A  78      56.089  29.584  20.231  1.00  0.00              
ATOM   1258  O   ASN A  78      54.908  29.351  20.495  1.00  0.00              
ATOM   1259  CB  ASN A  78      57.709  30.686  21.779  1.00  0.00              
ATOM   1260  CG  ASN A  78      56.739  31.436  22.649  1.00  0.00              
ATOM   1261  OD1 ASN A  78      55.868  30.844  23.296  1.00  0.00              
ATOM   1262  ND2 ASN A  78      56.833  32.741  22.605  1.00  0.00              
ATOM   1263  H   ASN A  78      59.190  28.904  20.701  1.00  0.00              
ATOM   1264  HA  ASN A  78      56.683  28.860  22.117  1.00  0.00              
ATOM   1265 1HB  ASN A  78      58.709  30.764  22.208  1.00  0.00              
ATOM   1266 2HB  ASN A  78      57.705  31.132  20.784  1.00  0.00              
ATOM   1267 1HD2 ASN A  78      56.220  33.305  23.159  1.00  0.00              
ATOM   1268 2HD2 ASN A  78      57.518  33.173  22.018  1.00  0.00              
ATOM   1269  N   LEU A  79      56.497  30.033  19.045  1.00  0.00              
ATOM   1270  CA  LEU A  79      55.572  30.276  17.935  1.00  0.00              
ATOM   1271  C   LEU A  79      54.899  29.000  17.439  1.00  0.00              
ATOM   1272  O   LEU A  79      53.797  29.048  16.903  1.00  0.00              
ATOM   1273  CB  LEU A  79      56.313  30.959  16.778  1.00  0.00              
ATOM   1274  CG  LEU A  79      56.820  32.376  17.074  1.00  0.00              
ATOM   1275  CD1 LEU A  79      57.598  32.912  15.880  1.00  0.00              
ATOM   1276  CD2 LEU A  79      55.641  33.280  17.399  1.00  0.00              
ATOM   1277  H   LEU A  79      57.482  30.210  18.912  1.00  0.00              
ATOM   1278  HA  LEU A  79      54.761  30.923  18.270  1.00  0.00              
ATOM   1279 1HB  LEU A  79      57.154  30.274  16.679  1.00  0.00              
ATOM   1280 2HB  LEU A  79      55.726  30.948  15.860  1.00  0.00              
ATOM   1281  HG  LEU A  79      57.449  32.316  17.963  1.00  0.00              
ATOM   1282 1HD1 LEU A  79      57.954  33.918  16.100  1.00  0.00              
ATOM   1283 2HD1 LEU A  79      58.451  32.262  15.680  1.00  0.00              
ATOM   1284 3HD1 LEU A  79      56.949  32.940  15.006  1.00  0.00              
ATOM   1285 1HD2 LEU A  79      56.002  34.287  17.610  1.00  0.00              
ATOM   1286 2HD2 LEU A  79      54.959  33.310  16.549  1.00  0.00              
ATOM   1287 3HD2 LEU A  79      55.115  32.894  18.272  1.00  0.00              
ATOM   1288  N   GLU A  80      55.566  27.863  17.608  1.00  0.00              
ATOM   1289  CA  GLU A  80      54.917  26.579  17.343  1.00  0.00              
ATOM   1290  C   GLU A  80      53.617  26.403  18.136  1.00  0.00              
ATOM   1291  O   GLU A  80      52.539  26.244  17.543  1.00  0.00              
ATOM   1292  CB  GLU A  80      55.878  25.431  17.659  1.00  0.00              
ATOM   1293  CG  GLU A  80      55.386  24.060  17.218  1.00  0.00              
ATOM   1294  CD  GLU A  80      56.316  22.972  17.678  1.00  0.00              
ATOM   1295  OE1 GLU A  80      57.489  23.064  17.405  1.00  0.00              
ATOM   1296  OE2 GLU A  80      55.876  22.107  18.397  1.00  0.00              
ATOM   1297  H   GLU A  80      56.526  27.873  17.922  1.00  0.00              
ATOM   1298  HA  GLU A  80      54.631  26.520  16.292  1.00  0.00              
ATOM   1299 1HB  GLU A  80      56.820  25.657  17.158  1.00  0.00              
ATOM   1300 2HB  GLU A  80      56.031  25.431  18.739  1.00  0.00              
ATOM   1301 1HG  GLU A  80      54.373  23.835  17.550  1.00  0.00              
ATOM   1302 2HG  GLU A  80      55.406  24.119  16.130  1.00  0.00              
ATOM   1303  N   GLY A  81      53.710  26.443  19.467  1.00  0.00              
ATOM   1304  CA  GLY A  81      52.514  26.279  20.303  1.00  0.00              
ATOM   1305  C   GLY A  81      51.490  27.391  20.070  1.00  0.00              
ATOM   1306  O   GLY A  81      50.271  27.137  20.004  1.00  0.00              
ATOM   1307  H   GLY A  81      54.605  26.588  19.911  1.00  0.00              
ATOM   1308 1HA  GLY A  81      52.046  25.322  20.071  1.00  0.00              
ATOM   1309 2HA  GLY A  81      52.808  26.293  21.352  1.00  0.00              
ATOM   1310  N   PHE A  82      51.998  28.615  19.950  1.00  0.00              
ATOM   1311  CA  PHE A  82      51.163  29.793  19.761  1.00  0.00              
ATOM   1312  C   PHE A  82      50.289  29.664  18.508  1.00  0.00              
ATOM   1313  O   PHE A  82      49.066  29.746  18.590  1.00  0.00              
ATOM   1314  CB  PHE A  82      52.032  31.049  19.672  1.00  0.00              
ATOM   1315  CG  PHE A  82      51.268  32.290  19.307  1.00  0.00              
ATOM   1316  CD1 PHE A  82      50.416  32.891  20.221  1.00  0.00              
ATOM   1317  CD2 PHE A  82      51.400  32.857  18.048  1.00  0.00              
ATOM   1318  CE1 PHE A  82      49.713  34.033  19.885  1.00  0.00              
ATOM   1319  CE2 PHE A  82      50.699  33.999  17.711  1.00  0.00              
ATOM   1320  CZ  PHE A  82      49.854  34.587  18.631  1.00  0.00              
ATOM   1321  H   PHE A  82      53.001  28.726  19.993  1.00  0.00              
ATOM   1322  HA  PHE A  82      50.477  29.900  20.602  1.00  0.00              
ATOM   1323 1HB  PHE A  82      52.505  31.246  20.633  1.00  0.00              
ATOM   1324 2HB  PHE A  82      52.799  30.920  18.910  1.00  0.00              
ATOM   1325  HD1 PHE A  82      50.305  32.454  21.213  1.00  0.00              
ATOM   1326  HD2 PHE A  82      52.067  32.392  17.322  1.00  0.00              
ATOM   1327  HE1 PHE A  82      49.047  34.495  20.613  1.00  0.00              
ATOM   1328  HE2 PHE A  82      50.812  34.435  16.719  1.00  0.00              
ATOM   1329  HZ  PHE A  82      49.300  35.486  18.365  1.00  0.00              
ATOM   1330  N   PHE A  83      50.921  29.431  17.362  1.00  0.00              
ATOM   1331  CA  PHE A  83      50.210  29.362  16.088  1.00  0.00              
ATOM   1332  C   PHE A  83      49.433  28.054  15.932  1.00  0.00              
ATOM   1333  O   PHE A  83      48.391  28.019  15.282  1.00  0.00              
ATOM   1334  CB  PHE A  83      51.193  29.525  14.927  1.00  0.00              
ATOM   1335  CG  PHE A  83      51.535  30.955  14.619  1.00  0.00              
ATOM   1336  CD1 PHE A  83      52.828  31.426  14.791  1.00  0.00              
ATOM   1337  CD2 PHE A  83      50.565  31.832  14.158  1.00  0.00              
ATOM   1338  CE1 PHE A  83      53.144  32.742  14.508  1.00  0.00              
ATOM   1339  CE2 PHE A  83      50.878  33.147  13.874  1.00  0.00              
ATOM   1340  CZ  PHE A  83      52.170  33.602  14.050  1.00  0.00              
ATOM   1341  H   PHE A  83      51.922  29.298  17.376  1.00  0.00              
ATOM   1342  HA  PHE A  83      49.468  30.159  16.034  1.00  0.00              
ATOM   1343 1HB  PHE A  83      52.132  29.022  15.156  1.00  0.00              
ATOM   1344 2HB  PHE A  83      50.770  29.104  14.016  1.00  0.00              
ATOM   1345  HD1 PHE A  83      53.600  30.745  15.153  1.00  0.00              
ATOM   1346  HD2 PHE A  83      49.545  31.473  14.020  1.00  0.00              
ATOM   1347  HE1 PHE A  83      54.164  33.099  14.648  1.00  0.00              
ATOM   1348  HE2 PHE A  83      50.107  33.826  13.512  1.00  0.00              
ATOM   1349  HZ  PHE A  83      52.417  34.639  13.828  1.00  0.00              
ATOM   1350  N   ALA A  84      49.931  26.986  16.548  1.00  0.00              
ATOM   1351  CA  ALA A  84      49.197  25.723  16.570  1.00  0.00              
ATOM   1352  C   ALA A  84      47.822  25.891  17.236  1.00  0.00              
ATOM   1353  O   ALA A  84      46.779  25.469  16.691  1.00  0.00              
ATOM   1354  CB  ALA A  84      50.012  24.653  17.281  1.00  0.00              
ATOM   1355  H   ALA A  84      50.829  27.042  17.008  1.00  0.00              
ATOM   1356  HA  ALA A  84      49.021  25.403  15.542  1.00  0.00              
ATOM   1357 1HB  ALA A  84      49.454  23.716  17.286  1.00  0.00              
ATOM   1358 2HB  ALA A  84      50.958  24.509  16.760  1.00  0.00              
ATOM   1359 3HB  ALA A  84      50.205  24.965  18.306  1.00  0.00              
ATOM   1360  N   THR A  85      47.823  26.535  18.404  1.00  0.00              
ATOM   1361  CA  THR A  85      46.573  26.801  19.118  1.00  0.00              
ATOM   1362  C   THR A  85      45.707  27.850  18.410  1.00  0.00              
ATOM   1363  O   THR A  85      44.482  27.677  18.259  1.00  0.00              
ATOM   1364  CB  THR A  85      46.846  27.272  20.559  1.00  0.00              
ATOM   1365  OG1 THR A  85      47.559  26.253  21.271  1.00  0.00              
ATOM   1366  CG2 THR A  85      45.541  27.571  21.279  1.00  0.00              
ATOM   1367  H   THR A  85      48.696  26.846  18.806  1.00  0.00              
ATOM   1368  HA  THR A  85      45.968  25.895  19.153  1.00  0.00              
ATOM   1369  HB  THR A  85      47.457  28.174  20.526  1.00  0.00              
ATOM   1370  HG1 THR A  85      47.031  25.450  21.292  1.00  0.00              
ATOM   1371 1HG2 THR A  85      45.754  27.903  22.295  1.00  0.00              
ATOM   1372 2HG2 THR A  85      45.002  28.355  20.746  1.00  0.00              
ATOM   1373 3HG2 THR A  85      44.930  26.670  21.313  1.00  0.00              
ATOM   1374  N   LEU A  86      46.356  28.925  17.970  1.00  0.00              
ATOM   1375  CA  LEU A  86      45.676  30.015  17.281  1.00  0.00              
ATOM   1376  C   LEU A  86      44.952  29.525  16.040  1.00  0.00              
ATOM   1377  O   LEU A  86      43.739  29.661  15.935  1.00  0.00              
ATOM   1378  CB  LEU A  86      46.678  31.115  16.909  1.00  0.00              
ATOM   1379  CG  LEU A  86      46.085  32.311  16.154  1.00  0.00              
ATOM   1380  CD1 LEU A  86      45.067  33.029  17.030  1.00  0.00              
ATOM   1381  CD2 LEU A  86      47.203  33.256  15.740  1.00  0.00              
ATOM   1382  H   LEU A  86      47.354  28.984  18.119  1.00  0.00              
ATOM   1383  HA  LEU A  86      44.913  30.438  17.933  1.00  0.00              
ATOM   1384 1HB  LEU A  86      46.986  31.419  17.908  1.00  0.00              
ATOM   1385 2HB  LEU A  86      47.537  30.713  16.371  1.00  0.00              
ATOM   1386  HG  LEU A  86      45.622  31.923  15.245  1.00  0.00              
ATOM   1387 1HD1 LEU A  86      44.651  33.876  16.485  1.00  0.00              
ATOM   1388 2HD1 LEU A  86      44.265  32.340  17.295  1.00  0.00              
ATOM   1389 3HD1 LEU A  86      45.555  33.385  17.936  1.00  0.00              
ATOM   1390 1HD2 LEU A  86      46.779  34.106  15.202  1.00  0.00              
ATOM   1391 2HD2 LEU A  86      47.726  33.612  16.627  1.00  0.00              
ATOM   1392 3HD2 LEU A  86      47.904  32.730  15.091  1.00  0.00              
ATOM   1393  N   GLY A  87      45.711  28.963  15.105  1.00  0.00              
ATOM   1394  CA  GLY A  87      45.156  28.475  13.851  1.00  0.00              
ATOM   1395  C   GLY A  87      44.269  27.259  14.075  1.00  0.00              
ATOM   1396  O   GLY A  87      43.176  27.158  13.492  1.00  0.00              
ATOM   1397  H   GLY A  87      46.703  28.873  15.272  1.00  0.00              
ATOM   1398 1HA  GLY A  87      44.563  29.267  13.392  1.00  0.00              
ATOM   1399 2HA  GLY A  87      45.971  28.201  13.183  1.00  0.00              
ATOM   1400  N   GLY A  88      44.730  26.361  14.947  1.00  0.00              
ATOM   1401  CA  GLY A  88      43.976  25.140  15.245  1.00  0.00              
ATOM   1402  C   GLY A  88      42.595  25.404  15.858  1.00  0.00              
ATOM   1403  O   GLY A  88      41.660  24.630  15.630  1.00  0.00              
ATOM   1404  H   GLY A  88      45.613  26.520  15.413  1.00  0.00              
ATOM   1405 1HA  GLY A  88      43.829  24.579  14.322  1.00  0.00              
ATOM   1406 2HA  GLY A  88      44.543  24.535  15.951  1.00  0.00              
ATOM   1407  N   GLU A  89      42.464  26.489  16.620  1.00  0.00              
ATOM   1408  CA  GLU A  89      41.139  26.904  17.093  1.00  0.00              
ATOM   1409  C   GLU A  89      40.293  27.699  16.075  1.00  0.00              
ATOM   1410  O   GLU A  89      39.079  27.461  15.934  1.00  0.00              
ATOM   1411  CB  GLU A  89      41.299  27.731  18.371  1.00  0.00              
ATOM   1412  CG  GLU A  89      41.658  26.918  19.606  1.00  0.00              
ATOM   1413  CD  GLU A  89      42.047  27.809  20.753  1.00  0.00              
ATOM   1414  OE1 GLU A  89      42.373  28.947  20.512  1.00  0.00              
ATOM   1415  OE2 GLU A  89      41.910  27.389  21.878  1.00  0.00              
ATOM   1416  H   GLU A  89      43.273  27.036  16.881  1.00  0.00              
ATOM   1417  HA  GLU A  89      40.531  26.024  17.307  1.00  0.00              
ATOM   1418 1HB  GLU A  89      42.082  28.465  18.179  1.00  0.00              
ATOM   1419 2HB  GLU A  89      40.352  28.246  18.538  1.00  0.00              
ATOM   1420 1HG  GLU A  89      40.866  26.241  19.925  1.00  0.00              
ATOM   1421 2HG  GLU A  89      42.524  26.338  19.288  1.00  0.00              
ATOM   1422  N   ILE A  90      40.928  28.642  15.375  1.00  0.00              
ATOM   1423  CA  ILE A  90      40.240  29.448  14.366  1.00  0.00              
ATOM   1424  C   ILE A  90      39.589  28.602  13.279  1.00  0.00              
ATOM   1425  O   ILE A  90      38.478  28.902  12.853  1.00  0.00              
ATOM   1426  CB  ILE A  90      41.204  30.447  13.701  1.00  0.00              
ATOM   1427  CG1 ILE A  90      41.639  31.518  14.704  1.00  0.00              
ATOM   1428  CG2 ILE A  90      40.552  31.086  12.484  1.00  0.00              
ATOM   1429  CD1 ILE A  90      42.790  32.373  14.224  1.00  0.00              
ATOM   1430  H   ILE A  90      41.910  28.803  15.548  1.00  0.00              
ATOM   1431  HA  ILE A  90      39.404  29.987  14.810  1.00  0.00              
ATOM   1432  HB  ILE A  90      42.107  29.919  13.394  1.00  0.00              
ATOM   1433 1HG1 ILE A  90      40.774  32.151  14.899  1.00  0.00              
ATOM   1434 2HG1 ILE A  90      41.926  31.005  15.622  1.00  0.00              
ATOM   1435 1HG2 ILE A  90      41.247  31.789  12.026  1.00  0.00              
ATOM   1436 2HG2 ILE A  90      40.291  30.312  11.763  1.00  0.00              
ATOM   1437 3HG2 ILE A  90      39.650  31.615  12.791  1.00  0.00              
ATOM   1438 1HD1 ILE A  90      43.042  33.108  14.989  1.00  0.00              
ATOM   1439 2HD1 ILE A  90      43.658  31.741  14.030  1.00  0.00              
ATOM   1440 3HD1 ILE A  90      42.505  32.887  13.308  1.00  0.00              
ATOM   1441  N   ALA A  91      40.272  27.546  12.840  1.00  0.00              
ATOM   1442  CA  ALA A  91      39.740  26.742  11.737  1.00  0.00              
ATOM   1443  C   ALA A  91      38.320  26.231  12.023  1.00  0.00              
ATOM   1444  O   ALA A  91      37.362  26.578  11.317  1.00  0.00              
ATOM   1445  CB  ALA A  91      40.673  25.576  11.446  1.00  0.00              
ATOM   1446  H   ALA A  91      41.155  27.287  13.256  1.00  0.00              
ATOM   1447  HA  ALA A  91      39.673  27.369  10.848  1.00  0.00              
ATOM   1448 1HB  ALA A  91      40.275  24.991  10.617  1.00  0.00              
ATOM   1449 2HB  ALA A  91      41.659  25.957  11.180  1.00  0.00              
ATOM   1450 3HB  ALA A  91      40.753  24.945  12.329  1.00  0.00              
ATOM   1451  N   LEU A  92      38.177  25.429  13.070  1.00  0.00              
ATOM   1452  CA  LEU A  92      36.887  24.812  13.369  1.00  0.00              
ATOM   1453  C   LEU A  92      35.874  25.816  13.939  1.00  0.00              
ATOM   1454  O   LEU A  92      34.676  25.738  13.628  1.00  0.00              
ATOM   1455  CB  LEU A  92      37.086  23.647  14.346  1.00  0.00              
ATOM   1456  CG  LEU A  92      35.839  22.792  14.605  1.00  0.00              
ATOM   1457  CD1 LEU A  92      35.348  22.177  13.301  1.00  0.00              
ATOM   1458  CD2 LEU A  92      36.166  21.710  15.622  1.00  0.00              
ATOM   1459  H   LEU A  92      38.965  25.238  13.673  1.00  0.00              
ATOM   1460  HA  LEU A  92      36.441  24.436  12.449  1.00  0.00              
ATOM   1461 1HB  LEU A  92      37.824  23.072  13.788  1.00  0.00              
ATOM   1462 2HB  LEU A  92      37.521  23.980  15.288  1.00  0.00              
ATOM   1463  HG  LEU A  92      35.084  23.445  15.043  1.00  0.00              
ATOM   1464 1HD1 LEU A  92      34.462  21.572  13.494  1.00  0.00              
ATOM   1465 2HD1 LEU A  92      35.097  22.970  12.596  1.00  0.00              
ATOM   1466 3HD1 LEU A  92      36.131  21.548  12.878  1.00  0.00              
ATOM   1467 1HD2 LEU A  92      35.278  21.103  15.806  1.00  0.00              
ATOM   1468 2HD2 LEU A  92      36.965  21.076  15.236  1.00  0.00              
ATOM   1469 3HD2 LEU A  92      36.488  22.172  16.555  1.00  0.00              
ATOM   1470  N   TRP A  93      36.351  26.763  14.749  1.00  0.00              
ATOM   1471  CA  TRP A  93      35.465  27.797  15.293  1.00  0.00              
ATOM   1472  C   TRP A  93      34.919  28.683  14.171  1.00  0.00              
ATOM   1473  O   TRP A  93      33.789  29.187  14.239  1.00  0.00              
ATOM   1474  CB  TRP A  93      36.205  28.649  16.326  1.00  0.00              
ATOM   1475  CG  TRP A  93      36.550  27.904  17.580  1.00  0.00              
ATOM   1476  CD1 TRP A  93      36.194  26.626  17.893  1.00  0.00              
ATOM   1477  CD2 TRP A  93      37.319  28.390  18.687  1.00  0.00              
ATOM   1478  NE1 TRP A  93      36.691  26.285  19.126  1.00  0.00              
ATOM   1479  CE2 TRP A  93      37.388  27.353  19.634  1.00  0.00              
ATOM   1480  CE3 TRP A  93      37.957  29.604  18.967  1.00  0.00              
ATOM   1481  CZ2 TRP A  93      38.063  27.489  20.837  1.00  0.00              
ATOM   1482  CZ3 TRP A  93      38.635  29.740  20.173  1.00  0.00              
ATOM   1483  CH2 TRP A  93      38.687  28.712  21.080  1.00  0.00              
ATOM   1484  H   TRP A  93      37.330  26.774  14.994  1.00  0.00              
ATOM   1485  HA  TRP A  93      34.608  27.331  15.778  1.00  0.00              
ATOM   1486 1HB  TRP A  93      37.145  29.014  15.911  1.00  0.00              
ATOM   1487 2HB  TRP A  93      35.588  29.496  16.626  1.00  0.00              
ATOM   1488  HD1 TRP A  93      35.598  26.087  17.159  1.00  0.00              
ATOM   1489  HE1 TRP A  93      36.565  25.395  19.586  1.00  0.00              
ATOM   1490  HE3 TRP A  93      37.950  30.451  18.281  1.00  0.00              
ATOM   1491  HZ2 TRP A  93      38.079  26.647  21.529  1.00  0.00              
ATOM   1492  HZ3 TRP A  93      39.127  30.691  20.379  1.00  0.00              
ATOM   1493  HH2 TRP A  93      39.230  28.860  22.014  1.00  0.00              
ATOM   1494  N   SER A  94      35.738  28.868  13.141  1.00  0.00              
ATOM   1495  CA  SER A  94      35.316  29.598  11.959  1.00  0.00              
ATOM   1496  C   SER A  94      34.298  28.794  11.164  1.00  0.00              
ATOM   1497  O   SER A  94      33.319  29.346  10.679  1.00  0.00              
ATOM   1498  CB  SER A  94      36.515  29.938  11.096  1.00  0.00              
ATOM   1499  OG  SER A  94      36.158  30.694   9.972  1.00  0.00              
ATOM   1500  H   SER A  94      36.675  28.493  13.179  1.00  0.00              
ATOM   1501  HA  SER A  94      34.921  30.591  12.181  1.00  0.00              
ATOM   1502 1HB  SER A  94      37.225  30.508  11.696  1.00  0.00              
ATOM   1503 2HB  SER A  94      36.983  29.012  10.766  1.00  0.00              
ATOM   1504  HG  SER A  94      35.215  30.873   9.993  1.00  0.00              
ATOM   1505  N   LEU A  95      34.501  27.487  11.064  1.00  0.00              
ATOM   1506  CA  LEU A  95      33.439  26.642  10.515  1.00  0.00              
ATOM   1507  C   LEU A  95      32.118  26.714  11.286  1.00  0.00              
ATOM   1508  O   LEU A  95      31.036  26.633  10.689  1.00  0.00              
ATOM   1509  CB  LEU A  95      33.926  25.188  10.461  1.00  0.00              
ATOM   1510  CG  LEU A  95      35.002  24.899   9.406  1.00  0.00              
ATOM   1511  CD1 LEU A  95      35.530  23.480   9.575  1.00  0.00              
ATOM   1512  CD2 LEU A  95      34.417  25.094   8.015  1.00  0.00              
ATOM   1513  H   LEU A  95      35.369  27.060  11.357  1.00  0.00              
ATOM   1514  HA  LEU A  95      33.189  26.977   9.509  1.00  0.00              
ATOM   1515 1HB  LEU A  95      34.350  25.106  11.460  1.00  0.00              
ATOM   1516 2HB  LEU A  95      33.096  24.488  10.360  1.00  0.00              
ATOM   1517  HG  LEU A  95      35.794  25.635   9.541  1.00  0.00              
ATOM   1518 1HD1 LEU A  95      36.293  23.284   8.822  1.00  0.00              
ATOM   1519 2HD1 LEU A  95      35.964  23.370  10.568  1.00  0.00              
ATOM   1520 3HD1 LEU A  95      34.711  22.771   9.455  1.00  0.00              
ATOM   1521 1HD2 LEU A  95      35.183  24.889   7.267  1.00  0.00              
ATOM   1522 2HD2 LEU A  95      33.578  24.413   7.874  1.00  0.00              
ATOM   1523 3HD2 LEU A  95      34.071  26.123   7.907  1.00  0.00              
ATOM   1524  N   VAL A  96      32.193  26.870  12.606  1.00  0.00              
ATOM   1525  CA  VAL A  96      30.972  27.181  13.355  1.00  0.00              
ATOM   1526  C   VAL A  96      30.340  28.503  12.921  1.00  0.00              
ATOM   1527  O   VAL A  96      29.133  28.565  12.691  1.00  0.00              
ATOM   1528  CB  VAL A  96      31.248  27.240  14.869  1.00  0.00              
ATOM   1529  CG1 VAL A  96      30.023  27.750  15.614  1.00  0.00              
ATOM   1530  CG2 VAL A  96      31.655  25.870  15.391  1.00  0.00              
ATOM   1531  H   VAL A  96      33.067  26.780  13.104  1.00  0.00              
ATOM   1532  HA  VAL A  96      30.193  26.441  13.169  1.00  0.00              
ATOM   1533  HB  VAL A  96      32.088  27.910  15.051  1.00  0.00              
ATOM   1534 1HG1 VAL A  96      30.236  27.785  16.683  1.00  0.00              
ATOM   1535 2HG1 VAL A  96      29.773  28.750  15.261  1.00  0.00              
ATOM   1536 3HG1 VAL A  96      29.183  27.079  15.434  1.00  0.00              
ATOM   1537 1HG2 VAL A  96      31.846  25.930  16.461  1.00  0.00              
ATOM   1538 2HG2 VAL A  96      30.851  25.158  15.204  1.00  0.00              
ATOM   1539 3HG2 VAL A  96      32.559  25.540  14.879  1.00  0.00              
ATOM   1540  N   VAL A  97      31.147  29.556  12.813  1.00  0.00              
ATOM   1541  CA  VAL A  97      30.629  30.834  12.317  1.00  0.00              
ATOM   1542  C   VAL A  97      30.042  30.715  10.907  1.00  0.00              
ATOM   1543  O   VAL A  97      29.075  31.404  10.568  1.00  0.00              
ATOM   1544  CB  VAL A  97      31.726  31.914  12.309  1.00  0.00              
ATOM   1545  CG1 VAL A  97      31.236  33.165  11.594  1.00  0.00              
ATOM   1546  CG2 VAL A  97      32.156  32.249  13.730  1.00  0.00              
ATOM   1547  H   VAL A  97      32.121  29.487  13.071  1.00  0.00              
ATOM   1548  HA  VAL A  97      29.794  31.185  12.925  1.00  0.00              
ATOM   1549  HB  VAL A  97      32.605  31.523  11.796  1.00  0.00              
ATOM   1550 1HG1 VAL A  97      32.025  33.918  11.597  1.00  0.00              
ATOM   1551 2HG1 VAL A  97      30.976  32.917  10.565  1.00  0.00              
ATOM   1552 3HG1 VAL A  97      30.359  33.557  12.107  1.00  0.00              
ATOM   1553 1HG2 VAL A  97      32.932  33.013  13.705  1.00  0.00              
ATOM   1554 2HG2 VAL A  97      31.297  32.619  14.291  1.00  0.00              
ATOM   1555 3HG2 VAL A  97      32.545  31.352  14.212  1.00  0.00              
ATOM   1556  N   LEU A  98      30.636  29.843  10.094  1.00  0.00              
ATOM   1557  CA  LEU A  98      30.139  29.584   8.749  1.00  0.00              
ATOM   1558  C   LEU A  98      28.768  28.948   8.810  1.00  0.00              
ATOM   1559  O   LEU A  98      27.883  29.324   8.059  1.00  0.00              
ATOM   1560  CB  LEU A  98      31.113  28.685   7.977  1.00  0.00              
ATOM   1561  CG  LEU A  98      30.768  28.469   6.498  1.00  0.00              
ATOM   1562  CD1 LEU A  98      30.680  29.809   5.781  1.00  0.00              
ATOM   1563  CD2 LEU A  98      31.823  27.582   5.854  1.00  0.00              
ATOM   1564  H   LEU A  98      31.454  29.348  10.421  1.00  0.00              
ATOM   1565  HA  LEU A  98      30.032  30.526   8.212  1.00  0.00              
ATOM   1566 1HB  LEU A  98      32.017  29.285   8.066  1.00  0.00              
ATOM   1567 2HB  LEU A  98      31.261  27.728   8.476  1.00  0.00              
ATOM   1568  HG  LEU A  98      29.817  27.937   6.461  1.00  0.00              
ATOM   1569 1HD1 LEU A  98      30.434  29.646   4.731  1.00  0.00              
ATOM   1570 2HD1 LEU A  98      29.903  30.419   6.243  1.00  0.00              
ATOM   1571 3HD1 LEU A  98      31.637  30.324   5.853  1.00  0.00              
ATOM   1572 1HD2 LEU A  98      31.577  27.428   4.803  1.00  0.00              
ATOM   1573 2HD2 LEU A  98      32.799  28.061   5.932  1.00  0.00              
ATOM   1574 3HD2 LEU A  98      31.850  26.619   6.364  1.00  0.00              
ATOM   1575  N   ALA A  99      28.602  27.965   9.688  1.00  0.00              
ATOM   1576  CA  ALA A  99      27.283  27.364   9.876  1.00  0.00              
ATOM   1577  C   ALA A  99      26.264  28.370  10.416  1.00  0.00              
ATOM   1578  O   ALA A  99      25.082  28.326  10.063  1.00  0.00              
ATOM   1579  CB  ALA A  99      27.385  26.163  10.806  1.00  0.00              
ATOM   1580  H   ALA A  99      29.381  27.624  10.233  1.00  0.00              
ATOM   1581  HA  ALA A  99      26.911  27.027   8.909  1.00  0.00              
ATOM   1582 1HB  ALA A  99      26.398  25.718  10.933  1.00  0.00              
ATOM   1583 2HB  ALA A  99      28.063  25.426  10.377  1.00  0.00              
ATOM   1584 3HB  ALA A  99      27.763  26.485  11.775  1.00  0.00              
ATOM   1585  N   ILE A 100      26.731  29.279  11.268  1.00  0.00              
ATOM   1586  CA  ILE A 100      25.887  30.356  11.779  1.00  0.00              
ATOM   1587  C   ILE A 100      25.444  31.273  10.646  1.00  0.00              
ATOM   1588  O   ILE A 100      24.293  31.702  10.601  1.00  0.00              
ATOM   1589  CB  ILE A 100      26.613  31.189  12.851  1.00  0.00              
ATOM   1590  CG1 ILE A 100      26.819  30.361  14.122  1.00  0.00              
ATOM   1591  CG2 ILE A 100      25.830  32.457  13.160  1.00  0.00              
ATOM   1592  CD1 ILE A 100      27.751  31.002  15.124  1.00  0.00              
ATOM   1593  H   ILE A 100      27.694  29.224  11.568  1.00  0.00              
ATOM   1594  HA  ILE A 100      24.965  29.956  12.197  1.00  0.00              
ATOM   1595  HB  ILE A 100      27.604  31.454  12.485  1.00  0.00              
ATOM   1596 1HG1 ILE A 100      25.840  30.216  14.577  1.00  0.00              
ATOM   1597 2HG1 ILE A 100      27.223  29.395  13.817  1.00  0.00              
ATOM   1598 1HG2 ILE A 100      26.357  33.033  13.920  1.00  0.00              
ATOM   1599 2HG2 ILE A 100      25.734  33.054  12.254  1.00  0.00              
ATOM   1600 3HG2 ILE A 100      24.839  32.192  13.527  1.00  0.00              
ATOM   1601 1HD1 ILE A 100      27.848  30.356  15.997  1.00  0.00              
ATOM   1602 2HD1 ILE A 100      28.732  31.146  14.670  1.00  0.00              
ATOM   1603 3HD1 ILE A 100      27.349  31.966  15.431  1.00  0.00              
ATOM   1604  N   GLU A 101      26.360  31.552   9.720  1.00  0.00              
ATOM   1605  CA  GLU A 101      26.041  32.298   8.502  1.00  0.00              
ATOM   1606  C   GLU A 101      24.932  31.628   7.686  1.00  0.00              
ATOM   1607  O   GLU A 101      24.009  32.285   7.205  1.00  0.00              
ATOM   1608  CB  GLU A 101      27.295  32.463   7.640  1.00  0.00              
ATOM   1609  CG  GLU A 101      27.087  33.290   6.379  1.00  0.00              
ATOM   1610  CD  GLU A 101      28.314  33.280   5.511  1.00  0.00              
ATOM   1611  OE1 GLU A 101      29.330  33.766   5.946  1.00  0.00              
ATOM   1612  OE2 GLU A 101      28.268  32.688   4.459  1.00  0.00              
ATOM   1613  H   GLU A 101      27.308  31.234   9.867  1.00  0.00              
ATOM   1614  HA  GLU A 101      25.662  33.287   8.763  1.00  0.00              
ATOM   1615 1HB  GLU A 101      28.050  32.938   8.265  1.00  0.00              
ATOM   1616 2HB  GLU A 101      27.627  31.461   7.366  1.00  0.00              
ATOM   1617 1HG  GLU A 101      26.225  32.975   5.792  1.00  0.00              
ATOM   1618 2HG  GLU A 101      26.918  34.297   6.759  1.00  0.00              
ATOM   1619  N   ARG A 102      25.040  30.315   7.537  1.00  0.00              
ATOM   1620  CA  ARG A 102      24.037  29.506   6.863  1.00  0.00              
ATOM   1621  C   ARG A 102      22.675  29.671   7.536  1.00  0.00              
ATOM   1622  O   ARG A 102      21.650  29.856   6.869  1.00  0.00              
ATOM   1623  CB  ARG A 102      24.447  28.044   6.767  1.00  0.00              
ATOM   1624  CG  ARG A 102      25.739  27.790   6.006  1.00  0.00              
ATOM   1625  CD  ARG A 102      25.609  27.885   4.530  1.00  0.00              
ATOM   1626  NE  ARG A 102      25.387  29.233   4.030  1.00  0.00              
ATOM   1627  CZ  ARG A 102      26.295  30.227   4.081  1.00  0.00              
ATOM   1628  NH1 ARG A 102      27.470  30.043   4.641  1.00  0.00              
ATOM   1629  NH2 ARG A 102      25.964  31.402   3.574  1.00  0.00              
ATOM   1630  H   ARG A 102      25.862  29.866   7.915  1.00  0.00              
ATOM   1631  HA  ARG A 102      23.924  29.842   5.832  1.00  0.00              
ATOM   1632 1HB  ARG A 102      24.552  27.675   7.786  1.00  0.00              
ATOM   1633 2HB  ARG A 102      23.631  27.517   6.272  1.00  0.00              
ATOM   1634 1HG  ARG A 102      26.480  28.524   6.326  1.00  0.00              
ATOM   1635 2HG  ARG A 102      26.093  26.788   6.249  1.00  0.00              
ATOM   1636 1HD  ARG A 102      26.524  27.513   4.069  1.00  0.00              
ATOM   1637 2HD  ARG A 102      24.766  27.275   4.208  1.00  0.00              
ATOM   1638  HE  ARG A 102      24.569  29.629   3.587  1.00  0.00              
ATOM   1639 1HH1 ARG A 102      27.702  29.144   5.040  1.00  0.00              
ATOM   1640 2HH1 ARG A 102      28.137  30.801   4.669  1.00  0.00              
ATOM   1641 1HH2 ARG A 102      25.049  31.532   3.164  1.00  0.00              
ATOM   1642 2HH2 ARG A 102      26.625  32.164   3.600  1.00  0.00              
ATOM   1643  N   TYR A 103      22.672  29.596   8.865  1.00  0.00              
ATOM   1644  CA  TYR A 103      21.460  29.814   9.656  1.00  0.00              
ATOM   1645  C   TYR A 103      20.855  31.193   9.409  1.00  0.00              
ATOM   1646  O   TYR A 103      19.664  31.316   9.153  1.00  0.00              
ATOM   1647  CB  TYR A 103      21.761  29.638  11.146  1.00  0.00              
ATOM   1648  CG  TYR A 103      20.578  29.917  12.047  1.00  0.00              
ATOM   1649  CD1 TYR A 103      19.668  28.917  12.358  1.00  0.00              
ATOM   1650  CD2 TYR A 103      20.376  31.178  12.586  1.00  0.00              
ATOM   1651  CE1 TYR A 103      18.586  29.165  13.180  1.00  0.00              
ATOM   1652  CE2 TYR A 103      19.298  31.438  13.410  1.00  0.00              
ATOM   1653  CZ  TYR A 103      18.405  30.429  13.705  1.00  0.00              
ATOM   1654  OH  TYR A 103      17.329  30.682  14.525  1.00  0.00              
ATOM   1655  H   TYR A 103      23.538  29.383   9.340  1.00  0.00              
ATOM   1656  HA  TYR A 103      20.695  29.092   9.367  1.00  0.00              
ATOM   1657 1HB  TYR A 103      22.093  28.609  11.290  1.00  0.00              
ATOM   1658 2HB  TYR A 103      22.574  30.321  11.393  1.00  0.00              
ATOM   1659  HD1 TYR A 103      19.818  27.921  11.940  1.00  0.00              
ATOM   1660  HD2 TYR A 103      21.085  31.972  12.349  1.00  0.00              
ATOM   1661  HE1 TYR A 103      17.879  28.370  13.415  1.00  0.00              
ATOM   1662  HE2 TYR A 103      19.156  32.438  13.823  1.00  0.00              
ATOM   1663  HH  TYR A 103      17.299  31.591  14.834  1.00  0.00              
ATOM   1664  N   VAL A 104      21.676  32.229   9.524  1.00  0.00              
ATOM   1665  CA  VAL A 104      21.215  33.606   9.402  1.00  0.00              
ATOM   1666  C   VAL A 104      20.576  33.809   8.039  1.00  0.00              
ATOM   1667  O   VAL A 104      19.482  34.368   7.928  1.00  0.00              
ATOM   1668  CB  VAL A 104      22.360  34.618   9.587  1.00  0.00              
ATOM   1669  CG1 VAL A 104      21.912  36.012   9.172  1.00  0.00              
ATOM   1670  CG2 VAL A 104      22.839  34.623  11.031  1.00  0.00              
ATOM   1671  H   VAL A 104      22.655  32.052   9.701  1.00  0.00              
ATOM   1672  HA  VAL A 104      20.438  33.830  10.134  1.00  0.00              
ATOM   1673  HB  VAL A 104      23.207  34.311   8.974  1.00  0.00              
ATOM   1674 1HG1 VAL A 104      22.734  36.715   9.309  1.00  0.00              
ATOM   1675 2HG1 VAL A 104      21.616  36.001   8.123  1.00  0.00              
ATOM   1676 3HG1 VAL A 104      21.066  36.320   9.786  1.00  0.00              
ATOM   1677 1HG2 VAL A 104      23.649  35.343  11.144  1.00  0.00              
ATOM   1678 2HG2 VAL A 104      22.013  34.899  11.687  1.00  0.00              
ATOM   1679 3HG2 VAL A 104      23.199  33.629  11.298  1.00  0.00              
ATOM   1680  N   VAL A 105      21.261  33.337   7.003  1.00  0.00              
ATOM   1681  CA  VAL A 105      20.808  33.533   5.629  1.00  0.00              
ATOM   1682  C   VAL A 105      19.532  32.753   5.307  1.00  0.00              
ATOM   1683  O   VAL A 105      18.603  33.294   4.708  1.00  0.00              
ATOM   1684  CB  VAL A 105      21.903  33.127   4.625  1.00  0.00              
ATOM   1685  CG1 VAL A 105      21.349  33.118   3.208  1.00  0.00              
ATOM   1686  CG2 VAL A 105      23.093  34.069   4.724  1.00  0.00              
ATOM   1687  H   VAL A 105      22.118  32.829   7.171  1.00  0.00              
ATOM   1688  HA  VAL A 105      20.530  34.571   5.448  1.00  0.00              
ATOM   1689  HB  VAL A 105      22.266  32.131   4.880  1.00  0.00              
ATOM   1690 1HG1 VAL A 105      22.136  32.828   2.511  1.00  0.00              
ATOM   1691 2HG1 VAL A 105      20.528  32.405   3.143  1.00  0.00              
ATOM   1692 3HG1 VAL A 105      20.988  34.114   2.952  1.00  0.00              
ATOM   1693 1HG2 VAL A 105      23.857  33.767   4.008  1.00  0.00              
ATOM   1694 2HG2 VAL A 105      22.770  35.086   4.503  1.00  0.00              
ATOM   1695 3HG2 VAL A 105      23.506  34.029   5.732  1.00  0.00              
ATOM   1696  N   VAL A 106      19.487  31.490   5.720  1.00  0.00              
ATOM   1697  CA  VAL A 106      18.391  30.607   5.339  1.00  0.00              
ATOM   1698  C   VAL A 106      17.334  30.402   6.426  1.00  0.00              
ATOM   1699  O   VAL A 106      16.140  30.548   6.174  1.00  0.00              
ATOM   1700  CB  VAL A 106      18.930  29.226   4.922  1.00  0.00              
ATOM   1701  CG1 VAL A 106      17.783  28.284   4.588  1.00  0.00              
ATOM   1702  CG2 VAL A 106      19.872  29.359   3.735  1.00  0.00              
ATOM   1703  H   VAL A 106      20.225  31.132   6.308  1.00  0.00              
ATOM   1704  HA  VAL A 106      17.810  31.027   4.517  1.00  0.00              
ATOM   1705  HB  VAL A 106      19.514  28.811   5.744  1.00  0.00              
ATOM   1706 1HG1 VAL A 106      18.183  27.313   4.295  1.00  0.00              
ATOM   1707 2HG1 VAL A 106      17.144  28.165   5.462  1.00  0.00              
ATOM   1708 3HG1 VAL A 106      17.200  28.699   3.765  1.00  0.00              
ATOM   1709 1HG2 VAL A 106      20.245  28.374   3.454  1.00  0.00              
ATOM   1710 2HG2 VAL A 106      19.336  29.798   2.893  1.00  0.00              
ATOM   1711 3HG2 VAL A 106      20.711  30.000   4.005  1.00  0.00              
ATOM   1712  N   CYS A 107      17.776  30.046   7.625  1.00  0.00              
ATOM   1713  CA  CYS A 107      16.862  29.612   8.683  1.00  0.00              
ATOM   1714  C   CYS A 107      16.258  30.753   9.490  1.00  0.00              
ATOM   1715  O   CYS A 107      15.231  30.583  10.134  1.00  0.00              
ATOM   1716  CB  CYS A 107      17.776  28.768   9.571  1.00  0.00              
ATOM   1717  SG  CYS A 107      18.609  27.410   8.715  1.00  0.00              
ATOM   1718  H   CYS A 107      18.768  30.075   7.814  1.00  0.00              
ATOM   1719  HA  CYS A 107      16.045  28.987   8.320  1.00  0.00              
ATOM   1720 1HB  CYS A 107      18.566  29.388   9.996  1.00  0.00              
ATOM   1721 2HB  CYS A 107      17.201  28.310  10.376  1.00  0.00              
ATOM   1722  HG  CYS A 107      18.361  27.849   7.485  1.00  0.00              
ATOM   1723  N   LYS A 108      16.915  31.907   9.467  1.00  0.00              
ATOM   1724  CA  LYS A 108      16.380  33.090  10.132  1.00  0.00              
ATOM   1725  C   LYS A 108      16.417  34.302   9.204  1.00  0.00              
ATOM   1726  O   LYS A 108      17.247  35.195   9.387  1.00  0.00              
ATOM   1727  CB  LYS A 108      17.160  33.382  11.415  1.00  0.00              
ATOM   1728  CG  LYS A 108      16.580  34.508  12.261  1.00  0.00              
ATOM   1729  CD  LYS A 108      15.381  34.034  13.067  1.00  0.00              
ATOM   1730  CE  LYS A 108      14.913  35.100  14.046  1.00  0.00              
ATOM   1731  NZ  LYS A 108      13.707  34.670  14.804  1.00  0.00              
ATOM   1732  H   LYS A 108      17.798  31.972   8.982  1.00  0.00              
ATOM   1733  HA  LYS A 108      15.333  32.926  10.391  1.00  0.00              
ATOM   1734 1HB  LYS A 108      17.173  32.461  11.997  1.00  0.00              
ATOM   1735 2HB  LYS A 108      18.178  33.638  11.119  1.00  0.00              
ATOM   1736 1HG  LYS A 108      17.356  34.866  12.939  1.00  0.00              
ATOM   1737 2HG  LYS A 108      16.276  35.318  11.598  1.00  0.00              
ATOM   1738 1HD  LYS A 108      14.571  33.794  12.376  1.00  0.00              
ATOM   1739 2HD  LYS A 108      15.664  33.136  13.617  1.00  0.00              
ATOM   1740 1HE  LYS A 108      15.726  35.305  14.742  1.00  0.00              
ATOM   1741 2HE  LYS A 108      14.684  36.004  13.482  1.00  0.00              
ATOM   1742 1HZ  LYS A 108      13.430  35.404  15.440  1.00  0.00              
ATOM   1743 2HZ  LYS A 108      12.953  34.482  14.158  1.00  0.00              
ATOM   1744 3HZ  LYS A 108      13.920  33.833  15.327  1.00  0.00              
ATOM   1745  N   PRO A 109      15.496  34.354   8.221  1.00  0.00              
ATOM   1746  CA  PRO A 109      15.398  35.500   7.309  1.00  0.00              
ATOM   1747  C   PRO A 109      15.339  36.840   8.025  1.00  0.00              
ATOM   1748  O   PRO A 109      15.853  37.817   7.494  1.00  0.00              
ATOM   1749  CB  PRO A 109      14.114  35.227   6.520  1.00  0.00              
ATOM   1750  CG  PRO A 109      13.986  33.742   6.520  1.00  0.00              
ATOM   1751  CD  PRO A 109      14.491  33.298   7.866  1.00  0.00              
ATOM   1752  HA  PRO A 109      16.275  35.597   6.652  1.00  0.00              
ATOM   1753 1HB  PRO A 109      13.242  35.702   6.994  1.00  0.00              
ATOM   1754 2HB  PRO A 109      14.178  35.622   5.496  1.00  0.00              
ATOM   1755 1HG  PRO A 109      12.941  33.433   6.367  1.00  0.00              
ATOM   1756 2HG  PRO A 109      14.577  33.293   5.708  1.00  0.00              
ATOM   1757 1HD  PRO A 109      13.688  33.249   8.617  1.00  0.00              
ATOM   1758 2HD  PRO A 109      14.955  32.301   7.828  1.00  0.00              
ATOM   1759  N   MET A 110      14.729  36.883   9.204  1.00  0.00              
ATOM   1760  CA  MET A 110      14.627  38.124   9.965  1.00  0.00              
ATOM   1761  C   MET A 110      16.011  38.685  10.285  1.00  0.00              
ATOM   1762  O   MET A 110      16.193  39.902  10.380  1.00  0.00              
ATOM   1763  CB  MET A 110      13.838  37.891  11.252  1.00  0.00              
ATOM   1764  CG  MET A 110      12.363  37.579  11.039  1.00  0.00              
ATOM   1765  SD  MET A 110      11.498  38.886  10.146  1.00  0.00              
ATOM   1766  CE  MET A 110      11.566  40.216  11.342  1.00  0.00              
ATOM   1767  H   MET A 110      14.327  36.039   9.585  1.00  0.00              
ATOM   1768  HA  MET A 110      14.112  38.881   9.373  1.00  0.00              
ATOM   1769 1HB  MET A 110      14.314  37.060  11.769  1.00  0.00              
ATOM   1770 2HB  MET A 110      13.934  38.797  11.852  1.00  0.00              
ATOM   1771 1HG  MET A 110      12.291  36.651  10.474  1.00  0.00              
ATOM   1772 2HG  MET A 110      11.900  37.447  12.016  1.00  0.00              
ATOM   1773 1HE  MET A 110      11.070  41.098  10.936  1.00  0.00              
ATOM   1774 2HE  MET A 110      11.062  39.906  12.259  1.00  0.00              
ATOM   1775 3HE  MET A 110      12.607  40.454  11.563  1.00  0.00              
ATOM   1776  N   SER A 111      16.985  37.791  10.422  1.00  0.00              
ATOM   1777  CA  SER A 111      18.375  38.187  10.600  1.00  0.00              
ATOM   1778  C   SER A 111      19.067  38.462   9.272  1.00  0.00              
ATOM   1779  O   SER A 111      19.835  39.417   9.153  1.00  0.00              
ATOM   1780  CB  SER A 111      19.122  37.113  11.367  1.00  0.00              
ATOM   1781  OG  SER A 111      18.635  36.963  12.672  1.00  0.00              
ATOM   1782  H   SER A 111      16.752  36.809  10.401  1.00  0.00              
ATOM   1783  HA  SER A 111      18.499  39.050  11.255  1.00  0.00              
ATOM   1784 1HB  SER A 111      19.013  36.167  10.837  1.00  0.00              
ATOM   1785 2HB  SER A 111      20.176  37.385  11.411  1.00  0.00              
ATOM   1786  HG  SER A 111      19.140  36.284  13.126  1.00  0.00              
ATOM   1787  N   ASN A 112      18.797  37.618   8.280  1.00  0.00              
ATOM   1788  CA  ASN A 112      19.316  37.824   6.931  1.00  0.00              
ATOM   1789  C   ASN A 112      19.052  39.243   6.438  1.00  0.00              
ATOM   1790  O   ASN A 112      19.873  39.831   5.735  1.00  0.00              
ATOM   1791  CB  ASN A 112      18.736  36.816   5.956  1.00  0.00              
ATOM   1792  CG  ASN A 112      19.199  37.010   4.538  1.00  0.00              
ATOM   1793  OD1 ASN A 112      19.563  38.118   4.129  1.00  0.00              
ATOM   1794  ND2 ASN A 112      19.109  35.957   3.767  1.00  0.00              
ATOM   1795  H   ASN A 112      18.216  36.814   8.467  1.00  0.00              
ATOM   1796  HA  ASN A 112      20.400  37.698   6.929  1.00  0.00              
ATOM   1797 1HB  ASN A 112      18.734  35.751   6.189  1.00  0.00              
ATOM   1798 2HB  ASN A 112      17.724  37.210   6.052  1.00  0.00              
ATOM   1799 1HD2 ASN A 112      19.399  36.012   2.811  1.00  0.00              
ATOM   1800 2HD2 ASN A 112      18.751  35.098   4.132  1.00  0.00              
ATOM   1801  N   PHE A 113      17.906  39.786   6.841  1.00  0.00              
ATOM   1802  CA  PHE A 113      17.453  41.119   6.446  1.00  0.00              
ATOM   1803  C   PHE A 113      18.405  42.246   6.855  1.00  0.00              
ATOM   1804  O   PHE A 113      18.364  43.338   6.285  1.00  0.00              
ATOM   1805  CB  PHE A 113      16.066  41.385   7.034  1.00  0.00              
ATOM   1806  CG  PHE A 113      14.988  40.508   6.464  1.00  0.00              
ATOM   1807  CD1 PHE A 113      15.195  39.807   5.285  1.00  0.00              
ATOM   1808  CD2 PHE A 113      13.764  40.383   7.103  1.00  0.00              
ATOM   1809  CE1 PHE A 113      14.204  39.000   4.759  1.00  0.00              
ATOM   1810  CE2 PHE A 113      12.772  39.577   6.581  1.00  0.00              
ATOM   1811  CZ  PHE A 113      12.993  38.885   5.407  1.00  0.00              
ATOM   1812  H   PHE A 113      17.328  39.231   7.455  1.00  0.00              
ATOM   1813  HA  PHE A 113      17.397  41.184   5.358  1.00  0.00              
ATOM   1814 1HB  PHE A 113      16.074  41.209   8.109  1.00  0.00              
ATOM   1815 2HB  PHE A 113      15.767  42.414   6.838  1.00  0.00              
ATOM   1816  HD1 PHE A 113      16.154  39.897   4.774  1.00  0.00              
ATOM   1817  HD2 PHE A 113      13.590  40.930   8.031  1.00  0.00              
ATOM   1818  HE1 PHE A 113      14.380  38.455   3.832  1.00  0.00              
ATOM   1819  HE2 PHE A 113      11.814  39.487   7.094  1.00  0.00              
ATOM   1820  HZ  PHE A 113      12.210  38.250   4.993  1.00  0.00              
ATOM   1821  N   ARG A 114      19.259  41.979   7.838  1.00  0.00              
ATOM   1822  CA  ARG A 114      20.219  42.975   8.309  1.00  0.00              
ATOM   1823  C   ARG A 114      21.687  42.535   8.292  1.00  0.00              
ATOM   1824  O   ARG A 114      22.576  43.384   8.227  1.00  0.00              
ATOM   1825  CB  ARG A 114      19.833  43.483   9.690  1.00  0.00              
ATOM   1826  CG  ARG A 114      18.554  44.305   9.735  1.00  0.00              
ATOM   1827  CD  ARG A 114      18.654  45.629   9.068  1.00  0.00              
ATOM   1828  NE  ARG A 114      17.442  46.429   9.134  1.00  0.00              
ATOM   1829  CZ  ARG A 114      16.446  46.384   8.228  1.00  0.00              
ATOM   1830  NH1 ARG A 114      16.528  45.610   7.168  1.00  0.00              
ATOM   1831  NH2 ARG A 114      15.392  47.158   8.419  1.00  0.00              
ATOM   1832  H   ARG A 114      19.247  41.066   8.269  1.00  0.00              
ATOM   1833  HA  ARG A 114      20.200  43.845   7.652  1.00  0.00              
ATOM   1834 1HB  ARG A 114      19.720  42.609  10.331  1.00  0.00              
ATOM   1835 2HB  ARG A 114      20.663  44.092  10.049  1.00  0.00              
ATOM   1836 1HG  ARG A 114      17.761  43.741   9.245  1.00  0.00              
ATOM   1837 2HG  ARG A 114      18.288  44.474  10.779  1.00  0.00              
ATOM   1838 1HD  ARG A 114      19.450  46.204   9.540  1.00  0.00              
ATOM   1839 2HD  ARG A 114      18.889  45.478   8.016  1.00  0.00              
ATOM   1840  HE  ARG A 114      17.156  47.112   9.823  1.00  0.00              
ATOM   1841 1HH1 ARG A 114      17.348  45.037   7.027  1.00  0.00              
ATOM   1842 2HH1 ARG A 114      15.770  45.591   6.501  1.00  0.00              
ATOM   1843 1HH2 ARG A 114      15.352  47.761   9.230  1.00  0.00              
ATOM   1844 2HH2 ARG A 114      14.632  47.145   7.756  1.00  0.00              
ATOM   1845  N   PHE A 115      21.961  41.233   8.351  1.00  0.00              
ATOM   1846  CA  PHE A 115      23.333  40.737   8.348  1.00  0.00              
ATOM   1847  C   PHE A 115      23.927  40.836   6.948  1.00  0.00              
ATOM   1848  O   PHE A 115      23.315  40.401   5.973  1.00  0.00              
ATOM   1849  CB  PHE A 115      23.388  39.293   8.848  1.00  0.00              
ATOM   1850  CG  PHE A 115      23.430  39.170  10.344  1.00  0.00              
ATOM   1851  CD1 PHE A 115      22.340  39.546  11.116  1.00  0.00              
ATOM   1852  CD2 PHE A 115      24.559  38.681  10.984  1.00  0.00              
ATOM   1853  CE1 PHE A 115      22.378  39.434  12.493  1.00  0.00              
ATOM   1854  CE2 PHE A 115      24.599  38.567  12.360  1.00  0.00              
ATOM   1855  CZ  PHE A 115      23.507  38.944  13.115  1.00  0.00              
ATOM   1856  H   PHE A 115      21.199  40.571   8.399  1.00  0.00              
ATOM   1857  HA  PHE A 115      23.951  41.354   9.002  1.00  0.00              
ATOM   1858 1HB  PHE A 115      22.506  38.746   8.515  1.00  0.00              
ATOM   1859 2HB  PHE A 115      24.283  38.800   8.470  1.00  0.00              
ATOM   1860  HD1 PHE A 115      21.447  39.932  10.624  1.00  0.00              
ATOM   1861  HD2 PHE A 115      25.422  38.383  10.387  1.00  0.00              
ATOM   1862  HE1 PHE A 115      21.514  39.733  13.087  1.00  0.00              
ATOM   1863  HE2 PHE A 115      25.492  38.180  12.850  1.00  0.00              
ATOM   1864  HZ  PHE A 115      23.537  38.857  14.200  1.00  0.00              
ATOM   1865  N   GLY A 116      25.120  41.412   6.856  1.00  0.00              
ATOM   1866  CA  GLY A 116      25.796  41.575   5.576  1.00  0.00              
ATOM   1867  C   GLY A 116      27.245  41.116   5.679  1.00  0.00              
ATOM   1868  O   GLY A 116      27.642  40.496   6.666  1.00  0.00              
ATOM   1869  H   GLY A 116      25.571  41.747   7.697  1.00  0.00              
ATOM   1870 1HA  GLY A 116      25.280  40.979   4.822  1.00  0.00              
ATOM   1871 2HA  GLY A 116      25.768  42.625   5.289  1.00  0.00              
ATOM   1872  N   GLU A 117      28.074  41.379   4.703  1.00  0.00              
ATOM   1873  CA  GLU A 117      29.467  40.951   4.676  1.00  0.00              
ATOM   1874  C   GLU A 117      30.257  41.575   5.819  1.00  0.00              
ATOM   1875  O   GLU A 117      31.296  41.054   6.225  1.00  0.00              
ATOM   1876  CB  GLU A 117      30.111  41.308   3.335  1.00  0.00              
ATOM   1877  CG  GLU A 117      30.377  42.794   3.141  1.00  0.00              
ATOM   1878  CD  GLU A 117      30.989  43.069   1.795  1.00  0.00              
ATOM   1879  OE1 GLU A 117      30.325  42.860   0.808  1.00  0.00              
ATOM   1880  OE2 GLU A 117      32.077  43.593   1.756  1.00  0.00              
ATOM   1881  H   GLU A 117      27.708  41.916   3.929  1.00  0.00              
ATOM   1882  HA  GLU A 117      29.525  39.870   4.813  1.00  0.00              
ATOM   1883 1HB  GLU A 117      31.053  40.761   3.278  1.00  0.00              
ATOM   1884 2HB  GLU A 117      29.438  40.955   2.553  1.00  0.00              
ATOM   1885 1HG  GLU A 117      29.489  43.414   3.269  1.00  0.00              
ATOM   1886 2HG  GLU A 117      31.098  43.030   3.922  1.00  0.00              
ATOM   1887  N   ASN A 118      29.758  42.692   6.336  1.00  0.00              
ATOM   1888  CA  ASN A 118      30.350  43.325   7.508  1.00  0.00              
ATOM   1889  C   ASN A 118      30.242  42.425   8.733  1.00  0.00              
ATOM   1890  O   ASN A 118      31.119  42.430   9.597  1.00  0.00              
ATOM   1891  CB  ASN A 118      29.714  44.674   7.791  1.00  0.00              
ATOM   1892  CG  ASN A 118      30.099  45.743   6.806  1.00  0.00              
ATOM   1893  OD1 ASN A 118      31.115  45.636   6.110  1.00  0.00              
ATOM   1894  ND2 ASN A 118      29.339  46.808   6.804  1.00  0.00              
ATOM   1895  H   ASN A 118      28.948  43.115   5.904  1.00  0.00              
ATOM   1896  HA  ASN A 118      31.415  43.493   7.340  1.00  0.00              
ATOM   1897 1HB  ASN A 118      28.648  44.754   8.007  1.00  0.00              
ATOM   1898 2HB  ASN A 118      30.282  44.821   8.709  1.00  0.00              
ATOM   1899 1HD2 ASN A 118      29.536  47.560   6.174  1.00  0.00              
ATOM   1900 2HD2 ASN A 118      28.563  46.870   7.430  1.00  0.00              
ATOM   1901  N   HIS A 119      29.165  41.652   8.800  1.00  0.00              
ATOM   1902  CA  HIS A 119      28.933  40.756   9.928  1.00  0.00              
ATOM   1903  C   HIS A 119      29.769  39.489   9.804  1.00  0.00              
ATOM   1904  O   HIS A 119      30.156  38.890  10.808  1.00  0.00              
ATOM   1905  CB  HIS A 119      27.448  40.395  10.036  1.00  0.00              
ATOM   1906  CG  HIS A 119      26.566  41.562  10.357  1.00  0.00              
ATOM   1907  ND1 HIS A 119      26.112  42.438   9.394  1.00  0.00              
ATOM   1908  CD2 HIS A 119      26.057  41.997  11.533  1.00  0.00              
ATOM   1909  CE1 HIS A 119      25.359  43.363   9.965  1.00  0.00              
ATOM   1910  NE2 HIS A 119      25.311  43.118  11.262  1.00  0.00              
ATOM   1911  H   HIS A 119      28.487  41.686   8.051  1.00  0.00              
ATOM   1912  HA  HIS A 119      29.242  41.244  10.852  1.00  0.00              
ATOM   1913 1HB  HIS A 119      27.090  39.986   9.091  1.00  0.00              
ATOM   1914 2HB  HIS A 119      27.297  39.662  10.828  1.00  0.00              
ATOM   1915  HD2 HIS A 119      26.141  41.632  12.557  1.00  0.00              
ATOM   1916  HE1 HIS A 119      24.902  44.152   9.369  1.00  0.00              
ATOM   1917  HE2 HIS A 119      24.809  43.661  11.950  1.00  0.00              
ATOM   1918  N   ALA A 120      30.044  39.086   8.569  1.00  0.00              
ATOM   1919  CA  ALA A 120      31.048  38.062   8.279  1.00  0.00              
ATOM   1920  C   ALA A 120      32.450  38.491   8.712  1.00  0.00              
ATOM   1921  O   ALA A 120      33.200  37.701   9.276  1.00  0.00              
ATOM   1922  CB  ALA A 120      31.034  37.722   6.796  1.00  0.00              
ATOM   1923  H   ALA A 120      29.536  39.506   7.804  1.00  0.00              
ATOM   1924  HA  ALA A 120      30.805  37.164   8.847  1.00  0.00              
ATOM   1925 1HB  ALA A 120      31.780  36.953   6.594  1.00  0.00              
ATOM   1926 2HB  ALA A 120      30.048  37.353   6.516  1.00  0.00              
ATOM   1927 3HB  ALA A 120      31.267  38.613   6.216  1.00  0.00              
ATOM   1928  N   ILE A 121      32.791  39.745   8.441  1.00  0.00              
ATOM   1929  CA  ILE A 121      34.061  40.314   8.877  1.00  0.00              
ATOM   1930  C   ILE A 121      34.160  40.302  10.408  1.00  0.00              
ATOM   1931  O   ILE A 121      35.210  39.955  10.991  1.00  0.00              
ATOM   1932  CB  ILE A 121      34.242  41.754   8.363  1.00  0.00              
ATOM   1933  CG1 ILE A 121      34.418  41.759   6.842  1.00  0.00              
ATOM   1934  CG2 ILE A 121      35.432  42.415   9.042  1.00  0.00              
ATOM   1935  CD1 ILE A 121      34.311  43.133   6.221  1.00  0.00              
ATOM   1936  H   ILE A 121      32.149  40.322   7.916  1.00  0.00              
ATOM   1937  HA  ILE A 121      34.894  39.700   8.536  1.00  0.00              
ATOM   1938  HB  ILE A 121      33.339  42.324   8.577  1.00  0.00              
ATOM   1939 1HG1 ILE A 121      35.399  41.339   6.628  1.00  0.00              
ATOM   1940 2HG1 ILE A 121      33.647  41.111   6.425  1.00  0.00              
ATOM   1941 1HG2 ILE A 121      35.546  43.431   8.667  1.00  0.00              
ATOM   1942 2HG2 ILE A 121      35.268  42.442  10.118  1.00  0.00              
ATOM   1943 3HG2 ILE A 121      36.336  41.845   8.827  1.00  0.00              
ATOM   1944 1HD1 ILE A 121      34.445  43.056   5.141  1.00  0.00              
ATOM   1945 2HD1 ILE A 121      33.328  43.555   6.434  1.00  0.00              
ATOM   1946 3HD1 ILE A 121      35.081  43.782   6.635  1.00  0.00              
ATOM   1947  N   MET A 122      33.054  40.677  11.048  1.00  0.00              
ATOM   1948  CA  MET A 122      32.941  40.629  12.503  1.00  0.00              
ATOM   1949  C   MET A 122      33.264  39.232  13.018  1.00  0.00              
ATOM   1950  O   MET A 122      34.071  39.051  13.942  1.00  0.00              
ATOM   1951  CB  MET A 122      31.539  41.048  12.942  1.00  0.00              
ATOM   1952  CG  MET A 122      31.246  42.533  12.782  1.00  0.00              
ATOM   1953  SD  MET A 122      29.503  42.928  13.024  1.00  0.00              
ATOM   1954  CE  MET A 122      29.292  42.489  14.746  1.00  0.00              
ATOM   1955  H   MET A 122      32.270  41.005  10.504  1.00  0.00              
ATOM   1956  HA  MET A 122      33.662  41.310  12.955  1.00  0.00              
ATOM   1957 1HB  MET A 122      30.834  40.472  12.344  1.00  0.00              
ATOM   1958 2HB  MET A 122      31.438  40.769  13.992  1.00  0.00              
ATOM   1959 1HG  MET A 122      31.841  43.078  13.515  1.00  0.00              
ATOM   1960 2HG  MET A 122      31.544  42.831  11.777  1.00  0.00              
ATOM   1961 1HE  MET A 122      28.261  42.677  15.047  1.00  0.00              
ATOM   1962 2HE  MET A 122      29.523  41.432  14.884  1.00  0.00              
ATOM   1963 3HE  MET A 122      29.964  43.090  15.360  1.00  0.00              
ATOM   1964  N   GLY A 123      32.627  38.246  12.394  1.00  0.00              
ATOM   1965  CA  GLY A 123      32.871  36.838  12.683  1.00  0.00              
ATOM   1966  C   GLY A 123      34.344  36.453  12.550  1.00  0.00              
ATOM   1967  O   GLY A 123      34.880  35.764  13.412  1.00  0.00              
ATOM   1968  H   GLY A 123      31.946  38.493  11.690  1.00  0.00              
ATOM   1969 1HA  GLY A 123      32.555  36.623  13.704  1.00  0.00              
ATOM   1970 2HA  GLY A 123      32.295  36.226  11.990  1.00  0.00              
ATOM   1971  N   VAL A 124      34.995  36.903  11.480  1.00  0.00              
ATOM   1972  CA  VAL A 124      36.434  36.693  11.314  1.00  0.00              
ATOM   1973  C   VAL A 124      37.223  37.195  12.517  1.00  0.00              
ATOM   1974  O   VAL A 124      38.050  36.466  13.084  1.00  0.00              
ATOM   1975  CB  VAL A 124      36.962  37.391  10.047  1.00  0.00              
ATOM   1976  CG1 VAL A 124      38.480  37.310   9.987  1.00  0.00              
ATOM   1977  CG2 VAL A 124      36.347  36.771   8.801  1.00  0.00              
ATOM   1978  H   VAL A 124      34.484  37.401  10.765  1.00  0.00              
ATOM   1979  HA  VAL A 124      36.675  35.631  11.254  1.00  0.00              
ATOM   1980  HB  VAL A 124      36.654  38.437  10.064  1.00  0.00              
ATOM   1981 1HG1 VAL A 124      38.836  37.809   9.085  1.00  0.00              
ATOM   1982 2HG1 VAL A 124      38.905  37.799  10.863  1.00  0.00              
ATOM   1983 3HG1 VAL A 124      38.788  36.265   9.968  1.00  0.00              
ATOM   1984 1HG2 VAL A 124      36.730  37.276   7.915  1.00  0.00              
ATOM   1985 2HG2 VAL A 124      36.607  35.713   8.757  1.00  0.00              
ATOM   1986 3HG2 VAL A 124      35.263  36.877   8.838  1.00  0.00              
ATOM   1987  N   ALA A 125      36.962  38.442  12.906  1.00  0.00              
ATOM   1988  CA  ALA A 125      37.661  39.027  14.057  1.00  0.00              
ATOM   1989  C   ALA A 125      37.345  38.290  15.365  1.00  0.00              
ATOM   1990  O   ALA A 125      38.204  38.158  16.252  1.00  0.00              
ATOM   1991  CB  ALA A 125      37.309  40.502  14.185  1.00  0.00              
ATOM   1992  H   ALA A 125      36.279  38.997  12.411  1.00  0.00              
ATOM   1993  HA  ALA A 125      38.735  38.936  13.897  1.00  0.00              
ATOM   1994 1HB  ALA A 125      37.840  40.929  15.036  1.00  0.00              
ATOM   1995 2HB  ALA A 125      37.601  41.027  13.276  1.00  0.00              
ATOM   1996 3HB  ALA A 125      36.236  40.608  14.337  1.00  0.00              
ATOM   1997  N   PHE A 126      36.109  37.809  15.476  1.00  0.00              
ATOM   1998  CA  PHE A 126      35.684  37.070  16.666  1.00  0.00              
ATOM   1999  C   PHE A 126      36.504  35.796  16.884  1.00  0.00              
ATOM   2000  O   PHE A 126      36.992  35.542  17.989  1.00  0.00              
ATOM   2001  CB  PHE A 126      34.198  36.720  16.564  1.00  0.00              
ATOM   2002  CG  PHE A 126      33.289  37.913  16.637  1.00  0.00              
ATOM   2003  CD1 PHE A 126      33.767  39.143  17.062  1.00  0.00              
ATOM   2004  CD2 PHE A 126      31.953  37.808  16.280  1.00  0.00              
ATOM   2005  CE1 PHE A 126      32.931  40.242  17.129  1.00  0.00              
ATOM   2006  CE2 PHE A 126      31.115  38.904  16.345  1.00  0.00              
ATOM   2007  CZ  PHE A 126      31.605  40.123  16.770  1.00  0.00              
ATOM   2008  H   PHE A 126      35.449  37.955  14.727  1.00  0.00              
ATOM   2009  HA  PHE A 126      35.842  37.679  17.557  1.00  0.00              
ATOM   2010 1HB  PHE A 126      33.993  36.228  15.614  1.00  0.00              
ATOM   2011 2HB  PHE A 126      33.912  36.060  17.383  1.00  0.00              
ATOM   2012  HD1 PHE A 126      34.816  39.238  17.344  1.00  0.00              
ATOM   2013  HD2 PHE A 126      31.565  36.845  15.945  1.00  0.00              
ATOM   2014  HE1 PHE A 126      33.320  41.203  17.465  1.00  0.00              
ATOM   2015  HE2 PHE A 126      30.067  38.808  16.062  1.00  0.00              
ATOM   2016  HZ  PHE A 126      30.945  40.987  16.824  1.00  0.00              
ATOM   2017  N   THR A 127      36.645  35.001  15.827  1.00  0.00              
ATOM   2018  CA  THR A 127      37.364  33.736  15.900  1.00  0.00              
ATOM   2019  C   THR A 127      38.844  33.987  16.136  1.00  0.00              
ATOM   2020  O   THR A 127      39.494  33.261  16.892  1.00  0.00              
ATOM   2021  CB  THR A 127      37.188  32.902  14.618  1.00  0.00              
ATOM   2022  OG1 THR A 127      37.716  33.625  13.498  1.00  0.00              
ATOM   2023  CG2 THR A 127      35.717  32.601  14.375  1.00  0.00              
ATOM   2024  H   THR A 127      36.240  35.286  14.947  1.00  0.00              
ATOM   2025  HA  THR A 127      36.999  33.153  16.745  1.00  0.00              
ATOM   2026  HB  THR A 127      37.736  31.966  14.725  1.00  0.00              
ATOM   2027  HG1 THR A 127      37.337  34.507  13.481  1.00  0.00              
ATOM   2028 1HG2 THR A 127      35.613  32.011  13.464  1.00  0.00              
ATOM   2029 2HG2 THR A 127      35.316  32.042  15.219  1.00  0.00              
ATOM   2030 3HG2 THR A 127      35.169  33.536  14.266  1.00  0.00              
ATOM   2031  N   TRP A 128      39.380  35.023  15.499  1.00  0.00              
ATOM   2032  CA  TRP A 128      40.791  35.338  15.698  1.00  0.00              
ATOM   2033  C   TRP A 128      41.104  35.819  17.116  1.00  0.00              
ATOM   2034  O   TRP A 128      42.078  35.376  17.714  1.00  0.00              
ATOM   2035  CB  TRP A 128      41.232  36.398  14.687  1.00  0.00              
ATOM   2036  CG  TRP A 128      42.689  36.739  14.775  1.00  0.00              
ATOM   2037  CD1 TRP A 128      43.725  36.032  14.242  1.00  0.00              
ATOM   2038  CD2 TRP A 128      43.271  37.870  15.433  1.00  0.00              
ATOM   2039  NE1 TRP A 128      44.917  36.651  14.528  1.00  0.00              
ATOM   2040  CE2 TRP A 128      44.663  37.784  15.258  1.00  0.00              
ATOM   2041  CE3 TRP A 128      42.746  38.950  16.154  1.00  0.00              
ATOM   2042  CZ2 TRP A 128      45.537  38.728  15.775  1.00  0.00              
ATOM   2043  CZ3 TRP A 128      43.623  39.897  16.671  1.00  0.00              
ATOM   2044  CH2 TRP A 128      44.978  39.789  16.486  1.00  0.00              
ATOM   2045  H   TRP A 128      38.830  35.599  14.878  1.00  0.00              
ATOM   2046  HA  TRP A 128      41.394  34.442  15.557  1.00  0.00              
ATOM   2047 1HB  TRP A 128      41.055  36.047  13.670  1.00  0.00              
ATOM   2048 2HB  TRP A 128      40.684  37.325  14.851  1.00  0.00              
ATOM   2049  HD1 TRP A 128      43.473  35.125  13.695  1.00  0.00              
ATOM   2050  HE1 TRP A 128      45.831  36.325  14.247  1.00  0.00              
ATOM   2051  HE3 TRP A 128      41.679  39.085  16.328  1.00  0.00              
ATOM   2052  HZ2 TRP A 128      46.607  38.604  15.604  1.00  0.00              
ATOM   2053  HZ3 TRP A 128      43.201  40.732  17.231  1.00  0.00              
ATOM   2054  HH2 TRP A 128      45.631  40.554  16.908  1.00  0.00              
ATOM   2055  N   VAL A 129      40.275  36.704  17.663  1.00  0.00              
ATOM   2056  CA  VAL A 129      40.532  37.189  19.025  1.00  0.00              
ATOM   2057  C   VAL A 129      40.330  36.107  20.096  1.00  0.00              
ATOM   2058  O   VAL A 129      41.119  35.999  21.050  1.00  0.00              
ATOM   2059  CB  VAL A 129      39.627  38.390  19.362  1.00  0.00              
ATOM   2060  CG1 VAL A 129      39.736  38.741  20.838  1.00  0.00              
ATOM   2061  CG2 VAL A 129      39.993  39.590  18.502  1.00  0.00              
ATOM   2062  H   VAL A 129      39.471  37.051  17.161  1.00  0.00              
ATOM   2063  HA  VAL A 129      41.574  37.486  19.151  1.00  0.00              
ATOM   2064  HB  VAL A 129      38.595  38.133  19.125  1.00  0.00              
ATOM   2065 1HG1 VAL A 129      39.090  39.591  21.059  1.00  0.00              
ATOM   2066 2HG1 VAL A 129      39.427  37.886  21.439  1.00  0.00              
ATOM   2067 3HG1 VAL A 129      40.768  38.999  21.076  1.00  0.00              
ATOM   2068 1HG2 VAL A 129      39.344  40.429  18.753  1.00  0.00              
ATOM   2069 2HG2 VAL A 129      41.031  39.866  18.687  1.00  0.00              
ATOM   2070 3HG2 VAL A 129      39.866  39.336  17.450  1.00  0.00              
ATOM   2071  N   MET A 130      39.283  35.299  19.933  1.00  0.00              
ATOM   2072  CA  MET A 130      39.020  34.223  20.885  1.00  0.00              
ATOM   2073  C   MET A 130      40.187  33.246  20.906  1.00  0.00              
ATOM   2074  O   MET A 130      40.704  32.897  21.974  1.00  0.00              
ATOM   2075  CB  MET A 130      37.723  33.497  20.529  1.00  0.00              
ATOM   2076  CG  MET A 130      36.459  34.302  20.792  1.00  0.00              
ATOM   2077  SD  MET A 130      34.981  33.516  20.119  1.00  0.00              
ATOM   2078  CE  MET A 130      34.884  32.049  21.141  1.00  0.00              
ATOM   2079  H   MET A 130      38.660  35.425  19.148  1.00  0.00              
ATOM   2080  HA  MET A 130      38.922  34.631  21.890  1.00  0.00              
ATOM   2081 1HB  MET A 130      37.781  33.245  19.472  1.00  0.00              
ATOM   2082 2HB  MET A 130      37.700  32.581  21.121  1.00  0.00              
ATOM   2083 1HG  MET A 130      36.345  34.415  21.870  1.00  0.00              
ATOM   2084 2HG  MET A 130      36.581  35.284  20.335  1.00  0.00              
ATOM   2085 1HE  MET A 130      34.018  31.456  20.846  1.00  0.00              
ATOM   2086 2HE  MET A 130      35.791  31.456  21.014  1.00  0.00              
ATOM   2087 3HE  MET A 130      34.785  32.340  22.187  1.00  0.00              
ATOM   2088  N   ALA A 131      40.602  32.810  19.721  1.00  0.00              
ATOM   2089  CA  ALA A 131      41.688  31.850  19.601  1.00  0.00              
ATOM   2090  C   ALA A 131      42.986  32.472  20.102  1.00  0.00              
ATOM   2091  O   ALA A 131      43.773  31.807  20.767  1.00  0.00              
ATOM   2092  CB  ALA A 131      41.831  31.377  18.161  1.00  0.00              
ATOM   2093  H   ALA A 131      40.154  33.153  18.883  1.00  0.00              
ATOM   2094  HA  ALA A 131      41.461  30.986  20.226  1.00  0.00              
ATOM   2095 1HB  ALA A 131      42.655  30.667  18.093  1.00  0.00              
ATOM   2096 2HB  ALA A 131      40.908  30.894  17.843  1.00  0.00              
ATOM   2097 3HB  ALA A 131      42.035  32.231  17.517  1.00  0.00              
ATOM   2098  N   LEU A 132      43.185  33.754  19.798  1.00  0.00              
ATOM   2099  CA  LEU A 132      44.344  34.505  20.280  1.00  0.00              
ATOM   2100  C   LEU A 132      44.465  34.453  21.796  1.00  0.00              
ATOM   2101  O   LEU A 132      45.553  34.212  22.331  1.00  0.00              
ATOM   2102  CB  LEU A 132      44.262  35.962  19.808  1.00  0.00              
ATOM   2103  CG  LEU A 132      45.420  36.861  20.259  1.00  0.00              
ATOM   2104  CD1 LEU A 132      46.726  36.379  19.642  1.00  0.00              
ATOM   2105  CD2 LEU A 132      45.133  38.301  19.859  1.00  0.00              
ATOM   2106  H   LEU A 132      42.506  34.219  19.212  1.00  0.00              
ATOM   2107  HA  LEU A 132      45.257  34.058  19.888  1.00  0.00              
ATOM   2108 1HB  LEU A 132      44.310  35.803  18.732  1.00  0.00              
ATOM   2109 2HB  LEU A 132      43.305  36.417  20.066  1.00  0.00              
ATOM   2110  HG  LEU A 132      45.458  36.819  21.348  1.00  0.00              
ATOM   2111 1HD1 LEU A 132      47.543  37.023  19.969  1.00  0.00              
ATOM   2112 2HD1 LEU A 132      46.923  35.355  19.961  1.00  0.00              
ATOM   2113 3HD1 LEU A 132      46.649  36.414  18.556  1.00  0.00              
ATOM   2114 1HD2 LEU A 132      45.957  38.938  20.181  1.00  0.00              
ATOM   2115 2HD2 LEU A 132      45.027  38.363  18.776  1.00  0.00              
ATOM   2116 3HD2 LEU A 132      44.210  38.634  20.334  1.00  0.00              
ATOM   2117  N   ALA A 133      43.351  34.693  22.483  1.00  0.00              
ATOM   2118  CA  ALA A 133      43.331  34.611  23.935  1.00  0.00              
ATOM   2119  C   ALA A 133      43.678  33.223  24.451  1.00  0.00              
ATOM   2120  O   ALA A 133      44.507  33.072  25.344  1.00  0.00              
ATOM   2121  CB  ALA A 133      41.968  35.039  24.458  1.00  0.00              
ATOM   2122  H   ALA A 133      42.503  34.937  21.993  1.00  0.00              
ATOM   2123  HA  ALA A 133      44.089  35.285  24.334  1.00  0.00              
ATOM   2124 1HB  ALA A 133      41.965  34.988  25.547  1.00  0.00              
ATOM   2125 2HB  ALA A 133      41.761  36.062  24.143  1.00  0.00              
ATOM   2126 3HB  ALA A 133      41.201  34.375  24.063  1.00  0.00              
ATOM   2127  N   CYS A 134      43.045  32.207  23.870  1.00  0.00              
ATOM   2128  CA  CYS A 134      43.274  30.819  24.265  1.00  0.00              
ATOM   2129  C   CYS A 134      44.660  30.347  23.815  1.00  0.00              
ATOM   2130  O   CYS A 134      45.193  29.362  24.322  1.00  0.00              
ATOM   2131  CB  CYS A 134      42.175  30.068  23.512  1.00  0.00              
ATOM   2132  SG  CYS A 134      40.495  30.444  24.067  1.00  0.00              
ATOM   2133  H   CYS A 134      42.385  32.407  23.132  1.00  0.00              
ATOM   2134  HA  CYS A 134      43.145  30.645  25.333  1.00  0.00              
ATOM   2135 1HB  CYS A 134      42.206  30.318  22.451  1.00  0.00              
ATOM   2136 2HB  CYS A 134      42.301  28.993  23.637  1.00  0.00              
ATOM   2137  HG  CYS A 134      40.670  30.041  25.322  1.00  0.00              
ATOM   2138  N   ALA A 135      45.253  31.080  22.882  1.00  0.00              
ATOM   2139  CA  ALA A 135      46.624  30.838  22.473  1.00  0.00              
ATOM   2140  C   ALA A 135      47.684  31.582  23.259  1.00  0.00              
ATOM   2141  O   ALA A 135      48.865  31.524  22.914  1.00  0.00              
ATOM   2142  CB  ALA A 135      46.767  31.168  20.994  1.00  0.00              
ATOM   2143  H   ALA A 135      44.734  31.829  22.446  1.00  0.00              
ATOM   2144  HA  ALA A 135      46.854  29.784  22.629  1.00  0.00              
ATOM   2145 1HB  ALA A 135      47.785  30.953  20.671  1.00  0.00              
ATOM   2146 2HB  ALA A 135      46.068  30.563  20.416  1.00  0.00              
ATOM   2147 3HB  ALA A 135      46.552  32.223  20.835  1.00  0.00              
ATOM   2148  N   ALA A 136      47.275  32.295  24.305  1.00  0.00              
ATOM   2149  CA  ALA A 136      48.228  33.063  25.117  1.00  0.00              
ATOM   2150  C   ALA A 136      49.195  32.180  25.930  1.00  0.00              
ATOM   2151  O   ALA A 136      50.399  32.439  25.939  1.00  0.00              
ATOM   2152  CB  ALA A 136      47.469  33.998  26.046  1.00  0.00              
ATOM   2153  H   ALA A 136      46.296  32.312  24.549  1.00  0.00              
ATOM   2154  HA  ALA A 136      48.855  33.657  24.451  1.00  0.00              
ATOM   2155 1HB  ALA A 136      48.179  34.583  26.631  1.00  0.00              
ATOM   2156 2HB  ALA A 136      46.844  34.670  25.457  1.00  0.00              
ATOM   2157 3HB  ALA A 136      46.842  33.413  26.717  1.00  0.00              
ATOM   2158  N   PRO A 137      48.681  31.136  26.616  1.00  0.00              
ATOM   2159  CA  PRO A 137      49.616  30.397  27.475  1.00  0.00              
ATOM   2160  C   PRO A 137      50.829  29.848  26.719  1.00  0.00              
ATOM   2161  O   PRO A 137      51.953  30.007  27.200  1.00  0.00              
ATOM   2162  CB  PRO A 137      48.756  29.270  28.058  1.00  0.00              
ATOM   2163  CG  PRO A 137      47.372  29.824  28.064  1.00  0.00              
ATOM   2164  CD  PRO A 137      47.271  30.661  26.817  1.00  0.00              
ATOM   2165  HA  PRO A 137      50.061  31.026  28.259  1.00  0.00              
ATOM   2166 1HB  PRO A 137      48.817  28.359  27.445  1.00  0.00              
ATOM   2167 2HB  PRO A 137      49.081  28.998  29.073  1.00  0.00              
ATOM   2168 1HG  PRO A 137      46.622  29.020  28.063  1.00  0.00              
ATOM   2169 2HG  PRO A 137      47.192  30.431  28.964  1.00  0.00              
ATOM   2170 1HD  PRO A 137      46.922  30.078  25.952  1.00  0.00              
ATOM   2171 2HD  PRO A 137      46.576  31.505  26.938  1.00  0.00              
ATOM   2172  N   PRO A 138      50.602  29.222  25.564  1.00  0.00              
ATOM   2173  CA  PRO A 138      51.690  28.751  24.700  1.00  0.00              
ATOM   2174  C   PRO A 138      52.716  29.847  24.432  1.00  0.00              
ATOM   2175  O   PRO A 138      53.916  29.586  24.348  1.00  0.00              
ATOM   2176  CB  PRO A 138      50.981  28.307  23.417  1.00  0.00              
ATOM   2177  CG  PRO A 138      49.616  27.909  23.865  1.00  0.00              
ATOM   2178  CD  PRO A 138      49.249  28.891  24.946  1.00  0.00              
ATOM   2179  HA  PRO A 138      52.270  27.934  25.152  1.00  0.00              
ATOM   2180 1HB  PRO A 138      50.936  29.122  22.678  1.00  0.00              
ATOM   2181 2HB  PRO A 138      51.503  27.466  22.937  1.00  0.00              
ATOM   2182 1HG  PRO A 138      48.897  27.950  23.034  1.00  0.00              
ATOM   2183 2HG  PRO A 138      49.608  26.878  24.248  1.00  0.00              
ATOM   2184 1HD  PRO A 138      48.766  29.793  24.543  1.00  0.00              
ATOM   2185 2HD  PRO A 138      48.557  28.458  25.683  1.00  0.00              
ATOM   2186  N   LEU A 139      52.237  31.081  24.330  1.00  0.00              
ATOM   2187  CA  LEU A 139      53.086  32.203  23.948  1.00  0.00              
ATOM   2188  C   LEU A 139      54.118  32.514  25.024  1.00  0.00              
ATOM   2189  O   LEU A 139      55.156  33.115  24.747  1.00  0.00              
ATOM   2190  CB  LEU A 139      52.227  33.442  23.662  1.00  0.00              
ATOM   2191  CG  LEU A 139      52.977  34.627  23.042  1.00  0.00              
ATOM   2192  CD1 LEU A 139      53.622  34.207  21.728  1.00  0.00              
ATOM   2193  CD2 LEU A 139      52.010  35.782  22.823  1.00  0.00              
ATOM   2194  H   LEU A 139      51.259  31.247  24.523  1.00  0.00              
ATOM   2195  HA  LEU A 139      53.646  31.947  23.050  1.00  0.00              
ATOM   2196 1HB  LEU A 139      51.537  33.015  22.936  1.00  0.00              
ATOM   2197 2HB  LEU A 139      51.673  33.761  24.545  1.00  0.00              
ATOM   2198  HG  LEU A 139      53.725  34.951  23.766  1.00  0.00              
ATOM   2199 1HD1 LEU A 139      54.152  35.056  21.295  1.00  0.00              
ATOM   2200 2HD1 LEU A 139      54.326  33.396  21.912  1.00  0.00              
ATOM   2201 3HD1 LEU A 139      52.851  33.870  21.036  1.00  0.00              
ATOM   2202 1HD2 LEU A 139      52.545  36.625  22.383  1.00  0.00              
ATOM   2203 2HD2 LEU A 139      51.212  35.467  22.151  1.00  0.00              
ATOM   2204 3HD2 LEU A 139      51.582  36.085  23.779  1.00  0.00              
ATOM   2205  N   VAL A 140      53.828  32.100  26.253  1.00  0.00              
ATOM   2206  CA  VAL A 140      54.768  32.258  27.356  1.00  0.00              
ATOM   2207  C   VAL A 140      55.230  30.892  27.849  1.00  0.00              
ATOM   2208  O   VAL A 140      56.161  30.793  28.649  1.00  0.00              
ATOM   2209  CB  VAL A 140      54.148  33.041  28.529  1.00  0.00              
ATOM   2210  CG1 VAL A 140      53.752  34.441  28.083  1.00  0.00              
ATOM   2211  CG2 VAL A 140      52.943  32.300  29.088  1.00  0.00              
ATOM   2212  H   VAL A 140      52.933  31.665  26.427  1.00  0.00              
ATOM   2213  HA  VAL A 140      55.674  32.772  27.035  1.00  0.00              
ATOM   2214  HB  VAL A 140      54.880  33.109  29.334  1.00  0.00              
ATOM   2215 1HG1 VAL A 140      53.316  34.981  28.925  1.00  0.00              
ATOM   2216 2HG1 VAL A 140      54.634  34.974  27.729  1.00  0.00              
ATOM   2217 3HG1 VAL A 140      53.020  34.373  27.279  1.00  0.00              
ATOM   2218 1HG2 VAL A 140      52.519  32.867  29.915  1.00  0.00              
ATOM   2219 2HG2 VAL A 140      52.194  32.183  28.304  1.00  0.00              
ATOM   2220 3HG2 VAL A 140      53.253  31.317  29.443  1.00  0.00              
ATOM   2221  N   GLY A 141      54.574  29.842  27.367  1.00  0.00              
ATOM   2222  CA  GLY A 141      54.875  28.484  27.805  1.00  0.00              
ATOM   2223  C   GLY A 141      56.337  28.142  27.549  1.00  0.00              
ATOM   2224  O   GLY A 141      56.945  27.376  28.297  1.00  0.00              
ATOM   2225  H   GLY A 141      53.849  29.988  26.680  1.00  0.00              
ATOM   2226 1HA  GLY A 141      54.669  28.400  28.872  1.00  0.00              
ATOM   2227 2HA  GLY A 141      54.243  27.785  27.258  1.00  0.00              
ATOM   2228  N   TRP A 142      56.897  28.715  26.489  1.00  0.00              
ATOM   2229  CA  TRP A 142      58.286  28.460  26.124  1.00  0.00              
ATOM   2230  C   TRP A 142      59.210  28.607  27.326  1.00  0.00              
ATOM   2231  O   TRP A 142      60.204  27.892  27.449  1.00  0.00              
ATOM   2232  CB  TRP A 142      58.725  29.407  25.006  1.00  0.00              
ATOM   2233  CG  TRP A 142      58.963  30.812  25.470  1.00  0.00              
ATOM   2234  CD1 TRP A 142      58.022  31.783  25.643  1.00  0.00              
ATOM   2235  CD2 TRP A 142      60.220  31.402  25.822  1.00  0.00              
ATOM   2236  NE1 TRP A 142      58.615  32.942  26.079  1.00  0.00              
ATOM   2237  CE2 TRP A 142      59.965  32.733  26.198  1.00  0.00              
ATOM   2238  CE3 TRP A 142      61.538  30.931  25.856  1.00  0.00              
ATOM   2239  CZ2 TRP A 142      60.972  33.597  26.599  1.00  0.00              
ATOM   2240  CZ3 TRP A 142      62.547  31.797  26.260  1.00  0.00              
ATOM   2241  CH2 TRP A 142      62.272  33.092  26.621  1.00  0.00              
ATOM   2242  H   TRP A 142      56.347  29.344  25.922  1.00  0.00              
ATOM   2243  HA  TRP A 142      58.393  27.433  25.774  1.00  0.00              
ATOM   2244 1HB  TRP A 142      59.660  29.062  24.565  1.00  0.00              
ATOM   2245 2HB  TRP A 142      57.957  29.458  24.234  1.00  0.00              
ATOM   2246  HD1 TRP A 142      56.991  31.515  25.422  1.00  0.00              
ATOM   2247  HE1 TRP A 142      58.135  33.809  26.278  1.00  0.00              
ATOM   2248  HE3 TRP A 142      61.812  29.912  25.582  1.00  0.00              
ATOM   2249  HZ2 TRP A 142      60.709  34.618  26.878  1.00  0.00              
ATOM   2250  HZ3 TRP A 142      63.569  31.419  26.281  1.00  0.00              
ATOM   2251  HH2 TRP A 142      63.092  33.739  26.932  1.00  0.00              
ATOM   2252  N   SER A 143      58.876  29.540  28.212  1.00  0.00              
ATOM   2253  CA  SER A 143      59.672  29.779  29.410  1.00  0.00              
ATOM   2254  C   SER A 143      59.004  29.223  30.660  1.00  0.00              
ATOM   2255  O   SER A 143      59.677  28.838  31.616  1.00  0.00              
ATOM   2256  CB  SER A 143      59.929  31.265  29.570  1.00  0.00              
ATOM   2257  OG  SER A 143      58.739  31.997  29.669  1.00  0.00              
ATOM   2258  H   SER A 143      58.050  30.098  28.050  1.00  0.00              
ATOM   2259  HA  SER A 143      60.689  29.389  29.339  1.00  0.00              
ATOM   2260 1HB  SER A 143      60.517  31.420  30.475  1.00  0.00              
ATOM   2261 2HB  SER A 143      60.492  31.617  28.707  1.00  0.00              
ATOM   2262  HG  SER A 143      58.945  32.930  29.769  1.00  0.00              
ATOM   2263  N   ARG A 144      57.676  29.184  30.648  1.00  0.00              
ATOM   2264  CA  ARG A 144      56.914  28.659  31.775  1.00  0.00              
ATOM   2265  C   ARG A 144      55.857  27.681  31.278  1.00  0.00              
ATOM   2266  O   ARG A 144      54.682  28.029  31.161  1.00  0.00              
ATOM   2267  CB  ARG A 144      56.307  29.760  32.632  1.00  0.00              
ATOM   2268  CG  ARG A 144      57.316  30.655  33.333  1.00  0.00              
ATOM   2269  CD  ARG A 144      58.118  29.971  34.379  1.00  0.00              
ATOM   2270  NE  ARG A 144      59.040  30.839  35.095  1.00  0.00              
ATOM   2271  CZ  ARG A 144      60.299  31.110  34.700  1.00  0.00              
ATOM   2272  NH1 ARG A 144      60.804  30.557  33.619  1.00  0.00              
ATOM   2273  NH2 ARG A 144      61.023  31.930  35.442  1.00  0.00              
ATOM   2274  H   ARG A 144      57.181  29.528  29.837  1.00  0.00              
ATOM   2275  HA  ARG A 144      57.575  28.106  32.442  1.00  0.00              
ATOM   2276 1HB  ARG A 144      55.683  30.367  31.976  1.00  0.00              
ATOM   2277 2HB  ARG A 144      55.681  29.273  33.379  1.00  0.00              
ATOM   2278 1HG  ARG A 144      58.006  31.052  32.587  1.00  0.00              
ATOM   2279 2HG  ARG A 144      56.780  31.479  33.805  1.00  0.00              
ATOM   2280 1HD  ARG A 144      57.443  29.535  35.114  1.00  0.00              
ATOM   2281 2HD  ARG A 144      58.707  29.182  33.914  1.00  0.00              
ATOM   2282  HE  ARG A 144      58.904  31.353  35.955  1.00  0.00              
ATOM   2283 1HH1 ARG A 144      60.243  29.919  33.073  1.00  0.00              
ATOM   2284 2HH1 ARG A 144      61.749  30.773  33.340  1.00  0.00              
ATOM   2285 1HH2 ARG A 144      60.625  32.332  36.280  1.00  0.00              
ATOM   2286 2HH2 ARG A 144      61.969  32.149  35.169  1.00  0.00              
ATOM   2287  N   TYR A 145      56.282  26.456  30.988  1.00  0.00              
ATOM   2288  CA  TYR A 145      55.385  25.443  30.444  1.00  0.00              
ATOM   2289  C   TYR A 145      54.314  25.077  31.463  1.00  0.00              
ATOM   2290  O   TYR A 145      54.598  24.937  32.653  1.00  0.00              
ATOM   2291  CB  TYR A 145      56.168  24.196  30.027  1.00  0.00              
ATOM   2292  CG  TYR A 145      57.156  24.438  28.907  1.00  0.00              
ATOM   2293  CD1 TYR A 145      58.505  24.619  29.174  1.00  0.00              
ATOM   2294  CD2 TYR A 145      56.737  24.484  27.586  1.00  0.00              
ATOM   2295  CE1 TYR A 145      59.412  24.841  28.156  1.00  0.00              
ATOM   2296  CE2 TYR A 145      57.634  24.704  26.560  1.00  0.00              
ATOM   2297  CZ  TYR A 145      58.972  24.883  26.849  1.00  0.00              
ATOM   2298  OH  TYR A 145      59.870  25.102  25.830  1.00  0.00              
ATOM   2299  H   TYR A 145      57.250  26.220  31.149  1.00  0.00              
ATOM   2300  HA  TYR A 145      54.868  25.838  29.568  1.00  0.00              
ATOM   2301 1HB  TYR A 145      56.699  23.839  30.910  1.00  0.00              
ATOM   2302 2HB  TYR A 145      55.440  23.449  29.713  1.00  0.00              
ATOM   2303  HD1 TYR A 145      58.846  24.585  30.210  1.00  0.00              
ATOM   2304  HD2 TYR A 145      55.679  24.343  27.365  1.00  0.00              
ATOM   2305  HE1 TYR A 145      60.469  24.982  28.381  1.00  0.00              
ATOM   2306  HE2 TYR A 145      57.285  24.738  25.528  1.00  0.00              
ATOM   2307  HH  TYR A 145      60.440  25.858  25.988  1.00  0.00              
ATOM   2308  N   ILE A 146      53.082  24.923  30.990  1.00  0.00              
ATOM   2309  CA  ILE A 146      51.942  24.719  31.875  1.00  0.00              
ATOM   2310  C   ILE A 146      51.569  23.243  31.934  1.00  0.00              
ATOM   2311  O   ILE A 146      51.051  22.684  30.967  1.00  0.00              
ATOM   2312  CB  ILE A 146      50.717  25.535  31.423  1.00  0.00              
ATOM   2313  CG1 ILE A 146      51.081  27.016  31.292  1.00  0.00              
ATOM   2314  CG2 ILE A 146      49.565  25.351  32.400  1.00  0.00              
ATOM   2315  CD1 ILE A 146      51.588  27.636  32.574  1.00  0.00              
ATOM   2316  H   ILE A 146      52.932  24.947  29.992  1.00  0.00              
ATOM   2317  HA  ILE A 146      52.198  24.987  32.899  1.00  0.00              
ATOM   2318  HB  ILE A 146      50.411  25.198  30.433  1.00  0.00              
ATOM   2319 1HG1 ILE A 146      51.848  27.094  30.523  1.00  0.00              
ATOM   2320 2HG1 ILE A 146      50.184  27.542  30.965  1.00  0.00              
ATOM   2321 1HG2 ILE A 146      48.708  25.935  32.066  1.00  0.00              
ATOM   2322 2HG2 ILE A 146      49.291  24.297  32.445  1.00  0.00              
ATOM   2323 3HG2 ILE A 146      49.871  25.689  33.390  1.00  0.00              
ATOM   2324 1HD1 ILE A 146      51.825  28.686  32.403  1.00  0.00              
ATOM   2325 2HD1 ILE A 146      50.820  27.559  33.345  1.00  0.00              
ATOM   2326 3HD1 ILE A 146      52.484  27.112  32.903  1.00  0.00              
ATOM   2327  N   PRO A 147      51.835  22.616  33.075  1.00  0.00              
ATOM   2328  CA  PRO A 147      51.416  21.239  33.309  1.00  0.00              
ATOM   2329  C   PRO A 147      49.906  21.147  33.486  1.00  0.00              
ATOM   2330  O   PRO A 147      49.279  22.051  34.039  1.00  0.00              
ATOM   2331  CB  PRO A 147      52.172  20.827  34.576  1.00  0.00              
ATOM   2332  CG  PRO A 147      52.340  22.097  35.338  1.00  0.00              
ATOM   2333  CD  PRO A 147      52.538  23.165  34.295  1.00  0.00              
ATOM   2334  HA  PRO A 147      51.643  20.576  32.462  1.00  0.00              
ATOM   2335 1HB  PRO A 147      51.607  20.085  35.159  1.00  0.00              
ATOM   2336 2HB  PRO A 147      53.145  20.375  34.335  1.00  0.00              
ATOM   2337 1HG  PRO A 147      51.457  22.309  35.958  1.00  0.00              
ATOM   2338 2HG  PRO A 147      53.204  22.043  36.016  1.00  0.00              
ATOM   2339 1HD  PRO A 147      52.102  24.128  34.598  1.00  0.00              
ATOM   2340 2HD  PRO A 147      53.601  23.347  34.082  1.00  0.00              
ATOM   2341  N   GLU A 148      49.326  20.048  33.015  1.00  0.00              
ATOM   2342  CA  GLU A 148      47.881  19.858  33.074  1.00  0.00              
ATOM   2343  C   GLU A 148      47.145  21.119  32.640  1.00  0.00              
ATOM   2344  O   GLU A 148      46.340  21.670  33.391  1.00  0.00              
ATOM   2345  CB  GLU A 148      47.450  19.457  34.487  1.00  0.00              
ATOM   2346  CG  GLU A 148      47.770  18.016  34.856  1.00  0.00              
ATOM   2347  CD  GLU A 148      47.065  17.049  33.946  1.00  0.00              
ATOM   2348  OE1 GLU A 148      45.880  17.191  33.764  1.00  0.00              
ATOM   2349  OE2 GLU A 148      47.729  16.239  33.344  1.00  0.00              
ATOM   2350  H   GLU A 148      49.901  19.325  32.606  1.00  0.00              
ATOM   2351  HA  GLU A 148      47.583  19.070  32.382  1.00  0.00              
ATOM   2352 1HB  GLU A 148      47.959  20.130  35.178  1.00  0.00              
ATOM   2353 2HB  GLU A 148      46.374  19.617  34.549  1.00  0.00              
ATOM   2354 1HG  GLU A 148      48.837  17.796  34.861  1.00  0.00              
ATOM   2355 2HG  GLU A 148      47.375  17.917  35.866  1.00  0.00              
ATOM   2356  N   GLY A 149      47.424  21.571  31.422  1.00  0.00              
ATOM   2357  CA  GLY A 149      46.783  22.765  30.882  1.00  0.00              
ATOM   2358  C   GLY A 149      47.398  23.179  29.552  1.00  0.00              
ATOM   2359  O   GLY A 149      48.259  22.484  29.011  1.00  0.00              
ATOM   2360  H   GLY A 149      48.098  21.076  30.856  1.00  0.00              
ATOM   2361 1HA  GLY A 149      45.723  22.562  30.731  1.00  0.00              
ATOM   2362 2HA  GLY A 149      46.898  23.583  31.592  1.00  0.00              
ATOM   2363  N   MET A 150      46.951  24.315  29.028  1.00  0.00              
ATOM   2364  CA  MET A 150      47.412  24.793  27.729  1.00  0.00              
ATOM   2365  C   MET A 150      48.920  25.010  27.750  1.00  0.00              
ATOM   2366  O   MET A 150      49.420  25.894  28.445  1.00  0.00              
ATOM   2367  CB  MET A 150      46.692  26.086  27.351  1.00  0.00              
ATOM   2368  CG  MET A 150      45.207  25.918  27.061  1.00  0.00              
ATOM   2369  SD  MET A 150      44.401  27.475  26.636  1.00  0.00              
ATOM   2370  CE  MET A 150      43.924  28.063  28.258  1.00  0.00              
ATOM   2371  H   MET A 150      46.275  24.862  29.542  1.00  0.00              
ATOM   2372  HA  MET A 150      47.209  24.045  26.964  1.00  0.00              
ATOM   2373 1HB  MET A 150      46.825  26.778  28.181  1.00  0.00              
ATOM   2374 2HB  MET A 150      47.192  26.480  26.465  1.00  0.00              
ATOM   2375 1HG  MET A 150      45.099  25.221  26.231  1.00  0.00              
ATOM   2376 2HG  MET A 150      44.733  25.502  27.950  1.00  0.00              
ATOM   2377 1HE  MET A 150      43.412  29.021  28.163  1.00  0.00              
ATOM   2378 2HE  MET A 150      43.256  27.339  28.726  1.00  0.00              
ATOM   2379 3HE  MET A 150      44.814  28.188  28.876  1.00  0.00              
ATOM   2380  N   GLN A 151      49.639  24.198  26.982  1.00  0.00              
ATOM   2381  CA  GLN A 151      51.097  24.208  27.012  1.00  0.00              
ATOM   2382  C   GLN A 151      51.646  24.337  25.597  1.00  0.00              
ATOM   2383  O   GLN A 151      51.124  23.732  24.661  1.00  0.00              
ATOM   2384  CB  GLN A 151      51.637  22.936  27.670  1.00  0.00              
ATOM   2385  CG  GLN A 151      53.153  22.864  27.735  1.00  0.00              
ATOM   2386  CD  GLN A 151      53.644  21.589  28.394  1.00  0.00              
ATOM   2387  OE1 GLN A 151      52.919  20.951  29.162  1.00  0.00              
ATOM   2388  NE2 GLN A 151      54.883  21.211  28.100  1.00  0.00              
ATOM   2389  H   GLN A 151      49.164  23.557  26.363  1.00  0.00              
ATOM   2390  HA  GLN A 151      51.445  25.077  27.571  1.00  0.00              
ATOM   2391 1HB  GLN A 151      51.222  22.902  28.678  1.00  0.00              
ATOM   2392 2HB  GLN A 151      51.253  22.095  27.092  1.00  0.00              
ATOM   2393 1HG  GLN A 151      53.790  23.063  26.874  1.00  0.00              
ATOM   2394 2HG  GLN A 151      53.248  23.681  28.451  1.00  0.00              
ATOM   2395 1HE2 GLN A 151      55.262  20.378  28.504  1.00  0.00              
ATOM   2396 2HE2 GLN A 151      55.438  21.759  27.473  1.00  0.00              
ATOM   2397  N   CYS A 152      52.703  25.128  25.447  1.00  0.00              
ATOM   2398  CA  CYS A 152      53.377  25.271  24.163  1.00  0.00              
ATOM   2399  C   CYS A 152      53.726  23.897  23.607  1.00  0.00              
ATOM   2400  O   CYS A 152      54.336  23.076  24.293  1.00  0.00              
ATOM   2401  CB  CYS A 152      54.642  26.052  24.520  1.00  0.00              
ATOM   2402  SG  CYS A 152      55.658  26.524  23.100  1.00  0.00              
ATOM   2403  H   CYS A 152      53.048  25.643  26.244  1.00  0.00              
ATOM   2404  HA  CYS A 152      52.806  25.849  23.436  1.00  0.00              
ATOM   2405 1HB  CYS A 152      54.381  26.981  25.027  1.00  0.00              
ATOM   2406 2HB  CYS A 152      55.285  25.453  25.165  1.00  0.00              
ATOM   2407  HG  CYS A 152      54.717  27.233  22.485  1.00  0.00              
ATOM   2408  N   SER A 153      53.336  23.651  22.361  1.00  0.00              
ATOM   2409  CA  SER A 153      53.349  22.303  21.806  1.00  0.00              
ATOM   2410  C   SER A 153      54.765  21.743  21.754  1.00  0.00              
ATOM   2411  O   SER A 153      54.967  20.532  21.847  1.00  0.00              
ATOM   2412  CB  SER A 153      52.730  22.303  20.422  1.00  0.00              
ATOM   2413  OG  SER A 153      53.464  23.080  19.516  1.00  0.00              
ATOM   2414  H   SER A 153      53.022  24.418  21.784  1.00  0.00              
ATOM   2415  HA  SER A 153      52.695  21.610  22.336  1.00  0.00              
ATOM   2416 1HB  SER A 153      52.691  21.276  20.058  1.00  0.00              
ATOM   2417 2HB  SER A 153      51.718  22.700  20.492  1.00  0.00              
ATOM   2418  HG  SER A 153      54.254  22.602  19.252  1.00  0.00              
ATOM   2419  N   CYS A 154      55.742  22.631  21.605  1.00  0.00              
ATOM   2420  CA  CYS A 154      57.133  22.221  21.458  1.00  0.00              
ATOM   2421  C   CYS A 154      57.701  21.745  22.789  1.00  0.00              
ATOM   2422  O   CYS A 154      58.783  21.160  22.839  1.00  0.00              
ATOM   2423  CB  CYS A 154      57.819  23.511  21.006  1.00  0.00              
ATOM   2424  SG  CYS A 154      58.131  24.699  22.333  1.00  0.00              
ATOM   2425  H   CYS A 154      55.515  23.615  21.593  1.00  0.00              
ATOM   2426  HA  CYS A 154      57.282  21.460  20.692  1.00  0.00              
ATOM   2427 1HB  CYS A 154      58.791  23.287  20.565  1.00  0.00              
ATOM   2428 2HB  CYS A 154      57.199  24.030  20.275  1.00  0.00              
ATOM   2429  N   GLY A 155      56.965  22.001  23.865  1.00  0.00              
ATOM   2430  CA  GLY A 155      57.341  21.508  25.185  1.00  0.00              
ATOM   2431  C   GLY A 155      56.573  20.241  25.539  1.00  0.00              
ATOM   2432  O   GLY A 155      56.688  19.723  26.650  1.00  0.00              
ATOM   2433  H   GLY A 155      56.123  22.550  23.767  1.00  0.00              
ATOM   2434 1HA  GLY A 155      58.409  21.289  25.192  1.00  0.00              
ATOM   2435 2HA  GLY A 155      57.123  22.275  25.927  1.00  0.00              
ATOM   2436  N   ILE A 156      55.789  19.745  24.587  1.00  0.00              
ATOM   2437  CA  ILE A 156      55.051  18.502  24.773  1.00  0.00              
ATOM   2438  C   ILE A 156      55.668  17.369  23.963  1.00  0.00              
ATOM   2439  O   ILE A 156      55.464  17.276  22.753  1.00  0.00              
ATOM   2440  CB  ILE A 156      53.571  18.658  24.376  1.00  0.00              
ATOM   2441  CG1 ILE A 156      52.911  19.765  25.202  1.00  0.00              
ATOM   2442  CG2 ILE A 156      52.831  17.341  24.555  1.00  0.00              
ATOM   2443  CD1 ILE A 156      51.519  20.126  24.735  1.00  0.00              
ATOM   2444  H   ILE A 156      55.701  20.243  23.713  1.00  0.00              
ATOM   2445  HA  ILE A 156      55.115  18.168  25.808  1.00  0.00              
ATOM   2446  HB  ILE A 156      53.514  18.967  23.333  1.00  0.00              
ATOM   2447 1HG1 ILE A 156      52.869  19.419  26.234  1.00  0.00              
ATOM   2448 2HG1 ILE A 156      53.554  20.643  25.139  1.00  0.00              
ATOM   2449 1HG2 ILE A 156      51.787  17.469  24.271  1.00  0.00              
ATOM   2450 2HG2 ILE A 156      53.287  16.578  23.926  1.00  0.00              
ATOM   2451 3HG2 ILE A 156      52.887  17.031  25.599  1.00  0.00              
ATOM   2452 1HD1 ILE A 156      51.116  20.917  25.368  1.00  0.00              
ATOM   2453 2HD1 ILE A 156      51.559  20.474  23.702  1.00  0.00              
ATOM   2454 3HD1 ILE A 156      50.874  19.251  24.798  1.00  0.00              
ATOM   2455  N   ASP A 157      56.424  16.510  24.638  1.00  0.00              
ATOM   2456  CA  ASP A 157      57.145  15.433  23.969  1.00  0.00              
ATOM   2457  C   ASP A 157      56.244  14.225  23.750  1.00  0.00              
ATOM   2458  O   ASP A 157      55.134  14.162  24.277  1.00  0.00              
ATOM   2459  CB  ASP A 157      58.380  15.030  24.777  1.00  0.00              
ATOM   2460  CG  ASP A 157      59.479  14.367  23.958  1.00  0.00              
ATOM   2461  OD1 ASP A 157      59.309  14.235  22.769  1.00  0.00              
ATOM   2462  OD2 ASP A 157      60.538  14.142  24.493  1.00  0.00              
ATOM   2463  H   ASP A 157      56.501  16.604  25.641  1.00  0.00              
ATOM   2464  HA  ASP A 157      57.468  15.764  22.981  1.00  0.00              
ATOM   2465 1HB  ASP A 157      58.805  15.848  25.359  1.00  0.00              
ATOM   2466 2HB  ASP A 157      57.937  14.295  25.450  1.00  0.00              
ATOM   2467  N   TYR A 158      56.729  13.266  22.968  1.00  0.00              
ATOM   2468  CA  TYR A 158      55.973  12.051  22.687  1.00  0.00              
ATOM   2469  C   TYR A 158      56.509  10.868  23.482  1.00  0.00              
ATOM   2470  O   TYR A 158      55.769   9.939  23.805  1.00  0.00              
ATOM   2471  CB  TYR A 158      56.007  11.735  21.190  1.00  0.00              
ATOM   2472  CG  TYR A 158      55.589  12.892  20.309  1.00  0.00              
ATOM   2473  CD1 TYR A 158      56.517  13.825  19.870  1.00  0.00              
ATOM   2474  CD2 TYR A 158      54.267  13.047  19.919  1.00  0.00              
ATOM   2475  CE1 TYR A 158      56.140  14.884  19.066  1.00  0.00              
ATOM   2476  CE2 TYR A 158      53.879  14.101  19.115  1.00  0.00              
ATOM   2477  CZ  TYR A 158      54.819  15.018  18.690  1.00  0.00              
ATOM   2478  OH  TYR A 158      54.437  16.069  17.889  1.00  0.00              
ATOM   2479  H   TYR A 158      57.645  13.381  22.558  1.00  0.00              
ATOM   2480  HA  TYR A 158      54.934  12.183  22.991  1.00  0.00              
ATOM   2481 1HB  TYR A 158      57.029  11.443  20.945  1.00  0.00              
ATOM   2482 2HB  TYR A 158      55.338  10.892  21.023  1.00  0.00              
ATOM   2483  HD1 TYR A 158      57.558  13.713  20.170  1.00  0.00              
ATOM   2484  HD2 TYR A 158      53.529  12.319  20.258  1.00  0.00              
ATOM   2485  HE1 TYR A 158      56.879  15.609  18.728  1.00  0.00              
ATOM   2486  HE2 TYR A 158      52.834  14.205  18.820  1.00  0.00              
ATOM   2487  HH  TYR A 158      53.496  16.076  17.701  1.00  0.00              
ATOM   2488  N   TYR A 159      57.800  10.907  23.794  1.00  0.00              
ATOM   2489  CA  TYR A 159      58.450   9.812  24.504  1.00  0.00              
ATOM   2490  C   TYR A 159      58.892  10.244  25.896  1.00  0.00              
ATOM   2491  O   TYR A 159      59.391   9.435  26.678  1.00  0.00              
ATOM   2492  CB  TYR A 159      59.652   9.297  23.708  1.00  0.00              
ATOM   2493  CG  TYR A 159      60.708  10.347  23.445  1.00  0.00              
ATOM   2494  CD1 TYR A 159      61.720  10.586  24.363  1.00  0.00              
ATOM   2495  CD2 TYR A 159      60.691  11.095  22.277  1.00  0.00              
ATOM   2496  CE1 TYR A 159      62.687  11.544  24.128  1.00  0.00              
ATOM   2497  CE2 TYR A 159      61.654  12.055  22.031  1.00  0.00              
ATOM   2498  CZ  TYR A 159      62.650  12.277  22.959  1.00  0.00              
ATOM   2499  OH  TYR A 159      63.612  13.231  22.718  1.00  0.00              
ATOM   2500  H   TYR A 159      58.345  11.716  23.533  1.00  0.00              
ATOM   2501  HA  TYR A 159      57.746   8.990  24.641  1.00  0.00              
ATOM   2502 1HB  TYR A 159      60.089   8.476  24.279  1.00  0.00              
ATOM   2503 2HB  TYR A 159      59.272   8.918  22.760  1.00  0.00              
ATOM   2504  HD1 TYR A 159      61.743  10.003  25.284  1.00  0.00              
ATOM   2505  HD2 TYR A 159      59.901  10.915  21.548  1.00  0.00              
ATOM   2506  HE1 TYR A 159      63.476  11.721  24.859  1.00  0.00              
ATOM   2507  HE2 TYR A 159      61.622  12.633  21.107  1.00  0.00              
ATOM   2508  HH  TYR A 159      63.429  13.759  21.937  1.00  0.00              
ATOM   2509  N   THR A 160      58.746  11.600  26.306  1.00  0.00              
ATOM   2510  CA  THR A 160      59.102  11.844  27.699  1.00  0.00              
ATOM   2511  C   THR A 160      57.977  11.371  28.611  1.00  0.00              
ATOM   2512  O   THR A 160      56.834  11.810  28.481  1.00  0.00              
ATOM   2513  CB  THR A 160      59.386  13.333  27.967  1.00  0.00              
ATOM   2514  OG1 THR A 160      60.491  13.764  27.162  1.00  0.00              
ATOM   2515  CG2 THR A 160      59.715  13.558  29.435  1.00  0.00              
ATOM   2516  H   THR A 160      58.428  12.371  25.737  1.00  0.00              
ATOM   2517  HA  THR A 160      59.985  11.265  27.972  1.00  0.00              
ATOM   2518  HB  THR A 160      58.505  13.916  27.699  1.00  0.00              
ATOM   2519  HG1 THR A 160      60.365  13.463  26.259  1.00  0.00              
ATOM   2520 1HG2 THR A 160      59.913  14.616  29.604  1.00  0.00              
ATOM   2521 2HG2 THR A 160      58.872  13.242  30.048  1.00  0.00              
ATOM   2522 3HG2 THR A 160      60.597  12.977  29.702  1.00  0.00              
ATOM   2523  N   PRO A 161      58.308  10.474  29.533  1.00  0.00              
ATOM   2524  CA  PRO A 161      57.304   9.841  30.380  1.00  0.00              
ATOM   2525  C   PRO A 161      56.470  10.888  31.107  1.00  0.00              
ATOM   2526  O   PRO A 161      55.261  10.727  31.271  1.00  0.00              
ATOM   2527  CB  PRO A 161      58.119   8.976  31.348  1.00  0.00              
ATOM   2528  CG  PRO A 161      59.345   8.615  30.581  1.00  0.00              
ATOM   2529  CD  PRO A 161      59.665   9.827  29.747  1.00  0.00              
ATOM   2530  HA  PRO A 161      56.577   9.244  29.810  1.00  0.00              
ATOM   2531 1HB  PRO A 161      58.371   9.527  32.266  1.00  0.00              
ATOM   2532 2HB  PRO A 161      57.562   8.079  31.654  1.00  0.00              
ATOM   2533 1HG  PRO A 161      60.178   8.369  31.256  1.00  0.00              
ATOM   2534 2HG  PRO A 161      59.173   7.733  29.948  1.00  0.00              
ATOM   2535 1HD  PRO A 161      60.350  10.517  30.262  1.00  0.00              
ATOM   2536 2HD  PRO A 161      60.137   9.560  28.790  1.00  0.00              
ATOM   2537  N   HIS A 162      57.123  11.960  31.542  1.00  0.00              
ATOM   2538  CA  HIS A 162      56.441  13.040  32.245  1.00  0.00              
ATOM   2539  C   HIS A 162      55.272  13.570  31.424  1.00  0.00              
ATOM   2540  O   HIS A 162      54.150  13.674  31.920  1.00  0.00              
ATOM   2541  CB  HIS A 162      57.415  14.178  32.568  1.00  0.00              
ATOM   2542  CG  HIS A 162      56.815  15.263  33.407  1.00  0.00              
ATOM   2543  ND1 HIS A 162      56.154  16.344  32.862  1.00  0.00              
ATOM   2544  CD2 HIS A 162      56.776  15.435  34.749  1.00  0.00              
ATOM   2545  CE1 HIS A 162      55.733  17.134  33.835  1.00  0.00              
ATOM   2546  NE2 HIS A 162      56.099  16.605  34.988  1.00  0.00              
ATOM   2547  H   HIS A 162      58.118  12.028  31.381  1.00  0.00              
ATOM   2548  HA  HIS A 162      56.020  12.665  33.177  1.00  0.00              
ATOM   2549 1HB  HIS A 162      58.272  13.793  33.123  1.00  0.00              
ATOM   2550 2HB  HIS A 162      57.761  14.649  31.648  1.00  0.00              
ATOM   2551  HD1 HIS A 162      55.941  16.481  31.894  1.00  0.00              
ATOM   2552  HD2 HIS A 162      57.162  14.847  35.582  1.00  0.00              
ATOM   2553  HE1 HIS A 162      55.184  18.048  33.609  1.00  0.00              
ATOM   2554  N   GLU A 163      55.542  13.906  30.167  1.00  0.00              
ATOM   2555  CA  GLU A 163      54.545  14.537  29.312  1.00  0.00              
ATOM   2556  C   GLU A 163      53.558  13.508  28.778  1.00  0.00              
ATOM   2557  O   GLU A 163      52.434  13.846  28.405  1.00  0.00              
ATOM   2558  CB  GLU A 163      55.219  15.274  28.152  1.00  0.00              
ATOM   2559  CG  GLU A 163      56.217  16.341  28.580  1.00  0.00              
ATOM   2560  CD  GLU A 163      55.542  17.441  29.351  1.00  0.00              
ATOM   2561  OE1 GLU A 163      54.999  17.164  30.393  1.00  0.00              
ATOM   2562  OE2 GLU A 163      55.666  18.577  28.957  1.00  0.00              
ATOM   2563  H   GLU A 163      56.462  13.718  29.795  1.00  0.00              
ATOM   2564  HA  GLU A 163      53.961  15.256  29.888  1.00  0.00              
ATOM   2565 1HB  GLU A 163      55.729  14.521  27.551  1.00  0.00              
ATOM   2566 2HB  GLU A 163      54.426  15.734  27.563  1.00  0.00              
ATOM   2567 1HG  GLU A 163      57.049  15.947  29.163  1.00  0.00              
ATOM   2568 2HG  GLU A 163      56.590  16.735  27.636  1.00  0.00              
ATOM   2569  N   GLU A 164      53.984  12.250  28.742  1.00  0.00              
ATOM   2570  CA  GLU A 164      53.108  11.155  28.343  1.00  0.00              
ATOM   2571  C   GLU A 164      51.964  11.008  29.339  1.00  0.00              
ATOM   2572  O   GLU A 164      50.923  10.433  29.023  1.00  0.00              
ATOM   2573  CB  GLU A 164      53.890   9.844  28.235  1.00  0.00              
ATOM   2574  CG  GLU A 164      54.747   9.726  26.982  1.00  0.00              
ATOM   2575  CD  GLU A 164      55.557   8.460  26.992  1.00  0.00              
ATOM   2576  OE1 GLU A 164      55.590   7.805  28.007  1.00  0.00              
ATOM   2577  OE2 GLU A 164      56.052   8.086  25.955  1.00  0.00              
ATOM   2578  H   GLU A 164      54.939  12.047  28.999  1.00  0.00              
ATOM   2579  HA  GLU A 164      52.651  11.369  27.377  1.00  0.00              
ATOM   2580 1HB  GLU A 164      54.527   9.780  29.117  1.00  0.00              
ATOM   2581 2HB  GLU A 164      53.161   9.035  28.253  1.00  0.00              
ATOM   2582 1HG  GLU A 164      54.174   9.782  26.058  1.00  0.00              
ATOM   2583 2HG  GLU A 164      55.415  10.584  27.047  1.00  0.00              
ATOM   2584  N   THR A 165      52.164  11.531  30.544  1.00  0.00              
ATOM   2585  CA  THR A 165      51.159  11.439  31.596  1.00  0.00              
ATOM   2586  C   THR A 165      50.560  12.808  31.891  1.00  0.00              
ATOM   2587  O   THR A 165      49.703  12.946  32.765  1.00  0.00              
ATOM   2588  CB  THR A 165      51.747  10.853  32.893  1.00  0.00              
ATOM   2589  OG1 THR A 165      52.822  11.683  33.351  1.00  0.00              
ATOM   2590  CG2 THR A 165      52.265   9.443  32.655  1.00  0.00              
ATOM   2591  H   THR A 165      53.036  12.005  30.736  1.00  0.00              
ATOM   2592  HA  THR A 165      50.335  10.805  31.269  1.00  0.00              
ATOM   2593  HB  THR A 165      50.968  10.829  33.656  1.00  0.00              
ATOM   2594  HG1 THR A 165      53.043  12.324  32.671  1.00  0.00              
ATOM   2595 1HG2 THR A 165      52.676   9.046  33.583  1.00  0.00              
ATOM   2596 2HG2 THR A 165      51.447   8.807  32.318  1.00  0.00              
ATOM   2597 3HG2 THR A 165      53.044   9.467  31.894  1.00  0.00              
ATOM   2598  N   ASN A 166      51.015  13.818  31.158  1.00  0.00              
ATOM   2599  CA  ASN A 166      50.699  15.204  31.483  1.00  0.00              
ATOM   2600  C   ASN A 166      49.572  15.742  30.612  1.00  0.00              
ATOM   2601  O   ASN A 166      49.209  15.136  29.604  1.00  0.00              
ATOM   2602  CB  ASN A 166      51.923  16.092  31.360  1.00  0.00              
ATOM   2603  CG  ASN A 166      51.839  17.354  32.173  1.00  0.00              
ATOM   2604  OD1 ASN A 166      50.804  17.662  32.774  1.00  0.00              
ATOM   2605  ND2 ASN A 166      52.896  18.126  32.129  1.00  0.00              
ATOM   2606  H   ASN A 166      51.595  13.621  30.355  1.00  0.00              
ATOM   2607  HA  ASN A 166      50.350  15.267  32.515  1.00  0.00              
ATOM   2608 1HB  ASN A 166      52.927  15.675  31.449  1.00  0.00              
ATOM   2609 2HB  ASN A 166      51.722  16.333  30.316  1.00  0.00              
ATOM   2610 1HD2 ASN A 166      52.911  18.982  32.646  1.00  0.00              
ATOM   2611 2HD2 ASN A 166      53.686  17.859  31.579  1.00  0.00              
ATOM   2612  N   ASN A 167      49.020  16.885  31.006  1.00  0.00              
ATOM   2613  CA  ASN A 167      48.114  17.636  30.145  1.00  0.00              
ATOM   2614  C   ASN A 167      46.859  16.822  29.856  1.00  0.00              
ATOM   2615  O   ASN A 167      46.282  16.918  28.773  1.00  0.00              
ATOM   2616  CB  ASN A 167      48.787  18.051  28.850  1.00  0.00              
ATOM   2617  CG  ASN A 167      49.758  19.187  29.009  1.00  0.00              
ATOM   2618  OD1 ASN A 167      49.426  20.240  29.566  1.00  0.00              
ATOM   2619  ND2 ASN A 167      50.929  19.012  28.451  1.00  0.00              
ATOM   2620  H   ASN A 167      49.234  17.243  31.926  1.00  0.00              
ATOM   2621  HA  ASN A 167      47.783  18.545  30.649  1.00  0.00              
ATOM   2622 1HB  ASN A 167      49.216  17.305  28.179  1.00  0.00              
ATOM   2623 2HB  ASN A 167      47.862  18.437  28.419  1.00  0.00              
ATOM   2624 1HD2 ASN A 167      51.625  19.727  28.518  1.00  0.00              
ATOM   2625 2HD2 ASN A 167      51.126  18.165  27.960  1.00  0.00              
ATOM   2626  N   GLU A 168      46.442  16.021  30.830  1.00  0.00              
ATOM   2627  CA  GLU A 168      45.141  15.361  30.745  1.00  0.00              
ATOM   2628  C   GLU A 168      43.988  16.363  30.663  1.00  0.00              
ATOM   2629  O   GLU A 168      43.123  16.254  29.787  1.00  0.00              
ATOM   2630  CB  GLU A 168      44.941  14.435  31.947  1.00  0.00              
ATOM   2631  CG  GLU A 168      43.594  13.727  31.978  1.00  0.00              
ATOM   2632  CD  GLU A 168      43.541  12.702  33.076  1.00  0.00              
ATOM   2633  OE1 GLU A 168      44.557  12.449  33.677  1.00  0.00              
ATOM   2634  OE2 GLU A 168      42.464  12.253  33.391  1.00  0.00              
ATOM   2635  H   GLU A 168      47.023  15.860  31.641  1.00  0.00              
ATOM   2636  HA  GLU A 168      45.086  14.768  29.832  1.00  0.00              
ATOM   2637 1HB  GLU A 168      45.739  13.693  31.914  1.00  0.00              
ATOM   2638 2HB  GLU A 168      45.051  15.046  32.843  1.00  0.00              
ATOM   2639 1HG  GLU A 168      42.749  14.408  32.077  1.00  0.00              
ATOM   2640 2HG  GLU A 168      43.545  13.227  31.012  1.00  0.00              
ATOM   2641  N   SER A 169      43.983  17.334  31.573  1.00  0.00              
ATOM   2642  CA  SER A 169      42.952  18.374  31.569  1.00  0.00              
ATOM   2643  C   SER A 169      42.997  19.191  30.278  1.00  0.00              
ATOM   2644  O   SER A 169      41.974  19.696  29.812  1.00  0.00              
ATOM   2645  CB  SER A 169      43.120  19.281  32.773  1.00  0.00              
ATOM   2646  OG  SER A 169      44.338  19.973  32.745  1.00  0.00              
ATOM   2647  H   SER A 169      44.702  17.357  32.282  1.00  0.00              
ATOM   2648  HA  SER A 169      41.945  17.987  31.729  1.00  0.00              
ATOM   2649 1HB  SER A 169      42.303  20.001  32.783  1.00  0.00              
ATOM   2650 2HB  SER A 169      43.078  18.673  33.676  1.00  0.00              
ATOM   2651  HG  SER A 169      44.208  20.861  33.088  1.00  0.00              
ATOM   2652  N   PHE A 170      44.191  19.308  29.708  1.00  0.00              
ATOM   2653  CA  PHE A 170      44.364  20.000  28.439  1.00  0.00              
ATOM   2654  C   PHE A 170      43.680  19.288  27.271  1.00  0.00              
ATOM   2655  O   PHE A 170      42.903  19.908  26.542  1.00  0.00              
ATOM   2656  CB  PHE A 170      45.854  20.169  28.140  1.00  0.00              
ATOM   2657  CG  PHE A 170      46.138  21.015  26.932  1.00  0.00              
ATOM   2658  CD1 PHE A 170      45.180  21.887  26.438  1.00  0.00              
ATOM   2659  CD2 PHE A 170      47.364  20.941  26.287  1.00  0.00              
ATOM   2660  CE1 PHE A 170      45.440  22.667  25.326  1.00  0.00              
ATOM   2661  CE2 PHE A 170      47.627  21.720  25.177  1.00  0.00              
ATOM   2662  CZ  PHE A 170      46.663  22.584  24.696  1.00  0.00              
ATOM   2663  H   PHE A 170      44.998  18.907  30.164  1.00  0.00              
ATOM   2664  HA  PHE A 170      43.898  20.985  28.488  1.00  0.00              
ATOM   2665 1HB  PHE A 170      46.354  20.648  28.981  1.00  0.00              
ATOM   2666 2HB  PHE A 170      46.311  19.197  27.953  1.00  0.00              
ATOM   2667  HD1 PHE A 170      44.213  21.954  26.937  1.00  0.00              
ATOM   2668  HD2 PHE A 170      48.125  20.259  26.667  1.00  0.00              
ATOM   2669  HE1 PHE A 170      44.677  23.348  24.949  1.00  0.00              
ATOM   2670  HE2 PHE A 170      48.594  21.653  24.679  1.00  0.00              
ATOM   2671  HZ  PHE A 170      46.868  23.197  23.820  1.00  0.00              
ATOM   2672  N   VAL A 171      43.948  17.998  27.098  1.00  0.00              
ATOM   2673  CA  VAL A 171      43.365  17.276  25.965  1.00  0.00              
ATOM   2674  C   VAL A 171      41.867  17.065  26.172  1.00  0.00              
ATOM   2675  O   VAL A 171      41.119  16.847  25.213  1.00  0.00              
ATOM   2676  CB  VAL A 171      44.044  15.910  25.751  1.00  0.00              
ATOM   2677  CG1 VAL A 171      45.494  16.095  25.330  1.00  0.00              
ATOM   2678  CG2 VAL A 171      43.961  15.070  27.016  1.00  0.00              
ATOM   2679  H   VAL A 171      44.552  17.504  27.738  1.00  0.00              
ATOM   2680  HA  VAL A 171      43.448  17.852  25.042  1.00  0.00              
ATOM   2681  HB  VAL A 171      43.506  15.366  24.974  1.00  0.00              
ATOM   2682 1HG1 VAL A 171      45.958  15.120  25.182  1.00  0.00              
ATOM   2683 2HG1 VAL A 171      45.533  16.659  24.398  1.00  0.00              
ATOM   2684 3HG1 VAL A 171      46.032  16.638  26.107  1.00  0.00              
ATOM   2685 1HG2 VAL A 171      44.444  14.108  26.847  1.00  0.00              
ATOM   2686 2HG2 VAL A 171      44.464  15.591  27.831  1.00  0.00              
ATOM   2687 3HG2 VAL A 171      42.915  14.908  27.278  1.00  0.00              
ATOM   2688  N   ILE A 172      41.430  17.162  27.427  1.00  0.00              
ATOM   2689  CA  ILE A 172      40.004  17.305  27.739  1.00  0.00              
ATOM   2690  C   ILE A 172      39.408  18.636  27.269  1.00  0.00              
ATOM   2691  O   ILE A 172      38.343  18.650  26.650  1.00  0.00              
ATOM   2692  CB  ILE A 172      39.757  17.166  29.253  1.00  0.00              
ATOM   2693  CG1 ILE A 172      40.026  15.730  29.708  1.00  0.00              
ATOM   2694  CG2 ILE A 172      38.335  17.581  29.599  1.00  0.00              
ATOM   2695  CD1 ILE A 172      40.087  15.567  31.210  1.00  0.00              
ATOM   2696  H   ILE A 172      42.099  17.134  28.183  1.00  0.00              
ATOM   2697  HA  ILE A 172      39.417  16.563  27.200  1.00  0.00              
ATOM   2698  HB  ILE A 172      40.461  17.802  29.788  1.00  0.00              
ATOM   2699 1HG1 ILE A 172      39.226  15.107  29.307  1.00  0.00              
ATOM   2700 2HG1 ILE A 172      40.977  15.424  29.271  1.00  0.00              
ATOM   2701 1HG2 ILE A 172      38.177  17.476  30.672  1.00  0.00              
ATOM   2702 2HG2 ILE A 172      38.178  18.619  29.309  1.00  0.00              
ATOM   2703 3HG2 ILE A 172      37.630  16.944  29.065  1.00  0.00              
ATOM   2704 1HD1 ILE A 172      40.282  14.522  31.455  1.00  0.00              
ATOM   2705 2HD1 ILE A 172      40.888  16.188  31.612  1.00  0.00              
ATOM   2706 3HD1 ILE A 172      39.138  15.870  31.648  1.00  0.00              
ATOM   2707  N   TYR A 173      40.084  19.743  27.573  1.00  0.00              
ATOM   2708  CA  TYR A 173      39.683  21.050  27.054  1.00  0.00              
ATOM   2709  C   TYR A 173      39.595  21.066  25.535  1.00  0.00              
ATOM   2710  O   TYR A 173      38.642  21.599  24.958  1.00  0.00              
ATOM   2711  CB  TYR A 173      40.660  22.129  27.525  1.00  0.00              
ATOM   2712  CG  TYR A 173      40.653  23.378  26.672  1.00  0.00              
ATOM   2713  CD1 TYR A 173      39.561  24.234  26.672  1.00  0.00              
ATOM   2714  CD2 TYR A 173      41.738  23.698  25.870  1.00  0.00              
ATOM   2715  CE1 TYR A 173      39.548  25.376  25.894  1.00  0.00              
ATOM   2716  CE2 TYR A 173      41.737  24.837  25.088  1.00  0.00              
ATOM   2717  CZ  TYR A 173      40.640  25.674  25.103  1.00  0.00              
ATOM   2718  OH  TYR A 173      40.634  26.810  24.328  1.00  0.00              
ATOM   2719  H   TYR A 173      40.892  19.679  28.177  1.00  0.00              
ATOM   2720  HA  TYR A 173      38.685  21.300  27.414  1.00  0.00              
ATOM   2721 1HB  TYR A 173      40.387  22.387  28.549  1.00  0.00              
ATOM   2722 2HB  TYR A 173      41.657  21.688  27.515  1.00  0.00              
ATOM   2723  HD1 TYR A 173      38.703  23.992  27.299  1.00  0.00              
ATOM   2724  HD2 TYR A 173      42.601  23.032  25.862  1.00  0.00              
ATOM   2725  HE1 TYR A 173      38.684  26.039  25.904  1.00  0.00              
ATOM   2726  HE2 TYR A 173      42.599  25.070  24.464  1.00  0.00              
ATOM   2727  HH  TYR A 173      39.916  27.410  24.545  1.00  0.00              
ATOM   2728  N   MET A 174      40.592  20.474  24.890  1.00  0.00              
ATOM   2729  CA  MET A 174      40.620  20.419  23.436  1.00  0.00              
ATOM   2730  C   MET A 174      39.543  19.462  22.912  1.00  0.00              
ATOM   2731  O   MET A 174      38.823  19.784  21.971  1.00  0.00              
ATOM   2732  CB  MET A 174      42.003  19.988  22.951  1.00  0.00              
ATOM   2733  CG  MET A 174      43.108  21.000  23.217  1.00  0.00              
ATOM   2734  SD  MET A 174      44.638  20.605  22.347  1.00  0.00              
ATOM   2735  CE  MET A 174      45.240  19.233  23.327  1.00  0.00              
ATOM   2736  H   MET A 174      41.346  20.052  25.413  1.00  0.00              
ATOM   2737  HA  MET A 174      40.397  21.402  23.022  1.00  0.00              
ATOM   2738 1HB  MET A 174      42.238  19.052  23.455  1.00  0.00              
ATOM   2739 2HB  MET A 174      41.923  19.813  21.877  1.00  0.00              
ATOM   2740 1HG  MET A 174      42.756  21.980  22.896  1.00  0.00              
ATOM   2741 2HG  MET A 174      43.301  21.017  24.290  1.00  0.00              
ATOM   2742 1HE  MET A 174      46.183  18.876  22.913  1.00  0.00              
ATOM   2743 2HE  MET A 174      45.395  19.561  24.356  1.00  0.00              
ATOM   2744 3HE  MET A 174      44.508  18.425  23.310  1.00  0.00              
ATOM   2745  N   PHE A 175      39.394  18.298  23.534  1.00  0.00              
ATOM   2746  CA  PHE A 175      38.358  17.389  23.060  1.00  0.00              
ATOM   2747  C   PHE A 175      36.990  18.057  23.038  1.00  0.00              
ATOM   2748  O   PHE A 175      36.243  17.934  22.067  1.00  0.00              
ATOM   2749  CB  PHE A 175      38.313  16.134  23.932  1.00  0.00              
ATOM   2750  CG  PHE A 175      37.273  15.137  23.507  1.00  0.00              
ATOM   2751  CD1 PHE A 175      37.492  14.308  22.416  1.00  0.00              
ATOM   2752  CD2 PHE A 175      36.074  15.026  24.194  1.00  0.00              
ATOM   2753  CE1 PHE A 175      36.536  13.390  22.024  1.00  0.00              
ATOM   2754  CE2 PHE A 175      35.117  14.109  23.805  1.00  0.00              
ATOM   2755  CZ  PHE A 175      35.349  13.291  22.718  1.00  0.00              
ATOM   2756  H   PHE A 175      39.968  18.023  24.317  1.00  0.00              
ATOM   2757  HA  PHE A 175      38.568  17.093  22.031  1.00  0.00              
ATOM   2758 1HB  PHE A 175      39.272  15.618  23.898  1.00  0.00              
ATOM   2759 2HB  PHE A 175      38.083  16.402  24.963  1.00  0.00              
ATOM   2760  HD1 PHE A 175      38.431  14.386  21.868  1.00  0.00              
ATOM   2761  HD2 PHE A 175      35.891  15.673  25.053  1.00  0.00              
ATOM   2762  HE1 PHE A 175      36.720  12.745  21.165  1.00  0.00              
ATOM   2763  HE2 PHE A 175      34.179  14.032  24.355  1.00  0.00              
ATOM   2764  HZ  PHE A 175      34.594  12.569  22.409  1.00  0.00              
ATOM   2765  N   VAL A 176      36.656  18.749  24.119  1.00  0.00              
ATOM   2766  CA  VAL A 176      35.331  19.344  24.250  1.00  0.00              
ATOM   2767  C   VAL A 176      35.175  20.617  23.433  1.00  0.00              
ATOM   2768  O   VAL A 176      34.222  20.761  22.669  1.00  0.00              
ATOM   2769  CB  VAL A 176      35.007  19.660  25.722  1.00  0.00              
ATOM   2770  CG1 VAL A 176      33.687  20.409  25.828  1.00  0.00              
ATOM   2771  CG2 VAL A 176      34.960  18.382  26.544  1.00  0.00              
ATOM   2772  H   VAL A 176      37.326  18.870  24.866  1.00  0.00              
ATOM   2773  HA  VAL A 176      34.559  18.683  23.854  1.00  0.00              
ATOM   2774  HB  VAL A 176      35.807  20.274  26.136  1.00  0.00              
ATOM   2775 1HG1 VAL A 176      33.473  20.624  26.875  1.00  0.00              
ATOM   2776 2HG1 VAL A 176      33.753  21.344  25.271  1.00  0.00              
ATOM   2777 3HG1 VAL A 176      32.887  19.795  25.414  1.00  0.00              
ATOM   2778 1HG2 VAL A 176      34.731  18.624  27.581  1.00  0.00              
ATOM   2779 2HG2 VAL A 176      34.189  17.722  26.146  1.00  0.00              
ATOM   2780 3HG2 VAL A 176      35.928  17.881  26.494  1.00  0.00              
ATOM   2781  N   VAL A 177      36.119  21.537  23.595  1.00  0.00              
ATOM   2782  CA  VAL A 177      35.969  22.873  23.031  1.00  0.00              
ATOM   2783  C   VAL A 177      36.525  23.003  21.618  1.00  0.00              
ATOM   2784  O   VAL A 177      36.080  23.848  20.847  1.00  0.00              
ATOM   2785  CB  VAL A 177      36.652  23.925  23.925  1.00  0.00              
ATOM   2786  CG1 VAL A 177      36.431  25.323  23.367  1.00  0.00              
ATOM   2787  CG2 VAL A 177      36.131  23.833  25.351  1.00  0.00              
ATOM   2788  H   VAL A 177      36.956  21.314  24.115  1.00  0.00              
ATOM   2789  HA  VAL A 177      34.917  23.138  22.914  1.00  0.00              
ATOM   2790  HB  VAL A 177      37.721  23.715  23.965  1.00  0.00              
ATOM   2791 1HG1 VAL A 177      36.921  26.054  24.010  1.00  0.00              
ATOM   2792 2HG1 VAL A 177      36.851  25.385  22.363  1.00  0.00              
ATOM   2793 3HG1 VAL A 177      35.362  25.534  23.328  1.00  0.00              
ATOM   2794 1HG2 VAL A 177      36.625  24.583  25.968  1.00  0.00              
ATOM   2795 2HG2 VAL A 177      35.055  24.010  25.356  1.00  0.00              
ATOM   2796 3HG2 VAL A 177      36.338  22.841  25.751  1.00  0.00              
ATOM   2797  N   HIS A 178      37.500  22.165  21.279  1.00  0.00              
ATOM   2798  CA  HIS A 178      38.112  22.242  19.956  1.00  0.00              
ATOM   2799  C   HIS A 178      37.551  21.187  19.023  1.00  0.00              
ATOM   2800  O   HIS A 178      38.011  21.039  17.893  1.00  0.00              
ATOM   2801  CB  HIS A 178      39.633  22.092  20.052  1.00  0.00              
ATOM   2802  CG  HIS A 178      40.297  23.186  20.830  1.00  0.00              
ATOM   2803  ND1 HIS A 178      41.663  23.242  21.017  1.00  0.00              
ATOM   2804  CD2 HIS A 178      39.785  24.264  21.468  1.00  0.00              
ATOM   2805  CE1 HIS A 178      41.961  24.309  21.737  1.00  0.00              
ATOM   2806  NE2 HIS A 178      40.840  24.945  22.023  1.00  0.00              
ATOM   2807  H   HIS A 178      37.826  21.468  21.932  1.00  0.00              
ATOM   2808  HA  HIS A 178      37.884  23.206  19.502  1.00  0.00              
ATOM   2809 1HB  HIS A 178      39.888  21.156  20.551  1.00  0.00              
ATOM   2810 2HB  HIS A 178      40.075  22.104  19.057  1.00  0.00              
ATOM   2811  HD2 HIS A 178      38.768  24.635  21.595  1.00  0.00              
ATOM   2812  HE1 HIS A 178      42.996  24.533  21.995  1.00  0.00              
ATOM   2813  HE2 HIS A 178      40.761  25.796  22.562  1.00  0.00              
ATOM   2814  N   PHE A 179      36.565  20.437  19.497  1.00  0.00              
ATOM   2815  CA  PHE A 179      35.977  19.402  18.661  1.00  0.00              
ATOM   2816  C   PHE A 179      34.484  19.179  18.902  1.00  0.00              
ATOM   2817  O   PHE A 179      33.678  19.429  18.015  1.00  0.00              
ATOM   2818  CB  PHE A 179      36.731  18.087  18.870  1.00  0.00              
ATOM   2819  CG  PHE A 179      36.356  17.011  17.892  1.00  0.00              
ATOM   2820  CD1 PHE A 179      36.810  17.055  16.582  1.00  0.00              
ATOM   2821  CD2 PHE A 179      35.548  15.953  18.278  1.00  0.00              
ATOM   2822  CE1 PHE A 179      36.466  16.065  15.681  1.00  0.00              
ATOM   2823  CE2 PHE A 179      35.203  14.961  17.380  1.00  0.00              
ATOM   2824  CZ  PHE A 179      35.662  15.019  16.080  1.00  0.00              
ATOM   2825  H   PHE A 179      36.212  20.573  20.434  1.00  0.00              
ATOM   2826  HA  PHE A 179      36.047  19.690  17.611  1.00  0.00              
ATOM   2827 1HB  PHE A 179      37.803  18.248  18.761  1.00  0.00              
ATOM   2828 2HB  PHE A 179      36.523  17.691  19.863  1.00  0.00              
ATOM   2829  HD1 PHE A 179      37.447  17.883  16.267  1.00  0.00              
ATOM   2830  HD2 PHE A 179      35.184  15.908  19.306  1.00  0.00              
ATOM   2831  HE1 PHE A 179      36.830  16.113  14.655  1.00  0.00              
ATOM   2832  HE2 PHE A 179      34.567  14.135  17.697  1.00  0.00              
ATOM   2833  HZ  PHE A 179      35.389  14.239  15.370  1.00  0.00              
ATOM   2834  N   ILE A 180      34.118  18.720  20.095  1.00  0.00              
ATOM   2835  CA  ILE A 180      32.734  18.323  20.353  1.00  0.00              
ATOM   2836  C   ILE A 180      31.724  19.463  20.220  1.00  0.00              
ATOM   2837  O   ILE A 180      30.797  19.387  19.401  1.00  0.00              
ATOM   2838  CB  ILE A 180      32.596  17.714  21.761  1.00  0.00              
ATOM   2839  CG1 ILE A 180      33.378  16.401  21.853  1.00  0.00              
ATOM   2840  CG2 ILE A 180      31.131  17.489  22.102  1.00  0.00              
ATOM   2841  CD1 ILE A 180      32.860  15.315  20.938  1.00  0.00              
ATOM   2842  H   ILE A 180      34.798  18.643  20.837  1.00  0.00              
ATOM   2843  HA  ILE A 180      32.394  17.608  19.605  1.00  0.00              
ATOM   2844  HB  ILE A 180      33.038  18.394  22.487  1.00  0.00              
ATOM   2845 1HG1 ILE A 180      34.415  16.623  21.602  1.00  0.00              
ATOM   2846 2HG1 ILE A 180      33.320  16.062  22.887  1.00  0.00              
ATOM   2847 1HG2 ILE A 180      31.051  17.057  23.099  1.00  0.00              
ATOM   2848 2HG2 ILE A 180      30.601  18.440  22.075  1.00  0.00              
ATOM   2849 3HG2 ILE A 180      30.688  16.807  21.375  1.00  0.00              
ATOM   2850 1HD1 ILE A 180      33.464  14.416  21.060  1.00  0.00              
ATOM   2851 2HD1 ILE A 180      31.822  15.091  21.188  1.00  0.00              
ATOM   2852 3HD1 ILE A 180      32.918  15.652  19.903  1.00  0.00              
ATOM   2853  N   ILE A 181      31.904  20.510  21.021  1.00  0.00              
ATOM   2854  CA  ILE A 181      30.986  21.652  21.022  1.00  0.00              
ATOM   2855  C   ILE A 181      30.859  22.364  19.663  1.00  0.00              
ATOM   2856  O   ILE A 181      29.735  22.591  19.195  1.00  0.00              
ATOM   2857  CB  ILE A 181      31.416  22.688  22.077  1.00  0.00              
ATOM   2858  CG1 ILE A 181      31.191  22.137  23.488  1.00  0.00              
ATOM   2859  CG2 ILE A 181      30.656  23.991  21.883  1.00  0.00              
ATOM   2860  CD1 ILE A 181      31.769  23.006  24.582  1.00  0.00              
ATOM   2861  H   ILE A 181      32.698  20.516  21.646  1.00  0.00              
ATOM   2862  HA  ILE A 181      29.966  21.324  21.216  1.00  0.00              
ATOM   2863  HB  ILE A 181      32.485  22.872  21.979  1.00  0.00              
ATOM   2864 1HG1 ILE A 181      30.115  22.041  23.631  1.00  0.00              
ATOM   2865 2HG1 ILE A 181      31.651  21.150  23.528  1.00  0.00              
ATOM   2866 1HG2 ILE A 181      30.971  24.712  22.637  1.00  0.00              
ATOM   2867 2HG2 ILE A 181      30.865  24.390  20.891  1.00  0.00              
ATOM   2868 3HG2 ILE A 181      29.586  23.807  21.982  1.00  0.00              
ATOM   2869 1HD1 ILE A 181      31.570  22.551  25.552  1.00  0.00              
ATOM   2870 2HD1 ILE A 181      32.846  23.102  24.441  1.00  0.00              
ATOM   2871 3HD1 ILE A 181      31.309  23.993  24.545  1.00  0.00              
ATOM   2872  N   PRO A 182      31.991  22.715  19.016  1.00  0.00              
ATOM   2873  CA  PRO A 182      31.886  23.257  17.655  1.00  0.00              
ATOM   2874  C   PRO A 182      31.021  22.400  16.729  1.00  0.00              
ATOM   2875  O   PRO A 182      30.160  22.946  16.022  1.00  0.00              
ATOM   2876  CB  PRO A 182      33.339  23.316  17.175  1.00  0.00              
ATOM   2877  CG  PRO A 182      34.138  23.457  18.426  1.00  0.00              
ATOM   2878  CD  PRO A 182      33.427  22.613  19.450  1.00  0.00              
ATOM   2879  HA  PRO A 182      31.399  24.243  17.626  1.00  0.00              
ATOM   2880 1HB  PRO A 182      33.619  22.406  16.624  1.00  0.00              
ATOM   2881 2HB  PRO A 182      33.507  24.166  16.498  1.00  0.00              
ATOM   2882 1HG  PRO A 182      35.172  23.113  18.279  1.00  0.00              
ATOM   2883 2HG  PRO A 182      34.191  24.508  18.747  1.00  0.00              
ATOM   2884 1HD  PRO A 182      33.776  21.570  19.444  1.00  0.00              
ATOM   2885 2HD  PRO A 182      33.568  22.993  20.473  1.00  0.00              
ATOM   2886  N   LEU A 183      31.231  21.085  16.736  1.00  0.00              
ATOM   2887  CA  LEU A 183      30.443  20.201  15.871  1.00  0.00              
ATOM   2888  C   LEU A 183      28.985  20.212  16.280  1.00  0.00              
ATOM   2889  O   LEU A 183      28.099  20.196  15.425  1.00  0.00              
ATOM   2890  CB  LEU A 183      30.995  18.771  15.916  1.00  0.00              
ATOM   2891  CG  LEU A 183      32.363  18.578  15.249  1.00  0.00              
ATOM   2892  CD1 LEU A 183      32.887  17.176  15.528  1.00  0.00              
ATOM   2893  CD2 LEU A 183      32.239  18.820  13.752  1.00  0.00              
ATOM   2894  H   LEU A 183      31.935  20.684  17.338  1.00  0.00              
ATOM   2895  HA  LEU A 183      30.487  20.561  14.844  1.00  0.00              
ATOM   2896 1HB  LEU A 183      31.084  18.649  16.994  1.00  0.00              
ATOM   2897 2HB  LEU A 183      30.277  18.049  15.527  1.00  0.00              
ATOM   2898  HG  LEU A 183      33.031  19.338  15.655  1.00  0.00              
ATOM   2899 1HD1 LEU A 183      33.859  17.048  15.051  1.00  0.00              
ATOM   2900 2HD1 LEU A 183      32.990  17.033  16.603  1.00  0.00              
ATOM   2901 3HD1 LEU A 183      32.188  16.441  15.129  1.00  0.00              
ATOM   2902 1HD2 LEU A 183      33.212  18.684  13.280  1.00  0.00              
ATOM   2903 2HD2 LEU A 183      31.526  18.113  13.327  1.00  0.00              
ATOM   2904 3HD2 LEU A 183      31.890  19.838  13.576  1.00  0.00              
ATOM   2905  N   ILE A 184      28.704  20.261  17.578  1.00  0.00              
ATOM   2906  CA  ILE A 184      27.309  20.291  18.005  1.00  0.00              
ATOM   2907  C   ILE A 184      26.589  21.523  17.452  1.00  0.00              
ATOM   2908  O   ILE A 184      25.472  21.406  16.943  1.00  0.00              
ATOM   2909  CB  ILE A 184      27.191  20.279  19.540  1.00  0.00              
ATOM   2910  CG1 ILE A 184      27.633  18.924  20.100  1.00  0.00              
ATOM   2911  CG2 ILE A 184      25.765  20.594  19.966  1.00  0.00              
ATOM   2912  CD1 ILE A 184      27.812  18.913  21.601  1.00  0.00              
ATOM   2913  H   ILE A 184      29.433  20.279  18.277  1.00  0.00              
ATOM   2914  HA  ILE A 184      26.764  19.443  17.592  1.00  0.00              
ATOM   2915  HB  ILE A 184      27.867  21.026  19.954  1.00  0.00              
ATOM   2916 1HG1 ILE A 184      26.875  18.194  19.818  1.00  0.00              
ATOM   2917 2HG1 ILE A 184      28.578  18.669  19.620  1.00  0.00              
ATOM   2918 1HG2 ILE A 184      25.698  20.582  21.053  1.00  0.00              
ATOM   2919 2HG2 ILE A 184      25.485  21.580  19.597  1.00  0.00              
ATOM   2920 3HG2 ILE A 184      25.088  19.847  19.552  1.00  0.00              
ATOM   2921 1HD1 ILE A 184      28.127  17.920  21.923  1.00  0.00              
ATOM   2922 2HD1 ILE A 184      28.572  19.643  21.883  1.00  0.00              
ATOM   2923 3HD1 ILE A 184      26.869  19.167  22.082  1.00  0.00              
ATOM   2924  N   VAL A 185      27.220  22.694  17.532  1.00  0.00              
ATOM   2925  CA  VAL A 185      26.597  23.938  17.050  1.00  0.00              
ATOM   2926  C   VAL A 185      26.379  23.888  15.533  1.00  0.00              
ATOM   2927  O   VAL A 185      25.331  24.305  15.018  1.00  0.00              
ATOM   2928  CB  VAL A 185      27.450  25.172  17.396  1.00  0.00              
ATOM   2929  CG1 VAL A 185      26.870  26.420  16.748  1.00  0.00              
ATOM   2930  CG2 VAL A 185      27.541  25.351  18.904  1.00  0.00              
ATOM   2931  H   VAL A 185      28.147  22.731  17.931  1.00  0.00              
ATOM   2932  HA  VAL A 185      25.602  24.073  17.475  1.00  0.00              
ATOM   2933  HB  VAL A 185      28.466  25.014  17.035  1.00  0.00              
ATOM   2934 1HG1 VAL A 185      27.485  27.283  17.003  1.00  0.00              
ATOM   2935 2HG1 VAL A 185      26.854  26.294  15.665  1.00  0.00              
ATOM   2936 3HG1 VAL A 185      25.854  26.580  17.110  1.00  0.00              
ATOM   2937 1HG2 VAL A 185      28.148  26.227  19.131  1.00  0.00              
ATOM   2938 2HG2 VAL A 185      26.540  25.486  19.315  1.00  0.00              
ATOM   2939 3HG2 VAL A 185      28.001  24.468  19.349  1.00  0.00              
ATOM   2940  N   ILE A 186      27.375  23.349  14.835  1.00  0.00              
ATOM   2941  CA  ILE A 186      27.277  23.142  13.390  1.00  0.00              
ATOM   2942  C   ILE A 186      26.114  22.212  13.020  1.00  0.00              
ATOM   2943  O   ILE A 186      25.370  22.477  12.080  1.00  0.00              
ATOM   2944  CB  ILE A 186      28.584  22.561  12.821  1.00  0.00              
ATOM   2945  CG1 ILE A 186      29.706  23.600  12.894  1.00  0.00              
ATOM   2946  CG2 ILE A 186      28.379  22.096  11.387  1.00  0.00              
ATOM   2947  CD1 ILE A 186      31.084  23.029  12.647  1.00  0.00              
ATOM   2948  H   ILE A 186      28.221  23.075  15.315  1.00  0.00              
ATOM   2949  HA  ILE A 186      27.041  24.077  12.884  1.00  0.00              
ATOM   2950  HB  ILE A 186      28.896  21.718  13.436  1.00  0.00              
ATOM   2951 1HG1 ILE A 186      29.491  24.364  12.149  1.00  0.00              
ATOM   2952 2HG1 ILE A 186      29.672  24.044  13.890  1.00  0.00              
ATOM   2953 1HG2 ILE A 186      29.312  21.689  11.000  1.00  0.00              
ATOM   2954 2HG2 ILE A 186      27.609  21.325  11.362  1.00  0.00              
ATOM   2955 3HG2 ILE A 186      28.068  22.939  10.771  1.00  0.00              
ATOM   2956 1HD1 ILE A 186      31.826  23.824  12.716  1.00  0.00              
ATOM   2957 2HD1 ILE A 186      31.302  22.264  13.393  1.00  0.00              
ATOM   2958 3HD1 ILE A 186      31.121  22.585  11.653  1.00  0.00              
ATOM   2959  N   PHE A 187      25.957  21.142  13.791  1.00  0.00              
ATOM   2960  CA  PHE A 187      24.887  20.174  13.571  1.00  0.00              
ATOM   2961  C   PHE A 187      23.513  20.797  13.802  1.00  0.00              
ATOM   2962  O   PHE A 187      22.557  20.494  13.086  1.00  0.00              
ATOM   2963  CB  PHE A 187      25.073  18.960  14.482  1.00  0.00              
ATOM   2964  CG  PHE A 187      26.314  18.165  14.187  1.00  0.00              
ATOM   2965  CD1 PHE A 187      27.020  18.366  13.011  1.00  0.00              
ATOM   2966  CD2 PHE A 187      26.777  17.215  15.085  1.00  0.00              
ATOM   2967  CE1 PHE A 187      28.161  17.635  12.738  1.00  0.00              
ATOM   2968  CE2 PHE A 187      27.917  16.485  14.816  1.00  0.00              
ATOM   2969  CZ  PHE A 187      28.610  16.695  13.641  1.00  0.00              
ATOM   2970  H   PHE A 187      26.602  20.997  14.555  1.00  0.00              
ATOM   2971  HA  PHE A 187      24.900  19.838  12.533  1.00  0.00              
ATOM   2972 1HB  PHE A 187      25.147  19.278  15.521  1.00  0.00              
ATOM   2973 2HB  PHE A 187      24.232  18.277  14.371  1.00  0.00              
ATOM   2974  HD1 PHE A 187      26.665  19.111  12.297  1.00  0.00              
ATOM   2975  HD2 PHE A 187      26.229  17.049  16.014  1.00  0.00              
ATOM   2976  HE1 PHE A 187      28.706  17.803  11.810  1.00  0.00              
ATOM   2977  HE2 PHE A 187      28.271  15.741  15.530  1.00  0.00              
ATOM   2978  HZ  PHE A 187      29.509  16.118  13.426  1.00  0.00              
ATOM   2979  N   PHE A 188      23.418  21.662  14.808  1.00  0.00              
ATOM   2980  CA  PHE A 188      22.185  22.407  15.051  1.00  0.00              
ATOM   2981  C   PHE A 188      21.824  23.227  13.816  1.00  0.00              
ATOM   2982  O   PHE A 188      20.703  23.132  13.312  1.00  0.00              
ATOM   2983  CB  PHE A 188      22.330  23.316  16.272  1.00  0.00              
ATOM   2984  CG  PHE A 188      21.163  24.238  16.484  1.00  0.00              
ATOM   2985  CD1 PHE A 188      20.002  23.782  17.090  1.00  0.00              
ATOM   2986  CD2 PHE A 188      21.223  25.562  16.076  1.00  0.00              
ATOM   2987  CE1 PHE A 188      18.927  24.629  17.285  1.00  0.00              
ATOM   2988  CE2 PHE A 188      20.151  26.411  16.270  1.00  0.00              
ATOM   2989  CZ  PHE A 188      19.002  25.943  16.876  1.00  0.00              
ATOM   2990  H   PHE A 188      24.209  21.810  15.418  1.00  0.00              
ATOM   2991  HA  PHE A 188      21.364  21.713  15.233  1.00  0.00              
ATOM   2992 1HB  PHE A 188      22.422  22.717  17.177  1.00  0.00              
ATOM   2993 2HB  PHE A 188      23.211  23.949  16.166  1.00  0.00              
ATOM   2994  HD1 PHE A 188      19.944  22.743  17.415  1.00  0.00              
ATOM   2995  HD2 PHE A 188      22.131  25.931  15.597  1.00  0.00              
ATOM   2996  HE1 PHE A 188      18.021  24.258  17.763  1.00  0.00              
ATOM   2997  HE2 PHE A 188      20.211  27.450  15.945  1.00  0.00              
ATOM   2998  HZ  PHE A 188      18.155  26.611  17.028  1.00  0.00              
ATOM   2999  N   CYS A 189      22.776  24.015  13.320  1.00  0.00              
ATOM   3000  CA  CYS A 189      22.526  24.886  12.172  1.00  0.00              
ATOM   3001  C   CYS A 189      22.141  24.099  10.930  1.00  0.00              
ATOM   3002  O   CYS A 189      21.279  24.507  10.142  1.00  0.00              
ATOM   3003  CB  CYS A 189      23.879  25.570  11.970  1.00  0.00              
ATOM   3004  SG  CYS A 189      24.314  26.764  13.257  1.00  0.00              
ATOM   3005  H   CYS A 189      23.692  24.011  13.744  1.00  0.00              
ATOM   3006  HA  CYS A 189      21.773  25.651  12.364  1.00  0.00              
ATOM   3007 1HB  CYS A 189      24.679  24.830  11.962  1.00  0.00              
ATOM   3008 2HB  CYS A 189      23.885  26.123  11.031  1.00  0.00              
ATOM   3009  HG  CYS A 189      23.267  27.561  13.067  1.00  0.00              
ATOM   3010  N   TYR A 190      22.798  22.960  10.767  1.00  0.00              
ATOM   3011  CA  TYR A 190      22.490  22.054   9.672  1.00  0.00              
ATOM   3012  C   TYR A 190      21.100  21.465   9.781  1.00  0.00              
ATOM   3013  O   TYR A 190      20.402  21.342   8.784  1.00  0.00              
ATOM   3014  CB  TYR A 190      23.523  20.926   9.614  1.00  0.00              
ATOM   3015  CG  TYR A 190      23.400  20.045   8.391  1.00  0.00              
ATOM   3016  CD1 TYR A 190      22.787  20.509   7.236  1.00  0.00              
ATOM   3017  CD2 TYR A 190      23.899  18.751   8.394  1.00  0.00              
ATOM   3018  CE1 TYR A 190      22.671  19.708   6.117  1.00  0.00              
ATOM   3019  CE2 TYR A 190      23.790  17.941   7.280  1.00  0.00              
ATOM   3020  CZ  TYR A 190      23.175  18.423   6.143  1.00  0.00              
ATOM   3021  OH  TYR A 190      23.064  17.621   5.030  1.00  0.00              
ATOM   3022  H   TYR A 190      23.530  22.715  11.419  1.00  0.00              
ATOM   3023  HA  TYR A 190      22.509  22.596   8.726  1.00  0.00              
ATOM   3024 1HB  TYR A 190      24.510  21.391   9.629  1.00  0.00              
ATOM   3025 2HB  TYR A 190      23.392  20.323  10.511  1.00  0.00              
ATOM   3026  HD1 TYR A 190      22.391  21.525   7.223  1.00  0.00              
ATOM   3027  HD2 TYR A 190      24.384  18.376   9.295  1.00  0.00              
ATOM   3028  HE1 TYR A 190      22.186  20.086   5.217  1.00  0.00              
ATOM   3029  HE2 TYR A 190      24.188  16.926   7.303  1.00  0.00              
ATOM   3030  HH  TYR A 190      23.448  16.750   5.156  1.00  0.00              
ATOM   3031  N   GLY A 191      20.702  21.105  10.994  1.00  0.00              
ATOM   3032  CA  GLY A 191      19.370  20.583  11.220  1.00  0.00              
ATOM   3033  C   GLY A 191      18.352  21.624  10.809  1.00  0.00              
ATOM   3034  O   GLY A 191      17.349  21.306  10.168  1.00  0.00              
ATOM   3035  H   GLY A 191      21.334  21.195  11.776  1.00  0.00              
ATOM   3036 1HA  GLY A 191      19.237  19.677  10.628  1.00  0.00              
ATOM   3037 2HA  GLY A 191      19.255  20.345  12.277  1.00  0.00              
ATOM   3038  N   GLN A 192      18.627  22.878  11.165  1.00  0.00              
ATOM   3039  CA  GLN A 192      17.773  24.000  10.783  1.00  0.00              
ATOM   3040  C   GLN A 192      17.752  24.224   9.274  1.00  0.00              
ATOM   3041  O   GLN A 192      16.708  24.554   8.714  1.00  0.00              
ATOM   3042  CB  GLN A 192      18.240  25.280  11.482  1.00  0.00              
ATOM   3043  CG  GLN A 192      18.120  25.241  12.996  1.00  0.00              
ATOM   3044  CD  GLN A 192      16.690  25.038  13.458  1.00  0.00              
ATOM   3045  OE1 GLN A 192      15.760  25.660  12.937  1.00  0.00              
ATOM   3046  NE2 GLN A 192      16.506  24.168  14.445  1.00  0.00              
ATOM   3047  H   GLN A 192      19.453  23.054  11.718  1.00  0.00              
ATOM   3048  HA  GLN A 192      16.743  23.788  11.066  1.00  0.00              
ATOM   3049 1HB  GLN A 192      19.281  25.432  11.198  1.00  0.00              
ATOM   3050 2HB  GLN A 192      17.633  26.094  11.086  1.00  0.00              
ATOM   3051 1HG  GLN A 192      18.765  24.627  13.623  1.00  0.00              
ATOM   3052 2HG  GLN A 192      18.380  26.292  13.130  1.00  0.00              
ATOM   3053 1HE2 GLN A 192      15.584  23.992  14.792  1.00  0.00              
ATOM   3054 2HE2 GLN A 192      17.288  23.687  14.840  1.00  0.00              
ATOM   3055  N   LEU A 193      18.892  24.042   8.609  1.00  0.00              
ATOM   3056  CA  LEU A 193      18.872  24.068   7.142  1.00  0.00              
ATOM   3057  C   LEU A 193      17.972  22.997   6.526  1.00  0.00              
ATOM   3058  O   LEU A 193      17.232  23.263   5.581  1.00  0.00              
ATOM   3059  CB  LEU A 193      20.301  23.914   6.606  1.00  0.00              
ATOM   3060  CG  LEU A 193      21.232  25.103   6.878  1.00  0.00              
ATOM   3061  CD1 LEU A 193      22.671  24.724   6.557  1.00  0.00              
ATOM   3062  CD2 LEU A 193      20.790  26.296   6.043  1.00  0.00              
ATOM   3063  H   LEU A 193      19.768  23.887   9.087  1.00  0.00              
ATOM   3064  HA  LEU A 193      18.460  25.016   6.799  1.00  0.00              
ATOM   3065 1HB  LEU A 193      20.617  23.051   7.189  1.00  0.00              
ATOM   3066 2HB  LEU A 193      20.309  23.659   5.546  1.00  0.00              
ATOM   3067  HG  LEU A 193      21.117  25.371   7.929  1.00  0.00              
ATOM   3068 1HD1 LEU A 193      23.324  25.574   6.754  1.00  0.00              
ATOM   3069 2HD1 LEU A 193      22.973  23.883   7.182  1.00  0.00              
ATOM   3070 3HD1 LEU A 193      22.748  24.442   5.508  1.00  0.00              
ATOM   3071 1HD2 LEU A 193      21.452  27.141   6.238  1.00  0.00              
ATOM   3072 2HD2 LEU A 193      20.833  26.037   4.985  1.00  0.00              
ATOM   3073 3HD2 LEU A 193      19.768  26.568   6.308  1.00  0.00              
ATOM   3074  N   VAL A 194      18.029  21.791   7.076  1.00  0.00              
ATOM   3075  CA  VAL A 194      17.162  20.707   6.629  1.00  0.00              
ATOM   3076  C   VAL A 194      15.699  21.072   6.829  1.00  0.00              
ATOM   3077  O   VAL A 194      14.872  20.856   5.942  1.00  0.00              
ATOM   3078  CB  VAL A 194      17.463  19.393   7.373  1.00  0.00              
ATOM   3079  CG1 VAL A 194      16.404  18.348   7.058  1.00  0.00              
ATOM   3080  CG2 VAL A 194      18.845  18.876   7.004  1.00  0.00              
ATOM   3081  H   VAL A 194      18.687  21.617   7.822  1.00  0.00              
ATOM   3082  HA  VAL A 194      17.269  20.531   5.558  1.00  0.00              
ATOM   3083  HB  VAL A 194      17.474  19.588   8.445  1.00  0.00              
ATOM   3084 1HG1 VAL A 194      16.632  17.425   7.592  1.00  0.00              
ATOM   3085 2HG1 VAL A 194      15.426  18.715   7.370  1.00  0.00              
ATOM   3086 3HG1 VAL A 194      16.393  18.152   5.986  1.00  0.00              
ATOM   3087 1HG2 VAL A 194      19.042  17.948   7.539  1.00  0.00              
ATOM   3088 2HG2 VAL A 194      18.890  18.693   5.930  1.00  0.00              
ATOM   3089 3HG2 VAL A 194      19.596  19.618   7.277  1.00  0.00              
ATOM   3090  N   PHE A 195      15.380  21.623   7.997  1.00  0.00              
ATOM   3091  CA  PHE A 195      14.003  21.996   8.302  1.00  0.00              
ATOM   3092  C   PHE A 195      13.460  23.036   7.319  1.00  0.00              
ATOM   3093  O   PHE A 195      12.352  22.889   6.800  1.00  0.00              
ATOM   3094  CB  PHE A 195      13.906  22.528   9.733  1.00  0.00              
ATOM   3095  CG  PHE A 195      14.303  21.527  10.780  1.00  0.00              
ATOM   3096  CD1 PHE A 195      14.374  20.176  10.476  1.00  0.00              
ATOM   3097  CD2 PHE A 195      14.605  21.934  12.071  1.00  0.00              
ATOM   3098  CE1 PHE A 195      14.739  19.253  11.439  1.00  0.00              
ATOM   3099  CE2 PHE A 195      14.971  21.014  13.035  1.00  0.00              
ATOM   3100  CZ  PHE A 195      15.038  19.672  12.718  1.00  0.00              
ATOM   3101  H   PHE A 195      16.099  21.787   8.687  1.00  0.00              
ATOM   3102  HA  PHE A 195      13.353  21.125   8.207  1.00  0.00              
ATOM   3103 1HB  PHE A 195      14.564  23.388   9.859  1.00  0.00              
ATOM   3104 2HB  PHE A 195      12.881  22.821   9.955  1.00  0.00              
ATOM   3105  HD1 PHE A 195      14.139  19.844   9.465  1.00  0.00              
ATOM   3106  HD2 PHE A 195      14.552  22.994  12.322  1.00  0.00              
ATOM   3107  HE1 PHE A 195      14.791  18.194  11.187  1.00  0.00              
ATOM   3108  HE2 PHE A 195      15.206  21.347  14.046  1.00  0.00              
ATOM   3109  HZ  PHE A 195      15.324  18.946  13.478  1.00  0.00              
ATOM   3110  N   THR A 196      14.253  24.075   7.066  1.00  0.00              
ATOM   3111  CA  THR A 196      13.833  25.185   6.219  1.00  0.00              
ATOM   3112  C   THR A 196      13.756  24.797   4.744  1.00  0.00              
ATOM   3113  O   THR A 196      12.840  25.207   4.037  1.00  0.00              
ATOM   3114  CB  THR A 196      14.784  26.387   6.367  1.00  0.00              
ATOM   3115  OG1 THR A 196      14.790  26.830   7.731  1.00  0.00              
ATOM   3116  CG2 THR A 196      14.341  27.532   5.469  1.00  0.00              
ATOM   3117  H   THR A 196      15.176  24.090   7.476  1.00  0.00              
ATOM   3118  HA  THR A 196      12.825  25.497   6.494  1.00  0.00              
ATOM   3119  HB  THR A 196      15.792  26.078   6.091  1.00  0.00              
ATOM   3120  HG1 THR A 196      13.902  27.092   7.986  1.00  0.00              
ATOM   3121 1HG2 THR A 196      15.026  28.371   5.587  1.00  0.00              
ATOM   3122 2HG2 THR A 196      14.347  27.201   4.430  1.00  0.00              
ATOM   3123 3HG2 THR A 196      13.335  27.842   5.745  1.00  0.00              
ATOM   3124  N   VAL A 197      14.722  24.010   4.286  1.00  0.00              
ATOM   3125  CA  VAL A 197      14.771  23.619   2.879  1.00  0.00              
ATOM   3126  C   VAL A 197      13.734  22.570   2.481  1.00  0.00              
ATOM   3127  O   VAL A 197      13.076  22.707   1.447  1.00  0.00              
ATOM   3128  CB  VAL A 197      16.168  23.081   2.515  1.00  0.00              
ATOM   3129  CG1 VAL A 197      16.157  22.472   1.120  1.00  0.00              
ATOM   3130  CG2 VAL A 197      17.206  24.189   2.603  1.00  0.00              
ATOM   3131  H   VAL A 197      15.437  23.674   4.916  1.00  0.00              
ATOM   3132  HA  VAL A 197      14.530  24.458   2.226  1.00  0.00              
ATOM   3133  HB  VAL A 197      16.454  22.320   3.241  1.00  0.00              
ATOM   3134 1HG1 VAL A 197      17.151  22.097   0.879  1.00  0.00              
ATOM   3135 2HG1 VAL A 197      15.441  21.651   1.088  1.00  0.00              
ATOM   3136 3HG1 VAL A 197      15.871  23.233   0.394  1.00  0.00              
ATOM   3137 1HG2 VAL A 197      18.186  23.791   2.343  1.00  0.00              
ATOM   3138 2HG2 VAL A 197      16.942  24.988   1.910  1.00  0.00              
ATOM   3139 3HG2 VAL A 197      17.232  24.583   3.619  1.00  0.00              
ATOM   3140  N   LYS A 198      13.580  21.539   3.307  1.00  0.00              
ATOM   3141  CA  LYS A 198      12.663  20.455   2.972  1.00  0.00              
ATOM   3142  C   LYS A 198      11.199  20.766   3.232  1.00  0.00              
ATOM   3143  O   LYS A 198      10.591  20.194   4.126  1.00  0.00              
ATOM   3144  CB  LYS A 198      13.054  19.194   3.743  1.00  0.00              
ATOM   3145  CG  LYS A 198      14.410  18.617   3.358  1.00  0.00              
ATOM   3146  CD  LYS A 198      14.651  17.273   4.030  1.00  0.00              
ATOM   3147  CE  LYS A 198      16.016  16.709   3.667  1.00  0.00              
ATOM   3148  NZ  LYS A 198      16.273  15.403   4.332  1.00  0.00              
ATOM   3149  H   LYS A 198      14.095  21.497   4.174  1.00  0.00              
ATOM   3150  HA  LYS A 198      12.712  20.248   1.902  1.00  0.00              
ATOM   3151 1HB  LYS A 198      13.058  19.455   4.801  1.00  0.00              
ATOM   3152 2HB  LYS A 198      12.279  18.451   3.556  1.00  0.00              
ATOM   3153 1HG  LYS A 198      14.439  18.493   2.275  1.00  0.00              
ATOM   3154 2HG  LYS A 198      15.185  19.320   3.664  1.00  0.00              
ATOM   3155 1HD  LYS A 198      14.589  17.409   5.110  1.00  0.00              
ATOM   3156 2HD  LYS A 198      13.874  16.580   3.707  1.00  0.00              
ATOM   3157 1HE  LYS A 198      16.056  16.580   2.586  1.00  0.00              
ATOM   3158 2HE  LYS A 198      16.776  17.428   3.974  1.00  0.00              
ATOM   3159 1HZ  LYS A 198      17.187  15.063   4.066  1.00  0.00              
ATOM   3160 2HZ  LYS A 198      16.237  15.522   5.335  1.00  0.00              
ATOM   3161 3HZ  LYS A 198      15.570  14.736   4.047  1.00  0.00              
ATOM   3162  N   GLU A 199      10.660  21.696   2.451  1.00  0.00              
ATOM   3163  CA  GLU A 199       9.268  22.107   2.597  1.00  0.00              
ATOM   3164  C   GLU A 199       8.349  21.257   1.729  1.00  0.00              
ATOM   3165  O   GLU A 199       7.295  20.808   2.179  1.00  0.00              
ATOM   3166  CB  GLU A 199       9.106  23.586   2.241  1.00  0.00              
ATOM   3167  CG  GLU A 199       9.834  24.541   3.177  1.00  0.00              
ATOM   3168  CD  GLU A 199       9.681  25.968   2.729  1.00  0.00              
ATOM   3169  OE1 GLU A 199       9.049  26.191   1.724  1.00  0.00              
ATOM   3170  OE2 GLU A 199      10.098  26.844   3.449  1.00  0.00              
ATOM   3171  H   GLU A 199      11.229  22.129   1.737  1.00  0.00              
ATOM   3172  HA  GLU A 199       8.945  21.959   3.628  1.00  0.00              
ATOM   3173 1HB  GLU A 199       9.486  23.713   1.227  1.00  0.00              
ATOM   3174 2HB  GLU A 199       8.038  23.804   2.260  1.00  0.00              
ATOM   3175 1HG  GLU A 199       9.520  24.452   4.217  1.00  0.00              
ATOM   3176 2HG  GLU A 199      10.877  24.243   3.087  1.00  0.00              
ATOM   3177  N   ALA A 200       8.755  21.038   0.483  1.00  0.00              
ATOM   3178  CA  ALA A 200       7.946  20.279  -0.464  1.00  0.00              
ATOM   3179  C   ALA A 200       8.788  19.270  -1.235  1.00  0.00              
ATOM   3180  O   ALA A 200       9.131  18.208  -0.716  1.00  0.00              
ATOM   3181  CB  ALA A 200       7.235  21.221  -1.425  1.00  0.00              
ATOM   3182  H   ALA A 200       9.647  21.407   0.184  1.00  0.00              
ATOM   3183  HA  ALA A 200       7.196  19.715   0.090  1.00  0.00              
ATOM   3184 1HB  ALA A 200       6.634  20.640  -2.124  1.00  0.00              
ATOM   3185 2HB  ALA A 200       6.588  21.894  -0.862  1.00  0.00              
ATOM   3186 3HB  ALA A 200       7.972  21.802  -1.977  1.00  0.00              
ATOM   3187  N   ALA A 201       9.115  19.525  -2.541  1.00  0.00              
ATOM   3188  CA  ALA A 201       9.928  18.695  -3.421  1.00  0.00              
ATOM   3189  C   ALA A 201      10.926  19.560  -4.180  1.00  0.00              
ATOM   3190  O   ALA A 201      12.137  19.433  -3.996  1.00  0.00              
ATOM   3191  CB  ALA A 201       9.048  17.912  -4.385  1.00  0.00              
ATOM   3192  H   ALA A 201       8.780  20.418  -2.877  1.00  0.00              
ATOM   3193  HA  ALA A 201      10.489  17.986  -2.812  1.00  0.00              
ATOM   3194 1HB  ALA A 201       9.676  17.306  -5.038  1.00  0.00              
ATOM   3195 2HB  ALA A 201       8.379  17.262  -3.821  1.00  0.00              
ATOM   3196 3HB  ALA A 201       8.462  18.604  -4.986  1.00  0.00              
ATOM   3197  N   ALA A 202      10.413  20.436  -5.035  1.00  0.00              
ATOM   3198  CA  ALA A 202      11.253  21.378  -5.764  1.00  0.00              
ATOM   3199  C   ALA A 202      12.078  22.237  -4.815  1.00  0.00              
ATOM   3200  O   ALA A 202      13.230  22.563  -5.101  1.00  0.00              
ATOM   3201  CB  ALA A 202      10.401  22.255  -6.671  1.00  0.00              
ATOM   3202  H   ALA A 202       9.413  20.452  -5.183  1.00  0.00              
ATOM   3203  HA  ALA A 202      11.953  20.816  -6.382  1.00  0.00              
ATOM   3204 1HB  ALA A 202      11.043  22.951  -7.210  1.00  0.00              
ATOM   3205 2HB  ALA A 202       9.865  21.628  -7.384  1.00  0.00              
ATOM   3206 3HB  ALA A 202       9.686  22.813  -6.069  1.00  0.00              
ATOM   3207  N   GLN A 203      11.482  22.600  -3.685  1.00  0.00              
ATOM   3208  CA  GLN A 203      12.167  23.408  -2.683  1.00  0.00              
ATOM   3209  C   GLN A 203      13.345  22.656  -2.079  1.00  0.00              
ATOM   3210  O   GLN A 203      14.297  23.264  -1.589  1.00  0.00              
ATOM   3211  CB  GLN A 203      11.197  23.824  -1.573  1.00  0.00              
ATOM   3212  CG  GLN A 203      10.039  24.684  -2.049  1.00  0.00              
ATOM   3213  CD  GLN A 203      10.503  25.982  -2.681  1.00  0.00              
ATOM   3214  OE1 GLN A 203      11.176  26.795  -2.040  1.00  0.00              
ATOM   3215  NE2 GLN A 203      10.142  26.188  -3.942  1.00  0.00              
ATOM   3216  H   GLN A 203      10.530  22.309  -3.515  1.00  0.00              
ATOM   3217  HA  GLN A 203      12.578  24.301  -3.153  1.00  0.00              
ATOM   3218 1HB  GLN A 203      10.816  22.905  -1.128  1.00  0.00              
ATOM   3219 2HB  GLN A 203      11.781  24.370  -0.833  1.00  0.00              
ATOM   3220 1HG  GLN A 203       9.222  24.291  -2.654  1.00  0.00              
ATOM   3221 2HG  GLN A 203       9.673  24.900  -1.045  1.00  0.00              
ATOM   3222 1HE2 GLN A 203      10.419  27.028  -4.412  1.00  0.00              
ATOM   3223 2HE2 GLN A 203       9.594  25.504  -4.424  1.00  0.00              
ATOM   3224  N   GLN A 204      13.277  21.330  -2.118  1.00  0.00              
ATOM   3225  CA  GLN A 204      14.351  20.492  -1.598  1.00  0.00              
ATOM   3226  C   GLN A 204      15.441  20.282  -2.642  1.00  0.00              
ATOM   3227  O   GLN A 204      16.630  20.321  -2.327  1.00  0.00              
ATOM   3228  CB  GLN A 204      13.800  19.137  -1.146  1.00  0.00              
ATOM   3229  CG  GLN A 204      14.851  18.193  -0.587  1.00  0.00              
ATOM   3230  CD  GLN A 204      14.260  16.874  -0.129  1.00  0.00              
ATOM   3231  OE1 GLN A 204      13.038  16.709  -0.081  1.00  0.00              
ATOM   3232  NE2 GLN A 204      15.125  15.926   0.214  1.00  0.00              
ATOM   3233  H   GLN A 204      12.460  20.891  -2.519  1.00  0.00              
ATOM   3234  HA  GLN A 204      14.824  20.988  -0.751  1.00  0.00              
ATOM   3235 1HB  GLN A 204      13.046  19.341  -0.386  1.00  0.00              
ATOM   3236 2HB  GLN A 204      13.325  18.684  -2.016  1.00  0.00              
ATOM   3237 1HG  GLN A 204      15.787  17.980  -1.103  1.00  0.00              
ATOM   3238 2HG  GLN A 204      15.055  18.804   0.294  1.00  0.00              
ATOM   3239 1HE2 GLN A 204      14.793  15.034   0.525  1.00  0.00              
ATOM   3240 2HE2 GLN A 204      16.108  16.103   0.162  1.00  0.00              
ATOM   3241  N   GLN A 205      15.027  20.061  -3.885  1.00  0.00              
ATOM   3242  CA  GLN A 205      15.965  19.765  -4.962  1.00  0.00              
ATOM   3243  C   GLN A 205      16.480  21.044  -5.610  1.00  0.00              
ATOM   3244  O   GLN A 205      17.672  21.345  -5.547  1.00  0.00              
ATOM   3245  CB  GLN A 205      15.302  18.880  -6.021  1.00  0.00              
ATOM   3246  CG  GLN A 205      14.827  17.534  -5.499  1.00  0.00              
ATOM   3247  CD  GLN A 205      15.962  16.699  -4.938  1.00  0.00              
ATOM   3248  OE1 GLN A 205      16.991  16.504  -5.591  1.00  0.00              
ATOM   3249  NE2 GLN A 205      15.780  16.195  -3.722  1.00  0.00              
ATOM   3250  H   GLN A 205      14.039  20.097  -4.089  1.00  0.00              
ATOM   3251  HA  GLN A 205      16.835  19.250  -4.557  1.00  0.00              
ATOM   3252 1HB  GLN A 205      14.455  19.442  -6.416  1.00  0.00              
ATOM   3253 2HB  GLN A 205      16.038  18.730  -6.811  1.00  0.00              
ATOM   3254 1HG  GLN A 205      13.972  17.428  -4.833  1.00  0.00              
ATOM   3255 2HG  GLN A 205      14.568  17.146  -6.485  1.00  0.00              
ATOM   3256 1HE2 GLN A 205      16.494  15.635  -3.300  1.00  0.00              
ATOM   3257 2HE2 GLN A 205      14.929  16.376  -3.228  1.00  0.00              
ATOM   3258  N   GLU A 206      15.576  21.792  -6.233  1.00  0.00              
ATOM   3259  CA  GLU A 206      15.944  23.022  -6.923  1.00  0.00              
ATOM   3260  C   GLU A 206      14.706  23.789  -7.371  1.00  0.00              
ATOM   3261  O   GLU A 206      13.844  23.245  -8.062  1.00  0.00              
ATOM   3262  CB  GLU A 206      16.838  22.715  -8.127  1.00  0.00              
ATOM   3263  CG  GLU A 206      17.323  23.946  -8.879  1.00  0.00              
ATOM   3264  CD  GLU A 206      18.262  23.571  -9.992  1.00  0.00              
ATOM   3265  OE1 GLU A 206      18.558  22.408 -10.127  1.00  0.00              
ATOM   3266  OE2 GLU A 206      18.594  24.428 -10.777  1.00  0.00              
ATOM   3267  H   GLU A 206      14.609  21.501  -6.227  1.00  0.00              
ATOM   3268  HA  GLU A 206      16.488  23.679  -6.244  1.00  0.00              
ATOM   3269 1HB  GLU A 206      17.696  22.158  -7.751  1.00  0.00              
ATOM   3270 2HB  GLU A 206      16.260  22.083  -8.800  1.00  0.00              
ATOM   3271 1HG  GLU A 206      16.514  24.557  -9.278  1.00  0.00              
ATOM   3272 2HG  GLU A 206      17.866  24.511  -8.123  1.00  0.00              
ATOM   3273  N   SER A 207      14.624  25.053  -6.974  1.00  0.00              
ATOM   3274  CA  SER A 207      13.490  25.897  -7.333  1.00  0.00              
ATOM   3275  C   SER A 207      13.978  27.279  -7.746  1.00  0.00              
ATOM   3276  O   SER A 207      13.995  27.614  -8.931  1.00  0.00              
ATOM   3277  CB  SER A 207      12.516  25.997  -6.175  1.00  0.00              
ATOM   3278  OG  SER A 207      11.441  26.848  -6.463  1.00  0.00              
ATOM   3279  H   SER A 207      15.366  25.441  -6.409  1.00  0.00              
ATOM   3280  HA  SER A 207      12.856  25.464  -8.108  1.00  0.00              
ATOM   3281 1HB  SER A 207      12.131  25.001  -5.956  1.00  0.00              
ATOM   3282 2HB  SER A 207      13.047  26.379  -5.304  1.00  0.00              
ATOM   3283  HG  SER A 207      10.978  26.527  -7.240  1.00  0.00              
ATOM   3284  N   ALA A 208      14.377  28.079  -6.763  1.00  0.00              
ATOM   3285  CA  ALA A 208      14.938  29.398  -7.028  1.00  0.00              
ATOM   3286  C   ALA A 208      16.441  29.332  -7.265  1.00  0.00              
ATOM   3287  O   ALA A 208      17.123  28.448  -6.745  1.00  0.00              
ATOM   3288  CB  ALA A 208      14.625  30.345  -5.878  1.00  0.00              
ATOM   3289  H   ALA A 208      14.288  27.765  -5.806  1.00  0.00              
ATOM   3290  HA  ALA A 208      14.488  29.794  -7.938  1.00  0.00              
ATOM   3291 1HB  ALA A 208      15.047  31.327  -6.091  1.00  0.00              
ATOM   3292 2HB  ALA A 208      13.544  30.432  -5.763  1.00  0.00              
ATOM   3293 3HB  ALA A 208      15.058  29.956  -4.958  1.00  0.00              
ATOM   3294  N   THR A 209      16.953  30.270  -8.054  1.00  0.00              
ATOM   3295  CA  THR A 209      18.381  30.333  -8.343  1.00  0.00              
ATOM   3296  C   THR A 209      19.163  30.617  -7.067  1.00  0.00              
ATOM   3297  O   THR A 209      20.220  30.031  -6.833  1.00  0.00              
ATOM   3298  CB  THR A 209      18.706  31.414  -9.391  1.00  0.00              
ATOM   3299  OG1 THR A 209      18.045  31.101 -10.625  1.00  0.00              
ATOM   3300  CG2 THR A 209      20.206  31.492  -9.629  1.00  0.00              
ATOM   3301  H   THR A 209      16.337  30.959  -8.463  1.00  0.00              
ATOM   3302  HA  THR A 209      18.724  29.370  -8.722  1.00  0.00              
ATOM   3303  HB  THR A 209      18.345  32.377  -9.031  1.00  0.00              
ATOM   3304  HG1 THR A 209      18.246  31.778 -11.275  1.00  0.00              
ATOM   3305 1HG2 THR A 209      20.415  32.261 -10.372  1.00  0.00              
ATOM   3306 2HG2 THR A 209      20.709  31.741  -8.695  1.00  0.00              
ATOM   3307 3HG2 THR A 209      20.567  30.530  -9.991  1.00  0.00              
ATOM   3308  N   THR A 210      18.637  31.519  -6.246  1.00  0.00              
ATOM   3309  CA  THR A 210      19.247  31.830  -4.959  1.00  0.00              
ATOM   3310  C   THR A 210      19.284  30.616  -4.039  1.00  0.00              
ATOM   3311  O   THR A 210      20.267  30.390  -3.332  1.00  0.00              
ATOM   3312  CB  THR A 210      18.500  32.972  -4.247  1.00  0.00              
ATOM   3313  OG1 THR A 210      18.567  34.161  -5.045  1.00  0.00              
ATOM   3314  CG2 THR A 210      19.118  33.246  -2.884  1.00  0.00              
ATOM   3315  H   THR A 210      17.793  32.001  -6.519  1.00  0.00              
ATOM   3316  HA  THR A 210      20.286  32.127  -5.105  1.00  0.00              
ATOM   3317  HB  THR A 210      17.456  32.688  -4.120  1.00  0.00              
ATOM   3318  HG1 THR A 210      18.099  34.872  -4.600  1.00  0.00              
ATOM   3319 1HG2 THR A 210      18.577  34.056  -2.396  1.00  0.00              
ATOM   3320 2HG2 THR A 210      19.059  32.347  -2.271  1.00  0.00              
ATOM   3321 3HG2 THR A 210      20.162  33.531  -3.010  1.00  0.00              
ATOM   3322  N   GLN A 211      18.208  29.837  -4.052  1.00  0.00              
ATOM   3323  CA  GLN A 211      18.123  28.633  -3.235  1.00  0.00              
ATOM   3324  C   GLN A 211      19.145  27.585  -3.656  1.00  0.00              
ATOM   3325  O   GLN A 211      19.799  26.969  -2.815  1.00  0.00              
ATOM   3326  CB  GLN A 211      16.715  28.037  -3.314  1.00  0.00              
ATOM   3327  CG  GLN A 211      15.664  28.817  -2.544  1.00  0.00              
ATOM   3328  CD  GLN A 211      14.257  28.324  -2.823  1.00  0.00              
ATOM   3329  OE1 GLN A 211      13.983  27.754  -3.883  1.00  0.00              
ATOM   3330  NE2 GLN A 211      13.354  28.544  -1.874  1.00  0.00              
ATOM   3331  H   GLN A 211      17.428  30.086  -4.645  1.00  0.00              
ATOM   3332  HA  GLN A 211      18.353  28.879  -2.198  1.00  0.00              
ATOM   3333 1HB  GLN A 211      16.448  28.000  -4.370  1.00  0.00              
ATOM   3334 2HB  GLN A 211      16.781  27.022  -2.922  1.00  0.00              
ATOM   3335 1HG  GLN A 211      15.743  29.016  -1.475  1.00  0.00              
ATOM   3336 2HG  GLN A 211      15.821  29.743  -3.097  1.00  0.00              
ATOM   3337 1HE2 GLN A 211      12.409  28.241  -2.002  1.00  0.00              
ATOM   3338 2HE2 GLN A 211      13.619  29.012  -1.030  1.00  0.00              
ATOM   3339  N   LYS A 212      19.279  27.390  -4.964  1.00  0.00              
ATOM   3340  CA  LYS A 212      20.208  26.402  -5.499  1.00  0.00              
ATOM   3341  C   LYS A 212      21.640  26.820  -5.190  1.00  0.00              
ATOM   3342  O   LYS A 212      22.463  26.000  -4.785  1.00  0.00              
ATOM   3343  CB  LYS A 212      20.014  26.231  -7.006  1.00  0.00              
ATOM   3344  CG  LYS A 212      20.906  25.171  -7.639  1.00  0.00              
ATOM   3345  CD  LYS A 212      20.695  23.811  -6.991  1.00  0.00              
ATOM   3346  CE  LYS A 212      21.245  22.691  -7.861  1.00  0.00              
ATOM   3347  NZ  LYS A 212      22.731  22.721  -7.933  1.00  0.00              
ATOM   3348  H   LYS A 212      18.723  27.940  -5.603  1.00  0.00              
ATOM   3349  HA  LYS A 212      20.038  25.438  -5.018  1.00  0.00              
ATOM   3350 1HB  LYS A 212      18.968  25.966  -7.165  1.00  0.00              
ATOM   3351 2HB  LYS A 212      20.217  27.197  -7.467  1.00  0.00              
ATOM   3352 1HG  LYS A 212      20.669  25.109  -8.701  1.00  0.00              
ATOM   3353 2HG  LYS A 212      21.945  25.475  -7.516  1.00  0.00              
ATOM   3354 1HD  LYS A 212      21.201  23.804  -6.025  1.00  0.00              
ATOM   3355 2HD  LYS A 212      19.626  23.660  -6.840  1.00  0.00              
ATOM   3356 1HE  LYS A 212      20.921  21.740  -7.440  1.00  0.00              
ATOM   3357 2HE  LYS A 212      20.832  22.802  -8.863  1.00  0.00              
ATOM   3358 1HZ  LYS A 212      23.055  21.964  -8.518  1.00  0.00              
ATOM   3359 2HZ  LYS A 212      23.032  23.602  -8.324  1.00  0.00              
ATOM   3360 3HZ  LYS A 212      23.115  22.616  -7.004  1.00  0.00              
ATOM   3361  N   ALA A 213      21.930  28.103  -5.382  1.00  0.00              
ATOM   3362  CA  ALA A 213      23.256  28.638  -5.099  1.00  0.00              
ATOM   3363  C   ALA A 213      23.622  28.471  -3.629  1.00  0.00              
ATOM   3364  O   ALA A 213      24.719  28.019  -3.300  1.00  0.00              
ATOM   3365  CB  ALA A 213      23.330  30.103  -5.503  1.00  0.00              
ATOM   3366  H   ALA A 213      21.214  28.722  -5.734  1.00  0.00              
ATOM   3367  HA  ALA A 213      23.990  28.079  -5.679  1.00  0.00              
ATOM   3368 1HB  ALA A 213      24.327  30.489  -5.288  1.00  0.00              
ATOM   3369 2HB  ALA A 213      23.127  30.198  -6.569  1.00  0.00              
ATOM   3370 3HB  ALA A 213      22.592  30.674  -4.940  1.00  0.00              
ATOM   3371  N   GLU A 214      22.697  28.841  -2.749  1.00  0.00              
ATOM   3372  CA  GLU A 214      22.914  28.714  -1.313  1.00  0.00              
ATOM   3373  C   GLU A 214      22.960  27.252  -0.889  1.00  0.00              
ATOM   3374  O   GLU A 214      23.638  26.897   0.075  1.00  0.00              
ATOM   3375  CB  GLU A 214      21.820  29.453  -0.539  1.00  0.00              
ATOM   3376  CG  GLU A 214      22.074  29.564   0.958  1.00  0.00              
ATOM   3377  CD  GLU A 214      23.270  30.429   1.245  1.00  0.00              
ATOM   3378  OE1 GLU A 214      23.857  30.926   0.315  1.00  0.00              
ATOM   3379  OE2 GLU A 214      23.530  30.683   2.398  1.00  0.00              
ATOM   3380  H   GLU A 214      21.822  29.217  -3.084  1.00  0.00              
ATOM   3381  HA  GLU A 214      23.880  29.144  -1.046  1.00  0.00              
ATOM   3382 1HB  GLU A 214      21.744  30.452  -0.969  1.00  0.00              
ATOM   3383 2HB  GLU A 214      20.889  28.912  -0.709  1.00  0.00              
ATOM   3384 1HG  GLU A 214      21.216  29.936   1.517  1.00  0.00              
ATOM   3385 2HG  GLU A 214      22.286  28.539   1.259  1.00  0.00              
ATOM   3386  N   LYS A 215      22.233  26.409  -1.613  1.00  0.00              
ATOM   3387  CA  LYS A 215      22.295  24.967  -1.401  1.00  0.00              
ATOM   3388  C   LYS A 215      23.686  24.425  -1.704  1.00  0.00              
ATOM   3389  O   LYS A 215      24.206  23.583  -0.973  1.00  0.00              
ATOM   3390  CB  LYS A 215      21.253  24.253  -2.265  1.00  0.00              
ATOM   3391  CG  LYS A 215      21.308  22.733  -2.189  1.00  0.00              
ATOM   3392  CD  LYS A 215      20.157  22.099  -2.955  1.00  0.00              
ATOM   3393  CE  LYS A 215      20.348  20.597  -3.099  1.00  0.00              
ATOM   3394  NZ  LYS A 215      19.152  19.938  -3.693  1.00  0.00              
ATOM   3395  H   LYS A 215      21.622  26.775  -2.329  1.00  0.00              
ATOM   3396  HA  LYS A 215      22.093  24.739  -0.354  1.00  0.00              
ATOM   3397 1HB  LYS A 215      20.274  24.598  -1.934  1.00  0.00              
ATOM   3398 2HB  LYS A 215      21.420  24.570  -3.295  1.00  0.00              
ATOM   3399 1HG  LYS A 215      22.255  22.399  -2.613  1.00  0.00              
ATOM   3400 2HG  LYS A 215      21.255  22.437  -1.142  1.00  0.00              
ATOM   3401 1HD  LYS A 215      19.229  22.298  -2.416  1.00  0.00              
ATOM   3402 2HD  LYS A 215      20.105  22.554  -3.944  1.00  0.00              
ATOM   3403 1HE  LYS A 215      21.213  20.422  -3.737  1.00  0.00              
ATOM   3404 2HE  LYS A 215      20.537  20.180  -2.110  1.00  0.00              
ATOM   3405 1HZ  LYS A 215      19.320  18.945  -3.771  1.00  0.00              
ATOM   3406 2HZ  LYS A 215      18.350  20.099  -3.101  1.00  0.00              
ATOM   3407 3HZ  LYS A 215      18.977  20.323  -4.610  1.00  0.00              
ATOM   3408  N   GLU A 216      24.284  24.913  -2.785  1.00  0.00              
ATOM   3409  CA  GLU A 216      25.645  24.536  -3.144  1.00  0.00              
ATOM   3410  C   GLU A 216      26.646  25.009  -2.098  1.00  0.00              
ATOM   3411  O   GLU A 216      27.620  24.318  -1.800  1.00  0.00              
ATOM   3412  CB  GLU A 216      26.013  25.104  -4.517  1.00  0.00              
ATOM   3413  CG  GLU A 216      25.253  24.480  -5.679  1.00  0.00              
ATOM   3414  CD  GLU A 216      25.405  22.985  -5.691  1.00  0.00              
ATOM   3415  OE1 GLU A 216      26.517  22.519  -5.632  1.00  0.00              
ATOM   3416  OE2 GLU A 216      24.406  22.306  -5.645  1.00  0.00              
ATOM   3417  H   GLU A 216      23.782  25.563  -3.374  1.00  0.00              
ATOM   3418  HA  GLU A 216      25.730  23.449  -3.183  1.00  0.00              
ATOM   3419 1HB  GLU A 216      25.808  26.174  -4.484  1.00  0.00              
ATOM   3420 2HB  GLU A 216      27.082  24.942  -4.654  1.00  0.00              
ATOM   3421 1HG  GLU A 216      24.194  24.737  -5.693  1.00  0.00              
ATOM   3422 2HG  GLU A 216      25.740  24.901  -6.558  1.00  0.00              
ATOM   3423  N   VAL A 217      26.401  26.192  -1.543  1.00  0.00              
ATOM   3424  CA  VAL A 217      27.196  26.694  -0.429  1.00  0.00              
ATOM   3425  C   VAL A 217      27.055  25.815   0.807  1.00  0.00              
ATOM   3426  O   VAL A 217      28.030  25.558   1.512  1.00  0.00              
ATOM   3427  CB  VAL A 217      26.801  28.137  -0.063  1.00  0.00              
ATOM   3428  CG1 VAL A 217      27.503  28.574   1.214  1.00  0.00              
ATOM   3429  CG2 VAL A 217      27.134  29.087  -1.203  1.00  0.00              
ATOM   3430  H   VAL A 217      25.645  26.756  -1.903  1.00  0.00              
ATOM   3431  HA  VAL A 217      28.261  26.672  -0.660  1.00  0.00              
ATOM   3432  HB  VAL A 217      25.721  28.183   0.082  1.00  0.00              
ATOM   3433 1HG1 VAL A 217      27.212  29.596   1.458  1.00  0.00              
ATOM   3434 2HG1 VAL A 217      27.217  27.912   2.031  1.00  0.00              
ATOM   3435 3HG1 VAL A 217      28.582  28.530   1.070  1.00  0.00              
ATOM   3436 1HG2 VAL A 217      26.848  30.102  -0.928  1.00  0.00              
ATOM   3437 2HG2 VAL A 217      28.205  29.053  -1.403  1.00  0.00              
ATOM   3438 3HG2 VAL A 217      26.588  28.787  -2.098  1.00  0.00              
ATOM   3439  N   THR A 218      25.835  25.355   1.064  1.00  0.00              
ATOM   3440  CA  THR A 218      25.584  24.412   2.147  1.00  0.00              
ATOM   3441  C   THR A 218      26.362  23.122   1.918  1.00  0.00              
ATOM   3442  O   THR A 218      26.928  22.554   2.851  1.00  0.00              
ATOM   3443  CB  THR A 218      24.086  24.085   2.284  1.00  0.00              
ATOM   3444  OG1 THR A 218      23.364  25.275   2.626  1.00  0.00              
ATOM   3445  CG2 THR A 218      23.866  23.036   3.363  1.00  0.00              
ATOM   3446  H   THR A 218      25.061  25.667   0.494  1.00  0.00              
ATOM   3447  HA  THR A 218      25.936  24.831   3.090  1.00  0.00              
ATOM   3448  HB  THR A 218      23.717  23.708   1.331  1.00  0.00              
ATOM   3449  HG1 THR A 218      23.484  25.931   1.935  1.00  0.00              
ATOM   3450 1HG2 THR A 218      22.801  22.818   3.445  1.00  0.00              
ATOM   3451 2HG2 THR A 218      24.404  22.126   3.100  1.00  0.00              
ATOM   3452 3HG2 THR A 218      24.233  23.413   4.316  1.00  0.00              
ATOM   3453  N   ARG A 219      26.385  22.665   0.670  1.00  0.00              
ATOM   3454  CA  ARG A 219      27.166  21.487   0.319  1.00  0.00              
ATOM   3455  C   ARG A 219      28.650  21.711   0.592  1.00  0.00              
ATOM   3456  O   ARG A 219      29.337  20.811   1.094  1.00  0.00              
ATOM   3457  CB  ARG A 219      26.922  21.043  -1.116  1.00  0.00              
ATOM   3458  CG  ARG A 219      25.520  20.525  -1.395  1.00  0.00              
ATOM   3459  CD  ARG A 219      25.226  20.298  -2.834  1.00  0.00              
ATOM   3460  NE  ARG A 219      25.944  19.182  -3.427  1.00  0.00              
ATOM   3461  CZ  ARG A 219      25.997  18.921  -4.748  1.00  0.00              
ATOM   3462  NH1 ARG A 219      25.347  19.668  -5.612  1.00  0.00              
ATOM   3463  NH2 ARG A 219      26.701  17.877  -5.150  1.00  0.00              
ATOM   3464  H   ARG A 219      25.856  23.137  -0.049  1.00  0.00              
ATOM   3465  HA  ARG A 219      26.859  20.643   0.938  1.00  0.00              
ATOM   3466 1HB  ARG A 219      27.120  21.904  -1.753  1.00  0.00              
ATOM   3467 2HB  ARG A 219      27.645  20.257  -1.333  1.00  0.00              
ATOM   3468 1HG  ARG A 219      25.390  19.576  -0.873  1.00  0.00              
ATOM   3469 2HG  ARG A 219      24.800  21.250  -1.015  1.00  0.00              
ATOM   3470 1HD  ARG A 219      24.161  20.100  -2.951  1.00  0.00              
ATOM   3471 2HD  ARG A 219      25.493  21.193  -3.395  1.00  0.00              
ATOM   3472  HE  ARG A 219      26.491  18.457  -2.981  1.00  0.00              
ATOM   3473 1HH1 ARG A 219      24.799  20.452  -5.286  1.00  0.00              
ATOM   3474 2HH1 ARG A 219      25.399  19.456  -6.598  1.00  0.00              
ATOM   3475 1HH2 ARG A 219      27.180  17.302  -4.471  1.00  0.00              
ATOM   3476 2HH2 ARG A 219      26.757  17.659  -6.134  1.00  0.00              
ATOM   3477  N   MET A 220      29.152  22.905   0.275  1.00  0.00              
ATOM   3478  CA  MET A 220      30.521  23.258   0.662  1.00  0.00              
ATOM   3479  C   MET A 220      30.758  23.105   2.169  1.00  0.00              
ATOM   3480  O   MET A 220      31.759  22.520   2.592  1.00  0.00              
ATOM   3481  CB  MET A 220      30.830  24.690   0.227  1.00  0.00              
ATOM   3482  CG  MET A 220      30.952  24.878  -1.279  1.00  0.00              
ATOM   3483  SD  MET A 220      30.982  26.616  -1.761  1.00  0.00              
ATOM   3484  CE  MET A 220      32.386  27.205  -0.820  1.00  0.00              
ATOM   3485  H   MET A 220      28.596  23.577  -0.234  1.00  0.00              
ATOM   3486  HA  MET A 220      31.229  22.584   0.180  1.00  0.00              
ATOM   3487 1HB  MET A 220      30.026  25.317   0.608  1.00  0.00              
ATOM   3488 2HB  MET A 220      31.769  24.971   0.705  1.00  0.00              
ATOM   3489 1HG  MET A 220      31.874  24.400  -1.607  1.00  0.00              
ATOM   3490 2HG  MET A 220      30.100  24.390  -1.752  1.00  0.00              
ATOM   3491 1HE  MET A 220      32.535  28.268  -1.012  1.00  0.00              
ATOM   3492 2HE  MET A 220      32.202  27.050   0.244  1.00  0.00              
ATOM   3493 3HE  MET A 220      33.280  26.654  -1.117  1.00  0.00              
ATOM   3494  N   VAL A 221      29.829  23.632   2.964  1.00  0.00              
ATOM   3495  CA  VAL A 221      29.907  23.539   4.420  1.00  0.00              
ATOM   3496  C   VAL A 221      29.929  22.081   4.876  1.00  0.00              
ATOM   3497  O   VAL A 221      30.725  21.704   5.745  1.00  0.00              
ATOM   3498  CB  VAL A 221      28.727  24.262   5.097  1.00  0.00              
ATOM   3499  CG1 VAL A 221      28.732  24.003   6.596  1.00  0.00              
ATOM   3500  CG2 VAL A 221      28.786  25.756   4.816  1.00  0.00              
ATOM   3501  H   VAL A 221      29.047  24.111   2.543  1.00  0.00              
ATOM   3502  HA  VAL A 221      30.837  23.966   4.796  1.00  0.00              
ATOM   3503  HB  VAL A 221      27.794  23.896   4.668  1.00  0.00              
ATOM   3504 1HG1 VAL A 221      27.891  24.521   7.058  1.00  0.00              
ATOM   3505 2HG1 VAL A 221      28.643  22.932   6.780  1.00  0.00              
ATOM   3506 3HG1 VAL A 221      29.664  24.370   7.026  1.00  0.00              
ATOM   3507 1HG2 VAL A 221      27.945  26.251   5.301  1.00  0.00              
ATOM   3508 2HG2 VAL A 221      29.720  26.162   5.205  1.00  0.00              
ATOM   3509 3HG2 VAL A 221      28.736  25.927   3.741  1.00  0.00              
ATOM   3510  N   ILE A 222      29.069  21.263   4.265  1.00  0.00              
ATOM   3511  CA  ILE A 222      28.983  19.854   4.634  1.00  0.00              
ATOM   3512  C   ILE A 222      30.321  19.158   4.421  1.00  0.00              
ATOM   3513  O   ILE A 222      30.805  18.441   5.302  1.00  0.00              
ATOM   3514  CB  ILE A 222      27.896  19.120   3.828  1.00  0.00              
ATOM   3515  CG1 ILE A 222      26.506  19.621   4.227  1.00  0.00              
ATOM   3516  CG2 ILE A 222      28.004  17.617   4.035  1.00  0.00              
ATOM   3517  CD1 ILE A 222      25.407  19.188   3.284  1.00  0.00              
ATOM   3518  H   ILE A 222      28.467  21.618   3.537  1.00  0.00              
ATOM   3519  HA  ILE A 222      28.776  19.748   5.699  1.00  0.00              
ATOM   3520  HB  ILE A 222      28.022  19.352   2.770  1.00  0.00              
ATOM   3521 1HG1 ILE A 222      26.298  19.240   5.226  1.00  0.00              
ATOM   3522 2HG1 ILE A 222      26.550  20.710   4.257  1.00  0.00              
ATOM   3523 1HG2 ILE A 222      27.228  17.114   3.458  1.00  0.00              
ATOM   3524 2HG2 ILE A 222      28.983  17.274   3.703  1.00  0.00              
ATOM   3525 3HG2 ILE A 222      27.877  17.385   5.092  1.00  0.00              
ATOM   3526 1HD1 ILE A 222      24.451  19.581   3.632  1.00  0.00              
ATOM   3527 2HD1 ILE A 222      25.613  19.570   2.283  1.00  0.00              
ATOM   3528 3HD1 ILE A 222      25.360  18.100   3.254  1.00  0.00              
ATOM   3529  N   ILE A 223      30.918  19.381   3.255  1.00  0.00              
ATOM   3530  CA  ILE A 223      32.195  18.753   2.925  1.00  0.00              
ATOM   3531  C   ILE A 223      33.336  19.221   3.832  1.00  0.00              
ATOM   3532  O   ILE A 223      34.136  18.405   4.295  1.00  0.00              
ATOM   3533  CB  ILE A 223      32.583  19.025   1.460  1.00  0.00              
ATOM   3534  CG1 ILE A 223      31.578  18.366   0.511  1.00  0.00              
ATOM   3535  CG2 ILE A 223      33.991  18.523   1.180  1.00  0.00              
ATOM   3536  CD1 ILE A 223      31.482  16.866   0.669  1.00  0.00              
ATOM   3537  H   ILE A 223      30.483  19.995   2.582  1.00  0.00              
ATOM   3538  HA  ILE A 223      32.151  17.678   3.100  1.00  0.00              
ATOM   3539  HB  ILE A 223      32.535  20.097   1.273  1.00  0.00              
ATOM   3540 1HG1 ILE A 223      30.605  18.816   0.706  1.00  0.00              
ATOM   3541 2HG1 ILE A 223      31.890  18.605  -0.507  1.00  0.00              
ATOM   3542 1HG2 ILE A 223      34.249  18.723   0.141  1.00  0.00              
ATOM   3543 2HG2 ILE A 223      34.696  19.036   1.833  1.00  0.00              
ATOM   3544 3HG2 ILE A 223      34.039  17.450   1.366  1.00  0.00              
ATOM   3545 1HD1 ILE A 223      30.750  16.471  -0.037  1.00  0.00              
ATOM   3546 2HD1 ILE A 223      32.455  16.415   0.472  1.00  0.00              
ATOM   3547 3HD1 ILE A 223      31.169  16.626   1.684  1.00  0.00              
ATOM   3548  N   MET A 224      33.400  20.524   4.094  1.00  0.00              
ATOM   3549  CA  MET A 224      34.460  21.081   4.934  1.00  0.00              
ATOM   3550  C   MET A 224      34.378  20.562   6.375  1.00  0.00              
ATOM   3551  O   MET A 224      35.401  20.183   6.979  1.00  0.00              
ATOM   3552  CB  MET A 224      34.388  22.606   4.918  1.00  0.00              
ATOM   3553  CG  MET A 224      34.750  23.240   3.582  1.00  0.00              
ATOM   3554  SD  MET A 224      34.444  25.018   3.551  1.00  0.00              
ATOM   3555  CE  MET A 224      34.437  25.328   1.788  1.00  0.00              
ATOM   3556  H   MET A 224      32.703  21.144   3.705  1.00  0.00              
ATOM   3557  HA  MET A 224      35.434  20.771   4.557  1.00  0.00              
ATOM   3558 1HB  MET A 224      33.369  22.879   5.186  1.00  0.00              
ATOM   3559 2HB  MET A 224      35.074  22.964   5.687  1.00  0.00              
ATOM   3560 1HG  MET A 224      35.807  23.055   3.394  1.00  0.00              
ATOM   3561 2HG  MET A 224      34.153  22.761   2.807  1.00  0.00              
ATOM   3562 1HE  MET A 224      34.259  26.389   1.605  1.00  0.00              
ATOM   3563 2HE  MET A 224      35.400  25.043   1.364  1.00  0.00              
ATOM   3564 3HE  MET A 224      33.646  24.742   1.319  1.00  0.00              
ATOM   3565  N   VAL A 225      33.159  20.522   6.909  1.00  0.00              
ATOM   3566  CA  VAL A 225      32.934  20.029   8.268  1.00  0.00              
ATOM   3567  C   VAL A 225      33.240  18.535   8.412  1.00  0.00              
ATOM   3568  O   VAL A 225      33.858  18.120   9.392  1.00  0.00              
ATOM   3569  CB  VAL A 225      31.482  20.283   8.715  1.00  0.00              
ATOM   3570  CG1 VAL A 225      31.197  19.571  10.029  1.00  0.00              
ATOM   3571  CG2 VAL A 225      31.219  21.775   8.853  1.00  0.00              
ATOM   3572  H   VAL A 225      32.371  20.841   6.364  1.00  0.00              
ATOM   3573  HA  VAL A 225      33.610  20.505   8.980  1.00  0.00              
ATOM   3574  HB  VAL A 225      30.804  19.912   7.946  1.00  0.00              
ATOM   3575 1HG1 VAL A 225      30.167  19.760  10.330  1.00  0.00              
ATOM   3576 2HG1 VAL A 225      31.345  18.498   9.901  1.00  0.00              
ATOM   3577 3HG1 VAL A 225      31.873  19.942  10.799  1.00  0.00              
ATOM   3578 1HG2 VAL A 225      30.189  21.936   9.168  1.00  0.00              
ATOM   3579 2HG2 VAL A 225      31.897  22.196   9.595  1.00  0.00              
ATOM   3580 3HG2 VAL A 225      31.384  22.263   7.892  1.00  0.00              
ATOM   3581  N   ILE A 226      32.818  17.734   7.437  1.00  0.00              
ATOM   3582  CA  ILE A 226      33.115  16.311   7.445  1.00  0.00              
ATOM   3583  C   ILE A 226      34.606  16.033   7.366  1.00  0.00              
ATOM   3584  O   ILE A 226      35.135  15.194   8.101  1.00  0.00              
ATOM   3585  CB  ILE A 226      32.412  15.588   6.281  1.00  0.00              
ATOM   3586  CG1 ILE A 226      30.898  15.559   6.506  1.00  0.00              
ATOM   3587  CG2 ILE A 226      32.957  14.177   6.125  1.00  0.00              
ATOM   3588  CD1 ILE A 226      30.111  15.091   5.304  1.00  0.00              
ATOM   3589  H   ILE A 226      32.281  18.121   6.675  1.00  0.00              
ATOM   3590  HA  ILE A 226      32.812  15.861   8.390  1.00  0.00              
ATOM   3591  HB  ILE A 226      32.582  16.147   5.362  1.00  0.00              
ATOM   3592 1HG1 ILE A 226      30.708  14.894   7.347  1.00  0.00              
ATOM   3593 2HG1 ILE A 226      30.591  16.572   6.769  1.00  0.00              
ATOM   3594 1HG2 ILE A 226      32.450  13.680   5.299  1.00  0.00              
ATOM   3595 2HG2 ILE A 226      34.026  14.220   5.920  1.00  0.00              
ATOM   3596 3HG2 ILE A 226      32.786  13.617   7.044  1.00  0.00              
ATOM   3597 1HD1 ILE A 226      29.047  15.098   5.540  1.00  0.00              
ATOM   3598 2HD1 ILE A 226      30.300  15.758   4.462  1.00  0.00              
ATOM   3599 3HD1 ILE A 226      30.416  14.079   5.040  1.00  0.00              
ATOM   3600  N   ALA A 227      35.281  16.754   6.474  1.00  0.00              
ATOM   3601  CA  ALA A 227      36.721  16.595   6.276  1.00  0.00              
ATOM   3602  C   ALA A 227      37.496  16.905   7.557  1.00  0.00              
ATOM   3603  O   ALA A 227      38.340  16.104   7.991  1.00  0.00              
ATOM   3604  CB  ALA A 227      37.199  17.483   5.136  1.00  0.00              
ATOM   3605  H   ALA A 227      34.780  17.432   5.918  1.00  0.00              
ATOM   3606  HA  ALA A 227      36.926  15.556   6.018  1.00  0.00              
ATOM   3607 1HB  ALA A 227      38.273  17.352   5.000  1.00  0.00              
ATOM   3608 2HB  ALA A 227      36.681  17.207   4.218  1.00  0.00              
ATOM   3609 3HB  ALA A 227      36.989  18.524   5.374  1.00  0.00              
ATOM   3610  N   PHE A 228      37.210  18.058   8.166  1.00  0.00              
ATOM   3611  CA  PHE A 228      37.917  18.449   9.386  1.00  0.00              
ATOM   3612  C   PHE A 228      37.587  17.533  10.554  1.00  0.00              
ATOM   3613  O   PHE A 228      38.453  17.193  11.355  1.00  0.00              
ATOM   3614  CB  PHE A 228      37.584  19.897   9.752  1.00  0.00              
ATOM   3615  CG  PHE A 228      38.472  20.910   9.088  1.00  0.00              
ATOM   3616  CD1 PHE A 228      38.354  21.174   7.731  1.00  0.00              
ATOM   3617  CD2 PHE A 228      39.428  21.600   9.817  1.00  0.00              
ATOM   3618  CE1 PHE A 228      39.171  22.105   7.119  1.00  0.00              
ATOM   3619  CE2 PHE A 228      40.245  22.533   9.208  1.00  0.00              
ATOM   3620  CZ  PHE A 228      40.117  22.785   7.857  1.00  0.00              
ATOM   3621  H   PHE A 228      36.501  18.672   7.789  1.00  0.00              
ATOM   3622  HA  PHE A 228      38.994  18.367   9.232  1.00  0.00              
ATOM   3623 1HB  PHE A 228      36.563  20.134   9.454  1.00  0.00              
ATOM   3624 2HB  PHE A 228      37.691  20.045  10.826  1.00  0.00              
ATOM   3625  HD1 PHE A 228      37.606  20.637   7.147  1.00  0.00              
ATOM   3626  HD2 PHE A 228      39.530  21.401  10.885  1.00  0.00              
ATOM   3627  HE1 PHE A 228      39.068  22.303   6.052  1.00  0.00              
ATOM   3628  HE2 PHE A 228      40.992  23.069   9.793  1.00  0.00              
ATOM   3629  HZ  PHE A 228      40.761  23.519   7.376  1.00  0.00              
ATOM   3630  N   LEU A 229      36.317  17.170  10.669  1.00  0.00              
ATOM   3631  CA  LEU A 229      35.894  16.175  11.648  1.00  0.00              
ATOM   3632  C   LEU A 229      36.693  14.875  11.536  1.00  0.00              
ATOM   3633  O   LEU A 229      37.246  14.398  12.525  1.00  0.00              
ATOM   3634  CB  LEU A 229      34.395  15.892  11.487  1.00  0.00              
ATOM   3635  CG  LEU A 229      33.764  15.059  12.610  1.00  0.00              
ATOM   3636  CD1 LEU A 229      32.248  15.063  12.474  1.00  0.00              
ATOM   3637  CD2 LEU A 229      34.306  13.639  12.556  1.00  0.00              
ATOM   3638  H   LEU A 229      35.625  17.591  10.066  1.00  0.00              
ATOM   3639  HA  LEU A 229      36.080  16.551  12.654  1.00  0.00              
ATOM   3640 1HB  LEU A 229      34.018  16.913  11.521  1.00  0.00              
ATOM   3641 2HB  LEU A 229      34.170  15.454  10.515  1.00  0.00              
ATOM   3642  HG  LEU A 229      34.078  15.500  13.556  1.00  0.00              
ATOM   3643 1HD1 LEU A 229      31.808  14.470  13.276  1.00  0.00              
ATOM   3644 2HD1 LEU A 229      31.879  16.087  12.538  1.00  0.00              
ATOM   3645 3HD1 LEU A 229      31.968  14.636  11.512  1.00  0.00              
ATOM   3646 1HD2 LEU A 229      33.858  13.048  13.356  1.00  0.00              
ATOM   3647 2HD2 LEU A 229      34.062  13.192  11.593  1.00  0.00              
ATOM   3648 3HD2 LEU A 229      35.389  13.657  12.684  1.00  0.00              
ATOM   3649  N   ILE A 230      36.773  14.309  10.335  1.00  0.00              
ATOM   3650  CA  ILE A 230      37.497  13.049  10.157  1.00  0.00              
ATOM   3651  C   ILE A 230      38.997  13.168  10.459  1.00  0.00              
ATOM   3652  O   ILE A 230      39.583  12.277  11.074  1.00  0.00              
ATOM   3653  CB  ILE A 230      37.324  12.513   8.724  1.00  0.00              
ATOM   3654  CG1 ILE A 230      35.877  12.070   8.491  1.00  0.00              
ATOM   3655  CG2 ILE A 230      38.284  11.362   8.467  1.00  0.00              
ATOM   3656  CD1 ILE A 230      35.552  11.783   7.043  1.00  0.00              
ATOM   3657  H   ILE A 230      36.335  14.743   9.535  1.00  0.00              
ATOM   3658  HA  ILE A 230      37.153  12.303  10.873  1.00  0.00              
ATOM   3659  HB  ILE A 230      37.523  13.317   8.017  1.00  0.00              
ATOM   3660 1HG1 ILE A 230      35.713  11.171   9.085  1.00  0.00              
ATOM   3661 2HG1 ILE A 230      35.231  12.868   8.857  1.00  0.00              
ATOM   3662 1HG2 ILE A 230      38.148  10.994   7.450  1.00  0.00              
ATOM   3663 2HG2 ILE A 230      39.309  11.708   8.593  1.00  0.00              
ATOM   3664 3HG2 ILE A 230      38.084  10.556   9.173  1.00  0.00              
ATOM   3665 1HD1 ILE A 230      34.509  11.475   6.957  1.00  0.00              
ATOM   3666 2HD1 ILE A 230      35.714  12.682   6.448  1.00  0.00              
ATOM   3667 3HD1 ILE A 230      36.195  10.985   6.676  1.00  0.00              
ATOM   3668  N   CYS A 231      39.609  14.275  10.045  1.00  0.00              
ATOM   3669  CA  CYS A 231      41.032  14.499  10.316  1.00  0.00              
ATOM   3670  C   CYS A 231      41.342  14.701  11.800  1.00  0.00              
ATOM   3671  O   CYS A 231      42.327  14.175  12.319  1.00  0.00              
ATOM   3672  CB  CYS A 231      41.311  15.785   9.538  1.00  0.00              
ATOM   3673  SG  CYS A 231      41.352  15.580   7.742  1.00  0.00              
ATOM   3674  H   CYS A 231      39.090  14.975   9.535  1.00  0.00              
ATOM   3675  HA  CYS A 231      41.676  13.707   9.934  1.00  0.00              
ATOM   3676 1HB  CYS A 231      40.536  16.524   9.741  1.00  0.00              
ATOM   3677 2HB  CYS A 231      42.283  16.190   9.818  1.00  0.00              
ATOM   3678  HG  CYS A 231      41.376  14.251   7.754  1.00  0.00              
ATOM   3679  N   TRP A 232      40.499  15.468  12.481  1.00  0.00              
ATOM   3680  CA  TRP A 232      40.771  15.844  13.866  1.00  0.00              
ATOM   3681  C   TRP A 232      40.331  14.823  14.910  1.00  0.00              
ATOM   3682  O   TRP A 232      40.932  14.743  15.978  1.00  0.00              
ATOM   3683  CB  TRP A 232      40.102  17.187  14.165  1.00  0.00              
ATOM   3684  CG  TRP A 232      40.700  18.336  13.412  1.00  0.00              
ATOM   3685  CD1 TRP A 232      41.472  18.262  12.291  1.00  0.00              
ATOM   3686  CD2 TRP A 232      40.576  19.729  13.723  1.00  0.00              
ATOM   3687  NE1 TRP A 232      41.838  19.521  11.885  1.00  0.00              
ATOM   3688  CE2 TRP A 232      41.298  20.440  12.749  1.00  0.00              
ATOM   3689  CE3 TRP A 232      39.921  20.443  14.735  1.00  0.00              
ATOM   3690  CZ2 TRP A 232      41.388  21.823  12.753  1.00  0.00              
ATOM   3691  CZ3 TRP A 232      40.011  21.830  14.738  1.00  0.00              
ATOM   3692  CH2 TRP A 232      40.722  22.500  13.775  1.00  0.00              
ATOM   3693  H   TRP A 232      39.655  15.800  12.038  1.00  0.00              
ATOM   3694  HA  TRP A 232      41.846  15.938  14.019  1.00  0.00              
ATOM   3695 1HB  TRP A 232      39.046  17.151  13.894  1.00  0.00              
ATOM   3696 2HB  TRP A 232      40.196  17.425  15.225  1.00  0.00              
ATOM   3697  HD1 TRP A 232      41.677  17.267  11.899  1.00  0.00              
ATOM   3698  HE1 TRP A 232      42.411  19.737  11.082  1.00  0.00              
ATOM   3699  HE3 TRP A 232      39.341  19.962  15.521  1.00  0.00              
ATOM   3700  HZ2 TRP A 232      41.964  22.315  11.969  1.00  0.00              
ATOM   3701  HZ3 TRP A 232      39.497  22.374  15.531  1.00  0.00              
ATOM   3702  HH2 TRP A 232      40.767  23.589  13.813  1.00  0.00              
ATOM   3703  N   LEU A 233      39.280  14.064  14.621  1.00  0.00              
ATOM   3704  CA  LEU A 233      38.780  13.100  15.601  1.00  0.00              
ATOM   3705  C   LEU A 233      39.867  12.164  16.142  1.00  0.00              
ATOM   3706  O   LEU A 233      39.965  11.987  17.358  1.00  0.00              
ATOM   3707  CB  LEU A 233      37.646  12.276  14.979  1.00  0.00              
ATOM   3708  CG  LEU A 233      36.785  11.491  15.977  1.00  0.00              
ATOM   3709  CD1 LEU A 233      35.491  11.043  15.311  1.00  0.00              
ATOM   3710  CD2 LEU A 233      37.569  10.293  16.492  1.00  0.00              
ATOM   3711  H   LEU A 233      38.816  14.143  13.727  1.00  0.00              
ATOM   3712  HA  LEU A 233      38.402  13.630  16.474  1.00  0.00              
ATOM   3713 1HB  LEU A 233      37.063  13.083  14.536  1.00  0.00              
ATOM   3714 2HB  LEU A 233      38.011  11.618  14.190  1.00  0.00              
ATOM   3715  HG  LEU A 233      36.588  12.150  16.823  1.00  0.00              
ATOM   3716 1HD1 LEU A 233      34.887  10.486  16.027  1.00  0.00              
ATOM   3717 2HD1 LEU A 233      34.936  11.917  14.970  1.00  0.00              
ATOM   3718 3HD1 LEU A 233      35.723  10.405  14.459  1.00  0.00              
ATOM   3719 1HD2 LEU A 233      36.957   9.736  17.202  1.00  0.00              
ATOM   3720 2HD2 LEU A 233      37.837   9.646  15.657  1.00  0.00              
ATOM   3721 3HD2 LEU A 233      38.476  10.638  16.989  1.00  0.00              
ATOM   3722  N   PRO A 234      40.682  11.559  15.252  1.00  0.00              
ATOM   3723  CA  PRO A 234      41.791  10.745  15.761  1.00  0.00              
ATOM   3724  C   PRO A 234      42.635  11.469  16.804  1.00  0.00              
ATOM   3725  O   PRO A 234      42.898  10.914  17.868  1.00  0.00              
ATOM   3726  CB  PRO A 234      42.606  10.416  14.506  1.00  0.00              
ATOM   3727  CG  PRO A 234      41.612  10.455  13.396  1.00  0.00              
ATOM   3728  CD  PRO A 234      40.669  11.576  13.745  1.00  0.00              
ATOM   3729  HA  PRO A 234      41.450   9.839  16.282  1.00  0.00              
ATOM   3730 1HB  PRO A 234      43.412  11.147  14.345  1.00  0.00              
ATOM   3731 2HB  PRO A 234      43.080   9.426  14.581  1.00  0.00              
ATOM   3732 1HG  PRO A 234      42.102  10.637  12.429  1.00  0.00              
ATOM   3733 2HG  PRO A 234      41.074   9.499  13.310  1.00  0.00              
ATOM   3734 1HD  PRO A 234      41.012  12.545  13.353  1.00  0.00              
ATOM   3735 2HD  PRO A 234      39.658  11.409  13.346  1.00  0.00              
ATOM   3736  N   TYR A 235      43.035  12.697  16.497  1.00  0.00              
ATOM   3737  CA  TYR A 235      43.861  13.493  17.398  1.00  0.00              
ATOM   3738  C   TYR A 235      43.233  13.710  18.785  1.00  0.00              
ATOM   3739  O   TYR A 235      43.822  13.334  19.798  1.00  0.00              
ATOM   3740  CB  TYR A 235      44.163  14.847  16.752  1.00  0.00              
ATOM   3741  CG  TYR A 235      44.902  15.807  17.658  1.00  0.00              
ATOM   3742  CD1 TYR A 235      46.257  15.649  17.910  1.00  0.00              
ATOM   3743  CD2 TYR A 235      44.243  16.870  18.257  1.00  0.00              
ATOM   3744  CE1 TYR A 235      46.937  16.522  18.736  1.00  0.00              
ATOM   3745  CE2 TYR A 235      44.912  17.750  19.085  1.00  0.00              
ATOM   3746  CZ  TYR A 235      46.260  17.573  19.322  1.00  0.00              
ATOM   3747  OH  TYR A 235      46.932  18.447  20.145  1.00  0.00              
ATOM   3748  H   TYR A 235      42.758  13.090  15.609  1.00  0.00              
ATOM   3749  HA  TYR A 235      44.799  12.974  17.595  1.00  0.00              
ATOM   3750 1HB  TYR A 235      44.762  14.654  15.861  1.00  0.00              
ATOM   3751 2HB  TYR A 235      43.208  15.285  16.461  1.00  0.00              
ATOM   3752  HD1 TYR A 235      46.785  14.817  17.443  1.00  0.00              
ATOM   3753  HD2 TYR A 235      43.178  17.004  18.066  1.00  0.00              
ATOM   3754  HE1 TYR A 235      48.001  16.385  18.926  1.00  0.00              
ATOM   3755  HE2 TYR A 235      44.376  18.579  19.547  1.00  0.00              
ATOM   3756  HH  TYR A 235      46.370  19.144  20.491  1.00  0.00              
ATOM   3757  N   ALA A 236      42.033  14.289  18.827  1.00  0.00              
ATOM   3758  CA  ALA A 236      41.379  14.626  20.096  1.00  0.00              
ATOM   3759  C   ALA A 236      41.042  13.378  20.902  1.00  0.00              
ATOM   3760  O   ALA A 236      41.248  13.332  22.116  1.00  0.00              
ATOM   3761  CB  ALA A 236      40.122  15.446  19.843  1.00  0.00              
ATOM   3762  H   ALA A 236      41.562  14.501  17.959  1.00  0.00              
ATOM   3763  HA  ALA A 236      42.067  15.222  20.697  1.00  0.00              
ATOM   3764 1HB  ALA A 236      39.648  15.687  20.795  1.00  0.00              
ATOM   3765 2HB  ALA A 236      40.386  16.368  19.325  1.00  0.00              
ATOM   3766 3HB  ALA A 236      39.430  14.871  19.230  1.00  0.00              
ATOM   3767  N   GLY A 237      40.506  12.379  20.211  1.00  0.00              
ATOM   3768  CA  GLY A 237      40.042  11.151  20.840  1.00  0.00              
ATOM   3769  C   GLY A 237      41.211  10.360  21.429  1.00  0.00              
ATOM   3770  O   GLY A 237      41.170   9.936  22.588  1.00  0.00              
ATOM   3771  H   GLY A 237      40.419  12.482  19.210  1.00  0.00              
ATOM   3772 1HA  GLY A 237      39.343  11.402  21.639  1.00  0.00              
ATOM   3773 2HA  GLY A 237      39.536  10.539  20.095  1.00  0.00              
ATOM   3774  N   VAL A 238      42.257  10.183  20.626  1.00  0.00              
ATOM   3775  CA  VAL A 238      43.407   9.371  21.011  1.00  0.00              
ATOM   3776  C   VAL A 238      44.234  10.047  22.098  1.00  0.00              
ATOM   3777  O   VAL A 238      44.652   9.401  23.056  1.00  0.00              
ATOM   3778  CB  VAL A 238      44.315   9.074  19.803  1.00  0.00              
ATOM   3779  CG1 VAL A 238      45.617   8.432  20.260  1.00  0.00              
ATOM   3780  CG2 VAL A 238      43.600   8.175  18.806  1.00  0.00              
ATOM   3781  H   VAL A 238      42.249  10.627  19.718  1.00  0.00              
ATOM   3782  HA  VAL A 238      43.094   8.424  21.453  1.00  0.00              
ATOM   3783  HB  VAL A 238      44.533  10.009  19.286  1.00  0.00              
ATOM   3784 1HG1 VAL A 238      46.247   8.230  19.393  1.00  0.00              
ATOM   3785 2HG1 VAL A 238      46.138   9.109  20.937  1.00  0.00              
ATOM   3786 3HG1 VAL A 238      45.400   7.497  20.776  1.00  0.00              
ATOM   3787 1HG2 VAL A 238      44.256   7.976  17.959  1.00  0.00              
ATOM   3788 2HG2 VAL A 238      43.337   7.234  19.291  1.00  0.00              
ATOM   3789 3HG2 VAL A 238      42.694   8.668  18.455  1.00  0.00              
ATOM   3790  N   ALA A 239      44.463  11.349  21.943  1.00  0.00              
ATOM   3791  CA  ALA A 239      45.144  12.160  22.955  1.00  0.00              
ATOM   3792  C   ALA A 239      44.399  12.162  24.293  1.00  0.00              
ATOM   3793  O   ALA A 239      45.001  11.991  25.355  1.00  0.00              
ATOM   3794  CB  ALA A 239      45.322  13.584  22.449  1.00  0.00              
ATOM   3795  H   ALA A 239      44.152  11.788  21.088  1.00  0.00              
ATOM   3796  HA  ALA A 239      46.127  11.730  23.145  1.00  0.00              
ATOM   3797 1HB  ALA A 239      45.837  14.176  23.206  1.00  0.00              
ATOM   3798 2HB  ALA A 239      45.912  13.574  21.533  1.00  0.00              
ATOM   3799 3HB  ALA A 239      44.346  14.023  22.248  1.00  0.00              
ATOM   3800  N   PHE A 240      43.083  12.328  24.235  1.00  0.00              
ATOM   3801  CA  PHE A 240      42.240  12.140  25.415  1.00  0.00              
ATOM   3802  C   PHE A 240      42.516  10.795  26.078  1.00  0.00              
ATOM   3803  O   PHE A 240      42.869  10.739  27.256  1.00  0.00              
ATOM   3804  CB  PHE A 240      40.761  12.247  25.040  1.00  0.00              
ATOM   3805  CG  PHE A 240      39.825  11.939  26.173  1.00  0.00              
ATOM   3806  CD1 PHE A 240      39.426  12.935  27.052  1.00  0.00              
ATOM   3807  CD2 PHE A 240      39.341  10.654  26.363  1.00  0.00              
ATOM   3808  CE1 PHE A 240      38.564  12.653  28.096  1.00  0.00              
ATOM   3809  CE2 PHE A 240      38.479  10.369  27.405  1.00  0.00              
ATOM   3810  CZ  PHE A 240      38.091  11.370  28.272  1.00  0.00              
ATOM   3811  H   PHE A 240      42.652  12.590  23.359  1.00  0.00              
ATOM   3812  HA  PHE A 240      42.467  12.906  26.158  1.00  0.00              
ATOM   3813 1HB  PHE A 240      40.530  13.259  24.710  1.00  0.00              
ATOM   3814 2HB  PHE A 240      40.525  11.544  24.242  1.00  0.00              
ATOM   3815  HD1 PHE A 240      39.799  13.950  26.912  1.00  0.00              
ATOM   3816  HD2 PHE A 240      39.649   9.863  25.679  1.00  0.00              
ATOM   3817  HE1 PHE A 240      38.259  13.445  28.779  1.00  0.00              
ATOM   3818  HE2 PHE A 240      38.106   9.354  27.543  1.00  0.00              
ATOM   3819  HZ  PHE A 240      37.413  11.147  29.094  1.00  0.00              
ATOM   3820  N   TYR A 241      42.361   9.716  25.317  1.00  0.00              
ATOM   3821  CA  TYR A 241      42.596   8.376  25.840  1.00  0.00              
ATOM   3822  C   TYR A 241      43.947   8.303  26.548  1.00  0.00              
ATOM   3823  O   TYR A 241      44.026   7.943  27.717  1.00  0.00              
ATOM   3824  CB  TYR A 241      42.531   7.341  24.714  1.00  0.00              
ATOM   3825  CG  TYR A 241      43.050   5.975  25.106  1.00  0.00              
ATOM   3826  CD1 TYR A 241      42.221   5.045  25.716  1.00  0.00              
ATOM   3827  CD2 TYR A 241      44.369   5.620  24.864  1.00  0.00              
ATOM   3828  CE1 TYR A 241      42.690   3.797  26.076  1.00  0.00              
ATOM   3829  CE2 TYR A 241      44.849   4.374  25.220  1.00  0.00              
ATOM   3830  CZ  TYR A 241      44.007   3.465  25.826  1.00  0.00              
ATOM   3831  OH  TYR A 241      44.480   2.223  26.181  1.00  0.00              
ATOM   3832  H   TYR A 241      42.074   9.826  24.354  1.00  0.00              
ATOM   3833  HA  TYR A 241      41.836   8.130  26.582  1.00  0.00              
ATOM   3834 1HB  TYR A 241      41.486   7.258  24.411  1.00  0.00              
ATOM   3835 2HB  TYR A 241      43.121   7.729  23.885  1.00  0.00              
ATOM   3836  HD1 TYR A 241      41.183   5.314  25.910  1.00  0.00              
ATOM   3837  HD2 TYR A 241      45.030   6.343  24.386  1.00  0.00              
ATOM   3838  HE1 TYR A 241      42.028   3.076  26.555  1.00  0.00              
ATOM   3839  HE2 TYR A 241      45.889   4.115  25.022  1.00  0.00              
ATOM   3840  HH  TYR A 241      43.826   1.690  26.640  1.00  0.00              
ATOM   3841  N   ILE A 242      45.002   8.679  25.835  1.00  0.00              
ATOM   3842  CA  ILE A 242      46.375   8.505  26.309  1.00  0.00              
ATOM   3843  C   ILE A 242      46.658   9.208  27.639  1.00  0.00              
ATOM   3844  O   ILE A 242      47.343   8.662  28.502  1.00  0.00              
ATOM   3845  CB  ILE A 242      47.384   9.014  25.263  1.00  0.00              
ATOM   3846  CG1 ILE A 242      47.391   8.095  24.038  1.00  0.00              
ATOM   3847  CG2 ILE A 242      48.776   9.110  25.868  1.00  0.00              
ATOM   3848  CD1 ILE A 242      48.173   8.645  22.867  1.00  0.00              
ATOM   3849  H   ILE A 242      44.843   9.101  24.931  1.00  0.00              
ATOM   3850  HA  ILE A 242      46.574   7.458  26.535  1.00  0.00              
ATOM   3851  HB  ILE A 242      47.069   9.997  24.915  1.00  0.00              
ATOM   3852 1HG1 ILE A 242      47.823   7.144  24.348  1.00  0.00              
ATOM   3853 2HG1 ILE A 242      46.353   7.942  23.741  1.00  0.00              
ATOM   3854 1HG2 ILE A 242      49.476   9.471  25.115  1.00  0.00              
ATOM   3855 2HG2 ILE A 242      48.759   9.803  26.709  1.00  0.00              
ATOM   3856 3HG2 ILE A 242      49.091   8.126  26.215  1.00  0.00              
ATOM   3857 1HD1 ILE A 242      48.132   7.939  22.037  1.00  0.00              
ATOM   3858 2HD1 ILE A 242      47.741   9.597  22.554  1.00  0.00              
ATOM   3859 3HD1 ILE A 242      49.211   8.798  23.161  1.00  0.00              
ATOM   3860  N   PHE A 243      46.134  10.417  27.800  1.00  0.00              
ATOM   3861  CA  PHE A 243      46.373  11.196  29.013  1.00  0.00              
ATOM   3862  C   PHE A 243      45.298  10.934  30.079  1.00  0.00              
ATOM   3863  O   PHE A 243      45.384  11.438  31.200  1.00  0.00              
ATOM   3864  CB  PHE A 243      46.431  12.687  28.679  1.00  0.00              
ATOM   3865  CG  PHE A 243      47.617  13.076  27.842  1.00  0.00              
ATOM   3866  CD1 PHE A 243      48.698  12.218  27.707  1.00  0.00              
ATOM   3867  CD2 PHE A 243      47.654  14.298  27.190  1.00  0.00              
ATOM   3868  CE1 PHE A 243      49.790  12.574  26.937  1.00  0.00              
ATOM   3869  CE2 PHE A 243      48.742  14.656  26.419  1.00  0.00              
ATOM   3870  CZ  PHE A 243      49.812  13.793  26.293  1.00  0.00              
ATOM   3871  H   PHE A 243      45.556  10.809  27.070  1.00  0.00              
ATOM   3872  HA  PHE A 243      47.322  10.899  29.462  1.00  0.00              
ATOM   3873 1HB  PHE A 243      45.544  12.981  28.119  1.00  0.00              
ATOM   3874 2HB  PHE A 243      46.491  13.274  29.595  1.00  0.00              
ATOM   3875  HD1 PHE A 243      48.680  11.254  28.215  1.00  0.00              
ATOM   3876  HD2 PHE A 243      46.809  14.981  27.290  1.00  0.00              
ATOM   3877  HE1 PHE A 243      50.633  11.891  26.840  1.00  0.00              
ATOM   3878  HE2 PHE A 243      48.758  15.620  25.911  1.00  0.00              
ATOM   3879  HZ  PHE A 243      50.672  14.075  25.688  1.00  0.00              
ATOM   3880  N   THR A 244      44.303  10.122  29.736  1.00  0.00              
ATOM   3881  CA  THR A 244      43.299   9.692  30.702  1.00  0.00              
ATOM   3882  C   THR A 244      43.521   8.229  31.065  1.00  0.00              
ATOM   3883  O   THR A 244      42.908   7.712  31.999  1.00  0.00              
ATOM   3884  CB  THR A 244      41.868   9.872  30.162  1.00  0.00              
ATOM   3885  OG1 THR A 244      41.729   9.163  28.924  1.00  0.00              
ATOM   3886  CG2 THR A 244      41.566  11.345  29.934  1.00  0.00              
ATOM   3887  H   THR A 244      44.240   9.796  28.783  1.00  0.00              
ATOM   3888  HA  THR A 244      43.400  10.268  31.621  1.00  0.00              
ATOM   3889  HB  THR A 244      41.162   9.465  30.885  1.00  0.00              
ATOM   3890  HG1 THR A 244      41.933   8.235  29.063  1.00  0.00              
ATOM   3891 1HG2 THR A 244      40.550  11.453  29.552  1.00  0.00              
ATOM   3892 2HG2 THR A 244      41.660  11.885  30.876  1.00  0.00              
ATOM   3893 3HG2 THR A 244      42.270  11.753  29.210  1.00  0.00              
ATOM   3894  N   HIS A 245      44.401   7.567  30.322  1.00  0.00              
ATOM   3895  CA  HIS A 245      44.734   6.173  30.588  1.00  0.00              
ATOM   3896  C   HIS A 245      46.235   5.989  30.772  1.00  0.00              
ATOM   3897  O   HIS A 245      46.833   5.079  30.199  1.00  0.00              
ATOM   3898  CB  HIS A 245      44.231   5.271  29.456  1.00  0.00              
ATOM   3899  CG  HIS A 245      42.738   5.222  29.344  1.00  0.00              
ATOM   3900  ND1 HIS A 245      41.996   6.268  28.837  1.00  0.00              
ATOM   3901  CD2 HIS A 245      41.850   4.255  29.674  1.00  0.00              
ATOM   3902  CE1 HIS A 245      40.715   5.945  28.859  1.00  0.00              
ATOM   3903  NE2 HIS A 245      40.600   4.730  29.363  1.00  0.00              
ATOM   3904  H   HIS A 245      44.851   8.042  29.553  1.00  0.00              
ATOM   3905  HA  HIS A 245      44.267   5.857  31.521  1.00  0.00              
ATOM   3906 1HB  HIS A 245      44.603   5.629  28.496  1.00  0.00              
ATOM   3907 2HB  HIS A 245      44.565   4.246  29.616  1.00  0.00              
ATOM   3908  HD2 HIS A 245      41.965   3.260  30.105  1.00  0.00              
ATOM   3909  HE1 HIS A 245      39.960   6.643  28.496  1.00  0.00              
ATOM   3910  HE2 HIS A 245      39.737   4.223  29.500  1.00  0.00              
ATOM   3911  N   GLN A 246      46.838   6.859  31.575  1.00  0.00              
ATOM   3912  CA  GLN A 246      48.262   6.765  31.873  1.00  0.00              
ATOM   3913  C   GLN A 246      48.643   5.356  32.310  1.00  0.00              
ATOM   3914  O   GLN A 246      48.129   4.844  33.304  1.00  0.00              
ATOM   3915  CB  GLN A 246      48.647   7.766  32.967  1.00  0.00              
ATOM   3916  CG  GLN A 246      48.539   9.221  32.545  1.00  0.00              
ATOM   3917  CD  GLN A 246      47.190   9.824  32.888  1.00  0.00              
ATOM   3918  OE1 GLN A 246      46.183   9.116  32.980  1.00  0.00              
ATOM   3919  NE2 GLN A 246      47.161  11.139  33.076  1.00  0.00              
ATOM   3920  H   GLN A 246      46.297   7.604  31.988  1.00  0.00              
ATOM   3921  HA  GLN A 246      48.839   6.977  30.973  1.00  0.00              
ATOM   3922 1HB  GLN A 246      47.987   7.577  33.813  1.00  0.00              
ATOM   3923 2HB  GLN A 246      49.675   7.541  33.251  1.00  0.00              
ATOM   3924 1HG  GLN A 246      49.305   9.961  32.775  1.00  0.00              
ATOM   3925 2HG  GLN A 246      48.557   9.003  31.476  1.00  0.00              
ATOM   3926 1HE2 GLN A 246      46.299  11.593  33.305  1.00  0.00              
ATOM   3927 2HE2 GLN A 246      48.001  11.675  32.990  1.00  0.00              
ATOM   3928  N   GLY A 247      49.546   4.734  31.560  1.00  0.00              
ATOM   3929  CA  GLY A 247      50.035   3.402  31.897  1.00  0.00              
ATOM   3930  C   GLY A 247      49.483   2.335  30.961  1.00  0.00              
ATOM   3931  O   GLY A 247      49.965   1.203  30.941  1.00  0.00              
ATOM   3932  H   GLY A 247      49.903   5.195  30.735  1.00  0.00              
ATOM   3933 1HA  GLY A 247      51.123   3.395  31.828  1.00  0.00              
ATOM   3934 2HA  GLY A 247      49.735   3.160  32.916  1.00  0.00              
ATOM   3935  N   SER A 248      48.469   2.704  30.185  1.00  0.00              
ATOM   3936  CA  SER A 248      47.834   1.772  29.260  1.00  0.00              
ATOM   3937  C   SER A 248      48.679   1.611  28.003  1.00  0.00              
ATOM   3938  O   SER A 248      49.758   2.193  27.890  1.00  0.00              
ATOM   3939  CB  SER A 248      46.439   2.249  28.907  1.00  0.00              
ATOM   3940  OG  SER A 248      46.462   3.349  28.039  1.00  0.00              
ATOM   3941  H   SER A 248      48.129   3.654  30.237  1.00  0.00              
ATOM   3942  HA  SER A 248      47.624   0.798  29.703  1.00  0.00              
ATOM   3943 1HB  SER A 248      45.902   1.431  28.427  1.00  0.00              
ATOM   3944 2HB  SER A 248      45.923   2.531  29.824  1.00  0.00              
ATOM   3945  HG  SER A 248      46.042   3.111  27.210  1.00  0.00              
ATOM   3946  N   ASP A 249      48.182   0.818  27.060  1.00  0.00              
ATOM   3947  CA  ASP A 249      48.939   0.491  25.857  1.00  0.00              
ATOM   3948  C   ASP A 249      49.016   1.690  24.921  1.00  0.00              
ATOM   3949  O   ASP A 249      48.140   1.891  24.080  1.00  0.00              
ATOM   3950  CB  ASP A 249      48.311  -0.703  25.134  1.00  0.00              
ATOM   3951  CG  ASP A 249      49.093  -1.184  23.919  1.00  0.00              
ATOM   3952  OD1 ASP A 249      50.066  -0.556  23.576  1.00  0.00              
ATOM   3953  OD2 ASP A 249      48.807  -2.256  23.440  1.00  0.00              
ATOM   3954  H   ASP A 249      47.257   0.432  27.179  1.00  0.00              
ATOM   3955  HA  ASP A 249      49.965   0.236  26.124  1.00  0.00              
ATOM   3956 1HB  ASP A 249      48.104  -1.549  25.790  1.00  0.00              
ATOM   3957 2HB  ASP A 249      47.371  -0.257  24.808  1.00  0.00              
ATOM   3958  N   PHE A 250      50.035   2.575  25.027  1.00  0.00              
ATOM   3959  CA  PHE A 250      50.261   3.661  24.081  1.00  0.00              
ATOM   3960  C   PHE A 250      51.744   3.999  23.991  1.00  0.00              
ATOM   3961  O   PHE A 250      52.564   3.434  24.715  1.00  0.00              
ATOM   3962  CB  PHE A 250      49.460   4.901  24.485  1.00  0.00              
ATOM   3963  CG  PHE A 250      49.856   5.470  25.818  1.00  0.00              
ATOM   3964  CD1 PHE A 250      50.955   6.309  25.931  1.00  0.00              
ATOM   3965  CD2 PHE A 250      49.131   5.169  26.960  1.00  0.00              
ATOM   3966  CE1 PHE A 250      51.319   6.834  27.156  1.00  0.00              
ATOM   3967  CE2 PHE A 250      49.492   5.692  28.186  1.00  0.00              
ATOM   3968  CZ  PHE A 250      50.589   6.526  28.284  1.00  0.00              
ATOM   3969  H   PHE A 250      50.686   2.440  25.787  1.00  0.00              
ATOM   3970  HA  PHE A 250      49.951   3.357  23.081  1.00  0.00              
ATOM   3971 1HB  PHE A 250      49.602   5.694  23.752  1.00  0.00              
ATOM   3972 2HB  PHE A 250      48.401   4.656  24.553  1.00  0.00              
ATOM   3973  HD1 PHE A 250      51.532   6.553  25.039  1.00  0.00              
ATOM   3974  HD2 PHE A 250      48.265   4.510  26.883  1.00  0.00              
ATOM   3975  HE1 PHE A 250      52.185   7.491  27.231  1.00  0.00              
ATOM   3976  HE2 PHE A 250      48.914   5.448  29.077  1.00  0.00              
ATOM   3977  HZ  PHE A 250      50.876   6.938  29.250  1.00  0.00              
ATOM   3978  N   GLY A 251      52.082   4.924  23.099  1.00  0.00              
ATOM   3979  CA  GLY A 251      53.469   5.330  22.904  1.00  0.00              
ATOM   3980  C   GLY A 251      53.541   6.553  21.999  1.00  0.00              
ATOM   3981  O   GLY A 251      52.515   7.115  21.615  1.00  0.00              
ATOM   3982  H   GLY A 251      51.359   5.357  22.542  1.00  0.00              
ATOM   3983 1HA  GLY A 251      53.915   5.575  23.868  1.00  0.00              
ATOM   3984 2HA  GLY A 251      54.025   4.514  22.445  1.00  0.00              
ATOM   3985  N   PRO A 252      54.759   6.960  21.659  1.00  0.00              
ATOM   3986  CA  PRO A 252      54.970   8.160  20.859  1.00  0.00              
ATOM   3987  C   PRO A 252      54.220   8.041  19.539  1.00  0.00              
ATOM   3988  O   PRO A 252      53.612   9.004  19.070  1.00  0.00              
ATOM   3989  CB  PRO A 252      56.488   8.229  20.663  1.00  0.00              
ATOM   3990  CG  PRO A 252      57.047   7.501  21.838  1.00  0.00              
ATOM   3991  CD  PRO A 252      56.070   6.393  22.123  1.00  0.00              
ATOM   3992  HA  PRO A 252      54.575   9.073  21.329  1.00  0.00              
ATOM   3993 1HB  PRO A 252      56.794   7.755  19.719  1.00  0.00              
ATOM   3994 2HB  PRO A 252      56.844   9.269  20.632  1.00  0.00              
ATOM   3995 1HG  PRO A 252      58.048   7.100  21.618  1.00  0.00              
ATOM   3996 2HG  PRO A 252      57.153   8.169  22.706  1.00  0.00              
ATOM   3997 1HD  PRO A 252      56.316   5.470  21.577  1.00  0.00              
ATOM   3998 2HD  PRO A 252      56.035   6.134  23.192  1.00  0.00              
ATOM   3999  N   ILE A 253      54.266   6.855  18.943  1.00  0.00              
ATOM   4000  CA  ILE A 253      53.710   6.643  17.611  1.00  0.00              
ATOM   4001  C   ILE A 253      52.193   6.766  17.661  1.00  0.00              
ATOM   4002  O   ILE A 253      51.545   6.990  16.639  1.00  0.00              
ATOM   4003  CB  ILE A 253      54.096   5.267  17.038  1.00  0.00              
ATOM   4004  CG1 ILE A 253      53.896   5.246  15.520  1.00  0.00              
ATOM   4005  CG2 ILE A 253      53.280   4.168  17.701  1.00  0.00              
ATOM   4006  CD1 ILE A 253      54.523   4.051  14.839  1.00  0.00              
ATOM   4007  H   ILE A 253      54.697   6.078  19.424  1.00  0.00              
ATOM   4008  HA  ILE A 253      54.045   7.423  16.927  1.00  0.00              
ATOM   4009  HB  ILE A 253      55.156   5.092  17.217  1.00  0.00              
ATOM   4010 1HG1 ILE A 253      52.822   5.248  15.334  1.00  0.00              
ATOM   4011 2HG1 ILE A 253      54.334   6.162  15.123  1.00  0.00              
ATOM   4012 1HG2 ILE A 253      53.564   3.202  17.284  1.00  0.00              
ATOM   4013 2HG2 ILE A 253      53.471   4.170  18.773  1.00  0.00              
ATOM   4014 3HG2 ILE A 253      52.219   4.342  17.520  1.00  0.00              
ATOM   4015 1HD1 ILE A 253      54.340   4.106  13.765  1.00  0.00              
ATOM   4016 2HD1 ILE A 253      55.598   4.048  15.023  1.00  0.00              
ATOM   4017 3HD1 ILE A 253      54.086   3.135  15.233  1.00  0.00              
ATOM   4018  N   PHE A 254      51.633   6.617  18.856  1.00  0.00              
ATOM   4019  CA  PHE A 254      50.186   6.669  19.036  1.00  0.00              
ATOM   4020  C   PHE A 254      49.710   8.117  19.035  1.00  0.00              
ATOM   4021  O   PHE A 254      48.513   8.386  18.937  1.00  0.00              
ATOM   4022  CB  PHE A 254      49.776   5.974  20.335  1.00  0.00              
ATOM   4023  CG  PHE A 254      49.847   4.475  20.269  1.00  0.00              
ATOM   4024  CD1 PHE A 254      51.066   3.820  20.362  1.00  0.00              
ATOM   4025  CD2 PHE A 254      48.697   3.717  20.114  1.00  0.00              
ATOM   4026  CE1 PHE A 254      51.134   2.441  20.302  1.00  0.00              
ATOM   4027  CE2 PHE A 254      48.761   2.339  20.054  1.00  0.00              
ATOM   4028  CZ  PHE A 254      49.981   1.700  20.148  1.00  0.00              
ATOM   4029  H   PHE A 254      52.222   6.465  19.662  1.00  0.00              
ATOM   4030  HA  PHE A 254      49.691   6.166  18.204  1.00  0.00              
ATOM   4031 1HB  PHE A 254      50.431   6.282  21.149  1.00  0.00              
ATOM   4032 2HB  PHE A 254      48.746   6.226  20.585  1.00  0.00              
ATOM   4033  HD1 PHE A 254      51.978   4.406  20.485  1.00  0.00              
ATOM   4034  HD2 PHE A 254      47.733   4.222  20.040  1.00  0.00              
ATOM   4035  HE1 PHE A 254      52.098   1.939  20.375  1.00  0.00              
ATOM   4036  HE2 PHE A 254      47.849   1.754  19.932  1.00  0.00              
ATOM   4037  HZ  PHE A 254      50.033   0.613  20.099  1.00  0.00              
ATOM   4038  N   MET A 255      50.655   9.045  19.145  1.00  0.00              
ATOM   4039  CA  MET A 255      50.364  10.477  19.145  1.00  0.00              
ATOM   4040  C   MET A 255      50.738  11.146  17.827  1.00  0.00              
ATOM   4041  O   MET A 255      50.004  12.005  17.332  1.00  0.00              
ATOM   4042  CB  MET A 255      51.097  11.155  20.300  1.00  0.00              
ATOM   4043  CG  MET A 255      50.484  10.903  21.671  1.00  0.00              
ATOM   4044  SD  MET A 255      51.415  11.683  23.004  1.00  0.00              
ATOM   4045  CE  MET A 255      52.669  10.442  23.312  1.00  0.00              
ATOM   4046  H   MET A 255      51.613   8.737  19.231  1.00  0.00              
ATOM   4047  HA  MET A 255      49.293  10.638  19.265  1.00  0.00              
ATOM   4048 1HB  MET A 255      52.121  10.785  20.287  1.00  0.00              
ATOM   4049 2HB  MET A 255      51.094  12.226  20.093  1.00  0.00              
ATOM   4050 1HG  MET A 255      49.468  11.296  21.666  1.00  0.00              
ATOM   4051 2HG  MET A 255      50.456   9.826  21.836  1.00  0.00              
ATOM   4052 1HE  MET A 255      53.326  10.778  24.114  1.00  0.00              
ATOM   4053 2HE  MET A 255      52.190   9.506  23.603  1.00  0.00              
ATOM   4054 3HE  MET A 255      53.254  10.283  22.406  1.00  0.00              
ATOM   4055  N   THR A 256      51.875  10.749  17.256  1.00  0.00              
ATOM   4056  CA  THR A 256      52.354  11.402  16.036  1.00  0.00              
ATOM   4057  C   THR A 256      51.451  11.131  14.830  1.00  0.00              
ATOM   4058  O   THR A 256      51.270  12.000  13.967  1.00  0.00              
ATOM   4059  CB  THR A 256      53.786  10.951  15.693  1.00  0.00              
ATOM   4060  OG1 THR A 256      53.811   9.530  15.505  1.00  0.00              
ATOM   4061  CG2 THR A 256      54.747  11.328  16.810  1.00  0.00              
ATOM   4062  H   THR A 256      52.416   9.997  17.657  1.00  0.00              
ATOM   4063  HA  THR A 256      52.347  12.484  16.169  1.00  0.00              
ATOM   4064  HB  THR A 256      54.098  11.436  14.768  1.00  0.00              
ATOM   4065  HG1 THR A 256      54.704   9.252  15.290  1.00  0.00              
ATOM   4066 1HG2 THR A 256      55.753  11.002  16.549  1.00  0.00              
ATOM   4067 2HG2 THR A 256      54.739  12.409  16.947  1.00  0.00              
ATOM   4068 3HG2 THR A 256      54.436  10.843  17.734  1.00  0.00              
ATOM   4069  N   ILE A 257      50.874   9.933  14.794  1.00  0.00              
ATOM   4070  CA  ILE A 257      50.053   9.507  13.670  1.00  0.00              
ATOM   4071  C   ILE A 257      48.766  10.330  13.597  1.00  0.00              
ATOM   4072  O   ILE A 257      48.475  10.951  12.575  1.00  0.00              
ATOM   4073  CB  ILE A 257      49.697   8.012  13.765  1.00  0.00              
ATOM   4074  CG1 ILE A 257      50.935   7.151  13.501  1.00  0.00              
ATOM   4075  CG2 ILE A 257      48.586   7.667  12.785  1.00  0.00              
ATOM   4076  CD1 ILE A 257      50.724   5.679  13.771  1.00  0.00              
ATOM   4077  H   ILE A 257      51.011   9.302  15.570  1.00  0.00              
ATOM   4078  HA  ILE A 257      50.563   9.699  12.727  1.00  0.00              
ATOM   4079  HB  ILE A 257      49.370   7.788  14.780  1.00  0.00              
ATOM   4080 1HG1 ILE A 257      51.213   7.293  12.457  1.00  0.00              
ATOM   4081 2HG1 ILE A 257      51.733   7.527  14.142  1.00  0.00              
ATOM   4082 1HG2 ILE A 257      48.348   6.606  12.865  1.00  0.00              
ATOM   4083 2HG2 ILE A 257      47.700   8.256  13.018  1.00  0.00              
ATOM   4084 3HG2 ILE A 257      48.914   7.889  11.770  1.00  0.00              
ATOM   4085 1HD1 ILE A 257      51.645   5.134  13.562  1.00  0.00              
ATOM   4086 2HD1 ILE A 257      50.448   5.535  14.816  1.00  0.00              
ATOM   4087 3HD1 ILE A 257      49.928   5.301  13.130  1.00  0.00              
ATOM   4088  N   PRO A 258      48.008  10.352  14.689  1.00  0.00              
ATOM   4089  CA  PRO A 258      46.780  11.145  14.720  1.00  0.00              
ATOM   4090  C   PRO A 258      47.009  12.663  14.694  1.00  0.00              
ATOM   4091  O   PRO A 258      46.154  13.412  14.203  1.00  0.00              
ATOM   4092  CB  PRO A 258      46.109  10.698  16.023  1.00  0.00              
ATOM   4093  CG  PRO A 258      47.237  10.246  16.886  1.00  0.00              
ATOM   4094  CD  PRO A 258      48.209   9.574  15.953  1.00  0.00              
ATOM   4095  HA  PRO A 258      46.142  10.976  13.840  1.00  0.00              
ATOM   4096 1HB  PRO A 258      45.554  11.523  16.493  1.00  0.00              
ATOM   4097 2HB  PRO A 258      45.391   9.884  15.848  1.00  0.00              
ATOM   4098 1HG  PRO A 258      47.708  11.095  17.402  1.00  0.00              
ATOM   4099 2HG  PRO A 258      46.889   9.550  17.663  1.00  0.00              
ATOM   4100 1HD  PRO A 258      49.245   9.634  16.317  1.00  0.00              
ATOM   4101 2HD  PRO A 258      47.980   8.508  15.811  1.00  0.00              
ATOM   4102  N   ALA A 259      48.150  13.111  15.217  1.00  0.00              
ATOM   4103  CA  ALA A 259      48.531  14.520  15.113  1.00  0.00              
ATOM   4104  C   ALA A 259      48.553  14.876  13.634  1.00  0.00              
ATOM   4105  O   ALA A 259      47.904  15.838  13.180  1.00  0.00              
ATOM   4106  CB  ALA A 259      49.880  14.784  15.767  1.00  0.00              
ATOM   4107  H   ALA A 259      48.765  12.468  15.696  1.00  0.00              
ATOM   4108  HA  ALA A 259      47.784  15.124  15.627  1.00  0.00              
ATOM   4109 1HB  ALA A 259      50.146  15.833  15.639  1.00  0.00              
ATOM   4110 2HB  ALA A 259      49.821  14.552  16.831  1.00  0.00              
ATOM   4111 3HB  ALA A 259      50.639  14.158  15.301  1.00  0.00              
ATOM   4112  N   PHE A 260      49.292  14.058  12.886  1.00  0.00              
ATOM   4113  CA  PHE A 260      49.377  14.181  11.437  1.00  0.00              
ATOM   4114  C   PHE A 260      48.008  14.152  10.759  1.00  0.00              
ATOM   4115  O   PHE A 260      47.723  15.007   9.933  1.00  0.00              
ATOM   4116  CB  PHE A 260      50.259  13.067  10.871  1.00  0.00              
ATOM   4117  CG  PHE A 260      50.193  12.942   9.376  1.00  0.00              
ATOM   4118  CD1 PHE A 260      50.781  13.896   8.559  1.00  0.00              
ATOM   4119  CD2 PHE A 260      49.542  11.870   8.783  1.00  0.00              
ATOM   4120  CE1 PHE A 260      50.721  13.782   7.183  1.00  0.00              
ATOM   4121  CE2 PHE A 260      49.482  11.753   7.408  1.00  0.00              
ATOM   4122  CZ  PHE A 260      50.071  12.711   6.607  1.00  0.00              
ATOM   4123  H   PHE A 260      49.811  13.326  13.348  1.00  0.00              
ATOM   4124  HA  PHE A 260      49.812  15.146  11.172  1.00  0.00              
ATOM   4125 1HB  PHE A 260      51.303  13.250  11.123  1.00  0.00              
ATOM   4126 2HB  PHE A 260      49.953  12.104  11.278  1.00  0.00              
ATOM   4127  HD1 PHE A 260      51.296  14.742   9.014  1.00  0.00              
ATOM   4128  HD2 PHE A 260      49.076  11.114   9.415  1.00  0.00              
ATOM   4129  HE1 PHE A 260      51.187  14.539   6.553  1.00  0.00              
ATOM   4130  HE2 PHE A 260      48.968  10.906   6.954  1.00  0.00              
ATOM   4131  HZ  PHE A 260      50.023  12.620   5.523  1.00  0.00              
ATOM   4132  N   PHE A 261      47.176  13.172  11.109  1.00  0.00              
ATOM   4133  CA  PHE A 261      45.831  13.038  10.539  1.00  0.00              
ATOM   4134  C   PHE A 261      45.044  14.353  10.599  1.00  0.00              
ATOM   4135  O   PHE A 261      44.396  14.775   9.613  1.00  0.00              
ATOM   4136  CB  PHE A 261      45.058  11.934  11.264  1.00  0.00              
ATOM   4137  CG  PHE A 261      45.496  10.545  10.895  1.00  0.00              
ATOM   4138  CD1 PHE A 261      46.365  10.335   9.834  1.00  0.00              
ATOM   4139  CD2 PHE A 261      45.039   9.446  11.607  1.00  0.00              
ATOM   4140  CE1 PHE A 261      46.768   9.057   9.494  1.00  0.00              
ATOM   4141  CE2 PHE A 261      45.441   8.169  11.270  1.00  0.00              
ATOM   4142  CZ  PHE A 261      46.307   7.974  10.212  1.00  0.00              
ATOM   4143  H   PHE A 261      47.489  12.499  11.794  1.00  0.00              
ATOM   4144  HA  PHE A 261      45.902  12.780   9.481  1.00  0.00              
ATOM   4145 1HB  PHE A 261      45.192  12.028  12.340  1.00  0.00              
ATOM   4146 2HB  PHE A 261      43.998  12.000  11.023  1.00  0.00              
ATOM   4147  HD1 PHE A 261      46.730  11.192   9.268  1.00  0.00              
ATOM   4148  HD2 PHE A 261      44.355   9.600  12.442  1.00  0.00              
ATOM   4149  HE1 PHE A 261      47.451   8.907   8.659  1.00  0.00              
ATOM   4150  HE2 PHE A 261      45.076   7.314  11.838  1.00  0.00              
ATOM   4151  HZ  PHE A 261      46.623   6.967   9.944  1.00  0.00              
ATOM   4152  N   ALA A 262      45.124  14.999  11.762  1.00  0.00              
ATOM   4153  CA  ALA A 262      44.544  16.316  11.950  1.00  0.00              
ATOM   4154  C   ALA A 262      45.228  17.364  11.094  1.00  0.00              
ATOM   4155  O   ALA A 262      44.566  18.184  10.459  1.00  0.00              
ATOM   4156  CB  ALA A 262      44.604  16.711  13.419  1.00  0.00              
ATOM   4157  H   ALA A 262      45.602  14.558  12.534  1.00  0.00              
ATOM   4158  HA  ALA A 262      43.499  16.286  11.639  1.00  0.00              
ATOM   4159 1HB  ALA A 262      44.160  17.698  13.547  1.00  0.00              
ATOM   4160 2HB  ALA A 262      44.052  15.984  14.014  1.00  0.00              
ATOM   4161 3HB  ALA A 262      45.642  16.735  13.746  1.00  0.00              
ATOM   4162  N   LYS A 263      46.558  17.333  11.058  1.00  0.00              
ATOM   4163  CA  LYS A 263      47.302  18.397  10.375  1.00  0.00              
ATOM   4164  C   LYS A 263      46.980  18.518   8.884  1.00  0.00              
ATOM   4165  O   LYS A 263      46.990  19.617   8.329  1.00  0.00              
ATOM   4166  CB  LYS A 263      48.804  18.175  10.553  1.00  0.00              
ATOM   4167  CG  LYS A 263      49.328  18.504  11.945  1.00  0.00              
ATOM   4168  CD  LYS A 263      50.835  18.317  12.028  1.00  0.00              
ATOM   4169  CE  LYS A 263      51.343  18.528  13.446  1.00  0.00              
ATOM   4170  NZ  LYS A 263      51.019  19.887  13.957  1.00  0.00              
ATOM   4171  H   LYS A 263      47.069  16.582  11.498  1.00  0.00              
ATOM   4172  HA  LYS A 263      47.034  19.365  10.799  1.00  0.00              
ATOM   4173 1HB  LYS A 263      49.001  17.126  10.330  1.00  0.00              
ATOM   4174 2HB  LYS A 263      49.310  18.802   9.818  1.00  0.00              
ATOM   4175 1HG  LYS A 263      49.077  19.541  12.173  1.00  0.00              
ATOM   4176 2HG  LYS A 263      48.840  17.846  12.663  1.00  0.00              
ATOM   4177 1HD  LYS A 263      51.078  17.305  11.701  1.00  0.00              
ATOM   4178 2HD  LYS A 263      51.312  19.036  11.362  1.00  0.00              
ATOM   4179 1HE  LYS A 263      50.883  17.779  14.089  1.00  0.00              
ATOM   4180 2HE  LYS A 263      52.424  18.389  13.446  1.00  0.00              
ATOM   4181 1HZ  LYS A 263      51.372  19.986  14.899  1.00  0.00              
ATOM   4182 2HZ  LYS A 263      51.447  20.582  13.362  1.00  0.00              
ATOM   4183 3HZ  LYS A 263      50.017  20.016  13.959  1.00  0.00              
ATOM   4184  N   THR A 264      46.704  17.380   8.251  1.00  0.00              
ATOM   4185  CA  THR A 264      46.404  17.310   6.823  1.00  0.00              
ATOM   4186  C   THR A 264      45.210  18.179   6.433  1.00  0.00              
ATOM   4187  O   THR A 264      45.057  18.537   5.262  1.00  0.00              
ATOM   4188  CB  THR A 264      46.124  15.860   6.385  1.00  0.00              
ATOM   4189  OG1 THR A 264      44.957  15.371   7.059  1.00  0.00              
ATOM   4190  CG2 THR A 264      47.308  14.965   6.714  1.00  0.00              
ATOM   4191  H   THR A 264      46.705  16.529   8.796  1.00  0.00              
ATOM   4192  HA  THR A 264      47.247  17.695   6.250  1.00  0.00              
ATOM   4193  HB  THR A 264      45.945  15.843   5.310  1.00  0.00              
ATOM   4194  HG1 THR A 264      45.135  15.311   8.001  1.00  0.00              
ATOM   4195 1HG2 THR A 264      47.092  13.945   6.397  1.00  0.00              
ATOM   4196 2HG2 THR A 264      48.194  15.328   6.194  1.00  0.00              
ATOM   4197 3HG2 THR A 264      47.487  14.981   7.789  1.00  0.00              
ATOM   4198  N   SER A 265      44.364  18.512   7.407  1.00  0.00              
ATOM   4199  CA  SER A 265      43.203  19.359   7.107  1.00  0.00              
ATOM   4200  C   SER A 265      43.581  20.740   6.528  1.00  0.00              
ATOM   4201  O   SER A 265      42.797  21.377   5.785  1.00  0.00              
ATOM   4202  CB  SER A 265      42.373  19.534   8.364  1.00  0.00              
ATOM   4203  OG  SER A 265      43.058  20.255   9.351  1.00  0.00              
ATOM   4204  H   SER A 265      44.507  18.190   8.354  1.00  0.00              
ATOM   4205  HA  SER A 265      42.489  18.890   6.430  1.00  0.00              
ATOM   4206 1HB  SER A 265      41.459  20.068   8.106  1.00  0.00              
ATOM   4207 2HB  SER A 265      42.120  18.550   8.755  1.00  0.00              
ATOM   4208  HG  SER A 265      43.194  21.157   9.052  1.00  0.00              
ATOM   4209  N   ALA A 266      44.799  21.175   6.851  1.00  0.00              
ATOM   4210  CA  ALA A 266      45.383  22.410   6.326  1.00  0.00              
ATOM   4211  C   ALA A 266      45.602  22.398   4.813  1.00  0.00              
ATOM   4212  O   ALA A 266      45.553  23.443   4.165  1.00  0.00              
ATOM   4213  CB  ALA A 266      46.699  22.694   7.035  1.00  0.00              
ATOM   4214  H   ALA A 266      45.336  20.610   7.495  1.00  0.00              
ATOM   4215  HA  ALA A 266      44.693  23.232   6.517  1.00  0.00              
ATOM   4216 1HB  ALA A 266      47.121  23.626   6.658  1.00  0.00              
ATOM   4217 2HB  ALA A 266      46.524  22.783   8.107  1.00  0.00              
ATOM   4218 3HB  ALA A 266      47.396  21.879   6.847  1.00  0.00              
ATOM   4219  N   VAL A 267      45.852  21.219   4.255  1.00  0.00              
ATOM   4220  CA  VAL A 267      46.017  21.076   2.818  1.00  0.00              
ATOM   4221  C   VAL A 267      44.680  20.736   2.181  1.00  0.00              
ATOM   4222  O   VAL A 267      44.390  21.161   1.065  1.00  0.00              
ATOM   4223  CB  VAL A 267      47.047  19.988   2.461  1.00  0.00              
ATOM   4224  CG1 VAL A 267      47.120  19.797   0.954  1.00  0.00              
ATOM   4225  CG2 VAL A 267      48.417  20.348   3.018  1.00  0.00              
ATOM   4226  H   VAL A 267      45.929  20.400   4.842  1.00  0.00              
ATOM   4227  HA  VAL A 267      46.336  22.014   2.360  1.00  0.00              
ATOM   4228  HB  VAL A 267      46.750  19.051   2.932  1.00  0.00              
ATOM   4229 1HG1 VAL A 267      47.853  19.024   0.720  1.00  0.00              
ATOM   4230 2HG1 VAL A 267      46.143  19.495   0.577  1.00  0.00              
ATOM   4231 3HG1 VAL A 267      47.419  20.733   0.482  1.00  0.00              
ATOM   4232 1HG2 VAL A 267      49.132  19.568   2.758  1.00  0.00              
ATOM   4233 2HG2 VAL A 267      48.743  21.297   2.593  1.00  0.00              
ATOM   4234 3HG2 VAL A 267      48.357  20.436   4.103  1.00  0.00              
ATOM   4235  N   TYR A 268      43.876  19.953   2.892  1.00  0.00              
ATOM   4236  CA  TYR A 268      42.572  19.550   2.374  1.00  0.00              
ATOM   4237  C   TYR A 268      41.628  20.735   2.156  1.00  0.00              
ATOM   4238  O   TYR A 268      40.885  20.762   1.178  1.00  0.00              
ATOM   4239  CB  TYR A 268      41.923  18.540   3.322  1.00  0.00              
ATOM   4240  CG  TYR A 268      42.670  17.229   3.427  1.00  0.00              
ATOM   4241  CD1 TYR A 268      43.735  16.946   2.583  1.00  0.00              
ATOM   4242  CD2 TYR A 268      42.310  16.278   4.370  1.00  0.00              
ATOM   4243  CE1 TYR A 268      44.421  15.751   2.674  1.00  0.00              
ATOM   4244  CE2 TYR A 268      42.989  15.079   4.470  1.00  0.00              
ATOM   4245  CZ  TYR A 268      44.044  14.819   3.620  1.00  0.00              
ATOM   4246  OH  TYR A 268      44.725  13.627   3.716  1.00  0.00              
ATOM   4247  H   TYR A 268      44.164  19.629   3.804  1.00  0.00              
ATOM   4248  HA  TYR A 268      42.690  19.088   1.393  1.00  0.00              
ATOM   4249 1HB  TYR A 268      41.871  19.008   4.306  1.00  0.00              
ATOM   4250 2HB  TYR A 268      40.914  18.354   2.955  1.00  0.00              
ATOM   4251  HD1 TYR A 268      44.027  17.687   1.838  1.00  0.00              
ATOM   4252  HD2 TYR A 268      41.476  16.489   5.038  1.00  0.00              
ATOM   4253  HE1 TYR A 268      45.255  15.542   2.004  1.00  0.00              
ATOM   4254  HE2 TYR A 268      42.690  14.344   5.218  1.00  0.00              
ATOM   4255  HH  TYR A 268      44.274  12.981   4.266  1.00  0.00              
ATOM   4256  N   ASN A 269      41.652  21.703   3.073  1.00  0.00              
ATOM   4257  CA  ASN A 269      40.733  22.854   2.952  1.00  0.00              
ATOM   4258  C   ASN A 269      40.799  23.689   1.652  1.00  0.00              
ATOM   4259  O   ASN A 269      39.762  23.909   1.020  1.00  0.00              
ATOM   4260  CB  ASN A 269      40.929  23.784   4.136  1.00  0.00              
ATOM   4261  CG  ASN A 269      39.982  24.951   4.151  1.00  0.00              
ATOM   4262  OD1 ASN A 269      38.824  24.842   3.733  1.00  0.00              
ATOM   4263  ND2 ASN A 269      40.492  26.087   4.554  1.00  0.00              
ATOM   4264  H   ASN A 269      42.291  21.664   3.855  1.00  0.00              
ATOM   4265  HA  ASN A 269      39.700  22.504   2.954  1.00  0.00              
ATOM   4266 1HB  ASN A 269      41.024  23.387   5.148  1.00  0.00              
ATOM   4267 2HB  ASN A 269      41.903  24.126   3.787  1.00  0.00              
ATOM   4268 1HD2 ASN A 269      39.920  26.906   4.591  1.00  0.00              
ATOM   4269 2HD2 ASN A 269      41.453  26.135   4.826  1.00  0.00              
ATOM   4270  N   PRO A 270      41.999  24.159   1.246  1.00  0.00              
ATOM   4271  CA  PRO A 270      42.086  24.849  -0.050  1.00  0.00              
ATOM   4272  C   PRO A 270      41.753  23.971  -1.256  1.00  0.00              
ATOM   4273  O   PRO A 270      41.263  24.490  -2.255  1.00  0.00              
ATOM   4274  CB  PRO A 270      43.539  25.333  -0.096  1.00  0.00              
ATOM   4275  CG  PRO A 270      44.275  24.384   0.786  1.00  0.00              
ATOM   4276  CD  PRO A 270      43.326  24.066   1.911  1.00  0.00              
ATOM   4277  HA  PRO A 270      41.367  25.676  -0.140  1.00  0.00              
ATOM   4278 1HB  PRO A 270      43.937  25.314  -1.122  1.00  0.00              
ATOM   4279 2HB  PRO A 270      43.631  26.367   0.267  1.00  0.00              
ATOM   4280 1HG  PRO A 270      44.560  23.472   0.240  1.00  0.00              
ATOM   4281 2HG  PRO A 270      45.203  24.834   1.167  1.00  0.00              
ATOM   4282 1HD  PRO A 270      43.499  23.064   2.331  1.00  0.00              
ATOM   4283 2HD  PRO A 270      43.411  24.782   2.742  1.00  0.00              
ATOM   4284  N   VAL A 271      42.020  22.672  -1.164  1.00  0.00              
ATOM   4285  CA  VAL A 271      41.597  21.726  -2.199  1.00  0.00              
ATOM   4286  C   VAL A 271      40.075  21.673  -2.317  1.00  0.00              
ATOM   4287  O   VAL A 271      39.525  21.675  -3.419  1.00  0.00              
ATOM   4288  CB  VAL A 271      42.129  20.308  -1.918  1.00  0.00              
ATOM   4289  CG1 VAL A 271      41.507  19.307  -2.881  1.00  0.00              
ATOM   4290  CG2 VAL A 271      43.646  20.276  -2.025  1.00  0.00              
ATOM   4291  H   VAL A 271      42.527  22.328  -0.361  1.00  0.00              
ATOM   4292  HA  VAL A 271      41.942  22.038  -3.186  1.00  0.00              
ATOM   4293  HB  VAL A 271      41.878  20.032  -0.894  1.00  0.00              
ATOM   4294 1HG1 VAL A 271      41.894  18.310  -2.668  1.00  0.00              
ATOM   4295 2HG1 VAL A 271      40.424  19.309  -2.759  1.00  0.00              
ATOM   4296 3HG1 VAL A 271      41.759  19.582  -3.905  1.00  0.00              
ATOM   4297 1HG2 VAL A 271      44.004  19.267  -1.824  1.00  0.00              
ATOM   4298 2HG2 VAL A 271      43.945  20.574  -3.031  1.00  0.00              
ATOM   4299 3HG2 VAL A 271      44.076  20.966  -1.299  1.00  0.00              
ATOM   4300  N   ILE A 272      39.400  21.647  -1.172  1.00  0.00              
ATOM   4301  CA  ILE A 272      37.944  21.754  -1.133  1.00  0.00              
ATOM   4302  C   ILE A 272      37.397  23.045  -1.748  1.00  0.00              
ATOM   4303  O   ILE A 272      36.376  23.020  -2.436  1.00  0.00              
ATOM   4304  CB  ILE A 272      37.431  21.648   0.315  1.00  0.00              
ATOM   4305  CG1 ILE A 272      37.668  20.238   0.864  1.00  0.00              
ATOM   4306  CG2 ILE A 272      35.956  22.009   0.385  1.00  0.00              
ATOM   4307  CD1 ILE A 272      37.468  20.123   2.358  1.00  0.00              
ATOM   4308  H   ILE A 272      39.910  21.550  -0.306  1.00  0.00              
ATOM   4309  HA  ILE A 272      37.485  20.980  -1.746  1.00  0.00              
ATOM   4310  HB  ILE A 272      38.002  22.330   0.945  1.00  0.00              
ATOM   4311 1HG1 ILE A 272      36.976  19.571   0.352  1.00  0.00              
ATOM   4312 2HG1 ILE A 272      38.692  19.961   0.612  1.00  0.00              
ATOM   4313 1HG2 ILE A 272      35.609  21.928   1.415  1.00  0.00              
ATOM   4314 2HG2 ILE A 272      35.814  23.030   0.034  1.00  0.00              
ATOM   4315 3HG2 ILE A 272      35.384  21.326  -0.244  1.00  0.00              
ATOM   4316 1HD1 ILE A 272      37.654  19.095   2.672  1.00  0.00              
ATOM   4317 2HD1 ILE A 272      38.161  20.790   2.871  1.00  0.00              
ATOM   4318 3HD1 ILE A 272      36.445  20.398   2.611  1.00  0.00              
ATOM   4319  N   TYR A 273      38.066  24.168  -1.499  1.00  0.00              
ATOM   4320  CA  TYR A 273      37.684  25.427  -2.133  1.00  0.00              
ATOM   4321  C   TYR A 273      37.584  25.255  -3.644  1.00  0.00              
ATOM   4322  O   TYR A 273      36.550  25.539  -4.249  1.00  0.00              
ATOM   4323  CB  TYR A 273      38.688  26.530  -1.791  1.00  0.00              
ATOM   4324  CG  TYR A 273      38.676  26.941  -0.335  1.00  0.00              
ATOM   4325  CD1 TYR A 273      37.720  26.442   0.538  1.00  0.00              
ATOM   4326  CD2 TYR A 273      39.621  27.825   0.162  1.00  0.00              
ATOM   4327  CE1 TYR A 273      37.704  26.814   1.868  1.00  0.00              
ATOM   4328  CE2 TYR A 273      39.615  28.204   1.490  1.00  0.00              
ATOM   4329  CZ  TYR A 273      38.654  27.696   2.341  1.00  0.00              
ATOM   4330  OH  TYR A 273      38.644  28.070   3.665  1.00  0.00              
ATOM   4331  H   TYR A 273      38.852  24.156  -0.864  1.00  0.00              
ATOM   4332  HA  TYR A 273      36.699  25.734  -1.781  1.00  0.00              
ATOM   4333 1HB  TYR A 273      39.679  26.158  -2.055  1.00  0.00              
ATOM   4334 2HB  TYR A 273      38.446  27.391  -2.413  1.00  0.00              
ATOM   4335  HD1 TYR A 273      36.973  25.745   0.158  1.00  0.00              
ATOM   4336  HD2 TYR A 273      40.377  28.224  -0.515  1.00  0.00              
ATOM   4337  HE1 TYR A 273      36.947  26.414   2.543  1.00  0.00              
ATOM   4338  HE2 TYR A 273      40.366  28.902   1.862  1.00  0.00              
ATOM   4339  HH  TYR A 273      37.765  28.274   3.991  1.00  0.00              
ATOM   4340  N   ILE A 274      38.669  24.783  -4.247  1.00  0.00              
ATOM   4341  CA  ILE A 274      38.779  24.721  -5.699  1.00  0.00              
ATOM   4342  C   ILE A 274      37.983  23.572  -6.311  1.00  0.00              
ATOM   4343  O   ILE A 274      37.691  23.584  -7.505  1.00  0.00              
ATOM   4344  CB  ILE A 274      40.250  24.590  -6.135  1.00  0.00              
ATOM   4345  CG1 ILE A 274      40.843  23.275  -5.621  1.00  0.00              
ATOM   4346  CG2 ILE A 274      41.061  25.775  -5.635  1.00  0.00              
ATOM   4347  CD1 ILE A 274      42.225  22.978  -6.157  1.00  0.00              
ATOM   4348  H   ILE A 274      39.440  24.458  -3.680  1.00  0.00              
ATOM   4349  HA  ILE A 274      38.338  25.606  -6.156  1.00  0.00              
ATOM   4350  HB  ILE A 274      40.295  24.550  -7.223  1.00  0.00              
ATOM   4351 1HG1 ILE A 274      40.881  23.340  -4.534  1.00  0.00              
ATOM   4352 2HG1 ILE A 274      40.161  22.476  -5.913  1.00  0.00              
ATOM   4353 1HG2 ILE A 274      42.098  25.666  -5.951  1.00  0.00              
ATOM   4354 2HG2 ILE A 274      40.651  26.696  -6.048  1.00  0.00              
ATOM   4355 3HG2 ILE A 274      41.016  25.814  -4.547  1.00  0.00              
ATOM   4356 1HD1 ILE A 274      42.579  22.031  -5.749  1.00  0.00              
ATOM   4357 2HD1 ILE A 274      42.188  22.912  -7.245  1.00  0.00              
ATOM   4358 3HD1 ILE A 274      42.908  23.775  -5.866  1.00  0.00              
ATOM   4359  N   MET A 275      37.637  22.581  -5.496  1.00  0.00              
ATOM   4360  CA  MET A 275      36.805  21.476  -5.965  1.00  0.00              
ATOM   4361  C   MET A 275      35.309  21.753  -5.830  1.00  0.00              
ATOM   4362  O   MET A 275      34.508  21.260  -6.625  1.00  0.00              
ATOM   4363  CB  MET A 275      37.165  20.203  -5.202  1.00  0.00              
ATOM   4364  CG  MET A 275      38.490  19.576  -5.615  1.00  0.00              
ATOM   4365  SD  MET A 275      38.878  18.088  -4.671  1.00  0.00              
ATOM   4366  CE  MET A 275      37.614  16.969  -5.268  1.00  0.00              
ATOM   4367  H   MET A 275      37.952  22.587  -4.536  1.00  0.00              
ATOM   4368  HA  MET A 275      36.972  21.311  -7.029  1.00  0.00              
ATOM   4369 1HB  MET A 275      37.200  20.465  -4.146  1.00  0.00              
ATOM   4370 2HB  MET A 275      36.358  19.490  -5.374  1.00  0.00              
ATOM   4371 1HG  MET A 275      38.431  19.323  -6.673  1.00  0.00              
ATOM   4372 2HG  MET A 275      39.277  20.313  -5.459  1.00  0.00              
ATOM   4373 1HE  MET A 275      37.722  16.002  -4.776  1.00  0.00              
ATOM   4374 2HE  MET A 275      36.629  17.382  -5.047  1.00  0.00              
ATOM   4375 3HE  MET A 275      37.721  16.842  -6.346  1.00  0.00              
ATOM   4376  N   MET A 276      34.932  22.549  -4.835  1.00  0.00              
ATOM   4377  CA  MET A 276      33.517  22.746  -4.532  1.00  0.00              
ATOM   4378  C   MET A 276      32.910  24.075  -4.996  1.00  0.00              
ATOM   4379  O   MET A 276      31.818  24.092  -5.562  1.00  0.00              
ATOM   4380  CB  MET A 276      33.313  22.601  -3.026  1.00  0.00              
ATOM   4381  CG  MET A 276      33.599  21.208  -2.483  1.00  0.00              
ATOM   4382  SD  MET A 276      32.510  19.952  -3.181  1.00  0.00              
ATOM   4383  CE  MET A 276      30.931  20.460  -2.507  1.00  0.00              
ATOM   4384  H   MET A 276      35.625  23.027  -4.277  1.00  0.00              
ATOM   4385  HA  MET A 276      32.918  21.998  -5.052  1.00  0.00              
ATOM   4386 1HB  MET A 276      33.974  23.321  -2.545  1.00  0.00              
ATOM   4387 2HB  MET A 276      32.275  22.864  -2.818  1.00  0.00              
ATOM   4388 1HG  MET A 276      34.633  20.957  -2.719  1.00  0.00              
ATOM   4389 2HG  MET A 276      33.470  21.232  -1.401  1.00  0.00              
ATOM   4390 1HE  MET A 276      30.152  19.779  -2.850  1.00  0.00              
ATOM   4391 2HE  MET A 276      30.977  20.441  -1.418  1.00  0.00              
ATOM   4392 3HE  MET A 276      30.701  21.472  -2.843  1.00  0.00              
ATOM   4393  N   ASN A 277      33.607  25.183  -4.768  1.00  0.00              
ATOM   4394  CA  ASN A 277      33.008  26.488  -5.035  1.00  0.00              
ATOM   4395  C   ASN A 277      33.147  26.883  -6.504  1.00  0.00              
ATOM   4396  O   ASN A 277      34.258  27.037  -7.016  1.00  0.00              
ATOM   4397  CB  ASN A 277      33.609  27.561  -4.146  1.00  0.00              
ATOM   4398  CG  ASN A 277      32.861  28.865  -4.183  1.00  0.00              
ATOM   4399  OD1 ASN A 277      31.962  29.066  -5.007  1.00  0.00              
ATOM   4400  ND2 ASN A 277      33.283  29.781  -3.349  1.00  0.00              
ATOM   4401  H   ASN A 277      34.551  25.138  -4.411  1.00  0.00              
ATOM   4402  HA  ASN A 277      31.937  26.452  -4.831  1.00  0.00              
ATOM   4403 1HB  ASN A 277      33.891  27.340  -3.116  1.00  0.00              
ATOM   4404 2HB  ASN A 277      34.507  27.654  -4.757  1.00  0.00              
ATOM   4405 1HD2 ASN A 277      32.832  30.674  -3.318  1.00  0.00              
ATOM   4406 2HD2 ASN A 277      34.054  29.589  -2.743  1.00  0.00              
ATOM   4407  N   LYS A 278      32.010  27.034  -7.176  1.00  0.00              
ATOM   4408  CA  LYS A 278      31.980  27.424  -8.582  1.00  0.00              
ATOM   4409  C   LYS A 278      32.601  28.802  -8.799  1.00  0.00              
ATOM   4410  O   LYS A 278      33.021  29.134  -9.909  1.00  0.00              
ATOM   4411  CB  LYS A 278      30.544  27.407  -9.108  1.00  0.00              
ATOM   4412  CG  LYS A 278      29.940  26.016  -9.245  1.00  0.00              
ATOM   4413  CD  LYS A 278      28.526  26.078  -9.803  1.00  0.00              
ATOM   4414  CE  LYS A 278      27.927  24.688  -9.952  1.00  0.00              
ATOM   4415  NZ  LYS A 278      26.533  24.735 -10.472  1.00  0.00              
ATOM   4416  H   LYS A 278      31.138  26.873  -6.692  1.00  0.00              
ATOM   4417  HA  LYS A 278      32.576  26.725  -9.171  1.00  0.00              
ATOM   4418 1HB  LYS A 278      29.943  27.996  -8.414  1.00  0.00              
ATOM   4419 2HB  LYS A 278      30.554  27.895 -10.082  1.00  0.00              
ATOM   4420 1HG  LYS A 278      30.570  25.430  -9.916  1.00  0.00              
ATOM   4421 2HG  LYS A 278      29.923  25.547  -8.262  1.00  0.00              
ATOM   4422 1HD  LYS A 278      27.911  26.669  -9.123  1.00  0.00              
ATOM   4423 2HD  LYS A 278      28.558  26.565 -10.777  1.00  0.00              
ATOM   4424 1HE  LYS A 278      28.551  24.119 -10.639  1.00  0.00              
ATOM   4425 2HE  LYS A 278      27.933  24.207  -8.974  1.00  0.00              
ATOM   4426 1HZ  LYS A 278      26.173  23.795 -10.556  1.00  0.00              
ATOM   4427 2HZ  LYS A 278      25.953  25.262  -9.834  1.00  0.00              
ATOM   4428 3HZ  LYS A 278      26.527  25.180 -11.378  1.00  0.00              
ATOM   4429  N   GLN A 279      32.657  29.596  -7.734  1.00  0.00              
ATOM   4430  CA  GLN A 279      33.316  30.896  -7.768  1.00  0.00              
ATOM   4431  C   GLN A 279      34.823  30.792  -8.011  1.00  0.00              
ATOM   4432  O   GLN A 279      35.427  31.683  -8.609  1.00  0.00              
ATOM   4433  CB  GLN A 279      33.062  31.644  -6.456  1.00  0.00              
ATOM   4434  CG  GLN A 279      31.619  32.070  -6.252  1.00  0.00              
ATOM   4435  CD  GLN A 279      31.352  32.549  -4.837  1.00  0.00              
ATOM   4436  OE1 GLN A 279      32.166  32.343  -3.933  1.00  0.00              
ATOM   4437  NE2 GLN A 279      30.206  33.190  -4.637  1.00  0.00              
ATOM   4438  H   GLN A 279      32.228  29.284  -6.874  1.00  0.00              
ATOM   4439  HA  GLN A 279      32.927  31.481  -8.602  1.00  0.00              
ATOM   4440 1HB  GLN A 279      33.369  30.977  -5.650  1.00  0.00              
ATOM   4441 2HB  GLN A 279      33.708  32.522  -6.465  1.00  0.00              
ATOM   4442 1HG  GLN A 279      31.099  32.740  -6.936  1.00  0.00              
ATOM   4443 2HG  GLN A 279      31.215  31.062  -6.356  1.00  0.00              
ATOM   4444 1HE2 GLN A 279      29.975  33.530  -3.725  1.00  0.00              
ATOM   4445 2HE2 GLN A 279      29.573  33.334  -5.399  1.00  0.00              
ATOM   4446  N   PHE A 280      35.421  29.698  -7.551  1.00  0.00              
ATOM   4447  CA  PHE A 280      36.831  29.422  -7.819  1.00  0.00              
ATOM   4448  C   PHE A 280      37.035  28.619  -9.105  1.00  0.00              
ATOM   4449  O   PHE A 280      37.979  28.868  -9.855  1.00  0.00              
ATOM   4450  CB  PHE A 280      37.454  28.676  -6.638  1.00  0.00              
ATOM   4451  CG  PHE A 280      37.422  29.447  -5.349  1.00  0.00              
ATOM   4452  CD1 PHE A 280      36.843  28.903  -4.212  1.00  0.00              
ATOM   4453  CD2 PHE A 280      37.970  30.719  -5.271  1.00  0.00              
ATOM   4454  CE1 PHE A 280      36.813  29.613  -3.026  1.00  0.00              
ATOM   4455  CE2 PHE A 280      37.943  31.429  -4.087  1.00  0.00              
ATOM   4456  CZ  PHE A 280      37.363  30.875  -2.964  1.00  0.00              
ATOM   4457  H   PHE A 280      34.887  29.040  -7.001  1.00  0.00              
ATOM   4458  HA  PHE A 280      37.370  30.358  -7.967  1.00  0.00              
ATOM   4459 1HB  PHE A 280      36.917  27.745  -6.457  1.00  0.00              
ATOM   4460 2HB  PHE A 280      38.500  28.456  -6.843  1.00  0.00              
ATOM   4461  HD1 PHE A 280      36.408  27.905  -4.262  1.00  0.00              
ATOM   4462  HD2 PHE A 280      38.428  31.156  -6.159  1.00  0.00              
ATOM   4463  HE1 PHE A 280      36.354  29.173  -2.141  1.00  0.00              
ATOM   4464  HE2 PHE A 280      38.378  32.427  -4.039  1.00  0.00              
ATOM   4465  HZ  PHE A 280      37.339  31.435  -2.030  1.00  0.00              
ATOM   4466  N   ARG A 281      36.142  27.664  -9.360  1.00  0.00              
ATOM   4467  CA  ARG A 281      36.226  26.843 -10.567  1.00  0.00              
ATOM   4468  C   ARG A 281      36.035  27.629 -11.871  1.00  0.00              
ATOM   4469  O   ARG A 281      36.801  27.452 -12.821  1.00  0.00              
ATOM   4470  CB  ARG A 281      35.264  25.666 -10.500  1.00  0.00              
ATOM   4471  CG  ARG A 281      35.644  24.586  -9.499  1.00  0.00              
ATOM   4472  CD  ARG A 281      34.758  23.394  -9.518  1.00  0.00              
ATOM   4473  NE  ARG A 281      33.548  23.530  -8.724  1.00  0.00              
ATOM   4474  CZ  ARG A 281      32.387  22.898  -8.985  1.00  0.00              
ATOM   4475  NH1 ARG A 281      32.261  22.119 -10.035  1.00  0.00              
ATOM   4476  NH2 ARG A 281      31.368  23.103  -8.168  1.00  0.00              
ATOM   4477  H   ARG A 281      35.390  27.502  -8.707  1.00  0.00              
ATOM   4478  HA  ARG A 281      37.223  26.409 -10.650  1.00  0.00              
ATOM   4479 1HB  ARG A 281      34.286  26.069 -10.241  1.00  0.00              
ATOM   4480 2HB  ARG A 281      35.225  25.231 -11.498  1.00  0.00              
ATOM   4481 1HG  ARG A 281      36.659  24.254  -9.715  1.00  0.00              
ATOM   4482 2HG  ARG A 281      35.609  25.016  -8.497  1.00  0.00              
ATOM   4483 1HD  ARG A 281      34.454  23.197 -10.546  1.00  0.00              
ATOM   4484 2HD  ARG A 281      35.309  22.538  -9.131  1.00  0.00              
ATOM   4485  HE  ARG A 281      33.380  24.084  -7.894  1.00  0.00              
ATOM   4486 1HH1 ARG A 281      33.044  21.987 -10.660  1.00  0.00              
ATOM   4487 2HH1 ARG A 281      31.382  21.655 -10.214  1.00  0.00              
ATOM   4488 1HH2 ARG A 281      31.476  23.720  -7.375  1.00  0.00              
ATOM   4489 2HH2 ARG A 281      30.486  22.643  -8.341  1.00  0.00              
ATOM   4490  N   ASN A 282      35.019  28.488 -11.918  1.00  0.00              
ATOM   4491  CA  ASN A 282      34.726  29.265 -13.117  1.00  0.00              
ATOM   4492  C   ASN A 282      35.640  30.480 -13.221  1.00  0.00              
ATOM   4493  O   ASN A 282      35.182  31.621 -13.150  1.00  0.00              
ATOM   4494  CB  ASN A 282      33.272  29.697 -13.157  1.00  0.00              
ATOM   4495  CG  ASN A 282      32.866  30.332 -14.458  1.00  0.00              
ATOM   4496  OD1 ASN A 282      33.493  30.114 -15.501  1.00  0.00              
ATOM   4497  ND2 ASN A 282      31.871  31.179 -14.387  1.00  0.00              
ATOM   4498  H   ASN A 282      34.434  28.604 -11.102  1.00  0.00              
ATOM   4499  HA  ASN A 282      34.914  28.660 -14.005  1.00  0.00              
ATOM   4500 1HB  ASN A 282      32.480  29.025 -12.825  1.00  0.00              
ATOM   4501 2HB  ASN A 282      33.418  30.481 -12.415  1.00  0.00              
ATOM   4502 1HD2 ASN A 282      31.546  31.639 -15.214  1.00  0.00              
ATOM   4503 2HD2 ASN A 282      31.435  31.366 -13.506  1.00  0.00              
ATOM   4504  N   CYS A 283      36.933  30.229 -13.390  1.00  0.00              
ATOM   4505  CA  CYS A 283      37.907  31.301 -13.560  1.00  0.00              
ATOM   4506  C   CYS A 283      38.889  30.999 -14.684  1.00  0.00              
ATOM   4507  O   CYS A 283      38.866  29.914 -15.268  1.00  0.00              
ATOM   4508  CB  CYS A 283      38.625  31.317 -12.211  1.00  0.00              
ATOM   4509  SG  CYS A 283      37.569  31.741 -10.805  1.00  0.00              
ATOM   4510  H   CYS A 283      37.251  29.270 -13.400  1.00  0.00              
ATOM   4511  HA  CYS A 283      37.452  32.277 -13.726  1.00  0.00              
ATOM   4512 1HB  CYS A 283      39.040  30.333 -11.992  1.00  0.00              
ATOM   4513 2HB  CYS A 283      39.427  32.056 -12.220  1.00  0.00              
ATOM   4514  HG  CYS A 283      37.221  32.944 -11.250  1.00  0.00              
ATOM   4515  N   MET A 284      39.753  31.964 -14.984  1.00  0.00              
ATOM   4516  CA  MET A 284      40.824  31.759 -15.952  1.00  0.00              
ATOM   4517  C   MET A 284      41.759  30.643 -15.504  1.00  0.00              
ATOM   4518  O   MET A 284      41.936  29.649 -16.209  1.00  0.00              
ATOM   4519  CB  MET A 284      41.606  33.055 -16.157  1.00  0.00              
ATOM   4520  CG  MET A 284      42.713  32.964 -17.199  1.00  0.00              
ATOM   4521  SD  MET A 284      43.733  34.450 -17.261  1.00  0.00              
ATOM   4522  CE  MET A 284      44.637  34.303 -15.722  1.00  0.00              
ATOM   4523  H   MET A 284      39.663  32.862 -14.531  1.00  0.00              
ATOM   4524  HA  MET A 284      40.406  31.450 -16.910  1.00  0.00              
ATOM   4525 1HB  MET A 284      40.887  33.815 -16.457  1.00  0.00              
ATOM   4526 2HB  MET A 284      42.038  33.321 -15.192  1.00  0.00              
ATOM   4527 1HG  MET A 284      43.341  32.108 -16.954  1.00  0.00              
ATOM   4528 2HG  MET A 284      42.249  32.808 -18.173  1.00  0.00              
ATOM   4529 1HE  MET A 284      45.314  35.152 -15.615  1.00  0.00              
ATOM   4530 2HE  MET A 284      43.935  34.290 -14.887  1.00  0.00              
ATOM   4531 3HE  MET A 284      45.214  33.378 -15.726  1.00  0.00              
ATOM   4532  N   VAL A 285      42.355  30.812 -14.329  1.00  0.00              
ATOM   4533  CA  VAL A 285      43.141  29.753 -13.709  1.00  0.00              
ATOM   4534  C   VAL A 285      42.727  29.581 -12.253  1.00  0.00              
ATOM   4535  O   VAL A 285      43.155  30.338 -11.383  1.00  0.00              
ATOM   4536  CB  VAL A 285      44.652  30.045 -13.780  1.00  0.00              
ATOM   4537  CG1 VAL A 285      45.444  28.906 -13.155  1.00  0.00              
ATOM   4538  CG2 VAL A 285      45.085  30.264 -15.222  1.00  0.00              
ATOM   4539  H   VAL A 285      42.260  31.698 -13.853  1.00  0.00              
ATOM   4540  HA  VAL A 285      42.954  28.790 -14.185  1.00  0.00              
ATOM   4541  HB  VAL A 285      44.860  30.970 -13.243  1.00  0.00              
ATOM   4542 1HG1 VAL A 285      46.510  29.129 -13.213  1.00  0.00              
ATOM   4543 2HG1 VAL A 285      45.155  28.793 -12.110  1.00  0.00              
ATOM   4544 3HG1 VAL A 285      45.238  27.981 -13.692  1.00  0.00              
ATOM   4545 1HG2 VAL A 285      46.155  30.470 -15.253  1.00  0.00              
ATOM   4546 2HG2 VAL A 285      44.870  29.369 -15.806  1.00  0.00              
ATOM   4547 3HG2 VAL A 285      44.542  31.111 -15.640  1.00  0.00              
ATOM   4548  N   THR A 286      42.031  28.633 -11.982  1.00  0.00              
ATOM   4549  CA  THR A 286      41.453  28.307 -10.684  1.00  0.00              
ATOM   4550  C   THR A 286      42.558  28.194  -9.641  1.00  0.00              
ATOM   4551  O   THR A 286      42.403  28.648  -8.508  1.00  0.00              
ATOM   4552  CB  THR A 286      40.652  26.992 -10.726  1.00  0.00              
ATOM   4553  OG1 THR A 286      39.489  27.164 -11.548  1.00  0.00              
ATOM   4554  CG2 THR A 286      40.222  26.584  -9.326  1.00  0.00              
ATOM   4555  H   THR A 286      41.844  28.030 -12.770  1.00  0.00              
ATOM   4556  HA  THR A 286      40.785  29.108 -10.366  1.00  0.00              
ATOM   4557  HB  THR A 286      41.277  26.210 -11.156  1.00  0.00              
ATOM   4558  HG1 THR A 286      38.858  27.727 -11.093  1.00  0.00              
ATOM   4559 1HG2 THR A 286      39.658  25.653  -9.376  1.00  0.00              
ATOM   4560 2HG2 THR A 286      41.105  26.441  -8.702  1.00  0.00              
ATOM   4561 3HG2 THR A 286      39.596  27.365  -8.896  1.00  0.00              
ATOM   4562  N   THR A 287      43.673  27.588 -10.032  1.00  0.00              
ATOM   4563  CA  THR A 287      44.779  27.351  -9.112  1.00  0.00              
ATOM   4564  C   THR A 287      45.508  28.655  -8.813  1.00  0.00              
ATOM   4565  O   THR A 287      46.271  28.745  -7.851  1.00  0.00              
ATOM   4566  CB  THR A 287      45.781  26.326  -9.676  1.00  0.00              
ATOM   4567  OG1 THR A 287      46.340  26.824 -10.898  1.00  0.00              
ATOM   4568  CG2 THR A 287      45.091  24.997  -9.942  1.00  0.00              
ATOM   4569  H   THR A 287      43.758  27.282 -10.991  1.00  0.00              
ATOM   4570  HA  THR A 287      44.396  26.976  -8.163  1.00  0.00              
ATOM   4571  HB  THR A 287      46.583  26.180  -8.953  1.00  0.00              
ATOM   4572  HG1 THR A 287      46.965  26.183 -11.248  1.00  0.00              
ATOM   4573 1HG2 THR A 287      45.815  24.286 -10.340  1.00  0.00              
ATOM   4574 2HG2 THR A 287      44.674  24.611  -9.012  1.00  0.00              
ATOM   4575 3HG2 THR A 287      44.290  25.143 -10.666  1.00  0.00              
ATOM   4576  N   LEU A 288      45.269  29.665  -9.642  1.00  0.00              
ATOM   4577  CA  LEU A 288      45.783  31.005  -9.386  1.00  0.00              
ATOM   4578  C   LEU A 288      44.885  31.748  -8.406  1.00  0.00              
ATOM   4579  O   LEU A 288      45.359  32.313  -7.420  1.00  0.00              
ATOM   4580  CB  LEU A 288      45.908  31.788 -10.699  1.00  0.00              
ATOM   4581  CG  LEU A 288      46.425  33.225 -10.556  1.00  0.00              
ATOM   4582  CD1 LEU A 288      47.823  33.220  -9.951  1.00  0.00              
ATOM   4583  CD2 LEU A 288      46.429  33.903 -11.918  1.00  0.00              
ATOM   4584  H   LEU A 288      44.717  29.500 -10.471  1.00  0.00              
ATOM   4585  HA  LEU A 288      46.767  30.936  -8.923  1.00  0.00              
ATOM   4586 1HB  LEU A 288      46.652  31.172 -11.203  1.00  0.00              
ATOM   4587 2HB  LEU A 288      44.979  31.773 -11.268  1.00  0.00              
ATOM   4588  HG  LEU A 288      45.720  33.761  -9.919  1.00  0.00              
ATOM   4589 1HD1 LEU A 288      48.181  34.244  -9.853  1.00  0.00              
ATOM   4590 2HD1 LEU A 288      47.792  32.751  -8.968  1.00  0.00              
ATOM   4591 3HD1 LEU A 288      48.497  32.661 -10.600  1.00  0.00              
ATOM   4592 1HD2 LEU A 288      46.796  34.925 -11.814  1.00  0.00              
ATOM   4593 2HD2 LEU A 288      47.078  33.351 -12.598  1.00  0.00              
ATOM   4594 3HD2 LEU A 288      45.415  33.921 -12.319  1.00  0.00              
ATOM   4595  N   CYS A 289      43.585  31.746  -8.682  1.00  0.00              
ATOM   4596  CA  CYS A 289      42.620  32.430  -7.832  1.00  0.00              
ATOM   4597  C   CYS A 289      42.628  31.878  -6.413  1.00  0.00              
ATOM   4598  O   CYS A 289      42.547  32.632  -5.442  1.00  0.00              
ATOM   4599  CB  CYS A 289      41.290  32.119  -8.520  1.00  0.00              
ATOM   4600  SG  CYS A 289      41.075  32.916 -10.130  1.00  0.00              
ATOM   4601  H   CYS A 289      43.258  31.257  -9.504  1.00  0.00              
ATOM   4602  HA  CYS A 289      42.755  33.511  -7.805  1.00  0.00              
ATOM   4603 1HB  CYS A 289      41.199  31.047  -8.699  1.00  0.00              
ATOM   4604 2HB  CYS A 289      40.458  32.458  -7.903  1.00  0.00              
ATOM   4605  HG  CYS A 289      41.178  34.163  -9.682  1.00  0.00              
ATOM   4606  N   CYS A 290      42.727  30.558  -6.297  1.00  0.00              
ATOM   4607  CA  CYS A 290      42.694  29.898  -4.997  1.00  0.00              
ATOM   4608  C   CYS A 290      43.422  28.560  -5.016  1.00  0.00              
ATOM   4609  O   CYS A 290      43.321  27.801  -5.981  1.00  0.00              
ATOM   4610  CB  CYS A 290      41.197  29.688  -4.769  1.00  0.00              
ATOM   4611  SG  CYS A 290      40.782  28.904  -3.193  1.00  0.00              
ATOM   4612  H   CYS A 290      42.829  29.998  -7.131  1.00  0.00              
ATOM   4613  HA  CYS A 290      43.090  30.512  -4.189  1.00  0.00              
ATOM   4614 1HB  CYS A 290      40.677  30.646  -4.777  1.00  0.00              
ATOM   4615 2HB  CYS A 290      40.785  29.044  -5.545  1.00  0.00              
ATOM   4616  HG  CYS A 290      41.428  27.767  -3.430  1.00  0.00              
TER                                                                             
# All scores below are weighted scores, not raw scores.
#BEGIN_POSE_ENERGIES_TABLE 1u19A_on_4ej4A_seqstruct_fullaccre_13S_0006_0001.pdb
label fa_atr fa_rep fa_sol fa_intra_rep pro_close fa_pair hbond_sr_bb hbond_lr_bb hbond_bb_sc hbond_sc dslf_ss_dst dslf_cs_ang dslf_ss_dih dslf_ca_dih rama omega fa_dun p_aa_pp ref linear_chainbreak overlap_chainbreak total
weights 0.8 0.44 0.65 0.004 1 0.49 0.585 1.17 1.17 1.1 0.5 2 5 5 0.2 0.5 0.56 0.32 1 1.33333 1 NA
pose -1270.53 177.872 609.295 3.51541 1.74112 -12.3 -158.361 -8.55429 -30.292 -35.4546 -1.85539 0.203451 0.025262 0.410304 3.29079 32.8844 181.573 -16.2398 4.54 0 0 -518.238
PRO_p:NtermProteinFull_1 -2.69839 0.592858 2.06762 0.0551159 0.0803165 0 0 0 0 0 0 0 0 0 0 0.0233597 0.130335 0 0.02 0 0 0.271211
TRP_2 -4.57276 0.618605 2.52993 0.0277135 0 0 0 0 0 0 0 0 0 0 -0.158967 0.0010302 0.971688 -0.000757372 0.91 0 0 0.32648
GLN_3 -6.47271 0.828276 3.71831 0.0128434 0 -0.0108117 0 0 0 0 0 0 0 0 -0.232702 0.0363286 1.97164 -0.0734649 -0.97 0 0 -1.19229
PHE_4 -6.47275 0.943319 2.42048 0.0328022 0 0 0 0 0 0 0 0 0 0 -0.0231397 0.0395089 1.27186 0.0394814 0.63 0 0 -1.11843
SER_5 -3.06795 0.130573 1.75917 0.00116804 0 -0.0213044 0 0 0 0 0 0 0 0 -0.14947 0.00240805 0.507359 0.0685162 -0.37 0 0 -1.13953
MET_6 -4.11045 0.373538 1.72376 0.00435268 0 0 0 0 0 0 0 0 0 0 -0.0250204 0.0283161 1.18811 -0.0487238 -0.34 0 0 -1.20613
LEU_7 -5.15204 0.615668 1.82043 0.0168282 0 0 0 0 0 0 0 0 0 0 -0.138608 0.293859 2.55113 -0.103193 -0.1 0 0 -0.195934
ALA_8 -4.14696 0.291434 1.61487 0.000688482 0 0 0 0 0 0 0 0 0 0 -0.157134 0.0493428 0 -0.151756 0.16 0 0 -2.33952
ALA_9 -3.25343 0.329305 1.60025 0.000713917 0 0 0 0 0 0 0 0 0 0 -0.159622 0.0438581 0 -0.150165 0.16 0 0 -1.42909
TYR_10 -5.51421 0.600019 1.70122 0.024375 0 0 0 0 0 0 0 0 0 0 -0.0391025 0.0271762 1.39466 0.016635 0.51 0 0 -1.27923
MET_11 -5.75004 0.56358 2.42777 0.00224368 0 0 0 0 0 0 0 0 0 0 -0.127015 0.284392 1.38038 -0.120604 -0.34 0 0 -1.67929
PHE_12 -4.67168 0.594102 1.85487 0.0263048 0 0 0 0 0 0 0 0 0 0 -0.0140418 0.0424729 0.219496 -0.0119592 0.63 0 0 -1.33043
LEU_13 -4.03704 0.429016 1.83498 0.00667662 0 0 0 0 0 0 0 0 0 0 -0.0813846 0.0463361 0.337561 -0.103604 -0.1 0 0 -1.66745
LEU_14 -5.27418 0.508226 1.48059 0.00832062 0 0 0 0 0 0 0 0 0 0 -0.0822685 0.262053 0.330541 -0.0840078 -0.1 0 0 -2.95073
ILE_15 -5.35969 1.18856 1.95008 0.0195169 0 0 0 0 0 0 0 0 0 0 0.0608624 0.43508 0.238485 -0.144428 0.24 0 0 -1.37153
MET_16 -3.13935 0.385823 1.2024 0.00409312 0 0 0 0 0 0 0 0 0 0 -0.115887 0.0456717 0.765857 -0.0784548 -0.34 0 0 -1.26984
LEU_17 -3.63925 0.799549 1.49717 0.006918 0 0 0 0 0 0 0 0 0 0 0.200761 0.45142 0.307764 -0.0180737 -0.1 0 0 -0.493746
GLY_18 -3.27229 0.2475 1.68439 4.2369e-05 0 0 0 0 0 0 0 0 0 0 0.142835 0.209306 0 0.267401 -0.17 0 0 -0.890816
PHE_19 -3.87602 1.36933 1.40115 0.0272936 2.82527e-08 0 0 0 0 0 0 0 0 0 0.125582 0.00979282 0.188293 -0.15884 0.63 0 0 -0.283412
PRO_20 -4.07183 1.60732 1.49054 0.00142923 0.138058 0 0 0 0 0 0 0 0 0 -0.0187735 0.0229009 0.427601 0.243802 0.02 0 0 -0.138956
ILE_21 -5.07354 0.850539 2.49537 0.025609 0 0 0 0 0 0 0 0 0 0 0.0130769 0.107223 0.227807 -0.12631 0.24 0 0 -1.24023
ASN_22 -5.95655 0.324913 4.36572 0.00375842 0 -0.167135 0 0 -0.807322 0 0 0 0 0 -0.101566 0.486111 0.995369 0.0238071 -0.89 0 0 -1.7229
PHE_23 -4.40596 0.443501 1.68067 0.0272067 0 0 0 0 0 0 0 0 0 0 0.0140164 0.0857844 0.253515 -0.0650736 0.63 0 0 -1.33635
LEU_24 -4.67646 0.361636 2.60294 0.00694355 0 0 0 0 0 0 0 0 0 0 -0.0134303 0.0467403 0.498822 -0.0899407 -0.1 0 0 -1.36276
THR_25 -4.85928 0.856559 3.07954 0.010172 0 -0.104537 0 0 -0.634101 0 0 0 0 0 0.458196 0.0221654 0.0421562 0.0253198 -0.27 0 0 -1.37381
LEU_26 -3.79473 0.688309 1.32241 0.00900788 0 0 0 0 0 0 0 0 0 0 0.11078 0.380559 0.299809 -0.0874326 -0.1 0 0 -1.17128
TYR_27 -4.96089 0.706937 2.66162 0.0248365 0 0 0 0 0 -0.268501 0 0 0 0 0.191157 0.373381 0.229737 -0.159196 0.51 0 0 -0.690922
VAL_28 -4.70059 0.601045 2.18487 0.0167036 0 0 0 0 0 0 0 0 0 0 -0.0137176 0.00678295 0.216452 -0.0335155 0.29 0 0 -1.43197
THR_29 -4.54142 0.62019 2.45742 0.00981606 0 -0.0824778 0 0 -0.632871 0 0 0 0 0 -0.0430449 0.207423 0.0818622 0.117055 -0.27 0 0 -2.07605
VAL_30 -3.34534 0.501874 1.72575 0.0207716 0 0 0 0 -0.776318 0 0 0 0 0 -0.0149122 0.0857804 0.163483 -0.0312423 0.29 0 0 -1.38015
GLN_31 -3.70821 0.359147 2.75349 0.00467139 0 0 0 0 0 -0.268501 0 0 0 0 -0.166964 0.00802037 1.15512 -0.106066 -0.97 0 0 -0.939291
HIS_D_32 -4.91166 0.600563 2.51128 0.00708572 0 0.025936 0 0 0 0 0 0 0 0 0.0915842 0.108319 0.953458 0.0134044 0.56 0 0 -0.040036
LYS_33 -2.90215 0.697025 1.65425 0.00575081 0 -0.0027403 0 0 0 0 0 0 0 0 -0.124049 0.00413893 0.842976 -0.049403 -0.65 0 0 -0.524203
LYS_34 -2.33235 0.570542 1.01745 0.00547865 0 -0.0204759 0 0 0 0 0 0 0 0 -0.0878561 0.0727031 1.12037 -0.0457491 -0.65 0 0 -0.349887
LEU_35 -4.88607 0.717481 2.01963 0.00794082 0 0 0 0 0 0 0 0 0 0 0.0473026 0.0141226 0.0556121 0.0327952 -0.1 0 0 -2.09119
ARG_36 -5.01708 0.533675 3.21271 0.00923833 0 -0.0027403 0 0 -0.776318 0 0 0 0 0 0.288497 0.000555777 1.15269 -0.032525 -0.98 0 0 -1.6113
THR_37 -4.4644 0.711394 3.0611 0.00575415 0.00508108 -0.316676 0 0 -0.567995 -0.41287 0 0 0 0 -0.134902 0.125414 0.259455 -0.311093 -0.27 0 0 -2.30974
PRO_38 -3.45583 0.699518 1.33705 0.000759669 0.118455 0 0 0 0 0 0 0 0 0 0.159034 0.192229 0.222734 -0.2038 0.02 0 0 -0.909844
LEU_39 -4.99574 0.616708 2.46189 0.010078 0 0 0 0 0 0 0 0 0 0 0.168914 0.179104 0.367004 -0.0782748 -0.1 0 0 -1.37031
ASN_40 -6.16638 0.537036 4.60289 0.00394295 0 -0.342036 0 0 -0.567995 -1.14597 0 0 0 0 -0.0892489 0.189396 1.16106 0.0395647 -0.89 0 0 -2.66774
TYR_41 -7.32559 0.596423 2.74094 0.0347631 0 0 0 0 0 -0.64879 0 0 0 0 -0.112419 0.000760468 1.31856 0.0780766 0.51 0 0 -2.80727
ILE_42 -5.32956 0.377701 2.11976 0.0215261 0 0 0 0 0 0 0 0 0 0 -0.0275621 0.110395 0.991112 -0.00371254 0.24 0 0 -1.50034
LEU_43 -6.20044 0.563921 2.07494 0.00788508 0 0 0 0 0 0 0 0 0 0 -0.115147 0.224103 0.835394 -0.112776 -0.1 0 0 -2.82212
LEU_44 -5.12114 0.88367 1.77886 0.005901 0 0 0 0 0 0 0 0 0 0 -0.0946955 0.104997 0.472537 -0.112572 -0.1 0 0 -2.18245
ASN_45 -5.2053 0.782778 3.91064 0.00517214 0 -0.181155 0 0 0 -1.4106 0 0 0 0 0.101681 0.0649536 1.64966 0.193254 -0.89 0 0 -0.978919
LEU_46 -6.13276 0.959423 3.02922 0.00651863 0 0 0 0 0 0 0 0 0 0 -0.06361 0.0789645 0.387722 -0.101659 -0.1 0 0 -1.93617
ALA_47 -4.24859 0.178814 2.2397 0.00081235 0 0 0 0 0 0 0 0 0 0 -0.196351 0.0609306 0 -0.163092 0.16 0 0 -1.96777
VAL_48 -4.44777 0.492156 1.73334 0.0169408 0 0 0 0 0 0 0 0 0 0 -0.0461063 0.261502 0.0853812 -0.00807415 0.29 0 0 -1.62263
ALA_49 -4.4951 0.440817 1.82627 0.000758314 0 0 0 0 0 0 0 0 0 0 -0.145618 0.234363 0 -0.156187 0.16 0 0 -2.13469
ASP_50 -6.11317 0.421779 4.46847 0.00317942 0 -0.167131 0 0 0 -0.774894 0 0 0 0 -0.053882 0.0104209 0.403087 0.0540943 -0.67 0 0 -2.41804
LEU_51 -4.81465 0.378711 1.83455 0.00683598 0 0 0 0 0 0 0 0 0 0 -0.122979 0.139472 0.502389 -0.120248 -0.1 0 0 -2.29591
PHE_52 -6.84197 0.687325 1.9519 0.0380386 0 0 0 0 0 0 0 0 0 0 0.0785753 0.00878828 1.59592 -0.146827 0.63 0 0 -1.99825
MET_53 -5.03288 0.364215 2.12722 0.00359448 0 0 0 0 0 0 0 0 0 0 -0.00773885 0.00907269 0.990415 -0.0469959 -0.34 0 0 -1.93309
VAL_54 -5.49702 0.623227 1.87043 0.0172705 0 0 0 0 0 0 0 0 0 0 0.124305 0.0737391 0.0139285 -0.102553 0.29 0 0 -2.58668
PHE_55 -2.77634 0.375513 1.52048 0.0257523 0 0 0 0 -0.619441 0 0 0 0 0 0.0706619 0.20572 0.178827 -0.0934271 0.63 0 0 -0.482256
GLY_56 -2.80454 0.52712 1.41591 2.99558e-05 0 0 0 0 0 0 0 0 0 0 0.227584 0.0746717 0 0.401493 -0.17 0 0 -0.327731
GLY_57 -3.60117 0.605424 2.21103 2.8375e-05 0 0 0 0 0 0 0 0 0 0 1.16107 1.05477 0 -0.26892 -0.17 0 0 0.992226
PHE_58 -7.89439 1.51697 2.47167 0.077123 0 0 0 0 0 0 0 0 0 0 0.0935053 0.126194 2.18832 0.0395922 0.63 0 0 -0.751019
THR_59 -3.1384 0.673854 1.97427 0.00959886 0 -0.0160257 0 0 -0.619441 0 0 0 0 0 0.279898 0.0485099 0.0709206 0.108042 -0.27 0 0 -0.878778
THR_60 -4.78375 0.969188 3.0647 0.00366059 0 -0.20808 0 0 0 -0.782 0 0 0 0 -0.07739 0.0611326 0.0318506 -0.326481 -0.27 0 0 -2.31717
THR_61 -5.21174 0.879187 3.94292 0.0155652 0 -0.2003 0 0 0 0 0 0 0 0 -0.105143 0.055363 0.471493 0.146784 -0.27 0 0 -0.275868
LEU_62 -5.83299 0.509519 1.88571 0.0218007 0 0 0 0 0 0 0 0 0 0 -0.155373 0.000239733 2.9738 -0.0546827 -0.1 0 0 -0.751974
TYR_63 -5.66625 0.960942 2.02284 0.0227545 0 0 0 0 0 0 0 0 0 0 -0.0272936 0.615319 0.295405 0.0280616 0.51 0 0 -1.23822
THR_64 -5.03446 0.803748 3.28841 0.00940009 0 -0.286213 0 0 0 -0.659884 0 0 0 0 -0.040404 0.0385957 0.0782138 0.100952 -0.27 0 0 -1.97164
SER_65 -4.15912 0.669275 2.37816 0.00116193 0 -0.0847517 0 0 0 -0.537195 0 0 0 0 -0.144399 0.022582 0.549302 0.0329368 -0.37 0 0 -1.64205
LEU_66 -3.57468 0.279664 1.18043 0.00896707 0 0 0 0 0 0 0 0 0 0 -0.00252667 0.042455 0.459547 -0.109241 -0.1 0 0 -1.81539
HIS_67 -5.90321 0.577908 2.58838 0.00449758 0 -0.00175906 0 0 -1.00897 0 0 0 0 0 0.299389 0.000282326 1.0595 -0.365194 0.56 0 0 -2.18918
GLY_68 -2.68674 0.435479 1.2919 5.16719e-05 0 0 0 0 0 0 0 0 0 0 0.336472 0.266634 0 -0.810517 -0.17 0 0 -1.33671
TYR_69 -3.77904 0.43988 1.93961 0.023424 0 0 0 0 -0.326642 -0.315868 0 0 0 0 0.0897191 0.192896 0.114481 -0.161483 0.51 0 0 -1.27303
PHE_70 -3.81565 0.329515 1.50648 0.0376335 0 0 0 0 -0.273741 0 0 0 0 0 0.058999 0.0181088 1.13611 0.00220124 0.63 0 0 -0.370346
VAL_71 -3.13525 0.454404 1.27334 0.0116742 0 0 0 0 0 0 0 0 0 0 0.208794 0.0459329 0.00800271 0.043798 0.29 0 0 -0.799307
PHE_72 -1.72232 0.399463 0.767735 0.0291043 0 0 0 0 0 0 0 0 0 0 0.108264 0.0377214 0.576735 0.0238068 0.63 0 0 0.850506
GLY_73 -1.92365 0.733537 1.17612 0.000111683 0.00179974 0 0 0 0 0 0 0 0 0 0.200026 0.343034 0 -0.702729 -0.17 0 0 -0.341749
PRO_74 -2.18622 0.201538 0.933559 0.00144288 0.00428732 0 0 0 0 0 0 0 0 0 -0.14472 0.00554772 0.401376 -0.201552 0.02 0 0 -0.964743
THR_75 -2.4451 0.25524 1.20614 0.00879176 0 -0.0225073 0 0 0 0 0 0 0 0 0.00433317 0.0573613 0.0581699 0.0559383 -0.27 0 0 -1.09164
GLY_76 -3.06178 0.297794 1.57386 2.87423e-05 0 0 0 0 0 0 0 0 0 0 0.181776 0.00450672 0 0.269237 -0.17 0 0 -0.904573
CYD_77 -4.01871 0.747823 2.21399 0.00187793 0 0 0 0 0 0 -0.927697 0.101726 0.012631 0.205152 0.151281 0.0562195 1.73709 0.14152 1.7 0 0 2.1229
ASN_78 -5.8711 1.12713 4.49638 0.00592776 0 -0.0555627 0 0 -0.512865 0 0 0 0 0 0.217895 0.00616906 1.68819 0.242506 -0.89 0 0 0.454671
LEU_79 -4.36133 0.392187 1.70645 0.00803887 0 0 0 0 0 0 0 0 0 0 -0.143186 0.402504 0.211407 -0.0597644 -0.1 0 0 -1.94369
GLU_80 -7.45291 1.54951 5.87777 0.00446192 0 -0.21804 0 0 0 -2.18466 0 0 0 0 0.0598242 0.000159397 1.33952 -0.0918883 -0.81 0 0 -1.92626
GLY_81 -3.30019 0.34317 1.73973 2.69166e-05 0 0 0 0 0 0 0 0 0 0 0.13164 0.0138453 0 0.270869 -0.17 0 0 -0.970912
PHE_82 -6.46312 0.434238 1.70603 0.0264141 0 0 0 0 0 0 0 0 0 0 0.115803 0.0609156 0.245026 -0.167046 0.63 0 0 -3.41173
PHE_83 -6.73199 0.661014 1.80182 0.0234467 0 0 0 0 0 0 0 0 0 0 -0.109958 0.181398 0.687777 0.062512 0.63 0 0 -2.79398
ALA_84 -2.75611 0.303773 1.48246 0.000676705 0 0 0 0 0 0 0 0 0 0 -0.0516269 0.02251 0 -0.116531 0.16 0 0 -0.954849
THR_85 -4.28926 0.345247 2.42886 0.0102554 0 -0.0284748 0 0 0 0 0 0 0 0 -0.00566373 0.000319422 0.0742468 0.0575672 -0.27 0 0 -1.6769
LEU_86 -6.21068 0.67918 1.71076 0.00904742 0 0 0 0 0 0 0 0 0 0 0.200143 0.0100572 0.245036 -0.077539 -0.1 0 0 -3.534
GLY_87 -3.4848 0.207131 1.61287 3.15343e-05 0 0 0 0 0 0 0 0 0 0 0.133662 0.000987847 0 0.294639 -0.17 0 0 -1.40548
GLY_88 -2.33015 0.300778 1.22574 2.9026e-05 0 0 0 0 0 0 0 0 0 0 0.0646766 0.330186 0 0.270762 -0.17 0 0 -0.307981
GLU_89 -7.70506 1.3757 4.7915 0.00568713 0 -0.118728 0 0 0 -0.265076 0 0 0 0 -0.0857175 0.00444515 1.56301 -0.165164 -0.81 0 0 -1.4094
ILE_90 -5.86359 1.30564 2.31173 0.0245278 0 0 0 0 0 0 0 0 0 0 0.0165804 0.0762496 0.146257 0.0115249 0.24 0 0 -1.73108
ALA_91 -3.61307 0.641222 1.44529 0.000704739 0 0 0 0 0 0 0 0 0 0 0.19953 0.0990163 0 -0.0619673 0.16 0 0 -1.12927
LEU_92 -4.89403 0.76201 1.35552 0.00922883 0 0 0 0 0 0 0 0 0 0 -0.108401 0.0346343 0.802638 -0.115275 -0.1 0 0 -2.25368
TRP_93 -8.00303 0.67007 3.13318 0.0277722 0 0 0 0 -0.449312 0 0 0 0 0 -0.201866 0.11872 1.09494 0.0395721 0.91 0 0 -2.65995
SER_94 -4.89349 1.01154 3.00404 0.00252563 0 -0.159732 0 0 0 -0.774653 0 0 0 0 -0.103126 0.554399 0.800888 0.0942909 -0.37 0 0 -0.833319
LEU_95 -5.49015 0.331178 1.4859 0.00721432 0 0 0 0 0 0 0 0 0 0 -0.0731403 0.572777 0.267482 -0.0773102 -0.1 0 0 -3.07605
VAL_96 -4.98849 0.851795 1.73059 0.0171479 0 0 0 0 0 0 0 0 0 0 0.0371873 0.0804438 0.0183068 -0.0230612 0.29 0 0 -1.98608
VAL_97 -4.1441 0.28103 1.56985 0.0195365 0 0 0 0 0 0 0 0 0 0 -0.0378827 0.0460848 0.18452 0.130219 0.29 0 0 -1.66075
LEU_98 -5.3556 0.880719 2.04621 0.00989541 0 0 0 0 0 0 0 0 0 0 -0.083873 0.0968963 0.71042 -0.109868 -0.1 0 0 -1.9052
ALA_99 -3.95032 0.256091 1.61437 0.000756663 0 0 0 0 0 0 0 0 0 0 -0.226297 0.106339 0 -0.168222 0.16 0 0 -2.20728
ILE_100 -4.27083 0.493565 1.80431 0.0219055 0 0 0 0 0 0 0 0 0 0 -0.0516175 0.224453 0.148588 -0.0261648 0.24 0 0 -1.41578
GLU_101 -6.0082 0.563263 4.39151 0.00522098 0 -0.379922 0 0 0 -1.16517 0 0 0 0 -0.148427 0.0735311 1.5178 -0.0929319 -0.81 0 0 -2.05332
ARG_102 -7.58272 0.703512 5.3073 0.0191181 0 -0.518461 0 0 0 -2.33708 0 0 0 0 -0.0766967 0.0688364 3.84735 -0.0950356 -0.98 0 0 -1.64388
TYR_103 -5.97679 0.778361 2.38942 0.0282936 0 0 0 0 0 0 0 0 0 0 0.0546849 0.0854904 0.22687 -0.111666 0.51 0 0 -2.01533
VAL_104 -5.073 0.896592 1.85418 0.0162433 0 0 0 0 0 0 0 0 0 0 0.0451267 0.0718808 0.165176 -0.00204679 0.29 0 0 -1.73585
VAL_105 -3.81246 0.299976 2.3914 0.0182202 0 0 0 0 -0.613716 0 0 0 0 0 -0.0140475 0.250289 0.0480037 -0.0736003 0.29 0 0 -1.21594
VAL_106 -3.33287 0.311519 1.20126 0.0161321 0 0 0 0 0 0 0 0 0 0 0.128643 0.505645 0.0143375 -0.23069 0.29 0 0 -1.09602
CYS_107 -3.84951 0.650774 1.83347 0.00822144 0 0 0 0 0 0 0 0 0 0 -0.165076 0.0834014 0.392273 0.0259369 1.7 0 0 0.679491
LYS_108 -4.39643 0.896669 2.20124 0.0100764 0.0014915 0.00803119 0 0 0 0 0 0 0 0 0.202621 0.040477 1.67354 -0.0113652 -0.65 0 0 -0.0236484
PRO_109 -3.67869 0.751838 1.4095 0.000828078 0.0824824 0 0 0 0 0 0 0 0 0 0.0266762 0.000149884 0.182218 -0.387844 0.02 0 0 -1.59284
MET_110 -2.76287 0.338955 1.10321 0.00456978 0 0 0 0 0 0 0 0 0 0 -0.0905124 0.178179 0.782113 -0.058956 -0.34 0 0 -0.845308
SER_111 -4.01039 1.01747 1.96438 0.000769183 0 0.00803119 0 0 0 0 0 0 0 0 0.0424962 0.103169 0.425001 0.08169 -0.37 0 0 -0.73738
ASN_112 -4.36751 0.55871 2.54137 0.0329761 0 -0.00411381 0 0 -0.613716 0 0 0 0 0 0.164848 0.0163771 2.21784 0.182632 -0.89 0 0 -0.160587
PHE_113 -4.28484 0.629188 1.80948 0.0346263 0 0 0 0 -0.153232 0 0 0 0 0 -0.00586491 0.000276265 1.07886 0.207268 0.63 0 0 -0.0542405
ARG_114 -2.32991 0.313473 1.34707 0.0109089 0 0 0 0 -0.153232 0 0 0 0 0 0.200151 0.000719202 1.50533 -0.207068 -0.98 0 0 -0.292556
PHE_115 -4.39246 0.6322 1.23797 0.0241759 0 0 0 0 0 0 0 0 0 0 -0.246551 0.000334072 1.96067 -0.0137737 0.63 0 0 -0.167436
GLY_116 -2.21108 0.357092 1.12333 0.000186561 0 0 0 0 -0.553316 0 0 0 0 0 0.260703 0.0218401 0 -0.355425 -0.17 0 0 -1.52666
GLU_117 -3.91373 0.628796 1.91291 0.00805117 0 -0.0181396 0 0 0 -0.64879 0 0 0 0 -0.259948 0.15184 1.97002 -0.12201 -0.81 0 0 -1.101
ASN_118 -3.06802 0.552202 1.60579 0.00408447 0 -0.0368687 0 0 0 0 0 0 0 0 -0.0389135 0.00279333 0.327366 0.0821788 -0.89 0 0 -1.45939
HIS_119 -5.95828 0.667675 2.37963 0.00214239 0 -0.0190602 0 0 -0.553316 0 0 0 0 0 -0.122698 0.820551 0.882882 -0.0274768 0.56 0 0 -1.36795
ALA_120 -3.68603 0.307335 1.45851 0.000752182 0 0 0 0 0 0 0 0 0 0 -0.135543 0.0908067 0 -0.148772 0.16 0 0 -1.95294
ILE_121 -4.20922 0.477612 1.84643 0.0204153 0 0 0 0 0 0 0 0 0 0 -0.0144578 0.108859 0.130778 -0.0534004 0.24 0 0 -1.45299
MET_122 -4.8705 0.643125 1.99583 0.00373651 0 0 0 0 0 0 0 0 0 0 0.0843942 0.0898202 1.11637 -0.0274222 -0.34 0 0 -1.30464
GLY_123 -3.39837 0.339733 1.61145 4.43279e-05 0 0 0 0 0 0 0 0 0 0 0.185385 0.150274 0 0.244889 -0.17 0 0 -1.03659
VAL_124 -4.51005 0.760384 2.5078 0.0160188 0 0 0 0 0 0 0 0 0 0 0.146333 0.000203454 0.029404 0.0163868 0.29 0 0 -0.743522
ALA_125 -3.08681 0.227614 1.47691 0.000734463 0 0 0 0 0 0 0 0 0 0 -0.23032 0.00340678 0 -0.165895 0.16 0 0 -1.61435
PHE_126 -4.87348 0.502051 1.96365 0.0349666 0 0 0 0 0 0 0 0 0 0 0.0224562 0.0192529 1.38811 -0.0778494 0.63 0 0 -0.390849
THR_127 -4.57165 0.25002 2.79251 0.00425772 0 -0.170024 0 0 0 -0.635942 0 0 0 0 -0.069373 0.00640039 0.923115 0.103159 -0.27 0 0 -1.63753
TRP_128 -5.16233 0.401727 1.94299 0.0243006 0 0 0 0 0 0 0 0 0 0 -0.0848539 0.000540671 0.788378 -0.00247931 0.91 0 0 -1.18173
VAL_129 -3.52158 0.335402 1.56003 0.0187568 0 0 0 0 0 0 0 0 0 0 -0.0443997 0.00633365 0.0607982 -0.021508 0.29 0 0 -1.31617
MET_130 -3.72489 0.346709 1.69188 0.00350489 0 0 0 0 0 0 0 0 0 0 0.00773318 0.0113482 1.01777 -0.0418631 -0.34 0 0 -1.0278
ALA_131 -5.01402 0.830366 2.09547 0.000703873 0 0 0 0 0 0 0 0 0 0 -0.195143 0.0716701 0 -0.15659 0.16 0 0 -2.20755
LEU_132 -4.36471 0.497273 1.54369 0.00897114 0 0 0 0 0 0 0 0 0 0 -0.00242071 0.0396146 0.434365 -0.0869172 -0.1 0 0 -2.03013
ALA_133 -2.68286 0.372815 1.3492 0.000802785 0 0 0 0 0 0 0 0 0 0 -0.059944 0.000202622 0 -0.117093 0.16 0 0 -0.976878
CYS_134 -3.75578 0.384305 2.20663 0.0015929 0 0 0 0 0 0 0 0 0 0 -0.162331 0.247676 0.241451 0.0513115 1.7 0 0 0.914857
ALA_135 -4.37066 0.852147 1.57179 0.00173436 0 0 0 0 0 0 0 0 0 0 -0.101055 0.00315321 0 0.00249507 0.16 0 0 -1.88039
ALA_136 -2.87119 0.843306 1.38786 0.000749634 0.000596628 0 0 0 0 0 0 0 0 0 -0.061383 0.150257 0 -0.0918435 0.16 0 0 -0.481643
PRO_137 -3.56929 1.98717 1.20691 0.000791053 0.0882946 0 0 0 0 0 0 0 0 0 0.113174 0.12922 0.155267 0.160398 0.02 0 0 0.29194
PRO_138 -5.22692 2.15314 1.90401 0.000777294 0.266863 0 0 0 0 0 0 0 0 0 0.0303487 0.182767 0.149767 -0.367504 0.02 0 0 -0.886756
LEU_139 -4.18235 0.882946 2.26164 0.0102683 0 0 0 0 -0.512865 0 0 0 0 0 -0.154687 0.078055 1.28432 -0.0381777 -0.1 0 0 -0.47085
VAL_140 -3.82192 0.678018 2.10359 0.011693 0 0 0 0 0 0 0 0 0 0 0.109815 0.0420901 0.0289381 -0.0610056 0.29 0 0 -0.618784
GLY_141 -3.93328 1.14197 1.97334 2.01677e-05 0 0 0 0 0 0 0 0 0 0 0.109849 0.0026351 0 0.269256 -0.17 0 0 -0.606211
TRP_142 -6.26329 0.999622 3.12292 0.0272642 0 0 0 0 -0.0816749 0 0 0 0 0 -0.0474659 0.000504357 1.05126 -0.00584769 0.91 0 0 -0.286712
SER_143 -3.63132 0.653936 2.14709 0.000968207 0 0.00876457 0 0 -0.295833 0 0 0 0 0 0.108818 0.00322156 0.348282 -0.00298817 -0.37 0 0 -1.02907
ARG_144 -2.90334 0.261094 1.77272 0.0115424 0 0.04182 0 0 -0.295833 0 0 0 0 0 0.122931 0.0437112 1.56652 -0.0643351 -0.98 0 0 -0.423168
TYR_145 -5.42104 0.668768 2.34302 0.02303 0 0 0 0 -0.0816749 0 0 0 0 0 -0.285686 0.237302 0.732023 0.0790523 0.51 0 0 -1.19521
ILE_146 -3.59385 0.400415 1.86461 0.019179 0.00118652 0 0 0 0 0 0 0 0 0 -0.166744 0.169995 0.717094 -0.298512 0.24 0 0 -0.646632
PRO_147 -2.12818 0.650321 1.31035 0.0018382 0.22838 0 0 0 0 0 0 0 0 0 -0.233565 0.029869 0.313116 -0.496821 0.02 0 0 -0.304689
GLU_148 -4.73429 0.781138 3.76399 0.00820989 0 -0.153494 0 0 -1.69688 0 0 0 0 0 0.130845 0.000495309 1.26746 -0.0988408 -0.81 0 0 -1.54136
GLY_149 -3.01805 0.357541 1.75422 0.000265667 0 0 0 0 -0.521708 0 0 0 0 0 0.119634 0.0409886 0 -0.77426 -0.17 0 0 -2.21137
MET_150 -3.53339 0.320583 1.11713 0.00281958 0 0 0 0 0 0 0 0 0 0 0.0823684 0.197817 1.52263 0.0682687 -0.34 0 0 -0.561765
GLN_151 -5.94989 0.429497 4.23424 0.00532613 0 -0.0643526 0 0 -0.0847391 -1.30974 0 0 0 0 -0.0752964 0.0784482 1.48132 0.0239558 -0.97 0 0 -2.20122
CYS_152 -4.46287 0.650676 2.22822 0.00177243 0 0 0 0 0 0 0 0 0 0 -0.164003 0.864577 0.314065 0.0212883 1.7 0 0 1.15372
SER_153 -3.31494 0.651955 2.2248 0.00147792 0 -0.235255 0 0 0 -0.742779 0 0 0 0 -0.216355 0.0733518 0.297094 -0.0306226 -0.37 0 0 -1.66128
CYD_154 -3.48508 0.876109 2.16605 0.00294269 0 0 0 0 0 0 -0.927697 0.101726 0.012631 0.205152 -0.171655 0.120389 0.964582 0.0195113 1.7 0 0 1.58467
GLY_155 -2.43761 0.74772 1.52736 2.5329e-06 0 0 0 0 -0.0847391 0 0 0 0 0 0.000317658 0.0479627 0 0.158598 -0.17 0 0 -0.210388
ILE_156 -3.92614 0.234617 2.07597 0.0186093 0 0 0 0 0 0 0 0 0 0 -0.0615541 0.0865727 0.217714 -0.233658 0.24 0 0 -1.34787
ASP_157 -4.75961 0.280542 3.5317 0.00492608 0 -0.1921 0 0 -0.497369 -0.410021 0 0 0 0 -0.0696278 0.00144828 1.108 -0.0289794 -0.67 0 0 -1.70109
TYR_158 -5.98363 1.05072 2.19083 0.0254342 0 0 0 0 -0.497369 -0.537195 0 0 0 0 0.0426653 0.0335404 0.534139 -0.107107 0.51 0 0 -2.73797
TYR_159 -4.93738 0.601123 2.83204 0.0294287 0 0 0 0 -0.408588 0 0 0 0 0 -0.00361903 0.126062 1.21624 -0.251348 0.51 0 0 -0.286047
THR_160 -4.19021 0.71438 2.59359 0.00883762 0.0178545 -0.242545 0 0 0 -0.66856 0 0 0 0 -0.0737419 0.193134 0.0595114 0.0730857 -0.27 0 0 -1.78466
PRO_161 -2.76737 0.714537 1.32927 0.000737458 0.243172 0 0 0 0 0 0 0 0 0 -0.00694423 0.000866852 0.19802 -0.196136 0.02 0 0 -0.463846
HIS_D_162 -3.7718 0.513496 2.36856 0.00445248 0 -0.21462 0 0 0 -0.394074 0 0 0 0 0.0611001 0.155928 0.938039 0.0455362 0.56 0 0 0.266615
GLU_163 -5.74102 0.827181 3.79341 0.00984947 0 -0.302967 0 0 0 -1.59359 0 0 0 0 -0.224115 0.0978718 2.56253 -0.118601 -0.81 0 0 -1.49945
GLU_164 -5.31606 0.503402 3.02654 0.00515539 0 -0.0418616 0 0 0 0 0 0 0 0 -0.266827 0.00581276 1.11542 -0.120921 -0.81 0 0 -1.89933
THR_165 -3.17769 0.777355 1.92674 0.00503107 0 -0.0454103 0 0 -0.261785 0 0 0 0 0 -0.138867 0.549555 0.0104519 -0.232872 -0.27 0 0 -0.857489
ASN_166 -6.0184 0.91083 4.92565 0.00732756 0 -0.400167 0 0 -1.05741 -0.655684 0 0 0 0 0.0704321 0.672338 1.9784 -0.000769375 -0.89 0 0 -0.457451
ASN_167 -6.84367 1.13274 5.20136 0.00726226 0 -0.29499 0 0 -1.15805 -0.76591 0 0 0 0 -0.296216 0.485082 1.08403 -0.494923 -0.89 0 0 -2.83328
GLU_168 -5.61416 1.18851 3.63449 0.00767261 0 -0.219254 0 0 -0.470388 -0.418616 0 0 0 0 -0.104029 0.0173911 1.11548 -0.10275 -0.81 0 0 -1.77566
SER_169 -3.29362 0.27009 2.07415 0.00115204 0 -0.0901569 0 0 -0.60221 0 0 0 0 0 -0.202416 0.0513815 0.304339 -0.022317 -0.37 0 0 -1.87961
PHE_170 -7.90086 1.212 2.62257 0.0416655 0 0 0 0 -0.0379117 0 0 0 0 0 0.066089 0.0301854 1.95329 -0.105319 0.63 0 0 -1.4883
VAL_171 -5.2987 0.755993 1.6368 0.0110521 0 0 0 0 0 0 0 0 0 0 -0.0622917 1.12174 0.463636 0.200406 0.29 0 0 -0.881365
ILE_172 -4.4014 0.595357 1.73931 0.0240947 0 0 0 0 0 0 0 0 0 0 0.00288101 0.216466 0.114702 -0.124689 0.24 0 0 -1.59328
TYR_173 -6.2973 0.59367 2.99712 0.0314961 0 0 0 0 0 -0.526151 0 0 0 0 -0.0110042 0.000203075 1.47226 0.0108373 0.51 0 0 -1.21887
MET_174 -6.26685 0.87308 2.28203 0.00267 0 0 0 0 0 0 0 0 0 0 -0.0621047 0.00507368 1.30249 -0.0775095 -0.34 0 0 -2.28112
PHE_175 -5.03414 0.672782 1.62285 0.0258909 0 0 0 0 0 0 0 0 0 0 -0.00240573 0.111902 0.191007 -0.0373061 0.63 0 0 -1.81942
VAL_176 -4.13416 0.33995 1.64388 0.0161865 0 0 0 0 0 0 0 0 0 0 0.0680464 0.472485 0.00562881 -0.145208 0.29 0 0 -1.44319
VAL_177 -4.05709 0.408431 1.50858 0.0174032 0 0 0 0 -0.449312 0 0 0 0 0 0.0715457 0.0108557 0.60104 0.149839 0.29 0 0 -1.4487
HIS_178 -6.21459 1.54195 3.10988 0.00669189 0 -0.109233 0 0 0 -0.791227 0 0 0 0 -0.230438 6.75034e-05 1.06014 -0.138075 0.56 0 0 -1.20482
PHE_179 -6.39492 0.766308 1.57091 0.0245571 0 0 0 0 0 0 0 0 0 0 1.53319 0.293483 0.318281 -0.164423 0.63 0 0 -1.42261
ILE_180 -4.63697 0.587863 1.44082 0.028038 0 0 0 0 0 0 0 0 0 0 0.20031 0.0164291 1.14051 -0.080044 0.24 0 0 -1.06304
ILE_181 -3.70014 0.813479 1.39368 0.0260927 0.0117453 0 0 0 0 0 0 0 0 0 0.0673055 0.227728 0.194006 -0.0725122 0.24 0 0 -0.798618
PRO_182 -5.09241 1.16914 1.56328 0.000804618 0.0951757 0 0 0 0 0 0 0 0 0 0.166961 0.000217365 0.193685 -0.194109 0.02 0 0 -2.07726
LEU_183 -5.8676 0.640232 1.61665 0.00690352 0 0 0 0 0 0 0 0 0 0 -0.118147 0.00300228 0.27499 -0.11889 -0.1 0 0 -3.66286
ILE_184 -3.87752 0.379063 1.67958 0.0215841 0 0 0 0 0 0 0 0 0 0 0.00172589 0.00663184 0.133998 -0.0707252 0.24 0 0 -1.48567
VAL_185 -3.60375 0.313739 1.48227 0.015045 0 0 0 0 0 0 0 0 0 0 -0.0502785 0.100898 0.0584288 0.00698212 0.29 0 0 -1.38667
ILE_186 -5.55418 0.373221 1.48443 0.0223644 0 0 0 0 0 0 0 0 0 0 -0.00782231 0.00204588 0.152202 -0.0360871 0.24 0 0 -3.32382
PHE_187 -4.79556 0.405087 1.6463 0.0350352 0 0 0 0 0 0 0 0 0 0 -0.0942035 0.146 1.20201 0.0924493 0.63 0 0 -0.732878
PHE_188 -4.05644 0.339711 1.95599 0.026931 0 0 0 0 0 0 0 0 0 0 0.0591985 0.031852 0.223272 -0.125901 0.63 0 0 -0.915393
CYS_189 -4.52151 0.308596 2.20868 0.00161502 0 0 0 0 0 0 0 0 0 0 -0.0477974 0.067693 0.204548 0.174743 1.7 0 0 0.0965679
TYR_190 -4.56767 0.448258 1.75293 0.0390406 0 0 0 0 0 0 0 0 0 0 -0.108503 0.0337834 2.09778 0.0715741 0.51 0 0 0.277194
GLY_191 -3.46217 0.279831 1.71253 2.8255e-05 0 0 0 0 0 0 0 0 0 0 0.147061 0.0480734 0 0.265923 -0.17 0 0 -1.17873
GLN_192 -5.53345 0.417702 2.78064 0.00521248 0 0.00173148 0 0 0 0 0 0 0 0 -0.167194 0.343088 1.29585 -0.125559 -0.97 0 0 -1.95198
LEU_193 -5.17812 0.667764 2.02549 0.00617986 0 0 0 0 0 0 0 0 0 0 -0.0655111 0.0652877 0.415465 -0.0964197 -0.1 0 0 -2.25986
VAL_194 -4.11923 0.405125 1.8255 0.0163076 0 0 0 0 0 0 0 0 0 0 0.0096338 0.00288682 0.0461582 -0.0121256 0.29 0 0 -1.53574
PHE_195 -4.02112 0.225426 1.85382 0.0347551 0 0 0 0 0 0 0 0 0 0 -0.00122141 0.0847333 1.53463 -0.0420453 0.63 0 0 0.298971
THR_196 -3.00151 0.203193 1.90523 0.0107293 0 0.0210555 0 0 0 0 0 0 0 0 -0.0471691 0.0253888 0.129332 0.0760616 -0.27 0 0 -0.947688
VAL_197 -3.19078 0.410825 1.46932 0.020115 0 0 0 0 0 0 0 0 0 0 -0.00803773 0.0522857 0.0734948 -0.113072 0.29 0 0 -0.995843
LYS_198 -2.9164 0.229646 1.57338 0.00567568 0 -0.0586717 0 0 0 0 0 0 0 0 0.199963 0.00244058 0.513357 0.10338 -0.65 0 0 -0.997227
GLU_199 -1.73321 0.211601 1.09156 0.00543638 0 -0.0544961 0 0 0 0 0 0 0 0 0.0154589 0.0228296 0.824964 -0.134539 -0.81 0 0 -0.560394
ALA_200 -0.988405 0.142663 0.41584 0.000502496 0 0 0 0 0 0 0 0 0 0 1.19824 0.00822328 0 -0.419431 0.16 0 0 0.517634
ALA_201 -1.86069 0.398965 0.970502 0.00053862 0 0 0 0 0 0 0 0 0 0 1.13348 0.0689495 0 -0.172347 0.16 0 0 0.699397
[truncated: 11,554 more chars]
