# Supplementary material for: Assessment and Challenges of Ligand Docking into Comparative Models of G-Protein Coupled Receptors
Source: PLoS One. 2013 Jul 2;8(7):e67302. doi: 10.1371/journal.pone.0067302 (PMC3699586; doi:10.1371/journal.pone.0067302)
Supplement: File S2 — Files for protocol capture. The input files necessary to carry out the steps outlined in the protocol capture in File S1 as well as the output files relating to the results found in the manuscript are provided in this attachment. (ZIP) [file pone.0067302.s015.zip › FileS2_GPCR_model_dock/rosetta_inputs/1u19A_on_2rh1A.pdb]

ATOM      1  N   PRO A   1     -53.394  -1.944  20.236  1.00  0.00           N  
ATOM      2  CA  PRO A   1     -53.821  -1.515  18.887  1.00  0.00           C  
ATOM      3  C   PRO A   1     -54.424  -0.104  18.879  1.00  0.00           C  
ATOM      4  O   PRO A   1     -54.197   0.649  17.943  1.00  0.00           O  
ATOM      5  N   TRP A   2     -55.190   0.248  19.918  1.00  0.00           N  
ATOM      6  CA  TRP A   2     -55.757   1.618  20.079  1.00  0.00           C  
ATOM      7  C   TRP A   2     -54.643   2.678  20.185  1.00  0.00           C  
ATOM      8  O   TRP A   2     -54.838   3.837  19.803  1.00  0.00           O  
ATOM      9  N   GLN A   3     -53.486   2.259  20.709  1.00  0.00           N  
ATOM     10  CA  GLN A   3     -52.267   3.063  20.735  1.00  0.00           C  
ATOM     11  C   GLN A   3     -51.837   3.491  19.319  1.00  0.00           C  
ATOM     12  O   GLN A   3     -51.335   4.603  19.140  1.00  0.00           O  
ATOM     13  N   PHE A   4     -52.036   2.600  18.332  1.00  0.00           N  
ATOM     14  CA  PHE A   4     -51.667   2.852  16.922  1.00  0.00           C  
ATOM     15  C   PHE A   4     -52.435   4.017  16.332  1.00  0.00           C  
ATOM     16  O   PHE A   4     -51.827   4.918  15.748  1.00  0.00           O  
ATOM     17  N   SER A   5     -53.762   3.986  16.490  1.00  0.00           N  
ATOM     18  CA  SER A   5     -54.638   5.078  16.041  1.00  0.00           C  
ATOM     19  C   SER A   5     -54.145   6.388  16.649  1.00  0.00           C  
ATOM     20  O   SER A   5     -53.871   7.334  15.921  1.00  0.00           O  
ATOM     21  N   MET A   6     -54.036   6.413  17.981  1.00  0.00           N  
ATOM     22  CA  MET A   6     -53.524   7.576  18.738  1.00  0.00           C  
ATOM     23  C   MET A   6     -52.123   8.048  18.358  1.00  0.00           C  
ATOM     24  O   MET A   6     -51.837   9.245  18.408  1.00  0.00           O  
ATOM     25  N   LEU A   7     -51.257   7.110  17.981  1.00  0.00           N  
ATOM     26  CA  LEU A   7     -49.919   7.431  17.486  1.00  0.00           C  
ATOM     27  C   LEU A   7     -50.004   7.888  16.029  1.00  0.00           C  
ATOM     28  O   LEU A   7     -49.216   8.733  15.590  1.00  0.00           O  
ATOM     29  N   ALA A   8     -50.959   7.324  15.287  1.00  0.00           N  
ATOM     30  CA  ALA A   8     -51.227   7.713  13.911  1.00  0.00           C  
ATOM     31  C   ALA A   8     -51.710   9.144  13.811  1.00  0.00           C  
ATOM     32  O   ALA A   8     -51.171   9.912  13.024  1.00  0.00           O  
ATOM     33  N   ALA A   9     -52.724   9.494  14.611  1.00  0.00           N  
ATOM     34  CA  ALA A   9     -53.260  10.869  14.659  1.00  0.00           C  
ATOM     35  C   ALA A   9     -52.153  11.874  15.003  1.00  0.00           C  
ATOM     36  O   ALA A   9     -52.121  12.964  14.453  1.00  0.00           O  
ATOM     37  N   TYR A  10     -51.255  11.496  15.911  1.00  0.00           N  
ATOM     38  CA  TYR A  10     -50.128  12.346  16.306  1.00  0.00           C  
ATOM     39  C   TYR A  10     -49.166  12.575  15.154  1.00  0.00           C  
ATOM     40  O   TYR A  10     -48.803  13.717  14.863  1.00  0.00           O  
ATOM     41  N   MET A  11     -48.754  11.492  14.506  1.00  0.00           N  
ATOM     42  CA  MET A  11     -47.881  11.589  13.320  1.00  0.00           C  
ATOM     43  C   MET A  11     -48.575  12.333  12.155  1.00  0.00           C  
ATOM     44  O   MET A  11     -47.915  13.033  11.390  1.00  0.00           O  
ATOM     45  CB  MET A  11     -47.405  10.197  12.870  1.00  0.00           C  
ATOM     46  CG  MET A  11     -46.294   9.613  13.745  1.00  0.00           C  
ATOM     47  CE  MET A  11     -44.486   7.588  14.344  1.00  0.00           C  
ATOM     48  SD  MET A  11     -45.995   7.863  13.419  1.00  0.00           S  
ATOM     49  N   PHE A  12     -49.896  12.177  12.034  1.00  0.00           N  
ATOM     50  CA  PHE A  12     -50.672  12.898  11.020  1.00  0.00           C  
ATOM     51  C   PHE A  12     -50.651  14.403  11.269  1.00  0.00           C  
ATOM     52  O   PHE A  12     -50.521  15.181  10.324  1.00  0.00           O  
ATOM     53  N   LEU A  13     -50.778  14.805  12.534  1.00  0.00           N  
ATOM     54  CA  LEU A  13     -50.675  16.219  12.908  1.00  0.00           C  
ATOM     55  C   LEU A  13     -49.256  16.752  12.687  1.00  0.00           C  
ATOM     56  O   LEU A  13     -49.093  17.917  12.355  1.00  0.00           O  
ATOM     57  CB  LEU A  13     -51.106  16.448  14.364  1.00  0.00           C  
ATOM     58  CG  LEU A  13     -52.586  16.242  14.714  1.00  0.00           C  
ATOM     59  CD1 LEU A  13     -52.774  16.400  16.213  1.00  0.00           C  
ATOM     60  CD2 LEU A  13     -53.508  17.191  13.956  1.00  0.00           C  
ATOM     61  N   LEU A  14     -48.243  15.902  12.876  1.00  0.00           N  
ATOM     62  CA  LEU A  14     -46.850  16.274  12.593  1.00  0.00           C  
ATOM     63  C   LEU A  14     -46.683  16.604  11.112  1.00  0.00           C  
ATOM     64  O   LEU A  14     -46.072  17.608  10.771  1.00  0.00           O  
ATOM     65  N   ILE A  15     -47.229  15.750  10.247  1.00  0.00           N  
ATOM     66  CA  ILE A  15     -47.195  15.967   8.801  1.00  0.00           C  
ATOM     67  C   ILE A  15     -47.951  17.251   8.416  1.00  0.00           C  
ATOM     68  O   ILE A  15     -47.445  18.053   7.629  1.00  0.00           O  
ATOM     69  N   MET A  16     -49.150  17.434   8.972  1.00  0.00           N  
ATOM     70  CA  MET A  16     -49.954  18.638   8.719  1.00  0.00           C  
ATOM     71  C   MET A  16     -49.219  19.901   9.163  1.00  0.00           C  
ATOM     72  O   MET A  16     -49.246  20.900   8.460  1.00  0.00           O  
ATOM     73  N   LEU A  17     -48.571  19.830  10.330  1.00  0.00           N  
ATOM     74  CA  LEU A  17     -47.783  20.933  10.893  1.00  0.00           C  
ATOM     75  C   LEU A  17     -46.639  21.352   9.985  1.00  0.00           C  
ATOM     76  O   LEU A  17     -46.453  22.539   9.731  1.00  0.00           O  
ATOM     77  N   GLY A  18     -45.885  20.371   9.505  1.00  0.00           N  
ATOM     78  CA  GLY A  18     -44.751  20.613   8.596  1.00  0.00           C  
ATOM     79  C   GLY A  18     -45.206  21.216   7.267  1.00  0.00           C  
ATOM     80  O   GLY A  18     -44.651  22.209   6.815  1.00  0.00           O  
ATOM     81  N   PHE A  19     -46.216  20.606   6.659  1.00  0.00           N  
ATOM     82  CA  PHE A  19     -46.721  21.051   5.360  1.00  0.00           C  
ATOM     83  C   PHE A  19     -47.390  22.440   5.463  1.00  0.00           C  
ATOM     84  O   PHE A  19     -47.115  23.305   4.638  1.00  0.00           O  
ATOM     85  N   PRO A  20     -48.248  22.640   6.468  1.00  0.00           N  
ATOM     86  CA  PRO A  20     -48.951  23.916   6.654  1.00  0.00           C  
ATOM     87  C   PRO A  20     -47.994  25.077   6.803  1.00  0.00           C  
ATOM     88  O   PRO A  20     -48.039  26.025   6.017  1.00  0.00           O  
ATOM     89  N   ILE A  21     -47.133  24.985   7.821  1.00  0.00           N  
ATOM     90  CA  ILE A  21     -46.193  26.040   8.158  1.00  0.00           C  
ATOM     91  C   ILE A  21     -45.210  26.409   7.066  1.00  0.00           C  
ATOM     92  O   ILE A  21     -44.952  27.592   6.852  1.00  0.00           O  
ATOM     93  N   ASN A  22     -44.662  25.402   6.381  1.00  0.00           N  
ATOM     94  CA  ASN A  22     -43.713  25.636   5.273  1.00  0.00           C  
ATOM     95  C   ASN A  22     -44.414  26.145   3.998  1.00  0.00           C  
ATOM     96  O   ASN A  22     -43.847  26.968   3.274  1.00  0.00           O  
ATOM     97  CB  ASN A  22     -42.890  24.395   4.997  1.00  0.00           C  
ATOM     98  CG  ASN A  22     -41.927  24.083   6.134  1.00  0.00           C  
ATOM     99  ND2 ASN A  22     -42.241  23.063   6.913  1.00  0.00           N  
ATOM    100  OD1 ASN A  22     -40.914  24.758   6.305  1.00  0.00           O  
ATOM    101  N   PHE A  23     -45.631  25.656   3.730  1.00  0.00           N  
ATOM    102  CA  PHE A  23     -46.453  26.245   2.687  1.00  0.00           C  
ATOM    103  C   PHE A  23     -46.616  27.731   2.994  1.00  0.00           C  
ATOM    104  O   PHE A  23     -46.463  28.558   2.108  1.00  0.00           O  
ATOM    105  N   LEU A  24     -46.921  28.049   4.256  1.00  0.00           N  
ATOM    106  CA  LEU A  24     -47.156  29.441   4.688  1.00  0.00           C  
ATOM    107  C   LEU A  24     -45.913  30.335   4.500  1.00  0.00           C  
ATOM    108  O   LEU A  24     -46.043  31.494   4.120  1.00  0.00           O  
ATOM    109  CB  LEU A  24     -47.632  29.482   6.147  1.00  0.00           C  
ATOM    110  CG  LEU A  24     -48.422  30.705   6.593  1.00  0.00           C  
ATOM    111  CD1 LEU A  24     -49.812  30.716   5.973  1.00  0.00           C  
ATOM    112  CD2 LEU A  24     -48.530  30.738   8.109  1.00  0.00           C  
ATOM    113  N   THR A  25     -44.723  29.789   4.765  1.00  0.00           N  
ATOM    114  CA  THR A  25     -43.458  30.517   4.563  1.00  0.00           C  
ATOM    115  C   THR A  25     -43.183  30.795   3.076  1.00  0.00           C  
ATOM    116  O   THR A  25     -42.786  31.903   2.711  1.00  0.00           O  
ATOM    117  N   LEU A  26     -43.395  29.787   2.233  1.00  0.00           N  
ATOM    118  CA  LEU A  26     -43.164  29.906   0.791  1.00  0.00           C  
ATOM    119  C   LEU A  26     -44.076  30.960   0.177  1.00  0.00           C  
ATOM    120  O   LEU A  26     -43.606  31.844  -0.552  1.00  0.00           O  
ATOM    121  N   TYR A  27     -45.369  30.840   0.491  1.00  0.00           N  
ATOM    122  CA  TYR A  27     -46.403  31.770   0.067  1.00  0.00           C  
ATOM    123  C   TYR A  27     -46.078  33.211   0.454  1.00  0.00           C  
ATOM    124  O   TYR A  27     -46.188  34.089  -0.372  1.00  0.00           O  
ATOM    125  N   VAL A  28     -45.678  33.423   1.714  1.00  0.00           N  
ATOM    126  CA  VAL A  28     -45.368  34.762   2.263  1.00  0.00           C  
ATOM    127  C   VAL A  28     -44.180  35.464   1.584  1.00  0.00           C  
ATOM    128  O   VAL A  28     -44.220  36.665   1.339  1.00  0.00           O  
ATOM    129  N   THR A  29     -43.128  34.712   1.289  1.00  0.00           N  
ATOM    130  CA  THR A  29     -41.960  35.250   0.586  1.00  0.00           C  
ATOM    131  C   THR A  29     -42.294  35.462  -0.910  1.00  0.00           C  
ATOM    132  O   THR A  29     -41.898  36.471  -1.503  1.00  0.00           O  
ATOM    133  N   VAL A  30     -43.016  34.511  -1.505  1.00  0.00           N  
ATOM    134  CA  VAL A  30     -43.420  34.599  -2.913  1.00  0.00           C  
ATOM    135  C   VAL A  30     -44.422  35.722  -3.174  1.00  0.00           C  
ATOM    136  O   VAL A  30     -44.416  36.311  -4.256  1.00  0.00           O  
ATOM    137  N   GLN A  31     -45.271  36.012  -2.184  1.00  0.00           N  
ATOM    138  CA  GLN A  31     -46.336  37.010  -2.323  1.00  0.00           C  
ATOM    139  C   GLN A  31     -45.932  38.438  -1.965  1.00  0.00           C  
ATOM    140  O   GLN A  31     -46.282  39.371  -2.694  1.00  0.00           O  
ATOM    141  N   HIS A  32     -45.209  38.597  -0.856  1.00  0.00           N  
ATOM    142  CA  HIS A  32     -44.861  39.919  -0.334  1.00  0.00           C  
ATOM    143  C   HIS A  32     -43.457  40.379  -0.743  1.00  0.00           C  
ATOM    144  O   HIS A  32     -42.443  39.855  -0.253  1.00  0.00           O  
ATOM    145  N   LYS A  33     -43.450  41.369  -1.648  1.00  0.00           N  
ATOM    146  CA  LYS A  33     -42.247  42.031  -2.208  1.00  0.00           C  
ATOM    147  C   LYS A  33     -41.256  42.491  -1.122  1.00  0.00           C  
ATOM    148  O   LYS A  33     -40.040  42.414  -1.313  1.00  0.00           O  
ATOM    149  N   LYS A  34     -41.798  42.964   0.003  1.00  0.00           N  
ATOM    150  CA  LYS A  34     -41.036  43.318   1.207  1.00  0.00           C  
ATOM    151  C   LYS A  34     -40.139  42.177   1.705  1.00  0.00           C  
ATOM    152  O   LYS A  34     -39.007  42.409   2.131  1.00  0.00           O  
ATOM    153  N   LEU A  35     -40.658  40.955   1.648  1.00  0.00           N  
ATOM    154  CA  LEU A  35     -39.932  39.775   2.097  1.00  0.00           C  
ATOM    155  C   LEU A  35     -39.032  39.168   1.011  1.00  0.00           C  
ATOM    156  O   LEU A  35     -38.378  38.184   1.272  1.00  0.00           O  
ATOM    157  CB  LEU A  35     -40.923  38.712   2.602  1.00  0.00           C  
ATOM    158  CG  LEU A  35     -41.851  39.090   3.769  1.00  0.00           C  
ATOM    159  CD1 LEU A  35     -42.899  37.999   4.007  1.00  0.00           C  
ATOM    160  CD2 LEU A  35     -41.056  39.337   5.038  1.00  0.00           C  
ATOM    161  N   ARG A  36     -38.992  39.745  -0.198  1.00  0.00           N  
ATOM    162  CA  ARG A  36     -38.174  39.189  -1.308  1.00  0.00           C  
ATOM    163  C   ARG A  36     -36.720  39.672  -1.264  1.00  0.00           C  
ATOM    164  O   ARG A  36     -36.305  40.518  -2.060  1.00  0.00           O  
ATOM    165  N   THR A  37     -35.973  39.113  -0.320  1.00  0.00           N  
ATOM    166  CA  THR A  37     -34.561  39.413  -0.090  1.00  0.00           C  
ATOM    167  C   THR A  37     -33.747  38.170  -0.355  1.00  0.00           C  
ATOM    168  O   THR A  37     -34.306  37.105  -0.428  1.00  0.00           O  
ATOM    169  CB  THR A  37     -34.334  39.778   1.353  1.00  0.00           C  
ATOM    170  CG2 THR A  37     -35.218  40.953   1.753  1.00  0.00           C  
ATOM    171  OG1 THR A  37     -34.641  38.639   2.177  1.00  0.00           O  
ATOM    172  N   PRO A  38     -32.431  38.303  -0.492  1.00  0.00           N  
ATOM    173  CA  PRO A  38     -31.561  37.138  -0.771  1.00  0.00           C  
ATOM    174  C   PRO A  38     -31.679  36.080   0.342  1.00  0.00           C  
ATOM    175  O   PRO A  38     -31.869  34.888   0.050  1.00  0.00           O  
ATOM    176  N   LEU A  39     -31.568  36.512   1.597  1.00  0.00           N  
ATOM    177  CA  LEU A  39     -31.754  35.609   2.736  1.00  0.00           C  
ATOM    178  C   LEU A  39     -33.028  34.797   2.566  1.00  0.00           C  
ATOM    179  O   LEU A  39     -33.001  33.564   2.645  1.00  0.00           O  
ATOM    180  N   ASN A  40     -34.139  35.488   2.321  1.00  0.00           N  
ATOM    181  CA  ASN A  40     -35.438  34.810   2.146  1.00  0.00           C  
ATOM    182  C   ASN A  40     -35.534  33.842   0.957  1.00  0.00           C  
ATOM    183  O   ASN A  40     -36.425  32.981   0.941  1.00  0.00           O  
ATOM    184  CB  ASN A  40     -36.571  35.835   2.123  1.00  0.00           C  
ATOM    185  CG  ASN A  40     -36.794  36.501   3.503  1.00  0.00           C  
ATOM    186  ND2 ASN A  40     -37.525  37.606   3.513  1.00  0.00           N  
ATOM    187  OD1 ASN A  40     -36.311  36.018   4.539  1.00  0.00           O  
ATOM    188  N   TYR A  41     -34.640  33.969  -0.023  1.00  0.00           N  
ATOM    189  CA  TYR A  41     -34.578  33.002  -1.133  1.00  0.00           C  
ATOM    190  C   TYR A  41     -33.995  31.695  -0.599  1.00  0.00           C  
ATOM    191  O   TYR A  41     -34.479  30.630  -0.942  1.00  0.00           O  
ATOM    192  CB  TYR A  41     -33.781  33.529  -2.341  1.00  0.00           C  
ATOM    193  CG  TYR A  41     -34.536  34.496  -3.245  1.00  0.00           C  
ATOM    194  CD1 TYR A  41     -35.265  35.553  -2.732  1.00  0.00           C  
ATOM    195  CD2 TYR A  41     -34.514  34.348  -4.620  1.00  0.00           C  
ATOM    196  CE1 TYR A  41     -35.957  36.444  -3.555  1.00  0.00           C  
ATOM    197  CE2 TYR A  41     -35.200  35.229  -5.453  1.00  0.00           C  
ATOM    198  CZ  TYR A  41     -35.921  36.278  -4.918  1.00  0.00           C  
ATOM    199  OH  TYR A  41     -36.603  37.149  -5.771  1.00  0.00           O  
ATOM    200  N   ILE A  42     -32.961  31.788   0.238  1.00  0.00           N  
ATOM    201  CA  ILE A  42     -32.384  30.609   0.904  1.00  0.00           C  
ATOM    202  C   ILE A  42     -33.360  30.004   1.903  1.00  0.00           C  
ATOM    203  O   ILE A  42     -33.426  28.779   2.046  1.00  0.00           O  
ATOM    204  N   LEU A  43     -34.111  30.863   2.595  1.00  0.00           N  
ATOM    205  CA  LEU A  43     -35.160  30.393   3.485  1.00  0.00           C  
ATOM    206  C   LEU A  43     -36.192  29.597   2.692  1.00  0.00           C  
ATOM    207  O   LEU A  43     -36.652  28.546   3.151  1.00  0.00           O  
ATOM    208  N   LEU A  44     -36.554  30.100   1.506  1.00  0.00           N  
ATOM    209  CA  LEU A  44     -37.500  29.397   0.644  1.00  0.00           C  
ATOM    210  C   LEU A  44     -36.937  28.040   0.264  1.00  0.00           C  
ATOM    211  O   LEU A  44     -37.663  27.045   0.296  1.00  0.00           O  
ATOM    212  N   ASN A  45     -35.654  28.000  -0.091  1.00  0.00           N  
ATOM    213  CA  ASN A  45     -34.981  26.740  -0.409  1.00  0.00           C  
ATOM    214  C   ASN A  45     -35.030  25.775   0.800  1.00  0.00           C  
ATOM    215  O   ASN A  45     -35.270  24.570   0.638  1.00  0.00           O  
ATOM    216  N   LEU A  46     -34.810  26.318   1.995  1.00  0.00           N  
ATOM    217  CA  LEU A  46     -34.911  25.567   3.255  1.00  0.00           C  
ATOM    218  C   LEU A  46     -36.351  25.067   3.482  1.00  0.00           C  
ATOM    219  O   LEU A  46     -36.565  23.897   3.819  1.00  0.00           O  
ATOM    220  CB  LEU A  46     -34.437  26.455   4.418  1.00  0.00           C  
ATOM    221  CG  LEU A  46     -34.085  25.884   5.771  1.00  0.00           C  
ATOM    222  CD1 LEU A  46     -33.026  24.797   5.661  1.00  0.00           C  
ATOM    223  CD2 LEU A  46     -33.614  27.061   6.695  1.00  0.00           C  
ATOM    224  N   ALA A  47     -37.326  25.958   3.290  1.00  0.00           N  
ATOM    225  CA  ALA A  47     -38.758  25.610   3.373  1.00  0.00           C  
ATOM    226  C   ALA A  47     -39.206  24.520   2.362  1.00  0.00           C  
ATOM    227  O   ALA A  47     -40.112  23.747   2.658  1.00  0.00           O  
ATOM    228  CB  ALA A  47     -39.613  26.864   3.200  1.00  0.00           C  
ATOM    229  N   VAL A  48     -38.578  24.461   1.184  1.00  0.00           N  
ATOM    230  CA  VAL A  48     -38.911  23.411   0.176  1.00  0.00           C  
ATOM    231  C   VAL A  48     -38.399  22.039   0.601  1.00  0.00           C  
ATOM    232  O   VAL A  48     -39.084  21.047   0.401  1.00  0.00           O  
ATOM    233  N   ALA A  49     -37.197  22.000   1.181  1.00  0.00           N  
ATOM    234  CA  ALA A  49     -36.609  20.774   1.704  1.00  0.00           C  
ATOM    235  C   ALA A  49     -37.457  20.206   2.846  1.00  0.00           C  
ATOM    236  O   ALA A  49     -37.644  18.997   2.947  1.00  0.00           O  
ATOM    237  CB  ALA A  49     -35.174  21.031   2.172  1.00  0.00           C  
ATOM    238  N   ASP A  50     -37.964  21.083   3.698  1.00  0.00           N  
ATOM    239  CA  ASP A  50     -38.859  20.676   4.783  1.00  0.00           C  
ATOM    240  C   ASP A  50     -40.240  20.312   4.244  1.00  0.00           C  
ATOM    241  O   ASP A  50     -40.872  19.384   4.743  1.00  0.00           O  
ATOM    242  CB  ASP A  50     -38.934  21.775   5.847  1.00  0.00           C  
ATOM    243  CG  ASP A  50     -37.609  21.931   6.630  1.00  0.00           C  
ATOM    244  OD1 ASP A  50     -36.914  20.899   6.889  1.00  0.00           O  
ATOM    245  OD2 ASP A  50     -37.258  23.081   6.992  1.00  0.00           O  
ATOM    246  N   LEU A  51     -40.712  21.034   3.237  1.00  0.00           N  
ATOM    247  CA  LEU A  51     -42.008  20.683   2.616  1.00  0.00           C  
ATOM    248  C   LEU A  51     -41.960  19.284   2.009  1.00  0.00           C  
ATOM    249  O   LEU A  51     -42.889  18.505   2.184  1.00  0.00           O  
ATOM    250  CB  LEU A  51     -42.430  21.705   1.562  1.00  0.00           C  
ATOM    251  CG  LEU A  51     -43.828  21.494   0.969  1.00  0.00           C  
ATOM    252  CD1 LEU A  51     -44.896  21.346   2.048  1.00  0.00           C  
ATOM    253  CD2 LEU A  51     -44.193  22.645  -0.015  1.00  0.00           C  
ATOM    254  N   PHE A  52     -40.877  18.972   1.302  1.00  0.00           N  
ATOM    255  CA  PHE A  52     -40.686  17.628   0.713  1.00  0.00           C  
ATOM    256  C   PHE A  52     -40.559  16.537   1.815  1.00  0.00           C  
ATOM    257  O   PHE A  52     -41.066  15.426   1.647  1.00  0.00           O  
ATOM    258  N   MET A  53     -39.889  16.859   2.923  1.00  0.00           N  
ATOM    259  CA  MET A  53     -39.862  15.968   4.099  1.00  0.00           C  
ATOM    260  C   MET A  53     -41.282  15.658   4.578  1.00  0.00           C  
ATOM    261  O   MET A  53     -41.632  14.503   4.804  1.00  0.00           O  
ATOM    262  CB  MET A  53     -39.088  16.603   5.245  1.00  0.00           C  
ATOM    263  CG  MET A  53     -37.580  16.550   5.089  1.00  0.00           C  
ATOM    264  CE  MET A  53     -37.447  15.024   7.316  1.00  0.00           C  
ATOM    265  SD  MET A  53     -36.812  15.024   5.666  1.00  0.00           S  
ATOM    266  N   VAL A  54     -42.089  16.703   4.725  1.00  0.00           N  
ATOM    267  CA  VAL A  54     -43.480  16.564   5.170  1.00  0.00           C  
ATOM    268  C   VAL A  54     -44.416  15.795   4.250  1.00  0.00           C  
ATOM    269  O   VAL A  54     -45.350  15.161   4.730  1.00  0.00           O  
ATOM    270  N   PHE A  55     -44.169  15.853   2.939  1.00  0.00           N  
ATOM    271  CA  PHE A  55     -45.010  15.170   1.939  1.00  0.00           C  
ATOM    272  C   PHE A  55     -44.469  13.816   1.460  1.00  0.00           C  
ATOM    273  O   PHE A  55     -45.224  12.859   1.294  1.00  0.00           O  
ATOM    274  N   GLY A  56     -43.166  13.751   1.237  1.00  0.00           N  
ATOM    275  CA  GLY A  56     -42.540  12.584   0.628  1.00  0.00           C  
ATOM    276  C   GLY A  56     -41.858  11.673   1.615  1.00  0.00           C  
ATOM    277  O   GLY A  56     -41.825  10.482   1.377  1.00  0.00           O  
ATOM    278  N   GLY A  57     -41.319  12.218   2.710  1.00  0.00           N  
ATOM    279  CA  GLY A  57     -40.544  11.419   3.678  1.00  0.00           C  
ATOM    280  C   GLY A  57     -41.349  11.025   4.910  1.00  0.00           C  
ATOM    281  O   GLY A  57     -41.584   9.860   5.132  1.00  0.00           O  
ATOM    282  N   PHE A  58     -41.773  11.995   5.707  1.00  0.00           N  
ATOM    283  CA  PHE A  58     -42.455  11.692   7.002  1.00  0.00           C  
ATOM    284  C   PHE A  58     -43.718  10.799   6.915  1.00  0.00           C  
ATOM    285  O   PHE A  58     -43.894   9.940   7.783  1.00  0.00           O  
ATOM    286  N   THR A  59     -44.588  10.984   5.886  1.00  0.00           N  
ATOM    287  CA  THR A  59     -45.792  10.131   5.828  1.00  0.00           C  
ATOM    288  C   THR A  59     -45.514   8.629   5.696  1.00  0.00           C  
ATOM    289  O   THR A  59     -46.204   7.831   6.322  1.00  0.00           O  
ATOM    290  N   THR A  60     -44.517   8.266   4.895  1.00  0.00           N  
ATOM    291  CA  THR A  60     -44.153   6.857   4.707  1.00  0.00           C  
ATOM    292  C   THR A  60     -43.325   6.300   5.850  1.00  0.00           C  
ATOM    293  O   THR A  60     -43.466   5.124   6.182  1.00  0.00           O  
ATOM    294  N   THR A  61     -42.468   7.125   6.444  1.00  0.00           N  
ATOM    295  CA  THR A  61     -41.738   6.731   7.650  1.00  0.00           C  
ATOM    296  C   THR A  61     -42.728   6.369   8.749  1.00  0.00           C  
ATOM    297  O   THR A  61     -42.572   5.341   9.402  1.00  0.00           O  
ATOM    298  N   LEU A  62     -43.747   7.223   8.939  1.00  0.00           N  
ATOM    299  CA  LEU A  62     -44.835   6.994   9.912  1.00  0.00           C  
ATOM    300  C   LEU A  62     -45.543   5.664   9.680  1.00  0.00           C  
ATOM    301  O   LEU A  62     -45.668   4.853  10.604  1.00  0.00           O  
ATOM    302  N   TYR A  63     -45.999   5.464   8.437  1.00  0.00           N  
ATOM    303  CA  TYR A  63     -46.699   4.241   8.013  1.00  0.00           C  
ATOM    304  C   TYR A  63     -45.850   2.998   8.219  1.00  0.00           C  
ATOM    305  O   TYR A  63     -46.355   1.985   8.671  1.00  0.00           O  
ATOM    306  N   THR A  64     -44.566   3.098   7.881  1.00  0.00           N  
ATOM    307  CA  THR A  64     -43.592   2.022   8.080  1.00  0.00           C  
ATOM    308  C   THR A  64     -43.521   1.575   9.543  1.00  0.00           C  
ATOM    309  O   THR A  64     -43.429   0.383   9.818  1.00  0.00           O  
ATOM    310  N   SER A  65     -43.568   2.533  10.464  1.00  0.00           N  
ATOM    311  CA  SER A  65     -43.534   2.243  11.901  1.00  0.00           C  
ATOM    312  C   SER A  65     -44.855   1.668  12.417  1.00  0.00           C  
ATOM    313  O   SER A  65     -44.853   0.680  13.162  1.00  0.00           O  
ATOM    314  N   LEU A  66     -45.967   2.283  12.024  1.00  0.00           N  
ATOM    315  CA  LEU A  66     -47.302   1.855  12.478  1.00  0.00           C  
ATOM    316  C   LEU A  66     -47.729   0.492  11.925  1.00  0.00           C  
ATOM    317  O   LEU A  66     -48.401  -0.271  12.626  1.00  0.00           O  
ATOM    318  CB  LEU A  66     -48.347   2.916  12.119  1.00  0.00           C  
ATOM    319  CG  LEU A  66     -48.202   4.255  12.843  1.00  0.00           C  
ATOM    320  CD1 LEU A  66     -49.033   5.334  12.164  1.00  0.00           C  
ATOM    321  CD2 LEU A  66     -48.587   4.110  14.306  1.00  0.00           C  
ATOM    322  N   HIS A  67     -47.346   0.195  10.685  1.00  0.00           N  
ATOM    323  CA  HIS A  67     -47.635  -1.103  10.066  1.00  0.00           C  
ATOM    324  C   HIS A  67     -46.592  -2.157  10.421  1.00  0.00           C  
ATOM    325  O   HIS A  67     -46.849  -3.336  10.242  1.00  0.00           O  
ATOM    326  N   GLY A  68     -45.429  -1.717  10.918  1.00  0.00           N  
ATOM    327  CA  GLY A  68     -44.302  -2.598  11.317  1.00  0.00           C  
ATOM    328  C   GLY A  68     -43.720  -3.385  10.128  1.00  0.00           C  
ATOM    329  O   GLY A  68     -43.216  -4.494  10.294  1.00  0.00           O  
ATOM    330  N   TYR A  69     -43.797  -2.788   8.941  1.00  0.00           N  
ATOM    331  CA  TYR A  69     -43.317  -3.387   7.703  1.00  0.00           C  
ATOM    332  C   TYR A  69     -43.508  -2.378   6.592  1.00  0.00           C  
ATOM    333  O   TYR A  69     -44.326  -1.458   6.720  1.00  0.00           O  
ATOM    334  N   PHE A  70     -42.754  -2.552   5.510  1.00  0.00           N  
ATOM    335  CA  PHE A  70     -42.823  -1.681   4.333  1.00  0.00           C  
ATOM    336  C   PHE A  70     -43.856  -2.268   3.372  1.00  0.00           C  
ATOM    337  O   PHE A  70     -43.802  -3.441   3.079  1.00  0.00           O  
ATOM    338  N   VAL A  71     -44.795  -1.451   2.892  1.00  0.00           N  
ATOM    339  CA  VAL A  71     -45.840  -1.896   1.924  1.00  0.00           C  
ATOM    340  C   VAL A  71     -45.766  -1.236   0.546  1.00  0.00           C  
ATOM    341  O   VAL A  71     -46.562  -1.571  -0.333  1.00  0.00           O  
ATOM    342  N   PHE A  72     -44.829  -0.312   0.355  1.00  0.00           N  
ATOM    343  CA  PHE A  72     -44.748   0.499  -0.870  1.00  0.00           C  
ATOM    344  C   PHE A  72     -43.772  -0.083  -1.920  1.00  0.00           C  
ATOM    345  O   PHE A  72     -43.621   0.485  -3.018  1.00  0.00           O  
ATOM    346  CB  PHE A  72     -44.414   1.947  -0.481  1.00  0.00           C  
ATOM    347  CG  PHE A  72     -45.268   2.457   0.663  1.00  0.00           C  
ATOM    348  CD1 PHE A  72     -44.766   2.495   1.965  1.00  0.00           C  
ATOM    349  CD2 PHE A  72     -46.572   2.887   0.438  1.00  0.00           C  
ATOM    350  CE1 PHE A  72     -45.552   2.961   3.028  1.00  0.00           C  
ATOM    351  CE2 PHE A  72     -47.364   3.354   1.493  1.00  0.00           C  
ATOM    352  CZ  PHE A  72     -46.853   3.391   2.789  1.00  0.00           C  
ATOM    353  N   GLY A  73     -43.122  -1.207  -1.581  1.00  0.00           N  
ATOM    354  CA  GLY A  73     -42.234  -1.922  -2.502  1.00  0.00           C  
ATOM    355  C   GLY A  73     -40.821  -1.391  -2.546  1.00  0.00           C  
ATOM    356  O   GLY A  73     -40.552  -0.299  -2.091  1.00  0.00           O  
ATOM    357  N   PRO A  74     -39.916  -2.184  -3.114  1.00  0.00           N  
ATOM    358  CA  PRO A  74     -38.484  -1.824  -3.165  1.00  0.00           C  
ATOM    359  C   PRO A  74     -38.129  -0.574  -3.956  1.00  0.00           C  
ATOM    360  O   PRO A  74     -37.251   0.175  -3.515  1.00  0.00           O  
ATOM    361  N   THR A  75     -38.782  -0.339  -5.098  1.00  0.00           N  
ATOM    362  CA  THR A  75     -38.478   0.860  -5.884  1.00  0.00           C  
ATOM    363  C   THR A  75     -38.644   2.100  -5.041  1.00  0.00           C  
ATOM    364  O   THR A  75     -37.710   2.895  -4.906  1.00  0.00           O  
ATOM    365  N   GLY A  76     -39.839   2.255  -4.478  1.00  0.00           N  
ATOM    366  CA  GLY A  76     -40.134   3.416  -3.670  1.00  0.00           C  
ATOM    367  C   GLY A  76     -39.295   3.456  -2.357  1.00  0.00           C  
ATOM    368  O   GLY A  76     -38.972   4.534  -1.899  1.00  0.00           O  
ATOM    369  N   CYS A  77     -38.952   2.302  -1.775  1.00  0.00           N  
ATOM    370  CA  CYS A  77     -38.086   2.278  -0.573  1.00  0.00           C  
ATOM    371  C   CYS A  77     -36.763   2.982  -0.834  1.00  0.00           C  
ATOM    372  O   CYS A  77     -36.332   3.831  -0.045  1.00  0.00           O  
ATOM    373  CB  CYS A  77     -37.827   0.848  -0.097  1.00  0.00           C  
ATOM    374  SG  CYS A  77     -36.530   0.694   1.167  1.00  0.00           S  
ATOM    375  N   ASN A  78     -36.137   2.618  -1.946  1.00  0.00           N  
ATOM    376  CA  ASN A  78     -34.882   3.219  -2.380  1.00  0.00           C  
ATOM    377  C   ASN A  78     -35.054   4.698  -2.773  1.00  0.00           C  
ATOM    378  O   ASN A  78     -34.185   5.521  -2.469  1.00  0.00           O  
ATOM    379  N   LEU A  79     -36.166   5.025  -3.445  1.00  0.00           N  
ATOM    380  CA  LEU A  79     -36.458   6.414  -3.816  1.00  0.00           C  
ATOM    381  C   LEU A  79     -36.705   7.236  -2.556  1.00  0.00           C  
ATOM    382  O   LEU A  79     -36.073   8.275  -2.357  1.00  0.00           O  
ATOM    383  N   GLU A  80     -37.628   6.752  -1.723  1.00  0.00           N  
ATOM    384  CA  GLU A  80     -37.960   7.358  -0.431  1.00  0.00           C  
ATOM    385  C   GLU A  80     -36.701   7.635   0.361  1.00  0.00           C  
ATOM    386  O   GLU A  80     -36.504   8.752   0.807  1.00  0.00           O  
ATOM    387  N   GLY A  81     -35.861   6.607   0.518  1.00  0.00           N  
ATOM    388  CA  GLY A  81     -34.570   6.747   1.190  1.00  0.00           C  
ATOM    389  C   GLY A  81     -33.707   7.863   0.621  1.00  0.00           C  
ATOM    390  O   GLY A  81     -33.116   8.624   1.385  1.00  0.00           O  
ATOM    391  N   PHE A  82     -33.636   7.959  -0.709  1.00  0.00           N  
ATOM    392  CA  PHE A  82     -32.849   9.017  -1.387  1.00  0.00           C  
ATOM    393  C   PHE A  82     -33.343  10.443  -1.092  1.00  0.00           C  
ATOM    394  O   PHE A  82     -32.524  11.356  -0.899  1.00  0.00           O  
ATOM    395  N   PHE A  83     -34.669  10.626  -1.063  1.00  0.00           N  
ATOM    396  CA  PHE A  83     -35.290  11.938  -0.786  1.00  0.00           C  
ATOM    397  C   PHE A  83     -35.011  12.365   0.650  1.00  0.00           C  
ATOM    398  O   PHE A  83     -34.706  13.535   0.916  1.00  0.00           O  
ATOM    399  N   ALA A  84     -35.126  11.403   1.557  1.00  0.00           N  
ATOM    400  CA  ALA A  84     -34.823  11.584   2.973  1.00  0.00           C  
ATOM    401  C   ALA A  84     -33.435  12.218   3.102  1.00  0.00           C  
ATOM    402  O   ALA A  84     -33.311  13.328   3.600  1.00  0.00           O  
ATOM    403  N   THR A  85     -32.415  11.501   2.640  1.00  0.00           N  
ATOM    404  CA  THR A  85     -31.016  11.951   2.687  1.00  0.00           C  
ATOM    405  C   THR A  85     -30.790  13.289   1.934  1.00  0.00           C  
ATOM    406  O   THR A  85     -30.022  14.132   2.409  1.00  0.00           O  
ATOM    407  N   LEU A  86     -31.455  13.467   0.780  1.00  0.00           N  
ATOM    408  CA  LEU A  86     -31.356  14.717  -0.015  1.00  0.00           C  
ATOM    409  C   LEU A  86     -31.817  15.929   0.773  1.00  0.00           C  
ATOM    410  O   LEU A  86     -31.084  16.909   0.895  1.00  0.00           O  
ATOM    411  CB  LEU A  86     -32.193  14.621  -1.314  1.00  0.00           C  
ATOM    412  CG  LEU A  86     -32.357  15.859  -2.238  1.00  0.00           C  
ATOM    413  CD1 LEU A  86     -31.014  16.399  -2.735  1.00  0.00           C  
ATOM    414  CD2 LEU A  86     -33.278  15.542  -3.431  1.00  0.00           C  
ATOM    415  N   GLY A  87     -33.039  15.841   1.297  1.00  0.00           N  
ATOM    416  CA  GLY A  87     -33.670  16.941   2.034  1.00  0.00           C  
ATOM    417  C   GLY A  87     -32.868  17.364   3.251  1.00  0.00           C  
ATOM    418  O   GLY A  87     -32.711  18.570   3.492  1.00  0.00           O  
ATOM    419  N   GLY A  88     -32.365  16.391   4.010  1.00  0.00           N  
ATOM    420  CA  GLY A  88     -31.509  16.695   5.167  1.00  0.00           C  
ATOM    421  C   GLY A  88     -30.188  17.351   4.725  1.00  0.00           C  
ATOM    422  O   GLY A  88     -29.729  18.311   5.369  1.00  0.00           O  
ATOM    423  N   GLU A  89     -29.592  16.837   3.635  1.00  0.00           N  
ATOM    424  CA  GLU A  89     -28.329  17.366   3.096  1.00  0.00           C  
ATOM    425  C   GLU A  89     -28.501  18.788   2.575  1.00  0.00           C  
ATOM    426  O   GLU A  89     -27.710  19.656   2.916  1.00  0.00           O  
ATOM    427  N   ILE A  90     -29.534  19.013   1.752  1.00  0.00           N  
ATOM    428  CA  ILE A  90     -29.857  20.351   1.220  1.00  0.00           C  
ATOM    429  C   ILE A  90     -30.142  21.361   2.334  1.00  0.00           C  
ATOM    430  O   ILE A  90     -29.750  22.521   2.226  1.00  0.00           O  
ATOM    431  N   ALA A  91     -30.818  20.920   3.394  1.00  0.00           N  
ATOM    432  CA  ALA A  91     -31.124  21.803   4.531  1.00  0.00           C  
ATOM    433  C   ALA A  91     -29.861  22.374   5.153  1.00  0.00           C  
ATOM    434  O   ALA A  91     -29.724  23.598   5.252  1.00  0.00           O  
ATOM    435  N   LEU A  92     -28.945  21.500   5.562  1.00  0.00           N  
ATOM    436  CA  LEU A  92     -27.694  21.946   6.223  1.00  0.00           C  
ATOM    437  C   LEU A  92     -26.767  22.684   5.253  1.00  0.00           C  
ATOM    438  O   LEU A  92     -26.066  23.606   5.668  1.00  0.00           O  
ATOM    439  N   TRP A  93     -26.758  22.289   3.977  1.00  0.00           N  
ATOM    440  CA  TRP A  93     -25.957  23.013   2.976  1.00  0.00           C  
ATOM    441  C   TRP A  93     -26.477  24.430   2.815  1.00  0.00           C  
ATOM    442  O   TRP A  93     -25.684  25.357   2.719  1.00  0.00           O  
ATOM    443  N   SER A  94     -27.804  24.585   2.788  1.00  0.00           N  
ATOM    444  CA  SER A  94     -28.437  25.916   2.693  1.00  0.00           C  
ATOM    445  C   SER A  94     -28.141  26.762   3.909  1.00  0.00           C  
ATOM    446  O   SER A  94     -27.722  27.903   3.768  1.00  0.00           O  
ATOM    447  N   LEU A  95     -28.364  26.197   5.099  1.00  0.00           N  
ATOM    448  CA  LEU A  95     -28.044  26.877   6.330  1.00  0.00           C  
ATOM    449  C   LEU A  95     -26.624  27.353   6.294  1.00  0.00           C  
ATOM    450  O   LEU A  95     -26.349  28.465   6.684  1.00  0.00           O  
ATOM    451  CB  LEU A  95     -28.230  25.963   7.561  1.00  0.00           C  
ATOM    452  CG  LEU A  95     -29.654  25.655   7.991  1.00  0.00           C  
ATOM    453  CD1 LEU A  95     -29.643  24.635   9.128  1.00  0.00           C  
ATOM    454  CD2 LEU A  95     -30.358  26.930   8.384  1.00  0.00           C  
ATOM    455  N   VAL A  96     -25.726  26.509   5.822  1.00  0.00           N  
ATOM    456  CA  VAL A  96     -24.319  26.880   5.727  1.00  0.00           C  
ATOM    457  C   VAL A  96     -24.087  28.030   4.746  1.00  0.00           C  
ATOM    458  O   VAL A  96     -23.222  28.868   4.985  1.00  0.00           O  
ATOM    459  N   VAL A  97     -24.860  28.059   3.652  1.00  0.00           N  
ATOM    460  CA  VAL A  97     -24.803  29.161   2.654  1.00  0.00           C  
ATOM    461  C   VAL A  97     -25.327  30.458   3.269  1.00  0.00           C  
ATOM    462  O   VAL A  97     -24.820  31.529   2.959  1.00  0.00           O  
ATOM    463  CB  VAL A  97     -25.612  28.848   1.381  1.00  0.00           C  
ATOM    464  CG1 VAL A  97     -25.614  30.050   0.435  1.00  0.00           C  
ATOM    465  CG2 VAL A  97     -25.056  27.612   0.682  1.00  0.00           C  
ATOM    466  N   LEU A  98     -26.341  30.352   4.138  1.00  0.00           N  
ATOM    467  CA  LEU A  98     -26.902  31.527   4.840  1.00  0.00           C  
ATOM    468  C   LEU A  98     -25.846  32.137   5.724  1.00  0.00           C  
ATOM    469  O   LEU A  98     -25.706  33.342   5.750  1.00  0.00           O  
ATOM    470  N   ALA A  99     -25.105  31.298   6.440  1.00  0.00           N  
ATOM    471  CA  ALA A  99     -24.031  31.756   7.323  1.00  0.00           C  
ATOM    472  C   ALA A  99     -22.929  32.481   6.577  1.00  0.00           C  
ATOM    473  O   ALA A  99     -22.493  33.544   7.004  1.00  0.00           O  
ATOM    474  CB  ALA A  99     -23.443  30.585   8.092  1.00  0.00           C  
ATOM    475  N   ILE A 100     -22.480  31.905   5.463  1.00  0.00           N  
ATOM    476  CA  ILE A 100     -21.415  32.529   4.657  1.00  0.00           C  
ATOM    477  C   ILE A 100     -21.923  33.853   4.062  1.00  0.00           C  
ATOM    478  O   ILE A 100     -21.212  34.853   4.092  1.00  0.00           O  
ATOM    479  N   GLU A 101     -23.149  33.836   3.536  1.00  0.00           N  
ATOM    480  CA  GLU A 101     -23.812  35.034   2.993  1.00  0.00           C  
ATOM    481  C   GLU A 101     -23.965  36.125   4.036  1.00  0.00           C  
ATOM    482  O   GLU A 101     -23.668  37.270   3.758  1.00  0.00           O  
ATOM    483  N   ARG A 102     -24.434  35.770   5.243  1.00  0.00           N  
ATOM    484  CA  ARG A 102     -24.520  36.762   6.342  1.00  0.00           C  
ATOM    485  C   ARG A 102     -23.143  37.268   6.778  1.00  0.00           C  
ATOM    486  O   ARG A 102     -23.021  38.445   7.169  1.00  0.00           O  
ATOM    487  CB  ARG A 102     -25.291  36.222   7.544  1.00  0.00           C  
ATOM    488  CG  ARG A 102     -26.791  35.942   7.317  1.00  0.00           C  
ATOM    489  CD  ARG A 102     -27.581  37.208   7.051  1.00  0.00           C  
ATOM    490  CZ  ARG A 102     -27.690  38.934   5.244  1.00  0.00           C  
ATOM    491  NE  ARG A 102     -27.386  37.707   5.685  1.00  0.00           N  
ATOM    492  NH1 ARG A 102     -28.227  39.861   6.051  1.00  0.00           N  
ATOM    493  NH2 ARG A 102     -27.454  39.237   3.969  1.00  0.00           N  
ATOM    494  N   TYR A 103     -22.112  36.414   6.716  1.00  0.00           N  
ATOM    495  CA  TYR A 103     -20.772  36.872   7.091  1.00  0.00           C  
ATOM    496  C   TYR A 103     -20.300  37.951   6.123  1.00  0.00           C  
ATOM    497  O   TYR A 103     -19.816  38.995   6.553  1.00  0.00           O  
ATOM    498  CB  TYR A 103     -19.744  35.746   7.153  1.00  0.00           C  
ATOM    499  CG  TYR A 103     -18.362  36.288   7.466  1.00  0.00           C  
ATOM    500  CD1 TYR A 103     -17.989  36.601   8.780  1.00  0.00           C  
ATOM    501  CD2 TYR A 103     -17.433  36.492   6.460  1.00  0.00           C  
ATOM    502  CE1 TYR A 103     -16.716  37.102   9.068  1.00  0.00           C  
ATOM    503  CE2 TYR A 103     -16.170  36.989   6.731  1.00  0.00           C  
ATOM    504  CZ  TYR A 103     -15.809  37.293   8.025  1.00  0.00           C  
ATOM    505  OH  TYR A 103     -14.542  37.787   8.266  1.00  0.00           O  
ATOM    506  N   VAL A 104     -20.435  37.715   4.827  1.00  0.00           N  
ATOM    507  CA  VAL A 104     -20.010  38.759   3.860  1.00  0.00           C  
ATOM    508  C   VAL A 104     -20.920  39.992   3.920  1.00  0.00           C  
ATOM    509  O   VAL A 104     -20.427  41.103   3.794  1.00  0.00           O  
ATOM    510  N   VAL A 105     -22.221  39.790   4.120  1.00  0.00           N  
ATOM    511  CA  VAL A 105     -23.141  40.911   4.273  1.00  0.00           C  
ATOM    512  C   VAL A 105     -22.724  41.816   5.416  1.00  0.00           C  
ATOM    513  O   VAL A 105     -22.633  43.022   5.229  1.00  0.00           O  
ATOM    514  N   VAL A 106     -22.465  41.241   6.589  1.00  0.00           N  
ATOM    515  CA  VAL A 106     -22.145  42.039   7.792  1.00  0.00           C  
ATOM    516  C   VAL A 106     -20.732  42.639   7.824  1.00  0.00           C  
ATOM    517  O   VAL A 106     -20.483  43.567   8.604  1.00  0.00           O  
ATOM    518  N   CYS A 107     -19.819  42.123   6.998  1.00  0.00           N  
ATOM    519  CA  CYS A 107     -18.450  42.658   6.911  1.00  0.00           C  
ATOM    520  C   CYS A 107     -18.272  43.602   5.722  1.00  0.00           C  
ATOM    521  O   CYS A 107     -17.205  44.194   5.560  1.00  0.00           O  
ATOM    522  N   LYS A 108     -19.312  43.743   4.890  1.00  0.00           N  
ATOM    523  CA  LYS A 108     -19.224  44.546   3.673  1.00  0.00           C  
ATOM    524  C   LYS A 108     -19.370  46.004   4.020  1.00  0.00           C  
ATOM    525  O   LYS A 108     -20.079  46.302   4.923  1.00  0.00           O  
ATOM    526  N   PRO A 109     -18.693  46.924   3.292  1.00  0.00           N  
ATOM    527  CA  PRO A 109     -18.908  48.362   3.552  1.00  0.00           C  
ATOM    528  C   PRO A 109     -20.342  48.823   3.196  1.00  0.00           C  
ATOM    529  O   PRO A 109     -20.791  49.845   3.689  1.00  0.00           O  
ATOM    530  CB  PRO A 109     -17.875  49.042   2.656  1.00  0.00           C  
ATOM    531  CG  PRO A 109     -16.952  47.966   2.220  1.00  0.00           C  
ATOM    532  CD  PRO A 109     -17.713  46.719   2.207  1.00  0.00           C  
ATOM    533  N   MET A 110     -21.030  48.053   2.343  1.00  0.00           N  
ATOM    534  CA  MET A 110     -22.436  48.228   2.012  1.00  0.00           C  
ATOM    535  C   MET A 110     -23.097  47.194   2.924  1.00  0.00           C  
ATOM    536  O   MET A 110     -23.703  46.209   2.451  1.00  0.00           O  
ATOM    537  N   SER A 111     -22.970  47.430   4.239  1.00  0.00           N  
ATOM    538  CA  SER A 111     -23.326  46.437   5.288  1.00  0.00           C  
ATOM    539  C   SER A 111     -24.732  45.890   5.161  1.00  0.00           C  
ATOM    540  O   SER A 111     -25.668  46.622   4.835  1.00  0.00           O  
ATOM    541  N   ASN A 112     -24.836  44.589   5.424  1.00  0.00           N  
ATOM    542  CA  ASN A 112     -26.070  43.783   5.383  1.00  0.00           C  
ATOM    543  C   ASN A 112     -26.642  43.451   3.984  1.00  0.00           C  
ATOM    544  O   ASN A 112     -27.393  42.477   3.859  1.00  0.00           O  
ATOM    545  N   PHE A 113     -26.313  44.220   2.958  1.00  0.00           N  
ATOM    546  CA  PHE A 113     -26.686  43.826   1.640  1.00  0.00           C  
ATOM    547  C   PHE A 113     -25.823  42.632   1.368  1.00  0.00           C  
ATOM    548  O   PHE A 113     -24.602  42.682   1.609  1.00  0.00           O  
ATOM    549  N   ARG A 114     -26.446  41.562   0.879  1.00  0.00           N  
ATOM    550  CA  ARG A 114     -25.716  40.420   0.415  1.00  0.00           C  
ATOM    551  C   ARG A 114     -24.884  40.866  -0.772  1.00  0.00           C  
ATOM    552  O   ARG A 114     -25.320  41.731  -1.554  1.00  0.00           O  
ATOM    553  N   PHE A 115     -23.695  40.284  -0.913  1.00  0.00           N  
ATOM    554  CA  PHE A 115     -22.854  40.541  -2.082  1.00  0.00           C  
ATOM    555  C   PHE A 115     -23.461  39.937  -3.371  1.00  0.00           C  
ATOM    556  O   PHE A 115     -23.012  40.278  -4.477  1.00  0.00           O  
ATOM    557  N   GLY A 116       0.000   0.000   0.000 -1.00  0.00           N  
ATOM    558  CA  GLY A 116       0.000   0.000   0.000 -1.00  0.00           C  
ATOM    559  C   GLY A 116       0.000   0.000   0.000 -1.00  0.00           C  
ATOM    560  O   GLY A 116       0.000   0.000   0.000 -1.00  0.00           O  
ATOM    561  N   GLU A 117     -30.193  38.719  -6.760  1.00  0.00           N  
ATOM    562  CA  GLU A 117     -31.279  37.718  -6.687  1.00  0.00           C  
ATOM    563  C   GLU A 117     -30.999  36.539  -7.633  1.00  0.00           C  
ATOM    564  O   GLU A 117     -31.219  35.383  -7.267  1.00  0.00           O  
ATOM    565  N   ASN A 118     -30.512  36.843  -8.843  1.00  0.00           N  
ATOM    566  CA  ASN A 118     -30.199  35.809  -9.849  1.00  0.00           C  
ATOM    567  C   ASN A 118     -29.023  34.912  -9.476  1.00  0.00           C  
ATOM    568  O   ASN A 118     -29.113  33.689  -9.647  1.00  0.00           O  
ATOM    569  CB  ASN A 118     -29.958  36.431 -11.244  1.00  0.00           C  
ATOM    570  CG  ASN A 118     -31.254  36.824 -11.956  1.00  0.00           C  
ATOM    571  ND2 ASN A 118     -31.121  37.648 -12.993  1.00  0.00           N  
ATOM    572  OD1 ASN A 118     -32.355  36.395 -11.586  1.00  0.00           O  
ATOM    573  N   HIS A 119     -27.933  35.503  -8.976  1.00  0.00           N  
ATOM    574  CA  HIS A 119     -26.801  34.706  -8.474  1.00  0.00           C  
ATOM    575  C   HIS A 119     -27.254  33.809  -7.319  1.00  0.00           C  
ATOM    576  O   HIS A 119     -26.822  32.672  -7.232  1.00  0.00           O  
ATOM    577  N   ALA A 120     -28.120  34.331  -6.441  1.00  0.00           N  
ATOM    578  CA  ALA A 120     -28.684  33.545  -5.325  1.00  0.00           C  
ATOM    579  C   ALA A 120     -29.457  32.309  -5.827  1.00  0.00           C  
ATOM    580  O   ALA A 120     -29.337  31.239  -5.245  1.00  0.00           O  
ATOM    581  CB  ALA A 120     -29.572  34.416  -4.440  1.00  0.00           C  
ATOM    582  N   ILE A 121     -30.243  32.465  -6.900  1.00  0.00           N  
ATOM    583  CA  ILE A 121     -30.945  31.314  -7.511  1.00  0.00           C  
ATOM    584  C   ILE A 121     -29.983  30.249  -8.022  1.00  0.00           C  
ATOM    585  O   ILE A 121     -30.272  29.057  -7.913  1.00  0.00           O  
ATOM    586  N   MET A 122     -28.852  30.684  -8.579  1.00  0.00           N  
ATOM    587  CA  MET A 122     -27.825  29.767  -9.081  1.00  0.00           C  
ATOM    588  C   MET A 122     -27.144  29.030  -7.919  1.00  0.00           C  
ATOM    589  O   MET A 122     -26.878  27.845  -8.023  1.00  0.00           O  
ATOM    590  N   GLY A 123     -26.874  29.734  -6.824  1.00  0.00           N  
ATOM    591  CA  GLY A 123     -26.278  29.102  -5.632  1.00  0.00           C  
ATOM    592  C   GLY A 123     -27.235  28.053  -5.074  1.00  0.00           C  
ATOM    593  O   GLY A 123     -26.812  26.945  -4.733  1.00  0.00           O  
ATOM    594  N   VAL A 124     -28.517  28.416  -4.990  1.00  0.00           N  
ATOM    595  CA  VAL A 124     -29.570  27.497  -4.545  1.00  0.00           C  
ATOM    596  C   VAL A 124     -29.645  26.286  -5.461  1.00  0.00           C  
ATOM    597  O   VAL A 124     -29.565  25.159  -5.001  1.00  0.00           O  
ATOM    598  N   ALA A 125     -29.793  26.521  -6.754  1.00  0.00           N  
ATOM    599  CA  ALA A 125     -29.826  25.411  -7.725  1.00  0.00           C  
ATOM    600  C   ALA A 125     -28.604  24.497  -7.543  1.00  0.00           C  
ATOM    601  O   ALA A 125     -28.744  23.279  -7.543  1.00  0.00           O  
ATOM    602  N   PHE A 126     -27.423  25.100  -7.384  1.00  0.00           N  
ATOM    603  CA  PHE A 126     -26.186  24.339  -7.184  1.00  0.00           C  
ATOM    604  C   PHE A 126     -26.181  23.568  -5.871  1.00  0.00           C  
ATOM    605  O   PHE A 126     -25.571  22.504  -5.801  1.00  0.00           O  
ATOM    606  N   THR A 127     -26.851  24.094  -4.841  1.00  0.00           N  
ATOM    607  CA  THR A 127     -27.000  23.370  -3.572  1.00  0.00           C  
ATOM    608  C   THR A 127     -27.835  22.098  -3.784  1.00  0.00           C  
ATOM    609  O   THR A 127     -27.447  21.022  -3.327  1.00  0.00           O  
ATOM    610  N   TRP A 128     -28.969  22.227  -4.472  1.00  0.00           N  
ATOM    611  CA  TRP A 128     -29.817  21.046  -4.777  1.00  0.00           C  
ATOM    612  C   TRP A 128     -29.131  20.024  -5.683  1.00  0.00           C  
ATOM    613  O   TRP A 128     -29.313  18.824  -5.482  1.00  0.00           O  
ATOM    614  CB  TRP A 128     -31.188  21.469  -5.310  1.00  0.00           C  
ATOM    615  CG  TRP A 128     -31.961  21.950  -4.183  1.00  0.00           C  
ATOM    616  CD1 TRP A 128     -32.015  23.217  -3.719  1.00  0.00           C  
ATOM    617  CD2 TRP A 128     -32.803  21.173  -3.333  1.00  0.00           C  
ATOM    618  CE2 TRP A 128     -33.342  22.050  -2.371  1.00  0.00           C  
ATOM    619  CE3 TRP A 128     -33.157  19.822  -3.292  1.00  0.00           C  
ATOM    620  CZ2 TRP A 128     -34.220  21.625  -1.374  1.00  0.00           C  
ATOM    621  CZ3 TRP A 128     -34.026  19.396  -2.307  1.00  0.00           C  
ATOM    622  CH2 TRP A 128     -34.549  20.299  -1.358  1.00  0.00           C  
ATOM    623  NE1 TRP A 128     -32.842  23.290  -2.632  1.00  0.00           N  
ATOM    624  N   VAL A 129     -28.354  20.495  -6.663  1.00  0.00           N  
ATOM    625  CA  VAL A 129     -27.572  19.595  -7.526  1.00  0.00           C  
ATOM    626  C   VAL A 129     -26.509  18.840  -6.713  1.00  0.00           C  
ATOM    627  O   VAL A 129     -26.416  17.626  -6.830  1.00  0.00           O  
ATOM    628  N   MET A 130     -25.725  19.564  -5.903  1.00  0.00           N  
ATOM    629  CA  MET A 130     -24.672  18.947  -5.073  1.00  0.00           C  
ATOM    630  C   MET A 130     -25.257  17.970  -4.047  1.00  0.00           C  
ATOM    631  O   MET A 130     -24.738  16.864  -3.877  1.00  0.00           O  
ATOM    632  N   ALA A 131     -26.332  18.388  -3.376  1.00  0.00           N  
ATOM    633  CA  ALA A 131     -27.052  17.522  -2.436  1.00  0.00           C  
ATOM    634  C   ALA A 131     -27.588  16.253  -3.127  1.00  0.00           C  
ATOM    635  O   ALA A 131     -27.565  15.175  -2.540  1.00  0.00           O  
ATOM    636  N   LEU A 132     -28.067  16.399  -4.367  1.00  0.00           N  
ATOM    637  CA  LEU A 132     -28.559  15.268  -5.165  1.00  0.00           C  
ATOM    638  C   LEU A 132     -27.418  14.346  -5.559  1.00  0.00           C  
ATOM    639  O   LEU A 132     -27.536  13.134  -5.495  1.00  0.00           O  
ATOM    640  N   ALA A 133     -26.313  14.958  -5.965  1.00  0.00           N  
ATOM    641  CA  ALA A 133     -25.098  14.253  -6.355  1.00  0.00           C  
ATOM    642  C   ALA A 133     -24.517  13.473  -5.171  1.00  0.00           C  
ATOM    643  O   ALA A 133     -23.962  12.407  -5.356  1.00  0.00           O  
ATOM    644  N   CYS A 134     -24.650  14.007  -3.958  1.00  0.00           N  
ATOM    645  CA  CYS A 134     -24.150  13.328  -2.751  1.00  0.00           C  
ATOM    646  C   CYS A 134     -25.196  12.399  -2.061  1.00  0.00           C  
ATOM    647  O   CYS A 134     -24.814  11.585  -1.225  1.00  0.00           O  
ATOM    648  N   ALA A 135     -26.485  12.525  -2.415  1.00  0.00           N  
ATOM    649  CA  ALA A 135     -27.562  11.705  -1.832  1.00  0.00           C  
ATOM    650  C   ALA A 135     -28.057  10.621  -2.778  1.00  0.00           C  
ATOM    651  O   ALA A 135     -28.029   9.438  -2.432  1.00  0.00           O  
ATOM    652  N   ALA A 136     -28.512  11.027  -3.967  1.00  0.00           N  
ATOM    653  CA  ALA A 136     -29.078  10.078  -4.951  1.00  0.00           C  
ATOM    654  C   ALA A 136     -28.042   9.150  -5.573  1.00  0.00           C  
ATOM    655  O   ALA A 136     -28.313   7.967  -5.704  1.00  0.00           O  
ATOM    656  N   PRO A 137     -26.870   9.673  -5.954  1.00  0.00           N  
ATOM    657  CA  PRO A 137     -25.839   8.813  -6.579  1.00  0.00           C  
ATOM    658  C   PRO A 137     -25.510   7.568  -5.738  1.00  0.00           C  
ATOM    659  O   PRO A 137     -25.725   6.477  -6.235  1.00  0.00           O  
ATOM    660  N   PRO A 138     -25.003   7.727  -4.480  1.00  0.00           N  
ATOM    661  CA  PRO A 138     -24.657   6.540  -3.663  1.00  0.00           C  
ATOM    662  C   PRO A 138     -25.803   5.561  -3.419  1.00  0.00           C  
ATOM    663  O   PRO A 138     -25.578   4.352  -3.439  1.00  0.00           O  
ATOM    664  CB  PRO A 138     -24.226   7.145  -2.321  1.00  0.00           C  
ATOM    665  CG  PRO A 138     -23.858   8.515  -2.614  1.00  0.00           C  
ATOM    666  CD  PRO A 138     -24.720   8.968  -3.734  1.00  0.00           C  
ATOM    667  N   LEU A 139     -27.007   6.086  -3.191  1.00  0.00           N  
ATOM    668  CA  LEU A 139     -28.181   5.246  -2.931  1.00  0.00           C  
ATOM    669  C   LEU A 139     -28.670   4.542  -4.207  1.00  0.00           C  
ATOM    670  O   LEU A 139     -28.974   3.347  -4.167  1.00  0.00           O  
ATOM    671  N   VAL A 140     -28.743   5.274  -5.322  1.00  0.00           N  
ATOM    672  CA  VAL A 140     -29.161   4.691  -6.617  1.00  0.00           C  
ATOM    673  C   VAL A 140     -28.056   3.817  -7.243  1.00  0.00           C  
ATOM    674  O   VAL A 140     -28.374   2.864  -7.960  1.00  0.00           O  
ATOM    675  N   GLY A 141     -26.777   4.134  -6.981  1.00  0.00           N  
ATOM    676  CA  GLY A 141     -25.636   3.286  -7.436  1.00  0.00           C  
ATOM    677  C   GLY A 141     -25.340   2.113  -6.493  1.00  0.00           C  
ATOM    678  O   GLY A 141     -24.487   1.279  -6.816  1.00  0.00           O  
ATOM    679  N   TRP A 142     -26.032   2.056  -5.346  1.00  0.00           N  
ATOM    680  CA  TRP A 142     -25.909   0.954  -4.373  1.00  0.00           C  
ATOM    681  C   TRP A 142     -24.544   0.943  -3.621  1.00  0.00           C  
ATOM    682  O   TRP A 142     -24.082  -0.107  -3.168  1.00  0.00           O  
ATOM    683  N   SER A 143       0.000   0.000   0.000 -1.00  0.00           N  
ATOM    684  CA  SER A 143       0.000   0.000   0.000 -1.00  0.00           C  
ATOM    685  C   SER A 143       0.000   0.000   0.000 -1.00  0.00           C  
ATOM    686  O   SER A 143       0.000   0.000   0.000 -1.00  0.00           O  
ATOM    687  N   ARG A 144     -24.539  -2.793   2.689  1.00  0.00           N  
ATOM    688  CA  ARG A 144     -23.696  -3.687   3.454  1.00  0.00           C  
ATOM    689  C   ARG A 144     -23.664  -5.020   2.737  1.00  0.00           C  
ATOM    690  O   ARG A 144     -24.541  -5.308   1.920  1.00  0.00           O  
ATOM    691  N   TYR A 145     -22.651  -5.821   3.056  1.00  0.00           N  
ATOM    692  CA  TYR A 145     -22.421  -7.128   2.422  1.00  0.00           C  
ATOM    693  C   TYR A 145     -22.741  -8.348   3.319  1.00  0.00           C  
ATOM    694  O   TYR A 145     -22.430  -9.481   2.947  1.00  0.00           O  
ATOM    695  N   ILE A 146     -23.358  -8.123   4.482  1.00  0.00           N  
ATOM    696  CA  ILE A 146     -23.719  -9.227   5.397  1.00  0.00           C  
ATOM    697  C   ILE A 146     -25.129  -9.723   5.047  1.00  0.00           C  
ATOM    698  O   ILE A 146     -25.924  -8.985   4.473  1.00  0.00           O  
ATOM    699  N   PRO A 147       0.000   0.000   0.000 -1.00  0.00           N  
ATOM    700  CA  PRO A 147       0.000   0.000   0.000 -1.00  0.00           C  
ATOM    701  C   PRO A 147       0.000   0.000   0.000 -1.00  0.00           C  
ATOM    702  O   PRO A 147       0.000   0.000   0.000 -1.00  0.00           O  
ATOM    703  N   GLU A 148     -25.413 -10.973   5.405  1.00  0.00           N  
ATOM    704  CA  GLU A 148     -26.652 -11.670   4.994  1.00  0.00           C  
ATOM    705  C   GLU A 148     -27.968 -11.024   5.453  1.00  0.00           C  
ATOM    706  O   GLU A 148     -28.903 -10.937   4.667  1.00  0.00           O  
ATOM    707  N   GLY A 149     -28.026 -10.587   6.713  1.00  0.00           N  
ATOM    708  CA  GLY A 149     -29.224  -9.915   7.278  1.00  0.00           C  
ATOM    709  C   GLY A 149     -29.656  -8.694   6.441  1.00  0.00           C  
ATOM    710  O   GLY A 149     -30.854  -8.437   6.268  1.00  0.00           O  
ATOM    711  N   MET A 150       0.000   0.000   0.000 -1.00  0.00           N  
ATOM    712  CA  MET A 150       0.000   0.000   0.000 -1.00  0.00           C  
ATOM    713  C   MET A 150       0.000   0.000   0.000 -1.00  0.00           C  
ATOM    714  O   MET A 150       0.000   0.000   0.000 -1.00  0.00           O  
ATOM    715  N   GLN A 151     -39.081  -7.216  -0.334  1.00  0.00           N  
ATOM    716  CA  GLN A 151     -39.930  -6.085  -0.751  1.00  0.00           C  
ATOM    717  C   GLN A 151     -40.619  -5.361   0.404  1.00  0.00           C  
ATOM    718  O   GLN A 151     -40.897  -4.161   0.292  1.00  0.00           O  
ATOM    719  N   CYS A 152     -40.891  -6.089   1.496  1.00  0.00           N  
ATOM    720  CA  CYS A 152     -41.533  -5.512   2.676  1.00  0.00           C  
ATOM    721  C   CYS A 152     -40.541  -5.063   3.755  1.00  0.00           C  
ATOM    722  O   CYS A 152     -40.961  -4.656   4.836  1.00  0.00           O  
ATOM    723  N   SER A 153     -39.242  -5.131   3.464  1.00  0.00           N  
ATOM    724  CA  SER A 153     -38.209  -4.690   4.377  1.00  0.00           C  
ATOM    725  C   SER A 153     -37.588  -3.443   3.799  1.00  0.00           C  
ATOM    726  O   SER A 153     -37.131  -3.464   2.658  1.00  0.00           O  
ATOM    727  N   CYS A 154     -37.574  -2.368   4.582  1.00  0.00           N  
ATOM    728  CA  CYS A 154     -36.955  -1.110   4.175  1.00  0.00           C  
ATOM    729  C   CYS A 154     -36.140  -0.537   5.329  1.00  0.00           C  
ATOM    730  O   CYS A 154     -36.450   0.523   5.856  1.00  0.00           O  
ATOM    731  CB  CYS A 154     -38.024  -0.135   3.680  1.00  0.00           C  
ATOM    732  SG  CYS A 154     -37.383   1.370   2.899  1.00  0.00           S  
ATOM    733  N   GLY A 155     -35.091  -1.270   5.703  1.00  0.00           N  
ATOM    734  CA  GLY A 155     -34.141  -0.851   6.741  1.00  0.00           C  
ATOM    735  C   GLY A 155     -32.909  -0.347   6.054  1.00  0.00           C  
ATOM    736  O   GLY A 155     -32.428  -0.979   5.114  1.00  0.00           O  
ATOM    737  N   ILE A 156     -32.388   0.785   6.517  1.00  0.00           N  
ATOM    738  CA  ILE A 156     -31.237   1.416   5.890  1.00  0.00           C  
ATOM    739  C   ILE A 156     -29.909   0.865   6.443  1.00  0.00           C  
ATOM    740  O   ILE A 156     -29.160   1.573   7.133  1.00  0.00           O  
ATOM    741  N   ASP A 157     -29.641  -0.409   6.127  1.00  0.00           N  
ATOM    742  CA  ASP A 157     -28.376  -1.061   6.455  1.00  0.00           C  
ATOM    743  C   ASP A 157     -27.340  -0.493   5.527  1.00  0.00           C  
ATOM    744  O   ASP A 157     -27.542  -0.522   4.308  1.00  0.00           O  
ATOM    745  N   TYR A 158     -26.241   0.022   6.087  1.00  0.00           N  
ATOM    746  CA  TYR A 158     -25.157   0.559   5.278  1.00  0.00           C  
ATOM    747  C   TYR A 158     -23.811  -0.039   5.644  1.00  0.00           C  
ATOM    748  O   TYR A 158     -23.636  -0.565   6.748  1.00  0.00           O  
ATOM    749  N   TYR A 159       0.000   0.000   0.000 -1.00  0.00           N  
ATOM    750  CA  TYR A 159       0.000   0.000   0.000 -1.00  0.00           C  
ATOM    751  C   TYR A 159       0.000   0.000   0.000 -1.00  0.00           C  
ATOM    752  O   TYR A 159       0.000   0.000   0.000 -1.00  0.00           O  
ATOM    753  N   THR A 160       0.000   0.000   0.000 -1.00  0.00           N  
ATOM    754  CA  THR A 160       0.000   0.000   0.000 -1.00  0.00           C  
ATOM    755  C   THR A 160       0.000   0.000   0.000 -1.00  0.00           C  
ATOM    756  O   THR A 160       0.000   0.000   0.000 -1.00  0.00           O  
ATOM    757  N   PRO A 161       0.000   0.000   0.000 -1.00  0.00           N  
ATOM    758  CA  PRO A 161       0.000   0.000   0.000 -1.00  0.00           C  
ATOM    759  C   PRO A 161       0.000   0.000   0.000 -1.00  0.00           C  
ATOM    760  O   PRO A 161       0.000   0.000   0.000 -1.00  0.00           O  
ATOM    761  N   HIS A 162       0.000   0.000   0.000 -1.00  0.00           N  
ATOM    762  CA  HIS A 162       0.000   0.000   0.000 -1.00  0.00           C  
ATOM    763  C   HIS A 162       0.000   0.000   0.000 -1.00  0.00           C  
ATOM    764  O   HIS A 162       0.000   0.000   0.000 -1.00  0.00           O  
ATOM    765  N   GLU A 163       0.000   0.000   0.000 -1.00  0.00           N  
ATOM    766  CA  GLU A 163       0.000   0.000   0.000 -1.00  0.00           C  
ATOM    767  C   GLU A 163       0.000   0.000   0.000 -1.00  0.00           C  
ATOM    768  O   GLU A 163       0.000   0.000   0.000 -1.00  0.00           O  
ATOM    769  N   GLU A 164       0.000   0.000   0.000 -1.00  0.00           N  
ATOM    770  CA  GLU A 164       0.000   0.000   0.000 -1.00  0.00           C  
ATOM    771  C   GLU A 164       0.000   0.000   0.000 -1.00  0.00           C  
ATOM    772  O   GLU A 164       0.000   0.000   0.000 -1.00  0.00           O  
ATOM    773  N   THR A 165       0.000   0.000   0.000 -1.00  0.00           N  
ATOM    774  CA  THR A 165       0.000   0.000   0.000 -1.00  0.00           C  
ATOM    775  C   THR A 165       0.000   0.000   0.000 -1.00  0.00           C  
ATOM    776  O   THR A 165       0.000   0.000   0.000 -1.00  0.00           O  
ATOM    777  N   ASN A 166       0.000   0.000   0.000 -1.00  0.00           N  
ATOM    778  CA  ASN A 166       0.000   0.000   0.000 -1.00  0.00           C  
ATOM    779  C   ASN A 166       0.000   0.000   0.000 -1.00  0.00           C  
ATOM    780  O   ASN A 166       0.000   0.000   0.000 -1.00  0.00           O  
ATOM    781  N   ASN A 167     -22.863   0.047   4.709  1.00  0.00           N  
ATOM    782  CA  ASN A 167     -21.483  -0.332   4.996  1.00  0.00           C  
ATOM    783  C   ASN A 167     -20.870   0.823   5.783  1.00  0.00           C  
ATOM    784  O   ASN A 167     -21.350   1.967   5.694  1.00  0.00           O  
ATOM    785  CB  ASN A 167     -20.676  -0.721   3.732  1.00  0.00           C  
ATOM    786  CG  ASN A 167     -20.478   0.426   2.743  1.00  0.00           C  
ATOM    787  ND2 ASN A 167     -20.920   0.205   1.515  1.00  0.00           N  
ATOM    788  OD1 ASN A 167     -19.940   1.481   3.071  1.00  0.00           O  
ATOM    789  N   GLU A 168     -19.824   0.524   6.544  1.00  0.00           N  
ATOM    790  CA  GLU A 168     -19.195   1.507   7.446  1.00  0.00           C  
ATOM    791  C   GLU A 168     -18.570   2.687   6.711  1.00  0.00           C  
ATOM    792  O   GLU A 168     -18.745   3.832   7.137  1.00  0.00           O  
ATOM    793  N   SER A 169     -17.855   2.400   5.617  1.00  0.00           N  
ATOM    794  CA  SER A 169     -17.222   3.430   4.772  1.00  0.00           C  
ATOM    795  C   SER A 169     -18.229   4.480   4.309  1.00  0.00           C  
ATOM    796  O   SER A 169     -17.926   5.672   4.310  1.00  0.00           O  
ATOM    797  N   PHE A 170     -19.420   4.027   3.916  1.00  0.00           N  
ATOM    798  CA  PHE A 170     -20.503   4.925   3.544  1.00  0.00           C  
ATOM    799  C   PHE A 170     -21.001   5.678   4.753  1.00  0.00           C  
ATOM    800  O   PHE A 170     -21.162   6.889   4.697  1.00  0.00           O  
ATOM    801  N   VAL A 171     -21.245   4.942   5.840  1.00  0.00           N  
ATOM    802  CA  VAL A 171     -21.723   5.531   7.100  1.00  0.00           C  
ATOM    803  C   VAL A 171     -20.840   6.697   7.533  1.00  0.00           C  
ATOM    804  O   VAL A 171     -21.354   7.739   7.890  1.00  0.00           O  
ATOM    805  N   ILE A 172     -19.520   6.505   7.489  1.00  0.00           N  
ATOM    806  CA  ILE A 172     -18.559   7.565   7.830  1.00  0.00           C  
ATOM    807  C   ILE A 172     -18.514   8.680   6.785  1.00  0.00           C  
ATOM    808  O   ILE A 172     -18.768   9.836   7.107  1.00  0.00           O  
ATOM    809  CB  ILE A 172     -17.126   7.027   7.971  1.00  0.00           C  
ATOM    810  CG1 ILE A 172     -16.998   6.142   9.210  1.00  0.00           C  
ATOM    811  CG2 ILE A 172     -16.142   8.181   8.064  1.00  0.00           C  
ATOM    812  CD1 ILE A 172     -15.610   5.530   9.383  1.00  0.00           C  
ATOM    813  N   TYR A 173     -18.191   8.311   5.542  1.00  0.00           N  
ATOM    814  CA  TYR A 173     -18.001   9.273   4.438  1.00  0.00           C  
ATOM    815  C   TYR A 173     -19.228  10.112   4.136  1.00  0.00           C  
ATOM    816  O   TYR A 173     -19.112  11.331   3.979  1.00  0.00           O  
ATOM    817  N   MET A 174     -20.395   9.474   4.054  1.00  0.00           N  
ATOM    818  CA  MET A 174     -21.633  10.202   3.748  1.00  0.00           C  
ATOM    819  C   MET A 174     -22.030  11.160   4.861  1.00  0.00           C  
ATOM    820  O   MET A 174     -22.457  12.274   4.579  1.00  0.00           O  
ATOM    821  N   PHE A 175     -21.890  10.730   6.114  1.00  0.00           N  
ATOM    822  CA  PHE A 175     -22.266  11.570   7.250  1.00  0.00           C  
ATOM    823  C   PHE A 175     -21.283  12.742   7.442  1.00  0.00           C  
ATOM    824  O   PHE A 175     -21.695  13.822   7.863  1.00  0.00           O  
ATOM    825  N   VAL A 176     -19.998  12.537   7.137  1.00  0.00           N  
ATOM    826  CA  VAL A 176     -19.020  13.638   7.213  1.00  0.00           C  
ATOM    827  C   VAL A 176     -19.284  14.674   6.118  1.00  0.00           C  
ATOM    828  O   VAL A 176     -19.399  15.872   6.405  1.00  0.00           O  
ATOM    829  N   VAL A 177     -19.380  14.201   4.877  1.00  0.00           N  
ATOM    830  CA  VAL A 177     -19.591  15.081   3.713  1.00  0.00           C  
ATOM    831  C   VAL A 177     -20.972  15.757   3.665  1.00  0.00           C  
ATOM    832  O   VAL A 177     -21.071  16.933   3.317  1.00  0.00           O  
ATOM    833  CB  VAL A 177     -19.356  14.321   2.388  1.00  0.00           C  
ATOM    834  CG1 VAL A 177     -19.647  15.210   1.194  1.00  0.00           C  
ATOM    835  CG2 VAL A 177     -17.920  13.819   2.324  1.00  0.00           C  
ATOM    836  N   HIS A 178     -22.023  15.025   4.009  1.00  0.00           N  
ATOM    837  CA  HIS A 178     -23.377  15.585   3.972  1.00  0.00           C  
ATOM    838  C   HIS A 178     -23.720  16.457   5.165  1.00  0.00           C  
ATOM    839  O   HIS A 178     -24.437  17.437   4.995  1.00  0.00           O  
ATOM    840  N   PHE A 179     -23.216  16.103   6.356  1.00  0.00           N  
ATOM    841  CA  PHE A 179     -23.601  16.771   7.609  1.00  0.00           C  
ATOM    842  C   PHE A 179     -22.463  17.477   8.319  1.00  0.00           C  
ATOM    843  O   PHE A 179     -22.511  18.695   8.470  1.00  0.00           O  
ATOM    844  CB  PHE A 179     -24.254  15.753   8.552  1.00  0.00           C  
ATOM    845  CG  PHE A 179     -24.676  16.321   9.888  1.00  0.00           C  
ATOM    846  CD1 PHE A 179     -25.792  17.141   9.984  1.00  0.00           C  
ATOM    847  CD2 PHE A 179     -23.957  16.025  11.051  1.00  0.00           C  
ATOM    848  CE1 PHE A 179     -26.190  17.668  11.216  1.00  0.00           C  
ATOM    849  CE2 PHE A 179     -24.350  16.545  12.278  1.00  0.00           C  
ATOM    850  CZ  PHE A 179     -25.475  17.373  12.357  1.00  0.00           C  
ATOM    851  N   ILE A 180     -21.450  16.739   8.756  1.00  0.00           N  
ATOM    852  CA  ILE A 180     -20.386  17.351   9.593  1.00  0.00           C  
ATOM    853  C   ILE A 180     -19.583  18.463   8.941  1.00  0.00           C  
ATOM    854  O   ILE A 180     -19.222  19.422   9.625  1.00  0.00           O  
ATOM    855  N   ILE A 181     -19.304  18.351   7.645  1.00  0.00           N  
ATOM    856  CA  ILE A 181     -18.557  19.404   6.944  1.00  0.00           C  
ATOM    857  C   ILE A 181     -19.350  20.740   6.944  1.00  0.00           C  
ATOM    858  O   ILE A 181     -18.853  21.716   7.495  1.00  0.00           O  
ATOM    859  N   PRO A 182     -20.557  20.780   6.339  1.00  0.00           N  
ATOM    860  CA  PRO A 182     -21.304  22.033   6.379  1.00  0.00           C  
ATOM    861  C   PRO A 182     -21.721  22.509   7.793  1.00  0.00           C  
ATOM    862  O   PRO A 182     -21.917  23.707   7.967  1.00  0.00           O  
ATOM    863  CB  PRO A 182     -22.538  21.738   5.506  1.00  0.00           C  
ATOM    864  CG  PRO A 182     -22.687  20.307   5.514  1.00  0.00           C  
ATOM    865  CD  PRO A 182     -21.305  19.746   5.601  1.00  0.00           C  
ATOM    866  N   LEU A 183     -21.848  21.598   8.767  1.00  0.00           N  
ATOM    867  CA  LEU A 183     -22.178  21.965  10.159  1.00  0.00           C  
ATOM    868  C   LEU A 183     -21.034  22.723  10.815  1.00  0.00           C  
ATOM    869  O   LEU A 183     -21.248  23.765  11.404  1.00  0.00           O  
ATOM    870  CB  LEU A 183     -22.492  20.727  11.017  1.00  0.00           C  
ATOM    871  CG  LEU A 183     -22.759  20.906  12.537  1.00  0.00           C  
ATOM    872  CD1 LEU A 183     -24.102  21.571  12.759  1.00  0.00           C  
ATOM    873  CD2 LEU A 183     -22.691  19.558  13.306  1.00  0.00           C  
ATOM    874  N   ILE A 184     -19.826  22.183  10.711  1.00  0.00           N  
ATOM    875  CA  ILE A 184     -18.636  22.808  11.311  1.00  0.00           C  
ATOM    876  C   ILE A 184     -18.372  24.190  10.713  1.00  0.00           C  
ATOM    877  O   ILE A 184     -18.039  25.132  11.437  1.00  0.00           O  
ATOM    878  N   VAL A 185     -18.528  24.295   9.396  1.00  0.00           N  
ATOM    879  CA  VAL A 185     -18.372  25.561   8.690  1.00  0.00           C  
ATOM    880  C   VAL A 185     -19.423  26.574   9.162  1.00  0.00           C  
ATOM    881  O   VAL A 185     -19.075  27.692   9.502  1.00  0.00           O  
ATOM    882  N   ILE A 186     -20.692  26.159   9.171  1.00  0.00           N  
ATOM    883  CA  ILE A 186     -21.824  26.990   9.611  1.00  0.00           C  
ATOM    884  C   ILE A 186     -21.589  27.580  10.979  1.00  0.00           C  
ATOM    885  O   ILE A 186     -21.690  28.787  11.150  1.00  0.00           O  
ATOM    886  N   PHE A 187     -21.281  26.709  11.938  1.00  0.00           N  
ATOM    887  CA  PHE A 187     -21.029  27.111  13.319  1.00  0.00           C  
ATOM    888  C   PHE A 187     -19.847  28.077  13.424  1.00  0.00           C  
ATOM    889  O   PHE A 187     -19.960  29.124  14.061  1.00  0.00           O  
ATOM    890  N   PHE A 188     -18.724  27.724  12.802  1.00  0.00           N  
ATOM    891  CA  PHE A 188     -17.559  28.595  12.820  1.00  0.00           C  
ATOM    892  C   PHE A 188     -17.880  29.962  12.227  1.00  0.00           C  
ATOM    893  O   PHE A 188     -17.661  30.981  12.862  1.00  0.00           O  
ATOM    894  CB  PHE A 188     -16.394  27.992  12.054  1.00  0.00           C  
ATOM    895  CG  PHE A 188     -15.236  28.930  11.918  1.00  0.00           C  
ATOM    896  CD1 PHE A 188     -14.381  29.152  12.994  1.00  0.00           C  
ATOM    897  CD2 PHE A 188     -14.993  29.600  10.717  1.00  0.00           C  
ATOM    898  CE1 PHE A 188     -13.296  30.029  12.881  1.00  0.00           C  
ATOM    899  CE2 PHE A 188     -13.912  30.478  10.592  1.00  0.00           C  
ATOM    900  CZ  PHE A 188     -13.063  30.692  11.677  1.00  0.00           C  
ATOM    901  N   CYS A 189     -18.400  29.958  11.009  1.00  0.00           N  
ATOM    902  CA  CYS A 189     -18.693  31.202  10.299  1.00  0.00           C  
ATOM    903  C   CYS A 189     -19.739  32.039  11.007  1.00  0.00           C  
ATOM    904  O   CYS A 189     -19.547  33.238  11.123  1.00  0.00           O  
ATOM    905  N   TYR A 190     -20.822  31.428  11.479  1.00  0.00           N  
ATOM    906  CA  TYR A 190     -21.867  32.204  12.154  1.00  0.00           C  
ATOM    907  C   TYR A 190     -21.482  32.646  13.561  1.00  0.00           C  
ATOM    908  O   TYR A 190     -22.135  33.532  14.094  1.00  0.00           O  
ATOM    909  CB  TYR A 190     -23.216  31.482  12.201  1.00  0.00           C  
ATOM    910  CG  TYR A 190     -24.373  32.468  12.149  1.00  0.00           C  
ATOM    911  CD1 TYR A 190     -24.698  33.112  10.968  1.00  0.00           C  
ATOM    912  CD2 TYR A 190     -25.136  32.755  13.263  1.00  0.00           C  
ATOM    913  CE1 TYR A 190     -25.757  34.025  10.892  1.00  0.00           C  
ATOM    914  CE2 TYR A 190     -26.203  33.673  13.190  1.00  0.00           C  
ATOM    915  CZ  TYR A 190     -26.499  34.292  12.013  1.00  0.00           C  
ATOM    916  OH  TYR A 190     -27.544  35.187  11.958  1.00  0.00           O  
ATOM    917  N   GLY A 191     -20.451  32.053  14.170  1.00  0.00           N  
ATOM    918  CA  GLY A 191     -19.982  32.579  15.456  1.00  0.00           C  
ATOM    919  C   GLY A 191     -19.265  33.886  15.124  1.00  0.00           C  
ATOM    920  O   GLY A 191     -19.384  34.833  15.876  1.00  0.00           O  
ATOM    921  N   GLN A 192     -18.539  33.924  13.990  1.00  0.00           N  
ATOM    922  CA  GLN A 192     -17.878  35.164  13.507  1.00  0.00           C  
ATOM    923  C   GLN A 192     -18.847  36.268  13.102  1.00  0.00           C  
ATOM    924  O   GLN A 192     -18.485  37.440  13.144  1.00  0.00           O  
ATOM    925  N   LEU A 193     -20.065  35.898  12.705  1.00  0.00           N  
ATOM    926  CA  LEU A 193     -21.114  36.862  12.390  1.00  0.00           C  
ATOM    927  C   LEU A 193     -21.544  37.555  13.680  1.00  0.00           C  
ATOM    928  O   LEU A 193     -21.666  38.787  13.704  1.00  0.00           O  
ATOM    929  N   VAL A 194     -21.771  36.782  14.752  1.00  0.00           N  
ATOM    930  CA  VAL A 194     -22.115  37.388  16.054  1.00  0.00           C  
ATOM    931  C   VAL A 194     -21.020  38.303  16.562  1.00  0.00           C  
ATOM    932  O   VAL A 194     -21.324  39.411  16.970  1.00  0.00           O  
ATOM    933  N   PHE A 195     -19.766  37.854  16.534  1.00  0.00           N  
ATOM    934  CA  PHE A 195     -18.632  38.724  16.916  1.00  0.00           C  
ATOM    935  C   PHE A 195     -18.655  40.034  16.155  1.00  0.00           C  
ATOM    936  O   PHE A 195     -18.462  41.077  16.742  1.00  0.00           O  
ATOM    937  N   THR A 196     -18.892  39.969  14.839  1.00  0.00           N  
ATOM    938  CA  THR A 196     -18.986  41.187  14.026  1.00  0.00           C  
ATOM    939  C   THR A 196     -20.161  42.043  14.442  1.00  0.00           C  
ATOM    940  O   THR A 196     -19.987  43.221  14.670  1.00  0.00           O  
ATOM    941  N   VAL A 197     -21.336  41.439  14.537  1.00  0.00           N  
ATOM    942  CA  VAL A 197     -22.521  42.145  14.988  1.00  0.00           C  
ATOM    943  C   VAL A 197     -22.238  42.861  16.326  1.00  0.00           C  
ATOM    944  O   VAL A 197     -22.513  44.040  16.455  1.00  0.00           O  
ATOM    945  N   LYS A 198     -21.686  42.139  17.298  1.00  0.00           N  
ATOM    946  CA  LYS A 198     -21.345  42.716  18.619  1.00  0.00           C  
ATOM    947  C   LYS A 198     -20.374  43.880  18.510  1.00  0.00           C  
ATOM    948  O   LYS A 198     -20.498  44.860  19.238  1.00  0.00           O  
ATOM    949  CB  LYS A 198     -20.728  41.660  19.540  1.00  0.00           C  
ATOM    950  CG  LYS A 198     -20.673  42.077  21.027  1.00  0.00           C  
ATOM    951  CD  LYS A 198     -20.272  40.913  21.948  1.00  0.00           C  
ATOM    952  CE  LYS A 198     -20.366  41.295  23.457  1.00  0.00           C  
ATOM    953  NZ  LYS A 198     -19.211  42.084  23.975  1.00  0.00           N  
ATOM    954  N   GLU A 199     -19.419  43.749  17.591  1.00  0.00           N  
ATOM    955  CA  GLU A 199     -18.380  44.749  17.349  1.00  0.00           C  
ATOM    956  C   GLU A 199     -18.909  46.028  16.696  1.00  0.00           C  
ATOM    957  O   GLU A 199     -18.234  47.031  16.714  1.00  0.00           O  
ATOM    958  N   ALA A 200       0.000   0.000   0.000 -1.00  0.00           N  
ATOM    959  CA  ALA A 200       0.000   0.000   0.000 -1.00  0.00           C  
ATOM    960  C   ALA A 200       0.000   0.000   0.000 -1.00  0.00           C  
ATOM    961  O   ALA A 200       0.000   0.000   0.000 -1.00  0.00           O  
ATOM    962  N   ALA A 201       0.000   0.000   0.000 -1.00  0.00           N  
ATOM    963  CA  ALA A 201       0.000   0.000   0.000 -1.00  0.00           C  
ATOM    964  C   ALA A 201       0.000   0.000   0.000 -1.00  0.00           C  
ATOM    965  O   ALA A 201       0.000   0.000   0.000 -1.00  0.00           O  
ATOM    966  N   ALA A 202     -20.105  46.002  16.127  1.00  0.00           N  
ATOM    967  CA  ALA A 202     -20.718  47.217  15.562  1.00  0.00           C  
ATOM    968  C   ALA A 202     -21.324  48.107  16.630  1.00  0.00           C  
ATOM    969  O   ALA A 202     -21.550  49.299  16.388  1.00  0.00           O  
ATOM    970  N   GLN A 203     -21.594  47.546  17.804  1.00  0.00           N  
ATOM    971  CA  GLN A 203     -22.180  48.318  18.887  1.00  0.00           C  
ATOM    972  C   GLN A 203     -21.228  49.424  19.268  1.00  0.00           C  
ATOM    973  O   GLN A 203     -20.068  49.184  19.517  1.00  0.00           O  
ATOM    974  N   GLN A 204       0.000   0.000   0.000 -1.00  0.00           N  
ATOM    975  CA  GLN A 204       0.000   0.000   0.000 -1.00  0.00           C  
ATOM    976  C   GLN A 204       0.000   0.000   0.000 -1.00  0.00           C  
ATOM    977  O   GLN A 204       0.000   0.000   0.000 -1.00  0.00           O  
ATOM    978  N   GLN A 205     -31.183  46.163  18.186  1.00  0.00           N  
ATOM    979  CA  GLN A 205     -31.385  46.560  16.806  1.00  0.00           C  
ATOM    980  C   GLN A 205     -32.130  45.487  16.037  1.00  0.00           C  
ATOM    981  O   GLN A 205     -31.815  44.312  16.172  1.00  0.00           O  
ATOM    982  N   GLU A 206     -33.112  45.898  15.238  1.00  0.00           N  
ATOM    983  CA  GLU A 206     -33.870  44.973  14.350  1.00  0.00           C  
ATOM    984  C   GLU A 206     -32.973  44.007  13.566  1.00  0.00           C  
ATOM    985  O   GLU A 206     -33.274  42.829  13.463  1.00  0.00           O  
ATOM    986  N   SER A 207     -31.877  44.519  13.024  1.00  0.00           N  
ATOM    987  CA  SER A 207     -30.929  43.706  12.257  1.00  0.00           C  
ATOM    988  C   SER A 207     -30.232  42.665  13.125  1.00  0.00           C  
ATOM    989  O   SER A 207     -30.010  41.554  12.679  1.00  0.00           O  
ATOM    990  N   ALA A 208       0.000   0.000   0.000 -1.00  0.00           N  
ATOM    991  CA  ALA A 208       0.000   0.000   0.000 -1.00  0.00           C  
ATOM    992  C   ALA A 208       0.000   0.000   0.000 -1.00  0.00           C  
ATOM    993  O   ALA A 208       0.000   0.000   0.000 -1.00  0.00           O  
ATOM    994  N   THR A 209       0.000   0.000   0.000 -1.00  0.00           N  
ATOM    995  CA  THR A 209       0.000   0.000   0.000 -1.00  0.00           C  
ATOM    996  C   THR A 209       0.000   0.000   0.000 -1.00  0.00           C  
ATOM    997  O   THR A 209       0.000   0.000   0.000 -1.00  0.00           O  
ATOM    998  N   THR A 210       0.000   0.000   0.000 -1.00  0.00           N  
ATOM    999  CA  THR A 210       0.000   0.000   0.000 -1.00  0.00           C  
ATOM   1000  C   THR A 210       0.000   0.000   0.000 -1.00  0.00           C  
ATOM   1001  O   THR A 210       0.000   0.000   0.000 -1.00  0.00           O  
ATOM   1002  N   GLN A 211     -29.891  43.023  14.366  1.00  0.00           N  
ATOM   1003  CA  GLN A 211     -29.274  42.065  15.287  1.00  0.00           C  
ATOM   1004  C   GLN A 211     -30.290  41.039  15.757  1.00  0.00           C  
ATOM   1005  O   GLN A 211     -29.946  39.856  15.882  1.00  0.00           O  
ATOM   1006  N   LYS A 212     -31.526  41.477  16.014  1.00  0.00           N  
ATOM   1007  CA  LYS A 212     -32.619  40.536  16.296  1.00  0.00           C  
ATOM   1008  C   LYS A 212     -32.761  39.521  15.146  1.00  0.00           C  
ATOM   1009  O   LYS A 212     -32.861  38.328  15.394  1.00  0.00           O  
ATOM   1010  CB  LYS A 212     -33.948  41.247  16.519  1.00  0.00           C  
ATOM   1011  CG  LYS A 212     -33.987  42.127  17.773  1.00  0.00           C  
ATOM   1012  CD  LYS A 212     -35.412  42.556  18.088  1.00  0.00           C  
ATOM   1013  CE  LYS A 212     -35.487  43.405  19.345  1.00  0.00           C  
ATOM   1014  NZ  LYS A 212     -35.017  42.669  20.545  1.00  0.00           N  
ATOM   1015  N   ALA A 213     -32.764  40.009  13.897  1.00  0.00           N  
ATOM   1016  CA  ALA A 213     -32.855  39.121  12.713  1.00  0.00           C  
ATOM   1017  C   ALA A 213     -31.731  38.111  12.727  1.00  0.00           C  
ATOM   1018  O   ALA A 213     -31.975  36.946  12.466  1.00  0.00           O  
ATOM   1019  CB  ALA A 213     -32.855  39.918  11.399  1.00  0.00           C  
ATOM   1020  N   GLU A 214       0.000   0.000   0.000 -1.00  0.00           N  
ATOM   1021  CA  GLU A 214       0.000   0.000   0.000 -1.00  0.00           C  
ATOM   1022  C   GLU A 214       0.000   0.000   0.000 -1.00  0.00           C  
ATOM   1023  O   GLU A 214       0.000   0.000   0.000 -1.00  0.00           O  
ATOM   1024  N   LYS A 215       0.000   0.000   0.000 -1.00  0.00           N  
ATOM   1025  CA  LYS A 215       0.000   0.000   0.000 -1.00  0.00           C  
ATOM   1026  C   LYS A 215       0.000   0.000   0.000 -1.00  0.00           C  
ATOM   1027  O   LYS A 215       0.000   0.000   0.000 -1.00  0.00           O  
ATOM   1028  N   GLU A 216       0.000   0.000   0.000 -1.00  0.00           N  
ATOM   1029  CA  GLU A 216       0.000   0.000   0.000 -1.00  0.00           C  
ATOM   1030  C   GLU A 216       0.000   0.000   0.000 -1.00  0.00           C  
ATOM   1031  O   GLU A 216       0.000   0.000   0.000 -1.00  0.00           O  
ATOM   1032  N   VAL A 217       0.000   0.000   0.000 -1.00  0.00           N  
ATOM   1033  CA  VAL A 217       0.000   0.000   0.000 -1.00  0.00           C  
ATOM   1034  C   VAL A 217       0.000   0.000   0.000 -1.00  0.00           C  
ATOM   1035  O   VAL A 217       0.000   0.000   0.000 -1.00  0.00           O  
ATOM   1036  N   THR A 218     -30.502  38.548  13.034  1.00  0.00           N  
ATOM   1037  CA  THR A 218     -29.359  37.599  13.151  1.00  0.00           C  
ATOM   1038  C   THR A 218     -29.561  36.513  14.240  1.00  0.00           C  
ATOM   1039  O   THR A 218     -29.137  35.367  14.051  1.00  0.00           O  
ATOM   1040  N   ARG A 219     -30.195  36.864  15.358  1.00  0.00           N  
ATOM   1041  CA  ARG A 219     -30.509  35.866  16.403  1.00  0.00           C  
ATOM   1042  C   ARG A 219     -31.512  34.845  15.857  1.00  0.00           C  
ATOM   1043  O   ARG A 219     -31.346  33.663  16.083  1.00  0.00           O  
ATOM   1044  N   MET A 220     -32.541  35.313  15.139  1.00  0.00           N  
ATOM   1045  CA  MET A 220     -33.525  34.414  14.487  1.00  0.00           C  
ATOM   1046  C   MET A 220     -32.827  33.369  13.651  1.00  0.00           C  
ATOM   1047  O   MET A 220     -33.082  32.191  13.826  1.00  0.00           O  
ATOM   1048  N   VAL A 221     -31.950  33.800  12.754  1.00  0.00           N  
ATOM   1049  CA  VAL A 221     -31.183  32.862  11.925  1.00  0.00           C  
ATOM   1050  C   VAL A 221     -30.330  31.927  12.779  1.00  0.00           C  
ATOM   1051  O   VAL A 221     -30.279  30.721  12.524  1.00  0.00           O  
ATOM   1052  N   ILE A 222     -29.663  32.476  13.797  1.00  0.00           N  
ATOM   1053  CA  ILE A 222     -28.890  31.661  14.740  1.00  0.00           C  
ATOM   1054  C   ILE A 222     -29.740  30.605  15.422  1.00  0.00           C  
ATOM   1055  O   ILE A 222     -29.247  29.515  15.743  1.00  0.00           O  
ATOM   1056  N   ILE A 223     -31.017  30.921  15.645  1.00  0.00           N  
ATOM   1057  CA  ILE A 223     -31.955  29.987  16.286  1.00  0.00           C  
ATOM   1058  C   ILE A 223     -32.354  28.862  15.334  1.00  0.00           C  
ATOM   1059  O   ILE A 223     -32.540  27.720  15.768  1.00  0.00           O  
ATOM   1060  CB  ILE A 223     -33.202  30.721  16.866  1.00  0.00           C  
ATOM   1061  CG1 ILE A 223     -32.797  31.558  18.081  1.00  0.00           C  
ATOM   1062  CG2 ILE A 223     -34.275  29.747  17.287  1.00  0.00           C  
ATOM   1063  CD1 ILE A 223     -33.970  32.239  18.788  1.00  0.00           C  
ATOM   1064  N   MET A 224     -32.481  29.188  14.048  1.00  0.00           N  
ATOM   1065  CA  MET A 224     -32.787  28.208  13.010  1.00  0.00           C  
ATOM   1066  C   MET A 224     -31.630  27.225  12.931  1.00  0.00           C  
ATOM   1067  O   MET A 224     -31.833  26.004  12.877  1.00  0.00           O  
ATOM   1068  N   VAL A 225     -30.412  27.761  12.933  1.00  0.00           N  
ATOM   1069  CA  VAL A 225     -29.206  26.942  12.826  1.00  0.00           C  
ATOM   1070  C   VAL A 225     -29.019  26.044  14.018  1.00  0.00           C  
ATOM   1071  O   VAL A 225     -28.798  24.844  13.852  1.00  0.00           O  
ATOM   1072  N   ILE A 226     -29.112  26.625  15.214  1.00  0.00           N  
ATOM   1073  CA  ILE A 226     -28.937  25.880  16.463  1.00  0.00           C  
ATOM   1074  C   ILE A 226     -29.970  24.785  16.660  1.00  0.00           C  
ATOM   1075  O   ILE A 226     -29.640  23.694  17.120  1.00  0.00           O  
ATOM   1076  N   ALA A 227     -31.219  25.084  16.309  1.00  0.00           N  
ATOM   1077  CA  ALA A 227     -32.309  24.123  16.408  1.00  0.00           C  
ATOM   1078  C   ALA A 227     -32.057  22.935  15.492  1.00  0.00           C  
ATOM   1079  O   ALA A 227     -32.190  21.801  15.923  1.00  0.00           O  
ATOM   1080  N   PHE A 228     -31.694  23.205  14.237  1.00  0.00           N  
ATOM   1081  CA  PHE A 228     -31.347  22.147  13.279  1.00  0.00           C  
ATOM   1082  C   PHE A 228     -30.221  21.282  13.817  1.00  0.00           C  
ATOM   1083  O   PHE A 228     -30.266  20.069  13.697  1.00  0.00           O  
ATOM   1084  CB  PHE A 228     -30.917  22.731  11.930  1.00  0.00           C  
ATOM   1085  CG  PHE A 228     -30.691  21.679  10.853  1.00  0.00           C  
ATOM   1086  CD1 PHE A 228     -31.723  21.314   9.995  1.00  0.00           C  
ATOM   1087  CD2 PHE A 228     -29.460  21.064  10.706  1.00  0.00           C  
ATOM   1088  CE1 PHE A 228     -31.526  20.343   8.997  1.00  0.00           C  
ATOM   1089  CE2 PHE A 228     -29.254  20.097   9.720  1.00  0.00           C  
ATOM   1090  CZ  PHE A 228     -30.297  19.737   8.857  1.00  0.00           C  
ATOM   1091  N   LEU A 229     -29.214  21.923  14.406  1.00  0.00           N  
ATOM   1092  CA  LEU A 229     -28.058  21.218  14.945  1.00  0.00           C  
ATOM   1093  C   LEU A 229     -28.460  20.311  16.078  1.00  0.00           C  
ATOM   1094  O   LEU A 229     -28.105  19.152  16.073  1.00  0.00           O  
ATOM   1095  N   ILE A 230     -29.203  20.844  17.041  1.00  0.00           N  
ATOM   1096  CA  ILE A 230     -29.636  20.065  18.204  1.00  0.00           C  
ATOM   1097  C   ILE A 230     -30.578  18.920  17.845  1.00  0.00           C  
ATOM   1098  O   ILE A 230     -30.560  17.886  18.500  1.00  0.00           O  
ATOM   1099  N   CYS A 231     -31.395  19.108  16.806  1.00  0.00           N  
ATOM   1100  CA  CYS A 231     -32.341  18.073  16.367  1.00  0.00           C  
ATOM   1101  C   CYS A 231     -31.677  16.920  15.620  1.00  0.00           C  
ATOM   1102  O   CYS A 231     -32.095  15.782  15.783  1.00  0.00           O  
ATOM   1103  CB  CYS A 231     -33.462  18.678  15.513  1.00  0.00           C  
ATOM   1104  SG  CYS A 231     -34.727  19.541  16.511  1.00  0.00           S  
ATOM   1105  N   TRP A 232     -30.657  17.219  14.810  1.00  0.00           N  
ATOM   1106  CA  TRP A 232     -29.938  16.192  14.020  1.00  0.00           C  
ATOM   1107  C   TRP A 232     -28.635  15.671  14.635  1.00  0.00           C  
ATOM   1108  O   TRP A 232     -28.250  14.544  14.330  1.00  0.00           O  
ATOM   1109  CB  TRP A 232     -29.641  16.703  12.599  1.00  0.00           C  
ATOM   1110  CG  TRP A 232     -30.853  16.738  11.766  1.00  0.00           C  
ATOM   1111  CD1 TRP A 232     -31.543  17.832  11.381  1.00  0.00           C  
ATOM   1112  CD2 TRP A 232     -31.533  15.613  11.212  1.00  0.00           C  
ATOM   1113  CE2 TRP A 232     -32.636  16.107  10.496  1.00  0.00           C  
ATOM   1114  CE3 TRP A 232     -31.314  14.228  11.254  1.00  0.00           C  
ATOM   1115  CZ2 TRP A 232     -33.523  15.274   9.822  1.00  0.00           C  
ATOM   1116  CZ3 TRP A 232     -32.202  13.391  10.581  1.00  0.00           C  
ATOM   1117  CH2 TRP A 232     -33.291  13.920   9.875  1.00  0.00           C  
ATOM   1118  NE1 TRP A 232     -32.621  17.469  10.614  1.00  0.00           N  
ATOM   1119  N   LEU A 233     -27.958  16.454  15.474  1.00  0.00           N  
ATOM   1120  CA  LEU A 233     -26.645  16.020  16.001  1.00  0.00           C  
ATOM   1121  C   LEU A 233     -26.669  14.651  16.667  1.00  0.00           C  
ATOM   1122  O   LEU A 233     -25.822  13.834  16.347  1.00  0.00           O  
ATOM   1123  CB  LEU A 233     -26.019  17.049  16.953  1.00  0.00           C  
ATOM   1124  CG  LEU A 233     -24.542  16.884  17.277  1.00  0.00           C  
ATOM   1125  CD1 LEU A 233     -23.682  16.964  16.013  1.00  0.00           C  
ATOM   1126  CD2 LEU A 233     -24.130  17.956  18.279  1.00  0.00           C  
ATOM   1127  N   PRO A 234     -27.627  14.395  17.583  1.00  0.00           N  
ATOM   1128  CA  PRO A 234     -27.682  13.074  18.227  1.00  0.00           C  
ATOM   1129  C   PRO A 234     -27.767  11.903  17.248  1.00  0.00           C  
ATOM   1130  O   PRO A 234     -27.052  10.906  17.406  1.00  0.00           O  
ATOM   1131  CB  PRO A 234     -28.979  13.140  19.057  1.00  0.00           C  
ATOM   1132  CG  PRO A 234     -29.207  14.546  19.305  1.00  0.00           C  
ATOM   1133  CD  PRO A 234     -28.701  15.269  18.091  1.00  0.00           C  
ATOM   1134  N   TYR A 235     -28.641  12.042  16.255  1.00  0.00           N  
ATOM   1135  CA  TYR A 235     -28.807  11.038  15.217  1.00  0.00           C  
ATOM   1136  C   TYR A 235     -27.479  10.746  14.519  1.00  0.00           C  
ATOM   1137  O   TYR A 235     -27.072   9.576  14.412  1.00  0.00           O  
ATOM   1138  N   ALA A 236     -26.818  11.811  14.052  1.00  0.00           N  
ATOM   1139  CA  ALA A 236     -25.522  11.686  13.347  1.00  0.00           C  
ATOM   1140  C   ALA A 236     -24.346  11.254  14.222  1.00  0.00           C  
ATOM   1141  O   ALA A 236     -23.386  10.677  13.697  1.00  0.00           O  
ATOM   1142  N   GLY A 237     -24.404  11.522  15.528  1.00  0.00           N  
ATOM   1143  CA  GLY A 237     -23.391  11.003  16.454  1.00  0.00           C  
ATOM   1144  C   GLY A 237     -23.517   9.476  16.516  1.00  0.00           C  
ATOM   1145  O   GLY A 237     -22.507   8.765  16.534  1.00  0.00           O  
ATOM   1146  N   VAL A 238     -24.757   8.984  16.545  1.00  0.00           N  
ATOM   1147  CA  VAL A 238     -25.023   7.539  16.619  1.00  0.00           C  
ATOM   1148  C   VAL A 238     -24.586   6.782  15.340  1.00  0.00           C  
ATOM   1149  O   VAL A 238     -24.192   5.619  15.426  1.00  0.00           O  
ATOM   1150  CB  VAL A 238     -26.505   7.253  16.998  1.00  0.00           C  
ATOM   1151  CG1 VAL A 238     -26.814   5.775  16.915  1.00  0.00           C  
ATOM   1152  CG2 VAL A 238     -26.781   7.774  18.427  1.00  0.00           C  
ATOM   1153  N   ALA A 239     -24.651   7.431  14.176  1.00  0.00           N  
ATOM   1154  CA  ALA A 239     -24.112   6.835  12.936  1.00  0.00           C  
ATOM   1155  C   ALA A 239     -22.641   6.495  13.085  1.00  0.00           C  
ATOM   1156  O   ALA A 239     -22.206   5.409  12.709  1.00  0.00           O  
ATOM   1157  N   PHE A 240     -21.887   7.435  13.639  1.00  0.00           N  
ATOM   1158  CA  PHE A 240     -20.451   7.272  13.833  1.00  0.00           C  
ATOM   1159  C   PHE A 240     -20.156   6.296  14.963  1.00  0.00           C  
ATOM   1160  O   PHE A 240     -19.288   5.437  14.807  1.00  0.00           O  
ATOM   1161  N   TYR A 241     -20.872   6.426  16.088  1.00  0.00           N  
ATOM   1162  CA  TYR A 241     -20.735   5.484  17.234  1.00  0.00           C  
ATOM   1163  C   TYR A 241     -20.932   4.029  16.782  1.00  0.00           C  
ATOM   1164  O   TYR A 241     -20.224   3.142  17.243  1.00  0.00           O  
ATOM   1165  N   ILE A 242     -21.890   3.805  15.878  1.00  0.00           N  
ATOM   1166  CA  ILE A 242     -22.128   2.462  15.311  1.00  0.00           C  
ATOM   1167  C   ILE A 242     -21.079   1.977  14.297  1.00  0.00           C  
ATOM   1168  O   ILE A 242     -21.022   0.785  13.996  1.00  0.00           O  
ATOM   1169  N   PHE A 243     -20.267   2.893  13.781  1.00  0.00           N  
ATOM   1170  CA  PHE A 243     -19.118   2.535  12.948  1.00  0.00           C  
ATOM   1171  C   PHE A 243     -17.993   2.051  13.878  1.00  0.00           C  
ATOM   1172  O   PHE A 243     -17.220   1.165  13.505  1.00  0.00           O  
ATOM   1173  N   THR A 244     -17.912   2.636  15.082  1.00  0.00           N  
ATOM   1174  CA  THR A 244     -16.930   2.236  16.097  1.00  0.00           C  
ATOM   1175  C   THR A 244     -17.351   0.886  16.688  1.00  0.00           C  
ATOM   1176  O   THR A 244     -16.612  -0.099  16.597  1.00  0.00           O  
ATOM   1177  N   HIS A 245     -18.542   0.864  17.290  1.00  0.00           N  
ATOM   1178  CA  HIS A 245     -19.132  -0.345  17.862  1.00  0.00           C  
ATOM   1179  C   HIS A 245     -20.619  -0.354  17.524  1.00  0.00           C  
ATOM   1180  O   HIS A 245     -21.368   0.466  18.040  1.00  0.00           O  
ATOM   1181  N   GLN A 246       0.000   0.000   0.000 -1.00  0.00           N  
ATOM   1182  CA  GLN A 246       0.000   0.000   0.000 -1.00  0.00           C  
ATOM   1183  C   GLN A 246       0.000   0.000   0.000 -1.00  0.00           C  
ATOM   1184  O   GLN A 246       0.000   0.000   0.000 -1.00  0.00           O  
ATOM   1185  N   GLY A 247       0.000   0.000   0.000 -1.00  0.00           N  
ATOM   1186  CA  GLY A 247       0.000   0.000   0.000 -1.00  0.00           C  
ATOM   1187  C   GLY A 247       0.000   0.000   0.000 -1.00  0.00           C  
ATOM   1188  O   GLY A 247       0.000   0.000   0.000 -1.00  0.00           O  
ATOM   1189  N   SER A 248     -21.035  -1.282  16.662  1.00  0.00           N  
ATOM   1190  CA  SER A 248     -22.420  -1.357  16.206  1.00  0.00           C  
ATOM   1191  C   SER A 248     -23.306  -1.994  17.284  1.00  0.00           C  
ATOM   1192  O   SER A 248     -22.818  -2.756  18.121  1.00  0.00           O  
ATOM   1193  N   ASP A 249     -24.601  -1.661  17.248  1.00  0.00           N  
ATOM   1194  CA  ASP A 249     -25.633  -2.196  18.177  1.00  0.00           C  
ATOM   1195  C   ASP A 249     -25.536  -1.740  19.656  1.00  0.00           C  
ATOM   1196  O   ASP A 249     -26.220  -2.290  20.520  1.00  0.00           O  
ATOM   1197  N   PHE A 250     -32.317  -0.069  18.496  1.00  0.00           N  
ATOM   1198  CA  PHE A 250     -32.950   0.369  17.249  1.00  0.00           C  
ATOM   1199  C   PHE A 250     -34.024   1.432  17.501  1.00  0.00           C  
ATOM   1200  O   PHE A 250     -34.122   2.399  16.751  1.00  0.00           O  
ATOM   1201  N   GLY A 251     -34.813   1.237  18.553  1.00  0.00           N  
ATOM   1202  CA  GLY A 251     -35.888   2.166  18.928  1.00  0.00           C  
ATOM   1203  C   GLY A 251     -35.388   3.534  19.354  1.00  0.00           C  
ATOM   1204  O   GLY A 251     -36.083   4.526  19.156  1.00  0.00           O  
ATOM   1205  N   PRO A 252       0.000   0.000   0.000 -1.00  0.00           N  
ATOM   1206  CA  PRO A 252       0.000   0.000   0.000 -1.00  0.00           C  
ATOM   1207  C   PRO A 252       0.000   0.000   0.000 -1.00  0.00           C  
ATOM   1208  O   PRO A 252       0.000   0.000   0.000 -1.00  0.00           O  
ATOM   1209  N   ILE A 253       0.000   0.000   0.000 -1.00  0.00           N  
ATOM   1210  CA  ILE A 253       0.000   0.000   0.000 -1.00  0.00           C  
ATOM   1211  C   ILE A 253       0.000   0.000   0.000 -1.00  0.00           C  
ATOM   1212  O   ILE A 253       0.000   0.000   0.000 -1.00  0.00           O  
ATOM   1213  N   PHE A 254     -34.191   3.586  19.938  1.00  0.00           N  
ATOM   1214  CA  PHE A 254     -33.579   4.864  20.314  1.00  0.00           C  
ATOM   1215  C   PHE A 254     -33.126   5.563  19.040  1.00  0.00           C  
ATOM   1216  O   PHE A 254     -33.415   6.740  18.854  1.00  0.00           O  
ATOM   1217  N   MET A 255     -32.423   4.833  18.177  1.00  0.00           N  
ATOM   1218  CA  MET A 255     -31.955   5.366  16.892  1.00  0.00           C  
ATOM   1219  C   MET A 255     -33.106   5.892  16.025  1.00  0.00           C  
ATOM   1220  O   MET A 255     -32.981   6.951  15.414  1.00  0.00           O  
ATOM   1221  N   THR A 256     -34.214   5.152  15.979  1.00  0.00           N  
ATOM   1222  CA  THR A 256     -35.412   5.593  15.251  1.00  0.00           C  
ATOM   1223  C   THR A 256     -35.959   6.873  15.863  1.00  0.00           C  
ATOM   1224  O   THR A 256     -36.272   7.798  15.139  1.00  0.00           O  
ATOM   1225  N   ILE A 257     -36.067   6.917  17.195  1.00  0.00           N  
ATOM   1226  CA  ILE A 257     -36.561   8.109  17.895  1.00  0.00           C  
ATOM   1227  C   ILE A 257     -35.682   9.324  17.619  1.00  0.00           C  
ATOM   1228  O   ILE A 257     -36.208  10.416  17.414  1.00  0.00           O  
ATOM   1229  N   PRO A 258     -34.358   9.142  17.612  1.00  0.00           N  
ATOM   1230  CA  PRO A 258     -33.436  10.249  17.271  1.00  0.00           C  
ATOM   1231  C   PRO A 258     -33.611  10.744  15.829  1.00  0.00           C  
ATOM   1232  O   PRO A 258     -33.346  11.904  15.546  1.00  0.00           O  
ATOM   1233  N   ALA A 259     -34.053   9.862  14.932  1.00  0.00           N  
ATOM   1234  CA  ALA A 259     -34.337  10.228  13.551  1.00  0.00           C  
ATOM   1235  C   ALA A 259     -35.602  11.076  13.491  1.00  0.00           C  
ATOM   1236  O   ALA A 259     -35.654  12.057  12.741  1.00  0.00           O  
ATOM   1237  N   PHE A 260     -36.614  10.702  14.275  1.00  0.00           N  
ATOM   1238  CA  PHE A 260     -37.880  11.461  14.327  1.00  0.00           C  
ATOM   1239  C   PHE A 260     -37.748  12.844  14.967  1.00  0.00           C  
ATOM   1240  O   PHE A 260     -38.556  13.726  14.676  1.00  0.00           O  
ATOM   1241  N   PHE A 261     -36.742  13.024  15.822  1.00  0.00           N  
ATOM   1242  CA  PHE A 261     -36.411  14.336  16.368  1.00  0.00           C  
ATOM   1243  C   PHE A 261     -35.847  15.185  15.213  1.00  0.00           C  
ATOM   1244  O   PHE A 261     -36.108  16.396  15.114  1.00  0.00           O  
ATOM   1245  N   ALA A 262     -35.072  14.536  14.350  1.00  0.00           N  
ATOM   1246  CA  ALA A 262     -34.603  15.150  13.118  1.00  0.00           C  
ATOM   1247  C   ALA A 262     -35.780  15.520  12.237  1.00  0.00           C  
ATOM   1248  O   ALA A 262     -35.913  16.673  11.866  1.00  0.00           O  
ATOM   1249  N   LYS A 263     -36.634  14.545  11.909  1.00  0.00           N  
ATOM   1250  CA  LYS A 263     -37.825  14.800  11.050  1.00  0.00           C  
ATOM   1251  C   LYS A 263     -38.668  15.970  11.526  1.00  0.00           C  
ATOM   1252  O   LYS A 263     -38.949  16.889  10.754  1.00  0.00           O  
ATOM   1253  N   THR A 264     -39.057  15.910  12.801  1.00  0.00           N  
ATOM   1254  CA  THR A 264     -39.872  16.934  13.466  1.00  0.00           C  
ATOM   1255  C   THR A 264     -39.316  18.355  13.330  1.00  0.00           C  
ATOM   1256  O   THR A 264     -40.086  19.311  13.253  1.00  0.00           O  
ATOM   1257  N   SER A 265     -37.988  18.491  13.296  1.00  0.00           N  
ATOM   1258  CA  SER A 265     -37.342  19.793  13.078  1.00  0.00           C  
ATOM   1259  C   SER A 265     -37.882  20.548  11.857  1.00  0.00           C  
ATOM   1260  O   SER A 265     -37.912  21.779  11.844  1.00  0.00           O  
ATOM   1261  N   ALA A 266     -38.308  19.798  10.836  1.00  0.00           N  
ATOM   1262  CA  ALA A 266     -38.951  20.365   9.640  1.00  0.00           C  
ATOM   1263  C   ALA A 266     -40.218  21.194   9.925  1.00  0.00           C  
ATOM   1264  O   ALA A 266     -40.670  21.930   9.046  1.00  0.00           O  
ATOM   1265  N   VAL A 267     -40.782  21.078  11.133  1.00  0.00           N  
ATOM   1266  CA  VAL A 267     -41.934  21.857  11.544  1.00  0.00           C  
ATOM   1267  C   VAL A 267     -41.642  23.110  12.350  1.00  0.00           C  
ATOM   1268  O   VAL A 267     -42.562  23.884  12.581  1.00  0.00           O  
ATOM   1269  N   TYR A 268     -40.391  23.328  12.777  1.00  0.00           N  
ATOM   1270  CA  TYR A 268     -40.076  24.440  13.706  1.00  0.00           C  
ATOM   1271  C   TYR A 268     -39.761  25.780  13.112  1.00  0.00           C  
ATOM   1272  O   TYR A 268     -40.178  26.799  13.680  1.00  0.00           O  
ATOM   1273  N   ASN A 269     -39.040  25.807  11.996  1.00  0.00           N  
ATOM   1274  CA  ASN A 269     -38.637  27.082  11.381  1.00  0.00           C  
ATOM   1275  C   ASN A 269     -39.785  28.061  11.142  1.00  0.00           C  
ATOM   1276  O   ASN A 269     -39.620  29.237  11.440  1.00  0.00           O  
ATOM   1277  CB  ASN A 269     -37.866  26.856  10.087  1.00  0.00           C  
ATOM   1278  CG  ASN A 269     -36.531  26.208  10.315  1.00  0.00           C  
ATOM   1279  ND2 ASN A 269     -35.791  25.989   9.229  1.00  0.00           N  
ATOM   1280  OD1 ASN A 269     -36.158  25.901  11.455  1.00  0.00           O  
ATOM   1281  N   PRO A 270     -40.941  27.582  10.609  1.00  0.00           N  
ATOM   1282  CA  PRO A 270     -42.088  28.479  10.469  1.00  0.00           C  
ATOM   1283  C   PRO A 270     -42.469  29.179  11.779  1.00  0.00           C  
ATOM   1284  O   PRO A 270     -42.795  30.367  11.751  1.00  0.00           O  
ATOM   1285  CB  PRO A 270     -43.200  27.542   9.997  1.00  0.00           C  
ATOM   1286  CG  PRO A 270     -42.474  26.473   9.266  1.00  0.00           C  
ATOM   1287  CD  PRO A 270     -41.271  26.232  10.104  1.00  0.00           C  
ATOM   1288  N   VAL A 271     -42.426  28.454  12.899  1.00  0.00           N  
ATOM   1289  CA  VAL A 271     -42.689  29.050  14.233  1.00  0.00           C  
ATOM   1290  C   VAL A 271     -41.580  30.013  14.651  1.00  0.00           C  
ATOM   1291  O   VAL A 271     -41.851  31.053  15.230  1.00  0.00           O  
ATOM   1292  N   ILE A 272     -40.334  29.656  14.355  1.00  0.00           N  
ATOM   1293  CA  ILE A 272     -39.186  30.504  14.689  1.00  0.00           C  
ATOM   1294  C   ILE A 272     -39.244  31.830  13.907  1.00  0.00           C  
ATOM   1295  O   ILE A 272     -38.791  32.850  14.407  1.00  0.00           O  
ATOM   1296  CB  ILE A 272     -37.837  29.776  14.433  1.00  0.00           C  
ATOM   1297  CG1 ILE A 272     -37.701  28.520  15.328  1.00  0.00           C  
ATOM   1298  CG2 ILE A 272     -36.654  30.701  14.689  1.00  0.00           C  
ATOM   1299  CD1 ILE A 272     -36.611  27.536  14.870  1.00  0.00           C  
ATOM   1300  N   TYR A 273     -39.803  31.815  12.690  1.00  0.00           N  
ATOM   1301  CA  TYR A 273     -39.934  33.054  11.884  1.00  0.00           C  
ATOM   1302  C   TYR A 273     -40.978  34.017  12.416  1.00  0.00           C  
ATOM   1303  O   TYR A 273     -40.991  35.153  11.992  1.00  0.00           O  
ATOM   1304  CB  TYR A 273     -40.242  32.772  10.409  1.00  0.00           C  
ATOM   1305  CG  TYR A 273     -39.240  31.893   9.701  1.00  0.00           C  
ATOM   1306  CD1 TYR A 273     -39.666  30.889   8.847  1.00  0.00           C  
ATOM   1307  CD2 TYR A 273     -37.865  32.057   9.885  1.00  0.00           C  
ATOM   1308  CE1 TYR A 273     -38.764  30.077   8.194  1.00  0.00           C  
ATOM   1309  CE2 TYR A 273     -36.961  31.248   9.236  1.00  0.00           C  
ATOM   1310  CZ  TYR A 273     -37.423  30.258   8.389  1.00  0.00           C  
ATOM   1311  OH  TYR A 273     -36.541  29.451   7.742  1.00  0.00           O  
ATOM   1312  N   ILE A 274     -41.848  33.582  13.332  1.00  0.00           N  
ATOM   1313  CA  ILE A 274     -42.782  34.496  13.999  1.00  0.00           C  
ATOM   1314  C   ILE A 274     -42.064  35.537  14.905  1.00  0.00           C  
ATOM   1315  O   ILE A 274     -42.684  36.508  15.330  1.00  0.00           O  
ATOM   1316  N   MET A 275       0.000   0.000   0.000 -1.00  0.00           N  
ATOM   1317  CA  MET A 275       0.000   0.000   0.000 -1.00  0.00           C  
ATOM   1318  C   MET A 275       0.000   0.000   0.000 -1.00  0.00           C  
ATOM   1319  O   MET A 275       0.000   0.000   0.000 -1.00  0.00           O  
ATOM   1320  N   MET A 276     -40.770  35.320  15.191  1.00  0.00           N  
ATOM   1321  CA  MET A 276     -39.919  36.324  15.832  1.00  0.00           C  
ATOM   1322  C   MET A 276     -39.781  37.596  14.984  1.00  0.00           C  
ATOM   1323  O   MET A 276     -39.581  38.680  15.524  1.00  0.00           O  
ATOM   1324  N   ASN A 277     -39.885  37.449  13.659  1.00  0.00           N  
ATOM   1325  CA  ASN A 277     -39.788  38.574  12.743  1.00  0.00           C  
ATOM   1326  C   ASN A 277     -41.107  39.324  12.711  1.00  0.00           C  
ATOM   1327  O   ASN A 277     -42.151  38.687  12.597  1.00  0.00           O  
ATOM   1328  N   LYS A 278     -41.076  40.675  12.814  1.00  0.00           N  
ATOM   1329  CA  LYS A 278     -42.339  41.415  12.685  1.00  0.00           C  
ATOM   1330  C   LYS A 278     -42.905  41.369  11.253  1.00  0.00           C  
ATOM   1331  O   LYS A 278     -44.103  41.466  11.079  1.00  0.00           O  
ATOM   1332  N   GLN A 279     -42.031  41.216  10.256  1.00  0.00           N  
ATOM   1333  CA  GLN A 279     -42.440  41.127   8.854  1.00  0.00           C  
ATOM   1334  C   GLN A 279     -43.160  39.831   8.516  1.00  0.00           C  
ATOM   1335  O   GLN A 279     -44.180  39.865   7.824  1.00  0.00           O  
ATOM   1336  N   PHE A 280     -42.638  38.697   8.992  1.00  0.00           N  
ATOM   1337  CA  PHE A 280     -43.306  37.387   8.759  1.00  0.00           C  
ATOM   1338  C   PHE A 280     -44.596  37.298   9.525  1.00  0.00           C  
ATOM   1339  O   PHE A 280     -45.583  36.811   9.006  1.00  0.00           O  
ATOM   1340  CB  PHE A 280     -42.419  36.206   9.142  1.00  0.00           C  
ATOM   1341  CG  PHE A 280     -41.421  35.848   8.099  1.00  0.00           C  
ATOM   1342  CD1 PHE A 280     -40.184  36.470   8.064  1.00  0.00           C  
ATOM   1343  CD2 PHE A 280     -41.719  34.884   7.141  1.00  0.00           C  
ATOM   1344  CE1 PHE A 280     -39.251  36.138   7.092  1.00  0.00           C  
ATOM   1345  CE2 PHE A 280     -40.794  34.541   6.159  1.00  0.00           C  
ATOM   1346  CZ  PHE A 280     -39.558  35.166   6.132  1.00  0.00           C  
ATOM   1347  N   ARG A 281     -44.567  37.772  10.764  1.00  0.00           N  
ATOM   1348  CA  ARG A 281     -45.742  37.795  11.618  1.00  0.00           C  
ATOM   1349  C   ARG A 281     -46.875  38.603  10.964  1.00  0.00           C  
ATOM   1350  O   ARG A 281     -48.015  38.171  11.005  1.00  0.00           O  
ATOM   1351  CB  ARG A 281     -45.357  38.362  12.963  1.00  0.00           C  
ATOM   1352  CG  ARG A 281     -46.383  38.222  14.059  1.00  0.00           C  
ATOM   1353  CD  ARG A 281     -45.671  38.263  15.407  1.00  0.00           C  
ATOM   1354  CZ  ARG A 281     -43.693  39.490  16.335  1.00  0.00           C  
ATOM   1355  NE  ARG A 281     -44.710  39.377  15.472  1.00  0.00           N  
ATOM   1356  NH1 ARG A 281     -43.449  38.553  17.262  1.00  0.00           N  
ATOM   1357  NH2 ARG A 281     -42.899  40.566  16.271  1.00  0.00           N  
ATOM   1358  N   ASN A 282     -46.534  39.755  10.373  1.00  0.00           N  
ATOM   1359  CA  ASN A 282     -47.472  40.580   9.584  1.00  0.00           C  
ATOM   1360  C   ASN A 282     -47.898  39.862   8.316  1.00  0.00           C  
ATOM   1361  O   ASN A 282     -49.077  39.871   7.963  1.00  0.00           O  
ATOM   1362  N   CYS A 283     -46.934  39.248   7.635  1.00  0.00           N  
ATOM   1363  CA  CYS A 283     -47.202  38.470   6.433  1.00  0.00           C  
ATOM   1364  C   CYS A 283     -48.199  37.345   6.719  1.00  0.00           C  
ATOM   1365  O   CYS A 283     -49.207  37.251   6.057  1.00  0.00           O  
ATOM   1366  N   MET A 284     -47.896  36.511   7.714  1.00  0.00           N  
ATOM   1367  CA  MET A 284     -48.760  35.372   8.092  1.00  0.00           C  
ATOM   1368  C   MET A 284     -50.184  35.751   8.427  1.00  0.00           C  
ATOM   1369  O   MET A 284     -51.116  35.205   7.847  1.00  0.00           O  
ATOM   1370  N   VAL A 285     -50.346  36.681   9.363  1.00  0.00           N  
ATOM   1371  CA  VAL A 285     -51.691  37.124   9.792  1.00  0.00           C  
ATOM   1372  C   VAL A 285     -52.549  37.711   8.642  1.00  0.00           C  
ATOM   1373  O   VAL A 285     -53.778  37.646   8.694  1.00  0.00           O  
ATOM   1374  N   THR A 286     -51.900  38.271   7.622  1.00  0.00           N  
ATOM   1375  CA  THR A 286     -52.591  38.694   6.411  1.00  0.00           C  
ATOM   1376  C   THR A 286     -53.085  37.448   5.670  1.00  0.00           C  
ATOM   1377  O   THR A 286     -54.258  37.370   5.282  1.00  0.00           O  
ATOM   1378  N   THR A 287     -52.177  36.488   5.477  1.00  0.00           N  
ATOM   1379  CA  THR A 287     -52.475  35.242   4.763  1.00  0.00           C  
ATOM   1380  C   THR A 287     -53.527  34.375   5.463  1.00  0.00           C  
ATOM   1381  O   THR A 287     -54.255  33.650   4.793  1.00  0.00           O  
ATOM   1382  N   LEU A 288     -53.599  34.455   6.796  1.00  0.00           N  
ATOM   1383  CA  LEU A 288     -54.598  33.718   7.588  1.00  0.00           C  
ATOM   1384  C   LEU A 288     -55.848  34.573   7.901  1.00  0.00           C  
ATOM   1385  O   LEU A 288     -56.573  34.280   8.860  1.00  0.00           O  
ATOM   1386  CB  LEU A 288     -53.960  33.174   8.878  1.00  0.00           C  
ATOM   1387  CG  LEU A 288     -52.763  32.233   8.701  1.00  0.00           C  
ATOM   1388  CD1 LEU A 288     -52.150  31.887  10.048  1.00  0.00           C  
ATOM   1389  CD2 LEU A 288     -53.167  30.976   7.982  1.00  0.00           C  
ATOM   1390  N   CYS A 289     -56.083  35.619   7.088  1.00  0.00           N  
ATOM   1391  CA  CYS A 289     -57.280  36.477   7.152  1.00  0.00           C  
ATOM   1392  C   CYS A 289     -57.536  37.089   8.530  1.00  0.00           C  
ATOM   1393  O   CYS A 289     -58.613  36.911   9.114  1.00  0.00           O  
ATOM   1394  CB  CYS A 289     -58.500  35.683   6.674  1.00  0.00           C  
ATOM   1395  SG  CYS A 289     -58.243  34.889   5.079  1.00  0.00           S  
ATOM   1396  N   CYS A 290     -56.533  37.809   9.031  1.00  0.00           N  
ATOM   1397  CA  CYS A 290     -56.598  38.483  10.333  1.00  0.00           C  
ATOM   1398  C   CYS A 290     -56.370  39.993  10.158  1.00  0.00           C  
ATOM   1399  O   CYS A 290     -55.715  40.650  10.971  1.00  0.00           O  
ATOM   1400  N   GLY A 291       0.000   0.000   0.000 -1.00  0.00           N  
ATOM   1401  CA  GLY A 291       0.000   0.000   0.000 -1.00  0.00           C  
ATOM   1402  C   GLY A 291       0.000   0.000   0.000 -1.00  0.00           C  
ATOM   1403  O   GLY A 291       0.000   0.000   0.000 -1.00  0.00           O  
TER
