# Supplementary material for: Assessment and Challenges of Ligand Docking into Comparative Models of G-Protein Coupled Receptors
Source: PLoS One. 2013 Jul 2;8(7):e67302. doi: 10.1371/journal.pone.0067302 (PMC3699586; doi:10.1371/journal.pone.0067302)
Supplement: File S2 — Files for protocol capture. The input files necessary to carry out the steps outlined in the protocol capture in File S1 as well as the output files relating to the results found in the manuscript are provided in this attachment. (ZIP) [file pone.0067302.s015.zip › FileS2_GPCR_model_dock/rosetta_inputs/1u19A_rmsd01.pdb]

ATOM      1  N   PRO A   1      -4.177  27.479   7.620  1.00  0.00              
ATOM      2  CA  PRO A   1      -5.188  27.582   6.571  1.00  0.00              
ATOM      3  C   PRO A   1      -6.603  27.516   7.148  1.00  0.00              
ATOM      4  O   PRO A   1      -6.863  28.048   8.228  1.00  0.00              
ATOM      5  CB  PRO A   1      -4.886  26.397   5.648  1.00  0.00              
ATOM      6  CG  PRO A   1      -4.309  25.361   6.550  1.00  0.00              
ATOM      7  CD  PRO A   1      -3.505  26.122   7.569  1.00  0.00              
ATOM      8 1H   PRO A   1      -3.515  26.730   7.604  1.00  0.00              
ATOM      9 2H   PRO A   1      -3.522  28.222   7.758  1.00  0.00              
ATOM     10  HA  PRO A   1      -5.149  28.542   6.035  1.00  0.00              
ATOM     11 1HB  PRO A   1      -5.797  26.031   5.151  1.00  0.00              
ATOM     12 2HB  PRO A   1      -4.177  26.675   4.854  1.00  0.00              
ATOM     13 1HG  PRO A   1      -5.101  24.768   7.033  1.00  0.00              
ATOM     14 2HG  PRO A   1      -3.675  24.656   5.992  1.00  0.00              
ATOM     15 1HD  PRO A   1      -3.521  25.639   8.558  1.00  0.00              
ATOM     16 2HD  PRO A   1      -2.449  26.220   7.277  1.00  0.00              
ATOM     17  N   TRP A   2      -7.513  26.865   6.428  1.00  0.00              
ATOM     18  CA  TRP A   2      -8.872  26.647   6.918  1.00  0.00              
ATOM     19  C   TRP A   2      -8.847  25.741   8.148  1.00  0.00              
ATOM     20  O   TRP A   2      -9.829  25.640   8.888  1.00  0.00              
ATOM     21  CB  TRP A   2      -9.749  26.036   5.824  1.00  0.00              
ATOM     22  CG  TRP A   2      -9.277  24.692   5.359  1.00  0.00              
ATOM     23  CD1 TRP A   2      -9.636  23.480   5.869  1.00  0.00              
ATOM     24  CD2 TRP A   2      -8.360  24.423   4.291  1.00  0.00              
ATOM     25  NE1 TRP A   2      -8.999  22.473   5.187  1.00  0.00              
ATOM     26  CE2 TRP A   2      -8.211  23.027   4.211  1.00  0.00              
ATOM     27  CE3 TRP A   2      -7.652  25.231   3.393  1.00  0.00              
ATOM     28  CZ2 TRP A   2      -7.386  22.421   3.277  1.00  0.00              
ATOM     29  CZ3 TRP A   2      -6.826  24.622   2.456  1.00  0.00              
ATOM     30  CH2 TRP A   2      -6.697  23.257   2.399  1.00  0.00              
ATOM     31  H   TRP A   2      -7.256  26.511   5.518  1.00  0.00              
ATOM     32  HA  TRP A   2      -9.311  27.597   7.224  1.00  0.00              
ATOM     33 1HB  TRP A   2     -10.767  25.900   6.189  1.00  0.00              
ATOM     34 2HB  TRP A   2      -9.762  26.683   4.948  1.00  0.00              
ATOM     35  HD1 TRP A   2     -10.338  23.485   6.701  1.00  0.00              
ATOM     36  HE1 TRP A   2      -9.095  21.485   5.374  1.00  0.00              
ATOM     37  HE3 TRP A   2      -7.719  26.318   3.392  1.00  0.00              
ATOM     38  HZ2 TRP A   2      -7.313  21.333   3.267  1.00  0.00              
ATOM     39  HZ3 TRP A   2      -6.279  25.263   1.763  1.00  0.00              
ATOM     40  HH2 TRP A   2      -6.039  22.820   1.648  1.00  0.00              
ATOM     41  N   GLN A   3      -7.709  25.085   8.351  1.00  0.00              
ATOM     42  CA  GLN A   3      -7.461  24.268   9.533  1.00  0.00              
ATOM     43  C   GLN A   3      -6.660  25.017  10.595  1.00  0.00              
ATOM     44  O   GLN A   3      -6.201  24.421  11.570  1.00  0.00              
ATOM     45  CB  GLN A   3      -6.720  22.986   9.143  1.00  0.00              
ATOM     46  CG  GLN A   3      -7.504  22.070   8.220  1.00  0.00              
ATOM     47  CD  GLN A   3      -6.711  20.843   7.812  1.00  0.00              
ATOM     48  OE1 GLN A   3      -5.580  20.640   8.262  1.00  0.00              
ATOM     49  NE2 GLN A   3      -7.298  20.019   6.951  1.00  0.00              
ATOM     50  H   GLN A   3      -6.988  25.163   7.647  1.00  0.00              
ATOM     51  HA  GLN A   3      -8.410  24.009  10.003  1.00  0.00              
ATOM     52 1HB  GLN A   3      -5.793  23.294   8.658  1.00  0.00              
ATOM     53 2HB  GLN A   3      -6.487  22.463  10.071  1.00  0.00              
ATOM     54 1HG  GLN A   3      -8.525  21.753   8.432  1.00  0.00              
ATOM     55 2HG  GLN A   3      -7.509  22.771   7.385  1.00  0.00              
ATOM     56 1HE2 GLN A   3      -6.823  19.193   6.645  1.00  0.00              
ATOM     57 2HE2 GLN A   3      -8.215  20.223   6.609  1.00  0.00              
ATOM     58  N   PHE A   4      -6.495  26.321  10.400  1.00  0.00              
ATOM     59  CA  PHE A   4      -5.684  27.144  11.298  1.00  0.00              
ATOM     60  C   PHE A   4      -6.112  27.056  12.762  1.00  0.00              
ATOM     61  O   PHE A   4      -5.327  26.643  13.617  1.00  0.00              
ATOM     62  CB  PHE A   4      -5.727  28.604  10.840  1.00  0.00              
ATOM     63  CG  PHE A   4      -4.970  29.542  11.737  1.00  0.00              
ATOM     64  CD1 PHE A   4      -3.601  29.707  11.595  1.00  0.00              
ATOM     65  CD2 PHE A   4      -5.626  30.261  12.724  1.00  0.00              
ATOM     66  CE1 PHE A   4      -2.904  30.570  12.419  1.00  0.00              
ATOM     67  CE2 PHE A   4      -4.933  31.125  13.549  1.00  0.00              
ATOM     68  CZ  PHE A   4      -3.569  31.279  13.396  1.00  0.00              
ATOM     69  H   PHE A   4      -6.943  26.754   9.605  1.00  0.00              
ATOM     70  HA  PHE A   4      -4.650  26.798  11.284  1.00  0.00              
ATOM     71 1HB  PHE A   4      -5.287  28.699   9.848  1.00  0.00              
ATOM     72 2HB  PHE A   4      -6.756  28.958  10.816  1.00  0.00              
ATOM     73  HD1 PHE A   4      -3.074  29.147  10.821  1.00  0.00              
ATOM     74  HD2 PHE A   4      -6.703  30.139  12.845  1.00  0.00              
ATOM     75  HE1 PHE A   4      -1.828  30.690  12.297  1.00  0.00              
ATOM     76  HE2 PHE A   4      -5.461  31.685  14.321  1.00  0.00              
ATOM     77  HZ  PHE A   4      -3.021  31.959  14.047  1.00  0.00              
ATOM     78  N   SER A   5      -7.354  27.440  13.043  1.00  0.00              
ATOM     79  CA  SER A   5      -7.853  27.495  14.418  1.00  0.00              
ATOM     80  C   SER A   5      -7.908  26.120  15.087  1.00  0.00              
ATOM     81  O   SER A   5      -7.629  25.992  16.276  1.00  0.00              
ATOM     82  CB  SER A   5      -9.227  28.135  14.435  1.00  0.00              
ATOM     83  OG  SER A   5     -10.177  27.363  13.753  1.00  0.00              
ATOM     84  H   SER A   5      -7.969  27.699  12.286  1.00  0.00              
ATOM     85  HA  SER A   5      -7.285  28.173  15.057  1.00  0.00              
ATOM     86 1HB  SER A   5      -9.544  28.252  15.472  1.00  0.00              
ATOM     87 2HB  SER A   5      -9.162  29.115  13.964  1.00  0.00              
ATOM     88  HG  SER A   5     -11.011  27.391  14.227  1.00  0.00              
ATOM     89  N   MET A   6      -8.258  25.094  14.316  1.00  0.00              
ATOM     90  CA  MET A   6      -8.321  23.732  14.839  1.00  0.00              
ATOM     91  C   MET A   6      -6.938  23.246  15.260  1.00  0.00              
ATOM     92  O   MET A   6      -6.728  22.867  16.413  1.00  0.00              
ATOM     93  CB  MET A   6      -8.919  22.791  13.795  1.00  0.00              
ATOM     94  CG  MET A   6      -8.937  21.326  14.206  1.00  0.00              
ATOM     95  SD  MET A   6      -9.522  20.241  12.888  1.00  0.00              
ATOM     96  CE  MET A   6      -8.135  20.304  11.758  1.00  0.00              
ATOM     97  H   MET A   6      -8.486  25.259  13.346  1.00  0.00              
ATOM     98  HA  MET A   6      -8.947  23.706  15.731  1.00  0.00              
ATOM     99 1HB  MET A   6      -9.938  23.129  13.610  1.00  0.00              
ATOM    100 2HB  MET A   6      -8.326  22.906  12.887  1.00  0.00              
ATOM    101 1HG  MET A   6      -7.924  21.038  14.483  1.00  0.00              
ATOM    102 2HG  MET A   6      -9.593  21.224  15.071  1.00  0.00              
ATOM    103 1HE  MET A   6      -8.345  19.681  10.889  1.00  0.00              
ATOM    104 2HE  MET A   6      -7.973  21.334  11.437  1.00  0.00              
ATOM    105 3HE  MET A   6      -7.240  19.935  12.261  1.00  0.00              
ATOM    106  N   LEU A   7      -6.001  23.259  14.317  1.00  0.00              
ATOM    107  CA  LEU A   7      -4.653  22.765  14.570  1.00  0.00              
ATOM    108  C   LEU A   7      -3.942  23.628  15.606  1.00  0.00              
ATOM    109  O   LEU A   7      -3.188  23.122  16.438  1.00  0.00              
ATOM    110  CB  LEU A   7      -3.849  22.723  13.264  1.00  0.00              
ATOM    111  CG  LEU A   7      -4.378  21.750  12.202  1.00  0.00              
ATOM    112  CD1 LEU A   7      -3.561  21.878  10.924  1.00  0.00              
ATOM    113  CD2 LEU A   7      -4.320  20.329  12.740  1.00  0.00              
ATOM    114  H   LEU A   7      -6.229  23.620  13.402  1.00  0.00              
ATOM    115  HA  LEU A   7      -4.705  21.758  14.984  1.00  0.00              
ATOM    116 1HB  LEU A   7      -3.993  23.751  12.934  1.00  0.00              
ATOM    117 2HB  LEU A   7      -2.790  22.546  13.448  1.00  0.00              
ATOM    118  HG  LEU A   7      -5.426  21.999  12.029  1.00  0.00              
ATOM    119 1HD1 LEU A   7      -3.944  21.184  10.176  1.00  0.00              
ATOM    120 2HD1 LEU A   7      -3.635  22.897  10.544  1.00  0.00              
ATOM    121 3HD1 LEU A   7      -2.518  21.644  11.135  1.00  0.00              
ATOM    122 1HD2 LEU A   7      -4.697  19.639  11.985  1.00  0.00              
ATOM    123 2HD2 LEU A   7      -3.288  20.073  12.984  1.00  0.00              
ATOM    124 3HD2 LEU A   7      -4.934  20.253  13.638  1.00  0.00              
ATOM    125  N   ALA A   8      -4.193  24.932  15.553  1.00  0.00              
ATOM    126  CA  ALA A   8      -3.607  25.869  16.506  1.00  0.00              
ATOM    127  C   ALA A   8      -4.018  25.547  17.939  1.00  0.00              
ATOM    128  O   ALA A   8      -3.167  25.359  18.809  1.00  0.00              
ATOM    129  CB  ALA A   8      -4.000  27.296  16.150  1.00  0.00              
ATOM    130  H   ALA A   8      -4.806  25.283  14.831  1.00  0.00              
ATOM    131  HA  ALA A   8      -2.522  25.784  16.458  1.00  0.00              
ATOM    132 1HB  ALA A   8      -3.553  27.985  16.866  1.00  0.00              
ATOM    133 2HB  ALA A   8      -3.644  27.532  15.147  1.00  0.00              
ATOM    134 3HB  ALA A   8      -5.084  27.393  16.182  1.00  0.00              
ATOM    135  N   ALA A   9      -5.324  25.484  18.178  1.00  0.00              
ATOM    136  CA  ALA A   9      -5.840  25.205  19.514  1.00  0.00              
ATOM    137  C   ALA A   9      -5.353  23.848  20.018  1.00  0.00              
ATOM    138  O   ALA A   9      -4.923  23.722  21.167  1.00  0.00              
ATOM    139  CB  ALA A   9      -7.361  25.262  19.517  1.00  0.00              
ATOM    140  H   ALA A   9      -5.975  25.632  17.420  1.00  0.00              
ATOM    141  HA  ALA A   9      -5.462  25.962  20.200  1.00  0.00              
ATOM    142 1HB  ALA A   9      -7.730  25.051  20.521  1.00  0.00              
ATOM    143 2HB  ALA A   9      -7.689  26.255  19.212  1.00  0.00              
ATOM    144 3HB  ALA A   9      -7.754  24.520  18.824  1.00  0.00              
ATOM    145  N   TYR A  10      -5.420  22.840  19.153  1.00  0.00              
ATOM    146  CA  TYR A  10      -5.017  21.488  19.522  1.00  0.00              
ATOM    147  C   TYR A  10      -3.578  21.445  20.027  1.00  0.00              
ATOM    148  O   TYR A  10      -3.318  21.017  21.155  1.00  0.00              
ATOM    149  CB  TYR A  10      -5.180  20.542  18.330  1.00  0.00              
ATOM    150  CG  TYR A  10      -4.706  19.131  18.598  1.00  0.00              
ATOM    151  CD1 TYR A  10      -5.417  18.287  19.439  1.00  0.00              
ATOM    152  CD2 TYR A  10      -3.550  18.645  18.006  1.00  0.00              
ATOM    153  CE1 TYR A  10      -4.989  16.998  19.687  1.00  0.00              
ATOM    154  CE2 TYR A  10      -3.112  17.357  18.246  1.00  0.00              
ATOM    155  CZ  TYR A  10      -3.834  16.536  19.088  1.00  0.00              
ATOM    156  OH  TYR A  10      -3.403  15.252  19.330  1.00  0.00              
ATOM    157  H   TYR A  10      -5.758  23.015  18.218  1.00  0.00              
ATOM    158  HA  TYR A  10      -5.639  21.127  20.342  1.00  0.00              
ATOM    159 1HB  TYR A  10      -6.241  20.526  18.073  1.00  0.00              
ATOM    160 2HB  TYR A  10      -4.612  20.965  17.502  1.00  0.00              
ATOM    161  HD1 TYR A  10      -6.328  18.659  19.909  1.00  0.00              
ATOM    162  HD2 TYR A  10      -2.983  19.299  17.343  1.00  0.00              
ATOM    163  HE1 TYR A  10      -5.557  16.347  20.351  1.00  0.00              
ATOM    164  HE2 TYR A  10      -2.199  16.994  17.773  1.00  0.00              
ATOM    165  HH  TYR A  10      -4.100  14.676  19.653  1.00  0.00              
ATOM    166  N   MET A  11      -2.647  21.889  19.188  1.00  0.00              
ATOM    167  CA  MET A  11      -1.228  21.809  19.508  1.00  0.00              
ATOM    168  C   MET A  11      -0.846  22.824  20.582  1.00  0.00              
ATOM    169  O   MET A  11       0.020  22.561  21.413  1.00  0.00              
ATOM    170  CB  MET A  11      -0.392  22.030  18.249  1.00  0.00              
ATOM    171  CG  MET A  11      -0.532  20.936  17.200  1.00  0.00              
ATOM    172  SD  MET A  11      -0.052  19.312  17.821  1.00  0.00              
ATOM    173  CE  MET A  11       1.713  19.535  18.023  1.00  0.00              
ATOM    174  H   MET A  11      -2.932  22.291  18.307  1.00  0.00              
ATOM    175  HA  MET A  11      -0.993  20.826  19.914  1.00  0.00              
ATOM    176 1HB  MET A  11      -0.705  22.983  17.824  1.00  0.00              
ATOM    177 2HB  MET A  11       0.649  22.097  18.566  1.00  0.00              
ATOM    178 1HG  MET A  11      -1.573  20.903  16.880  1.00  0.00              
ATOM    179 2HG  MET A  11       0.101  21.196  16.352  1.00  0.00              
ATOM    180 1HE  MET A  11       2.156  18.614  18.402  1.00  0.00              
ATOM    181 2HE  MET A  11       2.161  19.784  17.060  1.00  0.00              
ATOM    182 3HE  MET A  11       1.899  20.345  18.730  1.00  0.00              
ATOM    183  N   PHE A  12      -1.503  23.979  20.560  1.00  0.00              
ATOM    184  CA  PHE A  12      -1.284  25.004  21.564  1.00  0.00              
ATOM    185  C   PHE A  12      -1.501  24.467  22.966  1.00  0.00              
ATOM    186  O   PHE A  12      -0.666  24.659  23.852  1.00  0.00              
ATOM    187  CB  PHE A  12      -2.205  26.200  21.313  1.00  0.00              
ATOM    188  CG  PHE A  12      -2.129  27.258  22.376  1.00  0.00              
ATOM    189  CD1 PHE A  12      -1.075  28.159  22.404  1.00  0.00              
ATOM    190  CD2 PHE A  12      -3.110  27.354  23.352  1.00  0.00              
ATOM    191  CE1 PHE A  12      -1.004  29.133  23.382  1.00  0.00              
ATOM    192  CE2 PHE A  12      -3.042  28.327  24.330  1.00  0.00              
ATOM    193  CZ  PHE A  12      -1.987  29.217  24.345  1.00  0.00              
ATOM    194  H   PHE A  12      -2.173  24.147  19.823  1.00  0.00              
ATOM    195  HA  PHE A  12      -0.249  25.347  21.525  1.00  0.00              
ATOM    196 1HB  PHE A  12      -1.944  26.684  20.372  1.00  0.00              
ATOM    197 2HB  PHE A  12      -3.243  25.871  21.275  1.00  0.00              
ATOM    198  HD1 PHE A  12      -0.298  28.093  21.642  1.00  0.00              
ATOM    199  HD2 PHE A  12      -3.943  26.650  23.340  1.00  0.00              
ATOM    200  HE1 PHE A  12      -0.170  29.835  23.392  1.00  0.00              
ATOM    201  HE2 PHE A  12      -3.820  28.392  25.090  1.00  0.00              
ATOM    202  HZ  PHE A  12      -1.932  29.983  25.117  1.00  0.00              
ATOM    203  N   LEU A  13      -2.628  23.789  23.167  1.00  0.00              
ATOM    204  CA  LEU A  13      -2.956  23.212  24.467  1.00  0.00              
ATOM    205  C   LEU A  13      -1.918  22.173  24.863  1.00  0.00              
ATOM    206  O   LEU A  13      -1.493  22.106  26.018  1.00  0.00              
ATOM    207  CB  LEU A  13      -4.357  22.589  24.439  1.00  0.00              
ATOM    208  CG  LEU A  13      -5.515  23.589  24.337  1.00  0.00              
ATOM    209  CD1 LEU A  13      -6.827  22.849  24.114  1.00  0.00              
ATOM    210  CD2 LEU A  13      -5.578  24.427  25.605  1.00  0.00              
ATOM    211  H   LEU A  13      -3.273  23.671  22.399  1.00  0.00              
ATOM    212  HA  LEU A  13      -2.934  23.991  25.228  1.00  0.00              
ATOM    213 1HB  LEU A  13      -4.277  22.014  23.518  1.00  0.00              
ATOM    214 2HB  LEU A  13      -4.514  21.910  25.278  1.00  0.00              
ATOM    215  HG  LEU A  13      -5.292  24.259  23.505  1.00  0.00              
ATOM    216 1HD1 LEU A  13      -7.644  23.568  24.042  1.00  0.00              
ATOM    217 2HD1 LEU A  13      -6.769  22.275  23.189  1.00  0.00              
ATOM    218 3HD1 LEU A  13      -7.011  22.175  24.950  1.00  0.00              
ATOM    219 1HD2 LEU A  13      -6.401  25.139  25.530  1.00  0.00              
ATOM    220 2HD2 LEU A  13      -5.737  23.776  26.465  1.00  0.00              
ATOM    221 3HD2 LEU A  13      -4.640  24.970  25.730  1.00  0.00              
ATOM    222  N   LEU A  14      -1.514  21.364  23.890  1.00  0.00              
ATOM    223  CA  LEU A  14      -0.513  20.331  24.112  1.00  0.00              
ATOM    224  C   LEU A  14       0.823  20.936  24.531  1.00  0.00              
ATOM    225  O   LEU A  14       1.553  20.355  25.333  1.00  0.00              
ATOM    226  CB  LEU A  14      -0.343  19.481  22.847  1.00  0.00              
ATOM    227  CG  LEU A  14      -1.543  18.594  22.490  1.00  0.00              
ATOM    228  CD1 LEU A  14      -1.293  17.885  21.166  1.00  0.00              
ATOM    229  CD2 LEU A  14      -1.782  17.587  23.605  1.00  0.00              
ATOM    230  H   LEU A  14      -1.914  21.470  22.968  1.00  0.00              
ATOM    231  HA  LEU A  14      -0.829  19.687  24.932  1.00  0.00              
ATOM    232 1HB  LEU A  14      -0.235  20.277  22.112  1.00  0.00              
ATOM    233 2HB  LEU A  14       0.571  18.889  22.879  1.00  0.00              
ATOM    234  HG  LEU A  14      -2.419  19.242  22.433  1.00  0.00              
ATOM    235 1HD1 LEU A  14      -2.150  17.258  20.921  1.00  0.00              
ATOM    236 2HD1 LEU A  14      -1.148  18.624  20.379  1.00  0.00              
ATOM    237 3HD1 LEU A  14      -0.402  17.263  21.250  1.00  0.00              
ATOM    238 1HD2 LEU A  14      -2.635  16.959  23.351  1.00  0.00              
ATOM    239 2HD2 LEU A  14      -0.895  16.965  23.729  1.00  0.00              
ATOM    240 3HD2 LEU A  14      -1.986  18.116  24.536  1.00  0.00              
ATOM    241  N   ILE A  15       1.140  22.103  23.981  1.00  0.00              
ATOM    242  CA  ILE A  15       2.354  22.813  24.365  1.00  0.00              
ATOM    243  C   ILE A  15       2.223  23.366  25.776  1.00  0.00              
ATOM    244  O   ILE A  15       3.106  23.180  26.610  1.00  0.00              
ATOM    245  CB  ILE A  15       2.672  23.965  23.395  1.00  0.00              
ATOM    246  CG1 ILE A  15       3.055  23.414  22.019  1.00  0.00              
ATOM    247  CG2 ILE A  15       3.787  24.837  23.951  1.00  0.00              
ATOM    248  CD1 ILE A  15       3.103  24.464  20.932  1.00  0.00              
ATOM    249  H   ILE A  15       0.532  22.510  23.285  1.00  0.00              
ATOM    250  HA  ILE A  15       3.202  22.131  24.404  1.00  0.00              
ATOM    251  HB  ILE A  15       1.775  24.568  23.253  1.00  0.00              
ATOM    252 1HG1 ILE A  15       4.034  22.947  22.117  1.00  0.00              
ATOM    253 2HG1 ILE A  15       2.317  22.655  21.757  1.00  0.00              
ATOM    254 1HG2 ILE A  15       4.000  25.646  23.253  1.00  0.00              
ATOM    255 2HG2 ILE A  15       3.478  25.256  24.908  1.00  0.00              
ATOM    256 3HG2 ILE A  15       4.685  24.235  24.092  1.00  0.00              
ATOM    257 1HD1 ILE A  15       3.381  23.998  19.986  1.00  0.00              
ATOM    258 2HD1 ILE A  15       2.123  24.931  20.832  1.00  0.00              
ATOM    259 3HD1 ILE A  15       3.841  25.223  21.191  1.00  0.00              
ATOM    260  N   MET A  16       1.115  24.052  26.036  1.00  0.00              
ATOM    261  CA  MET A  16       0.947  24.795  27.278  1.00  0.00              
ATOM    262  C   MET A  16       0.916  23.851  28.477  1.00  0.00              
ATOM    263  O   MET A  16       1.324  24.213  29.582  1.00  0.00              
ATOM    264  CB  MET A  16      -0.331  25.631  27.225  1.00  0.00              
ATOM    265  CG  MET A  16      -0.276  26.806  26.260  1.00  0.00              
ATOM    266  SD  MET A  16       1.044  27.970  26.656  1.00  0.00              
ATOM    267  CE  MET A  16       0.416  28.691  28.170  1.00  0.00              
ATOM    268  H   MET A  16       0.369  24.057  25.354  1.00  0.00              
ATOM    269  HA  MET A  16       1.794  25.465  27.428  1.00  0.00              
ATOM    270 1HB  MET A  16      -1.137  24.959  26.935  1.00  0.00              
ATOM    271 2HB  MET A  16      -0.511  26.000  28.236  1.00  0.00              
ATOM    272 1HG  MET A  16      -0.117  26.414  25.256  1.00  0.00              
ATOM    273 2HG  MET A  16      -1.234  27.324  26.301  1.00  0.00              
ATOM    274 1HE  MET A  16       1.123  29.433  28.541  1.00  0.00              
ATOM    275 2HE  MET A  16      -0.545  29.169  27.974  1.00  0.00              
ATOM    276 3HE  MET A  16       0.286  27.908  28.918  1.00  0.00              
ATOM    277  N   LEU A  17       0.424  22.637  28.251  1.00  0.00              
ATOM    278  CA  LEU A  17       0.395  21.620  29.296  1.00  0.00              
ATOM    279  C   LEU A  17       1.644  20.748  29.227  1.00  0.00              
ATOM    280  O   LEU A  17       2.278  20.468  30.243  1.00  0.00              
ATOM    281  CB  LEU A  17      -0.870  20.761  29.171  1.00  0.00              
ATOM    282  CG  LEU A  17      -2.193  21.520  29.333  1.00  0.00              
ATOM    283  CD1 LEU A  17      -3.365  20.593  29.044  1.00  0.00              
ATOM    284  CD2 LEU A  17      -2.287  22.085  30.743  1.00  0.00              
ATOM    285  H   LEU A  17       0.062  22.412  27.335  1.00  0.00              
ATOM    286  HA  LEU A  17       0.398  22.101  30.274  1.00  0.00              
ATOM    287 1HB  LEU A  17      -0.755  20.426  28.142  1.00  0.00              
ATOM    288 2HB  LEU A  17      -0.841  19.901  29.839  1.00  0.00              
ATOM    289  HG  LEU A  17      -2.171  22.360  28.638  1.00  0.00              
ATOM    290 1HD1 LEU A  17      -4.301  21.141  29.161  1.00  0.00              
ATOM    291 2HD1 LEU A  17      -3.290  20.219  28.022  1.00  0.00              
ATOM    292 3HD1 LEU A  17      -3.347  19.755  29.740  1.00  0.00              
ATOM    293 1HD2 LEU A  17      -3.227  22.625  30.856  1.00  0.00              
ATOM    294 2HD2 LEU A  17      -2.246  21.269  31.465  1.00  0.00              
ATOM    295 3HD2 LEU A  17      -1.454  22.767  30.918  1.00  0.00              
ATOM    296  N   GLY A  18       1.991  20.325  28.018  1.00  0.00              
ATOM    297  CA  GLY A  18       3.069  19.365  27.820  1.00  0.00              
ATOM    298  C   GLY A  18       4.387  19.854  28.410  1.00  0.00              
ATOM    299  O   GLY A  18       5.103  19.092  29.061  1.00  0.00              
ATOM    300  H   GLY A  18       1.494  20.679  27.213  1.00  0.00              
ATOM    301 1HA  GLY A  18       2.800  18.424  28.302  1.00  0.00              
ATOM    302 2HA  GLY A  18       3.206  19.198  26.753  1.00  0.00              
ATOM    303  N   PHE A  19       4.706  21.126  28.185  1.00  0.00              
ATOM    304  CA  PHE A  19       6.008  21.657  28.581  1.00  0.00              
ATOM    305  C   PHE A  19       6.206  21.676  30.096  1.00  0.00              
ATOM    306  O   PHE A  19       7.174  21.111  30.604  1.00  0.00              
ATOM    307  CB  PHE A  19       6.190  23.068  28.020  1.00  0.00              
ATOM    308  CG  PHE A  19       7.523  23.682  28.343  1.00  0.00              
ATOM    309  CD1 PHE A  19       8.629  23.431  27.545  1.00  0.00              
ATOM    310  CD2 PHE A  19       7.673  24.510  29.445  1.00  0.00              
ATOM    311  CE1 PHE A  19       9.856  23.995  27.840  1.00  0.00              
ATOM    312  CE2 PHE A  19       8.897  25.076  29.742  1.00  0.00              
ATOM    313  CZ  PHE A  19       9.990  24.818  28.939  1.00  0.00              
ATOM    314  H   PHE A  19       4.042  21.738  27.733  1.00  0.00              
ATOM    315  HA  PHE A  19       6.802  21.018  28.193  1.00  0.00              
ATOM    316 1HB  PHE A  19       6.108  23.053  26.934  1.00  0.00              
ATOM    317 2HB  PHE A  19       5.433  23.734  28.431  1.00  0.00              
ATOM    318  HD1 PHE A  19       8.522  22.782  26.675  1.00  0.00              
ATOM    319  HD2 PHE A  19       6.810  24.714  30.079  1.00  0.00              
ATOM    320  HE1 PHE A  19      10.717  23.790  27.205  1.00  0.00              
ATOM    321  HE2 PHE A  19       9.002  25.726  30.611  1.00  0.00              
ATOM    322  HZ  PHE A  19      10.956  25.262  29.173  1.00  0.00              
ATOM    323  N   PRO A  20       5.287  22.311  30.816  1.00  0.00              
ATOM    324  CA  PRO A  20       5.406  22.398  32.267  1.00  0.00              
ATOM    325  C   PRO A  20       5.321  21.016  32.908  1.00  0.00              
ATOM    326  O   PRO A  20       6.011  20.733  33.884  1.00  0.00              
ATOM    327  CB  PRO A  20       4.241  23.301  32.684  1.00  0.00              
ATOM    328  CG  PRO A  20       3.271  23.201  31.557  1.00  0.00              
ATOM    329  CD  PRO A  20       4.113  23.090  30.314  1.00  0.00              
ATOM    330  HA  PRO A  20       6.375  22.804  32.591  1.00  0.00              
ATOM    331 1HB  PRO A  20       3.789  22.965  33.630  1.00  0.00              
ATOM    332 2HB  PRO A  20       4.570  24.340  32.836  1.00  0.00              
ATOM    333 1HG  PRO A  20       2.617  22.324  31.671  1.00  0.00              
ATOM    334 2HG  PRO A  20       2.618  24.085  31.515  1.00  0.00              
ATOM    335 1HD  PRO A  20       3.587  22.571  29.500  1.00  0.00              
ATOM    336 2HD  PRO A  20       4.413  24.075  29.926  1.00  0.00              
ATOM    337  N   ILE A  21       4.471  20.158  32.351  1.00  0.00              
ATOM    338  CA  ILE A  21       4.286  18.817  32.872  1.00  0.00              
ATOM    339  C   ILE A  21       5.530  17.959  32.742  1.00  0.00              
ATOM    340  O   ILE A  21       5.935  17.286  33.687  1.00  0.00              
ATOM    341  CB  ILE A  21       3.118  18.105  32.166  1.00  0.00              
ATOM    342  CG1 ILE A  21       1.783  18.733  32.576  1.00  0.00              
ATOM    343  CG2 ILE A  21       3.130  16.618  32.485  1.00  0.00              
ATOM    344  CD1 ILE A  21       0.606  18.253  31.758  1.00  0.00              
ATOM    345  H   ILE A  21       3.941  20.449  31.542  1.00  0.00              
ATOM    346  HA  ILE A  21       4.104  18.845  33.946  1.00  0.00              
ATOM    347  HB  ILE A  21       3.214  18.246  31.090  1.00  0.00              
ATOM    348 1HG1 ILE A  21       1.620  18.492  33.625  1.00  0.00              
ATOM    349 2HG1 ILE A  21       1.886  19.813  32.464  1.00  0.00              
ATOM    350 1HG2 ILE A  21       2.298  16.130  31.979  1.00  0.00              
ATOM    351 2HG2 ILE A  21       4.068  16.181  32.146  1.00  0.00              
ATOM    352 3HG2 ILE A  21       3.033  16.476  33.562  1.00  0.00              
ATOM    353 1HD1 ILE A  21      -0.304  18.743  32.106  1.00  0.00              
ATOM    354 2HD1 ILE A  21       0.768  18.496  30.707  1.00  0.00              
ATOM    355 3HD1 ILE A  21       0.501  17.175  31.869  1.00  0.00              
ATOM    356  N   ASN A  22       6.135  17.985  31.558  1.00  0.00              
ATOM    357  CA  ASN A  22       7.389  17.280  31.317  1.00  0.00              
ATOM    358  C   ASN A  22       8.543  17.842  32.135  1.00  0.00              
ATOM    359  O   ASN A  22       9.418  17.100  32.578  1.00  0.00              
ATOM    360  CB  ASN A  22       7.748  17.295  29.843  1.00  0.00              
ATOM    361  CG  ASN A  22       7.074  16.214  29.045  1.00  0.00              
ATOM    362  OD1 ASN A  22       7.324  15.019  29.245  1.00  0.00              
ATOM    363  ND2 ASN A  22       6.284  16.628  28.087  1.00  0.00              
ATOM    364  H   ASN A  22       5.712  18.508  30.805  1.00  0.00              
ATOM    365  HA  ASN A  22       7.293  16.238  31.625  1.00  0.00              
ATOM    366 1HB  ASN A  22       7.729  18.225  29.273  1.00  0.00              
ATOM    367 2HB  ASN A  22       8.782  17.003  30.027  1.00  0.00              
ATOM    368 1HD2 ASN A  22       5.802  15.963  27.516  1.00  0.00              
ATOM    369 2HD2 ASN A  22       6.162  17.607  27.928  1.00  0.00              
ATOM    370  N   PHE A  23       8.546  19.157  32.325  1.00  0.00              
ATOM    371  CA  PHE A  23       9.562  19.792  33.152  1.00  0.00              
ATOM    372  C   PHE A  23       9.450  19.259  34.578  1.00  0.00              
ATOM    373  O   PHE A  23      10.433  18.810  35.166  1.00  0.00              
ATOM    374  CB  PHE A  23       9.414  21.314  33.129  1.00  0.00              
ATOM    375  CG  PHE A  23      10.351  22.028  34.062  1.00  0.00              
ATOM    376  CD1 PHE A  23      11.677  22.235  33.712  1.00  0.00              
ATOM    377  CD2 PHE A  23       9.908  22.493  35.291  1.00  0.00              
ATOM    378  CE1 PHE A  23      12.539  22.892  34.569  1.00  0.00              
ATOM    379  CE2 PHE A  23      10.768  23.150  36.150  1.00  0.00              
ATOM    380  CZ  PHE A  23      12.085  23.350  35.788  1.00  0.00              
ATOM    381  H   PHE A  23       7.836  19.730  31.892  1.00  0.00              
ATOM    382  HA  PHE A  23      10.555  19.538  32.778  1.00  0.00              
ATOM    383 1HB  PHE A  23       9.618  21.696  32.130  1.00  0.00              
ATOM    384 2HB  PHE A  23       8.405  21.596  33.426  1.00  0.00              
ATOM    385  HD1 PHE A  23      12.035  21.874  32.748  1.00  0.00              
ATOM    386  HD2 PHE A  23       8.868  22.335  35.577  1.00  0.00              
ATOM    387  HE1 PHE A  23      13.579  23.048  34.282  1.00  0.00              
ATOM    388  HE2 PHE A  23      10.407  23.511  37.113  1.00  0.00              
ATOM    389  HZ  PHE A  23      12.764  23.866  36.465  1.00  0.00              
ATOM    390  N   LEU A  24       8.238  19.303  35.120  1.00  0.00              
ATOM    391  CA  LEU A  24       7.992  18.887  36.494  1.00  0.00              
ATOM    392  C   LEU A  24       8.265  17.394  36.655  1.00  0.00              
ATOM    393  O   LEU A  24       8.767  16.952  37.687  1.00  0.00              
ATOM    394  CB  LEU A  24       6.552  19.220  36.904  1.00  0.00              
ATOM    395  CG  LEU A  24       6.186  18.863  38.351  1.00  0.00              
ATOM    396  CD1 LEU A  24       7.100  19.603  39.318  1.00  0.00              
ATOM    397  CD2 LEU A  24       4.729  19.216  38.608  1.00  0.00              
ATOM    398  H   LEU A  24       7.465  19.634  34.560  1.00  0.00              
ATOM    399  HA  LEU A  24       8.677  19.408  37.162  1.00  0.00              
ATOM    400 1HB  LEU A  24       6.579  20.301  36.782  1.00  0.00              
ATOM    401 2HB  LEU A  24       5.826  18.794  36.212  1.00  0.00              
ATOM    402  HG  LEU A  24       6.291  17.783  38.454  1.00  0.00              
ATOM    403 1HD1 LEU A  24       6.832  19.344  40.343  1.00  0.00              
ATOM    404 2HD1 LEU A  24       8.135  19.318  39.131  1.00  0.00              
ATOM    405 3HD1 LEU A  24       6.987  20.677  39.175  1.00  0.00              
ATOM    406 1HD2 LEU A  24       4.470  18.961  39.637  1.00  0.00              
ATOM    407 2HD2 LEU A  24       4.579  20.284  38.450  1.00  0.00              
ATOM    408 3HD2 LEU A  24       4.092  18.655  37.925  1.00  0.00              
ATOM    409  N   THR A  25       7.934  16.626  35.622  1.00  0.00              
ATOM    410  CA  THR A  25       8.232  15.197  35.593  1.00  0.00              
ATOM    411  C   THR A  25       9.717  14.945  35.823  1.00  0.00              
ATOM    412  O   THR A  25      10.094  14.142  36.679  1.00  0.00              
ATOM    413  CB  THR A  25       7.813  14.557  34.256  1.00  0.00              
ATOM    414  OG1 THR A  25       6.389  14.633  34.112  1.00  0.00              
ATOM    415  CG2 THR A  25       8.247  13.100  34.202  1.00  0.00              
ATOM    416  H   THR A  25       7.462  17.046  34.835  1.00  0.00              
ATOM    417  HA  THR A  25       7.701  14.693  36.401  1.00  0.00              
ATOM    418  HB  THR A  25       8.281  15.105  33.439  1.00  0.00              
ATOM    419  HG1 THR A  25       6.130  14.234  33.278  1.00  0.00              
ATOM    420 1HG2 THR A  25       7.943  12.666  33.250  1.00  0.00              
ATOM    421 2HG2 THR A  25       9.331  13.041  34.300  1.00  0.00              
ATOM    422 3HG2 THR A  25       7.779  12.552  35.018  1.00  0.00              
ATOM    423  N   LEU A  26      10.552  15.633  35.052  1.00  0.00              
ATOM    424  CA  LEU A  26      11.999  15.558  35.223  1.00  0.00              
ATOM    425  C   LEU A  26      12.397  15.903  36.657  1.00  0.00              
ATOM    426  O   LEU A  26      13.063  15.121  37.333  1.00  0.00              
ATOM    427  CB  LEU A  26      12.700  16.495  34.232  1.00  0.00              
ATOM    428  CG  LEU A  26      14.213  16.286  34.094  1.00  0.00              
ATOM    429  CD1 LEU A  26      14.741  17.063  32.895  1.00  0.00              
ATOM    430  CD2 LEU A  26      14.907  16.731  35.372  1.00  0.00              
ATOM    431  H   LEU A  26      10.172  16.226  34.328  1.00  0.00              
ATOM    432  HA  LEU A  26      12.335  14.538  35.042  1.00  0.00              
ATOM    433 1HB  LEU A  26      12.196  16.193  33.315  1.00  0.00              
ATOM    434 2HB  LEU A  26      12.478  17.542  34.440  1.00  0.00              
ATOM    435  HG  LEU A  26      14.383  15.215  33.977  1.00  0.00              
ATOM    436 1HD1 LEU A  26      15.816  16.908  32.805  1.00  0.00              
ATOM    437 2HD1 LEU A  26      14.248  16.712  31.988  1.00  0.00              
ATOM    438 3HD1 LEU A  26      14.538  18.124  33.032  1.00  0.00              
ATOM    439 1HD2 LEU A  26      15.983  16.580  35.273  1.00  0.00              
ATOM    440 2HD2 LEU A  26      14.702  17.787  35.550  1.00  0.00              
ATOM    441 3HD2 LEU A  26      14.535  16.143  36.212  1.00  0.00              
ATOM    442  N   TYR A  27      11.975  17.075  37.119  1.00  0.00              
ATOM    443  CA  TYR A  27      12.366  17.559  38.435  1.00  0.00              
ATOM    444  C   TYR A  27      12.003  16.555  39.523  1.00  0.00              
ATOM    445  O   TYR A  27      12.840  16.207  40.359  1.00  0.00              
ATOM    446  CB  TYR A  27      11.708  18.910  38.725  1.00  0.00              
ATOM    447  CG  TYR A  27      12.074  19.494  40.071  1.00  0.00              
ATOM    448  CD1 TYR A  27      13.249  20.212  40.241  1.00  0.00              
ATOM    449  CD2 TYR A  27      11.242  19.328  41.168  1.00  0.00              
ATOM    450  CE1 TYR A  27      13.588  20.747  41.468  1.00  0.00              
ATOM    451  CE2 TYR A  27      11.570  19.859  42.400  1.00  0.00              
ATOM    452  CZ  TYR A  27      12.745  20.569  42.546  1.00  0.00              
ATOM    453  OH  TYR A  27      13.077  21.101  43.771  1.00  0.00              
ATOM    454  H   TYR A  27      11.369  17.645  36.545  1.00  0.00              
ATOM    455  HA  TYR A  27      13.449  17.683  38.477  1.00  0.00              
ATOM    456 1HB  TYR A  27      12.017  19.596  37.935  1.00  0.00              
ATOM    457 2HB  TYR A  27      10.630  18.760  38.674  1.00  0.00              
ATOM    458  HD1 TYR A  27      13.910  20.349  39.385  1.00  0.00              
ATOM    459  HD2 TYR A  27      10.316  18.767  41.046  1.00  0.00              
ATOM    460  HE1 TYR A  27      14.515  21.308  41.587  1.00  0.00              
ATOM    461  HE2 TYR A  27      10.903  19.717  43.251  1.00  0.00              
ATOM    462  HH  TYR A  27      13.913  21.573  43.761  1.00  0.00              
ATOM    463  N   VAL A  28      10.757  16.089  39.505  1.00  0.00              
ATOM    464  CA  VAL A  28      10.243  15.234  40.574  1.00  0.00              
ATOM    465  C   VAL A  28      10.936  13.872  40.614  1.00  0.00              
ATOM    466  O   VAL A  28      11.311  13.389  41.683  1.00  0.00              
ATOM    467  CB  VAL A  28       8.725  15.013  40.428  1.00  0.00              
ATOM    468  CG1 VAL A  28       8.252  13.921  41.376  1.00  0.00              
ATOM    469  CG2 VAL A  28       7.971  16.308  40.690  1.00  0.00              
ATOM    470  H   VAL A  28      10.151  16.331  38.734  1.00  0.00              
ATOM    471  HA  VAL A  28      10.443  15.663  41.556  1.00  0.00              
ATOM    472  HB  VAL A  28       8.507  14.722  39.401  1.00  0.00              
ATOM    473 1HG1 VAL A  28       7.178  13.779  41.260  1.00  0.00              
ATOM    474 2HG1 VAL A  28       8.768  12.990  41.145  1.00  0.00              
ATOM    475 3HG1 VAL A  28       8.470  14.212  42.404  1.00  0.00              
ATOM    476 1HG2 VAL A  28       6.901  16.134  40.583  1.00  0.00              
ATOM    477 2HG2 VAL A  28       8.183  16.653  41.703  1.00  0.00              
ATOM    478 3HG2 VAL A  28       8.289  17.066  39.974  1.00  0.00              
ATOM    479  N   THR A  29      11.100  13.261  39.446  1.00  0.00              
ATOM    480  CA  THR A  29      11.734  11.950  39.346  1.00  0.00              
ATOM    481  C   THR A  29      13.187  11.993  39.809  1.00  0.00              
ATOM    482  O   THR A  29      13.664  11.078  40.482  1.00  0.00              
ATOM    483  CB  THR A  29      11.683  11.410  37.905  1.00  0.00              
ATOM    484  OG1 THR A  29      10.318  11.240  37.504  1.00  0.00              
ATOM    485  CG2 THR A  29      12.405  10.074  37.811  1.00  0.00              
ATOM    486  H   THR A  29      10.776  13.715  38.604  1.00  0.00              
ATOM    487  HA  THR A  29      11.227  11.244  40.004  1.00  0.00              
ATOM    488  HB  THR A  29      12.162  12.128  37.240  1.00  0.00              
ATOM    489  HG1 THR A  29      10.113  10.303  37.456  1.00  0.00              
ATOM    490 1HG2 THR A  29      12.359   9.708  36.785  1.00  0.00              
ATOM    491 2HG2 THR A  29      13.447  10.203  38.105  1.00  0.00              
ATOM    492 3HG2 THR A  29      11.927   9.355  38.475  1.00  0.00              
ATOM    493  N   VAL A  30      13.879  13.067  39.449  1.00  0.00              
ATOM    494  CA  VAL A  30      15.284  13.246  39.793  1.00  0.00              
ATOM    495  C   VAL A  30      15.467  13.582  41.274  1.00  0.00              
ATOM    496  O   VAL A  30      16.364  13.053  41.934  1.00  0.00              
ATOM    497  CB  VAL A  30      15.931  14.356  38.944  1.00  0.00              
ATOM    498  CG1 VAL A  30      17.320  14.689  39.470  1.00  0.00              
ATOM    499  CG2 VAL A  30      16.003  13.936  37.483  1.00  0.00              
ATOM    500  H   VAL A  30      13.407  13.785  38.916  1.00  0.00              
ATOM    501  HA  VAL A  30      15.848  12.324  39.652  1.00  0.00              
ATOM    502  HB  VAL A  30      15.304  15.247  38.986  1.00  0.00              
ATOM    503 1HG1 VAL A  30      17.762  15.475  38.858  1.00  0.00              
ATOM    504 2HG1 VAL A  30      17.245  15.032  40.502  1.00  0.00              
ATOM    505 3HG1 VAL A  30      17.948  13.800  39.426  1.00  0.00              
ATOM    506 1HG2 VAL A  30      16.462  14.732  36.897  1.00  0.00              
ATOM    507 2HG2 VAL A  30      16.601  13.029  37.396  1.00  0.00              
ATOM    508 3HG2 VAL A  30      14.997  13.746  37.110  1.00  0.00              
ATOM    509  N   GLN A  31      14.604  14.452  41.793  1.00  0.00              
ATOM    510  CA  GLN A  31      14.743  14.936  43.167  1.00  0.00              
ATOM    511  C   GLN A  31      14.326  13.919  44.236  1.00  0.00              
ATOM    512  O   GLN A  31      14.974  13.807  45.279  1.00  0.00              
ATOM    513  CB  GLN A  31      13.921  16.215  43.347  1.00  0.00              
ATOM    514  CG  GLN A  31      14.470  17.418  42.600  1.00  0.00              
ATOM    515  CD  GLN A  31      15.890  17.757  43.011  1.00  0.00              
ATOM    516  OE1 GLN A  31      16.207  17.823  44.202  1.00  0.00              
ATOM    517  NE2 GLN A  31      16.753  17.980  42.027  1.00  0.00              
ATOM    518  H   GLN A  31      13.836  14.788  41.229  1.00  0.00              
ATOM    519  HA  GLN A  31      15.793  15.141  43.378  1.00  0.00              
ATOM    520 1HB  GLN A  31      12.912  15.992  42.999  1.00  0.00              
ATOM    521 2HB  GLN A  31      13.897  16.426  44.416  1.00  0.00              
ATOM    522 1HG  GLN A  31      14.402  17.521  41.517  1.00  0.00              
ATOM    523 2HG  GLN A  31      13.793  18.130  43.074  1.00  0.00              
ATOM    524 1HE2 GLN A  31      17.705  18.208  42.238  1.00  0.00              
ATOM    525 2HE2 GLN A  31      16.453  17.918  41.075  1.00  0.00              
ATOM    526  N   HIS A  32      13.252  13.181  43.979  1.00  0.00              
ATOM    527  CA  HIS A  32      12.768  12.202  44.948  1.00  0.00              
ATOM    528  C   HIS A  32      13.480  10.858  44.828  1.00  0.00              
ATOM    529  O   HIS A  32      13.356  10.168  43.816  1.00  0.00              
ATOM    530  CB  HIS A  32      11.258  12.001  44.790  1.00  0.00              
ATOM    531  CG  HIS A  32      10.447  13.197  45.185  1.00  0.00              
ATOM    532  ND1 HIS A  32       9.896  13.339  46.441  1.00  0.00              
ATOM    533  CD2 HIS A  32      10.095  14.304  44.491  1.00  0.00              
ATOM    534  CE1 HIS A  32       9.239  14.484  46.502  1.00  0.00              
ATOM    535  NE2 HIS A  32       9.344  15.088  45.333  1.00  0.00              
ATOM    536  H   HIS A  32      12.758  13.293  43.106  1.00  0.00              
ATOM    537  HA  HIS A  32      12.974  12.554  45.958  1.00  0.00              
ATOM    538 1HB  HIS A  32      11.013  11.790  43.749  1.00  0.00              
ATOM    539 2HB  HIS A  32      10.922  11.175  45.417  1.00  0.00              
ATOM    540  HD1 HIS A  32      10.032  12.726  47.220  1.00  0.00              
ATOM    541  HD2 HIS A  32      10.295  14.634  43.472  1.00  0.00              
ATOM    542  HE1 HIS A  32       8.729  14.784  47.418  1.00  0.00              
ATOM    543  N   LYS A  33      14.222  10.493  45.870  1.00  0.00              
ATOM    544  CA  LYS A  33      15.060   9.298  45.835  1.00  0.00              
ATOM    545  C   LYS A  33      14.234   8.023  45.664  1.00  0.00              
ATOM    546  O   LYS A  33      14.697   7.054  45.058  1.00  0.00              
ATOM    547  CB  LYS A  33      15.904   9.207  47.107  1.00  0.00              
ATOM    548  CG  LYS A  33      17.010  10.249  47.204  1.00  0.00              
ATOM    549  CD  LYS A  33      17.802  10.097  48.495  1.00  0.00              
ATOM    550  CE  LYS A  33      18.909  11.136  48.592  1.00  0.00              
ATOM    551  NZ  LYS A  33      19.670  11.021  49.865  1.00  0.00              
ATOM    552  H   LYS A  33      14.206  11.057  46.708  1.00  0.00              
ATOM    553  HA  LYS A  33      15.728   9.341  44.974  1.00  0.00              
ATOM    554 1HB  LYS A  33      15.223   9.322  47.951  1.00  0.00              
ATOM    555 2HB  LYS A  33      16.343   8.209  47.130  1.00  0.00              
ATOM    556 1HG  LYS A  33      17.678  10.125  46.351  1.00  0.00              
ATOM    557 2HG  LYS A  33      16.558  11.239  47.170  1.00  0.00              
ATOM    558 1HD  LYS A  33      17.119  10.213  49.337  1.00  0.00              
ATOM    559 2HD  LYS A  33      18.239   9.099  48.519  1.00  0.00              
ATOM    560 1HE  LYS A  33      19.585  10.995  47.750  1.00  0.00              
ATOM    561 2HE  LYS A  33      18.455  12.125  48.529  1.00  0.00              
ATOM    562 1HZ  LYS A  33      20.393  11.727  49.890  1.00  0.00              
ATOM    563 2HZ  LYS A  33      19.043  11.154  50.646  1.00  0.00              
ATOM    564 3HZ  LYS A  33      20.092  10.105  49.923  1.00  0.00              
ATOM    565  N   LYS A  34      13.014   8.030  46.192  1.00  0.00              
ATOM    566  CA  LYS A  34      12.124   6.876  46.071  1.00  0.00              
ATOM    567  C   LYS A  34      11.750   6.580  44.620  1.00  0.00              
ATOM    568  O   LYS A  34      11.285   5.485  44.305  1.00  0.00              
ATOM    569  CB  LYS A  34      10.858   7.099  46.899  1.00  0.00              
ATOM    570  CG  LYS A  34      11.081   7.092  48.405  1.00  0.00              
ATOM    571  CD  LYS A  34       9.778   7.313  49.159  1.00  0.00              
ATOM    572  CE  LYS A  34       9.996   7.278  50.665  1.00  0.00              
ATOM    573  NZ  LYS A  34       8.733   7.513  51.415  1.00  0.00              
ATOM    574  H   LYS A  34      12.693   8.848  46.688  1.00  0.00              
ATOM    575  HA  LYS A  34      12.629   5.981  46.436  1.00  0.00              
ATOM    576 1HB  LYS A  34      10.444   8.061  46.598  1.00  0.00              
ATOM    577 2HB  LYS A  34      10.158   6.305  46.634  1.00  0.00              
ATOM    578 1HG  LYS A  34      11.507   6.129  48.688  1.00  0.00              
ATOM    579 2HG  LYS A  34      11.784   7.887  48.655  1.00  0.00              
ATOM    580 1HD  LYS A  34       9.371   8.284  48.873  1.00  0.00              
ATOM    581 2HD  LYS A  34       9.076   6.529  48.877  1.00  0.00              
ATOM    582 1HE  LYS A  34      10.399   6.302  50.929  1.00  0.00              
ATOM    583 2HE  LYS A  34      10.720   8.051  50.923  1.00  0.00              
ATOM    584 1HZ  LYS A  34       8.920   7.483  52.408  1.00  0.00              
ATOM    585 2HZ  LYS A  34       8.359   8.420  51.171  1.00  0.00              
ATOM    586 3HZ  LYS A  34       8.062   6.797  51.177  1.00  0.00              
ATOM    587  N   LEU A  35      11.952   7.557  43.741  1.00  0.00              
ATOM    588  CA  LEU A  35      11.628   7.404  42.325  1.00  0.00              
ATOM    589  C   LEU A  35      12.851   7.068  41.480  1.00  0.00              
ATOM    590  O   LEU A  35      12.755   6.919  40.266  1.00  0.00              
ATOM    591  CB  LEU A  35      10.962   8.683  41.800  1.00  0.00              
ATOM    592  CG  LEU A  35       9.661   9.079  42.510  1.00  0.00              
ATOM    593  CD1 LEU A  35       9.160  10.413  41.973  1.00  0.00              
ATOM    594  CD2 LEU A  35       8.619   7.990  42.307  1.00  0.00              
ATOM    595  H   LEU A  35      12.343   8.431  44.065  1.00  0.00              
ATOM    596  HA  LEU A  35      10.942   6.567  42.196  1.00  0.00              
ATOM    597 1HB  LEU A  35      11.748   9.399  42.033  1.00  0.00              
ATOM    598 2HB  LEU A  35      10.812   8.646  40.722  1.00  0.00              
ATOM    599  HG  LEU A  35       9.879   9.138  43.576  1.00  0.00              
ATOM    600 1HD1 LEU A  35       8.236  10.687  42.482  1.00  0.00              
ATOM    601 2HD1 LEU A  35       9.912  11.182  42.149  1.00  0.00              
ATOM    602 3HD1 LEU A  35       8.972  10.327  40.903  1.00  0.00              
ATOM    603 1HD2 LEU A  35       7.695   8.273  42.812  1.00  0.00              
ATOM    604 2HD2 LEU A  35       8.427   7.864  41.241  1.00  0.00              
ATOM    605 3HD2 LEU A  35       8.986   7.052  42.723  1.00  0.00              
ATOM    606  N   ARG A  36      14.003   6.953  42.130  1.00  0.00              
ATOM    607  CA  ARG A  36      15.262   6.730  41.426  1.00  0.00              
ATOM    608  C   ARG A  36      15.480   5.254  41.094  1.00  0.00              
ATOM    609  O   ARG A  36      16.402   4.626  41.608  1.00  0.00              
ATOM    610  CB  ARG A  36      16.447   7.306  42.188  1.00  0.00              
ATOM    611  CG  ARG A  36      16.477   8.824  42.272  1.00  0.00              
ATOM    612  CD  ARG A  36      17.624   9.372  43.040  1.00  0.00              
ATOM    613  NE  ARG A  36      17.643  10.822  43.141  1.00  0.00              
ATOM    614  CZ  ARG A  36      18.552  11.528  43.841  1.00  0.00              
ATOM    615  NH1 ARG A  36      19.493  10.924  44.532  1.00  0.00              
ATOM    616  NH2 ARG A  36      18.459  12.847  43.835  1.00  0.00              
ATOM    617  H   ARG A  36      14.008   7.021  43.138  1.00  0.00              
ATOM    618  HA  ARG A  36      15.248   7.254  40.470  1.00  0.00              
ATOM    619 1HB  ARG A  36      16.410   6.891  43.194  1.00  0.00              
ATOM    620 2HB  ARG A  36      17.348   6.957  41.685  1.00  0.00              
ATOM    621 1HG  ARG A  36      16.527   9.226  41.260  1.00  0.00              
ATOM    622 2HG  ARG A  36      15.558   9.162  42.752  1.00  0.00              
ATOM    623 1HD  ARG A  36      17.594   8.974  44.054  1.00  0.00              
ATOM    624 2HD  ARG A  36      18.552   9.066  42.557  1.00  0.00              
ATOM    625  HE  ARG A  36      17.020  11.505  42.732  1.00  0.00              
ATOM    626 1HH1 ARG A  36      19.541   9.915  44.541  1.00  0.00              
ATOM    627 2HH1 ARG A  36      20.165  11.471  45.051  1.00  0.00              
ATOM    628 1HH2 ARG A  36      17.718  13.295  43.313  1.00  0.00              
ATOM    629 2HH2 ARG A  36      19.126  13.400  44.352  1.00  0.00              
ATOM    630  N   THR A  37      14.620   4.706  40.237  1.00  0.00              
ATOM    631  CA  THR A  37      14.736   3.315  39.808  1.00  0.00              
ATOM    632  C   THR A  37      15.079   3.247  38.320  1.00  0.00              
ATOM    633  O   THR A  37      14.825   4.198  37.579  1.00  0.00              
ATOM    634  CB  THR A  37      13.439   2.527  40.069  1.00  0.00              
ATOM    635  OG1 THR A  37      12.420   2.965  39.160  1.00  0.00              
ATOM    636  CG2 THR A  37      12.964   2.739  41.498  1.00  0.00              
ATOM    637  H   THR A  37      13.866   5.272  39.874  1.00  0.00              
ATOM    638  HA  THR A  37      15.551   2.829  40.346  1.00  0.00              
ATOM    639  HB  THR A  37      13.629   1.466  39.904  1.00  0.00              
ATOM    640  HG1 THR A  37      11.723   2.305  39.120  1.00  0.00              
ATOM    641 1HG2 THR A  37      12.047   2.174  41.663  1.00  0.00              
ATOM    642 2HG2 THR A  37      13.732   2.396  42.191  1.00  0.00              
ATOM    643 3HG2 THR A  37      12.773   3.799  41.663  1.00  0.00              
ATOM    644  N   PRO A  38      15.656   2.129  37.884  1.00  0.00              
ATOM    645  CA  PRO A  38      15.920   1.922  36.460  1.00  0.00              
ATOM    646  C   PRO A  38      14.638   2.025  35.637  1.00  0.00              
ATOM    647  O   PRO A  38      14.653   2.532  34.516  1.00  0.00              
ATOM    648  CB  PRO A  38      16.534   0.520  36.394  1.00  0.00              
ATOM    649  CG  PRO A  38      16.107  -0.133  37.665  1.00  0.00              
ATOM    650  CD  PRO A  38      16.076   0.970  38.689  1.00  0.00              
ATOM    651  HA  PRO A  38      16.590   2.684  36.036  1.00  0.00              
ATOM    652 1HB  PRO A  38      16.171  -0.038  35.519  1.00  0.00              
ATOM    653 2HB  PRO A  38      17.630   0.563  36.318  1.00  0.00              
ATOM    654 1HG  PRO A  38      15.118  -0.602  37.558  1.00  0.00              
ATOM    655 2HG  PRO A  38      16.809  -0.927  37.959  1.00  0.00              
ATOM    656 1HD  PRO A  38      15.367   0.761  39.504  1.00  0.00              
ATOM    657 2HD  PRO A  38      17.059   1.134  39.154  1.00  0.00              
ATOM    658  N   LEU A  39      13.532   1.548  36.197  1.00  0.00              
ATOM    659  CA  LEU A  39      12.230   1.719  35.567  1.00  0.00              
ATOM    660  C   LEU A  39      11.993   3.192  35.284  1.00  0.00              
ATOM    661  O   LEU A  39      11.724   3.587  34.151  1.00  0.00              
ATOM    662  CB  LEU A  39      11.116   1.151  36.456  1.00  0.00              
ATOM    663  CG  LEU A  39       9.688   1.425  35.969  1.00  0.00              
ATOM    664  CD1 LEU A  39       9.434   0.692  34.658  1.00  0.00              
ATOM    665  CD2 LEU A  39       8.694   0.985  37.034  1.00  0.00              
ATOM    666  H   LEU A  39      13.592   1.055  37.077  1.00  0.00              
ATOM    667  HA  LEU A  39      12.214   1.194  34.612  1.00  0.00              
ATOM    668 1HB  LEU A  39      11.344   0.090  36.369  1.00  0.00              
ATOM    669 2HB  LEU A  39      11.231   1.462  37.494  1.00  0.00              
ATOM    670  HG  LEU A  39       9.589   2.503  35.845  1.00  0.00              
ATOM    671 1HD1 LEU A  39       8.417   0.893  34.320  1.00  0.00              
ATOM    672 2HD1 LEU A  39      10.141   1.039  33.905  1.00  0.00              
ATOM    673 3HD1 LEU A  39       9.561  -0.379  34.810  1.00  0.00              
ATOM    674 1HD2 LEU A  39       7.679   1.181  36.686  1.00  0.00              
ATOM    675 2HD2 LEU A  39       8.813  -0.082  37.225  1.00  0.00              
ATOM    676 3HD2 LEU A  39       8.876   1.541  37.953  1.00  0.00              
ATOM    677  N   ASN A  40      12.103   4.004  36.332  1.00  0.00              
ATOM    678  CA  ASN A  40      11.837   5.433  36.234  1.00  0.00              
ATOM    679  C   ASN A  40      12.959   6.196  35.533  1.00  0.00              
ATOM    680  O   ASN A  40      12.783   7.351  35.132  1.00  0.00              
ATOM    681  CB  ASN A  40      11.583   6.033  37.605  1.00  0.00              
ATOM    682  CG  ASN A  40      10.308   5.560  38.246  1.00  0.00              
ATOM    683  OD1 ASN A  40       9.204   5.907  37.810  1.00  0.00              
ATOM    684  ND2 ASN A  40      10.454   4.836  39.326  1.00  0.00              
ATOM    685  H   ASN A  40      12.380   3.615  37.223  1.00  0.00              
ATOM    686  HA  ASN A  40      10.947   5.603  35.626  1.00  0.00              
ATOM    687 1HB  ASN A  40      12.373   6.061  38.357  1.00  0.00              
ATOM    688 2HB  ASN A  40      11.425   7.036  37.207  1.00  0.00              
ATOM    689 1HD2 ASN A  40       9.648   4.487  39.806  1.00  0.00              
ATOM    690 2HD2 ASN A  40      11.369   4.633  39.672  1.00  0.00              
ATOM    691  N   TYR A  41      14.114   5.554  35.389  1.00  0.00              
ATOM    692  CA  TYR A  41      15.222   6.171  34.673  1.00  0.00              
ATOM    693  C   TYR A  41      14.897   6.198  33.188  1.00  0.00              
ATOM    694  O   TYR A  41      15.170   7.178  32.493  1.00  0.00              
ATOM    695  CB  TYR A  41      16.529   5.416  34.924  1.00  0.00              
ATOM    696  CG  TYR A  41      17.144   5.688  36.280  1.00  0.00              
ATOM    697  CD1 TYR A  41      16.678   6.721  37.079  1.00  0.00              
ATOM    698  CD2 TYR A  41      18.187   4.908  36.757  1.00  0.00              
ATOM    699  CE1 TYR A  41      17.236   6.974  38.317  1.00  0.00              
ATOM    700  CE2 TYR A  41      18.752   5.151  37.993  1.00  0.00              
ATOM    701  CZ  TYR A  41      18.274   6.186  38.771  1.00  0.00              
ATOM    702  OH  TYR A  41      18.832   6.432  40.004  1.00  0.00              
ATOM    703  H   TYR A  41      14.233   4.630  35.778  1.00  0.00              
ATOM    704  HA  TYR A  41      15.352   7.200  35.008  1.00  0.00              
ATOM    705 1HB  TYR A  41      16.310   4.351  34.832  1.00  0.00              
ATOM    706 2HB  TYR A  41      17.228   5.712  34.143  1.00  0.00              
ATOM    707  HD1 TYR A  41      15.858   7.340  36.714  1.00  0.00              
ATOM    708  HD2 TYR A  41      18.561   4.093  36.137  1.00  0.00              
ATOM    709  HE1 TYR A  41      16.860   7.790  38.934  1.00  0.00              
ATOM    710  HE2 TYR A  41      19.572   4.528  38.350  1.00  0.00              
ATOM    711  HH  TYR A  41      19.166   5.639  40.430  1.00  0.00              
ATOM    712  N   ILE A  42      14.309   5.109  32.710  1.00  0.00              
ATOM    713  CA  ILE A  42      13.820   5.038  31.341  1.00  0.00              
ATOM    714  C   ILE A  42      12.717   6.067  31.136  1.00  0.00              
ATOM    715  O   ILE A  42      12.691   6.771  30.129  1.00  0.00              
ATOM    716  CB  ILE A  42      13.288   3.636  30.992  1.00  0.00              
ATOM    717  CG1 ILE A  42      14.418   2.605  31.056  1.00  0.00              
ATOM    718  CG2 ILE A  42      12.643   3.640  29.614  1.00  0.00              
ATOM    719  CD1 ILE A  42      15.512   2.834  30.038  1.00  0.00              
ATOM    720  H   ILE A  42      14.198   4.307  33.314  1.00  0.00              
ATOM    721  HA  ILE A  42      14.608   5.308  30.638  1.00  0.00              
ATOM    722  HB  ILE A  42      12.551   3.340  31.738  1.00  0.00              
ATOM    723 1HG1 ILE A  42      14.840   2.648  32.059  1.00  0.00              
ATOM    724 2HG1 ILE A  42      13.971   1.624  30.893  1.00  0.00              
ATOM    725 1HG2 ILE A  42      12.273   2.641  29.383  1.00  0.00              
ATOM    726 2HG2 ILE A  42      11.814   4.345  29.603  1.00  0.00              
ATOM    727 3HG2 ILE A  42      13.381   3.934  28.868  1.00  0.00              
ATOM    728 1HD1 ILE A  42      16.276   2.064  30.144  1.00  0.00              
ATOM    729 2HD1 ILE A  42      15.090   2.790  29.033  1.00  0.00              
ATOM    730 3HD1 ILE A  42      15.961   3.813  30.199  1.00  0.00              
ATOM    731  N   LEU A  43      11.808   6.150  32.103  1.00  0.00              
ATOM    732  CA  LEU A  43      10.718   7.115  32.047  1.00  0.00              
ATOM    733  C   LEU A  43      11.253   8.539  32.143  1.00  0.00              
ATOM    734  O   LEU A  43      10.642   9.481  31.635  1.00  0.00              
ATOM    735  CB  LEU A  43       9.709   6.844  33.170  1.00  0.00              
ATOM    736  CG  LEU A  43       8.568   5.886  32.804  1.00  0.00              
ATOM    737  CD1 LEU A  43       9.108   4.718  31.991  1.00  0.00              
ATOM    738  CD2 LEU A  43       7.891   5.392  34.074  1.00  0.00              
ATOM    739  H   LEU A  43      11.875   5.528  32.895  1.00  0.00              
ATOM    740  HA  LEU A  43      10.208   7.035  31.088  1.00  0.00              
ATOM    741 1HB  LEU A  43      10.372   6.376  33.895  1.00  0.00              
ATOM    742 2HB  LEU A  43       9.310   7.769  33.587  1.00  0.00              
ATOM    743  HG  LEU A  43       7.834   6.459  32.237  1.00  0.00              
ATOM    744 1HD1 LEU A  43       8.290   4.043  31.736  1.00  0.00              
ATOM    745 2HD1 LEU A  43       9.566   5.092  31.076  1.00  0.00              
ATOM    746 3HD1 LEU A  43       9.852   4.180  32.577  1.00  0.00              
ATOM    747 1HD2 LEU A  43       7.080   4.712  33.813  1.00  0.00              
ATOM    748 2HD2 LEU A  43       8.619   4.869  34.695  1.00  0.00              
ATOM    749 3HD2 LEU A  43       7.489   6.242  34.627  1.00  0.00              
ATOM    750  N   LEU A  44      12.392   8.686  32.812  1.00  0.00              
ATOM    751  CA  LEU A  44      13.062   9.976  32.902  1.00  0.00              
ATOM    752  C   LEU A  44      13.584  10.380  31.530  1.00  0.00              
ATOM    753  O   LEU A  44      13.423  11.519  31.100  1.00  0.00              
ATOM    754  CB  LEU A  44      14.204   9.922  33.924  1.00  0.00              
ATOM    755  CG  LEU A  44      14.959  11.242  34.129  1.00  0.00              
ATOM    756  CD1 LEU A  44      14.009  12.312  34.647  1.00  0.00              
ATOM    757  CD2 LEU A  44      16.108  11.024  35.103  1.00  0.00              
ATOM    758  H   LEU A  44      12.804   7.885  33.269  1.00  0.00              
ATOM    759  HA  LEU A  44      12.348  10.737  33.216  1.00  0.00              
ATOM    760 1HB  LEU A  44      13.632   9.677  34.817  1.00  0.00              
ATOM    761 2HB  LEU A  44      14.902   9.114  33.707  1.00  0.00              
ATOM    762  HG  LEU A  44      15.387  11.523  33.167  1.00  0.00              
ATOM    763 1HD1 LEU A  44      14.554  13.246  34.789  1.00  0.00              
ATOM    764 2HD1 LEU A  44      13.208  12.468  33.924  1.00  0.00              
ATOM    765 3HD1 LEU A  44      13.583  11.992  35.597  1.00  0.00              
ATOM    766 1HD2 LEU A  44      16.644  11.963  35.247  1.00  0.00              
ATOM    767 2HD2 LEU A  44      15.715  10.679  36.059  1.00  0.00              
ATOM    768 3HD2 LEU A  44      16.790  10.275  34.700  1.00  0.00              
ATOM    769  N   ASN A  45      14.203   9.429  30.842  1.00  0.00              
ATOM    770  CA  ASN A  45      14.680   9.657  29.487  1.00  0.00              
ATOM    771  C   ASN A  45      13.527  10.088  28.593  1.00  0.00              
ATOM    772  O   ASN A  45      13.671  10.993  27.773  1.00  0.00              
ATOM    773  CB  ASN A  45      15.365   8.429  28.917  1.00  0.00              
ATOM    774  CG  ASN A  45      15.738   8.562  27.467  1.00  0.00              
ATOM    775  OD1 ASN A  45      15.168   7.895  26.595  1.00  0.00              
ATOM    776  ND2 ASN A  45      16.745   9.357  27.214  1.00  0.00              
ATOM    777  H   ASN A  45      14.347   8.525  31.269  1.00  0.00              
ATOM    778  HA  ASN A  45      15.410  10.468  29.483  1.00  0.00              
ATOM    779 1HB  ASN A  45      16.182   7.946  29.454  1.00  0.00              
ATOM    780 2HB  ASN A  45      14.467   7.815  28.994  1.00  0.00              
ATOM    781 1HD2 ASN A  45      17.049   9.494  26.270  1.00  0.00              
ATOM    782 2HD2 ASN A  45      17.211   9.828  27.963  1.00  0.00              
ATOM    783  N   LEU A  46      12.385   9.429  28.758  1.00  0.00              
ATOM    784  CA  LEU A  46      11.172   9.764  28.022  1.00  0.00              
ATOM    785  C   LEU A  46      10.754  11.206  28.287  1.00  0.00              
ATOM    786  O   LEU A  46      10.439  11.953  27.363  1.00  0.00              
ATOM    787  CB  LEU A  46      10.039   8.800  28.397  1.00  0.00              
ATOM    788  CG  LEU A  46      10.251   7.344  27.966  1.00  0.00              
ATOM    789  CD1 LEU A  46       9.113   6.475  28.485  1.00  0.00              
ATOM    790  CD2 LEU A  46      10.336   7.270  26.449  1.00  0.00              
ATOM    791  H   LEU A  46      12.364   8.667  29.421  1.00  0.00              
ATOM    792  HA  LEU A  46      11.361   9.685  26.952  1.00  0.00              
ATOM    793 1HB  LEU A  46      10.091   8.880  29.482  1.00  0.00              
ATOM    794 2HB  LEU A  46       9.070   9.162  28.053  1.00  0.00              
ATOM    795  HG  LEU A  46      11.211   7.022  28.370  1.00  0.00              
ATOM    796 1HD1 LEU A  46       9.272   5.442  28.174  1.00  0.00              
ATOM    797 2HD1 LEU A  46       9.085   6.524  29.574  1.00  0.00              
ATOM    798 3HD1 LEU A  46       8.167   6.833  28.080  1.00  0.00              
ATOM    799 1HD2 LEU A  46      10.488   6.234  26.143  1.00  0.00              
ATOM    800 2HD2 LEU A  46       9.411   7.646  26.013  1.00  0.00              
ATOM    801 3HD2 LEU A  46      11.173   7.876  26.101  1.00  0.00              
ATOM    802  N   ALA A  47      10.754  11.588  29.561  1.00  0.00              
ATOM    803  CA  ALA A  47      10.379  12.944  29.962  1.00  0.00              
ATOM    804  C   ALA A  47      11.290  13.995  29.333  1.00  0.00              
ATOM    805  O   ALA A  47      10.827  15.042  28.877  1.00  0.00              
ATOM    806  CB  ALA A  47      10.398  13.068  31.478  1.00  0.00              
ATOM    807  H   ALA A  47      11.020  10.921  30.270  1.00  0.00              
ATOM    808  HA  ALA A  47       9.369  13.147  29.607  1.00  0.00              
ATOM    809 1HB  ALA A  47      10.114  14.081  31.763  1.00  0.00              
ATOM    810 2HB  ALA A  47       9.693  12.358  31.911  1.00  0.00              
ATOM    811 3HB  ALA A  47      11.400  12.857  31.848  1.00  0.00              
ATOM    812  N   VAL A  48      12.587  13.708  29.314  1.00  0.00              
ATOM    813  CA  VAL A  48      13.572  14.642  28.785  1.00  0.00              
ATOM    814  C   VAL A  48      13.330  14.867  27.304  1.00  0.00              
ATOM    815  O   VAL A  48      13.211  16.005  26.849  1.00  0.00              
ATOM    816  CB  VAL A  48      15.013  14.139  28.995  1.00  0.00              
ATOM    817  CG1 VAL A  48      15.999  15.019  28.242  1.00  0.00              
ATOM    818  CG2 VAL A  48      15.355  14.105  30.477  1.00  0.00              
ATOM    819  H   VAL A  48      12.898  12.818  29.676  1.00  0.00              
ATOM    820  HA  VAL A  48      13.480  15.623  29.252  1.00  0.00              
ATOM    821  HB  VAL A  48      15.087  13.115  28.630  1.00  0.00              
ATOM    822 1HG1 VAL A  48      17.013  14.649  28.401  1.00  0.00              
ATOM    823 2HG1 VAL A  48      15.768  14.996  27.177  1.00  0.00              
ATOM    824 3HG1 VAL A  48      15.926  16.043  28.608  1.00  0.00              
ATOM    825 1HG2 VAL A  48      16.376  13.747  30.607  1.00  0.00              
ATOM    826 2HG2 VAL A  48      15.267  15.109  30.893  1.00  0.00              
ATOM    827 3HG2 VAL A  48      14.668  13.436  30.994  1.00  0.00              
ATOM    828  N   ALA A  49      13.261  13.769  26.561  1.00  0.00              
ATOM    829  CA  ALA A  49      13.059  13.810  25.118  1.00  0.00              
ATOM    830  C   ALA A  49      11.731  14.470  24.769  1.00  0.00              
ATOM    831  O   ALA A  49      11.653  15.271  23.838  1.00  0.00              
ATOM    832  CB  ALA A  49      13.128  12.407  24.532  1.00  0.00              
ATOM    833  H   ALA A  49      13.354  12.874  27.019  1.00  0.00              
ATOM    834  HA  ALA A  49      13.849  14.413  24.671  1.00  0.00              
ATOM    835 1HB  ALA A  49      12.974  12.456  23.454  1.00  0.00              
ATOM    836 2HB  ALA A  49      14.107  11.974  24.740  1.00  0.00              
ATOM    837 3HB  ALA A  49      12.354  11.787  24.981  1.00  0.00              
ATOM    838  N   ASP A  50      10.690  14.136  25.525  1.00  0.00              
ATOM    839  CA  ASP A  50       9.366  14.704  25.297  1.00  0.00              
ATOM    840  C   ASP A  50       9.327  16.207  25.568  1.00  0.00              
ATOM    841  O   ASP A  50       8.676  16.963  24.842  1.00  0.00              
ATOM    842  CB  ASP A  50       8.329  13.992  26.169  1.00  0.00              
ATOM    843  CG  ASP A  50       8.034  12.558  25.750  1.00  0.00              
ATOM    844  OD1 ASP A  50       8.424  12.183  24.670  1.00  0.00              
ATOM    845  OD2 ASP A  50       7.564  11.806  26.570  1.00  0.00              
ATOM    846  H   ASP A  50      10.818  13.473  26.276  1.00  0.00              
ATOM    847  HA  ASP A  50       9.087  14.584  24.250  1.00  0.00              
ATOM    848 1HB  ASP A  50       8.564  14.018  27.233  1.00  0.00              
ATOM    849 2HB  ASP A  50       7.454  14.613  25.973  1.00  0.00              
ATOM    850  N   LEU A  51      10.025  16.639  26.615  1.00  0.00              
ATOM    851  CA  LEU A  51      10.145  18.065  26.899  1.00  0.00              
ATOM    852  C   LEU A  51      10.785  18.794  25.721  1.00  0.00              
ATOM    853  O   LEU A  51      10.315  19.854  25.301  1.00  0.00              
ATOM    854  CB  LEU A  51      10.963  18.288  28.177  1.00  0.00              
ATOM    855  CG  LEU A  51      11.116  19.752  28.607  1.00  0.00              
ATOM    856  CD1 LEU A  51       9.749  20.354  28.906  1.00  0.00              
ATOM    857  CD2 LEU A  51      12.019  19.832  29.828  1.00  0.00              
ATOM    858  H   LEU A  51      10.480  15.975  27.226  1.00  0.00              
ATOM    859  HA  LEU A  51       9.154  18.495  27.036  1.00  0.00              
ATOM    860 1HB  LEU A  51      10.332  17.754  28.886  1.00  0.00              
ATOM    861 2HB  LEU A  51      11.938  17.804  28.123  1.00  0.00              
ATOM    862  HG  LEU A  51      11.610  20.280  27.791  1.00  0.00              
ATOM    863 1HD1 LEU A  51       9.868  21.394  29.211  1.00  0.00              
ATOM    864 2HD1 LEU A  51       9.127  20.307  28.012  1.00  0.00              
ATOM    865 3HD1 LEU A  51       9.273  19.793  29.710  1.00  0.00              
ATOM    866 1HD2 LEU A  51      12.128  20.874  30.132  1.00  0.00              
ATOM    867 2HD2 LEU A  51      11.580  19.259  30.645  1.00  0.00              
ATOM    868 3HD2 LEU A  51      12.999  19.423  29.584  1.00  0.00              
ATOM    869  N   PHE A  52      11.858  18.214  25.192  1.00  0.00              
ATOM    870  CA  PHE A  52      12.565  18.772  24.046  1.00  0.00              
ATOM    871  C   PHE A  52      11.655  18.884  22.824  1.00  0.00              
ATOM    872  O   PHE A  52      11.679  19.887  22.109  1.00  0.00              
ATOM    873  CB  PHE A  52      13.791  17.919  23.713  1.00  0.00              
ATOM    874  CG  PHE A  52      14.870  17.976  24.757  1.00  0.00              
ATOM    875  CD1 PHE A  52      14.773  18.850  25.829  1.00  0.00              
ATOM    876  CD2 PHE A  52      15.985  17.155  24.668  1.00  0.00              
ATOM    877  CE1 PHE A  52      15.765  18.902  26.790  1.00  0.00              
ATOM    878  CE2 PHE A  52      16.977  17.205  25.627  1.00  0.00              
ATOM    879  CZ  PHE A  52      16.867  18.080  26.689  1.00  0.00              
ATOM    880  H   PHE A  52      12.191  17.354  25.604  1.00  0.00              
ATOM    881  HA  PHE A  52      12.896  19.787  24.274  1.00  0.00              
ATOM    882 1HB  PHE A  52      13.505  16.873  23.617  1.00  0.00              
ATOM    883 2HB  PHE A  52      14.241  18.259  22.782  1.00  0.00              
ATOM    884  HD1 PHE A  52      13.901  19.499  25.910  1.00  0.00              
ATOM    885  HD2 PHE A  52      16.072  16.464  23.829  1.00  0.00              
ATOM    886  HE1 PHE A  52      15.676  19.594  27.627  1.00  0.00              
ATOM    887  HE2 PHE A  52      17.848  16.554  25.546  1.00  0.00              
ATOM    888  HZ  PHE A  52      17.650  18.121  27.445  1.00  0.00              
ATOM    889  N   MET A  53      10.850  17.851  22.597  1.00  0.00              
ATOM    890  CA  MET A  53       9.883  17.855  21.505  1.00  0.00              
ATOM    891  C   MET A  53       8.932  19.044  21.624  1.00  0.00              
ATOM    892  O   MET A  53       8.730  19.794  20.666  1.00  0.00              
ATOM    893  CB  MET A  53       9.098  16.545  21.489  1.00  0.00              
ATOM    894  CG  MET A  53       9.906  15.332  21.050  1.00  0.00              
ATOM    895  SD  MET A  53       9.018  13.780  21.291  1.00  0.00              
ATOM    896  CE  MET A  53       7.645  13.997  20.162  1.00  0.00              
ATOM    897  H   MET A  53      10.910  17.042  23.198  1.00  0.00              
ATOM    898  HA  MET A  53      10.400  17.962  20.551  1.00  0.00              
ATOM    899 1HB  MET A  53       8.726  16.386  22.500  1.00  0.00              
ATOM    900 2HB  MET A  53       8.257  16.686  20.810  1.00  0.00              
ATOM    901 1HG  MET A  53      10.144  15.447  19.993  1.00  0.00              
ATOM    902 2HG  MET A  53      10.828  15.310  21.630  1.00  0.00              
ATOM    903 1HE  MET A  53       7.002  13.117  20.197  1.00  0.00              
ATOM    904 2HE  MET A  53       7.071  14.879  20.452  1.00  0.00              
ATOM    905 3HE  MET A  53       8.025  14.129  19.149  1.00  0.00              
ATOM    906  N   VAL A  54       8.359  19.217  22.813  1.00  0.00              
ATOM    907  CA  VAL A  54       7.405  20.283  23.055  1.00  0.00              
ATOM    908  C   VAL A  54       7.998  21.666  22.873  1.00  0.00              
ATOM    909  O   VAL A  54       7.349  22.565  22.338  1.00  0.00              
ATOM    910  CB  VAL A  54       6.816  20.184  24.475  1.00  0.00              
ATOM    911  CG1 VAL A  54       5.971  21.410  24.788  1.00  0.00              
ATOM    912  CG2 VAL A  54       5.989  18.916  24.622  1.00  0.00              
ATOM    913  H   VAL A  54       8.596  18.588  23.567  1.00  0.00              
ATOM    914  HA  VAL A  54       6.589  20.257  22.332  1.00  0.00              
ATOM    915  HB  VAL A  54       7.634  20.113  25.193  1.00  0.00              
ATOM    916 1HG1 VAL A  54       5.563  21.323  25.795  1.00  0.00              
ATOM    917 2HG1 VAL A  54       6.590  22.305  24.723  1.00  0.00              
ATOM    918 3HG1 VAL A  54       5.153  21.480  24.071  1.00  0.00              
ATOM    919 1HG2 VAL A  54       5.581  18.862  25.631  1.00  0.00              
ATOM    920 2HG2 VAL A  54       5.172  18.931  23.900  1.00  0.00              
ATOM    921 3HG2 VAL A  54       6.620  18.046  24.439  1.00  0.00              
ATOM    922  N   PHE A  55       9.240  21.841  23.315  1.00  0.00              
ATOM    923  CA  PHE A  55       9.946  23.104  23.121  1.00  0.00              
ATOM    924  C   PHE A  55      10.202  23.422  21.647  1.00  0.00              
ATOM    925  O   PHE A  55       9.913  24.528  21.185  1.00  0.00              
ATOM    926  CB  PHE A  55      11.271  23.081  23.884  1.00  0.00              
ATOM    927  CG  PHE A  55      12.077  24.341  23.737  1.00  0.00              
ATOM    928  CD1 PHE A  55      11.764  25.471  24.477  1.00  0.00              
ATOM    929  CD2 PHE A  55      13.148  24.398  22.858  1.00  0.00              
ATOM    930  CE1 PHE A  55      12.504  26.631  24.342  1.00  0.00              
ATOM    931  CE2 PHE A  55      13.890  25.555  22.722  1.00  0.00              
ATOM    932  CZ  PHE A  55      13.567  26.673  23.466  1.00  0.00              
ATOM    933  H   PHE A  55       9.707  21.085  23.795  1.00  0.00              
ATOM    934  HA  PHE A  55       9.337  23.929  23.494  1.00  0.00              
ATOM    935 1HB  PHE A  55      11.089  22.951  24.950  1.00  0.00              
ATOM    936 2HB  PHE A  55      11.898  22.267  23.522  1.00  0.00              
ATOM    937  HD1 PHE A  55      10.924  25.438  25.172  1.00  0.00              
ATOM    938  HD2 PHE A  55      13.402  23.515  22.271  1.00  0.00              
ATOM    939  HE1 PHE A  55      12.248  27.512  24.930  1.00  0.00              
ATOM    940  HE2 PHE A  55      14.730  25.587  22.029  1.00  0.00              
ATOM    941  HZ  PHE A  55      14.150  27.586  23.358  1.00  0.00              
ATOM    942  N   GLY A  56      10.735  22.451  20.909  1.00  0.00              
ATOM    943  CA  GLY A  56      11.177  22.697  19.537  1.00  0.00              
ATOM    944  C   GLY A  56      10.195  22.229  18.462  1.00  0.00              
ATOM    945  O   GLY A  56       9.513  23.045  17.841  1.00  0.00              
ATOM    946  H   GLY A  56      10.836  21.525  21.301  1.00  0.00              
ATOM    947 1HA  GLY A  56      11.326  23.768  19.397  1.00  0.00              
ATOM    948 2HA  GLY A  56      12.118  22.175  19.367  1.00  0.00              
ATOM    949  N   GLY A  57      10.130  20.919  18.242  1.00  0.00              
ATOM    950  CA  GLY A  57       9.346  20.363  17.140  1.00  0.00              
ATOM    951  C   GLY A  57       7.899  20.854  17.111  1.00  0.00              
ATOM    952  O   GLY A  57       7.383  21.210  16.052  1.00  0.00              
ATOM    953  H   GLY A  57      10.636  20.292  18.852  1.00  0.00              
ATOM    954 1HA  GLY A  57       9.812  20.643  16.195  1.00  0.00              
ATOM    955 2HA  GLY A  57       9.328  19.278  17.228  1.00  0.00              
ATOM    956  N   PHE A  58       7.248  20.868  18.270  1.00  0.00              
ATOM    957  CA  PHE A  58       5.911  21.442  18.388  1.00  0.00              
ATOM    958  C   PHE A  58       5.842  22.854  17.815  1.00  0.00              
ATOM    959  O   PHE A  58       5.076  23.120  16.888  1.00  0.00              
ATOM    960  CB  PHE A  58       5.467  21.451  19.852  1.00  0.00              
ATOM    961  CG  PHE A  58       4.939  20.129  20.333  1.00  0.00              
ATOM    962  CD1 PHE A  58       5.722  18.987  20.266  1.00  0.00              
ATOM    963  CD2 PHE A  58       3.658  20.026  20.854  1.00  0.00              
ATOM    964  CE1 PHE A  58       5.237  17.770  20.708  1.00  0.00              
ATOM    965  CE2 PHE A  58       3.170  18.812  21.298  1.00  0.00              
ATOM    966  CZ  PHE A  58       3.961  17.683  21.224  1.00  0.00              
ATOM    967  H   PHE A  58       7.688  20.472  19.089  1.00  0.00              
ATOM    968  HA  PHE A  58       5.201  20.848  17.810  1.00  0.00              
ATOM    969 1HB  PHE A  58       6.307  21.704  20.498  1.00  0.00              
ATOM    970 2HB  PHE A  58       4.668  22.176  19.996  1.00  0.00              
ATOM    971  HD1 PHE A  58       6.731  19.056  19.858  1.00  0.00              
ATOM    972  HD2 PHE A  58       3.033  20.918  20.911  1.00  0.00              
ATOM    973  HE1 PHE A  58       5.863  16.880  20.649  1.00  0.00              
ATOM    974  HE2 PHE A  58       2.162  18.744  21.705  1.00  0.00              
ATOM    975  HZ  PHE A  58       3.578  16.725  21.572  1.00  0.00              
ATOM    976  N   THR A  59       6.650  23.753  18.371  1.00  0.00              
ATOM    977  CA  THR A  59       6.663  25.151  17.947  1.00  0.00              
ATOM    978  C   THR A  59       6.848  25.346  16.442  1.00  0.00              
ATOM    979  O   THR A  59       6.076  26.063  15.806  1.00  0.00              
ATOM    980  CB  THR A  59       7.773  25.929  18.677  1.00  0.00              
ATOM    981  OG1 THR A  59       7.597  25.802  20.094  1.00  0.00              
ATOM    982  CG2 THR A  59       7.733  27.401  18.295  1.00  0.00              
ATOM    983  H   THR A  59       7.273  23.456  19.109  1.00  0.00              
ATOM    984  HA  THR A  59       5.700  25.612  18.167  1.00  0.00              
ATOM    985  HB  THR A  59       8.741  25.510  18.401  1.00  0.00              
ATOM    986  HG1 THR A  59       8.355  25.347  20.470  1.00  0.00              
ATOM    987 1HG2 THR A  59       8.525  27.934  18.821  1.00  0.00              
ATOM    988 2HG2 THR A  59       7.878  27.502  17.220  1.00  0.00              
ATOM    989 3HG2 THR A  59       6.766  27.821  18.572  1.00  0.00              
ATOM    990  N   THR A  60       7.874  24.716  15.878  1.00  0.00              
ATOM    991  CA  THR A  60       8.298  25.019  14.513  1.00  0.00              
ATOM    992  C   THR A  60       7.365  24.415  13.468  1.00  0.00              
ATOM    993  O   THR A  60       7.004  25.077  12.497  1.00  0.00              
ATOM    994  CB  THR A  60       9.729  24.516  14.249  1.00  0.00              
ATOM    995  OG1 THR A  60       9.780  23.095  14.433  1.00  0.00              
ATOM    996  CG2 THR A  60      10.712  25.182  15.199  1.00  0.00              
ATOM    997  H   THR A  60       8.371  24.011  16.403  1.00  0.00              
ATOM    998  HA  THR A  60       8.268  26.096  14.348  1.00  0.00              
ATOM    999  HB  THR A  60      10.003  24.750  13.221  1.00  0.00              
ATOM   1000  HG1 THR A  60      10.553  22.868  14.957  1.00  0.00              
ATOM   1001 1HG2 THR A  60      11.718  24.814  14.997  1.00  0.00              
ATOM   1002 2HG2 THR A  60      10.684  26.262  15.053  1.00  0.00              
ATOM   1003 3HG2 THR A  60      10.439  24.947  16.227  1.00  0.00              
ATOM   1004  N   THR A  61       6.978  23.159  13.666  1.00  0.00              
ATOM   1005  CA  THR A  61       6.083  22.493  12.726  1.00  0.00              
ATOM   1006  C   THR A  61       4.680  23.087  12.793  1.00  0.00              
ATOM   1007  O   THR A  61       4.008  23.234  11.770  1.00  0.00              
ATOM   1008  CB  THR A  61       6.002  20.979  12.995  1.00  0.00              
ATOM   1009  OG1 THR A  61       7.305  20.396  12.856  1.00  0.00              
ATOM   1010  CG2 THR A  61       5.046  20.313  12.017  1.00  0.00              
ATOM   1011  H   THR A  61       7.305  22.653  14.477  1.00  0.00              
ATOM   1012  HA  THR A  61       6.437  22.647  11.706  1.00  0.00              
ATOM   1013  HB  THR A  61       5.649  20.818  14.014  1.00  0.00              
ATOM   1014  HG1 THR A  61       7.952  20.953  13.296  1.00  0.00              
ATOM   1015 1HG2 THR A  61       5.003  19.244  12.224  1.00  0.00              
ATOM   1016 2HG2 THR A  61       4.052  20.746  12.129  1.00  0.00              
ATOM   1017 3HG2 THR A  61       5.399  20.472  10.999  1.00  0.00              
ATOM   1018  N   LEU A  62       4.239  23.421  14.002  1.00  0.00              
ATOM   1019  CA  LEU A  62       2.934  24.042  14.194  1.00  0.00              
ATOM   1020  C   LEU A  62       2.849  25.342  13.398  1.00  0.00              
ATOM   1021  O   LEU A  62       1.964  25.510  12.558  1.00  0.00              
ATOM   1022  CB  LEU A  62       2.678  24.301  15.684  1.00  0.00              
ATOM   1023  CG  LEU A  62       1.367  25.029  16.004  1.00  0.00              
ATOM   1024  CD1 LEU A  62       0.184  24.230  15.475  1.00  0.00              
ATOM   1025  CD2 LEU A  62       1.251  25.233  17.508  1.00  0.00              
ATOM   1026  H   LEU A  62       4.821  23.239  14.807  1.00  0.00              
ATOM   1027  HA  LEU A  62       2.156  23.381  13.814  1.00  0.00              
ATOM   1028 1HB  LEU A  62       2.631  23.272  16.037  1.00  0.00              
ATOM   1029 2HB  LEU A  62       3.520  24.808  16.156  1.00  0.00              
ATOM   1030  HG  LEU A  62       1.420  26.013  15.538  1.00  0.00              
ATOM   1031 1HD1 LEU A  62      -0.744  24.754  15.707  1.00  0.00              
ATOM   1032 2HD1 LEU A  62       0.275  24.116  14.395  1.00  0.00              
ATOM   1033 3HD1 LEU A  62       0.170  23.247  15.944  1.00  0.00              
ATOM   1034 1HD2 LEU A  62       0.319  25.751  17.733  1.00  0.00              
ATOM   1035 2HD2 LEU A  62       1.260  24.264  18.008  1.00  0.00              
ATOM   1036 3HD2 LEU A  62       2.092  25.830  17.860  1.00  0.00              
ATOM   1037  N   TYR A  63       3.779  26.251  13.667  1.00  0.00              
ATOM   1038  CA  TYR A  63       3.798  27.557  13.022  1.00  0.00              
ATOM   1039  C   TYR A  63       3.892  27.419  11.508  1.00  0.00              
ATOM   1040  O   TYR A  63       3.189  28.102  10.763  1.00  0.00              
ATOM   1041  CB  TYR A  63       4.965  28.397  13.547  1.00  0.00              
ATOM   1042  CG  TYR A  63       4.827  28.799  14.998  1.00  0.00              
ATOM   1043  CD1 TYR A  63       3.713  28.430  15.737  1.00  0.00              
ATOM   1044  CD2 TYR A  63       5.813  29.546  15.626  1.00  0.00              
ATOM   1045  CE1 TYR A  63       3.582  28.795  17.063  1.00  0.00              
ATOM   1046  CE2 TYR A  63       5.693  29.916  16.951  1.00  0.00              
ATOM   1047  CZ  TYR A  63       4.575  29.539  17.667  1.00  0.00              
ATOM   1048  OH  TYR A  63       4.451  29.904  18.988  1.00  0.00              
ATOM   1049  H   TYR A  63       4.496  26.025  14.341  1.00  0.00              
ATOM   1050  HA  TYR A  63       2.868  28.087  13.230  1.00  0.00              
ATOM   1051 1HB  TYR A  63       5.873  27.805  13.418  1.00  0.00              
ATOM   1052 2HB  TYR A  63       5.024  29.290  12.926  1.00  0.00              
ATOM   1053  HD1 TYR A  63       2.932  27.842  15.254  1.00  0.00              
ATOM   1054  HD2 TYR A  63       6.694  29.841  15.055  1.00  0.00              
ATOM   1055  HE1 TYR A  63       2.701  28.498  17.631  1.00  0.00              
ATOM   1056  HE2 TYR A  63       6.479  30.504  17.426  1.00  0.00              
ATOM   1057  HH  TYR A  63       5.197  30.417  19.307  1.00  0.00              
ATOM   1058  N   THR A  64       4.767  26.524  11.065  1.00  0.00              
ATOM   1059  CA  THR A  64       4.933  26.231   9.648  1.00  0.00              
ATOM   1060  C   THR A  64       3.615  25.850   8.977  1.00  0.00              
ATOM   1061  O   THR A  64       3.240  26.431   7.958  1.00  0.00              
ATOM   1062  CB  THR A  64       5.949  25.094   9.431  1.00  0.00              
ATOM   1063  OG1 THR A  64       7.241  25.510   9.892  1.00  0.00              
ATOM   1064  CG2 THR A  64       6.035  24.729   7.957  1.00  0.00              
ATOM   1065  H   THR A  64       5.335  26.031  11.740  1.00  0.00              
ATOM   1066  HA  THR A  64       5.284  27.122   9.126  1.00  0.00              
ATOM   1067  HB  THR A  64       5.632  24.222  10.003  1.00  0.00              
ATOM   1068  HG1 THR A  64       7.520  26.287   9.403  1.00  0.00              
ATOM   1069 1HG2 THR A  64       6.757  23.924   7.824  1.00  0.00              
ATOM   1070 2HG2 THR A  64       5.056  24.402   7.606  1.00  0.00              
ATOM   1071 3HG2 THR A  64       6.352  25.600   7.385  1.00  0.00              
ATOM   1072  N   SER A  65       2.912  24.883   9.560  1.00  0.00              
ATOM   1073  CA  SER A  65       1.665  24.381   8.984  1.00  0.00              
ATOM   1074  C   SER A  65       0.498  25.364   9.112  1.00  0.00              
ATOM   1075  O   SER A  65      -0.388  25.394   8.259  1.00  0.00              
ATOM   1076  CB  SER A  65       1.302  23.062   9.637  1.00  0.00              
ATOM   1077  OG  SER A  65       2.217  22.049   9.319  1.00  0.00              
ATOM   1078  H   SER A  65       3.250  24.485  10.425  1.00  0.00              
ATOM   1079  HA  SER A  65       1.757  24.094   7.936  1.00  0.00              
ATOM   1080 1HB  SER A  65       1.288  23.200  10.718  1.00  0.00              
ATOM   1081 2HB  SER A  65       0.311  22.764   9.297  1.00  0.00              
ATOM   1082  HG  SER A  65       1.777  21.373   8.799  1.00  0.00              
ATOM   1083  N   LEU A  66       0.495  26.160  10.177  1.00  0.00              
ATOM   1084  CA  LEU A  66      -0.574  27.134  10.382  1.00  0.00              
ATOM   1085  C   LEU A  66      -0.516  28.252   9.342  1.00  0.00              
ATOM   1086  O   LEU A  66      -1.530  28.606   8.738  1.00  0.00              
ATOM   1087  CB  LEU A  66      -0.492  27.718  11.798  1.00  0.00              
ATOM   1088  CG  LEU A  66      -0.903  26.760  12.923  1.00  0.00              
ATOM   1089  CD1 LEU A  66      -0.709  27.431  14.276  1.00  0.00              
ATOM   1090  CD2 LEU A  66      -2.353  26.341  12.731  1.00  0.00              
ATOM   1091  H   LEU A  66       1.239  26.097  10.857  1.00  0.00              
ATOM   1092  HA  LEU A  66      -1.540  26.647  10.255  1.00  0.00              
ATOM   1093 1HB  LEU A  66       0.578  27.915  11.846  1.00  0.00              
ATOM   1094 2HB  LEU A  66      -1.039  28.657  11.879  1.00  0.00              
ATOM   1095  HG  LEU A  66      -0.283  25.868  12.832  1.00  0.00              
ATOM   1096 1HD1 LEU A  66      -1.003  26.744  15.069  1.00  0.00              
ATOM   1097 2HD1 LEU A  66       0.339  27.701  14.402  1.00  0.00              
ATOM   1098 3HD1 LEU A  66      -1.325  28.328  14.328  1.00  0.00              
ATOM   1099 1HD2 LEU A  66      -2.643  25.660  13.532  1.00  0.00              
ATOM   1100 2HD2 LEU A  66      -2.993  27.223  12.755  1.00  0.00              
ATOM   1101 3HD2 LEU A  66      -2.463  25.838  11.770  1.00  0.00              
ATOM   1102  N   HIS A  67       0.677  28.793   9.128  1.00  0.00              
ATOM   1103  CA  HIS A  67       0.844  29.973   8.287  1.00  0.00              
ATOM   1104  C   HIS A  67       0.955  29.555   6.826  1.00  0.00              
ATOM   1105  O   HIS A  67       0.442  30.234   5.936  1.00  0.00              
ATOM   1106  CB  HIS A  67       2.079  30.778   8.706  1.00  0.00              
ATOM   1107  CG  HIS A  67       1.993  31.331  10.094  1.00  0.00              
ATOM   1108  ND1 HIS A  67       0.986  32.183  10.494  1.00  0.00              
ATOM   1109  CD2 HIS A  67       2.790  31.156  11.175  1.00  0.00              
ATOM   1110  CE1 HIS A  67       1.166  32.507  11.763  1.00  0.00              
ATOM   1111  NE2 HIS A  67       2.253  31.897  12.198  1.00  0.00              
ATOM   1112  H   HIS A  67       1.491  28.378   9.560  1.00  0.00              
ATOM   1113  HA  HIS A  67      -0.035  30.611   8.373  1.00  0.00              
ATOM   1114 1HB  HIS A  67       2.967  30.146   8.676  1.00  0.00              
ATOM   1115 2HB  HIS A  67       2.216  31.628   8.038  1.00  0.00              
ATOM   1116  HD1 HIS A  67       0.191  32.455   9.952  1.00  0.00              
ATOM   1117  HD2 HIS A  67       3.698  30.575  11.339  1.00  0.00              
ATOM   1118  HE1 HIS A  67       0.470  33.176  12.269  1.00  0.00              
ATOM   1119  N   GLY A  68       1.571  28.321   6.557  1.00  0.00              
ATOM   1120  CA  GLY A  68       1.706  27.900   5.168  1.00  0.00              
ATOM   1121  C   GLY A  68       3.039  28.383   4.612  1.00  0.00              
ATOM   1122  O   GLY A  68       3.323  28.221   3.425  1.00  0.00              
ATOM   1123  H   GLY A  68       1.899  27.709   7.291  1.00  0.00              
ATOM   1124 1HA  GLY A  68       1.668  26.813   5.106  1.00  0.00              
ATOM   1125 2HA  GLY A  68       0.898  28.326   4.573  1.00  0.00              
ATOM   1126  N   TYR A  69       3.855  28.977   5.477  1.00  0.00              
ATOM   1127  CA  TYR A  69       5.164  29.478   5.076  1.00  0.00              
ATOM   1128  C   TYR A  69       6.262  28.695   5.784  1.00  0.00              
ATOM   1129  O   TYR A  69       6.012  28.022   6.784  1.00  0.00              
ATOM   1130  CB  TYR A  69       5.292  30.971   5.383  1.00  0.00              
ATOM   1131  CG  TYR A  69       4.344  31.844   4.590  1.00  0.00              
ATOM   1132  CD1 TYR A  69       3.100  32.191   5.098  1.00  0.00              
ATOM   1133  CD2 TYR A  69       4.696  32.320   3.336  1.00  0.00              
ATOM   1134  CE1 TYR A  69       2.230  32.986   4.379  1.00  0.00              
ATOM   1135  CE2 TYR A  69       3.835  33.117   2.607  1.00  0.00              
ATOM   1136  CZ  TYR A  69       2.602  33.448   3.132  1.00  0.00              
ATOM   1137  OH  TYR A  69       1.741  34.243   2.411  1.00  0.00              
ATOM   1138  H   TYR A  69       3.560  29.083   6.437  1.00  0.00              
ATOM   1139  HA  TYR A  69       5.316  29.328   4.006  1.00  0.00              
ATOM   1140 1HB  TYR A  69       5.098  31.100   6.449  1.00  0.00              
ATOM   1141 2HB  TYR A  69       6.319  31.259   5.163  1.00  0.00              
ATOM   1142  HD1 TYR A  69       2.814  31.822   6.084  1.00  0.00              
ATOM   1143  HD2 TYR A  69       5.671  32.054   2.927  1.00  0.00              
ATOM   1144  HE1 TYR A  69       1.257  33.251   4.790  1.00  0.00              
ATOM   1145  HE2 TYR A  69       4.130  33.480   1.622  1.00  0.00              
ATOM   1146  HH  TYR A  69       2.098  34.508   1.560  1.00  0.00              
ATOM   1147  N   PHE A  70       7.480  28.788   5.260  1.00  0.00              
ATOM   1148  CA  PHE A  70       8.599  28.011   5.780  1.00  0.00              
ATOM   1149  C   PHE A  70       9.770  28.906   6.163  1.00  0.00              
ATOM   1150  O   PHE A  70      10.826  28.866   5.531  1.00  0.00              
ATOM   1151  CB  PHE A  70       9.047  26.971   4.752  1.00  0.00              
ATOM   1152  CG  PHE A  70       7.957  26.028   4.329  1.00  0.00              
ATOM   1153  CD1 PHE A  70       7.191  26.292   3.204  1.00  0.00              
ATOM   1154  CD2 PHE A  70       7.695  24.876   5.055  1.00  0.00              
ATOM   1155  CE1 PHE A  70       6.187  25.426   2.813  1.00  0.00              
ATOM   1156  CE2 PHE A  70       6.694  24.007   4.666  1.00  0.00              
ATOM   1157  CZ  PHE A  70       5.939  24.283   3.544  1.00  0.00              
ATOM   1158  H   PHE A  70       7.634  29.413   4.482  1.00  0.00              
ATOM   1159  HA  PHE A  70       8.294  27.493   6.691  1.00  0.00              
ATOM   1160 1HB  PHE A  70       9.401  27.465   3.848  1.00  0.00              
ATOM   1161 2HB  PHE A  70       9.846  26.357   5.166  1.00  0.00              
ATOM   1162  HD1 PHE A  70       7.388  27.195   2.625  1.00  0.00              
ATOM   1163  HD2 PHE A  70       8.291  24.658   5.941  1.00  0.00              
ATOM   1164  HE1 PHE A  70       5.592  25.646   1.927  1.00  0.00              
ATOM   1165  HE2 PHE A  70       6.499  23.105   5.245  1.00  0.00              
ATOM   1166  HZ  PHE A  70       5.148  23.601   3.237  1.00  0.00              
ATOM   1167  N   VAL A  71       9.578  29.713   7.201  1.00  0.00              
ATOM   1168  CA  VAL A  71      10.580  30.691   7.607  1.00  0.00              
ATOM   1169  C   VAL A  71      11.817  30.009   8.175  1.00  0.00              
ATOM   1170  O   VAL A  71      12.860  30.639   8.350  1.00  0.00              
ATOM   1171  CB  VAL A  71      10.020  31.673   8.653  1.00  0.00              
ATOM   1172  CG1 VAL A  71       8.820  32.422   8.093  1.00  0.00              
ATOM   1173  CG2 VAL A  71       9.637  30.933   9.926  1.00  0.00              
ATOM   1174  H   VAL A  71       8.716  29.646   7.723  1.00  0.00              
ATOM   1175  HA  VAL A  71      10.943  31.264   6.753  1.00  0.00              
ATOM   1176  HB  VAL A  71      10.799  32.385   8.923  1.00  0.00              
ATOM   1177 1HG1 VAL A  71       8.437  33.112   8.846  1.00  0.00              
ATOM   1178 2HG1 VAL A  71       9.122  32.983   7.208  1.00  0.00              
ATOM   1179 3HG1 VAL A  71       8.040  31.710   7.824  1.00  0.00              
ATOM   1180 1HG2 VAL A  71       9.244  31.642  10.655  1.00  0.00              
ATOM   1181 2HG2 VAL A  71       8.876  30.187   9.698  1.00  0.00              
ATOM   1182 3HG2 VAL A  71      10.517  30.440  10.339  1.00  0.00              
ATOM   1183  N   PHE A  72      11.695  28.718   8.463  1.00  0.00              
ATOM   1184  CA  PHE A  72      12.803  27.947   9.014  1.00  0.00              
ATOM   1185  C   PHE A  72      13.636  27.346   7.889  1.00  0.00              
ATOM   1186  O   PHE A  72      14.745  26.862   8.115  1.00  0.00              
ATOM   1187  CB  PHE A  72      12.289  26.846   9.943  1.00  0.00              
ATOM   1188  CG  PHE A  72      11.462  27.357  11.089  1.00  0.00              
ATOM   1189  CD1 PHE A  72      10.077  27.334  11.028  1.00  0.00              
ATOM   1190  CD2 PHE A  72      12.067  27.863  12.229  1.00  0.00              
ATOM   1191  CE1 PHE A  72       9.315  27.804  12.081  1.00  0.00              
ATOM   1192  CE2 PHE A  72      11.309  28.332  13.284  1.00  0.00              
ATOM   1193  CZ  PHE A  72       9.931  28.303  13.209  1.00  0.00              
ATOM   1194  H   PHE A  72      10.812  28.258   8.295  1.00  0.00              
ATOM   1195  HA  PHE A  72      13.471  28.598   9.581  1.00  0.00              
ATOM   1196 1HB  PHE A  72      11.658  26.152   9.389  1.00  0.00              
ATOM   1197 2HB  PHE A  72      13.126  26.305  10.381  1.00  0.00              
ATOM   1198  HD1 PHE A  72       9.590  26.939  10.136  1.00  0.00              
ATOM   1199  HD2 PHE A  72      13.156  27.886  12.288  1.00  0.00              
ATOM   1200  HE1 PHE A  72       8.227  27.780  12.019  1.00  0.00              
ATOM   1201  HE2 PHE A  72      11.797  28.726  14.175  1.00  0.00              
ATOM   1202  HZ  PHE A  72       9.331  28.674  14.039  1.00  0.00              
ATOM   1203  N   GLY A  73      13.094  27.380   6.676  1.00  0.00              
ATOM   1204  CA  GLY A  73      13.839  26.968   5.493  1.00  0.00              
ATOM   1205  C   GLY A  73      14.009  25.454   5.485  1.00  0.00              
ATOM   1206  O   GLY A  73      13.582  24.767   6.413  1.00  0.00              
ATOM   1207  H   GLY A  73      12.142  27.700   6.572  1.00  0.00              
ATOM   1208 1HA  GLY A  73      13.299  27.270   4.596  1.00  0.00              
ATOM   1209 2HA  GLY A  73      14.823  27.435   5.498  1.00  0.00              
ATOM   1210  N   PRO A  74      14.633  24.939   4.431  1.00  0.00              
ATOM   1211  CA  PRO A  74      14.987  23.520   4.307  1.00  0.00              
ATOM   1212  C   PRO A  74      15.965  23.031   5.372  1.00  0.00              
ATOM   1213  O   PRO A  74      15.885  21.875   5.789  1.00  0.00              
ATOM   1214  CB  PRO A  74      15.592  23.423   2.903  1.00  0.00              
ATOM   1215  CG  PRO A  74      16.082  24.801   2.614  1.00  0.00              
ATOM   1216  CD  PRO A  74      15.092  25.723   3.274  1.00  0.00              
ATOM   1217  HA  PRO A  74      14.121  22.853   4.434  1.00  0.00              
ATOM   1218 1HB  PRO A  74      16.414  22.692   2.868  1.00  0.00              
ATOM   1219 2HB  PRO A  74      14.844  23.102   2.163  1.00  0.00              
ATOM   1220 1HG  PRO A  74      17.094  24.955   3.015  1.00  0.00              
ATOM   1221 2HG  PRO A  74      16.133  24.985   1.530  1.00  0.00              
ATOM   1222 1HD  PRO A  74      15.553  26.670   3.591  1.00  0.00              
ATOM   1223 2HD  PRO A  74      14.255  25.980   2.608  1.00  0.00              
ATOM   1224  N   THR A  75      16.875  23.899   5.802  1.00  0.00              
ATOM   1225  CA  THR A  75      17.750  23.599   6.933  1.00  0.00              
ATOM   1226  C   THR A  75      16.993  23.483   8.260  1.00  0.00              
ATOM   1227  O   THR A  75      17.316  22.635   9.092  1.00  0.00              
ATOM   1228  CB  THR A  75      18.845  24.670   7.081  1.00  0.00              
ATOM   1229  OG1 THR A  75      19.661  24.690   5.902  1.00  0.00              
ATOM   1230  CG2 THR A  75      19.718  24.378   8.292  1.00  0.00              
ATOM   1231  H   THR A  75      16.963  24.790   5.333  1.00  0.00              
ATOM   1232  HA  THR A  75      18.222  22.627   6.786  1.00  0.00              
ATOM   1233  HB  THR A  75      18.373  25.645   7.201  1.00  0.00              
ATOM   1234  HG1 THR A  75      20.342  25.360   5.996  1.00  0.00              
ATOM   1235 1HG2 THR A  75      20.486  25.146   8.380  1.00  0.00              
ATOM   1236 2HG2 THR A  75      19.102  24.374   9.191  1.00  0.00              
ATOM   1237 3HG2 THR A  75      20.191  23.404   8.171  1.00  0.00              
ATOM   1238  N   GLY A  76      15.992  24.336   8.459  1.00  0.00              
ATOM   1239  CA  GLY A  76      15.158  24.246   9.655  1.00  0.00              
ATOM   1240  C   GLY A  76      14.419  22.916   9.667  1.00  0.00              
ATOM   1241  O   GLY A  76      14.280  22.279  10.711  1.00  0.00              
ATOM   1242  H   GLY A  76      15.800  25.058   7.779  1.00  0.00              
ATOM   1243 1HA  GLY A  76      15.792  24.323  10.538  1.00  0.00              
ATOM   1244 2HA  GLY A  76      14.441  25.066   9.651  1.00  0.00              
ATOM   1245  N   CYS A  77      13.942  22.498   8.499  1.00  0.00              
ATOM   1246  CA  CYS A  77      13.268  21.215   8.380  1.00  0.00              
ATOM   1247  C   CYS A  77      14.240  20.080   8.682  1.00  0.00              
ATOM   1248  O   CYS A  77      13.904  19.132   9.395  1.00  0.00              
ATOM   1249  CB  CYS A  77      12.840  21.188   6.912  1.00  0.00              
ATOM   1250  SG  CYS A  77      11.559  19.971   6.527  1.00  0.00              
ATOM   1251  H   CYS A  77      14.047  23.078   7.679  1.00  0.00              
ATOM   1252  HA  CYS A  77      12.378  21.133   9.003  1.00  0.00              
ATOM   1253 1HB  CYS A  77      12.434  22.157   6.620  1.00  0.00              
ATOM   1254 2HB  CYS A  77      13.690  20.943   6.276  1.00  0.00              
ATOM   1255  N   ASN A  78      15.450  20.185   8.142  1.00  0.00              
ATOM   1256  CA  ASN A  78      16.497  19.208   8.424  1.00  0.00              
ATOM   1257  C   ASN A  78      16.755  19.058   9.923  1.00  0.00              
ATOM   1258  O   ASN A  78      16.770  17.944  10.449  1.00  0.00              
ATOM   1259  CB  ASN A  78      17.786  19.566   7.707  1.00  0.00              
ATOM   1260  CG  ASN A  78      17.819  19.132   6.268  1.00  0.00              
ATOM   1261  OD1 ASN A  78      17.977  17.945   5.960  1.00  0.00              
ATOM   1262  ND2 ASN A  78      17.754  20.096   5.386  1.00  0.00              
ATOM   1263  H   ASN A  78      15.652  20.957   7.523  1.00  0.00              
ATOM   1264  HA  ASN A  78      16.187  18.222   8.074  1.00  0.00              
ATOM   1265 1HB  ASN A  78      18.210  20.568   7.789  1.00  0.00              
ATOM   1266 2HB  ASN A  78      18.382  18.871   8.298  1.00  0.00              
ATOM   1267 1HD2 ASN A  78      17.771  19.881   4.409  1.00  0.00              
ATOM   1268 2HD2 ASN A  78      17.687  21.047   5.688  1.00  0.00              
ATOM   1269  N   LEU A  79      16.960  20.178  10.606  1.00  0.00              
ATOM   1270  CA  LEU A  79      17.374  20.143  12.004  1.00  0.00              
ATOM   1271  C   LEU A  79      16.205  19.730  12.894  1.00  0.00              
ATOM   1272  O   LEU A  79      16.349  18.879  13.773  1.00  0.00              
ATOM   1273  CB  LEU A  79      17.923  21.509  12.433  1.00  0.00              
ATOM   1274  CG  LEU A  79      19.253  21.912  11.784  1.00  0.00              
ATOM   1275  CD1 LEU A  79      19.598  23.349  12.149  1.00  0.00              
ATOM   1276  CD2 LEU A  79      20.350  20.961  12.239  1.00  0.00              
ATOM   1277  H   LEU A  79      16.828  21.071  10.155  1.00  0.00              
ATOM   1278  HA  LEU A  79      18.154  19.394  12.135  1.00  0.00              
ATOM   1279 1HB  LEU A  79      17.119  22.146  12.066  1.00  0.00              
ATOM   1280 2HB  LEU A  79      17.987  21.595  13.518  1.00  0.00              
ATOM   1281  HG  LEU A  79      19.135  21.795  10.706  1.00  0.00              
ATOM   1282 1HD1 LEU A  79      20.544  23.626  11.684  1.00  0.00              
ATOM   1283 2HD1 LEU A  79      18.811  24.014  11.794  1.00  0.00              
ATOM   1284 3HD1 LEU A  79      19.688  23.438  13.232  1.00  0.00              
ATOM   1285 1HD2 LEU A  79      21.294  21.248  11.776  1.00  0.00              
ATOM   1286 2HD2 LEU A  79      20.447  21.009  13.324  1.00  0.00              
ATOM   1287 3HD2 LEU A  79      20.095  19.943  11.943  1.00  0.00              
ATOM   1288  N   GLU A  80      15.048  20.335  12.655  1.00  0.00              
ATOM   1289  CA  GLU A  80      13.878  20.102  13.494  1.00  0.00              
ATOM   1290  C   GLU A  80      13.333  18.686  13.337  1.00  0.00              
ATOM   1291  O   GLU A  80      12.909  18.066  14.310  1.00  0.00              
ATOM   1292  CB  GLU A  80      12.784  21.122  13.170  1.00  0.00              
ATOM   1293  CG  GLU A  80      13.063  22.528  13.682  1.00  0.00              
ATOM   1294  CD  GLU A  80      13.122  22.561  15.183  1.00  0.00              
ATOM   1295  OE1 GLU A  80      12.136  22.248  15.805  1.00  0.00              
ATOM   1296  OE2 GLU A  80      14.185  22.790  15.711  1.00  0.00              
ATOM   1297  H   GLU A  80      14.974  20.972  11.874  1.00  0.00              
ATOM   1298  HA  GLU A  80      14.151  20.203  14.545  1.00  0.00              
ATOM   1299 1HB  GLU A  80      12.682  21.144  12.085  1.00  0.00              
ATOM   1300 2HB  GLU A  80      11.861  20.750  13.615  1.00  0.00              
ATOM   1301 1HG  GLU A  80      13.974  22.965  13.273  1.00  0.00              
ATOM   1302 2HG  GLU A  80      12.202  23.100  13.340  1.00  0.00              
ATOM   1303  N   GLY A  81      13.345  18.181  12.107  1.00  0.00              
ATOM   1304  CA  GLY A  81      12.986  16.791  11.849  1.00  0.00              
ATOM   1305  C   GLY A  81      13.970  15.844  12.521  1.00  0.00              
ATOM   1306  O   GLY A  81      13.571  14.870  13.159  1.00  0.00              
ATOM   1307  H   GLY A  81      13.609  18.773  11.333  1.00  0.00              
ATOM   1308 1HA  GLY A  81      11.985  16.603  12.238  1.00  0.00              
ATOM   1309 2HA  GLY A  81      12.996  16.614  10.774  1.00  0.00              
ATOM   1310  N   PHE A  82      15.259  16.132  12.368  1.00  0.00              
ATOM   1311  CA  PHE A  82      16.298  15.353  13.033  1.00  0.00              
ATOM   1312  C   PHE A  82      16.029  15.278  14.531  1.00  0.00              
ATOM   1313  O   PHE A  82      16.020  14.199  15.122  1.00  0.00              
ATOM   1314  CB  PHE A  82      17.679  15.957  12.771  1.00  0.00              
ATOM   1315  CG  PHE A  82      18.786  15.297  13.542  1.00  0.00              
ATOM   1316  CD1 PHE A  82      18.570  14.098  14.204  1.00  0.00              
ATOM   1317  CD2 PHE A  82      20.045  15.873  13.607  1.00  0.00              
ATOM   1318  CE1 PHE A  82      19.588  13.489  14.914  1.00  0.00              
ATOM   1319  CE2 PHE A  82      21.065  15.267  14.314  1.00  0.00              
ATOM   1320  CZ  PHE A  82      20.835  14.073  14.969  1.00  0.00              
ATOM   1321  H   PHE A  82      15.527  16.907  11.779  1.00  0.00              
ATOM   1322  HA  PHE A  82      16.291  14.329  12.656  1.00  0.00              
ATOM   1323 1HB  PHE A  82      17.935  15.865  11.716  1.00  0.00              
ATOM   1324 2HB  PHE A  82      17.687  17.009  13.054  1.00  0.00              
ATOM   1325  HD1 PHE A  82      17.583  13.635  14.159  1.00  0.00              
ATOM   1326  HD2 PHE A  82      20.227  16.816  13.090  1.00  0.00              
ATOM   1327  HE1 PHE A  82      19.404  12.547  15.430  1.00  0.00              
ATOM   1328  HE2 PHE A  82      22.051  15.730  14.357  1.00  0.00              
ATOM   1329  HZ  PHE A  82      21.638  13.595  15.529  1.00  0.00              
ATOM   1330  N   PHE A  83      15.807  16.440  15.133  1.00  0.00              
ATOM   1331  CA  PHE A  83      15.685  16.551  16.579  1.00  0.00              
ATOM   1332  C   PHE A  83      14.438  15.836  17.095  1.00  0.00              
ATOM   1333  O   PHE A  83      14.499  15.084  18.062  1.00  0.00              
ATOM   1334  CB  PHE A  83      15.657  18.023  16.997  1.00  0.00              
ATOM   1335  CG  PHE A  83      16.919  18.769  16.670  1.00  0.00              
ATOM   1336  CD1 PHE A  83      18.081  18.085  16.343  1.00  0.00              
ATOM   1337  CD2 PHE A  83      16.948  20.155  16.689  1.00  0.00              
ATOM   1338  CE1 PHE A  83      19.243  18.771  16.042  1.00  0.00              
ATOM   1339  CE2 PHE A  83      18.108  20.843  16.388  1.00  0.00              
ATOM   1340  CZ  PHE A  83      19.256  20.149  16.064  1.00  0.00              
ATOM   1341  H   PHE A  83      15.720  17.271  14.567  1.00  0.00              
ATOM   1342  HA  PHE A  83      16.535  16.066  17.061  1.00  0.00              
ATOM   1343 1HB  PHE A  83      14.847  18.542  16.487  1.00  0.00              
ATOM   1344 2HB  PHE A  83      15.518  18.104  18.074  1.00  0.00              
ATOM   1345  HD1 PHE A  83      18.070  16.995  16.324  1.00  0.00              
ATOM   1346  HD2 PHE A  83      16.041  20.703  16.946  1.00  0.00              
ATOM   1347  HE1 PHE A  83      20.149  18.221  15.787  1.00  0.00              
ATOM   1348  HE2 PHE A  83      18.117  21.932  16.406  1.00  0.00              
ATOM   1349  HZ  PHE A  83      20.172  20.690  15.828  1.00  0.00              
ATOM   1350  N   ALA A  84      13.312  16.073  16.428  1.00  0.00              
ATOM   1351  CA  ALA A  84      12.032  15.495  16.822  1.00  0.00              
ATOM   1352  C   ALA A  84      12.027  13.972  16.691  1.00  0.00              
ATOM   1353  O   ALA A  84      11.623  13.265  17.612  1.00  0.00              
ATOM   1354  CB  ALA A  84      10.908  16.102  15.994  1.00  0.00              
ATOM   1355  H   ALA A  84      13.352  16.676  15.619  1.00  0.00              
ATOM   1356  HA  ALA A  84      11.854  15.722  17.873  1.00  0.00              
ATOM   1357 1HB  ALA A  84       9.956  15.669  16.302  1.00  0.00              
ATOM   1358 2HB  ALA A  84      10.883  17.180  16.149  1.00  0.00              
ATOM   1359 3HB  ALA A  84      11.078  15.890  14.940  1.00  0.00              
ATOM   1360  N   THR A  85      12.479  13.474  15.544  1.00  0.00              
ATOM   1361  CA  THR A  85      12.608  12.033  15.338  1.00  0.00              
ATOM   1362  C   THR A  85      13.736  11.410  16.156  1.00  0.00              
ATOM   1363  O   THR A  85      13.708  10.214  16.450  1.00  0.00              
ATOM   1364  CB  THR A  85      12.843  11.707  13.851  1.00  0.00              
ATOM   1365  OG1 THR A  85      14.070  12.307  13.416  1.00  0.00              
ATOM   1366  CG2 THR A  85      11.696  12.234  13.002  1.00  0.00              
ATOM   1367  H   THR A  85      12.740  14.103  14.798  1.00  0.00              
ATOM   1368  HA  THR A  85      11.701  11.530  15.672  1.00  0.00              
ATOM   1369  HB  THR A  85      12.915  10.627  13.732  1.00  0.00              
ATOM   1370  HG1 THR A  85      14.178  13.161  13.843  1.00  0.00              
ATOM   1371 1HG2 THR A  85      11.880  11.994  11.955  1.00  0.00              
ATOM   1372 2HG2 THR A  85      10.764  11.771  13.324  1.00  0.00              
ATOM   1373 3HG2 THR A  85      11.624  13.315  13.120  1.00  0.00              
ATOM   1374  N   LEU A  86      14.726  12.215  16.530  1.00  0.00              
ATOM   1375  CA  LEU A  86      15.739  11.761  17.481  1.00  0.00              
ATOM   1376  C   LEU A  86      15.136  11.486  18.855  1.00  0.00              
ATOM   1377  O   LEU A  86      15.415  10.455  19.468  1.00  0.00              
ATOM   1378  CB  LEU A  86      16.862  12.800  17.592  1.00  0.00              
ATOM   1379  CG  LEU A  86      17.955  12.473  18.618  1.00  0.00              
ATOM   1380  CD1 LEU A  86      18.623  11.150  18.265  1.00  0.00              
ATOM   1381  CD2 LEU A  86      18.976  13.600  18.651  1.00  0.00              
ATOM   1382  H   LEU A  86      14.786  13.152  16.157  1.00  0.00              
ATOM   1383  HA  LEU A  86      16.163  10.817  17.140  1.00  0.00              
ATOM   1384 1HB  LEU A  86      17.265  12.734  16.583  1.00  0.00              
ATOM   1385 2HB  LEU A  86      16.470  13.802  17.761  1.00  0.00              
ATOM   1386  HG  LEU A  86      17.477  12.426  19.597  1.00  0.00              
ATOM   1387 1HD1 LEU A  86      19.397  10.926  18.999  1.00  0.00              
ATOM   1388 2HD1 LEU A  86      17.879  10.354  18.270  1.00  0.00              
ATOM   1389 3HD1 LEU A  86      19.072  11.222  17.275  1.00  0.00              
ATOM   1390 1HD2 LEU A  86      19.751  13.367  19.381  1.00  0.00              
ATOM   1391 2HD2 LEU A  86      19.427  13.713  17.665  1.00  0.00              
ATOM   1392 3HD2 LEU A  86      18.482  14.531  18.932  1.00  0.00              
ATOM   1393  N   GLY A  87      14.308  12.410  19.331  1.00  0.00              
ATOM   1394  CA  GLY A  87      13.609  12.226  20.600  1.00  0.00              
ATOM   1395  C   GLY A  87      12.703  10.994  20.575  1.00  0.00              
ATOM   1396  O   GLY A  87      12.705  10.191  21.510  1.00  0.00              
ATOM   1397  H   GLY A  87      14.157  13.259  18.805  1.00  0.00              
ATOM   1398 1HA  GLY A  87      14.343  12.105  21.397  1.00  0.00              
ATOM   1399 2HA  GLY A  87      12.999  13.106  20.801  1.00  0.00              
ATOM   1400  N   GLY A  88      11.932  10.853  19.502  1.00  0.00              
ATOM   1401  CA  GLY A  88      11.019   9.725  19.362  1.00  0.00              
ATOM   1402  C   GLY A  88      11.799   8.417  19.267  1.00  0.00              
ATOM   1403  O   GLY A  88      11.424   7.418  19.879  1.00  0.00              
ATOM   1404  H   GLY A  88      11.979  11.543  18.765  1.00  0.00              
ATOM   1405 1HA  GLY A  88      10.359   9.691  20.229  1.00  0.00              
ATOM   1406 2HA  GLY A  88      10.424   9.858  18.459  1.00  0.00              
ATOM   1407  N   GLU A  89      12.886   8.431  18.500  1.00  0.00              
ATOM   1408  CA  GLU A  89      13.699   7.234  18.294  1.00  0.00              
ATOM   1409  C   GLU A  89      14.355   6.779  19.595  1.00  0.00              
ATOM   1410  O   GLU A  89      14.354   5.591  19.928  1.00  0.00              
ATOM   1411  CB  GLU A  89      14.767   7.489  17.229  1.00  0.00              
ATOM   1412  CG  GLU A  89      15.617   6.274  16.887  1.00  0.00              
ATOM   1413  CD  GLU A  89      16.562   6.569  15.755  1.00  0.00              
ATOM   1414  OE1 GLU A  89      16.504   7.653  15.225  1.00  0.00              
ATOM   1415  OE2 GLU A  89      17.416   5.755  15.493  1.00  0.00              
ATOM   1416  H   GLU A  89      13.156   9.293  18.047  1.00  0.00              
ATOM   1417  HA  GLU A  89      13.066   6.410  17.963  1.00  0.00              
ATOM   1418 1HB  GLU A  89      14.248   7.832  16.334  1.00  0.00              
ATOM   1419 2HB  GLU A  89      15.409   8.286  17.605  1.00  0.00              
ATOM   1420 1HG  GLU A  89      16.179   5.885  17.735  1.00  0.00              
ATOM   1421 2HG  GLU A  89      14.887   5.533  16.566  1.00  0.00              
ATOM   1422  N   ILE A  90      14.921   7.733  20.325  1.00  0.00              
ATOM   1423  CA  ILE A  90      15.549   7.447  21.607  1.00  0.00              
ATOM   1424  C   ILE A  90      14.505   6.920  22.587  1.00  0.00              
ATOM   1425  O   ILE A  90      14.740   5.954  23.315  1.00  0.00              
ATOM   1426  CB  ILE A  90      16.232   8.692  22.202  1.00  0.00              
ATOM   1427  CG1 ILE A  90      17.448   9.087  21.361  1.00  0.00              
ATOM   1428  CG2 ILE A  90      16.638   8.437  23.645  1.00  0.00              
ATOM   1429  CD1 ILE A  90      18.024  10.438  21.717  1.00  0.00              
ATOM   1430  H   ILE A  90      14.916   8.683  19.981  1.00  0.00              
ATOM   1431  HA  ILE A  90      16.283   6.648  21.505  1.00  0.00              
ATOM   1432  HB  ILE A  90      15.537   9.531  22.163  1.00  0.00              
ATOM   1433 1HG1 ILE A  90      18.207   8.318  21.507  1.00  0.00              
ATOM   1434 2HG1 ILE A  90      17.133   9.090  20.317  1.00  0.00              
ATOM   1435 1HG2 ILE A  90      17.120   9.326  24.050  1.00  0.00              
ATOM   1436 2HG2 ILE A  90      15.754   8.202  24.236  1.00  0.00              
ATOM   1437 3HG2 ILE A  90      17.334   7.598  23.685  1.00  0.00              
ATOM   1438 1HD1 ILE A  90      18.883  10.648  21.079  1.00  0.00              
ATOM   1439 2HD1 ILE A  90      17.266  11.208  21.570  1.00  0.00              
ATOM   1440 3HD1 ILE A  90      18.341  10.436  22.759  1.00  0.00              
ATOM   1441  N   ALA A  91      13.343   7.564  22.584  1.00  0.00              
ATOM   1442  CA  ALA A  91      12.227   7.152  23.424  1.00  0.00              
ATOM   1443  C   ALA A  91      11.858   5.683  23.207  1.00  0.00              
ATOM   1444  O   ALA A  91      11.790   4.909  24.162  1.00  0.00              
ATOM   1445  CB  ALA A  91      11.022   8.046  23.166  1.00  0.00              
ATOM   1446  H   ALA A  91      13.234   8.365  21.979  1.00  0.00              
ATOM   1447  HA  ALA A  91      12.520   7.252  24.469  1.00  0.00              
ATOM   1448 1HB  ALA A  91      10.197   7.736  23.806  1.00  0.00              
ATOM   1449 2HB  ALA A  91      11.283   9.081  23.386  1.00  0.00              
ATOM   1450 3HB  ALA A  91      10.723   7.960  22.123  1.00  0.00              
ATOM   1451  N   LEU A  92      11.622   5.303  21.955  1.00  0.00              
ATOM   1452  CA  LEU A  92      11.207   3.940  21.648  1.00  0.00              
ATOM   1453  C   LEU A  92      12.313   2.932  21.942  1.00  0.00              
ATOM   1454  O   LEU A  92      12.050   1.864  22.493  1.00  0.00              
ATOM   1455  CB  LEU A  92      10.774   3.841  20.180  1.00  0.00              
ATOM   1456  CG  LEU A  92      10.289   2.455  19.735  1.00  0.00              
ATOM   1457  CD1 LEU A  92       9.106   2.017  20.587  1.00  0.00              
ATOM   1458  CD2 LEU A  92       9.907   2.499  18.263  1.00  0.00              
ATOM   1459  H   LEU A  92      11.732   5.966  21.200  1.00  0.00              
ATOM   1460  HA  LEU A  92      10.368   3.662  22.285  1.00  0.00              
ATOM   1461 1HB  LEU A  92       9.942   4.542  20.193  1.00  0.00              
ATOM   1462 2HB  LEU A  92      11.548   4.208  19.506  1.00  0.00              
ATOM   1463  HG  LEU A  92      11.130   1.769  19.840  1.00  0.00              
ATOM   1464 1HD1 LEU A  92       8.769   1.033  20.264  1.00  0.00              
ATOM   1465 2HD1 LEU A  92       9.409   1.970  21.633  1.00  0.00              
ATOM   1466 3HD1 LEU A  92       8.293   2.734  20.476  1.00  0.00              
ATOM   1467 1HD2 LEU A  92       9.563   1.514  17.947  1.00  0.00              
ATOM   1468 2HD2 LEU A  92       9.108   3.227  18.116  1.00  0.00              
ATOM   1469 3HD2 LEU A  92      10.774   2.787  17.669  1.00  0.00              
ATOM   1470  N   TRP A  93      13.550   3.270  21.589  1.00  0.00              
ATOM   1471  CA  TRP A  93      14.659   2.343  21.788  1.00  0.00              
ATOM   1472  C   TRP A  93      14.977   2.169  23.270  1.00  0.00              
ATOM   1473  O   TRP A  93      15.439   1.106  23.694  1.00  0.00              
ATOM   1474  CB  TRP A  93      15.901   2.832  21.040  1.00  0.00              
ATOM   1475  CG  TRP A  93      15.751   2.804  19.549  1.00  0.00              
ATOM   1476  CD1 TRP A  93      14.584   2.749  18.848  1.00  0.00              
ATOM   1477  CD2 TRP A  93      16.803   2.831  18.576  1.00  0.00              
ATOM   1478  NE1 TRP A  93      14.841   2.739  17.500  1.00  0.00              
ATOM   1479  CE2 TRP A  93      16.199   2.790  17.307  1.00  0.00              
ATOM   1480  CE3 TRP A  93      18.200   2.887  18.658  1.00  0.00              
ATOM   1481  CZ2 TRP A  93      16.935   2.801  16.133  1.00  0.00              
ATOM   1482  CZ3 TRP A  93      18.938   2.899  17.480  1.00  0.00              
ATOM   1483  CH2 TRP A  93      18.324   2.858  16.254  1.00  0.00              
ATOM   1484  H   TRP A  93      13.732   4.175  21.178  1.00  0.00              
ATOM   1485  HA  TRP A  93      14.390   1.357  21.410  1.00  0.00              
ATOM   1486 1HB  TRP A  93      16.125   3.863  21.312  1.00  0.00              
ATOM   1487 2HB  TRP A  93      16.757   2.200  21.279  1.00  0.00              
ATOM   1488  HD1 TRP A  93      13.662   2.723  19.427  1.00  0.00              
ATOM   1489  HE1 TRP A  93      14.146   2.699  16.768  1.00  0.00              
ATOM   1490  HE3 TRP A  93      18.738   2.924  19.604  1.00  0.00              
ATOM   1491  HZ2 TRP A  93      16.406   2.766  15.180  1.00  0.00              
ATOM   1492  HZ3 TRP A  93      20.025   2.942  17.558  1.00  0.00              
ATOM   1493  HH2 TRP A  93      18.939   2.869  15.354  1.00  0.00              
ATOM   1494  N   SER A  94      14.727   3.213  24.055  1.00  0.00              
ATOM   1495  CA  SER A  94      14.825   3.097  25.506  1.00  0.00              
ATOM   1496  C   SER A  94      13.709   2.216  26.052  1.00  0.00              
ATOM   1497  O   SER A  94      13.905   1.461  27.003  1.00  0.00              
ATOM   1498  CB  SER A  94      14.779   4.470  26.147  1.00  0.00              
ATOM   1499  OG  SER A  94      15.890   5.250  25.801  1.00  0.00              
ATOM   1500  H   SER A  94      14.467   4.100  23.649  1.00  0.00              
ATOM   1501  HA  SER A  94      15.795   2.732  25.847  1.00  0.00              
ATOM   1502 1HB  SER A  94      13.873   4.978  25.818  1.00  0.00              
ATOM   1503 2HB  SER A  94      14.754   4.350  27.230  1.00  0.00              
ATOM   1504  HG  SER A  94      15.726   6.165  26.042  1.00  0.00              
ATOM   1505  N   LEU A  95      12.534   2.322  25.443  1.00  0.00              
ATOM   1506  CA  LEU A  95      11.414   1.460  25.790  1.00  0.00              
ATOM   1507  C   LEU A  95      11.738   0.012  25.439  1.00  0.00              
ATOM   1508  O   LEU A  95      11.304  -0.914  26.121  1.00  0.00              
ATOM   1509  CB  LEU A  95      10.140   1.919  25.071  1.00  0.00              
ATOM   1510  CG  LEU A  95       9.487   3.184  25.644  1.00  0.00              
ATOM   1511  CD1 LEU A  95       8.389   3.674  24.710  1.00  0.00              
ATOM   1512  CD2 LEU A  95       8.925   2.885  27.026  1.00  0.00              
ATOM   1513  H   LEU A  95      12.413   3.018  24.720  1.00  0.00              
ATOM   1514  HA  LEU A  95      11.244   1.498  26.865  1.00  0.00              
ATOM   1515 1HB  LEU A  95      10.557   2.127  24.087  1.00  0.00              
ATOM   1516 2HB  LEU A  95       9.408   1.115  24.993  1.00  0.00              
ATOM   1517  HG  LEU A  95      10.273   3.931  25.758  1.00  0.00              
ATOM   1518 1HD1 LEU A  95       7.931   4.572  25.124  1.00  0.00              
ATOM   1519 2HD1 LEU A  95       8.817   3.904  23.734  1.00  0.00              
ATOM   1520 3HD1 LEU A  95       7.632   2.899  24.600  1.00  0.00              
ATOM   1521 1HD2 LEU A  95       8.462   3.785  27.432  1.00  0.00              
ATOM   1522 2HD2 LEU A  95       8.179   2.093  26.953  1.00  0.00              
ATOM   1523 3HD2 LEU A  95       9.731   2.563  27.685  1.00  0.00              
ATOM   1524  N   VAL A  96      12.506  -0.173  24.371  1.00  0.00              
ATOM   1525  CA  VAL A  96      12.997  -1.494  23.996  1.00  0.00              
ATOM   1526  C   VAL A  96      13.889  -2.070  25.088  1.00  0.00              
ATOM   1527  O   VAL A  96      13.725  -3.219  25.499  1.00  0.00              
ATOM   1528  CB  VAL A  96      13.780  -1.455  22.670  1.00  0.00              
ATOM   1529  CG1 VAL A  96      14.485  -2.781  22.429  1.00  0.00              
ATOM   1530  CG2 VAL A  96      12.850  -1.129  21.511  1.00  0.00              
ATOM   1531  H   VAL A  96      12.758   0.624  23.804  1.00  0.00              
ATOM   1532  HA  VAL A  96      12.177  -2.207  23.893  1.00  0.00              
ATOM   1533  HB  VAL A  96      14.518  -0.654  22.719  1.00  0.00              
ATOM   1534 1HG1 VAL A  96      15.034  -2.735  21.488  1.00  0.00              
ATOM   1535 2HG1 VAL A  96      15.181  -2.977  23.245  1.00  0.00              
ATOM   1536 3HG1 VAL A  96      13.748  -3.582  22.379  1.00  0.00              
ATOM   1537 1HG2 VAL A  96      13.420  -1.105  20.583  1.00  0.00              
ATOM   1538 2HG2 VAL A  96      12.075  -1.893  21.442  1.00  0.00              
ATOM   1539 3HG2 VAL A  96      12.388  -0.156  21.678  1.00  0.00              
ATOM   1540  N   VAL A  97      14.841  -1.265  25.550  1.00  0.00              
ATOM   1541  CA  VAL A  97      15.707  -1.660  26.657  1.00  0.00              
ATOM   1542  C   VAL A  97      14.891  -1.989  27.905  1.00  0.00              
ATOM   1543  O   VAL A  97      15.181  -2.955  28.613  1.00  0.00              
ATOM   1544  CB  VAL A  97      16.726  -0.557  26.998  1.00  0.00              
ATOM   1545  CG1 VAL A  97      17.468  -0.895  28.283  1.00  0.00              
ATOM   1546  CG2 VAL A  97      17.709  -0.367  25.852  1.00  0.00              
ATOM   1547  H   VAL A  97      14.969  -0.358  25.125  1.00  0.00              
ATOM   1548  HA  VAL A  97      16.250  -2.577  26.428  1.00  0.00              
ATOM   1549  HB  VAL A  97      16.198   0.388  27.122  1.00  0.00              
ATOM   1550 1HG1 VAL A  97      18.184  -0.105  28.509  1.00  0.00              
ATOM   1551 2HG1 VAL A  97      16.755  -0.983  29.102  1.00  0.00              
ATOM   1552 3HG1 VAL A  97      17.998  -1.839  28.159  1.00  0.00              
ATOM   1553 1HG2 VAL A  97      18.421   0.417  26.109  1.00  0.00              
ATOM   1554 2HG2 VAL A  97      18.243  -1.300  25.674  1.00  0.00              
ATOM   1555 3HG2 VAL A  97      17.166  -0.081  24.951  1.00  0.00              
ATOM   1556  N   LEU A  98      13.871  -1.179  28.167  1.00  0.00              
ATOM   1557  CA  LEU A  98      13.006  -1.382  29.322  1.00  0.00              
ATOM   1558  C   LEU A  98      12.236  -2.691  29.183  1.00  0.00              
ATOM   1559  O   LEU A  98      12.071  -3.431  30.150  1.00  0.00              
ATOM   1560  CB  LEU A  98      12.040  -0.201  29.481  1.00  0.00              
ATOM   1561  CG  LEU A  98      11.145  -0.253  30.725  1.00  0.00              
ATOM   1562  CD1 LEU A  98      12.000  -0.367  31.980  1.00  0.00              
ATOM   1563  CD2 LEU A  98      10.274   0.993  30.778  1.00  0.00              
ATOM   1564  H   LEU A  98      13.692  -0.402  27.549  1.00  0.00              
ATOM   1565  HA  LEU A  98      13.613  -1.464  30.223  1.00  0.00              
ATOM   1566 1HB  LEU A  98      12.763   0.608  29.575  1.00  0.00              
ATOM   1567 2HB  LEU A  98      11.439  -0.048  28.585  1.00  0.00              
ATOM   1568  HG  LEU A  98      10.487  -1.115  30.615  1.00  0.00              
ATOM   1569 1HD1 LEU A  98      11.356  -0.404  32.858  1.00  0.00              
ATOM   1570 2HD1 LEU A  98      12.597  -1.278  31.931  1.00  0.00              
ATOM   1571 3HD1 LEU A  98      12.660   0.497  32.050  1.00  0.00              
ATOM   1572 1HD2 LEU A  98       9.637   0.955  31.662  1.00  0.00              
ATOM   1573 2HD2 LEU A  98      10.908   1.879  30.825  1.00  0.00              
ATOM   1574 3HD2 LEU A  98       9.651   1.040  29.885  1.00  0.00              
ATOM   1575  N   ALA A  99      11.775  -2.972  27.968  1.00  0.00              
ATOM   1576  CA  ALA A  99      11.078  -4.217  27.674  1.00  0.00              
ATOM   1577  C   ALA A  99      11.998  -5.420  27.847  1.00  0.00              
ATOM   1578  O   ALA A  99      11.561  -6.486  28.279  1.00  0.00              
ATOM   1579  CB  ALA A  99      10.505  -4.182  26.264  1.00  0.00              
ATOM   1580  H   ALA A  99      11.915  -2.300  27.228  1.00  0.00              
ATOM   1581  HA  ALA A  99      10.256  -4.333  28.380  1.00  0.00              
ATOM   1582 1HB  ALA A  99       9.986  -5.118  26.060  1.00  0.00              
ATOM   1583 2HB  ALA A  99       9.804  -3.352  26.177  1.00  0.00              
ATOM   1584 3HB  ALA A  99      11.314  -4.052  25.547  1.00  0.00              
ATOM   1585  N   ILE A 100      13.269  -5.247  27.501  1.00  0.00              
ATOM   1586  CA  ILE A 100      14.271  -6.279  27.740  1.00  0.00              
ATOM   1587  C   ILE A 100      14.495  -6.496  29.231  1.00  0.00              
ATOM   1588  O   ILE A 100      14.650  -7.629  29.685  1.00  0.00              
ATOM   1589  CB  ILE A 100      15.615  -5.926  27.076  1.00  0.00              
ATOM   1590  CG1 ILE A 100      15.486  -5.974  25.551  1.00  0.00              
ATOM   1591  CG2 ILE A 100      16.707  -6.872  27.551  1.00  0.00              
ATOM   1592  CD1 ILE A 100      16.659  -5.363  24.819  1.00  0.00              
ATOM   1593  H   ILE A 100      13.549  -4.381  27.062  1.00  0.00              
ATOM   1594  HA  ILE A 100      13.926  -7.243  27.369  1.00  0.00              
ATOM   1595  HB  ILE A 100      15.882  -4.902  27.336  1.00  0.00              
ATOM   1596 1HG1 ILE A 100      15.386  -7.021  25.267  1.00  0.00              
ATOM   1597 2HG1 ILE A 100      14.574  -5.439  25.286  1.00  0.00              
ATOM   1598 1HG2 ILE A 100      17.650  -6.609  27.072  1.00  0.00              
ATOM   1599 2HG2 ILE A 100      16.815  -6.789  28.632  1.00  0.00              
ATOM   1600 3HG2 ILE A 100      16.441  -7.896  27.290  1.00  0.00              
ATOM   1601 1HD1 ILE A 100      16.495  -5.434  23.744  1.00  0.00              
ATOM   1602 2HD1 ILE A 100      16.759  -4.315  25.102  1.00  0.00              
ATOM   1603 3HD1 ILE A 100      17.571  -5.898  25.082  1.00  0.00              
ATOM   1604  N   GLU A 101      14.510  -5.404  29.987  1.00  0.00              
ATOM   1605  CA  GLU A 101      14.602  -5.488  31.439  1.00  0.00              
ATOM   1606  C   GLU A 101      13.450  -6.309  32.012  1.00  0.00              
ATOM   1607  O   GLU A 101      13.645  -7.105  32.929  1.00  0.00              
ATOM   1608  CB  GLU A 101      14.613  -4.088  32.058  1.00  0.00              
ATOM   1609  CG  GLU A 101      14.737  -4.072  33.575  1.00  0.00              
ATOM   1610  CD  GLU A 101      13.389  -4.173  34.234  1.00  0.00              
ATOM   1611  OE1 GLU A 101      12.404  -3.988  33.560  1.00  0.00              
ATOM   1612  OE2 GLU A 101      13.338  -4.544  35.383  1.00  0.00              
ATOM   1613  H   GLU A 101      14.456  -4.495  29.550  1.00  0.00              
ATOM   1614  HA  GLU A 101      15.522  -6.001  31.722  1.00  0.00              
ATOM   1615 1HB  GLU A 101      15.456  -3.553  31.620  1.00  0.00              
ATOM   1616 2HB  GLU A 101      13.683  -3.602  31.765  1.00  0.00              
ATOM   1617 1HG  GLU A 101      15.389  -4.853  33.965  1.00  0.00              
ATOM   1618 2HG  GLU A 101      15.172  -3.097  33.786  1.00  0.00              
ATOM   1619  N   ARG A 102      12.255  -6.111  31.460  1.00  0.00              
ATOM   1620  CA  ARG A 102      11.087  -6.896  31.840  1.00  0.00              
ATOM   1621  C   ARG A 102      11.259  -8.366  31.490  1.00  0.00              
ATOM   1622  O   ARG A 102      11.027  -9.241  32.323  1.00  0.00              
ATOM   1623  CB  ARG A 102       9.804  -6.333  31.247  1.00  0.00              
ATOM   1624  CG  ARG A 102       9.317  -5.042  31.886  1.00  0.00              
ATOM   1625  CD  ARG A 102       8.852  -5.190  33.288  1.00  0.00              
ATOM   1626  NE  ARG A 102       9.918  -5.237  34.276  1.00  0.00              
ATOM   1627  CZ  ARG A 102       9.811  -5.809  35.491  1.00  0.00              
ATOM   1628  NH1 ARG A 102       8.679  -6.348  35.888  1.00  0.00              
ATOM   1629  NH2 ARG A 102      10.867  -5.792  36.285  1.00  0.00              
ATOM   1630  H   ARG A 102      12.158  -5.394  30.756  1.00  0.00              
ATOM   1631  HA  ARG A 102      10.950  -6.854  32.921  1.00  0.00              
ATOM   1632 1HB  ARG A 102       9.991  -6.162  30.188  1.00  0.00              
ATOM   1633 2HB  ARG A 102       9.038  -7.100  31.362  1.00  0.00              
ATOM   1634 1HG  ARG A 102      10.135  -4.321  31.878  1.00  0.00              
ATOM   1635 2HG  ARG A 102       8.487  -4.655  31.294  1.00  0.00              
ATOM   1636 1HD  ARG A 102       8.212  -4.344  33.540  1.00  0.00              
ATOM   1637 2HD  ARG A 102       8.283  -6.115  33.377  1.00  0.00              
ATOM   1638  HE  ARG A 102      10.860  -4.874  34.224  1.00  0.00              
ATOM   1639 1HH1 ARG A 102       7.875  -6.337  35.277  1.00  0.00              
ATOM   1640 2HH1 ARG A 102       8.619  -6.772  36.803  1.00  0.00              
ATOM   1641 1HH2 ARG A 102      11.724  -5.357  35.970  1.00  0.00              
ATOM   1642 2HH2 ARG A 102      10.814  -6.212  37.200  1.00  0.00              
ATOM   1643  N   TYR A 103      11.675  -8.632  30.258  1.00  0.00              
ATOM   1644  CA  TYR A 103      11.913 -10.000  29.811  1.00  0.00              
ATOM   1645  C   TYR A 103      12.854 -10.739  30.755  1.00  0.00              
ATOM   1646  O   TYR A 103      12.547 -11.837  31.218  1.00  0.00              
ATOM   1647  CB  TYR A 103      12.485 -10.005  28.392  1.00  0.00              
ATOM   1648  CG  TYR A 103      13.005 -11.354  27.945  1.00  0.00              
ATOM   1649  CD1 TYR A 103      12.133 -12.357  27.548  1.00  0.00              
ATOM   1650  CD2 TYR A 103      14.366 -11.618  27.919  1.00  0.00              
ATOM   1651  CE1 TYR A 103      12.603 -13.591  27.140  1.00  0.00              
ATOM   1652  CE2 TYR A 103      14.847 -12.847  27.512  1.00  0.00              
ATOM   1653  CZ  TYR A 103      13.962 -13.832  27.123  1.00  0.00              
ATOM   1654  OH  TYR A 103      14.435 -15.058  26.716  1.00  0.00              
ATOM   1655  H   TYR A 103      11.830  -7.870  29.614  1.00  0.00              
ATOM   1656  HA  TYR A 103      10.976 -10.558  29.811  1.00  0.00              
ATOM   1657 1HB  TYR A 103      11.688  -9.683  27.721  1.00  0.00              
ATOM   1658 2HB  TYR A 103      13.296  -9.277  28.369  1.00  0.00              
ATOM   1659  HD1 TYR A 103      11.061 -12.160  27.564  1.00  0.00              
ATOM   1660  HD2 TYR A 103      15.060 -10.836  28.228  1.00  0.00              
ATOM   1661  HE1 TYR A 103      11.906 -14.370  26.831  1.00  0.00              
ATOM   1662  HE2 TYR A 103      15.921 -13.036  27.500  1.00  0.00              
ATOM   1663  HH  TYR A 103      15.393 -15.118  26.742  1.00  0.00              
ATOM   1664  N   VAL A 104      14.001 -10.126  31.034  1.00  0.00              
ATOM   1665  CA  VAL A 104      15.053 -10.777  31.802  1.00  0.00              
ATOM   1666  C   VAL A 104      14.651 -10.997  33.260  1.00  0.00              
ATOM   1667  O   VAL A 104      14.839 -12.088  33.804  1.00  0.00              
ATOM   1668  CB  VAL A 104      16.358  -9.960  31.762  1.00  0.00              
ATOM   1669  CG1 VAL A 104      17.381 -10.541  32.727  1.00  0.00              
ATOM   1670  CG2 VAL A 104      16.921  -9.924  30.349  1.00  0.00              
ATOM   1671  H   VAL A 104      14.144  -9.182  30.704  1.00  0.00              
ATOM   1672  HA  VAL A 104      15.255 -11.781  31.426  1.00  0.00              
ATOM   1673  HB  VAL A 104      16.139  -8.929  32.042  1.00  0.00              
ATOM   1674 1HG1 VAL A 104      18.296  -9.951  32.686  1.00  0.00              
ATOM   1675 2HG1 VAL A 104      16.980 -10.517  33.740  1.00  0.00              
ATOM   1676 3HG1 VAL A 104      17.601 -11.571  32.447  1.00  0.00              
ATOM   1677 1HG2 VAL A 104      17.842  -9.342  30.339  1.00  0.00              
ATOM   1678 2HG2 VAL A 104      17.130 -10.941  30.016  1.00  0.00              
ATOM   1679 3HG2 VAL A 104      16.194  -9.464  29.679  1.00  0.00              
ATOM   1680  N   VAL A 105      14.101  -9.960  33.887  1.00  0.00              
ATOM   1681  CA  VAL A 105      13.654 -10.051  35.275  1.00  0.00              
ATOM   1682  C   VAL A 105      12.611 -11.146  35.435  1.00  0.00              
ATOM   1683  O   VAL A 105      12.698 -11.974  36.338  1.00  0.00              
ATOM   1684  CB  VAL A 105      13.066  -8.718  35.775  1.00  0.00              
ATOM   1685  CG1 VAL A 105      12.354  -8.915  37.105  1.00  0.00              
ATOM   1686  CG2 VAL A 105      14.161  -7.670  35.908  1.00  0.00              
ATOM   1687  H   VAL A 105      13.990  -9.087  33.391  1.00  0.00              
ATOM   1688  HA  VAL A 105      14.472 -10.338  35.937  1.00  0.00              
ATOM   1689  HB  VAL A 105      12.358  -8.344  35.035  1.00  0.00              
ATOM   1690 1HG1 VAL A 105      11.945  -7.963  37.443  1.00  0.00              
ATOM   1691 2HG1 VAL A 105      11.545  -9.634  36.981  1.00  0.00              
ATOM   1692 3HG1 VAL A 105      13.062  -9.288  37.845  1.00  0.00              
ATOM   1693 1HG2 VAL A 105      13.728  -6.734  36.261  1.00  0.00              
ATOM   1694 2HG2 VAL A 105      14.910  -8.016  36.620  1.00  0.00              
ATOM   1695 3HG2 VAL A 105      14.630  -7.508  34.937  1.00  0.00              
ATOM   1696  N   VAL A 106      11.625 -11.140  34.544  1.00  0.00              
ATOM   1697  CA  VAL A 106      10.469 -12.020  34.665  1.00  0.00              
ATOM   1698  C   VAL A 106      10.796 -13.470  34.315  1.00  0.00              
ATOM   1699  O   VAL A 106      10.296 -14.396  34.955  1.00  0.00              
ATOM   1700  CB  VAL A 106       9.313 -11.541  33.766  1.00  0.00              
ATOM   1701  CG1 VAL A 106       8.204 -12.582  33.726  1.00  0.00              
ATOM   1702  CG2 VAL A 106       8.773 -10.207  34.258  1.00  0.00              
ATOM   1703  H   VAL A 106      11.681 -10.505  33.761  1.00  0.00              
ATOM   1704  HA  VAL A 106      10.116 -12.072  35.696  1.00  0.00              
ATOM   1705  HB  VAL A 106       9.693 -11.377  32.758  1.00  0.00              
ATOM   1706 1HG1 VAL A 106       7.395 -12.227  33.087  1.00  0.00              
ATOM   1707 2HG1 VAL A 106       8.596 -13.518  33.329  1.00  0.00              
ATOM   1708 3HG1 VAL A 106       7.822 -12.746  34.734  1.00  0.00              
ATOM   1709 1HG2 VAL A 106       7.957  -9.884  33.611  1.00  0.00              
ATOM   1710 2HG2 VAL A 106       8.405 -10.318  35.278  1.00  0.00              
ATOM   1711 3HG2 VAL A 106       9.568  -9.462  34.237  1.00  0.00              
ATOM   1712  N   CYS A 107      11.636 -13.664  33.301  1.00  0.00              
ATOM   1713  CA  CYS A 107      11.958 -15.009  32.830  1.00  0.00              
ATOM   1714  C   CYS A 107      13.164 -15.635  33.528  1.00  0.00              
ATOM   1715  O   CYS A 107      13.153 -16.826  33.835  1.00  0.00              
ATOM   1716  CB  CYS A 107      12.272 -14.765  31.354  1.00  0.00              
ATOM   1717  SG  CYS A 107      10.889 -14.107  30.392  1.00  0.00              
ATOM   1718  H   CYS A 107      12.061 -12.868  32.846  1.00  0.00              
ATOM   1719  HA  CYS A 107      11.123 -15.706  32.905  1.00  0.00              
ATOM   1720 1HB  CYS A 107      13.081 -14.041  31.255  1.00  0.00              
ATOM   1721 2HB  CYS A 107      12.558 -15.699  30.871  1.00  0.00              
ATOM   1722  HG  CYS A 107      10.581 -15.252  29.791  1.00  0.00              
ATOM   1723  N   LYS A 108      14.200 -14.838  33.778  1.00  0.00              
ATOM   1724  CA  LYS A 108      15.422 -15.341  34.394  1.00  0.00              
ATOM   1725  C   LYS A 108      15.878 -14.459  35.550  1.00  0.00              
ATOM   1726  O   LYS A 108      16.684 -13.548  35.368  1.00  0.00              
ATOM   1727  CB  LYS A 108      16.536 -15.451  33.351  1.00  0.00              
ATOM   1728  CG  LYS A 108      16.288 -16.500  32.275  1.00  0.00              
ATOM   1729  CD  LYS A 108      17.543 -16.757  31.454  1.00  0.00              
ATOM   1730  CE  LYS A 108      17.309 -17.837  30.407  1.00  0.00              
ATOM   1731  NZ  LYS A 108      18.479 -17.997  29.502  1.00  0.00              
ATOM   1732  H   LYS A 108      14.139 -13.860  33.534  1.00  0.00              
ATOM   1733  HA  LYS A 108      15.242 -16.329  34.818  1.00  0.00              
ATOM   1734 1HB  LYS A 108      16.635 -14.470  32.885  1.00  0.00              
ATOM   1735 2HB  LYS A 108      17.454 -15.692  33.887  1.00  0.00              
ATOM   1736 1HG  LYS A 108      15.974 -17.425  32.759  1.00  0.00              
ATOM   1737 2HG  LYS A 108      15.492 -16.145  31.621  1.00  0.00              
ATOM   1738 1HD  LYS A 108      17.832 -15.828  30.960  1.00  0.00              
ATOM   1739 2HD  LYS A 108      18.340 -17.072  32.127  1.00  0.00              
ATOM   1740 1HE  LYS A 108      17.117 -18.777  30.923  1.00  0.00              
ATOM   1741 2HE  LYS A 108      16.433 -17.560  29.821  1.00  0.00              
ATOM   1742 1HZ  LYS A 108      18.284 -18.720  28.825  1.00  0.00              
ATOM   1743 2HZ  LYS A 108      18.657 -17.126  29.023  1.00  0.00              
ATOM   1744 3HZ  LYS A 108      19.291 -18.255  30.045  1.00  0.00              
ATOM   1745  N   PRO A 109      15.356 -14.736  36.740  1.00  0.00              
ATOM   1746  CA  PRO A 109      15.696 -13.959  37.926  1.00  0.00              
ATOM   1747  C   PRO A 109      17.198 -13.994  38.175  1.00  0.00              
ATOM   1748  O   PRO A 109      17.755 -13.090  38.799  1.00  0.00              
ATOM   1749  CB  PRO A 109      14.905 -14.627  39.056  1.00  0.00              
ATOM   1750  CG  PRO A 109      13.768 -15.299  38.366  1.00  0.00              
ATOM   1751  CD  PRO A 109      14.321 -15.763  37.045  1.00  0.00              
ATOM   1752  HA  PRO A 109      15.443 -12.894  37.824  1.00  0.00              
ATOM   1753 1HB  PRO A 109      15.523 -15.352  39.606  1.00  0.00              
ATOM   1754 2HB  PRO A 109      14.547 -13.888  39.788  1.00  0.00              
ATOM   1755 1HG  PRO A 109      13.391 -16.147  38.956  1.00  0.00              
ATOM   1756 2HG  PRO A 109      12.925 -14.607  38.222  1.00  0.00              
ATOM   1757 1HD  PRO A 109      14.761 -16.769  37.108  1.00  0.00              
ATOM   1758 2HD  PRO A 109      13.549 -15.799  36.261  1.00  0.00              
ATOM   1759  N   MET A 110      17.851 -15.043  37.685  1.00  0.00              
ATOM   1760  CA  MET A 110      19.284 -15.217  37.889  1.00  0.00              
ATOM   1761  C   MET A 110      20.088 -14.363  36.916  1.00  0.00              
ATOM   1762  O   MET A 110      21.267 -14.088  37.145  1.00  0.00              
ATOM   1763  CB  MET A 110      19.663 -16.689  37.737  1.00  0.00              
ATOM   1764  CG  MET A 110      19.048 -17.608  38.783  1.00  0.00              
ATOM   1765  SD  MET A 110      19.507 -17.152  40.467  1.00  0.00              
ATOM   1766  CE  MET A 110      21.249 -17.568  40.467  1.00  0.00              
ATOM   1767  H   MET A 110      17.341 -15.736  37.157  1.00  0.00              
ATOM   1768  HA  MET A 110      19.560 -14.887  38.890  1.00  0.00              
ATOM   1769 1HB  MET A 110      19.339 -16.999  36.745  1.00  0.00              
ATOM   1770 2HB  MET A 110      20.751 -16.745  37.799  1.00  0.00              
ATOM   1771 1HG  MET A 110      17.964 -17.560  38.682  1.00  0.00              
ATOM   1772 2HG  MET A 110      19.387 -18.624  38.583  1.00  0.00              
ATOM   1773 1HE  MET A 110      21.677 -17.342  41.443  1.00  0.00              
ATOM   1774 2HE  MET A 110      21.369 -18.631  40.254  1.00  0.00              
ATOM   1775 3HE  MET A 110      21.762 -16.984  39.702  1.00  0.00              
ATOM   1776  N   SER A 111      19.445 -13.945  35.832  1.00  0.00              
ATOM   1777  CA  SER A 111      20.118 -13.181  34.788  1.00  0.00              
ATOM   1778  C   SER A 111      19.957 -11.687  35.041  1.00  0.00              
ATOM   1779  O   SER A 111      20.776 -10.882  34.598  1.00  0.00              
ATOM   1780  CB  SER A 111      19.572 -13.553  33.424  1.00  0.00              
ATOM   1781  OG  SER A 111      19.806 -14.899  33.112  1.00  0.00              
ATOM   1782  H   SER A 111      18.464 -14.162  35.727  1.00  0.00              
ATOM   1783  HA  SER A 111      21.172 -13.439  34.674  1.00  0.00              
ATOM   1784 1HB  SER A 111      18.497 -13.370  33.417  1.00  0.00              
ATOM   1785 2HB  SER A 111      20.051 -12.927  32.673  1.00  0.00              
ATOM   1786  HG  SER A 111      20.751 -15.067  33.112  1.00  0.00              
ATOM   1787  N   ASN A 112      18.899 -11.324  35.756  1.00  0.00              
ATOM   1788  CA  ASN A 112      18.591  -9.922  36.011  1.00  0.00              
ATOM   1789  C   ASN A 112      19.595  -9.327  36.990  1.00  0.00              
ATOM   1790  O   ASN A 112      19.542  -8.138  37.304  1.00  0.00              
ATOM   1791  CB  ASN A 112      17.176  -9.745  36.530  1.00  0.00              
ATOM   1792  CG  ASN A 112      16.991 -10.198  37.952  1.00  0.00              
ATOM   1793  OD1 ASN A 112      17.959 -10.498  38.660  1.00  0.00              
ATOM   1794  ND2 ASN A 112      15.750 -10.327  38.347  1.00  0.00              
ATOM   1795  H   ASN A 112      18.290 -12.038  36.132  1.00  0.00              
ATOM   1796  HA  ASN A 112      18.672  -9.351  35.085  1.00  0.00              
ATOM   1797 1HB  ASN A 112      16.640  -8.806  36.382  1.00  0.00              
ATOM   1798 2HB  ASN A 112      16.768 -10.504  35.863  1.00  0.00              
ATOM   1799 1HD2 ASN A 112      15.552 -10.625  39.281  1.00  0.00              
ATOM   1800 2HD2 ASN A 112      15.001 -10.129  37.715  1.00  0.00              
ATOM   1801  N   PHE A 113      20.511 -10.163  37.469  1.00  0.00              
ATOM   1802  CA  PHE A 113      21.612  -9.695  38.302  1.00  0.00              
ATOM   1803  C   PHE A 113      22.445  -8.681  37.529  1.00  0.00              
ATOM   1804  O   PHE A 113      23.120  -7.837  38.121  1.00  0.00              
ATOM   1805  CB  PHE A 113      22.483 -10.865  38.762  1.00  0.00              
ATOM   1806  CG  PHE A 113      21.774 -11.828  39.671  1.00  0.00              
ATOM   1807  CD1 PHE A 113      20.534 -11.513  40.208  1.00  0.00              
ATOM   1808  CD2 PHE A 113      22.344 -13.051  39.991  1.00  0.00              
ATOM   1809  CE1 PHE A 113      19.881 -12.398  41.044  1.00  0.00              
ATOM   1810  CE2 PHE A 113      21.692 -13.938  40.825  1.00  0.00              
ATOM   1811  CZ  PHE A 113      20.459 -13.611  41.352  1.00  0.00              
ATOM   1812  H   PHE A 113      20.442 -11.147  37.251  1.00  0.00              
ATOM   1813  HA  PHE A 113      21.219  -9.190  39.186  1.00  0.00              
ATOM   1814 1HB  PHE A 113      22.824 -11.440  37.903  1.00  0.00              
ATOM   1815 2HB  PHE A 113      23.346 -10.495  39.315  1.00  0.00              
ATOM   1816  HD1 PHE A 113      20.076 -10.554  39.963  1.00  0.00              
ATOM   1817  HD2 PHE A 113      23.318 -13.309  39.575  1.00  0.00              
ATOM   1818  HE1 PHE A 113      18.907 -12.137  41.459  1.00  0.00              
ATOM   1819  HE2 PHE A 113      22.151 -14.896  41.069  1.00  0.00              
ATOM   1820  HZ  PHE A 113      19.945 -14.308  42.012  1.00  0.00              
ATOM   1821  N   ARG A 114      22.424  -8.723  36.144  1.00  0.00              
ATOM   1822  CA  ARG A 114      23.196  -7.803  35.317  1.00  0.00              
ATOM   1823  C   ARG A 114      22.420  -6.516  35.067  1.00  0.00              
ATOM   1824  O   ARG A 114      22.897  -5.617  34.373  1.00  0.00              
ATOM   1825  CB  ARG A 114      23.653  -8.443  34.015  1.00  0.00              
ATOM   1826  CG  ARG A 114      24.660  -9.571  34.175  1.00  0.00              
ATOM   1827  CD  ARG A 114      25.135 -10.154  32.895  1.00  0.00              
ATOM   1828  NE  ARG A 114      26.078 -11.251  33.045  1.00  0.00              
ATOM   1829  CZ  ARG A 114      26.619 -11.940  32.022  1.00  0.00              
ATOM   1830  NH1 ARG A 114      26.288 -11.677  30.777  1.00  0.00              
ATOM   1831  NH2 ARG A 114      27.476 -12.906  32.304  1.00  0.00              
ATOM   1832  H   ARG A 114      21.854  -9.426  35.696  1.00  0.00              
ATOM   1833  HA  ARG A 114      24.112  -7.520  35.837  1.00  0.00              
ATOM   1834 1HB  ARG A 114      22.762  -8.824  33.518  1.00  0.00              
ATOM   1835 2HB  ARG A 114      24.095  -7.651  33.410  1.00  0.00              
ATOM   1836 1HG  ARG A 114      25.528  -9.187  34.712  1.00  0.00              
ATOM   1837 2HG  ARG A 114      24.196 -10.368  34.757  1.00  0.00              
ATOM   1838 1HD  ARG A 114      24.278 -10.534  32.339  1.00  0.00              
ATOM   1839 2HD  ARG A 114      25.629  -9.376  32.313  1.00  0.00              
ATOM   1840  HE  ARG A 114      26.464 -11.658  33.887  1.00  0.00              
ATOM   1841 1HH1 ARG A 114      25.618 -10.947  30.579  1.00  0.00              
ATOM   1842 2HH1 ARG A 114      26.705 -12.205  30.025  1.00  0.00              
ATOM   1843 1HH2 ARG A 114      27.706 -13.107  33.268  1.00  0.00              
ATOM   1844 2HH2 ARG A 114      27.896 -13.439  31.557  1.00  0.00              
ATOM   1845  N   PHE A 115      21.222  -6.433  35.635  1.00  0.00              
ATOM   1846  CA  PHE A 115      20.373  -5.261  35.464  1.00  0.00              
ATOM   1847  C   PHE A 115      20.285  -4.490  36.775  1.00  0.00              
ATOM   1848  O   PHE A 115      20.465  -5.057  37.853  1.00  0.00              
ATOM   1849  CB  PHE A 115      18.977  -5.665  34.987  1.00  0.00              
ATOM   1850  CG  PHE A 115      18.926  -6.079  33.543  1.00  0.00              
ATOM   1851  CD1 PHE A 115      19.506  -7.269  33.127  1.00  0.00              
ATOM   1852  CD2 PHE A 115      18.300  -5.280  32.599  1.00  0.00              
ATOM   1853  CE1 PHE A 115      19.460  -7.650  31.800  1.00  0.00              
ATOM   1854  CE2 PHE A 115      18.252  -5.660  31.272  1.00  0.00              
ATOM   1855  CZ  PHE A 115      18.833  -6.846  30.872  1.00  0.00              
ATOM   1856  H   PHE A 115      20.891  -7.202  36.200  1.00  0.00              
ATOM   1857  HA  PHE A 115      20.810  -4.592  34.722  1.00  0.00              
ATOM   1858 1HB  PHE A 115      18.613  -6.512  35.567  1.00  0.00              
ATOM   1859 2HB  PHE A 115      18.287  -4.829  35.095  1.00  0.00              
ATOM   1860  HD1 PHE A 115      20.001  -7.905  33.861  1.00  0.00              
ATOM   1861  HD2 PHE A 115      17.841  -4.343  32.915  1.00  0.00              
ATOM   1862  HE1 PHE A 115      19.920  -8.587  31.486  1.00  0.00              
ATOM   1863  HE2 PHE A 115      17.756  -5.023  30.539  1.00  0.00              
ATOM   1864  HZ  PHE A 115      18.797  -7.146  29.825  1.00  0.00              
ATOM   1865  N   GLY A 116      20.007  -3.195  36.677  1.00  0.00              
ATOM   1866  CA  GLY A 116      19.956  -2.331  37.850  1.00  0.00              
ATOM   1867  C   GLY A 116      19.930  -0.859  37.458  1.00  0.00              
ATOM   1868  O   GLY A 116      19.790  -0.522  36.282  1.00  0.00              
ATOM   1869  H   GLY A 116      19.825  -2.798  35.766  1.00  0.00              
ATOM   1870 1HA  GLY A 116      19.057  -2.560  38.422  1.00  0.00              
ATOM   1871 2HA  GLY A 116      20.835  -2.516  38.467  1.00  0.00              
ATOM   1872  N   GLU A 117      20.066   0.015  38.450  1.00  0.00              
ATOM   1873  CA  GLU A 117      20.031   1.453  38.214  1.00  0.00              
ATOM   1874  C   GLU A 117      21.040   1.881  37.155  1.00  0.00              
ATOM   1875  O   GLU A 117      20.665   2.368  36.088  1.00  0.00              
ATOM   1876  CB  GLU A 117      20.291   2.210  39.518  1.00  0.00              
ATOM   1877  CG  GLU A 117      19.061   2.388  40.397  1.00  0.00              
ATOM   1878  CD  GLU A 117      19.386   3.170  41.639  1.00  0.00              
ATOM   1879  OE1 GLU A 117      19.892   4.260  41.517  1.00  0.00              
ATOM   1880  OE2 GLU A 117      19.027   2.729  42.706  1.00  0.00              
ATOM   1881  H   GLU A 117      20.195  -0.326  39.392  1.00  0.00              
ATOM   1882  HA  GLU A 117      19.052   1.741  37.830  1.00  0.00              
ATOM   1883 1HB  GLU A 117      21.050   1.651  40.065  1.00  0.00              
ATOM   1884 2HB  GLU A 117      20.685   3.189  39.245  1.00  0.00              
ATOM   1885 1HG  GLU A 117      18.223   2.857  39.882  1.00  0.00              
ATOM   1886 2HG  GLU A 117      18.792   1.368  40.671  1.00  0.00              
ATOM   1887  N   ASN A 118      22.320   1.697  37.456  1.00  0.00              
ATOM   1888  CA  ASN A 118      23.385   2.141  36.563  1.00  0.00              
ATOM   1889  C   ASN A 118      23.332   1.418  35.220  1.00  0.00              
ATOM   1890  O   ASN A 118      23.680   1.991  34.189  1.00  0.00              
ATOM   1891  CB  ASN A 118      24.751   1.959  37.200  1.00  0.00              
ATOM   1892  CG  ASN A 118      25.040   2.941  38.301  1.00  0.00              
ATOM   1893  OD1 ASN A 118      24.419   4.006  38.390  1.00  0.00              
ATOM   1894  ND2 ASN A 118      26.036   2.626  39.090  1.00  0.00              
ATOM   1895  H   ASN A 118      22.565   1.239  38.322  1.00  0.00              
ATOM   1896  HA  ASN A 118      23.264   3.202  36.341  1.00  0.00              
ATOM   1897 1HB  ASN A 118      25.099   0.970  37.501  1.00  0.00              
ATOM   1898 2HB  ASN A 118      25.282   2.272  36.301  1.00  0.00              
ATOM   1899 1HD2 ASN A 118      26.285   3.233  39.846  1.00  0.00              
ATOM   1900 2HD2 ASN A 118      26.546   1.780  38.939  1.00  0.00              
ATOM   1901  N   HIS A 119      22.902   0.160  35.236  1.00  0.00              
ATOM   1902  CA  HIS A 119      22.728  -0.596  33.999  1.00  0.00              
ATOM   1903  C   HIS A 119      21.742   0.107  33.076  1.00  0.00              
ATOM   1904  O   HIS A 119      22.013   0.295  31.889  1.00  0.00              
ATOM   1905  CB  HIS A 119      22.249  -2.022  34.292  1.00  0.00              
ATOM   1906  CG  HIS A 119      22.045  -2.852  33.063  1.00  0.00              
ATOM   1907  ND1 HIS A 119      23.078  -3.510  32.430  1.00  0.00              
ATOM   1908  CD2 HIS A 119      20.928  -3.131  32.351  1.00  0.00              
ATOM   1909  CE1 HIS A 119      22.604  -4.159  31.380  1.00  0.00              
ATOM   1910  NE2 HIS A 119      21.303  -3.945  31.311  1.00  0.00              
ATOM   1911  H   HIS A 119      22.691  -0.284  36.118  1.00  0.00              
ATOM   1912  HA  HIS A 119      23.677  -0.651  33.467  1.00  0.00              
ATOM   1913 1HB  HIS A 119      22.984  -2.547  34.904  1.00  0.00              
ATOM   1914 2HB  HIS A 119      21.294  -1.996  34.815  1.00  0.00              
ATOM   1915  HD1 HIS A 119      24.025  -3.569  32.747  1.00  0.00              
ATOM   1916  HD2 HIS A 119      19.884  -2.838  32.466  1.00  0.00              
ATOM   1917  HE1 HIS A 119      23.267  -4.745  30.744  1.00  0.00              
ATOM   1918  N   ALA A 120      20.603   0.499  33.634  1.00  0.00              
ATOM   1919  CA  ALA A 120      19.571   1.188  32.872  1.00  0.00              
ATOM   1920  C   ALA A 120      20.071   2.533  32.345  1.00  0.00              
ATOM   1921  O   ALA A 120      19.783   2.908  31.208  1.00  0.00              
ATOM   1922  CB  ALA A 120      18.325   1.378  33.725  1.00  0.00              
ATOM   1923  H   ALA A 120      20.448   0.313  34.615  1.00  0.00              
ATOM   1924  HA  ALA A 120      19.311   0.580  32.005  1.00  0.00              
ATOM   1925 1HB  ALA A 120      17.560   1.890  33.141  1.00  0.00              
ATOM   1926 2HB  ALA A 120      17.948   0.405  34.041  1.00  0.00              
ATOM   1927 3HB  ALA A 120      18.572   1.975  34.601  1.00  0.00              
ATOM   1928  N   ILE A 121      20.828   3.244  33.177  1.00  0.00              
ATOM   1929  CA  ILE A 121      21.449   4.497  32.783  1.00  0.00              
ATOM   1930  C   ILE A 121      22.360   4.358  31.580  1.00  0.00              
ATOM   1931  O   ILE A 121      22.323   5.180  30.664  1.00  0.00              
ATOM   1932  CB  ILE A 121      22.260   5.100  33.945  1.00  0.00              
ATOM   1933  CG1 ILE A 121      21.324   5.562  35.066  1.00  0.00              
ATOM   1934  CG2 ILE A 121      23.116   6.256  33.452  1.00  0.00              
ATOM   1935  CD1 ILE A 121      22.040   5.934  36.344  1.00  0.00              
ATOM   1936  H   ILE A 121      20.973   2.897  34.114  1.00  0.00              
ATOM   1937  HA  ILE A 121      20.697   5.211  32.451  1.00  0.00              
ATOM   1938  HB  ILE A 121      22.901   4.328  34.369  1.00  0.00              
ATOM   1939 1HG1 ILE A 121      20.773   6.424  34.693  1.00  0.00              
ATOM   1940 2HG1 ILE A 121      20.629   4.746  35.264  1.00  0.00              
ATOM   1941 1HG2 ILE A 121      23.682   6.671  34.286  1.00  0.00              
ATOM   1942 2HG2 ILE A 121      23.806   5.898  32.689  1.00  0.00              
ATOM   1943 3HG2 ILE A 121      22.476   7.029  33.029  1.00  0.00              
ATOM   1944 1HD1 ILE A 121      21.312   6.250  37.091  1.00  0.00              
ATOM   1945 2HD1 ILE A 121      22.591   5.071  36.718  1.00  0.00              
ATOM   1946 3HD1 ILE A 121      22.734   6.750  36.149  1.00  0.00              
ATOM   1947  N   MET A 122      23.180   3.312  31.580  1.00  0.00              
ATOM   1948  CA  MET A 122      24.025   2.992  30.434  1.00  0.00              
ATOM   1949  C   MET A 122      23.198   2.618  29.204  1.00  0.00              
ATOM   1950  O   MET A 122      23.545   2.983  28.078  1.00  0.00              
ATOM   1951  CB  MET A 122      24.980   1.855  30.791  1.00  0.00              
ATOM   1952  CG  MET A 122      26.076   2.239  31.775  1.00  0.00              
ATOM   1953  SD  MET A 122      27.317   0.945  31.973  1.00  0.00              
ATOM   1954  CE  MET A 122      26.407  -0.250  32.947  1.00  0.00              
ATOM   1955  H   MET A 122      23.219   2.722  32.399  1.00  0.00              
ATOM   1956  HA  MET A 122      24.611   3.866  30.148  1.00  0.00              
ATOM   1957 1HB  MET A 122      24.376   1.054  31.214  1.00  0.00              
ATOM   1958 2HB  MET A 122      25.433   1.516  29.858  1.00  0.00              
ATOM   1959 1HG  MET A 122      26.559   3.145  31.410  1.00  0.00              
ATOM   1960 2HG  MET A 122      25.610   2.439  32.740  1.00  0.00              
ATOM   1961 1HE  MET A 122      27.043  -1.112  33.152  1.00  0.00              
ATOM   1962 2HE  MET A 122      26.098   0.206  33.888  1.00  0.00              
ATOM   1963 3HE  MET A 122      25.525  -0.574  32.393  1.00  0.00              
ATOM   1964  N   GLY A 123      22.109   1.888  29.424  1.00  0.00              
ATOM   1965  CA  GLY A 123      21.194   1.545  28.340  1.00  0.00              
ATOM   1966  C   GLY A 123      20.641   2.806  27.686  1.00  0.00              
ATOM   1967  O   GLY A 123      20.536   2.891  26.461  1.00  0.00              
ATOM   1968  H   GLY A 123      21.908   1.563  30.359  1.00  0.00              
ATOM   1969 1HA  GLY A 123      21.730   0.957  27.595  1.00  0.00              
ATOM   1970 2HA  GLY A 123      20.371   0.956  28.742  1.00  0.00              
ATOM   1971  N   VAL A 124      20.286   3.786  28.512  1.00  0.00              
ATOM   1972  CA  VAL A 124      19.778   5.058  28.014  1.00  0.00              
ATOM   1973  C   VAL A 124      20.841   5.722  27.151  1.00  0.00              
ATOM   1974  O   VAL A 124      20.560   6.192  26.047  1.00  0.00              
ATOM   1975  CB  VAL A 124      19.375   6.008  29.157  1.00  0.00              
ATOM   1976  CG1 VAL A 124      19.102   7.405  28.618  1.00  0.00              
ATOM   1977  CG2 VAL A 124      18.153   5.474  29.888  1.00  0.00              
ATOM   1978  H   VAL A 124      20.369   3.646  29.509  1.00  0.00              
ATOM   1979  HA  VAL A 124      18.911   4.913  27.367  1.00  0.00              
ATOM   1980  HB  VAL A 124      20.185   6.051  29.884  1.00  0.00              
ATOM   1981 1HG1 VAL A 124      18.819   8.063  29.439  1.00  0.00              
ATOM   1982 2HG1 VAL A 124      20.001   7.791  28.137  1.00  0.00              
ATOM   1983 3HG1 VAL A 124      18.291   7.362  27.891  1.00  0.00              
ATOM   1984 1HG2 VAL A 124      17.882   6.157  30.693  1.00  0.00              
ATOM   1985 2HG2 VAL A 124      17.320   5.387  29.190  1.00  0.00              
ATOM   1986 3HG2 VAL A 124      18.379   4.493  30.307  1.00  0.00              
ATOM   1987  N   ALA A 125      22.069   5.746  27.659  1.00  0.00              
ATOM   1988  CA  ALA A 125      23.187   6.330  26.933  1.00  0.00              
ATOM   1989  C   ALA A 125      23.401   5.610  25.606  1.00  0.00              
ATOM   1990  O   ALA A 125      23.716   6.233  24.592  1.00  0.00              
ATOM   1991  CB  ALA A 125      24.452   6.287  27.778  1.00  0.00              
ATOM   1992  H   ALA A 125      22.230   5.349  28.573  1.00  0.00              
ATOM   1993  HA  ALA A 125      22.954   7.371  26.710  1.00  0.00              
ATOM   1994 1HB  ALA A 125      25.278   6.724  27.217  1.00  0.00              
ATOM   1995 2HB  ALA A 125      24.297   6.854  28.695  1.00  0.00              
ATOM   1996 3HB  ALA A 125      24.689   5.253  28.025  1.00  0.00              
ATOM   1997  N   PHE A 126      23.221   4.294  25.616  1.00  0.00              
ATOM   1998  CA  PHE A 126      23.409   3.496  24.410  1.00  0.00              
ATOM   1999  C   PHE A 126      22.379   3.863  23.348  1.00  0.00              
ATOM   2000  O   PHE A 126      22.722   4.059  22.181  1.00  0.00              
ATOM   2001  CB  PHE A 126      23.323   2.004  24.736  1.00  0.00              
ATOM   2002  CG  PHE A 126      24.426   1.514  25.630  1.00  0.00              
ATOM   2003  CD1 PHE A 126      25.578   2.265  25.809  1.00  0.00              
ATOM   2004  CD2 PHE A 126      24.315   0.301  26.292  1.00  0.00              
ATOM   2005  CE1 PHE A 126      26.594   1.815  26.631  1.00  0.00              
ATOM   2006  CE2 PHE A 126      25.329  -0.151  27.115  1.00  0.00              
ATOM   2007  CZ  PHE A 126      26.470   0.607  27.284  1.00  0.00              
ATOM   2008  H   PHE A 126      22.948   3.834  26.473  1.00  0.00              
ATOM   2009  HA  PHE A 126      24.390   3.701  23.980  1.00  0.00              
ATOM   2010 1HB  PHE A 126      22.387   1.785  25.249  1.00  0.00              
ATOM   2011 2HB  PHE A 126      23.380   1.416  23.821  1.00  0.00              
ATOM   2012  HD1 PHE A 126      25.676   3.220  25.293  1.00  0.00              
ATOM   2013  HD2 PHE A 126      23.414  -0.299  26.159  1.00  0.00              
ATOM   2014  HE1 PHE A 126      27.494   2.415  26.762  1.00  0.00              
ATOM   2015  HE2 PHE A 126      25.229  -1.106  27.631  1.00  0.00              
ATOM   2016  HZ  PHE A 126      27.270   0.252  27.931  1.00  0.00              
ATOM   2017  N   THR A 127      21.119   3.960  23.763  1.00  0.00              
ATOM   2018  CA  THR A 127      20.034   4.297  22.845  1.00  0.00              
ATOM   2019  C   THR A 127      20.144   5.732  22.342  1.00  0.00              
ATOM   2020  O   THR A 127      19.760   6.034  21.213  1.00  0.00              
ATOM   2021  CB  THR A 127      18.657   4.105  23.509  1.00  0.00              
ATOM   2022  OG1 THR A 127      18.567   4.932  24.676  1.00  0.00              
ATOM   2023  CG2 THR A 127      18.455   2.650  23.905  1.00  0.00              
ATOM   2024  H   THR A 127      20.907   3.796  24.736  1.00  0.00              
ATOM   2025  HA  THR A 127      20.088   3.662  21.961  1.00  0.00              
ATOM   2026  HB  THR A 127      17.880   4.400  22.804  1.00  0.00              
ATOM   2027  HG1 THR A 127      17.659   4.946  24.988  1.00  0.00              
ATOM   2028 1HG2 THR A 127      17.477   2.535  24.372  1.00  0.00              
ATOM   2029 2HG2 THR A 127      18.511   2.020  23.018  1.00  0.00              
ATOM   2030 3HG2 THR A 127      19.231   2.355  24.610  1.00  0.00              
ATOM   2031  N   TRP A 128      20.669   6.610  23.189  1.00  0.00              
ATOM   2032  CA  TRP A 128      20.945   7.986  22.799  1.00  0.00              
ATOM   2033  C   TRP A 128      21.936   8.058  21.642  1.00  0.00              
ATOM   2034  O   TRP A 128      21.625   8.594  20.579  1.00  0.00              
ATOM   2035  CB  TRP A 128      21.480   8.777  23.994  1.00  0.00              
ATOM   2036  CG  TRP A 128      22.061  10.107  23.621  1.00  0.00              
ATOM   2037  CD1 TRP A 128      21.657  10.915  22.600  1.00  0.00              
ATOM   2038  CD2 TRP A 128      23.148  10.784  24.263  1.00  0.00              
ATOM   2039  NE1 TRP A 128      22.425  12.052  22.565  1.00  0.00              
ATOM   2040  CE2 TRP A 128      23.348  11.996  23.579  1.00  0.00              
ATOM   2041  CE3 TRP A 128      23.972  10.480  25.354  1.00  0.00              
ATOM   2042  CZ2 TRP A 128      24.332  12.901  23.942  1.00  0.00              
ATOM   2043  CZ3 TRP A 128      24.959  11.388  25.719  1.00  0.00              
ATOM   2044  CH2 TRP A 128      25.133  12.564  25.034  1.00  0.00              
ATOM   2045  H   TRP A 128      20.882   6.313  24.131  1.00  0.00              
ATOM   2046  HA  TRP A 128      20.030   8.461  22.446  1.00  0.00              
ATOM   2047 1HB  TRP A 128      20.678   8.975  24.705  1.00  0.00              
ATOM   2048 2HB  TRP A 128      22.274   8.218  24.489  1.00  0.00              
ATOM   2049  HD1 TRP A 128      20.827  10.561  21.991  1.00  0.00              
ATOM   2050  HE1 TRP A 128      22.327  12.808  21.902  1.00  0.00              
ATOM   2051  HE3 TRP A 128      23.875   9.563  25.934  1.00  0.00              
ATOM   2052  HZ2 TRP A 128      24.436  13.823  23.370  1.00  0.00              
ATOM   2053  HZ3 TRP A 128      25.594  11.140  26.569  1.00  0.00              
ATOM   2054  HH2 TRP A 128      25.918  13.250  25.353  1.00  0.00              
ATOM   2055  N   VAL A 129      23.130   7.515  21.860  1.00  0.00              
ATOM   2056  CA  VAL A 129      24.197   7.599  20.871  1.00  0.00              
ATOM   2057  C   VAL A 129      23.841   6.840  19.598  1.00  0.00              
ATOM   2058  O   VAL A 129      24.053   7.334  18.490  1.00  0.00              
ATOM   2059  CB  VAL A 129      25.524   7.050  21.429  1.00  0.00              
ATOM   2060  CG1 VAL A 129      26.571   6.969  20.328  1.00  0.00              
ATOM   2061  CG2 VAL A 129      26.022   7.919  22.573  1.00  0.00              
ATOM   2062  H   VAL A 129      23.302   7.033  22.731  1.00  0.00              
ATOM   2063  HA  VAL A 129      24.355   8.627  20.544  1.00  0.00              
ATOM   2064  HB  VAL A 129      25.351   6.055  21.839  1.00  0.00              
ATOM   2065 1HG1 VAL A 129      27.502   6.579  20.739  1.00  0.00              
ATOM   2066 2HG1 VAL A 129      26.218   6.306  19.538  1.00  0.00              
ATOM   2067 3HG1 VAL A 129      26.745   7.964  19.918  1.00  0.00              
ATOM   2068 1HG2 VAL A 129      26.959   7.517  22.955  1.00  0.00              
ATOM   2069 2HG2 VAL A 129      26.182   8.936  22.213  1.00  0.00              
ATOM   2070 3HG2 VAL A 129      25.280   7.930  23.372  1.00  0.00              
ATOM   2071  N   MET A 130      23.290   5.641  19.757  1.00  0.00              
ATOM   2072  CA  MET A 130      22.925   4.822  18.606  1.00  0.00              
ATOM   2073  C   MET A 130      21.835   5.488  17.772  1.00  0.00              
ATOM   2074  O   MET A 130      21.963   5.608  16.554  1.00  0.00              
ATOM   2075  CB  MET A 130      22.466   3.440  19.069  1.00  0.00              
ATOM   2076  CG  MET A 130      23.577   2.562  19.627  1.00  0.00              
ATOM   2077  SD  MET A 130      22.953   1.041  20.370  1.00  0.00              
ATOM   2078  CE  MET A 130      22.350   0.179  18.921  1.00  0.00              
ATOM   2079  H   MET A 130      23.118   5.287  20.687  1.00  0.00              
ATOM   2080  HA  MET A 130      23.786   4.701  17.949  1.00  0.00              
ATOM   2081 1HB  MET A 130      21.708   3.598  19.835  1.00  0.00              
ATOM   2082 2HB  MET A 130      22.015   2.950  18.206  1.00  0.00              
ATOM   2083 1HG  MET A 130      24.253   2.310  18.811  1.00  0.00              
ATOM   2084 2HG  MET A 130      24.115   3.134  20.382  1.00  0.00              
ATOM   2085 1HE  MET A 130      21.932  -0.784  19.218  1.00  0.00              
ATOM   2086 2HE  MET A 130      21.577   0.777  18.437  1.00  0.00              
ATOM   2087 3HE  MET A 130      23.174   0.018  18.225  1.00  0.00              
ATOM   2088  N   ALA A 131      20.765   5.921  18.433  1.00  0.00              
ATOM   2089  CA  ALA A 131      19.667   6.606  17.760  1.00  0.00              
ATOM   2090  C   ALA A 131      20.187   7.811  16.982  1.00  0.00              
ATOM   2091  O   ALA A 131      19.882   7.982  15.801  1.00  0.00              
ATOM   2092  CB  ALA A 131      18.607   7.032  18.764  1.00  0.00              
ATOM   2093  H   ALA A 131      20.713   5.769  19.430  1.00  0.00              
ATOM   2094  HA  ALA A 131      19.212   5.920  17.045  1.00  0.00              
ATOM   2095 1HB  ALA A 131      17.799   7.546  18.244  1.00  0.00              
ATOM   2096 2HB  ALA A 131      18.209   6.151  19.270  1.00  0.00              
ATOM   2097 3HB  ALA A 131      19.049   7.703  19.498  1.00  0.00              
ATOM   2098  N   LEU A 132      20.975   8.642  17.659  1.00  0.00              
ATOM   2099  CA  LEU A 132      21.578   9.821  17.048  1.00  0.00              
ATOM   2100  C   LEU A 132      22.265   9.480  15.731  1.00  0.00              
ATOM   2101  O   LEU A 132      21.942  10.049  14.688  1.00  0.00              
ATOM   2102  CB  LEU A 132      22.577  10.465  18.018  1.00  0.00              
ATOM   2103  CG  LEU A 132      22.932  11.926  17.715  1.00  0.00              
ATOM   2104  CD1 LEU A 132      23.586  12.567  18.931  1.00  0.00              
ATOM   2105  CD2 LEU A 132      23.860  11.985  16.510  1.00  0.00              
ATOM   2106  H   LEU A 132      21.158   8.444  18.632  1.00  0.00              
ATOM   2107  HA  LEU A 132      20.801  10.546  16.808  1.00  0.00              
ATOM   2108 1HB  LEU A 132      21.996  10.404  18.937  1.00  0.00              
ATOM   2109 2HB  LEU A 132      23.482   9.866  18.120  1.00  0.00              
ATOM   2110  HG  LEU A 132      22.006  12.436  17.447  1.00  0.00              
ATOM   2111 1HD1 LEU A 132      23.834  13.605  18.707  1.00  0.00              
ATOM   2112 2HD1 LEU A 132      22.896  12.535  19.774  1.00  0.00              
ATOM   2113 3HD1 LEU A 132      24.495  12.023  19.184  1.00  0.00              
ATOM   2114 1HD2 LEU A 132      24.111  13.024  16.295  1.00  0.00              
ATOM   2115 2HD2 LEU A 132      24.772  11.427  16.725  1.00  0.00              
ATOM   2116 3HD2 LEU A 132      23.362  11.546  15.645  1.00  0.00              
ATOM   2117  N   ALA A 133      23.209   8.546  15.790  1.00  0.00              
ATOM   2118  CA  ALA A 133      23.946   8.118  14.604  1.00  0.00              
ATOM   2119  C   ALA A 133      23.016   7.621  13.496  1.00  0.00              
ATOM   2120  O   ALA A 133      23.283   7.830  12.311  1.00  0.00              
ATOM   2121  CB  ALA A 133      24.950   7.036  14.977  1.00  0.00              
ATOM   2122  H   ALA A 133      23.421   8.121  16.682  1.00  0.00              
ATOM   2123  HA  ALA A 133      24.487   8.974  14.201  1.00  0.00              
ATOM   2124 1HB  ALA A 133      25.501   6.731  14.087  1.00  0.00              
ATOM   2125 2HB  ALA A 133      25.646   7.426  15.719  1.00  0.00              
ATOM   2126 3HB  ALA A 133      24.422   6.177  15.389  1.00  0.00              
ATOM   2127  N   CYS A 134      21.921   6.975  13.885  1.00  0.00              
ATOM   2128  CA  CYS A 134      20.965   6.447  12.915  1.00  0.00              
ATOM   2129  C   CYS A 134      19.903   7.472  12.528  1.00  0.00              
ATOM   2130  O   CYS A 134      19.201   7.304  11.530  1.00  0.00              
ATOM   2131  CB  CYS A 134      20.331   5.284  13.677  1.00  0.00              
ATOM   2132  SG  CYS A 134      21.472   3.937  14.073  1.00  0.00              
ATOM   2133  H   CYS A 134      21.744   6.845  14.870  1.00  0.00              
ATOM   2134  HA  CYS A 134      21.435   6.061  12.010  1.00  0.00              
ATOM   2135 1HB  CYS A 134      19.931   5.630  14.630  1.00  0.00              
ATOM   2136 2HB  CYS A 134      19.531   4.838  13.086  1.00  0.00              
ATOM   2137  HG  CYS A 134      21.792   3.652  12.814  1.00  0.00              
ATOM   2138  N   ALA A 135      19.799   8.536  13.316  1.00  0.00              
ATOM   2139  CA  ALA A 135      18.715   9.502  13.173  1.00  0.00              
ATOM   2140  C   ALA A 135      18.986  10.621  12.164  1.00  0.00              
ATOM   2141  O   ALA A 135      18.070  11.088  11.486  1.00  0.00              
ATOM   2142  CB  ALA A 135      18.396  10.104  14.533  1.00  0.00              
ATOM   2143  H   ALA A 135      20.492   8.678  14.036  1.00  0.00              
ATOM   2144  HA  ALA A 135      17.833   8.985  12.794  1.00  0.00              
ATOM   2145 1HB  ALA A 135      17.565  10.802  14.435  1.00  0.00              
ATOM   2146 2HB  ALA A 135      18.121   9.309  15.228  1.00  0.00              
ATOM   2147 3HB  ALA A 135      19.270  10.631  14.912  1.00  0.00              
ATOM   2148  N   ALA A 136      20.242  11.053  12.079  1.00  0.00              
ATOM   2149  CA  ALA A 136      20.622  12.165  11.208  1.00  0.00              
ATOM   2150  C   ALA A 136      20.632  11.830   9.711  1.00  0.00              
ATOM   2151  O   ALA A 136      20.104  12.597   8.902  1.00  0.00              
ATOM   2152  CB  ALA A 136      21.988  12.688  11.628  1.00  0.00              
ATOM   2153  H   ALA A 136      20.953  10.598  12.634  1.00  0.00              
ATOM   2154  HA  ALA A 136      19.885  12.962  11.318  1.00  0.00              
ATOM   2155 1HB  ALA A 136      22.259  13.537  11.001  1.00  0.00              
ATOM   2156 2HB  ALA A 136      21.953  13.003  12.671  1.00  0.00              
ATOM   2157 3HB  ALA A 136      22.730  11.900  11.511  1.00  0.00              
ATOM   2158  N   PRO A 137      21.234  10.687   9.332  1.00  0.00              
ATOM   2159  CA  PRO A 137      21.460  10.420   7.906  1.00  0.00              
ATOM   2160  C   PRO A 137      20.168  10.462   7.099  1.00  0.00              
ATOM   2161  O   PRO A 137      20.140  11.037   6.010  1.00  0.00              
ATOM   2162  CB  PRO A 137      22.096   9.026   7.887  1.00  0.00              
ATOM   2163  CG  PRO A 137      22.834   8.937   9.179  1.00  0.00              
ATOM   2164  CD  PRO A 137      21.977   9.666  10.179  1.00  0.00              
ATOM   2165  HA  PRO A 137      22.104  11.173   7.429  1.00  0.00              
ATOM   2166 1HB  PRO A 137      21.334   8.237   7.808  1.00  0.00              
ATOM   2167 2HB  PRO A 137      22.776   8.905   7.031  1.00  0.00              
ATOM   2168 1HG  PRO A 137      22.988   7.890   9.478  1.00  0.00              
ATOM   2169 2HG  PRO A 137      23.830   9.399   9.100  1.00  0.00              
ATOM   2170 1HD  PRO A 137      21.270   8.995  10.688  1.00  0.00              
ATOM   2171 2HD  PRO A 137      22.576  10.155  10.962  1.00  0.00              
ATOM   2172  N   PRO A 138      19.114   9.857   7.638  1.00  0.00              
ATOM   2173  CA  PRO A 138      17.833   9.767   6.945  1.00  0.00              
ATOM   2174  C   PRO A 138      17.286  11.140   6.566  1.00  0.00              
ATOM   2175  O   PRO A 138      16.665  11.298   5.517  1.00  0.00              
ATOM   2176  CB  PRO A 138      16.925   9.046   7.946  1.00  0.00              
ATOM   2177  CG  PRO A 138      17.856   8.213   8.760  1.00  0.00              
ATOM   2178  CD  PRO A 138      19.097   9.050   8.927  1.00  0.00              
ATOM   2179  HA  PRO A 138      17.904   9.228   5.989  1.00  0.00              
ATOM   2180 1HB  PRO A 138      16.374   9.759   8.576  1.00  0.00              
ATOM   2181 2HB  PRO A 138      16.177   8.422   7.435  1.00  0.00              
ATOM   2182 1HG  PRO A 138      17.415   7.961   9.736  1.00  0.00              
ATOM   2183 2HG  PRO A 138      18.085   7.263   8.255  1.00  0.00              
ATOM   2184 1HD  PRO A 138      19.040   9.706   9.808  1.00  0.00              
ATOM   2185 2HD  PRO A 138      20.001   8.435   9.042  1.00  0.00              
ATOM   2186  N   LEU A 139      17.528  12.132   7.415  1.00  0.00              
ATOM   2187  CA  LEU A 139      16.808  13.398   7.340  1.00  0.00              
ATOM   2188  C   LEU A 139      17.749  14.533   6.959  1.00  0.00              
ATOM   2189  O   LEU A 139      17.478  15.291   6.027  1.00  0.00              
ATOM   2190  CB  LEU A 139      16.117  13.699   8.676  1.00  0.00              
ATOM   2191  CG  LEU A 139      15.014  12.712   9.078  1.00  0.00              
ATOM   2192  CD1 LEU A 139      14.458  13.079  10.447  1.00  0.00              
ATOM   2193  CD2 LEU A 139      13.913  12.725   8.028  1.00  0.00              
ATOM   2194  H   LEU A 139      18.228  12.007   8.132  1.00  0.00              
ATOM   2195  HA  LEU A 139      16.052  13.342   6.557  1.00  0.00              
ATOM   2196 1HB  LEU A 139      16.971  13.597   9.343  1.00  0.00              
ATOM   2197 2HB  LEU A 139      15.745  14.723   8.716  1.00  0.00              
ATOM   2198  HG  LEU A 139      15.457  11.716   9.084  1.00  0.00              
ATOM   2199 1HD1 LEU A 139      13.675  12.373  10.724  1.00  0.00              
ATOM   2200 2HD1 LEU A 139      15.258  13.041  11.186  1.00  0.00              
ATOM   2201 3HD1 LEU A 139      14.042  14.086  10.412  1.00  0.00              
ATOM   2202 1HD2 LEU A 139      13.130  12.022   8.314  1.00  0.00              
ATOM   2203 2HD2 LEU A 139      13.492  13.728   7.953  1.00  0.00              
ATOM   2204 3HD2 LEU A 139      14.327  12.432   7.062  1.00  0.00              
ATOM   2205  N   VAL A 140      18.856  14.646   7.685  1.00  0.00              
ATOM   2206  CA  VAL A 140      19.840  15.690   7.425  1.00  0.00              
ATOM   2207  C   VAL A 140      20.442  15.510   6.037  1.00  0.00              
ATOM   2208  O   VAL A 140      21.106  14.510   5.763  1.00  0.00              
ATOM   2209  CB  VAL A 140      20.967  15.689   8.475  1.00  0.00              
ATOM   2210  CG1 VAL A 140      22.009  16.746   8.139  1.00  0.00              
ATOM   2211  CG2 VAL A 140      20.399  15.926   9.866  1.00  0.00              
ATOM   2212  H   VAL A 140      19.020  13.992   8.437  1.00  0.00              
ATOM   2213  HA  VAL A 140      19.377  16.678   7.413  1.00  0.00              
ATOM   2214  HB  VAL A 140      21.438  14.706   8.488  1.00  0.00              
ATOM   2215 1HG1 VAL A 140      22.798  16.731   8.891  1.00  0.00              
ATOM   2216 2HG1 VAL A 140      22.438  16.535   7.159  1.00  0.00              
ATOM   2217 3HG1 VAL A 140      21.539  17.729   8.126  1.00  0.00              
ATOM   2218 1HG2 VAL A 140      21.209  15.922  10.595  1.00  0.00              
ATOM   2219 2HG2 VAL A 140      19.893  16.891   9.891  1.00  0.00              
ATOM   2220 3HG2 VAL A 140      19.689  15.136  10.109  1.00  0.00              
ATOM   2221  N   GLY A 141      20.208  16.484   5.165  1.00  0.00              
ATOM   2222  CA  GLY A 141      20.673  16.406   3.785  1.00  0.00              
ATOM   2223  C   GLY A 141      19.544  16.053   2.826  1.00  0.00              
ATOM   2224  O   GLY A 141      19.695  16.160   1.609  1.00  0.00              
ATOM   2225  H   GLY A 141      19.694  17.300   5.465  1.00  0.00              
ATOM   2226 1HA  GLY A 141      21.090  17.370   3.495  1.00  0.00              
ATOM   2227 2HA  GLY A 141      21.445  15.640   3.713  1.00  0.00              
ATOM   2228  N   TRP A 142      18.328  15.616   3.355  1.00  0.00              
ATOM   2229  CA  TRP A 142      17.264  15.318   2.404  1.00  0.00              
ATOM   2230  C   TRP A 142      16.042  16.194   2.648  1.00  0.00              
ATOM   2231  O   TRP A 142      15.288  16.496   1.723  1.00  0.00              
ATOM   2232  CB  TRP A 142      16.876  13.841   2.486  1.00  0.00              
ATOM   2233  CG  TRP A 142      18.052  12.916   2.569  1.00  0.00              
ATOM   2234  CD1 TRP A 142      18.678  12.494   3.703  1.00  0.00              
ATOM   2235  CD2 TRP A 142      18.742  12.300   1.475  1.00  0.00              
ATOM   2236  NE1 TRP A 142      19.717  11.654   3.385  1.00  0.00              
ATOM   2237  CE2 TRP A 142      19.775  11.517   2.021  1.00  0.00              
ATOM   2238  CE3 TRP A 142      18.584  12.333   0.084  1.00  0.00              
ATOM   2239  CZ2 TRP A 142      20.645  10.780   1.234  1.00  0.00              
ATOM   2240  CZ3 TRP A 142      19.455  11.593  -0.706  1.00  0.00              
ATOM   2241  CH2 TRP A 142      20.456  10.838  -0.147  1.00  0.00              
ATOM   2242  H   TRP A 142      18.159  15.481   4.342  1.00  0.00              
ATOM   2243  HA  TRP A 142      17.605  15.533   1.391  1.00  0.00              
ATOM   2244 1HB  TRP A 142      16.272  13.658   3.375  1.00  0.00              
ATOM   2245 2HB  TRP A 142      16.313  13.551   1.599  1.00  0.00              
ATOM   2246  HD1 TRP A 142      18.287  12.864   4.649  1.00  0.00              
ATOM   2247  HE1 TRP A 142      20.337  11.209   4.047  1.00  0.00              
ATOM   2248  HE3 TRP A 142      17.806  12.914  -0.411  1.00  0.00              
ATOM   2249  HZ2 TRP A 142      21.426  10.194   1.719  1.00  0.00              
ATOM   2250  HZ3 TRP A 142      19.322  11.629  -1.787  1.00  0.00              
ATOM   2251  HH2 TRP A 142      21.118  10.271  -0.803  1.00  0.00              
ATOM   2252  N   SER A 143      15.850  16.598   3.899  1.00  0.00              
ATOM   2253  CA  SER A 143      14.682  17.383   4.280  1.00  0.00              
ATOM   2254  C   SER A 143      14.684  18.754   3.616  1.00  0.00              
ATOM   2255  O   SER A 143      15.712  19.429   3.567  1.00  0.00              
ATOM   2256  CB  SER A 143      14.626  17.531   5.788  1.00  0.00              
ATOM   2257  OG  SER A 143      14.473  16.296   6.433  1.00  0.00              
ATOM   2258  H   SER A 143      16.531  16.355   4.604  1.00  0.00              
ATOM   2259  HA  SER A 143      13.739  16.874   4.078  1.00  0.00              
ATOM   2260 1HB  SER A 143      15.552  17.994   6.127  1.00  0.00              
ATOM   2261 2HB  SER A 143      13.785  18.172   6.046  1.00  0.00              
ATOM   2262  HG  SER A 143      14.442  16.433   7.382  1.00  0.00              
ATOM   2263  N   ARG A 144      13.526  19.160   3.106  1.00  0.00              
ATOM   2264  CA  ARG A 144      13.415  20.403   2.352  1.00  0.00              
ATOM   2265  C   ARG A 144      12.202  21.191   2.829  1.00  0.00              
ATOM   2266  O   ARG A 144      11.433  20.719   3.668  1.00  0.00              
ATOM   2267  CB  ARG A 144      13.385  20.174   0.848  1.00  0.00              
ATOM   2268  CG  ARG A 144      14.592  19.437   0.290  1.00  0.00              
ATOM   2269  CD  ARG A 144      15.849  20.229   0.293  1.00  0.00              
ATOM   2270  NE  ARG A 144      17.002  19.531  -0.252  1.00  0.00              
ATOM   2271  CZ  ARG A 144      17.878  18.813   0.479  1.00  0.00              
ATOM   2272  NH1 ARG A 144      17.759  18.727   1.785  1.00  0.00              
ATOM   2273  NH2 ARG A 144      18.876  18.218  -0.151  1.00  0.00              
ATOM   2274  H   ARG A 144      12.702  18.593   3.244  1.00  0.00              
ATOM   2275  HA  ARG A 144      14.285  21.035   2.531  1.00  0.00              
ATOM   2276 1HB  ARG A 144      12.483  19.603   0.631  1.00  0.00              
ATOM   2277 2HB  ARG A 144      13.316  21.155   0.379  1.00  0.00              
ATOM   2278 1HG  ARG A 144      14.759  18.540   0.888  1.00  0.00              
ATOM   2279 2HG  ARG A 144      14.377  19.151  -0.741  1.00  0.00              
ATOM   2280 1HD  ARG A 144      15.701  21.129  -0.302  1.00  0.00              
ATOM   2281 2HD  ARG A 144      16.090  20.506   1.319  1.00  0.00              
ATOM   2282  HE  ARG A 144      17.324  19.467  -1.208  1.00  0.00              
ATOM   2283 1HH1 ARG A 144      17.001  19.203   2.253  1.00  0.00              
ATOM   2284 2HH1 ARG A 144      18.426  18.184   2.314  1.00  0.00              
ATOM   2285 1HH2 ARG A 144      18.962  18.309  -1.154  1.00  0.00              
ATOM   2286 2HH2 ARG A 144      19.546  17.675   0.372  1.00  0.00              
ATOM   2287  N   TYR A 145      12.034  22.394   2.291  1.00  0.00              
ATOM   2288  CA  TYR A 145      11.000  23.307   2.762  1.00  0.00              
ATOM   2289  C   TYR A 145       9.718  23.116   1.961  1.00  0.00              
ATOM   2290  O   TYR A 145       8.669  23.655   2.313  1.00  0.00              
ATOM   2291  CB  TYR A 145      11.474  24.759   2.664  1.00  0.00              
ATOM   2292  CG  TYR A 145      11.565  25.280   1.247  1.00  0.00              
ATOM   2293  CD1 TYR A 145      10.487  25.918   0.652  1.00  0.00              
ATOM   2294  CD2 TYR A 145      12.730  25.134   0.509  1.00  0.00              
ATOM   2295  CE1 TYR A 145      10.564  26.396  -0.642  1.00  0.00              
ATOM   2296  CE2 TYR A 145      12.819  25.608  -0.785  1.00  0.00              
ATOM   2297  CZ  TYR A 145      11.734  26.239  -1.357  1.00  0.00              
ATOM   2298  OH  TYR A 145      11.817  26.714  -2.646  1.00  0.00              
ATOM   2299  H   TYR A 145      12.639  22.683   1.535  1.00  0.00              
ATOM   2300  HA  TYR A 145      10.752  23.091   3.801  1.00  0.00              
ATOM   2301 1HB  TYR A 145      10.769  25.368   3.231  1.00  0.00              
ATOM   2302 2HB  TYR A 145      12.457  24.809   3.133  1.00  0.00              
ATOM   2303  HD1 TYR A 145       9.566  26.039   1.224  1.00  0.00              
ATOM   2304  HD2 TYR A 145      13.584  24.634   0.967  1.00  0.00              
ATOM   2305  HE1 TYR A 145       9.709  26.895  -1.096  1.00  0.00              
ATOM   2306  HE2 TYR A 145      13.744  25.483  -1.349  1.00  0.00              
ATOM   2307  HH  TYR A 145      12.673  26.553  -3.051  1.00  0.00              
ATOM   2308  N   ILE A 146       9.810  22.346   0.882  1.00  0.00              
ATOM   2309  CA  ILE A 146       8.700  22.202  -0.052  1.00  0.00              
ATOM   2310  C   ILE A 146       7.486  21.551   0.599  1.00  0.00              
ATOM   2311  O   ILE A 146       6.368  22.055   0.493  1.00  0.00              
ATOM   2312  CB  ILE A 146       9.110  21.373  -1.284  1.00  0.00              
ATOM   2313  CG1 ILE A 146      10.210  22.093  -2.069  1.00  0.00              
ATOM   2314  CG2 ILE A 146       7.904  21.108  -2.172  1.00  0.00              
ATOM   2315  CD1 ILE A 146       9.783  23.429  -2.632  1.00  0.00              
ATOM   2316  H   ILE A 146      10.670  21.847   0.705  1.00  0.00              
ATOM   2317  HA  ILE A 146       8.348  23.181  -0.375  1.00  0.00              
ATOM   2318  HB  ILE A 146       9.531  20.426  -0.950  1.00  0.00              
ATOM   2319 1HG1 ILE A 146      11.051  22.235  -1.392  1.00  0.00              
ATOM   2320 2HG1 ILE A 146      10.508  21.434  -2.885  1.00  0.00              
ATOM   2321 1HG2 ILE A 146       8.211  20.522  -3.037  1.00  0.00              
ATOM   2322 2HG2 ILE A 146       7.152  20.556  -1.609  1.00  0.00              
ATOM   2323 3HG2 ILE A 146       7.483  22.056  -2.507  1.00  0.00              
ATOM   2324 1HD1 ILE A 146      10.615  23.878  -3.176  1.00  0.00              
ATOM   2325 2HD1 ILE A 146       8.942  23.288  -3.311  1.00  0.00              
ATOM   2326 3HD1 ILE A 146       9.485  24.089  -1.819  1.00  0.00              
ATOM   2327  N   PRO A 147       7.714  20.429   1.273  1.00  0.00              
ATOM   2328  CA  PRO A 147       6.639  19.708   1.945  1.00  0.00              
ATOM   2329  C   PRO A 147       6.272  20.411   3.245  1.00  0.00              
ATOM   2330  O   PRO A 147       7.074  21.158   3.806  1.00  0.00              
ATOM   2331  CB  PRO A 147       7.209  18.306   2.182  1.00  0.00              
ATOM   2332  CG  PRO A 147       8.673  18.526   2.364  1.00  0.00              
ATOM   2333  CD  PRO A 147       9.029  19.641   1.418  1.00  0.00              
ATOM   2334  HA  PRO A 147       5.705  19.679   1.365  1.00  0.00              
ATOM   2335 1HB  PRO A 147       6.764  17.835   3.071  1.00  0.00              
ATOM   2336 2HB  PRO A 147       7.009  17.640   1.330  1.00  0.00              
ATOM   2337 1HG  PRO A 147       8.908  18.798   3.403  1.00  0.00              
ATOM   2338 2HG  PRO A 147       9.243  17.614   2.133  1.00  0.00              
ATOM   2339 1HD  PRO A 147       9.831  20.282   1.813  1.00  0.00              
ATOM   2340 2HD  PRO A 147       9.369  19.266   0.441  1.00  0.00              
ATOM   2341  N   GLU A 148       5.055  20.169   3.720  1.00  0.00              
ATOM   2342  CA  GLU A 148       4.571  20.797   4.943  1.00  0.00              
ATOM   2343  C   GLU A 148       5.357  20.347   6.167  1.00  0.00              
ATOM   2344  O   GLU A 148       5.804  19.202   6.244  1.00  0.00              
ATOM   2345  CB  GLU A 148       3.083  20.495   5.140  1.00  0.00              
ATOM   2346  CG  GLU A 148       2.164  21.188   4.145  1.00  0.00              
ATOM   2347  CD  GLU A 148       0.729  20.799   4.364  1.00  0.00              
ATOM   2348  OE1 GLU A 148       0.483  19.940   5.177  1.00  0.00              
ATOM   2349  OE2 GLU A 148      -0.132  21.436   3.803  1.00  0.00              
ATOM   2350  H   GLU A 148       4.450  19.534   3.220  1.00  0.00              
ATOM   2351  HA  GLU A 148       4.700  21.878   4.872  1.00  0.00              
ATOM   2352 1HB  GLU A 148       2.964  19.415   5.054  1.00  0.00              
ATOM   2353 2HB  GLU A 148       2.826  20.810   6.152  1.00  0.00              
ATOM   2354 1HG  GLU A 148       2.250  22.274   4.158  1.00  0.00              
ATOM   2355 2HG  GLU A 148       2.499  20.810   3.180  1.00  0.00              
ATOM   2356  N   GLY A 149       5.524  21.254   7.124  1.00  0.00              
ATOM   2357  CA  GLY A 149       5.908  20.877   8.479  1.00  0.00              
ATOM   2358  C   GLY A 149       7.416  20.672   8.549  1.00  0.00              
ATOM   2359  O   GLY A 149       8.092  20.613   7.522  1.00  0.00              
ATOM   2360  H   GLY A 149       5.382  22.230   6.906  1.00  0.00              
ATOM   2361 1HA  GLY A 149       5.624  21.666   9.176  1.00  0.00              
ATOM   2362 2HA  GLY A 149       5.410  19.949   8.759  1.00  0.00              
ATOM   2363  N   MET A 150       7.937  20.565   9.766  1.00  0.00              
ATOM   2364  CA  MET A 150       9.363  20.339   9.971  1.00  0.00              
ATOM   2365  C   MET A 150       9.605  18.891  10.380  1.00  0.00              
ATOM   2366  O   MET A 150      10.485  18.222   9.839  1.00  0.00              
ATOM   2367  CB  MET A 150       9.911  21.294  11.030  1.00  0.00              
ATOM   2368  CG  MET A 150       9.808  22.768  10.662  1.00  0.00              
ATOM   2369  SD  MET A 150      10.853  23.210   9.260  1.00  0.00              
ATOM   2370  CE  MET A 150       9.810  24.400   8.423  1.00  0.00              
ATOM   2371  H   MET A 150       7.331  20.641  10.570  1.00  0.00              
ATOM   2372  HA  MET A 150       9.913  20.495   9.043  1.00  0.00              
ATOM   2373 1HB  MET A 150       9.352  21.108  11.945  1.00  0.00              
ATOM   2374 2HB  MET A 150      10.959  21.031  11.183  1.00  0.00              
ATOM   2375 1HG  MET A 150       8.769  22.984  10.417  1.00  0.00              
ATOM   2376 2HG  MET A 150      10.106  23.355  11.530  1.00  0.00              
ATOM   2377 1HE  MET A 150      10.319  24.767   7.532  1.00  0.00              
ATOM   2378 2HE  MET A 150       8.872  23.924   8.135  1.00  0.00              
ATOM   2379 3HE  MET A 150       9.602  25.236   9.092  1.00  0.00              
ATOM   2380  N   GLN A 151       8.819  18.413  11.339  1.00  0.00              
ATOM   2381  CA  GLN A 151       8.850  17.008  11.725  1.00  0.00              
ATOM   2382  C   GLN A 151       8.135  16.152  10.688  1.00  0.00              
ATOM   2383  O   GLN A 151       8.483  14.989  10.481  1.00  0.00              
ATOM   2384  CB  GLN A 151       8.202  16.811  13.099  1.00  0.00              
ATOM   2385  CG  GLN A 151       8.148  15.364  13.559  1.00  0.00              
ATOM   2386  CD  GLN A 151       7.577  15.223  14.957  1.00  0.00              
ATOM   2387  OE1 GLN A 151       7.660  16.145  15.773  1.00  0.00              
ATOM   2388  NE2 GLN A 151       6.996  14.063  15.244  1.00  0.00              
ATOM   2389  H   GLN A 151       8.183  19.040  11.812  1.00  0.00              
ATOM   2390  HA  GLN A 151       9.881  16.656  11.760  1.00  0.00              
ATOM   2391 1HB  GLN A 151       8.782  17.402  13.808  1.00  0.00              
ATOM   2392 2HB  GLN A 151       7.192  17.213  13.031  1.00  0.00              
ATOM   2393 1HG  GLN A 151       7.732  14.565  12.945  1.00  0.00              
ATOM   2394 2HG  GLN A 151       9.231  15.250  13.616  1.00  0.00              
ATOM   2395 1HE2 GLN A 151       6.601  13.912  16.151  1.00  0.00              
ATOM   2396 2HE2 GLN A 151       6.951  13.341  14.553  1.00  0.00              
ATOM   2397  N   CYS A 152       7.133  16.733  10.037  1.00  0.00              
ATOM   2398  CA  CYS A 152       6.488  16.095   8.896  1.00  0.00              
ATOM   2399  C   CYS A 152       7.531  15.666   7.872  1.00  0.00              
ATOM   2400  O   CYS A 152       8.490  16.391   7.608  1.00  0.00              
ATOM   2401  CB  CYS A 152       5.602  17.208   8.335  1.00  0.00              
ATOM   2402  SG  CYS A 152       4.276  17.741   9.444  1.00  0.00              
ATOM   2403  H   CYS A 152       6.810  17.641  10.341  1.00  0.00              
ATOM   2404  HA  CYS A 152       5.857  15.247   9.161  1.00  0.00              
ATOM   2405 1HB  CYS A 152       6.199  18.097   8.127  1.00  0.00              
ATOM   2406 2HB  CYS A 152       5.114  16.875   7.419  1.00  0.00              
ATOM   2407  HG  CYS A 152       3.715  18.592   8.590  1.00  0.00              
ATOM   2408  N   SER A 153       7.338  14.484   7.297  1.00  0.00              
ATOM   2409  CA  SER A 153       8.331  13.893   6.408  1.00  0.00              
ATOM   2410  C   SER A 153       8.763  14.896   5.348  1.00  0.00              
ATOM   2411  O   SER A 153       7.973  15.285   4.488  1.00  0.00              
ATOM   2412  CB  SER A 153       7.777  12.638   5.761  1.00  0.00              
ATOM   2413  OG  SER A 153       7.381  11.687   6.709  1.00  0.00              
ATOM   2414  H   SER A 153       6.481  13.982   7.481  1.00  0.00              
ATOM   2415  HA  SER A 153       9.207  13.500   6.927  1.00  0.00              
ATOM   2416 1HB  SER A 153       6.916  12.912   5.151  1.00  0.00              
ATOM   2417 2HB  SER A 153       8.548  12.205   5.124  1.00  0.00              
ATOM   2418  HG  SER A 153       7.268  12.114   7.562  1.00  0.00              
ATOM   2419  N   CYS A 154      10.024  15.313   5.413  1.00  0.00              
ATOM   2420  CA  CYS A 154      10.540  16.336   4.512  1.00  0.00              
ATOM   2421  C   CYS A 154      11.325  15.686   3.380  1.00  0.00              
ATOM   2422  O   CYS A 154      11.765  14.542   3.495  1.00  0.00              
ATOM   2423  CB  CYS A 154      11.463  17.156   5.414  1.00  0.00              
ATOM   2424  SG  CYS A 154      10.604  18.188   6.626  1.00  0.00              
ATOM   2425  H   CYS A 154      10.640  14.909   6.104  1.00  0.00              
ATOM   2426  HA  CYS A 154       9.775  16.996   4.103  1.00  0.00              
ATOM   2427 1HB  CYS A 154      12.115  16.496   5.987  1.00  0.00              
ATOM   2428 2HB  CYS A 154      12.069  17.835   4.814  1.00  0.00              
ATOM   2429  N   GLY A 155      11.497  16.422   2.288  1.00  0.00              
ATOM   2430  CA  GLY A 155      12.285  15.943   1.158  1.00  0.00              
ATOM   2431  C   GLY A 155      11.438  15.087   0.226  1.00  0.00              
ATOM   2432  O   GLY A 155      11.896  14.671  -0.838  1.00  0.00              
ATOM   2433  H   GLY A 155      11.071  17.336   2.238  1.00  0.00              
ATOM   2434 1HA  GLY A 155      12.671  16.798   0.602  1.00  0.00              
ATOM   2435 2HA  GLY A 155      13.118  15.347   1.529  1.00  0.00              
ATOM   2436  N   ILE A 156      10.199  14.828   0.632  1.00  0.00              
ATOM   2437  CA  ILE A 156       9.330  13.913  -0.098  1.00  0.00              
ATOM   2438  C   ILE A 156       8.635  14.601  -1.267  1.00  0.00              
ATOM   2439  O   ILE A 156       8.138  13.943  -2.181  1.00  0.00              
ATOM   2440  CB  ILE A 156       8.262  13.298   0.825  1.00  0.00              
ATOM   2441  CG1 ILE A 156       7.346  14.391   1.384  1.00  0.00              
ATOM   2442  CG2 ILE A 156       8.920  12.521   1.955  1.00  0.00              
ATOM   2443  CD1 ILE A 156       6.147  13.857   2.134  1.00  0.00              
ATOM   2444  H   ILE A 156       9.852  15.275   1.468  1.00  0.00              
ATOM   2445  HA  ILE A 156       9.916  13.117  -0.555  1.00  0.00              
ATOM   2446  HB  ILE A 156       7.631  12.628   0.242  1.00  0.00              
ATOM   2447 1HG1 ILE A 156       7.947  15.008   2.051  1.00  0.00              
ATOM   2448 2HG1 ILE A 156       7.008  14.993   0.540  1.00  0.00              
ATOM   2449 1HG2 ILE A 156       8.151  12.094   2.598  1.00  0.00              
ATOM   2450 2HG2 ILE A 156       9.530  11.721   1.538  1.00  0.00              
ATOM   2451 3HG2 ILE A 156       9.550  13.191   2.539  1.00  0.00              
ATOM   2452 1HD1 ILE A 156       5.546  14.690   2.499  1.00  0.00              
ATOM   2453 2HD1 ILE A 156       5.544  13.241   1.467  1.00  0.00              
ATOM   2454 3HD1 ILE A 156       6.483  13.256   2.978  1.00  0.00              
ATOM   2455  N   ASP A 157       8.605  15.929  -1.232  1.00  0.00              
ATOM   2456  CA  ASP A 157       8.001  16.710  -2.305  1.00  0.00              
ATOM   2457  C   ASP A 157       9.094  17.369  -3.137  1.00  0.00              
ATOM   2458  O   ASP A 157       8.812  18.042  -4.129  1.00  0.00              
ATOM   2459  CB  ASP A 157       7.046  17.766  -1.743  1.00  0.00              
ATOM   2460  CG  ASP A 157       5.783  17.198  -1.110  1.00  0.00              
ATOM   2461  OD1 ASP A 157       5.522  16.032  -1.293  1.00  0.00              
ATOM   2462  OD2 ASP A 157       5.176  17.885  -0.324  1.00  0.00              
ATOM   2463  H   ASP A 157       9.011  16.410  -0.442  1.00  0.00              
ATOM   2464  HA  ASP A 157       7.444  16.062  -2.982  1.00  0.00              
ATOM   2465 1HB  ASP A 157       7.522  18.456  -1.046  1.00  0.00              
ATOM   2466 2HB  ASP A 157       6.785  18.296  -2.660  1.00  0.00              
ATOM   2467  N   TYR A 158      10.342  17.172  -2.728  1.00  0.00              
ATOM   2468  CA  TYR A 158      11.483  17.695  -3.469  1.00  0.00              
ATOM   2469  C   TYR A 158      12.475  16.594  -3.824  1.00  0.00              
ATOM   2470  O   TYR A 158      13.221  16.119  -2.968  1.00  0.00              
ATOM   2471  CB  TYR A 158      12.185  18.790  -2.663  1.00  0.00              
ATOM   2472  CG  TYR A 158      13.378  19.400  -3.366  1.00  0.00              
ATOM   2473  CD1 TYR A 158      13.244  20.550  -4.130  1.00  0.00              
ATOM   2474  CD2 TYR A 158      14.635  18.824  -3.261  1.00  0.00              
ATOM   2475  CE1 TYR A 158      14.330  21.111  -4.774  1.00  0.00              
ATOM   2476  CE2 TYR A 158      15.728  19.376  -3.901  1.00  0.00              
ATOM   2477  CZ  TYR A 158      15.572  20.520  -4.656  1.00  0.00              
ATOM   2478  OH  TYR A 158      16.658  21.074  -5.294  1.00  0.00              
ATOM   2479  H   TYR A 158      10.505  16.646  -1.881  1.00  0.00              
ATOM   2480  HA  TYR A 158      11.143  18.122  -4.413  1.00  0.00              
ATOM   2481 1HB  TYR A 158      11.446  19.567  -2.463  1.00  0.00              
ATOM   2482 2HB  TYR A 158      12.506  18.343  -1.723  1.00  0.00              
ATOM   2483  HD1 TYR A 158      12.260  21.011  -4.218  1.00  0.00              
ATOM   2484  HD2 TYR A 158      14.752  17.920  -2.664  1.00  0.00              
ATOM   2485  HE1 TYR A 158      14.210  22.014  -5.371  1.00  0.00              
ATOM   2486  HE2 TYR A 158      16.708  18.907  -3.807  1.00  0.00              
ATOM   2487  HH  TYR A 158      17.473  20.591  -5.136  1.00  0.00              
ATOM   2488  N   TYR A 159      12.479  16.193  -5.090  1.00  0.00              
ATOM   2489  CA  TYR A 159      13.437  15.210  -5.580  1.00  0.00              
ATOM   2490  C   TYR A 159      14.857  15.738  -5.425  1.00  0.00              
ATOM   2491  O   TYR A 159      15.184  16.821  -5.911  1.00  0.00              
ATOM   2492  CB  TYR A 159      13.157  14.861  -7.043  1.00  0.00              
ATOM   2493  CG  TYR A 159      14.242  14.032  -7.694  1.00  0.00              
ATOM   2494  CD1 TYR A 159      14.410  12.694  -7.367  1.00  0.00              
ATOM   2495  CD2 TYR A 159      15.094  14.589  -8.636  1.00  0.00              
ATOM   2496  CE1 TYR A 159      15.399  11.932  -7.958  1.00  0.00              
ATOM   2497  CE2 TYR A 159      16.087  13.837  -9.234  1.00  0.00              
ATOM   2498  CZ  TYR A 159      16.236  12.508  -8.892  1.00  0.00              
ATOM   2499  OH  TYR A 159      17.222  11.754  -9.486  1.00  0.00              
ATOM   2500  H   TYR A 159      11.800  16.580  -5.731  1.00  0.00              
ATOM   2501  HA  TYR A 159      13.379  14.297  -4.987  1.00  0.00              
ATOM   2502 1HB  TYR A 159      12.215  14.312  -7.070  1.00  0.00              
ATOM   2503 2HB  TYR A 159      13.045  15.801  -7.583  1.00  0.00              
ATOM   2504  HD1 TYR A 159      13.745  12.246  -6.628  1.00  0.00              
ATOM   2505  HD2 TYR A 159      14.971  15.639  -8.901  1.00  0.00              
ATOM   2506  HE1 TYR A 159      15.519  10.883  -7.691  1.00  0.00              
ATOM   2507  HE2 TYR A 159      16.747  14.294  -9.971  1.00  0.00              
ATOM   2508  HH  TYR A 159      17.143  10.816  -9.296  1.00  0.00              
ATOM   2509  N   THR A 160      15.699  14.968  -4.744  1.00  0.00              
ATOM   2510  CA  THR A 160      17.124  15.268  -4.669  1.00  0.00              
ATOM   2511  C   THR A 160      17.781  15.071  -6.029  1.00  0.00              
ATOM   2512  O   THR A 160      17.736  13.981  -6.598  1.00  0.00              
ATOM   2513  CB  THR A 160      17.838  14.388  -3.627  1.00  0.00              
ATOM   2514  OG1 THR A 160      17.250  14.597  -2.337  1.00  0.00              
ATOM   2515  CG2 THR A 160      19.319  14.730  -3.566  1.00  0.00              
ATOM   2516  H   THR A 160      15.342  14.152  -4.266  1.00  0.00              
ATOM   2517  HA  THR A 160      17.273  16.315  -4.403  1.00  0.00              
ATOM   2518  HB  THR A 160      17.719  13.341  -3.906  1.00  0.00              
ATOM   2519  HG1 THR A 160      17.791  15.211  -1.834  1.00  0.00              
ATOM   2520 1HG2 THR A 160      19.807  14.097  -2.825  1.00  0.00              
ATOM   2521 2HG2 THR A 160      19.772  14.561  -4.543  1.00  0.00              
ATOM   2522 3HG2 THR A 160      19.439  15.776  -3.286  1.00  0.00              
ATOM   2523  N   PRO A 161      18.391  16.133  -6.545  1.00  0.00              
ATOM   2524  CA  PRO A 161      19.010  16.095  -7.864  1.00  0.00              
ATOM   2525  C   PRO A 161      20.016  14.954  -7.943  1.00  0.00              
ATOM   2526  O   PRO A 161      20.859  14.794  -7.060  1.00  0.00              
ATOM   2527  CB  PRO A 161      19.676  17.467  -8.012  1.00  0.00              
ATOM   2528  CG  PRO A 161      18.863  18.369  -7.148  1.00  0.00              
ATOM   2529  CD  PRO A 161      18.446  17.526  -5.972  1.00  0.00              
ATOM   2530  HA  PRO A 161      18.292  15.897  -8.674  1.00  0.00              
ATOM   2531 1HB  PRO A 161      20.726  17.443  -7.686  1.00  0.00              
ATOM   2532 2HB  PRO A 161      19.670  17.807  -9.058  1.00  0.00              
ATOM   2533 1HG  PRO A 161      19.448  19.241  -6.821  1.00  0.00              
ATOM   2534 2HG  PRO A 161      17.986  18.755  -7.689  1.00  0.00              
ATOM   2535 1HD  PRO A 161      19.167  17.583  -5.143  1.00  0.00              
ATOM   2536 2HD  PRO A 161      17.468  17.829  -5.569  1.00  0.00              
ATOM   2537  N   HIS A 162      19.922  14.162  -9.006  1.00  0.00              
ATOM   2538  CA  HIS A 162      20.882  13.093  -9.252  1.00  0.00              
ATOM   2539  C   HIS A 162      20.810  12.024  -8.169  1.00  0.00              
ATOM   2540  O   HIS A 162      21.836  11.567  -7.664  1.00  0.00              
ATOM   2541  CB  HIS A 162      22.306  13.654  -9.339  1.00  0.00              
ATOM   2542  CG  HIS A 162      22.453  14.769 -10.327  1.00  0.00              
ATOM   2543  ND1 HIS A 162      22.297  14.585 -11.685  1.00  0.00              
ATOM   2544  CD2 HIS A 162      22.743  16.080 -10.155  1.00  0.00              
ATOM   2545  CE1 HIS A 162      22.484  15.737 -12.306  1.00  0.00              
ATOM   2546  NE2 HIS A 162      22.756  16.659 -11.400  1.00  0.00              
ATOM   2547  H   HIS A 162      19.166  14.304  -9.660  1.00  0.00              
ATOM   2548  HA  HIS A 162      20.644  12.597 -10.193  1.00  0.00              
ATOM   2549 1HB  HIS A 162      22.613  14.052  -8.371  1.00  0.00              
ATOM   2550 2HB  HIS A 162      22.999  12.871  -9.645  1.00  0.00              
ATOM   2551  HD1 HIS A 162      22.004  13.742 -12.138  1.00  0.00              
ATOM   2552  HD2 HIS A 162      22.948  16.684  -9.270  1.00  0.00              
ATOM   2553  HE1 HIS A 162      22.402  15.802 -13.391  1.00  0.00              
ATOM   2554  N   GLU A 163      19.592  11.629  -7.815  1.00  0.00              
ATOM   2555  CA  GLU A 163      19.383  10.627  -6.777  1.00  0.00              
ATOM   2556  C   GLU A 163      18.623   9.416  -7.302  1.00  0.00              
ATOM   2557  O   GLU A 163      17.582   9.555  -7.944  1.00  0.00              
ATOM   2558  CB  GLU A 163      18.634  11.239  -5.591  1.00  0.00              
ATOM   2559  CG  GLU A 163      18.332  10.261  -4.465  1.00  0.00              
ATOM   2560  CD  GLU A 163      19.587   9.598  -3.967  1.00  0.00              
ATOM   2561  OE1 GLU A 163      20.468  10.295  -3.524  1.00  0.00              
ATOM   2562  OE2 GLU A 163      19.620   8.391  -3.924  1.00  0.00              
ATOM   2563  H   GLU A 163      18.790  12.033  -8.277  1.00  0.00              
ATOM   2564  HA  GLU A 163      20.348  10.259  -6.426  1.00  0.00              
ATOM   2565 1HB  GLU A 163      19.252  12.052  -5.209  1.00  0.00              
ATOM   2566 2HB  GLU A 163      17.699  11.644  -5.979  1.00  0.00              
ATOM   2567 1HG  GLU A 163      17.805  10.714  -3.626  1.00  0.00              
ATOM   2568 2HG  GLU A 163      17.692   9.517  -4.936  1.00  0.00              
ATOM   2569  N   GLU A 164      19.149   8.228  -7.025  1.00  0.00              
ATOM   2570  CA  GLU A 164      18.535   6.991  -7.493  1.00  0.00              
ATOM   2571  C   GLU A 164      17.450   6.517  -6.535  1.00  0.00              
ATOM   2572  O   GLU A 164      16.453   5.927  -6.953  1.00  0.00              
ATOM   2573  CB  GLU A 164      19.594   5.900  -7.667  1.00  0.00              
ATOM   2574  CG  GLU A 164      20.613   6.182  -8.762  1.00  0.00              
ATOM   2575  CD  GLU A 164      21.659   5.104  -8.827  1.00  0.00              
ATOM   2576  OE1 GLU A 164      21.592   4.190  -8.041  1.00  0.00              
ATOM   2577  OE2 GLU A 164      22.459   5.134  -9.732  1.00  0.00              
ATOM   2578  H   GLU A 164      19.996   8.180  -6.477  1.00  0.00              
ATOM   2579  HA  GLU A 164      18.048   7.160  -8.453  1.00  0.00              
ATOM   2580 1HB  GLU A 164      20.109   5.800  -6.711  1.00  0.00              
ATOM   2581 2HB  GLU A 164      19.065   4.975  -7.894  1.00  0.00              
ATOM   2582 1HG  GLU A 164      20.166   6.312  -9.747  1.00  0.00              
ATOM   2583 2HG  GLU A 164      21.075   7.117  -8.448  1.00  0.00              
ATOM   2584  N   THR A 165      17.649   6.778  -5.247  1.00  0.00              
ATOM   2585  CA  THR A 165      16.722   6.318  -4.220  1.00  0.00              
ATOM   2586  C   THR A 165      15.699   7.389  -3.863  1.00  0.00              
ATOM   2587  O   THR A 165      16.060   8.510  -3.504  1.00  0.00              
ATOM   2588  CB  THR A 165      17.467   5.892  -2.941  1.00  0.00              
ATOM   2589  OG1 THR A 165      18.350   4.803  -3.240  1.00  0.00              
ATOM   2590  CG2 THR A 165      16.480   5.460  -1.868  1.00  0.00              
ATOM   2591  H   THR A 165      18.463   7.309  -4.973  1.00  0.00              
ATOM   2592  HA  THR A 165      16.156   5.465  -4.595  1.00  0.00              
ATOM   2593  HB  THR A 165      18.054   6.735  -2.576  1.00  0.00              
ATOM   2594  HG1 THR A 165      18.814   4.540  -2.441  1.00  0.00              
ATOM   2595 1HG2 THR A 165      17.026   5.163  -0.972  1.00  0.00              
ATOM   2596 2HG2 THR A 165      15.815   6.290  -1.630  1.00  0.00              
ATOM   2597 3HG2 THR A 165      15.894   4.617  -2.232  1.00  0.00              
ATOM   2598  N   ASN A 166      14.422   7.037  -3.963  1.00  0.00              
ATOM   2599  CA  ASN A 166      13.344   7.984  -3.703  1.00  0.00              
ATOM   2600  C   ASN A 166      13.452   8.510  -2.277  1.00  0.00              
ATOM   2601  O   ASN A 166      13.547   7.735  -1.325  1.00  0.00              
ATOM   2602  CB  ASN A 166      11.979   7.366  -3.943  1.00  0.00              
ATOM   2603  CG  ASN A 166      10.845   8.348  -3.850  1.00  0.00              
ATOM   2604  OD1 ASN A 166      11.017   9.485  -3.394  1.00  0.00              
ATOM   2605  ND2 ASN A 166       9.671   7.890  -4.202  1.00  0.00              
ATOM   2606  H   ASN A 166      14.192   6.090  -4.226  1.00  0.00              
ATOM   2607  HA  ASN A 166      13.432   8.851  -4.360  1.00  0.00              
ATOM   2608 1HB  ASN A 166      11.808   6.701  -4.790  1.00  0.00              
ATOM   2609 2HB  ASN A 166      12.013   6.780  -3.024  1.00  0.00              
ATOM   2610 1HD2 ASN A 166       8.870   8.489  -4.166  1.00  0.00              
ATOM   2611 2HD2 ASN A 166       9.575   6.944  -4.508  1.00  0.00              
ATOM   2612  N   ASN A 167      13.435   9.831  -2.137  1.00  0.00              
ATOM   2613  CA  ASN A 167      13.481  10.462  -0.823  1.00  0.00              
ATOM   2614  C   ASN A 167      12.375   9.901   0.060  1.00  0.00              
ATOM   2615  O   ASN A 167      12.549   9.748   1.269  1.00  0.00              
ATOM   2616  CB  ASN A 167      13.372  11.973  -0.918  1.00  0.00              
ATOM   2617  CG  ASN A 167      14.620  12.638  -1.430  1.00  0.00              
ATOM   2618  OD1 ASN A 167      15.682  12.015  -1.535  1.00  0.00              
ATOM   2619  ND2 ASN A 167      14.518  13.921  -1.670  1.00  0.00              
ATOM   2620  H   ASN A 167      13.390  10.413  -2.961  1.00  0.00              
ATOM   2621  HA  ASN A 167      14.423  10.232  -0.323  1.00  0.00              
ATOM   2622 1HB  ASN A 167      12.502  12.442  -1.379  1.00  0.00              
ATOM   2623 2HB  ASN A 167      13.324  12.101   0.163  1.00  0.00              
ATOM   2624 1HD2 ASN A 167      15.308  14.429  -2.013  1.00  0.00              
ATOM   2625 2HD2 ASN A 167      13.650  14.392  -1.511  1.00  0.00              
ATOM   2626  N   GLU A 168      11.235   9.594  -0.550  1.00  0.00              
ATOM   2627  CA  GLU A 168      10.131   8.939   0.148  1.00  0.00              
ATOM   2628  C   GLU A 168      10.528   7.579   0.719  1.00  0.00              
ATOM   2629  O   GLU A 168      10.108   7.212   1.817  1.00  0.00              
ATOM   2630  CB  GLU A 168       8.935   8.778  -0.791  1.00  0.00              
ATOM   2631  CG  GLU A 168       8.233  10.082  -1.145  1.00  0.00              
ATOM   2632  CD  GLU A 168       7.304   9.902  -2.313  1.00  0.00              
ATOM   2633  OE1 GLU A 168       7.414   8.908  -2.989  1.00  0.00              
ATOM   2634  OE2 GLU A 168       6.411  10.703  -2.465  1.00  0.00              
ATOM   2635  H   GLU A 168      11.131   9.822  -1.529  1.00  0.00              
ATOM   2636  HA  GLU A 168       9.827   9.542   1.005  1.00  0.00              
ATOM   2637 1HB  GLU A 168       9.306   8.308  -1.702  1.00  0.00              
ATOM   2638 2HB  GLU A 168       8.230   8.109  -0.298  1.00  0.00              
ATOM   2639 1HG  GLU A 168       7.685  10.519  -0.310  1.00  0.00              
ATOM   2640 2HG  GLU A 168       9.049  10.744  -1.429  1.00  0.00              
ATOM   2641  N   SER A 169      11.333   6.835  -0.034  1.00  0.00              
ATOM   2642  CA  SER A 169      11.785   5.520   0.404  1.00  0.00              
ATOM   2643  C   SER A 169      12.875   5.630   1.464  1.00  0.00              
ATOM   2644  O   SER A 169      13.032   4.736   2.294  1.00  0.00              
ATOM   2645  CB  SER A 169      12.283   4.720  -0.784  1.00  0.00              
ATOM   2646  OG  SER A 169      13.486   5.227  -1.292  1.00  0.00              
ATOM   2647  H   SER A 169      11.640   7.188  -0.929  1.00  0.00              
ATOM   2648  HA  SER A 169      10.977   4.885   0.771  1.00  0.00              
ATOM   2649 1HB  SER A 169      12.438   3.688  -0.468  1.00  0.00              
ATOM   2650 2HB  SER A 169      11.526   4.749  -1.567  1.00  0.00              
ATOM   2651  HG  SER A 169      13.660   4.834  -2.151  1.00  0.00              
ATOM   2652  N   PHE A 170      13.618   6.732   1.436  1.00  0.00              
ATOM   2653  CA  PHE A 170      14.524   7.073   2.530  1.00  0.00              
ATOM   2654  C   PHE A 170      13.754   7.255   3.836  1.00  0.00              
ATOM   2655  O   PHE A 170      14.164   6.757   4.886  1.00  0.00              
ATOM   2656  CB  PHE A 170      15.311   8.342   2.199  1.00  0.00              
ATOM   2657  CG  PHE A 170      16.595   8.083   1.461  1.00  0.00              
ATOM   2658  CD1 PHE A 170      16.780   8.563   0.173  1.00  0.00              
ATOM   2659  CD2 PHE A 170      17.618   7.359   2.054  1.00  0.00              
ATOM   2660  CE1 PHE A 170      17.960   8.326  -0.506  1.00  0.00              
ATOM   2661  CE2 PHE A 170      18.799   7.122   1.378  1.00  0.00              
ATOM   2662  CZ  PHE A 170      18.970   7.606   0.096  1.00  0.00              
ATOM   2663  H   PHE A 170      13.556   7.349   0.638  1.00  0.00              
ATOM   2664  HA  PHE A 170      15.230   6.258   2.693  1.00  0.00              
ATOM   2665 1HB  PHE A 170      14.716   8.999   1.567  1.00  0.00              
ATOM   2666 2HB  PHE A 170      15.579   8.866   3.115  1.00  0.00              
ATOM   2667  HD1 PHE A 170      15.982   9.134  -0.302  1.00  0.00              
ATOM   2668  HD2 PHE A 170      17.483   6.977   3.066  1.00  0.00              
ATOM   2669  HE1 PHE A 170      18.092   8.709  -1.517  1.00  0.00              
ATOM   2670  HE2 PHE A 170      19.596   6.552   1.855  1.00  0.00              
ATOM   2671  HZ  PHE A 170      19.900   7.417  -0.439  1.00  0.00              
ATOM   2672  N   VAL A 171      12.637   7.971   3.759  1.00  0.00              
ATOM   2673  CA  VAL A 171      11.746   8.136   4.901  1.00  0.00              
ATOM   2674  C   VAL A 171      11.190   6.793   5.358  1.00  0.00              
ATOM   2675  O   VAL A 171      11.117   6.518   6.555  1.00  0.00              
ATOM   2676  CB  VAL A 171      10.576   9.083   4.575  1.00  0.00              
ATOM   2677  CG1 VAL A 171       9.549   9.068   5.697  1.00  0.00              
ATOM   2678  CG2 VAL A 171      11.085  10.497   4.339  1.00  0.00              
ATOM   2679  H   VAL A 171      12.400   8.413   2.883  1.00  0.00              
ATOM   2680  HA  VAL A 171      12.280   8.529   5.767  1.00  0.00              
ATOM   2681  HB  VAL A 171      10.106   8.758   3.647  1.00  0.00              
ATOM   2682 1HG1 VAL A 171       8.730   9.743   5.450  1.00  0.00              
ATOM   2683 2HG1 VAL A 171       9.162   8.057   5.822  1.00  0.00              
ATOM   2684 3HG1 VAL A 171      10.019   9.394   6.625  1.00  0.00              
ATOM   2685 1HG2 VAL A 171      10.246  11.153   4.109  1.00  0.00              
ATOM   2686 2HG2 VAL A 171      11.591  10.855   5.237  1.00  0.00              
ATOM   2687 3HG2 VAL A 171      11.785  10.498   3.504  1.00  0.00              
ATOM   2688  N   ILE A 172      10.795   5.961   4.398  1.00  0.00              
ATOM   2689  CA  ILE A 172      10.336   4.611   4.710  1.00  0.00              
ATOM   2690  C   ILE A 172      11.405   3.845   5.485  1.00  0.00              
ATOM   2691  O   ILE A 172      11.116   3.211   6.501  1.00  0.00              
ATOM   2692  CB  ILE A 172       9.971   3.826   3.436  1.00  0.00              
ATOM   2693  CG1 ILE A 172       8.742   4.442   2.763  1.00  0.00              
ATOM   2694  CG2 ILE A 172       9.725   2.362   3.766  1.00  0.00              
ATOM   2695  CD1 ILE A 172       7.504   4.437   3.631  1.00  0.00              
ATOM   2696  H   ILE A 172      10.813   6.265   3.435  1.00  0.00              
ATOM   2697  HA  ILE A 172       9.473   4.643   5.373  1.00  0.00              
ATOM   2698  HB  ILE A 172      10.792   3.905   2.723  1.00  0.00              
ATOM   2699 1HG1 ILE A 172       8.996   5.467   2.498  1.00  0.00              
ATOM   2700 2HG1 ILE A 172       8.550   3.870   1.855  1.00  0.00              
ATOM   2701 1HG2 ILE A 172       9.468   1.822   2.855  1.00  0.00              
ATOM   2702 2HG2 ILE A 172      10.625   1.931   4.201  1.00  0.00              
ATOM   2703 3HG2 ILE A 172       8.904   2.283   4.478  1.00  0.00              
ATOM   2704 1HD1 ILE A 172       6.675   4.888   3.086  1.00  0.00              
ATOM   2705 2HD1 ILE A 172       7.248   3.410   3.896  1.00  0.00              
ATOM   2706 3HD1 ILE A 172       7.693   5.008   4.539  1.00  0.00              
ATOM   2707  N   TYR A 173      12.637   3.905   4.993  1.00  0.00              
ATOM   2708  CA  TYR A 173      13.740   3.207   5.621  1.00  0.00              
ATOM   2709  C   TYR A 173      13.920   3.675   7.049  1.00  0.00              
ATOM   2710  O   TYR A 173      14.145   2.873   7.955  1.00  0.00              
ATOM   2711  CB  TYR A 173      15.033   3.417   4.828  1.00  0.00              
ATOM   2712  CG  TYR A 173      14.984   2.867   3.420  1.00  0.00              
ATOM   2713  CD1 TYR A 173      14.053   1.903   3.063  1.00  0.00              
ATOM   2714  CD2 TYR A 173      15.869   3.316   2.451  1.00  0.00              
ATOM   2715  CE1 TYR A 173      14.004   1.397   1.778  1.00  0.00              
ATOM   2716  CE2 TYR A 173      15.829   2.818   1.163  1.00  0.00              
ATOM   2717  CZ  TYR A 173      14.895   1.858   0.830  1.00  0.00              
ATOM   2718  OH  TYR A 173      14.851   1.360  -0.452  1.00  0.00              
ATOM   2719  H   TYR A 173      12.810   4.450   4.161  1.00  0.00              
ATOM   2720  HA  TYR A 173      13.528   2.138   5.660  1.00  0.00              
ATOM   2721 1HB  TYR A 173      15.219   4.491   4.793  1.00  0.00              
ATOM   2722 2HB  TYR A 173      15.833   2.927   5.382  1.00  0.00              
ATOM   2723  HD1 TYR A 173      13.352   1.544   3.817  1.00  0.00              
ATOM   2724  HD2 TYR A 173      16.605   4.073   2.720  1.00  0.00              
ATOM   2725  HE1 TYR A 173      13.268   0.640   1.512  1.00  0.00              
ATOM   2726  HE2 TYR A 173      16.535   3.183   0.415  1.00  0.00              
ATOM   2727  HH  TYR A 173      15.513   1.748  -1.029  1.00  0.00              
ATOM   2728  N   MET A 174      13.809   4.983   7.250  1.00  0.00              
ATOM   2729  CA  MET A 174      13.875   5.565   8.584  1.00  0.00              
ATOM   2730  C   MET A 174      12.848   4.926   9.517  1.00  0.00              
ATOM   2731  O   MET A 174      13.187   4.483  10.614  1.00  0.00              
ATOM   2732  CB  MET A 174      13.657   7.075   8.510  1.00  0.00              
ATOM   2733  CG  MET A 174      13.719   7.787   9.854  1.00  0.00              
ATOM   2734  SD  MET A 174      13.254   9.526   9.741  1.00  0.00              
ATOM   2735  CE  MET A 174      11.498   9.387   9.419  1.00  0.00              
ATOM   2736  H   MET A 174      13.674   5.591   6.454  1.00  0.00              
ATOM   2737  HA  MET A 174      14.854   5.375   9.024  1.00  0.00              
ATOM   2738 1HB  MET A 174      14.428   7.474   7.851  1.00  0.00              
ATOM   2739 2HB  MET A 174      12.676   7.233   8.060  1.00  0.00              
ATOM   2740 1HG  MET A 174      13.040   7.279  10.538  1.00  0.00              
ATOM   2741 2HG  MET A 174      14.739   7.713  10.231  1.00  0.00              
ATOM   2742 1HE  MET A 174      11.065  10.383   9.324  1.00  0.00              
ATOM   2743 2HE  MET A 174      11.341   8.833   8.493  1.00  0.00              
ATOM   2744 3HE  MET A 174      11.018   8.860  10.244  1.00  0.00              
ATOM   2745  N   PHE A 175      11.597   4.873   9.072  1.00  0.00              
ATOM   2746  CA  PHE A 175      10.512   4.356   9.901  1.00  0.00              
ATOM   2747  C   PHE A 175      10.717   2.874  10.193  1.00  0.00              
ATOM   2748  O   PHE A 175      10.484   2.409  11.311  1.00  0.00              
ATOM   2749  CB  PHE A 175       9.161   4.579   9.219  1.00  0.00              
ATOM   2750  CG  PHE A 175       8.558   5.927   9.496  1.00  0.00              
ATOM   2751  CD1 PHE A 175       8.485   6.888   8.498  1.00  0.00              
ATOM   2752  CD2 PHE A 175       8.064   6.238  10.753  1.00  0.00              
ATOM   2753  CE1 PHE A 175       7.930   8.128   8.751  1.00  0.00              
ATOM   2754  CE2 PHE A 175       7.508   7.476  11.009  1.00  0.00              
ATOM   2755  CZ  PHE A 175       7.442   8.422  10.006  1.00  0.00              
ATOM   2756  H   PHE A 175      11.391   5.198   8.139  1.00  0.00              
ATOM   2757  HA  PHE A 175      10.504   4.870  10.863  1.00  0.00              
ATOM   2758 1HB  PHE A 175       9.269   4.502   8.138  1.00  0.00              
ATOM   2759 2HB  PHE A 175       8.441   3.839   9.565  1.00  0.00              
ATOM   2760  HD1 PHE A 175       8.870   6.655   7.505  1.00  0.00              
ATOM   2761  HD2 PHE A 175       8.117   5.490  11.546  1.00  0.00              
ATOM   2762  HE1 PHE A 175       7.879   8.874   7.958  1.00  0.00              
ATOM   2763  HE2 PHE A 175       7.123   7.707  12.002  1.00  0.00              
ATOM   2764  HZ  PHE A 175       7.006   9.400  10.207  1.00  0.00              
ATOM   2765  N   VAL A 176      11.153   2.139   9.175  1.00  0.00              
ATOM   2766  CA  VAL A 176      11.366   0.699   9.293  1.00  0.00              
ATOM   2767  C   VAL A 176      12.417   0.367  10.345  1.00  0.00              
ATOM   2768  O   VAL A 176      12.200  -0.488  11.205  1.00  0.00              
ATOM   2769  CB  VAL A 176      11.794   0.083   7.948  1.00  0.00              
ATOM   2770  CG1 VAL A 176      12.281  -1.344   8.147  1.00  0.00              
ATOM   2771  CG2 VAL A 176      10.642   0.118   6.955  1.00  0.00              
ATOM   2772  H   VAL A 176      11.342   2.594   8.294  1.00  0.00              
ATOM   2773  HA  VAL A 176      10.464   0.192   9.638  1.00  0.00              
ATOM   2774  HB  VAL A 176      12.597   0.685   7.522  1.00  0.00              
ATOM   2775 1HG1 VAL A 176      12.580  -1.764   7.186  1.00  0.00              
ATOM   2776 2HG1 VAL A 176      13.135  -1.347   8.824  1.00  0.00              
ATOM   2777 3HG1 VAL A 176      11.478  -1.947   8.571  1.00  0.00              
ATOM   2778 1HG2 VAL A 176      10.962  -0.320   6.010  1.00  0.00              
ATOM   2779 2HG2 VAL A 176       9.802  -0.451   7.353  1.00  0.00              
ATOM   2780 3HG2 VAL A 176      10.336   1.151   6.789  1.00  0.00              
ATOM   2781  N   VAL A 177      13.554   1.052  10.270  1.00  0.00              
ATOM   2782  CA  VAL A 177      14.678   0.794  11.166  1.00  0.00              
ATOM   2783  C   VAL A 177      14.445   1.356  12.568  1.00  0.00              
ATOM   2784  O   VAL A 177      14.777   0.714  13.561  1.00  0.00              
ATOM   2785  CB  VAL A 177      15.984   1.386  10.603  1.00  0.00              
ATOM   2786  CG1 VAL A 177      17.116   1.229  11.607  1.00  0.00              
ATOM   2787  CG2 VAL A 177      16.347   0.720   9.285  1.00  0.00              
ATOM   2788  H   VAL A 177      13.640   1.774   9.569  1.00  0.00              
ATOM   2789  HA  VAL A 177      14.819  -0.275  11.328  1.00  0.00              
ATOM   2790  HB  VAL A 177      15.830   2.444  10.391  1.00  0.00              
ATOM   2791 1HG1 VAL A 177      18.031   1.654  11.193  1.00  0.00              
ATOM   2792 2HG1 VAL A 177      16.860   1.751  12.529  1.00  0.00              
ATOM   2793 3HG1 VAL A 177      17.271   0.171  11.818  1.00  0.00              
ATOM   2794 1HG2 VAL A 177      17.271   1.150   8.901  1.00  0.00              
ATOM   2795 2HG2 VAL A 177      16.483  -0.350   9.444  1.00  0.00              
ATOM   2796 3HG2 VAL A 177      15.546   0.880   8.563  1.00  0.00              
ATOM   2797  N   HIS A 178      13.875   2.553  12.642  1.00  0.00              
ATOM   2798  CA  HIS A 178      13.784   3.277  13.907  1.00  0.00              
ATOM   2799  C   HIS A 178      12.503   2.959  14.673  1.00  0.00              
ATOM   2800  O   HIS A 178      12.480   3.005  15.907  1.00  0.00              
ATOM   2801  CB  HIS A 178      13.876   4.787  13.663  1.00  0.00              
ATOM   2802  CG  HIS A 178      15.134   5.209  12.970  1.00  0.00              
ATOM   2803  ND1 HIS A 178      16.166   4.333  12.703  1.00  0.00              
ATOM   2804  CD2 HIS A 178      15.528   6.412  12.490  1.00  0.00              
ATOM   2805  CE1 HIS A 178      17.140   4.980  12.088  1.00  0.00              
ATOM   2806  NE2 HIS A 178      16.778   6.242  11.947  1.00  0.00              
ATOM   2807  H   HIS A 178      13.495   2.973  11.806  1.00  0.00              
ATOM   2808  HA  HIS A 178      14.601   2.976  14.562  1.00  0.00              
ATOM   2809 1HB  HIS A 178      13.048   5.118  13.034  1.00  0.00              
ATOM   2810 2HB  HIS A 178      13.847   5.323  14.611  1.00  0.00              
ATOM   2811  HD2 HIS A 178      15.053   7.393  12.471  1.00  0.00              
ATOM   2812  HE1 HIS A 178      18.050   4.460  11.789  1.00  0.00              
ATOM   2813  HE2 HIS A 178      17.324   6.971  11.511  1.00  0.00              
ATOM   2814  N   PHE A 179      11.437   2.640  13.946  1.00  0.00              
ATOM   2815  CA  PHE A 179      10.136   2.427  14.576  1.00  0.00              
ATOM   2816  C   PHE A 179       9.609   0.997  14.455  1.00  0.00              
ATOM   2817  O   PHE A 179       9.276   0.363  15.454  1.00  0.00              
ATOM   2818  CB  PHE A 179       9.115   3.398  13.982  1.00  0.00              
ATOM   2819  CG  PHE A 179       7.747   3.287  14.592  1.00  0.00              
ATOM   2820  CD1 PHE A 179       7.478   3.847  15.832  1.00  0.00              
ATOM   2821  CD2 PHE A 179       6.726   2.623  13.929  1.00  0.00              
ATOM   2822  CE1 PHE A 179       6.220   3.746  16.395  1.00  0.00              
ATOM   2823  CE2 PHE A 179       5.468   2.521  14.488  1.00  0.00              
ATOM   2824  CZ  PHE A 179       5.214   3.083  15.723  1.00  0.00              
ATOM   2825  H   PHE A 179      11.520   2.542  12.944  1.00  0.00              
ATOM   2826  HA  PHE A 179      10.212   2.602  15.650  1.00  0.00              
ATOM   2827 1HB  PHE A 179       9.442   4.426  14.133  1.00  0.00              
ATOM   2828 2HB  PHE A 179       8.996   3.209  12.915  1.00  0.00              
ATOM   2829  HD1 PHE A 179       8.273   4.372  16.363  1.00  0.00              
ATOM   2830  HD2 PHE A 179       6.927   2.179  12.953  1.00  0.00              
ATOM   2831  HE1 PHE A 179       6.022   4.190  17.371  1.00  0.00              
ATOM   2832  HE2 PHE A 179       4.674   1.997  13.956  1.00  0.00              
ATOM   2833  HZ  PHE A 179       4.223   3.002  16.167  1.00  0.00              
ATOM   2834  N   ILE A 180       9.525   0.496  13.227  1.00  0.00              
ATOM   2835  CA  ILE A 180       8.889  -0.793  12.974  1.00  0.00              
ATOM   2836  C   ILE A 180       9.603  -1.973  13.636  1.00  0.00              
ATOM   2837  O   ILE A 180       8.987  -2.751  14.365  1.00  0.00              
ATOM   2838  CB  ILE A 180       8.792  -1.065  11.462  1.00  0.00              
ATOM   2839  CG1 ILE A 180       7.910  -0.012  10.785  1.00  0.00              
ATOM   2840  CG2 ILE A 180       8.248  -2.463  11.207  1.00  0.00              
ATOM   2841  CD1 ILE A 180       6.470  -0.037  11.242  1.00  0.00              
ATOM   2842  H   ILE A 180       9.910   1.016  12.451  1.00  0.00              
ATOM   2843  HA  ILE A 180       7.895  -0.825  13.420  1.00  0.00              
ATOM   2844  HB  ILE A 180       9.784  -0.975  11.020  1.00  0.00              
ATOM   2845 1HG1 ILE A 180       8.344   0.963  11.003  1.00  0.00              
ATOM   2846 2HG1 ILE A 180       7.953  -0.196   9.711  1.00  0.00              
ATOM   2847 1HG2 ILE A 180       8.186  -2.639  10.133  1.00  0.00              
ATOM   2848 2HG2 ILE A 180       8.913  -3.199  11.656  1.00  0.00              
ATOM   2849 3HG2 ILE A 180       7.255  -2.553  11.647  1.00  0.00              
ATOM   2850 1HD1 ILE A 180       5.908   0.737  10.718  1.00  0.00              
ATOM   2851 2HD1 ILE A 180       6.034  -1.012  11.023  1.00  0.00              
ATOM   2852 3HD1 ILE A 180       6.424   0.148  12.314  1.00  0.00              
ATOM   2853  N   ILE A 181      10.901  -2.104  13.382  1.00  0.00              
ATOM   2854  CA  ILE A 181      11.674  -3.206  13.948  1.00  0.00              
ATOM   2855  C   ILE A 181      11.682  -3.231  15.480  1.00  0.00              
ATOM   2856  O   ILE A 181      11.371  -4.258  16.081  1.00  0.00              
ATOM   2857  CB  ILE A 181      13.130  -3.161  13.450  1.00  0.00              
ATOM   2858  CG1 ILE A 181      13.194  -3.495  11.957  1.00  0.00              
ATOM   2859  CG2 ILE A 181      13.996  -4.120  14.251  1.00  0.00              
ATOM   2860  CD1 ILE A 181      14.549  -3.249  11.334  1.00  0.00              
ATOM   2861  H   ILE A 181      11.366  -1.432  12.788  1.00  0.00              
ATOM   2862  HA  ILE A 181      11.223  -4.163  13.689  1.00  0.00              
ATOM   2863  HB  ILE A 181      13.512  -2.147  13.561  1.00  0.00              
ATOM   2864 1HG1 ILE A 181      12.930  -4.547  11.849  1.00  0.00              
ATOM   2865 2HG1 ILE A 181      12.447  -2.880  11.455  1.00  0.00              
ATOM   2866 1HG2 ILE A 181      15.022  -4.077  13.886  1.00  0.00              
ATOM   2867 2HG2 ILE A 181      13.973  -3.839  15.303  1.00  0.00              
ATOM   2868 3HG2 ILE A 181      13.614  -5.135  14.139  1.00  0.00              
ATOM   2869 1HD1 ILE A 181      14.517  -3.508  10.276  1.00  0.00              
ATOM   2870 2HD1 ILE A 181      14.814  -2.196  11.441  1.00  0.00              
ATOM   2871 3HD1 ILE A 181      15.297  -3.863  11.834  1.00  0.00              
ATOM   2872  N   PRO A 182      12.041  -2.105  16.118  1.00  0.00              
ATOM   2873  CA  PRO A 182      12.064  -2.122  17.584  1.00  0.00              
ATOM   2874  C   PRO A 182      10.672  -2.370  18.159  1.00  0.00              
ATOM   2875  O   PRO A 182      10.549  -2.997  19.210  1.00  0.00              
ATOM   2876  CB  PRO A 182      12.605  -0.742  17.968  1.00  0.00              
ATOM   2877  CG  PRO A 182      12.350   0.104  16.768  1.00  0.00              
ATOM   2878  CD  PRO A 182      12.523  -0.815  15.588  1.00  0.00              
ATOM   2879  HA  PRO A 182      12.686  -2.934  17.991  1.00  0.00              
ATOM   2880 1HB  PRO A 182      12.093  -0.340  18.855  1.00  0.00              
ATOM   2881 2HB  PRO A 182      13.678  -0.781  18.206  1.00  0.00              
ATOM   2882 1HG  PRO A 182      11.337   0.532  16.791  1.00  0.00              
ATOM   2883 2HG  PRO A 182      13.054   0.948  16.718  1.00  0.00              
ATOM   2884 1HD  PRO A 182      11.935  -0.489  14.717  1.00  0.00              
ATOM   2885 2HD  PRO A 182      13.571  -0.880  15.261  1.00  0.00              
ATOM   2886  N   LEU A 183       9.639  -1.892  17.472  1.00  0.00              
ATOM   2887  CA  LEU A 183       8.267  -2.241  17.823  1.00  0.00              
ATOM   2888  C   LEU A 183       8.083  -3.756  17.850  1.00  0.00              
ATOM   2889  O   LEU A 183       7.562  -4.312  18.820  1.00  0.00              
ATOM   2890  CB  LEU A 183       7.284  -1.599  16.836  1.00  0.00              
ATOM   2891  CG  LEU A 183       5.808  -1.659  17.250  1.00  0.00              
ATOM   2892  CD1 LEU A 183       4.943  -0.975  16.201  1.00  0.00              
ATOM   2893  CD2 LEU A 183       5.390  -3.111  17.431  1.00  0.00              
ATOM   2894  H   LEU A 183       9.805  -1.274  16.690  1.00  0.00              
ATOM   2895  HA  LEU A 183       8.044  -1.880  18.827  1.00  0.00              
ATOM   2896 1HB  LEU A 183       7.641  -0.571  16.874  1.00  0.00              
ATOM   2897 2HB  LEU A 183       7.412  -1.990  15.826  1.00  0.00              
ATOM   2898  HG  LEU A 183       5.723  -1.165  18.218  1.00  0.00              
ATOM   2899 1HD1 LEU A 183       3.897  -1.023  16.504  1.00  0.00              
ATOM   2900 2HD1 LEU A 183       5.244   0.068  16.105  1.00  0.00              
ATOM   2901 3HD1 LEU A 183       5.066  -1.479  15.243  1.00  0.00              
ATOM   2902 1HD2 LEU A 183       4.341  -3.153  17.726  1.00  0.00              
ATOM   2903 2HD2 LEU A 183       5.525  -3.649  16.492  1.00  0.00              
ATOM   2904 3HD2 LEU A 183       6.003  -3.573  18.205  1.00  0.00              
ATOM   2905  N   ILE A 184       8.509  -4.416  16.778  1.00  0.00              
ATOM   2906  CA  ILE A 184       8.381  -5.866  16.675  1.00  0.00              
ATOM   2907  C   ILE A 184       9.137  -6.551  17.807  1.00  0.00              
ATOM   2908  O   ILE A 184       8.662  -7.531  18.380  1.00  0.00              
ATOM   2909  CB  ILE A 184       8.904  -6.390  15.325  1.00  0.00              
ATOM   2910  CG1 ILE A 184       8.000  -5.919  14.183  1.00  0.00              
ATOM   2911  CG2 ILE A 184       8.998  -7.908  15.343  1.00  0.00              
ATOM   2912  CD1 ILE A 184       8.592  -6.130  12.808  1.00  0.00              
ATOM   2913  H   ILE A 184       8.931  -3.904  16.017  1.00  0.00              
ATOM   2914  HA  ILE A 184       7.343  -6.170  16.801  1.00  0.00              
ATOM   2915  HB  ILE A 184       9.891  -5.967  15.138  1.00  0.00              
ATOM   2916 1HG1 ILE A 184       7.063  -6.470  14.263  1.00  0.00              
ATOM   2917 2HG1 ILE A 184       7.810  -4.857  14.337  1.00  0.00              
ATOM   2918 1HG2 ILE A 184       9.368  -8.262  14.382  1.00  0.00              
ATOM   2919 2HG2 ILE A 184       9.680  -8.221  16.132  1.00  0.00              
ATOM   2920 3HG2 ILE A 184       8.010  -8.331  15.529  1.00  0.00              
ATOM   2921 1HD1 ILE A 184       7.894  -5.772  12.051  1.00  0.00              
ATOM   2922 2HD1 ILE A 184       9.530  -5.579  12.726  1.00  0.00              
ATOM   2923 3HD1 ILE A 184       8.782  -7.191  12.652  1.00  0.00              
ATOM   2924  N   VAL A 185      10.313  -6.023  18.131  1.00  0.00              
ATOM   2925  CA  VAL A 185      11.121  -6.569  19.213  1.00  0.00              
ATOM   2926  C   VAL A 185      10.395  -6.509  20.554  1.00  0.00              
ATOM   2927  O   VAL A 185      10.403  -7.477  21.314  1.00  0.00              
ATOM   2928  CB  VAL A 185      12.465  -5.826  19.337  1.00  0.00              
ATOM   2929  CG1 VAL A 185      13.195  -6.253  20.601  1.00  0.00              
ATOM   2930  CG2 VAL A 185      13.330  -6.082  18.112  1.00  0.00              
ATOM   2931  H   VAL A 185      10.656  -5.224  17.616  1.00  0.00              
ATOM   2932  HA  VAL A 185      11.320  -7.631  19.062  1.00  0.00              
ATOM   2933  HB  VAL A 185      12.274  -4.754  19.372  1.00  0.00              
ATOM   2934 1HG1 VAL A 185      14.142  -5.718  20.673  1.00  0.00              
ATOM   2935 2HG1 VAL A 185      12.581  -6.022  21.471  1.00  0.00              
ATOM   2936 3HG1 VAL A 185      13.387  -7.326  20.566  1.00  0.00              
ATOM   2937 1HG2 VAL A 185      14.274  -5.549  18.215  1.00  0.00              
ATOM   2938 2HG2 VAL A 185      13.523  -7.151  18.021  1.00  0.00              
ATOM   2939 3HG2 VAL A 185      12.811  -5.729  17.220  1.00  0.00              
ATOM   2940  N   ILE A 186       9.773  -5.370  20.847  1.00  0.00              
ATOM   2941  CA  ILE A 186       9.022  -5.226  22.087  1.00  0.00              
ATOM   2942  C   ILE A 186       7.846  -6.193  22.111  1.00  0.00              
ATOM   2943  O   ILE A 186       7.554  -6.804  23.138  1.00  0.00              
ATOM   2944  CB  ILE A 186       8.504  -3.788  22.275  1.00  0.00              
ATOM   2945  CG1 ILE A 186       9.672  -2.826  22.507  1.00  0.00              
ATOM   2946  CG2 ILE A 186       7.520  -3.725  23.433  1.00  0.00              
ATOM   2947  CD1 ILE A 186       9.283  -1.367  22.442  1.00  0.00              
ATOM   2948  H   ILE A 186       9.817  -4.591  20.205  1.00  0.00              
ATOM   2949  HA  ILE A 186       9.637  -5.502  22.942  1.00  0.00              
ATOM   2950  HB  ILE A 186       8.009  -3.466  21.359  1.00  0.00              
ATOM   2951 1HG1 ILE A 186      10.086  -3.048  23.490  1.00  0.00              
ATOM   2952 2HG1 ILE A 186      10.421  -3.036  21.743  1.00  0.00              
ATOM   2953 1HG2 ILE A 186       7.165  -2.702  23.553  1.00  0.00              
ATOM   2954 2HG2 ILE A 186       6.675  -4.381  23.229  1.00  0.00              
ATOM   2955 3HG2 ILE A 186       8.016  -4.046  24.350  1.00  0.00              
ATOM   2956 1HD1 ILE A 186      10.163  -0.747  22.615  1.00  0.00              
ATOM   2957 2HD1 ILE A 186       8.870  -1.143  21.457  1.00  0.00              
ATOM   2958 3HD1 ILE A 186       8.536  -1.154  23.205  1.00  0.00              
ATOM   2959  N   PHE A 187       7.177  -6.331  20.973  1.00  0.00              
ATOM   2960  CA  PHE A 187       6.084  -7.289  20.841  1.00  0.00              
ATOM   2961  C   PHE A 187       6.538  -8.695  21.213  1.00  0.00              
ATOM   2962  O   PHE A 187       5.886  -9.384  22.005  1.00  0.00              
ATOM   2963  CB  PHE A 187       5.529  -7.274  19.416  1.00  0.00              
ATOM   2964  CG  PHE A 187       4.455  -8.296  19.173  1.00  0.00              
ATOM   2965  CD1 PHE A 187       3.151  -8.064  19.584  1.00  0.00              
ATOM   2966  CD2 PHE A 187       4.746  -9.492  18.534  1.00  0.00              
ATOM   2967  CE1 PHE A 187       2.162  -9.003  19.361  1.00  0.00              
ATOM   2968  CE2 PHE A 187       3.760 -10.432  18.309  1.00  0.00              
ATOM   2969  CZ  PHE A 187       2.466 -10.187  18.724  1.00  0.00              
ATOM   2970  H   PHE A 187       7.430  -5.761  20.179  1.00  0.00              
ATOM   2971  HA  PHE A 187       5.279  -7.029  21.531  1.00  0.00              
ATOM   2972 1HB  PHE A 187       5.090  -6.302  19.194  1.00  0.00              
ATOM   2973 2HB  PHE A 187       6.325  -7.483  18.702  1.00  0.00              
ATOM   2974  HD1 PHE A 187       2.910  -7.127  20.087  1.00  0.00              
ATOM   2975  HD2 PHE A 187       5.769  -9.685  18.207  1.00  0.00              
ATOM   2976  HE1 PHE A 187       1.142  -8.808  19.690  1.00  0.00              
ATOM   2977  HE2 PHE A 187       4.002 -11.368  17.805  1.00  0.00              
ATOM   2978  HZ  PHE A 187       1.688 -10.929  18.549  1.00  0.00              
ATOM   2979  N   PHE A 188       7.665  -9.112  20.643  1.00  0.00              
ATOM   2980  CA  PHE A 188       8.265 -10.402  20.969  1.00  0.00              
ATOM   2981  C   PHE A 188       8.538 -10.580  22.462  1.00  0.00              
ATOM   2982  O   PHE A 188       8.192 -11.610  23.039  1.00  0.00              
ATOM   2983  CB  PHE A 188       9.565 -10.582  20.183  1.00  0.00              
ATOM   2984  CG  PHE A 188      10.323 -11.828  20.542  1.00  0.00              
ATOM   2985  CD1 PHE A 188       9.968 -13.054  19.999  1.00  0.00              
ATOM   2986  CD2 PHE A 188      11.392 -11.778  21.424  1.00  0.00              
ATOM   2987  CE1 PHE A 188      10.664 -14.202  20.329  1.00  0.00              
ATOM   2988  CE2 PHE A 188      12.091 -12.923  21.754  1.00  0.00              
ATOM   2989  CZ  PHE A 188      11.725 -14.136  21.206  1.00  0.00              
ATOM   2990  H   PHE A 188       8.117  -8.517  19.965  1.00  0.00              
ATOM   2991  HA  PHE A 188       7.578 -11.207  20.705  1.00  0.00              
ATOM   2992 1HB  PHE A 188       9.353 -10.643  19.116  1.00  0.00              
ATOM   2993 2HB  PHE A 188      10.236  -9.745  20.372  1.00  0.00              
ATOM   2994  HD1 PHE A 188       9.129 -13.106  19.304  1.00  0.00              
ATOM   2995  HD2 PHE A 188      11.680 -10.820  21.857  1.00  0.00              
ATOM   2996  HE1 PHE A 188      10.374 -15.158  19.895  1.00  0.00              
ATOM   2997  HE2 PHE A 188      12.929 -12.869  22.448  1.00  0.00              
ATOM   2998  HZ  PHE A 188      12.274 -15.040  21.468  1.00  0.00              
ATOM   2999  N   CYS A 189       9.157  -9.584  23.087  1.00  0.00              
ATOM   3000  CA  CYS A 189       9.433  -9.670  24.519  1.00  0.00              
ATOM   3001  C   CYS A 189       8.153  -9.803  25.346  1.00  0.00              
ATOM   3002  O   CYS A 189       8.120 -10.532  26.333  1.00  0.00              
ATOM   3003  CB  CYS A 189      10.118  -8.333  24.805  1.00  0.00              
ATOM   3004  SG  CYS A 189      11.770  -8.169  24.087  1.00  0.00              
ATOM   3005  H   CYS A 189       9.442  -8.759  22.579  1.00  0.00              
ATOM   3006  HA  CYS A 189      10.117 -10.478  24.781  1.00  0.00              
ATOM   3007 1HB  CYS A 189       9.527  -7.512  24.397  1.00  0.00              
ATOM   3008 2HB  CYS A 189      10.240  -8.195  25.879  1.00  0.00              
ATOM   3009  HG  CYS A 189      12.283  -9.247  24.671  1.00  0.00              
ATOM   3010  N   TYR A 190       7.101  -9.101  24.938  1.00  0.00              
ATOM   3011  CA  TYR A 190       5.830  -9.189  25.647  1.00  0.00              
ATOM   3012  C   TYR A 190       5.230 -10.578  25.477  1.00  0.00              
ATOM   3013  O   TYR A 190       4.615 -11.119  26.398  1.00  0.00              
ATOM   3014  CB  TYR A 190       4.853  -8.123  25.145  1.00  0.00              
ATOM   3015  CG  TYR A 190       5.206  -6.716  25.575  1.00  0.00              
ATOM   3016  CD1 TYR A 190       6.320  -6.471  26.365  1.00  0.00              
ATOM   3017  CD2 TYR A 190       4.427  -5.637  25.186  1.00  0.00              
ATOM   3018  CE1 TYR A 190       6.647  -5.188  26.761  1.00  0.00              
ATOM   3019  CE2 TYR A 190       4.744  -4.350  25.575  1.00  0.00              
ATOM   3020  CZ  TYR A 190       5.856  -4.130  26.363  1.00  0.00              
ATOM   3021  OH  TYR A 190       6.177  -2.850  26.752  1.00  0.00              
ATOM   3022  H   TYR A 190       7.174  -8.499  24.130  1.00  0.00              
ATOM   3023  HA  TYR A 190       5.990  -9.034  26.714  1.00  0.00              
ATOM   3024 1HB  TYR A 190       4.846  -8.179  24.056  1.00  0.00              
ATOM   3025 2HB  TYR A 190       3.867  -8.383  25.529  1.00  0.00              
ATOM   3026  HD1 TYR A 190       6.940  -7.312  26.675  1.00  0.00              
ATOM   3027  HD2 TYR A 190       3.550  -5.818  24.565  1.00  0.00              
ATOM   3028  HE1 TYR A 190       7.524  -5.011  27.382  1.00  0.00              
ATOM   3029  HE2 TYR A 190       4.118  -3.515  25.260  1.00  0.00              
ATOM   3030  HH  TYR A 190       7.124  -2.707  26.829  1.00  0.00              
ATOM   3031  N   GLY A 191       5.412 -11.148  24.290  1.00  0.00              
ATOM   3032  CA  GLY A 191       4.965 -12.508  24.028  1.00  0.00              
ATOM   3033  C   GLY A 191       5.644 -13.444  25.024  1.00  0.00              
ATOM   3034  O   GLY A 191       4.998 -14.301  25.632  1.00  0.00              
ATOM   3035  H   GLY A 191       5.870 -10.630  23.553  1.00  0.00              
ATOM   3036 1HA  GLY A 191       3.882 -12.555  24.142  1.00  0.00              
ATOM   3037 2HA  GLY A 191       5.234 -12.781  23.008  1.00  0.00              
ATOM   3038  N   GLN A 192       6.950 -13.262  25.197  1.00  0.00              
ATOM   3039  CA  GLN A 192       7.727 -14.075  26.126  1.00  0.00              
ATOM   3040  C   GLN A 192       7.289 -13.848  27.571  1.00  0.00              
ATOM   3041  O   GLN A 192       7.266 -14.783  28.371  1.00  0.00              
ATOM   3042  CB  GLN A 192       9.219 -13.765  25.986  1.00  0.00              
ATOM   3043  CG  GLN A 192       9.807 -14.135  24.635  1.00  0.00              
ATOM   3044  CD  GLN A 192       9.692 -15.619  24.340  1.00  0.00              
ATOM   3045  OE1 GLN A 192       9.966 -16.460  25.201  1.00  0.00              
ATOM   3046  NE2 GLN A 192       9.290 -15.949  23.118  1.00  0.00              
ATOM   3047  H   GLN A 192       7.416 -12.540  24.668  1.00  0.00              
ATOM   3048  HA  GLN A 192       7.556 -15.131  25.918  1.00  0.00              
ATOM   3049 1HB  GLN A 192       9.337 -12.695  26.159  1.00  0.00              
ATOM   3050 2HB  GLN A 192       9.731 -14.318  26.773  1.00  0.00              
ATOM   3051 1HG  GLN A 192       9.569 -13.593  23.720  1.00  0.00              
ATOM   3052 2HG  GLN A 192      10.836 -13.920  24.926  1.00  0.00              
ATOM   3053 1HE2 GLN A 192       9.196 -16.913  22.866  1.00  0.00              
ATOM   3054 2HE2 GLN A 192       9.080 -15.235  22.450  1.00  0.00              
ATOM   3055  N   LEU A 193       6.948 -12.606  27.898  1.00  0.00              
ATOM   3056  CA  LEU A 193       6.443 -12.278  29.227  1.00  0.00              
ATOM   3057  C   LEU A 193       5.176 -13.077  29.517  1.00  0.00              
ATOM   3058  O   LEU A 193       5.017 -13.641  30.600  1.00  0.00              
ATOM   3059  CB  LEU A 193       6.172 -10.773  29.344  1.00  0.00              
ATOM   3060  CG  LEU A 193       7.423  -9.889  29.426  1.00  0.00              
ATOM   3061  CD1 LEU A 193       7.025  -8.420  29.437  1.00  0.00              
ATOM   3062  CD2 LEU A 193       8.215 -10.243  30.677  1.00  0.00              
ATOM   3063  H   LEU A 193       7.040 -11.870  27.212  1.00  0.00              
ATOM   3064  HA  LEU A 193       7.180 -12.561  29.978  1.00  0.00              
ATOM   3065 1HB  LEU A 193       5.661 -10.611  28.396  1.00  0.00              
ATOM   3066 2HB  LEU A 193       5.493 -10.548  30.166  1.00  0.00              
ATOM   3067  HG  LEU A 193       8.044 -10.125  28.561  1.00  0.00              
ATOM   3068 1HD1 LEU A 193       7.920  -7.800  29.495  1.00  0.00              
ATOM   3069 2HD1 LEU A 193       6.480  -8.184  28.523  1.00  0.00              
ATOM   3070 3HD1 LEU A 193       6.390  -8.221  30.300  1.00  0.00              
ATOM   3071 1HD2 LEU A 193       9.104  -9.614  30.733  1.00  0.00              
ATOM   3072 2HD2 LEU A 193       7.595 -10.077  31.559  1.00  0.00              
ATOM   3073 3HD2 LEU A 193       8.513 -11.290  30.635  1.00  0.00              
ATOM   3074  N   VAL A 194       4.279 -13.124  28.537  1.00  0.00              
ATOM   3075  CA  VAL A 194       3.041 -13.882  28.673  1.00  0.00              
ATOM   3076  C   VAL A 194       3.344 -15.361  28.884  1.00  0.00              
ATOM   3077  O   VAL A 194       2.739 -16.012  29.735  1.00  0.00              
ATOM   3078  CB  VAL A 194       2.135 -13.719  27.438  1.00  0.00              
ATOM   3079  CG1 VAL A 194       0.967 -14.692  27.502  1.00  0.00              
ATOM   3080  CG2 VAL A 194       1.628 -12.288  27.334  1.00  0.00              
ATOM   3081  H   VAL A 194       4.457 -12.624  27.679  1.00  0.00              
ATOM   3082  HA  VAL A 194       2.481 -13.572  29.556  1.00  0.00              
ATOM   3083  HB  VAL A 194       2.721 -13.913  26.540  1.00  0.00              
ATOM   3084 1HG1 VAL A 194       0.337 -14.563  26.621  1.00  0.00              
ATOM   3085 2HG1 VAL A 194       1.346 -15.713  27.530  1.00  0.00              
ATOM   3086 3HG1 VAL A 194       0.380 -14.497  28.399  1.00  0.00              
ATOM   3087 1HG2 VAL A 194       0.991 -12.190  26.456  1.00  0.00              
ATOM   3088 2HG2 VAL A 194       1.057 -12.039  28.228  1.00  0.00              
ATOM   3089 3HG2 VAL A 194       2.476 -11.608  27.243  1.00  0.00              
ATOM   3090  N   PHE A 195       4.286 -15.880  28.102  1.00  0.00              
ATOM   3091  CA  PHE A 195       4.674 -17.283  28.189  1.00  0.00              
ATOM   3092  C   PHE A 195       5.083 -17.658  29.606  1.00  0.00              
ATOM   3093  O   PHE A 195       4.695 -18.707  30.118  1.00  0.00              
ATOM   3094  CB  PHE A 195       5.817 -17.582  27.217  1.00  0.00              
ATOM   3095  CG  PHE A 195       5.435 -17.440  25.771  1.00  0.00              
ATOM   3096  CD1 PHE A 195       4.105 -17.320  25.399  1.00  0.00              
ATOM   3097  CD2 PHE A 195       6.405 -17.428  24.780  1.00  0.00              
ATOM   3098  CE1 PHE A 195       3.752 -17.190  24.068  1.00  0.00              
ATOM   3099  CE2 PHE A 195       6.056 -17.297  23.450  1.00  0.00              
ATOM   3100  CZ  PHE A 195       4.728 -17.178  23.094  1.00  0.00              
ATOM   3101  H   PHE A 195       4.744 -15.283  27.429  1.00  0.00              
ATOM   3102  HA  PHE A 195       3.825 -17.919  27.934  1.00  0.00              
ATOM   3103 1HB  PHE A 195       6.646 -16.896  27.389  1.00  0.00              
ATOM   3104 2HB  PHE A 195       6.162 -18.607  27.348  1.00  0.00              
ATOM   3105  HD1 PHE A 195       3.333 -17.328  26.169  1.00  0.00              
ATOM   3106  HD2 PHE A 195       7.455 -17.522  25.061  1.00  0.00              
ATOM   3107  HE1 PHE A 195       2.703 -17.096  23.790  1.00  0.00              
ATOM   3108  HE2 PHE A 195       6.829 -17.288  22.681  1.00  0.00              
ATOM   3109  HZ  PHE A 195       4.451 -17.076  22.046  1.00  0.00              
ATOM   3110  N   THR A 196       5.867 -16.789  30.237  1.00  0.00              
ATOM   3111  CA  THR A 196       6.252 -16.969  31.631  1.00  0.00              
ATOM   3112  C   THR A 196       5.099 -16.744  32.607  1.00  0.00              
ATOM   3113  O   THR A 196       4.940 -17.497  33.565  1.00  0.00              
ATOM   3114  CB  THR A 196       7.407 -16.023  32.009  1.00  0.00              
ATOM   3115  OG1 THR A 196       8.545 -16.300  31.181  1.00  0.00              
ATOM   3116  CG2 THR A 196       7.791 -16.206  33.469  1.00  0.00              
ATOM   3117  H   THR A 196       6.204 -15.981  29.734  1.00  0.00              
ATOM   3118  HA  THR A 196       6.568 -17.999  31.797  1.00  0.00              
ATOM   3119  HB  THR A 196       7.091 -14.994  31.844  1.00  0.00              
ATOM   3120  HG1 THR A 196       8.820 -17.211  31.311  1.00  0.00              
ATOM   3121 1HG2 THR A 196       8.609 -15.530  33.717  1.00  0.00              
ATOM   3122 2HG2 THR A 196       6.931 -15.985  34.101  1.00  0.00              
ATOM   3123 3HG2 THR A 196       8.109 -17.235  33.635  1.00  0.00              
ATOM   3124  N   VAL A 197       4.292 -15.716  32.360  1.00  0.00              
ATOM   3125  CA  VAL A 197       3.135 -15.435  33.207  1.00  0.00              
ATOM   3126  C   VAL A 197       2.117 -16.576  33.292  1.00  0.00              
ATOM   3127  O   VAL A 197       1.377 -16.673  34.273  1.00  0.00              
ATOM   3128  CB  VAL A 197       2.405 -14.169  32.720  1.00  0.00              
ATOM   3129  CG1 VAL A 197       1.029 -14.068  33.362  1.00  0.00              
ATOM   3130  CG2 VAL A 197       3.227 -12.927  33.028  1.00  0.00              
ATOM   3131  H   VAL A 197       4.481 -15.115  31.570  1.00  0.00              
ATOM   3132  HA  VAL A 197       3.430 -15.299  34.249  1.00  0.00              
ATOM   3133  HB  VAL A 197       2.297 -14.217  31.636  1.00  0.00              
ATOM   3134 1HG1 VAL A 197       0.527 -13.168  33.007  1.00  0.00              
ATOM   3135 2HG1 VAL A 197       0.437 -14.943  33.095  1.00  0.00              
ATOM   3136 3HG1 VAL A 197       1.136 -14.019  34.446  1.00  0.00              
ATOM   3137 1HG2 VAL A 197       2.697 -12.043  32.676  1.00  0.00              
ATOM   3138 2HG2 VAL A 197       3.384 -12.853  34.104  1.00  0.00              
ATOM   3139 3HG2 VAL A 197       4.192 -12.995  32.524  1.00  0.00              
ATOM   3140  N   LYS A 198       2.078 -17.434  32.273  1.00  0.00              
ATOM   3141  CA  LYS A 198       1.279 -18.660  32.337  1.00  0.00              
ATOM   3142  C   LYS A 198       1.495 -19.428  33.641  1.00  0.00              
ATOM   3143  O   LYS A 198       0.599 -20.127  34.113  1.00  0.00              
ATOM   3144  CB  LYS A 198       1.602 -19.563  31.145  1.00  0.00              
ATOM   3145  CG  LYS A 198       1.140 -19.018  29.800  1.00  0.00              
ATOM   3146  CD  LYS A 198       1.559 -19.933  28.659  1.00  0.00              
ATOM   3147  CE  LYS A 198       1.212 -19.328  27.307  1.00  0.00              
ATOM   3148  NZ  LYS A 198       1.659 -20.190  26.179  1.00  0.00              
ATOM   3149  H   LYS A 198       2.609 -17.235  31.437  1.00  0.00              
ATOM   3150  HA  LYS A 198       0.218 -18.411  32.311  1.00  0.00              
ATOM   3151 1HB  LYS A 198       2.684 -19.697  31.130  1.00  0.00              
ATOM   3152 2HB  LYS A 198       1.121 -20.523  31.331  1.00  0.00              
ATOM   3153 1HG  LYS A 198       0.053 -18.931  29.816  1.00  0.00              
ATOM   3154 2HG  LYS A 198       1.581 -18.032  29.656  1.00  0.00              
ATOM   3155 1HD  LYS A 198       2.637 -20.093  28.720  1.00  0.00              
ATOM   3156 2HD  LYS A 198       1.045 -20.887  28.772  1.00  0.00              
ATOM   3157 1HE  LYS A 198       0.132 -19.197  27.258  1.00  0.00              
ATOM   3158 2HE  LYS A 198       1.698 -18.355  27.233  1.00  0.00              
ATOM   3159 1HZ  LYS A 198       1.410 -19.754  25.303  1.00  0.00              
ATOM   3160 2HZ  LYS A 198       2.661 -20.311  26.224  1.00  0.00              
ATOM   3161 3HZ  LYS A 198       1.208 -21.091  26.247  1.00  0.00              
ATOM   3162  N   GLU A 199       2.683 -19.294  34.219  1.00  0.00              
ATOM   3163  CA  GLU A 199       2.957 -19.853  35.537  1.00  0.00              
ATOM   3164  C   GLU A 199       3.608 -18.755  36.375  1.00  0.00              
ATOM   3165  O   GLU A 199       4.662 -18.952  36.978  1.00  0.00              
ATOM   3166  CB  GLU A 199       3.861 -21.084  35.447  1.00  0.00              
ATOM   3167  CG  GLU A 199       3.276 -22.236  34.643  1.00  0.00              
ATOM   3168  CD  GLU A 199       4.234 -23.392  34.567  1.00  0.00              
ATOM   3169  OE1 GLU A 199       5.317 -23.277  35.090  1.00  0.00              
ATOM   3170  OE2 GLU A 199       3.845 -24.430  34.085  1.00  0.00              
ATOM   3171  H   GLU A 199       3.413 -18.792  33.734  1.00  0.00              
ATOM   3172  HA  GLU A 199       2.024 -20.152  36.014  1.00  0.00              
ATOM   3173 1HB  GLU A 199       4.796 -20.760  34.988  1.00  0.00              
ATOM   3174 2HB  GLU A 199       4.053 -21.415  36.468  1.00  0.00              
ATOM   3175 1HG  GLU A 199       2.316 -22.586  35.023  1.00  0.00              
ATOM   3176 2HG  GLU A 199       3.139 -21.812  33.649  1.00  0.00              
ATOM   3177  N   ALA A 200       2.968 -17.590  36.383  1.00  0.00              
ATOM   3178  CA  ALA A 200       3.483 -16.439  37.116  1.00  0.00              
ATOM   3179  C   ALA A 200       3.650 -16.796  38.587  1.00  0.00              
ATOM   3180  O   ALA A 200       4.593 -16.352  39.241  1.00  0.00              
ATOM   3181  CB  ALA A 200       2.563 -15.238  36.950  1.00  0.00              
ATOM   3182  H   ALA A 200       2.104 -17.499  35.869  1.00  0.00              
ATOM   3183  HA  ALA A 200       4.463 -16.179  36.715  1.00  0.00              
ATOM   3184 1HB  ALA A 200       2.962 -14.395  37.515  1.00  0.00              
ATOM   3185 2HB  ALA A 200       2.500 -14.970  35.896  1.00  0.00              
ATOM   3186 3HB  ALA A 200       1.571 -15.487  37.323  1.00  0.00              
ATOM   3187  N   ALA A 201       2.743 -17.634  39.104  1.00  0.00              
ATOM   3188  CA  ALA A 201       2.679 -18.120  40.478  1.00  0.00              
ATOM   3189  C   ALA A 201       4.019 -18.677  40.942  1.00  0.00              
ATOM   3190  O   ALA A 201       4.359 -18.601  42.123  1.00  0.00              
ATOM   3191  CB  ALA A 201       1.592 -19.175  40.612  1.00  0.00              
ATOM   3192  H   ALA A 201       2.045 -17.940  38.442  1.00  0.00              
ATOM   3193  HA  ALA A 201       2.437 -17.284  41.134  1.00  0.00              
ATOM   3194 1HB  ALA A 201       1.552 -19.526  41.643  1.00  0.00              
ATOM   3195 2HB  ALA A 201       0.629 -18.743  40.339  1.00  0.00              
ATOM   3196 3HB  ALA A 201       1.814 -20.013  39.953  1.00  0.00              
ATOM   3197  N   ALA A 202       4.778 -19.236  40.005  1.00  0.00              
ATOM   3198  CA  ALA A 202       6.062 -19.848  40.324  1.00  0.00              
ATOM   3199  C   ALA A 202       6.946 -18.839  41.047  1.00  0.00              
ATOM   3200  O   ALA A 202       7.723 -19.200  41.929  1.00  0.00              
ATOM   3201  CB  ALA A 202       6.744 -20.362  39.064  1.00  0.00              
ATOM   3202  H   ALA A 202       4.456 -19.239  39.048  1.00  0.00              
ATOM   3203  HA  ALA A 202       5.891 -20.692  40.992  1.00  0.00              
ATOM   3204 1HB  ALA A 202       7.706 -20.802  39.326  1.00  0.00              
ATOM   3205 2HB  ALA A 202       6.116 -21.117  38.592  1.00  0.00              
ATOM   3206 3HB  ALA A 202       6.900 -19.536  38.372  1.00  0.00              
ATOM   3207  N   GLN A 203       6.820 -17.571  40.667  1.00  0.00              
ATOM   3208  CA  GLN A 203       7.633 -16.513  41.251  1.00  0.00              
ATOM   3209  C   GLN A 203       6.842 -15.657  42.233  1.00  0.00              
ATOM   3210  O   GLN A 203       7.374 -15.208  43.248  1.00  0.00              
ATOM   3211  CB  GLN A 203       8.214 -15.623  40.149  1.00  0.00              
ATOM   3212  CG  GLN A 203       9.153 -16.344  39.197  1.00  0.00              
ATOM   3213  CD  GLN A 203       9.602 -15.461  38.048  1.00  0.00              
ATOM   3214  OE1 GLN A 203       9.174 -14.310  37.927  1.00  0.00              
ATOM   3215  NE2 GLN A 203      10.465 -15.997  37.193  1.00  0.00              
ATOM   3216  H   GLN A 203       6.142 -17.336  39.956  1.00  0.00              
ATOM   3217  HA  GLN A 203       8.447 -16.954  41.826  1.00  0.00              
ATOM   3218 1HB  GLN A 203       7.368 -15.215  39.595  1.00  0.00              
ATOM   3219 2HB  GLN A 203       8.746 -14.812  40.647  1.00  0.00              
ATOM   3220 1HG  GLN A 203      10.017 -16.913  39.539  1.00  0.00              
ATOM   3221 2HG  GLN A 203       8.391 -17.030  38.827  1.00  0.00              
ATOM   3222 1HE2 GLN A 203      10.797 -15.463  36.414  1.00  0.00              
ATOM   3223 2HE2 GLN A 203      10.785 -16.935  37.327  1.00  0.00              
ATOM   3224  N   GLN A 204       5.570 -15.436  41.925  1.00  0.00              
ATOM   3225  CA  GLN A 204       4.713 -14.600  42.757  1.00  0.00              
ATOM   3226  C   GLN A 204       4.531 -15.193  44.149  1.00  0.00              
ATOM   3227  O   GLN A 204       4.326 -14.468  45.122  1.00  0.00              
ATOM   3228  CB  GLN A 204       3.346 -14.412  42.095  1.00  0.00              
ATOM   3229  CG  GLN A 204       3.370 -13.536  40.854  1.00  0.00              
ATOM   3230  CD  GLN A 204       1.998 -13.385  40.226  1.00  0.00              
ATOM   3231  OE1 GLN A 204       1.003 -13.904  40.740  1.00  0.00              
ATOM   3232  NE2 GLN A 204       1.936 -12.676  39.105  1.00  0.00              
ATOM   3233  H   GLN A 204       5.184 -15.858  41.092  1.00  0.00              
ATOM   3234  HA  GLN A 204       5.181 -13.626  42.900  1.00  0.00              
ATOM   3235 1HB  GLN A 204       2.981 -15.407  41.838  1.00  0.00              
ATOM   3236 2HB  GLN A 204       2.691 -13.969  42.846  1.00  0.00              
ATOM   3237 1HG  GLN A 204       3.858 -12.562  40.829  1.00  0.00              
ATOM   3238 2HG  GLN A 204       3.946 -14.245  40.259  1.00  0.00              
ATOM   3239 1HE2 GLN A 204       1.058 -12.542  38.644  1.00  0.00              
ATOM   3240 2HE2 GLN A 204       2.768 -12.274  38.721  1.00  0.00              
ATOM   3241  N   GLN A 205       4.605 -16.517  44.237  1.00  0.00              
ATOM   3242  CA  GLN A 205       4.466 -17.209  45.512  1.00  0.00              
ATOM   3243  C   GLN A 205       5.577 -16.819  46.479  1.00  0.00              
ATOM   3244  O   GLN A 205       5.447 -16.992  47.690  1.00  0.00              
ATOM   3245  CB  GLN A 205       4.474 -18.726  45.302  1.00  0.00              
ATOM   3246  CG  GLN A 205       5.792 -19.275  44.783  1.00  0.00              
ATOM   3247  CD  GLN A 205       5.727 -20.763  44.498  1.00  0.00              
ATOM   3248  OE1 GLN A 205       4.943 -21.493  45.111  1.00  0.00              
ATOM   3249  NE2 GLN A 205       6.554 -21.223  43.567  1.00  0.00              
ATOM   3250  H   GLN A 205       4.764 -17.057  43.397  1.00  0.00              
ATOM   3251  HA  GLN A 205       3.528 -16.917  45.985  1.00  0.00              
ATOM   3252 1HB  GLN A 205       4.239 -19.179  46.265  1.00  0.00              
ATOM   3253 2HB  GLN A 205       3.678 -18.949  44.592  1.00  0.00              
ATOM   3254 1HG  GLN A 205       6.350 -18.804  43.975  1.00  0.00              
ATOM   3255 2HG  GLN A 205       6.323 -19.127  45.724  1.00  0.00              
ATOM   3256 1HE2 GLN A 205       6.557 -22.197  43.336  1.00  0.00              
ATOM   3257 2HE2 GLN A 205       7.175 -20.597  43.095  1.00  0.00              
ATOM   3258  N   GLU A 206       6.669 -16.292  45.935  1.00  0.00              
ATOM   3259  CA  GLU A 206       7.824 -15.923  46.744  1.00  0.00              
ATOM   3260  C   GLU A 206       7.479 -14.862  47.779  1.00  0.00              
ATOM   3261  O   GLU A 206       8.003 -14.873  48.893  1.00  0.00              
ATOM   3262  CB  GLU A 206       8.961 -15.426  45.848  1.00  0.00              
ATOM   3263  CG  GLU A 206       9.602 -16.507  44.988  1.00  0.00              
ATOM   3264  CD  GLU A 206      10.549 -15.914  43.982  1.00  0.00              
ATOM   3265  OE1 GLU A 206      10.634 -14.712  43.911  1.00  0.00              
ATOM   3266  OE2 GLU A 206      11.268 -16.661  43.361  1.00  0.00              
ATOM   3267  H   GLU A 206       6.698 -16.144  44.936  1.00  0.00              
ATOM   3268  HA  GLU A 206       8.174 -16.790  47.306  1.00  0.00              
ATOM   3269 1HB  GLU A 206       8.545 -14.651  45.205  1.00  0.00              
ATOM   3270 2HB  GLU A 206       9.715 -14.989  46.503  1.00  0.00              
ATOM   3271 1HG  GLU A 206      10.121 -17.271  45.567  1.00  0.00              
ATOM   3272 2HG  GLU A 206       8.757 -16.957  44.470  1.00  0.00              
ATOM   3273  N   SER A 207       6.595 -13.943  47.406  1.00  0.00              
ATOM   3274  CA  SER A 207       6.180 -12.870  48.301  1.00  0.00              
ATOM   3275  C   SER A 207       5.083 -12.019  47.672  1.00  0.00              
ATOM   3276  O   SER A 207       5.066 -11.810  46.459  1.00  0.00              
ATOM   3277  CB  SER A 207       7.371 -12.007  48.669  1.00  0.00              
ATOM   3278  OG  SER A 207       6.994 -10.872  49.399  1.00  0.00              
ATOM   3279  H   SER A 207       6.200 -13.989  46.477  1.00  0.00              
ATOM   3280  HA  SER A 207       5.857 -13.224  49.281  1.00  0.00              
ATOM   3281 1HB  SER A 207       8.059 -12.602  49.269  1.00  0.00              
ATOM   3282 2HB  SER A 207       7.870 -11.691  47.754  1.00  0.00              
ATOM   3283  HG  SER A 207       7.048 -11.064  50.338  1.00  0.00              
ATOM   3284  N   ALA A 208       4.171 -11.530  48.504  1.00  0.00              
ATOM   3285  CA  ALA A 208       3.115 -10.635  48.044  1.00  0.00              
ATOM   3286  C   ALA A 208       3.733  -9.410  47.380  1.00  0.00              
ATOM   3287  O   ALA A 208       3.141  -8.816  46.480  1.00  0.00              
ATOM   3288  CB  ALA A 208       2.211 -10.228  49.199  1.00  0.00              
ATOM   3289  H   ALA A 208       4.207 -11.786  49.481  1.00  0.00              
ATOM   3290  HA  ALA A 208       2.512 -11.158  47.302  1.00  0.00              
ATOM   3291 1HB  ALA A 208       1.439  -9.550  48.833  1.00  0.00              
ATOM   3292 2HB  ALA A 208       1.743 -11.115  49.625  1.00  0.00              
ATOM   3293 3HB  ALA A 208       2.801  -9.726  49.964  1.00  0.00              
ATOM   3294  N   THR A 209       4.925  -9.037  47.831  1.00  0.00              
ATOM   3295  CA  THR A 209       5.609  -7.862  47.305  1.00  0.00              
ATOM   3296  C   THR A 209       6.218  -8.187  45.947  1.00  0.00              
ATOM   3297  O   THR A 209       6.472  -7.292  45.141  1.00  0.00              
ATOM   3298  CB  THR A 209       6.714  -7.364  48.256  1.00  0.00              
ATOM   3299  OG1 THR A 209       7.758  -8.344  48.333  1.00  0.00              
ATOM   3300  CG2 THR A 209       6.150  -7.118  49.647  1.00  0.00              
ATOM   3301  H   THR A 209       5.371  -9.582  48.556  1.00  0.00              
ATOM   3302  HA  THR A 209       4.893  -7.054  47.156  1.00  0.00              
ATOM   3303  HB  THR A 209       7.128  -6.436  47.863  1.00  0.00              
ATOM   3304  HG1 THR A 209       7.408  -9.155  48.710  1.00  0.00              
ATOM   3305 1HG2 THR A 209       6.946  -6.767  50.304  1.00  0.00              
ATOM   3306 2HG2 THR A 209       5.364  -6.366  49.592  1.00  0.00              
ATOM   3307 3HG2 THR A 209       5.738  -8.047  50.040  1.00  0.00              
ATOM   3308  N   THR A 210       6.449  -9.472  45.700  1.00  0.00              
ATOM   3309  CA  THR A 210       6.943  -9.926  44.406  1.00  0.00              
ATOM   3310  C   THR A 210       5.841  -9.832  43.360  1.00  0.00              
ATOM   3311  O   THR A 210       6.060  -9.332  42.257  1.00  0.00              
ATOM   3312  CB  THR A 210       7.464 -11.374  44.470  1.00  0.00              
ATOM   3313  OG1 THR A 210       8.562 -11.450  45.387  1.00  0.00              
ATOM   3314  CG2 THR A 210       7.924 -11.836  43.095  1.00  0.00              
ATOM   3315  H   THR A 210       6.277 -10.151  46.428  1.00  0.00              
ATOM   3316  HA  THR A 210       7.756  -9.280  44.074  1.00  0.00              
ATOM   3317  HB  THR A 210       6.663 -12.024  44.821  1.00  0.00              
ATOM   3318  HG1 THR A 210       9.267 -10.869  45.091  1.00  0.00              
ATOM   3319 1HG2 THR A 210       8.288 -12.861  43.160  1.00  0.00              
ATOM   3320 2HG2 THR A 210       7.087 -11.790  42.398  1.00  0.00              
ATOM   3321 3HG2 THR A 210       8.725 -11.188  42.744  1.00  0.00              
ATOM   3322  N   GLN A 211       4.655 -10.318  43.712  1.00  0.00              
ATOM   3323  CA  GLN A 211       3.484 -10.174  42.855  1.00  0.00              
ATOM   3324  C   GLN A 211       3.174  -8.700  42.624  1.00  0.00              
ATOM   3325  O   GLN A 211       2.921  -8.279  41.496  1.00  0.00              
ATOM   3326  CB  GLN A 211       2.271 -10.872  43.475  1.00  0.00              
ATOM   3327  CG  GLN A 211       0.993 -10.737  42.665  1.00  0.00              
ATOM   3328  CD  GLN A 211      -0.187 -11.424  43.325  1.00  0.00              
ATOM   3329  OE1 GLN A 211      -0.802 -10.883  44.248  1.00  0.00              
ATOM   3330  NE2 GLN A 211      -0.508 -12.626  42.858  1.00  0.00              
ATOM   3331  H   GLN A 211       4.563 -10.798  44.595  1.00  0.00              
ATOM   3332  HA  GLN A 211       3.689 -10.614  41.880  1.00  0.00              
ATOM   3333 1HB  GLN A 211       2.532 -11.925  43.579  1.00  0.00              
ATOM   3334 2HB  GLN A 211       2.127 -10.435  44.464  1.00  0.00              
ATOM   3335 1HG  GLN A 211       0.645  -9.784  42.266  1.00  0.00              
ATOM   3336 2HG  GLN A 211       1.344 -11.365  41.845  1.00  0.00              
ATOM   3337 1HE2 GLN A 211      -1.277 -13.128  43.255  1.00  0.00              
ATOM   3338 2HE2 GLN A 211       0.019 -13.029  42.109  1.00  0.00              
ATOM   3339  N   LYS A 212       3.195  -7.921  43.700  1.00  0.00              
ATOM   3340  CA  LYS A 212       2.912  -6.493  43.618  1.00  0.00              
ATOM   3341  C   LYS A 212       3.840  -5.807  42.625  1.00  0.00              
ATOM   3342  O   LYS A 212       3.389  -5.217  41.644  1.00  0.00              
ATOM   3343  CB  LYS A 212       3.039  -5.840  44.995  1.00  0.00              
ATOM   3344  CG  LYS A 212       2.770  -4.341  45.008  1.00  0.00              
ATOM   3345  CD  LYS A 212       2.828  -3.781  46.421  1.00  0.00              
ATOM   3346  CE  LYS A 212       2.962  -2.265  46.411  1.00  0.00              
ATOM   3347  NZ  LYS A 212       1.700  -1.598  45.991  1.00  0.00              
ATOM   3348  H   LYS A 212       3.414  -8.328  44.599  1.00  0.00              
ATOM   3349  HA  LYS A 212       1.896  -6.339  43.253  1.00  0.00              
ATOM   3350 1HB  LYS A 212       2.330  -6.342  45.653  1.00  0.00              
ATOM   3351 2HB  LYS A 212       4.054  -6.029  45.346  1.00  0.00              
ATOM   3352 1HG  LYS A 212       3.521  -3.849  44.390  1.00  0.00              
ATOM   3353 2HG  LYS A 212       1.781  -4.164  44.587  1.00  0.00              
ATOM   3354 1HD  LYS A 212       1.914  -4.062  46.945  1.00  0.00              
ATOM   3355 2HD  LYS A 212       3.687  -4.217  46.933  1.00  0.00              
ATOM   3356 1HE  LYS A 212       3.228  -1.939  47.416  1.00  0.00              
ATOM   3357 2HE  LYS A 212       3.761  -1.998  45.720  1.00  0.00              
ATOM   3358 1HZ  LYS A 212       1.831  -0.596  45.998  1.00  0.00              
ATOM   3359 2HZ  LYS A 212       1.453  -1.899  45.059  1.00  0.00              
ATOM   3360 3HZ  LYS A 212       0.960  -1.845  46.632  1.00  0.00              
ATOM   3361  N   ALA A 213       5.141  -5.887  42.886  1.00  0.00              
ATOM   3362  CA  ALA A 213       6.130  -5.195  42.067  1.00  0.00              
ATOM   3363  C   ALA A 213       6.090  -5.704  40.632  1.00  0.00              
ATOM   3364  O   ALA A 213       6.136  -4.920  39.684  1.00  0.00              
ATOM   3365  CB  ALA A 213       7.522  -5.363  42.658  1.00  0.00              
ATOM   3366  H   ALA A 213       5.452  -6.440  43.671  1.00  0.00              
ATOM   3367  HA  ALA A 213       5.887  -4.133  42.048  1.00  0.00              
ATOM   3368 1HB  ALA A 213       8.247  -4.843  42.030  1.00  0.00              
ATOM   3369 2HB  ALA A 213       7.545  -4.942  43.663  1.00  0.00              
ATOM   3370 3HB  ALA A 213       7.774  -6.421  42.701  1.00  0.00              
ATOM   3371  N   GLU A 214       6.004  -7.021  40.478  1.00  0.00              
ATOM   3372  CA  GLU A 214       5.959  -7.636  39.157  1.00  0.00              
ATOM   3373  C   GLU A 214       4.851  -7.028  38.308  1.00  0.00              
ATOM   3374  O   GLU A 214       5.100  -6.522  37.213  1.00  0.00              
ATOM   3375  CB  GLU A 214       5.762  -9.149  39.275  1.00  0.00              
ATOM   3376  CG  GLU A 214       5.651  -9.875  37.942  1.00  0.00              
ATOM   3377  CD  GLU A 214       5.318 -11.328  38.136  1.00  0.00              
ATOM   3378  OE1 GLU A 214       6.049 -11.999  38.825  1.00  0.00              
ATOM   3379  OE2 GLU A 214       4.274 -11.742  37.691  1.00  0.00              
ATOM   3380  H   GLU A 214       5.969  -7.611  41.298  1.00  0.00              
ATOM   3381  HA  GLU A 214       6.895  -7.448  38.629  1.00  0.00              
ATOM   3382 1HB  GLU A 214       6.615  -9.539  39.830  1.00  0.00              
ATOM   3383 2HB  GLU A 214       4.850  -9.308  39.851  1.00  0.00              
ATOM   3384 1HG  GLU A 214       4.928  -9.425  37.262  1.00  0.00              
ATOM   3385 2HG  GLU A 214       6.650  -9.786  37.518  1.00  0.00              
ATOM   3386  N   LYS A 215       3.625  -7.081  38.818  1.00  0.00              
ATOM   3387  CA  LYS A 215       2.455  -6.687  38.042  1.00  0.00              
ATOM   3388  C   LYS A 215       2.476  -5.191  37.761  1.00  0.00              
ATOM   3389  O   LYS A 215       2.169  -4.754  36.652  1.00  0.00              
ATOM   3390  CB  LYS A 215       1.168  -7.071  38.775  1.00  0.00              
ATOM   3391  CG  LYS A 215       0.882  -8.566  38.803  1.00  0.00              
ATOM   3392  CD  LYS A 215      -0.436  -8.864  39.502  1.00  0.00              
ATOM   3393  CE  LYS A 215      -0.752 -10.353  39.478  1.00  0.00              
ATOM   3394  NZ  LYS A 215      -2.033 -10.661  40.170  1.00  0.00              
ATOM   3395  H   LYS A 215       3.501  -7.401  39.768  1.00  0.00              
ATOM   3396  HA  LYS A 215       2.466  -7.192  37.076  1.00  0.00              
ATOM   3397 1HB  LYS A 215       1.259  -6.700  39.796  1.00  0.00              
ATOM   3398 2HB  LYS A 215       0.349  -6.555  38.274  1.00  0.00              
ATOM   3399 1HG  LYS A 215       0.840  -8.930  37.776  1.00  0.00              
ATOM   3400 2HG  LYS A 215       1.694  -9.065  39.331  1.00  0.00              
ATOM   3401 1HD  LYS A 215      -0.366  -8.523  40.535  1.00  0.00              
ATOM   3402 2HD  LYS A 215      -1.231  -8.318  38.993  1.00  0.00              
ATOM   3403 1HE  LYS A 215      -0.815 -10.672  38.439  1.00  0.00              
ATOM   3404 2HE  LYS A 215       0.063 -10.882  39.972  1.00  0.00              
ATOM   3405 1HZ  LYS A 215      -2.205 -11.655  40.132  1.00  0.00              
ATOM   3406 2HZ  LYS A 215      -1.975 -10.365  41.134  1.00  0.00              
ATOM   3407 3HZ  LYS A 215      -2.789 -10.171  39.712  1.00  0.00              
ATOM   3408  N   GLU A 216       2.839  -4.409  38.772  1.00  0.00              
ATOM   3409  CA  GLU A 216       2.775  -2.955  38.677  1.00  0.00              
ATOM   3410  C   GLU A 216       3.823  -2.415  37.712  1.00  0.00              
ATOM   3411  O   GLU A 216       3.539  -1.535  36.901  1.00  0.00              
ATOM   3412  CB  GLU A 216       2.956  -2.321  40.058  1.00  0.00              
ATOM   3413  CG  GLU A 216       1.772  -2.508  40.996  1.00  0.00              
ATOM   3414  CD  GLU A 216       2.090  -2.016  42.381  1.00  0.00              
ATOM   3415  OE1 GLU A 216       3.208  -1.622  42.610  1.00  0.00              
ATOM   3416  OE2 GLU A 216       1.187  -1.927  43.180  1.00  0.00              
ATOM   3417  H   GLU A 216       3.168  -4.832  39.628  1.00  0.00              
ATOM   3418  HA  GLU A 216       1.805  -2.653  38.280  1.00  0.00              
ATOM   3419 1HB  GLU A 216       3.844  -2.772  40.501  1.00  0.00              
ATOM   3420 2HB  GLU A 216       3.129  -1.256  39.900  1.00  0.00              
ATOM   3421 1HG  GLU A 216       0.859  -2.030  40.643  1.00  0.00              
ATOM   3422 2HG  GLU A 216       1.631  -3.587  41.018  1.00  0.00              
ATOM   3423  N   VAL A 217       5.036  -2.950  37.805  1.00  0.00              
ATOM   3424  CA  VAL A 217       6.138  -2.501  36.964  1.00  0.00              
ATOM   3425  C   VAL A 217       5.889  -2.894  35.512  1.00  0.00              
ATOM   3426  O   VAL A 217       6.012  -2.071  34.607  1.00  0.00              
ATOM   3427  CB  VAL A 217       7.486  -3.086  37.426  1.00  0.00              
ATOM   3428  CG1 VAL A 217       8.570  -2.806  36.396  1.00  0.00              
ATOM   3429  CG2 VAL A 217       7.879  -2.513  38.780  1.00  0.00              
ATOM   3430  H   VAL A 217       5.199  -3.687  38.477  1.00  0.00              
ATOM   3431  HA  VAL A 217       6.217  -1.413  36.960  1.00  0.00              
ATOM   3432  HB  VAL A 217       7.378  -4.163  37.558  1.00  0.00              
ATOM   3433 1HG1 VAL A 217       9.515  -3.227  36.739  1.00  0.00              
ATOM   3434 2HG1 VAL A 217       8.294  -3.263  35.445  1.00  0.00              
ATOM   3435 3HG1 VAL A 217       8.679  -1.730  36.265  1.00  0.00              
ATOM   3436 1HG2 VAL A 217       8.833  -2.937  39.092  1.00  0.00              
ATOM   3437 2HG2 VAL A 217       7.971  -1.429  38.702  1.00  0.00              
ATOM   3438 3HG2 VAL A 217       7.114  -2.760  39.516  1.00  0.00              
ATOM   3439  N   THR A 218       5.538  -4.159  35.299  1.00  0.00              
ATOM   3440  CA  THR A 218       5.285  -4.667  33.957  1.00  0.00              
ATOM   3441  C   THR A 218       4.101  -3.936  33.338  1.00  0.00              
ATOM   3442  O   THR A 218       4.112  -3.610  32.152  1.00  0.00              
ATOM   3443  CB  THR A 218       5.006  -6.182  33.961  1.00  0.00              
ATOM   3444  OG1 THR A 218       6.148  -6.879  34.476  1.00  0.00              
ATOM   3445  CG2 THR A 218       4.709  -6.673  32.553  1.00  0.00              
ATOM   3446  H   THR A 218       5.444  -4.783  36.088  1.00  0.00              
ATOM   3447  HA  THR A 218       6.150  -4.476  33.321  1.00  0.00              
ATOM   3448  HB  THR A 218       4.149  -6.382  34.604  1.00  0.00              
ATOM   3449  HG1 THR A 218       6.048  -7.820  34.311  1.00  0.00              
ATOM   3450 1HG2 THR A 218       4.514  -7.745  32.576  1.00  0.00              
ATOM   3451 2HG2 THR A 218       3.834  -6.152  32.163  1.00  0.00              
ATOM   3452 3HG2 THR A 218       5.566  -6.473  31.910  1.00  0.00              
ATOM   3453  N   ARG A 219       3.079  -3.683  34.149  1.00  0.00              
ATOM   3454  CA  ARG A 219       1.951  -2.860  33.744  1.00  0.00              
ATOM   3455  C   ARG A 219       2.441  -1.526  33.183  1.00  0.00              
ATOM   3456  O   ARG A 219       2.137  -1.169  32.046  1.00  0.00              
ATOM   3457  CB  ARG A 219       0.944  -2.665  34.868  1.00  0.00              
ATOM   3458  CG  ARG A 219      -0.194  -1.708  34.549  1.00  0.00              
ATOM   3459  CD  ARG A 219      -0.942  -1.229  35.739  1.00  0.00              
ATOM   3460  NE  ARG A 219      -0.209  -0.291  36.574  1.00  0.00              
ATOM   3461  CZ  ARG A 219      -0.413  -0.123  37.896  1.00  0.00              
ATOM   3462  NH1 ARG A 219      -1.349  -0.796  38.528  1.00  0.00              
ATOM   3463  NH2 ARG A 219       0.338   0.757  38.536  1.00  0.00              
ATOM   3464  H   ARG A 219       3.091  -4.078  35.079  1.00  0.00              
ATOM   3465  HA  ARG A 219       1.399  -3.358  32.946  1.00  0.00              
ATOM   3466 1HB  ARG A 219       0.534  -3.646  35.101  1.00  0.00              
ATOM   3467 2HB  ARG A 219       1.498  -2.289  35.729  1.00  0.00              
ATOM   3468 1HG  ARG A 219       0.218  -0.838  34.038  1.00  0.00              
ATOM   3469 2HG  ARG A 219      -0.899  -2.217  33.890  1.00  0.00              
ATOM   3470 1HD  ARG A 219      -1.851  -0.728  35.407  1.00  0.00              
ATOM   3471 2HD  ARG A 219      -1.205  -2.084  36.360  1.00  0.00              
ATOM   3472  HE  ARG A 219       0.530   0.352  36.325  1.00  0.00              
ATOM   3473 1HH1 ARG A 219      -1.926  -1.451  38.020  1.00  0.00              
ATOM   3474 2HH1 ARG A 219      -1.486  -0.655  39.518  1.00  0.00              
ATOM   3475 1HH2 ARG A 219       1.041   1.279  38.031  1.00  0.00              
ATOM   3476 2HH2 ARG A 219       0.205   0.903  39.525  1.00  0.00              
ATOM   3477  N   MET A 220       3.203  -0.800  33.994  1.00  0.00              
ATOM   3478  CA  MET A 220       3.718   0.509  33.607  1.00  0.00              
ATOM   3479  C   MET A 220       4.436   0.448  32.262  1.00  0.00              
ATOM   3480  O   MET A 220       4.179   1.256  31.368  1.00  0.00              
ATOM   3481  CB  MET A 220       4.660   1.043  34.684  1.00  0.00              
ATOM   3482  CG  MET A 220       5.206   2.437  34.409  1.00  0.00              
ATOM   3483  SD  MET A 220       6.281   3.036  35.728  1.00  0.00              
ATOM   3484  CE  MET A 220       5.337   2.563  37.174  1.00  0.00              
ATOM   3485  H   MET A 220       3.430  -1.167  34.906  1.00  0.00              
ATOM   3486  HA  MET A 220       2.894   1.211  33.484  1.00  0.00              
ATOM   3487 1HB  MET A 220       4.101   1.049  35.619  1.00  0.00              
ATOM   3488 2HB  MET A 220       5.488   0.337  34.760  1.00  0.00              
ATOM   3489 1HG  MET A 220       5.768   2.404  33.476  1.00  0.00              
ATOM   3490 2HG  MET A 220       4.361   3.116  34.300  1.00  0.00              
ATOM   3491 1HE  MET A 220       5.873   2.866  38.074  1.00  0.00              
ATOM   3492 2HE  MET A 220       4.363   3.052  37.149  1.00  0.00              
ATOM   3493 3HE  MET A 220       5.200   1.481  37.181  1.00  0.00              
ATOM   3494  N   VAL A 221       5.334  -0.520  32.129  1.00  0.00              
ATOM   3495  CA  VAL A 221       6.125  -0.678  30.916  1.00  0.00              
ATOM   3496  C   VAL A 221       5.261  -0.868  29.673  1.00  0.00              
ATOM   3497  O   VAL A 221       5.455  -0.194  28.663  1.00  0.00              
ATOM   3498  CB  VAL A 221       7.090  -1.873  31.036  1.00  0.00              
ATOM   3499  CG1 VAL A 221       7.796  -2.122  29.711  1.00  0.00              
ATOM   3500  CG2 VAL A 221       8.106  -1.628  32.141  1.00  0.00              
ATOM   3501  H   VAL A 221       5.472  -1.165  32.895  1.00  0.00              
ATOM   3502  HA  VAL A 221       6.702   0.221  30.699  1.00  0.00              
ATOM   3503  HB  VAL A 221       6.523  -2.760  31.318  1.00  0.00              
ATOM   3504 1HG1 VAL A 221       8.474  -2.970  29.814  1.00  0.00              
ATOM   3505 2HG1 VAL A 221       7.057  -2.341  28.941  1.00  0.00              
ATOM   3506 3HG1 VAL A 221       8.364  -1.236  29.429  1.00  0.00              
ATOM   3507 1HG2 VAL A 221       8.780  -2.481  32.213  1.00  0.00              
ATOM   3508 2HG2 VAL A 221       8.681  -0.730  31.914  1.00  0.00              
ATOM   3509 3HG2 VAL A 221       7.587  -1.496  33.091  1.00  0.00              
ATOM   3510  N   ILE A 222       4.301  -1.783  29.752  1.00  0.00              
ATOM   3511  CA  ILE A 222       3.454  -2.094  28.605  1.00  0.00              
ATOM   3512  C   ILE A 222       2.617  -0.886  28.191  1.00  0.00              
ATOM   3513  O   ILE A 222       2.511  -0.568  27.005  1.00  0.00              
ATOM   3514  CB  ILE A 222       2.518  -3.280  28.901  1.00  0.00              
ATOM   3515  CG1 ILE A 222       3.326  -4.570  29.063  1.00  0.00              
ATOM   3516  CG2 ILE A 222       1.485  -3.430  27.795  1.00  0.00              
ATOM   3517  CD1 ILE A 222       2.525  -5.726  29.619  1.00  0.00              
ATOM   3518  H   ILE A 222       4.151  -2.275  30.621  1.00  0.00              
ATOM   3519  HA  ILE A 222       4.062  -2.320  27.730  1.00  0.00              
ATOM   3520  HB  ILE A 222       2.012  -3.105  29.850  1.00  0.00              
ATOM   3521 1HG1 ILE A 222       3.714  -4.836  28.081  1.00  0.00              
ATOM   3522 2HG1 ILE A 222       4.157  -4.349  29.733  1.00  0.00              
ATOM   3523 1HG2 ILE A 222       0.832  -4.273  28.020  1.00  0.00              
ATOM   3524 2HG2 ILE A 222       0.891  -2.520  27.726  1.00  0.00              
ATOM   3525 3HG2 ILE A 222       1.991  -3.606  26.846  1.00  0.00              
ATOM   3526 1HD1 ILE A 222       3.165  -6.604  29.706  1.00  0.00              
ATOM   3527 2HD1 ILE A 222       2.138  -5.461  30.603  1.00  0.00              
ATOM   3528 3HD1 ILE A 222       1.695  -5.948  28.950  1.00  0.00              
ATOM   3529  N   ILE A 223       2.026  -0.218  29.176  1.00  0.00              
ATOM   3530  CA  ILE A 223       1.096   0.876  28.917  1.00  0.00              
ATOM   3531  C   ILE A 223       1.827   2.082  28.332  1.00  0.00              
ATOM   3532  O   ILE A 223       1.304   2.776  27.457  1.00  0.00              
ATOM   3533  CB  ILE A 223       0.353   1.303  30.196  1.00  0.00              
ATOM   3534  CG1 ILE A 223      -0.489   0.145  30.736  1.00  0.00              
ATOM   3535  CG2 ILE A 223      -0.519   2.519  29.923  1.00  0.00              
ATOM   3536  CD1 ILE A 223      -1.546  -0.343  29.772  1.00  0.00              
ATOM   3537  H   ILE A 223       2.226  -0.477  30.131  1.00  0.00              
ATOM   3538  HA  ILE A 223       0.371   0.591  28.155  1.00  0.00              
ATOM   3539  HB  ILE A 223       1.084   1.546  30.967  1.00  0.00              
ATOM   3540 1HG1 ILE A 223       0.193  -0.671  30.970  1.00  0.00              
ATOM   3541 2HG1 ILE A 223      -0.967   0.492  31.653  1.00  0.00              
ATOM   3542 1HG2 ILE A 223      -1.038   2.807  30.837  1.00  0.00              
ATOM   3543 2HG2 ILE A 223       0.104   3.345  29.583  1.00  0.00              
ATOM   3544 3HG2 ILE A 223      -1.251   2.276  29.152  1.00  0.00              
ATOM   3545 1HD1 ILE A 223      -2.103  -1.164  30.225  1.00  0.00              
ATOM   3546 2HD1 ILE A 223      -2.231   0.473  29.537  1.00  0.00              
ATOM   3547 3HD1 ILE A 223      -1.071  -0.691  28.856  1.00  0.00              
ATOM   3548  N   MET A 224       3.036   2.325  28.828  1.00  0.00              
ATOM   3549  CA  MET A 224       3.864   3.414  28.326  1.00  0.00              
ATOM   3550  C   MET A 224       4.217   3.197  26.861  1.00  0.00              
ATOM   3551  O   MET A 224       4.142   4.121  26.053  1.00  0.00              
ATOM   3552  CB  MET A 224       5.133   3.543  29.165  1.00  0.00              
ATOM   3553  CG  MET A 224       4.919   4.156  30.542  1.00  0.00              
ATOM   3554  SD  MET A 224       4.359   5.869  30.461  1.00  0.00              
ATOM   3555  CE  MET A 224       5.830   6.676  29.836  1.00  0.00              
ATOM   3556  H   MET A 224       3.390   1.739  29.571  1.00  0.00              
ATOM   3557  HA  MET A 224       3.314   4.353  28.380  1.00  0.00              
ATOM   3558 1HB  MET A 224       5.545   2.540  29.274  1.00  0.00              
ATOM   3559 2HB  MET A 224       5.828   4.162  28.597  1.00  0.00              
ATOM   3560 1HG  MET A 224       4.173   3.560  31.067  1.00  0.00              
ATOM   3561 2HG  MET A 224       5.864   4.114  31.083  1.00  0.00              
ATOM   3562 1HE  MET A 224       5.642   7.745  29.731  1.00  0.00              
ATOM   3563 2HE  MET A 224       6.655   6.519  30.532  1.00  0.00              
ATOM   3564 3HE  MET A 224       6.090   6.256  28.864  1.00  0.00              
ATOM   3565  N   VAL A 225       4.598   1.969  26.527  1.00  0.00              
ATOM   3566  CA  VAL A 225       4.889   1.608  25.145  1.00  0.00              
ATOM   3567  C   VAL A 225       3.667   1.781  24.250  1.00  0.00              
ATOM   3568  O   VAL A 225       3.773   2.299  23.138  1.00  0.00              
ATOM   3569  CB  VAL A 225       5.387   0.154  25.037  1.00  0.00              
ATOM   3570  CG1 VAL A 225       5.430  -0.288  23.582  1.00  0.00              
ATOM   3571  CG2 VAL A 225       6.760   0.013  25.677  1.00  0.00              
ATOM   3572  H   VAL A 225       4.689   1.268  27.248  1.00  0.00              
ATOM   3573  HA  VAL A 225       5.641   2.268  24.712  1.00  0.00              
ATOM   3574  HB  VAL A 225       4.710  -0.494  25.594  1.00  0.00              
ATOM   3575 1HG1 VAL A 225       5.784  -1.317  23.525  1.00  0.00              
ATOM   3576 2HG1 VAL A 225       4.431  -0.224  23.153  1.00  0.00              
ATOM   3577 3HG1 VAL A 225       6.108   0.360  23.026  1.00  0.00              
ATOM   3578 1HG2 VAL A 225       7.096  -1.020  25.593  1.00  0.00              
ATOM   3579 2HG2 VAL A 225       7.467   0.668  25.167  1.00  0.00              
ATOM   3580 3HG2 VAL A 225       6.701   0.290  26.730  1.00  0.00              
ATOM   3581  N   ILE A 226       2.510   1.343  24.737  1.00  0.00              
ATOM   3582  CA  ILE A 226       1.267   1.494  23.989  1.00  0.00              
ATOM   3583  C   ILE A 226       0.979   2.964  23.715  1.00  0.00              
ATOM   3584  O   ILE A 226       0.622   3.342  22.597  1.00  0.00              
ATOM   3585  CB  ILE A 226       0.073   0.875  24.738  1.00  0.00              
ATOM   3586  CG1 ILE A 226       0.199  -0.650  24.776  1.00  0.00              
ATOM   3587  CG2 ILE A 226      -1.237   1.287  24.085  1.00  0.00              
ATOM   3588  CD1 ILE A 226      -0.767  -1.320  25.727  1.00  0.00              
ATOM   3589  H   ILE A 226       2.489   0.897  25.643  1.00  0.00              
ATOM   3590  HA  ILE A 226       1.352   1.034  23.005  1.00  0.00              
ATOM   3591  HB  ILE A 226       0.087   1.217  25.773  1.00  0.00              
ATOM   3592 1HG1 ILE A 226       0.026  -1.016  23.765  1.00  0.00              
ATOM   3593 2HG1 ILE A 226       1.222  -0.883  25.075  1.00  0.00              
ATOM   3594 1HG2 ILE A 226      -2.071   0.841  24.627  1.00  0.00              
ATOM   3595 2HG2 ILE A 226      -1.330   2.372  24.109  1.00  0.00              
ATOM   3596 3HG2 ILE A 226      -1.252   0.945  23.051  1.00  0.00              
ATOM   3597 1HD1 ILE A 226      -0.617  -2.399  25.699  1.00  0.00              
ATOM   3598 2HD1 ILE A 226      -0.593  -0.956  26.740  1.00  0.00              
ATOM   3599 3HD1 ILE A 226      -1.789  -1.089  25.429  1.00  0.00              
ATOM   3600  N   ALA A 227       1.147   3.793  24.740  1.00  0.00              
ATOM   3601  CA  ALA A 227       0.919   5.226  24.613  1.00  0.00              
ATOM   3602  C   ALA A 227       1.767   5.824  23.494  1.00  0.00              
ATOM   3603  O   ALA A 227       1.263   6.566  22.651  1.00  0.00              
ATOM   3604  CB  ALA A 227       1.208   5.925  25.934  1.00  0.00              
ATOM   3605  H   ALA A 227       1.441   3.419  25.630  1.00  0.00              
ATOM   3606  HA  ALA A 227      -0.126   5.392  24.352  1.00  0.00              
ATOM   3607 1HB  ALA A 227       1.031   6.995  25.824  1.00  0.00              
ATOM   3608 2HB  ALA A 227       0.552   5.527  26.708  1.00  0.00              
ATOM   3609 3HB  ALA A 227       2.246   5.757  26.215  1.00  0.00              
ATOM   3610  N   PHE A 228       3.054   5.487  23.485  1.00  0.00              
ATOM   3611  CA  PHE A 228       3.948   5.925  22.418  1.00  0.00              
ATOM   3612  C   PHE A 228       3.472   5.474  21.041  1.00  0.00              
ATOM   3613  O   PHE A 228       3.341   6.286  20.124  1.00  0.00              
ATOM   3614  CB  PHE A 228       5.364   5.406  22.673  1.00  0.00              
ATOM   3615  CG  PHE A 228       6.368   5.854  21.648  1.00  0.00              
ATOM   3616  CD1 PHE A 228       7.080   7.031  21.823  1.00  0.00              
ATOM   3617  CD2 PHE A 228       6.601   5.100  20.508  1.00  0.00              
ATOM   3618  CE1 PHE A 228       8.003   7.444  20.881  1.00  0.00              
ATOM   3619  CE2 PHE A 228       7.523   5.510  19.566  1.00  0.00              
ATOM   3620  CZ  PHE A 228       8.225   6.684  19.753  1.00  0.00              
ATOM   3621  H   PHE A 228       3.421   4.916  24.232  1.00  0.00              
ATOM   3622  HA  PHE A 228       3.975   7.015  22.381  1.00  0.00              
ATOM   3623 1HB  PHE A 228       5.725   5.759  23.638  1.00  0.00              
ATOM   3624 2HB  PHE A 228       5.372   4.317  22.660  1.00  0.00              
ATOM   3625  HD1 PHE A 228       6.905   7.632  22.716  1.00  0.00              
ATOM   3626  HD2 PHE A 228       6.046   4.173  20.360  1.00  0.00              
ATOM   3627  HE1 PHE A 228       8.556   8.372  21.031  1.00  0.00              
ATOM   3628  HE2 PHE A 228       7.697   4.908  18.674  1.00  0.00              
ATOM   3629  HZ  PHE A 228       8.952   7.009  19.010  1.00  0.00              
ATOM   3630  N   LEU A 229       3.216   4.178  20.901  1.00  0.00              
ATOM   3631  CA  LEU A 229       2.847   3.610  19.606  1.00  0.00              
ATOM   3632  C   LEU A 229       1.552   4.201  19.043  1.00  0.00              
ATOM   3633  O   LEU A 229       1.426   4.391  17.835  1.00  0.00              
ATOM   3634  CB  LEU A 229       2.720   2.087  19.729  1.00  0.00              
ATOM   3635  CG  LEU A 229       4.025   1.346  20.048  1.00  0.00              
ATOM   3636  CD1 LEU A 229       3.747  -0.137  20.250  1.00  0.00              
ATOM   3637  CD2 LEU A 229       5.020   1.560  18.917  1.00  0.00              
ATOM   3638  H   LEU A 229       3.276   3.571  21.705  1.00  0.00              
ATOM   3639  HA  LEU A 229       3.616   3.848  18.872  1.00  0.00              
ATOM   3640 1HB  LEU A 229       2.043   2.034  20.580  1.00  0.00              
ATOM   3641 2HB  LEU A 229       2.239   1.650  18.854  1.00  0.00              
ATOM   3642  HG  LEU A 229       4.442   1.797  20.949  1.00  0.00              
ATOM   3643 1HD1 LEU A 229       4.680  -0.655  20.476  1.00  0.00              
ATOM   3644 2HD1 LEU A 229       3.051  -0.268  21.078  1.00  0.00              
ATOM   3645 3HD1 LEU A 229       3.313  -0.553  19.341  1.00  0.00              
ATOM   3646 1HD2 LEU A 229       5.948   1.033  19.146  1.00  0.00              
ATOM   3647 2HD2 LEU A 229       4.603   1.174  17.987  1.00  0.00              
ATOM   3648 3HD2 LEU A 229       5.226   2.625  18.809  1.00  0.00              
ATOM   3649  N   ILE A 230       0.598   4.507  19.919  1.00  0.00              
ATOM   3650  CA  ILE A 230      -0.656   5.124  19.490  1.00  0.00              
ATOM   3651  C   ILE A 230      -0.438   6.429  18.726  1.00  0.00              
ATOM   3652  O   ILE A 230      -1.228   6.785  17.852  1.00  0.00              
ATOM   3653  CB  ILE A 230      -1.577   5.402  20.691  1.00  0.00              
ATOM   3654  CG1 ILE A 230      -2.133   4.090  21.252  1.00  0.00              
ATOM   3655  CG2 ILE A 230      -2.709   6.335  20.290  1.00  0.00              
ATOM   3656  CD1 ILE A 230      -2.816   4.240  22.593  1.00  0.00              
ATOM   3657  H   ILE A 230       0.739   4.310  20.899  1.00  0.00              
ATOM   3658  HA  ILE A 230      -1.171   4.487  18.772  1.00  0.00              
ATOM   3659  HB  ILE A 230      -0.992   5.861  21.488  1.00  0.00              
ATOM   3660 1HG1 ILE A 230      -2.844   3.702  20.524  1.00  0.00              
ATOM   3661 2HG1 ILE A 230      -1.296   3.398  21.347  1.00  0.00              
ATOM   3662 1HG2 ILE A 230      -3.350   6.521  21.151  1.00  0.00              
ATOM   3663 2HG2 ILE A 230      -2.294   7.278  19.937  1.00  0.00              
ATOM   3664 3HG2 ILE A 230      -3.294   5.876  19.493  1.00  0.00              
ATOM   3665 1HD1 ILE A 230      -3.183   3.269  22.925  1.00  0.00              
ATOM   3666 2HD1 ILE A 230      -2.105   4.628  23.323  1.00  0.00              
ATOM   3667 3HD1 ILE A 230      -3.653   4.931  22.500  1.00  0.00              
ATOM   3668  N   CYS A 231       0.639   7.139  19.050  1.00  0.00              
ATOM   3669  CA  CYS A 231       0.907   8.444  18.446  1.00  0.00              
ATOM   3670  C   CYS A 231       1.751   8.359  17.177  1.00  0.00              
ATOM   3671  O   CYS A 231       1.476   9.049  16.196  1.00  0.00              
ATOM   3672  CB  CYS A 231       1.685   9.159  19.551  1.00  0.00              
ATOM   3673  SG  CYS A 231       0.733   9.470  21.057  1.00  0.00              
ATOM   3674  H   CYS A 231       1.288   6.768  19.729  1.00  0.00              
ATOM   3675  HA  CYS A 231       0.004   9.013  18.225  1.00  0.00              
ATOM   3676 1HB  CYS A 231       2.545   8.562  19.855  1.00  0.00              
ATOM   3677 2HB  CYS A 231       2.025  10.134  19.202  1.00  0.00              
ATOM   3678  HG  CYS A 231      -0.205  10.213  20.478  1.00  0.00              
ATOM   3679  N   TRP A 232       2.782   7.520  17.201  1.00  0.00              
ATOM   3680  CA  TRP A 232       3.759   7.468  16.119  1.00  0.00              
ATOM   3681  C   TRP A 232       3.383   6.470  15.022  1.00  0.00              
ATOM   3682  O   TRP A 232       3.852   6.587  13.893  1.00  0.00              
ATOM   3683  CB  TRP A 232       5.138   7.119  16.683  1.00  0.00              
ATOM   3684  CG  TRP A 232       5.786   8.250  17.422  1.00  0.00              
ATOM   3685  CD1 TRP A 232       5.532   8.637  18.704  1.00  0.00              
ATOM   3686  CD2 TRP A 232       6.795   9.138  16.926  1.00  0.00              
ATOM   3687  NE1 TRP A 232       6.318   9.712  19.038  1.00  0.00              
ATOM   3688  CE2 TRP A 232       7.104  10.037  17.961  1.00  0.00              
ATOM   3689  CE3 TRP A 232       7.467   9.258  15.703  1.00  0.00              
ATOM   3690  CZ2 TRP A 232       8.050  11.041  17.816  1.00  0.00              
ATOM   3691  CZ3 TRP A 232       8.416  10.263  15.558  1.00  0.00              
ATOM   3692  CH2 TRP A 232       8.699  11.128  16.584  1.00  0.00              
ATOM   3693  H   TRP A 232       2.892   6.902  17.993  1.00  0.00              
ATOM   3694  HA  TRP A 232       3.814   8.437  15.624  1.00  0.00              
ATOM   3695 1HB  TRP A 232       5.059   6.290  17.387  1.00  0.00              
ATOM   3696 2HB  TRP A 232       5.815   6.845  15.874  1.00  0.00              
ATOM   3697  HD1 TRP A 232       4.782   8.069  19.251  1.00  0.00              
ATOM   3698  HE1 TRP A 232       6.318  10.187  19.929  1.00  0.00              
ATOM   3699  HE3 TRP A 232       7.283   8.596  14.857  1.00  0.00              
ATOM   3700  HZ2 TRP A 232       8.244  11.707  18.657  1.00  0.00              
ATOM   3701  HZ3 TRP A 232       8.931  10.346  14.601  1.00  0.00              
ATOM   3702  HH2 TRP A 232       9.451  11.903  16.429  1.00  0.00              
ATOM   3703  N   LEU A 233       2.548   5.488  15.352  1.00  0.00              
ATOM   3704  CA  LEU A 233       2.132   4.486  14.371  1.00  0.00              
ATOM   3705  C   LEU A 233       1.318   5.081  13.223  1.00  0.00              
ATOM   3706  O   LEU A 233       1.599   4.801  12.055  1.00  0.00              
ATOM   3707  CB  LEU A 233       1.326   3.383  15.068  1.00  0.00              
ATOM   3708  CG  LEU A 233       0.751   2.307  14.138  1.00  0.00              
ATOM   3709  CD1 LEU A 233       1.879   1.588  13.411  1.00  0.00              
ATOM   3710  CD2 LEU A 233      -0.081   1.325  14.949  1.00  0.00              
ATOM   3711  H   LEU A 233       2.194   5.430  16.296  1.00  0.00              
ATOM   3712  HA  LEU A 233       3.012   4.044  13.905  1.00  0.00              
ATOM   3713 1HB  LEU A 233       2.110   2.957  15.692  1.00  0.00              
ATOM   3714 2HB  LEU A 233       0.541   3.796  15.703  1.00  0.00              
ATOM   3715  HG  LEU A 233       0.084   2.809  13.436  1.00  0.00              
ATOM   3716 1HD1 LEU A 233       1.461   0.826  12.753  1.00  0.00              
ATOM   3717 2HD1 LEU A 233       2.447   2.306  12.819  1.00  0.00              
ATOM   3718 3HD1 LEU A 233       2.537   1.116  14.139  1.00  0.00              
ATOM   3719 1HD2 LEU A 233      -0.490   0.562  14.286  1.00  0.00              
ATOM   3720 2HD2 LEU A 233       0.547   0.852  15.704  1.00  0.00              
ATOM   3721 3HD2 LEU A 233      -0.899   1.856  15.437  1.00  0.00              
ATOM   3722  N   PRO A 234       0.301   5.901  13.549  1.00  0.00              
ATOM   3723  CA  PRO A 234      -0.454   6.604  12.506  1.00  0.00              
ATOM   3724  C   PRO A 234       0.463   7.342  11.536  1.00  0.00              
ATOM   3725  O   PRO A 234       0.314   7.213  10.321  1.00  0.00              
ATOM   3726  CB  PRO A 234      -1.354   7.568  13.284  1.00  0.00              
ATOM   3727  CG  PRO A 234      -1.539   6.914  14.611  1.00  0.00              
ATOM   3728  CD  PRO A 234      -0.217   6.266  14.924  1.00  0.00              
ATOM   3729  HA  PRO A 234      -1.036   5.921  11.869  1.00  0.00              
ATOM   3730 1HB  PRO A 234      -0.888   8.559  13.390  1.00  0.00              
ATOM   3731 2HB  PRO A 234      -2.319   7.718  12.776  1.00  0.00              
ATOM   3732 1HG  PRO A 234      -1.811   7.650  15.382  1.00  0.00              
ATOM   3733 2HG  PRO A 234      -2.347   6.169  14.578  1.00  0.00              
ATOM   3734 1HD  PRO A 234       0.471   6.952  15.441  1.00  0.00              
ATOM   3735 2HD  PRO A 234      -0.330   5.380  15.566  1.00  0.00              
ATOM   3736  N   TYR A 235       1.407   8.104  12.078  1.00  0.00              
ATOM   3737  CA  TYR A 235       2.367   8.825  11.255  1.00  0.00              
ATOM   3738  C   TYR A 235       3.118   7.907  10.295  1.00  0.00              
ATOM   3739  O   TYR A 235       3.225   8.189   9.106  1.00  0.00              
ATOM   3740  CB  TYR A 235       3.364   9.571  12.145  1.00  0.00              
ATOM   3741  CG  TYR A 235       4.303  10.481  11.385  1.00  0.00              
ATOM   3742  CD1 TYR A 235       4.031  10.855  10.077  1.00  0.00              
ATOM   3743  CD2 TYR A 235       5.459  10.966  11.978  1.00  0.00              
ATOM   3744  CE1 TYR A 235       4.885  11.685   9.378  1.00  0.00              
ATOM   3745  CE2 TYR A 235       6.321  11.797  11.289  1.00  0.00              
ATOM   3746  CZ  TYR A 235       6.030  12.155   9.989  1.00  0.00              
ATOM   3747  OH  TYR A 235       6.884  12.983   9.298  1.00  0.00              
ATOM   3748  H   TYR A 235       1.462   8.185  13.083  1.00  0.00              
ATOM   3749  HA  TYR A 235       1.847   9.549  10.627  1.00  0.00              
ATOM   3750 1HB  TYR A 235       2.784  10.161  12.857  1.00  0.00              
ATOM   3751 2HB  TYR A 235       3.942   8.820  12.682  1.00  0.00              
ATOM   3752  HD1 TYR A 235       3.124  10.480   9.601  1.00  0.00              
ATOM   3753  HD2 TYR A 235       5.683  10.679  13.006  1.00  0.00              
ATOM   3754  HE1 TYR A 235       4.658  11.970   8.351  1.00  0.00              
ATOM   3755  HE2 TYR A 235       7.225  12.167  11.773  1.00  0.00              
ATOM   3756  HH  TYR A 235       7.410  13.544   9.873  1.00  0.00              
ATOM   3757  N   ALA A 236       3.637   6.804  10.820  1.00  0.00              
ATOM   3758  CA  ALA A 236       4.321   5.817   9.996  1.00  0.00              
ATOM   3759  C   ALA A 236       3.447   5.230   8.891  1.00  0.00              
ATOM   3760  O   ALA A 236       3.918   5.021   7.772  1.00  0.00              
ATOM   3761  CB  ALA A 236       4.862   4.701  10.878  1.00  0.00              
ATOM   3762  H   ALA A 236       3.556   6.644  11.814  1.00  0.00              
ATOM   3763  HA  ALA A 236       5.155   6.303   9.488  1.00  0.00              
ATOM   3764 1HB  ALA A 236       5.393   3.976  10.262  1.00  0.00              
ATOM   3765 2HB  ALA A 236       5.546   5.120  11.616  1.00  0.00              
ATOM   3766 3HB  ALA A 236       4.035   4.208  11.387  1.00  0.00              
ATOM   3767  N   GLY A 237       2.182   4.956   9.194  1.00  0.00              
ATOM   3768  CA  GLY A 237       1.309   4.356   8.191  1.00  0.00              
ATOM   3769  C   GLY A 237       1.086   5.368   7.069  1.00  0.00              
ATOM   3770  O   GLY A 237       1.068   5.020   5.886  1.00  0.00              
ATOM   3771  H   GLY A 237       1.812   5.158  10.111  1.00  0.00              
ATOM   3772 1HA  GLY A 237       1.783   3.456   7.799  1.00  0.00              
ATOM   3773 2HA  GLY A 237       0.360   4.093   8.656  1.00  0.00              
ATOM   3774  N   VAL A 238       0.923   6.629   7.457  1.00  0.00              
ATOM   3775  CA  VAL A 238       0.687   7.704   6.502  1.00  0.00              
ATOM   3776  C   VAL A 238       1.908   7.842   5.603  1.00  0.00              
ATOM   3777  O   VAL A 238       1.790   8.019   4.392  1.00  0.00              
ATOM   3778  CB  VAL A 238       0.403   9.049   7.198  1.00  0.00              
ATOM   3779  CG1 VAL A 238       0.417  10.186   6.187  1.00  0.00              
ATOM   3780  CG2 VAL A 238      -0.933   9.000   7.924  1.00  0.00              
ATOM   3781  H   VAL A 238       0.964   6.846   8.442  1.00  0.00              
ATOM   3782  HA  VAL A 238      -0.153   7.475   5.846  1.00  0.00              
ATOM   3783  HB  VAL A 238       1.168   9.225   7.954  1.00  0.00              
ATOM   3784 1HG1 VAL A 238       0.215  11.128   6.697  1.00  0.00              
ATOM   3785 2HG1 VAL A 238       1.396  10.235   5.710  1.00  0.00              
ATOM   3786 3HG1 VAL A 238      -0.348  10.011   5.432  1.00  0.00              
ATOM   3787 1HG2 VAL A 238      -1.118   9.957   8.411  1.00  0.00              
ATOM   3788 2HG2 VAL A 238      -1.729   8.798   7.207  1.00  0.00              
ATOM   3789 3HG2 VAL A 238      -0.911   8.210   8.675  1.00  0.00              
ATOM   3790  N   ALA A 239       3.085   7.751   6.215  1.00  0.00              
ATOM   3791  CA  ALA A 239       4.341   7.821   5.483  1.00  0.00              
ATOM   3792  C   ALA A 239       4.384   6.725   4.423  1.00  0.00              
ATOM   3793  O   ALA A 239       4.783   6.964   3.285  1.00  0.00              
ATOM   3794  CB  ALA A 239       5.524   7.705   6.433  1.00  0.00              
ATOM   3795  H   ALA A 239       3.106   7.631   7.217  1.00  0.00              
ATOM   3796  HA  ALA A 239       4.398   8.785   4.977  1.00  0.00              
ATOM   3797 1HB  ALA A 239       6.452   7.750   5.864  1.00  0.00              
ATOM   3798 2HB  ALA A 239       5.497   8.526   7.150  1.00  0.00              
ATOM   3799 3HB  ALA A 239       5.471   6.756   6.965  1.00  0.00              
ATOM   3800  N   PHE A 240       3.971   5.522   4.806  1.00  0.00              
ATOM   3801  CA  PHE A 240       3.843   4.407   3.872  1.00  0.00              
ATOM   3802  C   PHE A 240       2.946   4.776   2.694  1.00  0.00              
ATOM   3803  O   PHE A 240       3.309   4.579   1.534  1.00  0.00              
ATOM   3804  CB  PHE A 240       3.292   3.172   4.586  1.00  0.00              
ATOM   3805  CG  PHE A 240       2.952   2.038   3.661  1.00  0.00              
ATOM   3806  CD1 PHE A 240       3.939   1.179   3.202  1.00  0.00              
ATOM   3807  CD2 PHE A 240       1.645   1.828   3.248  1.00  0.00              
ATOM   3808  CE1 PHE A 240       3.628   0.135   2.351  1.00  0.00              
ATOM   3809  CE2 PHE A 240       1.331   0.786   2.398  1.00  0.00              
ATOM   3810  CZ  PHE A 240       2.324  -0.062   1.949  1.00  0.00              
ATOM   3811  H   PHE A 240       3.740   5.378   5.779  1.00  0.00              
ATOM   3812  HA  PHE A 240       4.819   4.160   3.453  1.00  0.00              
ATOM   3813 1HB  PHE A 240       4.026   2.788   5.293  1.00  0.00              
ATOM   3814 2HB  PHE A 240       2.375   3.425   5.118  1.00  0.00              
ATOM   3815  HD1 PHE A 240       4.970   1.334   3.521  1.00  0.00              
ATOM   3816  HD2 PHE A 240       0.861   2.498   3.602  1.00  0.00              
ATOM   3817  HE1 PHE A 240       4.414  -0.532   1.998  1.00  0.00              
ATOM   3818  HE2 PHE A 240       0.300   0.631   2.081  1.00  0.00              
ATOM   3819  HZ  PHE A 240       2.078  -0.883   1.278  1.00  0.00              
ATOM   3820  N   TYR A 241       1.769   5.317   3.000  1.00  0.00              
ATOM   3821  CA  TYR A 241       0.794   5.663   1.972  1.00  0.00              
ATOM   3822  C   TYR A 241       1.310   6.774   1.059  1.00  0.00              
ATOM   3823  O   TYR A 241       0.977   6.825  -0.128  1.00  0.00              
ATOM   3824  CB  TYR A 241      -0.529   6.086   2.617  1.00  0.00              
ATOM   3825  CG  TYR A 241      -1.314   4.939   3.214  1.00  0.00              
ATOM   3826  CD1 TYR A 241      -1.644   4.928   4.561  1.00  0.00              
ATOM   3827  CD2 TYR A 241      -1.724   3.873   2.428  1.00  0.00              
ATOM   3828  CE1 TYR A 241      -2.361   3.883   5.112  1.00  0.00              
ATOM   3829  CE2 TYR A 241      -2.442   2.823   2.968  1.00  0.00              
ATOM   3830  CZ  TYR A 241      -2.758   2.832   4.311  1.00  0.00              
ATOM   3831  OH  TYR A 241      -3.474   1.789   4.854  1.00  0.00              
ATOM   3832  H   TYR A 241       1.546   5.492   3.969  1.00  0.00              
ATOM   3833  HA  TYR A 241       0.610   4.800   1.331  1.00  0.00              
ATOM   3834 1HB  TYR A 241      -0.290   6.809   3.398  1.00  0.00              
ATOM   3835 2HB  TYR A 241      -1.124   6.569   1.843  1.00  0.00              
ATOM   3836  HD1 TYR A 241      -1.327   5.761   5.188  1.00  0.00              
ATOM   3837  HD2 TYR A 241      -1.471   3.872   1.368  1.00  0.00              
ATOM   3838  HE1 TYR A 241      -2.613   3.887   6.172  1.00  0.00              
ATOM   3839  HE2 TYR A 241      -2.754   1.993   2.334  1.00  0.00              
ATOM   3840  HH  TYR A 241      -3.699   1.113   4.210  1.00  0.00              
ATOM   3841  N   ILE A 242       2.132   7.653   1.621  1.00  0.00              
ATOM   3842  CA  ILE A 242       2.775   8.708   0.846  1.00  0.00              
ATOM   3843  C   ILE A 242       3.789   8.175  -0.160  1.00  0.00              
ATOM   3844  O   ILE A 242       3.834   8.620  -1.306  1.00  0.00              
ATOM   3845  CB  ILE A 242       3.482   9.718   1.768  1.00  0.00              
ATOM   3846  CG1 ILE A 242       2.452  10.541   2.546  1.00  0.00              
ATOM   3847  CG2 ILE A 242       4.394  10.628   0.960  1.00  0.00              
ATOM   3848  CD1 ILE A 242       3.049  11.372   3.659  1.00  0.00              
ATOM   3849  H   ILE A 242       2.317   7.588   2.612  1.00  0.00              
ATOM   3850  HA  ILE A 242       2.047   9.226   0.223  1.00  0.00              
ATOM   3851  HB  ILE A 242       4.071   9.174   2.505  1.00  0.00              
ATOM   3852 1HG1 ILE A 242       1.953  11.195   1.833  1.00  0.00              
ATOM   3853 2HG1 ILE A 242       1.728   9.841   2.965  1.00  0.00              
ATOM   3854 1HG2 ILE A 242       4.885  11.336   1.627  1.00  0.00              
ATOM   3855 2HG2 ILE A 242       5.147  10.028   0.451  1.00  0.00              
ATOM   3856 3HG2 ILE A 242       3.805  11.173   0.223  1.00  0.00              
ATOM   3857 1HD1 ILE A 242       2.259  11.926   4.165  1.00  0.00              
ATOM   3858 2HD1 ILE A 242       3.548  10.718   4.375  1.00  0.00              
ATOM   3859 3HD1 ILE A 242       3.772  12.072   3.243  1.00  0.00              
ATOM   3860  N   PHE A 243       4.602   7.218   0.274  1.00  0.00              
ATOM   3861  CA  PHE A 243       5.554   6.573  -0.617  1.00  0.00              
ATOM   3862  C   PHE A 243       4.846   5.792  -1.722  1.00  0.00              
ATOM   3863  O   PHE A 243       5.247   5.854  -2.886  1.00  0.00              
ATOM   3864  CB  PHE A 243       6.478   5.646   0.176  1.00  0.00              
ATOM   3865  CG  PHE A 243       7.293   4.723  -0.684  1.00  0.00              
ATOM   3866  CD1 PHE A 243       8.272   5.222  -1.529  1.00  0.00              
ATOM   3867  CD2 PHE A 243       7.081   3.353  -0.650  1.00  0.00              
ATOM   3868  CE1 PHE A 243       9.022   4.373  -2.321  1.00  0.00              
ATOM   3869  CE2 PHE A 243       7.830   2.502  -1.439  1.00  0.00              
ATOM   3870  CZ  PHE A 243       8.802   3.013  -2.276  1.00  0.00              
ATOM   3871  H   PHE A 243       4.561   6.929   1.242  1.00  0.00              
ATOM   3872  HA  PHE A 243       6.162   7.328  -1.118  1.00  0.00              
ATOM   3873 1HB  PHE A 243       7.185   6.232   0.761  1.00  0.00              
ATOM   3874 2HB  PHE A 243       5.892   5.015   0.842  1.00  0.00              
ATOM   3875  HD1 PHE A 243       8.447   6.298  -1.564  1.00  0.00              
ATOM   3876  HD2 PHE A 243       6.313   2.949   0.011  1.00  0.00              
ATOM   3877  HE1 PHE A 243       9.788   4.780  -2.981  1.00  0.00              
ATOM   3878  HE2 PHE A 243       7.654   1.427  -1.403  1.00  0.00              
ATOM   3879  HZ  PHE A 243       9.392   2.344  -2.900  1.00  0.00              
ATOM   3880  N   THR A 244       3.786   5.074  -1.363  1.00  0.00              
ATOM   3881  CA  THR A 244       3.141   4.147  -2.285  1.00  0.00              
ATOM   3882  C   THR A 244       2.080   4.835  -3.135  1.00  0.00              
ATOM   3883  O   THR A 244       1.761   4.381  -4.234  1.00  0.00              
ATOM   3884  CB  THR A 244       2.490   2.971  -1.533  1.00  0.00              
ATOM   3885  OG1 THR A 244       1.533   3.473  -0.592  1.00  0.00              
ATOM   3886  CG2 THR A 244       3.545   2.161  -0.795  1.00  0.00              
ATOM   3887  H   THR A 244       3.418   5.174  -0.428  1.00  0.00              
ATOM   3888  HA  THR A 244       3.877   3.750  -2.985  1.00  0.00              
ATOM   3889  HB  THR A 244       1.979   2.330  -2.251  1.00  0.00              
ATOM   3890  HG1 THR A 244       0.697   3.628  -1.039  1.00  0.00              
ATOM   3891 1HG2 THR A 244       3.067   1.335  -0.270  1.00  0.00              
ATOM   3892 2HG2 THR A 244       4.269   1.769  -1.509  1.00  0.00              
ATOM   3893 3HG2 THR A 244       4.056   2.801  -0.076  1.00  0.00              
ATOM   3894  N   HIS A 245       1.537   5.933  -2.620  1.00  0.00              
ATOM   3895  CA  HIS A 245       0.452   6.638  -3.291  1.00  0.00              
ATOM   3896  C   HIS A 245       0.652   8.147  -3.214  1.00  0.00              
ATOM   3897  O   HIS A 245       1.012   8.682  -2.165  1.00  0.00              
ATOM   3898  CB  HIS A 245      -0.902   6.256  -2.684  1.00  0.00              
ATOM   3899  CG  HIS A 245      -1.280   4.825  -2.910  1.00  0.00              
ATOM   3900  ND1 HIS A 245      -0.868   3.807  -2.076  1.00  0.00              
ATOM   3901  CD2 HIS A 245      -2.031   4.243  -3.874  1.00  0.00              
ATOM   3902  CE1 HIS A 245      -1.350   2.658  -2.519  1.00  0.00              
ATOM   3903  NE2 HIS A 245      -2.059   2.896  -3.607  1.00  0.00              
ATOM   3904  H   HIS A 245       1.884   6.287  -1.740  1.00  0.00              
ATOM   3905  HA  HIS A 245       0.446   6.379  -4.349  1.00  0.00              
ATOM   3906 1HB  HIS A 245      -0.886   6.408  -1.604  1.00  0.00              
ATOM   3907 2HB  HIS A 245      -1.694   6.862  -3.123  1.00  0.00              
ATOM   3908  HD2 HIS A 245      -2.561   4.639  -4.740  1.00  0.00              
ATOM   3909  HE1 HIS A 245      -1.137   1.728  -1.993  1.00  0.00              
ATOM   3910  HE2 HIS A 245      -2.545   2.206  -4.161  1.00  0.00              
ATOM   3911  N   GLN A 246       0.415   8.828  -4.330  1.00  0.00              
ATOM   3912  CA  GLN A 246       0.509  10.282  -4.374  1.00  0.00              
ATOM   3913  C   GLN A 246      -0.861  10.929  -4.219  1.00  0.00              
ATOM   3914  O   GLN A 246      -1.868  10.392  -4.681  1.00  0.00              
ATOM   3915  CB  GLN A 246       1.149  10.738  -5.688  1.00  0.00              
ATOM   3916  CG  GLN A 246       2.569  10.240  -5.894  1.00  0.00              
ATOM   3917  CD  GLN A 246       3.529  10.778  -4.850  1.00  0.00              
ATOM   3918  OE1 GLN A 246       3.623  11.991  -4.640  1.00  0.00              
ATOM   3919  NE2 GLN A 246       4.251   9.879  -4.191  1.00  0.00              
ATOM   3920  H   GLN A 246       0.165   8.325  -5.169  1.00  0.00              
ATOM   3921  HA  GLN A 246       1.114  10.634  -3.539  1.00  0.00              
ATOM   3922 1HB  GLN A 246       0.510  10.373  -6.493  1.00  0.00              
ATOM   3923 2HB  GLN A 246       1.139  11.827  -5.682  1.00  0.00              
ATOM   3924 1HG  GLN A 246       2.808   9.189  -6.058  1.00  0.00              
ATOM   3925 2HG  GLN A 246       2.722  10.794  -6.821  1.00  0.00              
ATOM   3926 1HE2 GLN A 246       4.901  10.175  -3.490  1.00  0.00              
ATOM   3927 2HE2 GLN A 246       4.144   8.905  -4.395  1.00  0.00              
ATOM   3928  N   GLY A 247      -0.887  12.070  -3.690  1.00  0.00              
ATOM   3929  CA  GLY A 247      -2.141  12.735  -3.355  1.00  0.00              
ATOM   3930  C   GLY A 247      -2.462  12.511  -1.883  1.00  0.00              
ATOM   3931  O   GLY A 247      -3.294  13.211  -1.306  1.00  0.00              
ATOM   3932  H   GLY A 247      -0.015  12.491  -3.402  1.00  0.00              
ATOM   3933 1HA  GLY A 247      -2.053  13.805  -3.541  1.00  0.00              
ATOM   3934 2HA  GLY A 247      -2.949  12.327  -3.961  1.00  0.00              
ATOM   3935  N   SER A 248      -1.798  11.531  -1.280  1.00  0.00              
ATOM   3936  CA  SER A 248      -2.120  11.109   0.078  1.00  0.00              
ATOM   3937  C   SER A 248      -1.580  12.129   1.074  1.00  0.00              
ATOM   3938  O   SER A 248      -1.826  12.027   2.275  1.00  0.00              
ATOM   3939  CB  SER A 248      -1.551   9.732   0.358  1.00  0.00              
ATOM   3940  OG  SER A 248      -0.154   9.707   0.249  1.00  0.00              
ATOM   3941  H   SER A 248      -1.051  11.065  -1.775  1.00  0.00              
ATOM   3942  HA  SER A 248      -3.183  10.945   0.256  1.00  0.00              
ATOM   3943 1HB  SER A 248      -1.833   9.437   1.368  1.00  0.00              
ATOM   3944 2HB  SER A 248      -1.974   9.028  -0.357  1.00  0.00              
ATOM   3945  HG  SER A 248       0.094   9.344  -0.604  1.00  0.00              
ATOM   3946  N   ASP A 249      -0.843  13.111   0.566  1.00  0.00              
ATOM   3947  CA  ASP A 249      -0.372  14.219   1.389  1.00  0.00              
ATOM   3948  C   ASP A 249      -0.685  15.560   0.737  1.00  0.00              
ATOM   3949  O   ASP A 249      -0.139  16.592   1.126  1.00  0.00              
ATOM   3950  CB  ASP A 249       1.132  14.097   1.643  1.00  0.00              
ATOM   3951  CG  ASP A 249       1.988  14.131   0.385  1.00  0.00              
ATOM   3952  OD1 ASP A 249       1.739  13.347  -0.501  1.00  0.00              
ATOM   3953  OD2 ASP A 249       2.777  15.035   0.251  1.00  0.00              
ATOM   3954  H   ASP A 249      -0.603  13.089  -0.415  1.00  0.00              
ATOM   3955  HA  ASP A 249      -0.890  14.212   2.348  1.00  0.00              
ATOM   3956 1HB  ASP A 249       1.512  14.825   2.360  1.00  0.00              
ATOM   3957 2HB  ASP A 249       1.171  13.099   2.082  1.00  0.00              
ATOM   3958  N   PHE A 250      -1.568  15.538  -0.255  1.00  0.00              
ATOM   3959  CA  PHE A 250      -1.936  16.748  -0.981  1.00  0.00              
ATOM   3960  C   PHE A 250      -3.433  17.018  -0.911  1.00  0.00              
ATOM   3961  O   PHE A 250      -3.869  18.169  -0.950  1.00  0.00              
ATOM   3962  CB  PHE A 250      -1.491  16.646  -2.441  1.00  0.00              
ATOM   3963  CG  PHE A 250      -0.006  16.502  -2.614  1.00  0.00              
ATOM   3964  CD1 PHE A 250       0.542  15.313  -3.071  1.00  0.00              
ATOM   3965  CD2 PHE A 250       0.847  17.556  -2.319  1.00  0.00              
ATOM   3966  CE1 PHE A 250       1.909  15.180  -3.230  1.00  0.00              
ATOM   3967  CE2 PHE A 250       2.212  17.426  -2.478  1.00  0.00              
ATOM   3968  CZ  PHE A 250       2.744  16.236  -2.934  1.00  0.00              
ATOM   3969  H   PHE A 250      -1.996  14.660  -0.514  1.00  0.00              
ATOM   3970  HA  PHE A 250      -1.444  17.609  -0.527  1.00  0.00              
ATOM   3971 1HB  PHE A 250      -1.945  15.775  -2.912  1.00  0.00              
ATOM   3972 2HB  PHE A 250      -1.782  17.544  -2.985  1.00  0.00              
ATOM   3973  HD1 PHE A 250      -0.118  14.478  -3.306  1.00  0.00              
ATOM   3974  HD2 PHE A 250       0.427  18.496  -1.959  1.00  0.00              
ATOM   3975  HE1 PHE A 250       2.326  14.240  -3.590  1.00  0.00              
ATOM   3976  HE2 PHE A 250       2.871  18.262  -2.244  1.00  0.00              
ATOM   3977  HZ  PHE A 250       3.821  16.132  -3.058  1.00  0.00              
ATOM   3978  N   GLY A 251      -4.217  15.950  -0.807  1.00  0.00              
ATOM   3979  CA  GLY A 251      -5.670  16.069  -0.756  1.00  0.00              
ATOM   3980  C   GLY A 251      -6.141  16.417   0.650  1.00  0.00              
ATOM   3981  O   GLY A 251      -5.443  17.101   1.398  1.00  0.00              
ATOM   3982  H   GLY A 251      -3.797  15.033  -0.762  1.00  0.00              
ATOM   3983 1HA  GLY A 251      -5.989  16.853  -1.442  1.00  0.00              
ATOM   3984 2HA  GLY A 251      -6.116  15.122  -1.056  1.00  0.00              
ATOM   3985  N   PRO A 252      -7.331  15.942   1.004  1.00  0.00              
ATOM   3986  CA  PRO A 252      -7.881  16.169   2.336  1.00  0.00              
ATOM   3987  C   PRO A 252      -7.000  15.566   3.422  1.00  0.00              
ATOM   3988  O   PRO A 252      -7.019  16.012   4.569  1.00  0.00              
ATOM   3989  CB  PRO A 252      -9.261  15.507   2.283  1.00  0.00              
ATOM   3990  CG  PRO A 252      -9.161  14.527   1.164  1.00  0.00              
ATOM   3991  CD  PRO A 252      -8.256  15.173   0.149  1.00  0.00              
ATOM   3992  HA  PRO A 252      -7.949  17.238   2.586  1.00  0.00              
ATOM   3993 1HB  PRO A 252      -9.503  15.005   3.232  1.00  0.00              
ATOM   3994 2HB  PRO A 252     -10.056  16.245   2.097  1.00  0.00              
ATOM   3995 1HG  PRO A 252      -8.747  13.569   1.510  1.00  0.00              
ATOM   3996 2HG  PRO A 252     -10.151  14.314   0.733  1.00  0.00              
ATOM   3997 1HD  PRO A 252      -7.723  14.431  -0.464  1.00  0.00              
ATOM   3998 2HD  PRO A 252      -8.807  15.826  -0.544  1.00  0.00              
ATOM   3999  N   ILE A 253      -6.227  14.549   3.054  1.00  0.00              
ATOM   4000  CA  ILE A 253      -5.216  13.994   3.945  1.00  0.00              
ATOM   4001  C   ILE A 253      -3.868  14.670   3.733  1.00  0.00              
ATOM   4002  O   ILE A 253      -3.351  14.711   2.617  1.00  0.00              
ATOM   4003  CB  ILE A 253      -5.055  12.476   3.742  1.00  0.00              
ATOM   4004  CG1 ILE A 253      -6.378  11.757   4.022  1.00  0.00              
ATOM   4005  CG2 ILE A 253      -3.952  11.933   4.637  1.00  0.00              
ATOM   4006  CD1 ILE A 253      -6.376  10.298   3.627  1.00  0.00              
ATOM   4007  H   ILE A 253      -6.343  14.152   2.132  1.00  0.00              
ATOM   4008  HA  ILE A 253      -5.468  14.195   4.985  1.00  0.00              
ATOM   4009  HB  ILE A 253      -4.807  12.281   2.700  1.00  0.00              
ATOM   4010 1HG1 ILE A 253      -6.575  11.844   5.090  1.00  0.00              
ATOM   4011 2HG1 ILE A 253      -7.155  12.282   3.467  1.00  0.00              
ATOM   4012 1HG2 ILE A 253      -3.852  10.859   4.482  1.00  0.00              
ATOM   4013 2HG2 ILE A 253      -3.011  12.424   4.392  1.00  0.00              
ATOM   4014 3HG2 ILE A 253      -4.201  12.127   5.681  1.00  0.00              
ATOM   4015 1HD1 ILE A 253      -7.346   9.857   3.855  1.00  0.00              
ATOM   4016 2HD1 ILE A 253      -6.180  10.210   2.557  1.00  0.00              
ATOM   4017 3HD1 ILE A 253      -5.600   9.771   4.181  1.00  0.00              
ATOM   4018  N   PHE A 254      -3.303  15.201   4.813  1.00  0.00              
ATOM   4019  CA  PHE A 254      -2.030  15.910   4.741  1.00  0.00              
ATOM   4020  C   PHE A 254      -0.984  15.187   5.581  1.00  0.00              
ATOM   4021  O   PHE A 254      -1.272  14.167   6.206  1.00  0.00              
ATOM   4022  CB  PHE A 254      -2.186  17.357   5.212  1.00  0.00              
ATOM   4023  CG  PHE A 254      -3.109  18.177   4.355  1.00  0.00              
ATOM   4024  CD1 PHE A 254      -4.416  18.417   4.752  1.00  0.00              
ATOM   4025  CD2 PHE A 254      -2.673  18.707   3.151  1.00  0.00              
ATOM   4026  CE1 PHE A 254      -5.266  19.171   3.965  1.00  0.00              
ATOM   4027  CE2 PHE A 254      -3.520  19.462   2.363  1.00  0.00              
ATOM   4028  CZ  PHE A 254      -4.818  19.694   2.771  1.00  0.00              
ATOM   4029  H   PHE A 254      -3.766  15.111   5.705  1.00  0.00              
ATOM   4030  HA  PHE A 254      -1.669  15.919   3.711  1.00  0.00              
ATOM   4031 1HB  PHE A 254      -2.594  17.381   6.221  1.00  0.00              
ATOM   4032 2HB  PHE A 254      -1.220  17.861   5.199  1.00  0.00              
ATOM   4033  HD1 PHE A 254      -4.770  18.005   5.698  1.00  0.00              
ATOM   4034  HD2 PHE A 254      -1.647  18.524   2.828  1.00  0.00              
ATOM   4035  HE1 PHE A 254      -6.290  19.353   4.289  1.00  0.00              
ATOM   4036  HE2 PHE A 254      -3.164  19.874   1.418  1.00  0.00              
ATOM   4037  HZ  PHE A 254      -5.487  20.287   2.149  1.00  0.00              
ATOM   4038  N   MET A 255       0.232  15.724   5.591  1.00  0.00              
ATOM   4039  CA  MET A 255       1.303  15.166   6.408  1.00  0.00              
ATOM   4040  C   MET A 255       1.395  15.883   7.749  1.00  0.00              
ATOM   4041  O   MET A 255       2.111  15.448   8.651  1.00  0.00              
ATOM   4042  CB  MET A 255       2.636  15.255   5.667  1.00  0.00              
ATOM   4043  CG  MET A 255       3.133  16.675   5.434  1.00  0.00              
ATOM   4044  SD  MET A 255       4.632  16.731   4.433  1.00  0.00              
ATOM   4045  CE  MET A 255       3.936  16.836   2.786  1.00  0.00              
ATOM   4046  H   MET A 255       0.420  16.536   5.021  1.00  0.00              
ATOM   4047  HA  MET A 255       1.097  14.118   6.627  1.00  0.00              
ATOM   4048 1HB  MET A 255       3.366  14.708   6.261  1.00  0.00              
ATOM   4049 2HB  MET A 255       2.500  14.756   4.707  1.00  0.00              
ATOM   4050 1HG  MET A 255       2.344  17.232   4.929  1.00  0.00              
ATOM   4051 2HG  MET A 255       3.333  17.128   6.404  1.00  0.00              
ATOM   4052 1HE  MET A 255       4.741  16.878   2.052  1.00  0.00              
ATOM   4053 2HE  MET A 255       3.317  15.958   2.597  1.00  0.00              
ATOM   4054 3HE  MET A 255       3.325  17.735   2.707  1.00  0.00              
ATOM   4055  N   THR A 256       0.667  16.986   7.873  1.00  0.00              
ATOM   4056  CA  THR A 256       0.731  17.814   9.071  1.00  0.00              
ATOM   4057  C   THR A 256       0.140  17.077  10.264  1.00  0.00              
ATOM   4058  O   THR A 256       0.788  16.928  11.301  1.00  0.00              
ATOM   4059  CB  THR A 256      -0.013  19.148   8.882  1.00  0.00              
ATOM   4060  OG1 THR A 256       0.715  19.979   7.968  1.00  0.00              
ATOM   4061  CG2 THR A 256      -0.159  19.871  10.212  1.00  0.00              
ATOM   4062  H   THR A 256       0.053  17.259   7.119  1.00  0.00              
ATOM   4063  HA  THR A 256       1.771  18.027   9.317  1.00  0.00              
ATOM   4064  HB  THR A 256      -1.002  18.948   8.469  1.00  0.00              
ATOM   4065  HG1 THR A 256       0.421  19.800   7.071  1.00  0.00              
ATOM   4066 1HG2 THR A 256      -0.687  20.812  10.058  1.00  0.00              
ATOM   4067 2HG2 THR A 256      -0.722  19.247  10.906  1.00  0.00              
ATOM   4068 3HG2 THR A 256       0.829  20.073  10.625  1.00  0.00              
ATOM   4069  N   ILE A 257      -1.097  16.619  10.108  1.00  0.00              
ATOM   4070  CA  ILE A 257      -1.860  16.077  11.224  1.00  0.00              
ATOM   4071  C   ILE A 257      -1.216  14.795  11.721  1.00  0.00              
ATOM   4072  O   ILE A 257      -1.043  14.597  12.923  1.00  0.00              
ATOM   4073  CB  ILE A 257      -3.324  15.796  10.837  1.00  0.00              
ATOM   4074  CG1 ILE A 257      -4.074  17.109  10.597  1.00  0.00              
ATOM   4075  CG2 ILE A 257      -4.012  14.976  11.917  1.00  0.00              
ATOM   4076  CD1 ILE A 257      -5.428  16.929   9.951  1.00  0.00              
ATOM   4077  H   ILE A 257      -1.519  16.647   9.191  1.00  0.00              
ATOM   4078  HA  ILE A 257      -1.838  16.761  12.072  1.00  0.00              
ATOM   4079  HB  ILE A 257      -3.343  15.247   9.896  1.00  0.00              
ATOM   4080 1HG1 ILE A 257      -4.194  17.596  11.564  1.00  0.00              
ATOM   4081 2HG1 ILE A 257      -3.445  17.728   9.956  1.00  0.00              
ATOM   4082 1HG2 ILE A 257      -5.045  14.787  11.628  1.00  0.00              
ATOM   4083 2HG2 ILE A 257      -3.491  14.028  12.041  1.00  0.00              
ATOM   4084 3HG2 ILE A 257      -3.994  15.526  12.859  1.00  0.00              
ATOM   4085 1HD1 ILE A 257      -5.899  17.903   9.812  1.00  0.00              
ATOM   4086 2HD1 ILE A 257      -5.309  16.443   8.982  1.00  0.00              
ATOM   4087 3HD1 ILE A 257      -6.058  16.312  10.590  1.00  0.00              
ATOM   4088  N   PRO A 258      -0.862  13.925  10.781  1.00  0.00              
ATOM   4089  CA  PRO A 258      -0.139  12.710  11.095  1.00  0.00              
ATOM   4090  C   PRO A 258       1.068  12.985  11.972  1.00  0.00              
ATOM   4091  O   PRO A 258       1.271  12.318  12.981  1.00  0.00              
ATOM   4092  CB  PRO A 258       0.261  12.153   9.725  1.00  0.00              
ATOM   4093  CG  PRO A 258      -0.805  12.637   8.802  1.00  0.00              
ATOM   4094  CD  PRO A 258      -1.142  14.026   9.275  1.00  0.00              
ATOM   4095  HA  PRO A 258      -0.742  11.992  11.671  1.00  0.00              
ATOM   4096 1HB  PRO A 258       1.252  12.518   9.415  1.00  0.00              
ATOM   4097 2HB  PRO A 258       0.311  11.054   9.735  1.00  0.00              
ATOM   4098 1HG  PRO A 258      -0.453  12.649   7.760  1.00  0.00              
ATOM   4099 2HG  PRO A 258      -1.688  11.983   8.837  1.00  0.00              
ATOM   4100 1HD  PRO A 258      -0.512  14.792   8.799  1.00  0.00              
ATOM   4101 2HD  PRO A 258      -2.188  14.295   9.066  1.00  0.00              
ATOM   4102  N   ALA A 259       1.864  13.977  11.585  1.00  0.00              
ATOM   4103  CA  ALA A 259       3.037  14.380  12.361  1.00  0.00              
ATOM   4104  C   ALA A 259       2.663  14.891  13.745  1.00  0.00              
ATOM   4105  O   ALA A 259       3.367  14.636  14.724  1.00  0.00              
ATOM   4106  CB  ALA A 259       3.827  15.438  11.605  1.00  0.00              
ATOM   4107  H   ALA A 259       1.651  14.466  10.728  1.00  0.00              
ATOM   4108  HA  ALA A 259       3.673  13.508  12.510  1.00  0.00              
ATOM   4109 1HB  ALA A 259       4.701  15.725  12.190  1.00  0.00              
ATOM   4110 2HB  ALA A 259       4.149  15.036  10.645  1.00  0.00              
ATOM   4111 3HB  ALA A 259       3.199  16.312  11.441  1.00  0.00              
ATOM   4112  N   PHE A 260       1.556  15.619  13.824  1.00  0.00              
ATOM   4113  CA  PHE A 260       1.027  16.047  15.113  1.00  0.00              
ATOM   4114  C   PHE A 260       0.662  14.878  16.024  1.00  0.00              
ATOM   4115  O   PHE A 260       0.889  14.924  17.235  1.00  0.00              
ATOM   4116  CB  PHE A 260      -0.198  16.940  14.903  1.00  0.00              
ATOM   4117  CG  PHE A 260       0.133  18.310  14.384  1.00  0.00              
ATOM   4118  CD1 PHE A 260       1.453  18.716  14.249  1.00  0.00              
ATOM   4119  CD2 PHE A 260      -0.873  19.196  14.030  1.00  0.00              
ATOM   4120  CE1 PHE A 260       1.758  19.977  13.772  1.00  0.00              
ATOM   4121  CE2 PHE A 260      -0.571  20.456  13.552  1.00  0.00              
ATOM   4122  CZ  PHE A 260       0.747  20.846  13.423  1.00  0.00              
ATOM   4123  H   PHE A 260       1.068  15.883  12.980  1.00  0.00              
ATOM   4124  HA  PHE A 260       1.786  16.611  15.656  1.00  0.00              
ATOM   4125 1HB  PHE A 260      -0.873  16.487  14.178  1.00  0.00              
ATOM   4126 2HB  PHE A 260      -0.723  17.083  15.847  1.00  0.00              
ATOM   4127  HD1 PHE A 260       2.252  18.028  14.524  1.00  0.00              
ATOM   4128  HD2 PHE A 260      -1.914  18.887  14.133  1.00  0.00              
ATOM   4129  HE1 PHE A 260       2.799  20.283  13.671  1.00  0.00              
ATOM   4130  HE2 PHE A 260      -1.371  21.142  13.277  1.00  0.00              
ATOM   4131  HZ  PHE A 260       0.987  21.840  13.048  1.00  0.00              
ATOM   4132  N   PHE A 261       0.108  13.825  15.438  1.00  0.00              
ATOM   4133  CA  PHE A 261      -0.168  12.618  16.200  1.00  0.00              
ATOM   4134  C   PHE A 261       1.117  12.108  16.837  1.00  0.00              
ATOM   4135  O   PHE A 261       1.175  11.886  18.045  1.00  0.00              
ATOM   4136  CB  PHE A 261      -0.789  11.542  15.307  1.00  0.00              
ATOM   4137  CG  PHE A 261      -2.194  11.850  14.873  1.00  0.00              
ATOM   4138  CD1 PHE A 261      -2.936  12.827  15.519  1.00  0.00              
ATOM   4139  CD2 PHE A 261      -2.776  11.164  13.818  1.00  0.00              
ATOM   4140  CE1 PHE A 261      -4.228  13.112  15.121  1.00  0.00              
ATOM   4141  CE2 PHE A 261      -4.067  11.448  13.416  1.00  0.00              
ATOM   4142  CZ  PHE A 261      -4.794  12.423  14.069  1.00  0.00              
ATOM   4143  H   PHE A 261      -0.127  13.851  14.456  1.00  0.00              
ATOM   4144  HA  PHE A 261      -0.868  12.841  17.007  1.00  0.00              
ATOM   4145 1HB  PHE A 261      -0.201  11.423  14.398  1.00  0.00              
ATOM   4146 2HB  PHE A 261      -0.829  10.592  15.838  1.00  0.00              
ATOM   4147  HD1 PHE A 261      -2.488  13.373  16.350  1.00  0.00              
ATOM   4148  HD2 PHE A 261      -2.202  10.394  13.302  1.00  0.00              
ATOM   4149  HE1 PHE A 261      -4.800  13.882  15.638  1.00  0.00              
ATOM   4150  HE2 PHE A 261      -4.513  10.901  12.585  1.00  0.00              
ATOM   4151  HZ  PHE A 261      -5.812  12.646  13.755  1.00  0.00              
ATOM   4152  N   ALA A 262       2.148  11.932  16.019  1.00  0.00              
ATOM   4153  CA  ALA A 262       3.458  11.519  16.509  1.00  0.00              
ATOM   4154  C   ALA A 262       3.939  12.444  17.618  1.00  0.00              
ATOM   4155  O   ALA A 262       4.439  11.993  18.649  1.00  0.00              
ATOM   4156  CB  ALA A 262       4.465  11.481  15.369  1.00  0.00              
ATOM   4157  H   ALA A 262       2.021  12.089  15.029  1.00  0.00              
ATOM   4158  HA  ALA A 262       3.373  10.517  16.930  1.00  0.00              
ATOM   4159 1HB  ALA A 262       5.437  11.173  15.754  1.00  0.00              
ATOM   4160 2HB  ALA A 262       4.133  10.770  14.612  1.00  0.00              
ATOM   4161 3HB  ALA A 262       4.549  12.472  14.924  1.00  0.00              
ATOM   4162  N   LYS A 263       3.784  13.745  17.401  1.00  0.00              
ATOM   4163  CA  LYS A 263       4.149  14.726  18.416  1.00  0.00              
ATOM   4164  C   LYS A 263       3.428  14.483  19.742  1.00  0.00              
ATOM   4165  O   LYS A 263       4.016  14.648  20.812  1.00  0.00              
ATOM   4166  CB  LYS A 263       3.850  16.139  17.912  1.00  0.00              
ATOM   4167  CG  LYS A 263       4.801  16.636  16.831  1.00  0.00              
ATOM   4168  CD  LYS A 263       4.418  18.029  16.354  1.00  0.00              
ATOM   4169  CE  LYS A 263       5.002  18.324  14.980  1.00  0.00              
ATOM   4170  NZ  LYS A 263       6.453  18.649  15.051  1.00  0.00              
ATOM   4171  H   LYS A 263       3.408  14.065  16.520  1.00  0.00              
ATOM   4172  HA  LYS A 263       5.214  14.650  18.637  1.00  0.00              
ATOM   4173 1HB  LYS A 263       2.832  16.131  17.522  1.00  0.00              
ATOM   4174 2HB  LYS A 263       3.903  16.804  18.774  1.00  0.00              
ATOM   4175 1HG  LYS A 263       5.812  16.657  17.242  1.00  0.00              
ATOM   4176 2HG  LYS A 263       4.766  15.941  15.992  1.00  0.00              
ATOM   4177 1HD  LYS A 263       3.330  18.093  16.308  1.00  0.00              
ATOM   4178 2HD  LYS A 263       4.794  18.758  17.072  1.00  0.00              
ATOM   4179 1HE  LYS A 263       4.857  17.447  14.351  1.00  0.00              
ATOM   4180 2HE  LYS A 263       4.462  19.170  14.554  1.00  0.00              
ATOM   4181 1HZ  LYS A 263       6.801  18.839  14.121  1.00  0.00              
ATOM   4182 2HZ  LYS A 263       6.588  19.463  15.634  1.00  0.00              
ATOM   4183 3HZ  LYS A 263       6.954  17.866  15.445  1.00  0.00              
ATOM   4184  N   THR A 264       2.163  14.080  19.663  1.00  0.00              
ATOM   4185  CA  THR A 264       1.303  14.030  20.843  1.00  0.00              
ATOM   4186  C   THR A 264       1.874  13.154  21.957  1.00  0.00              
ATOM   4187  O   THR A 264       1.529  13.328  23.125  1.00  0.00              
ATOM   4188  CB  THR A 264      -0.102  13.513  20.482  1.00  0.00              
ATOM   4189  OG1 THR A 264      -0.672  14.344  19.462  1.00  0.00              
ATOM   4190  CG2 THR A 264      -1.006  13.526  21.705  1.00  0.00              
ATOM   4191  H   THR A 264       1.787  13.803  18.768  1.00  0.00              
ATOM   4192  HA  THR A 264       1.212  15.026  21.277  1.00  0.00              
ATOM   4193  HB  THR A 264      -0.019  12.495  20.104  1.00  0.00              
ATOM   4194  HG1 THR A 264      -1.592  14.523  19.673  1.00  0.00              
ATOM   4195 1HG2 THR A 264      -1.994  13.158  21.430  1.00  0.00              
ATOM   4196 2HG2 THR A 264      -0.581  12.887  22.478  1.00  0.00              
ATOM   4197 3HG2 THR A 264      -1.091  14.545  22.083  1.00  0.00              
ATOM   4198  N   SER A 265       2.740  12.211  21.597  1.00  0.00              
ATOM   4199  CA  SER A 265       3.317  11.298  22.580  1.00  0.00              
ATOM   4200  C   SER A 265       4.025  12.078  23.676  1.00  0.00              
ATOM   4201  O   SER A 265       4.122  11.628  24.818  1.00  0.00              
ATOM   4202  CB  SER A 265       4.276  10.335  21.909  1.00  0.00              
ATOM   4203  OG  SER A 265       5.430  10.979  21.444  1.00  0.00              
ATOM   4204  H   SER A 265       3.006  12.122  20.627  1.00  0.00              
ATOM   4205  HA  SER A 265       2.589  10.609  23.010  1.00  0.00              
ATOM   4206 1HB  SER A 265       4.564   9.570  22.630  1.00  0.00              
ATOM   4207 2HB  SER A 265       3.769   9.866  21.067  1.00  0.00              
ATOM   4208  HG  SER A 265       5.930  11.318  22.191  1.00  0.00              
ATOM   4209  N   ALA A 266       4.516  13.257  23.311  1.00  0.00              
ATOM   4210  CA  ALA A 266       5.256  14.100  24.235  1.00  0.00              
ATOM   4211  C   ALA A 266       4.361  14.479  25.407  1.00  0.00              
ATOM   4212  O   ALA A 266       4.833  14.660  26.529  1.00  0.00              
ATOM   4213  CB  ALA A 266       5.785  15.339  23.528  1.00  0.00              
ATOM   4214  H   ALA A 266       4.370  13.577  22.364  1.00  0.00              
ATOM   4215  HA  ALA A 266       6.105  13.534  24.620  1.00  0.00              
ATOM   4216 1HB  ALA A 266       6.326  15.960  24.242  1.00  0.00              
ATOM   4217 2HB  ALA A 266       6.458  15.041  22.724  1.00  0.00              
ATOM   4218 3HB  ALA A 266       4.953  15.905  23.114  1.00  0.00              
ATOM   4219  N   VAL A 267       3.063  14.582  25.143  1.00  0.00              
ATOM   4220  CA  VAL A 267       2.098  14.949  26.174  1.00  0.00              
ATOM   4221  C   VAL A 267       1.414  13.722  26.772  1.00  0.00              
ATOM   4222  O   VAL A 267       1.093  13.701  27.961  1.00  0.00              
ATOM   4223  CB  VAL A 267       1.022  15.902  25.620  1.00  0.00              
ATOM   4224  CG1 VAL A 267      -0.007  16.226  26.693  1.00  0.00              
ATOM   4225  CG2 VAL A 267       1.660  17.179  25.094  1.00  0.00              
ATOM   4226  H   VAL A 267       2.736  14.401  24.205  1.00  0.00              
ATOM   4227  HA  VAL A 267       2.587  15.430  27.022  1.00  0.00              
ATOM   4228  HB  VAL A 267       0.527  15.424  24.774  1.00  0.00              
ATOM   4229 1HG1 VAL A 267      -0.760  16.900  26.284  1.00  0.00              
ATOM   4230 2HG1 VAL A 267      -0.487  15.306  27.026  1.00  0.00              
ATOM   4231 3HG1 VAL A 267       0.487  16.705  27.538  1.00  0.00              
ATOM   4232 1HG2 VAL A 267       0.886  17.840  24.705  1.00  0.00              
ATOM   4233 2HG2 VAL A 267       2.193  17.678  25.903  1.00  0.00              
ATOM   4234 3HG2 VAL A 267       2.361  16.933  24.295  1.00  0.00              
ATOM   4235  N   TYR A 268       1.195  12.705  25.945  1.00  0.00              
ATOM   4236  CA  TYR A 268       0.519  11.490  26.390  1.00  0.00              
ATOM   4237  C   TYR A 268       1.341  10.668  27.383  1.00  0.00              
ATOM   4238  O   TYR A 268       0.787  10.069  28.305  1.00  0.00              
ATOM   4239  CB  TYR A 268       0.159  10.624  25.181  1.00  0.00              
ATOM   4240  CG  TYR A 268      -0.816   9.510  25.493  1.00  0.00              
ATOM   4241  CD1 TYR A 268      -1.508   9.484  26.696  1.00  0.00              
ATOM   4242  CD2 TYR A 268      -1.043   8.488  24.583  1.00  0.00              
ATOM   4243  CE1 TYR A 268      -2.399   8.469  26.986  1.00  0.00              
ATOM   4244  CE2 TYR A 268      -1.932   7.469  24.863  1.00  0.00              
ATOM   4245  CZ  TYR A 268      -2.609   7.463  26.066  1.00  0.00              
ATOM   4246  OH  TYR A 268      -3.496   6.450  26.348  1.00  0.00              
ATOM   4247  H   TYR A 268       1.503  12.772  24.985  1.00  0.00              
ATOM   4248  HA  TYR A 268      -0.396  11.750  26.924  1.00  0.00              
ATOM   4249 1HB  TYR A 268      -0.273  11.284  24.428  1.00  0.00              
ATOM   4250 2HB  TYR A 268       1.088  10.198  24.802  1.00  0.00              
ATOM   4251  HD1 TYR A 268      -1.337  10.283  27.418  1.00  0.00              
ATOM   4252  HD2 TYR A 268      -0.505   8.498  23.635  1.00  0.00              
ATOM   4253  HE1 TYR A 268      -2.935   8.462  27.935  1.00  0.00              
ATOM   4254  HE2 TYR A 268      -2.096   6.674  24.135  1.00  0.00              
ATOM   4255  HH  TYR A 268      -3.566   5.804  25.641  1.00  0.00              
ATOM   4256  N   ASN A 269       2.657  10.642  27.198  1.00  0.00              
ATOM   4257  CA  ASN A 269       3.517   9.816  28.044  1.00  0.00              
ATOM   4258  C   ASN A 269       3.457  10.205  29.522  1.00  0.00              
ATOM   4259  O   ASN A 269       3.245   9.346  30.379  1.00  0.00              
ATOM   4260  CB  ASN A 269       4.954   9.860  27.559  1.00  0.00              
ATOM   4261  CG  ASN A 269       5.190   9.085  26.292  1.00  0.00              
ATOM   4262  OD1 ASN A 269       4.461   8.138  25.975  1.00  0.00              
ATOM   4263  ND2 ASN A 269       6.252   9.429  25.609  1.00  0.00              
ATOM   4264  H   ASN A 269       3.075  11.197  26.465  1.00  0.00              
ATOM   4265  HA  ASN A 269       3.184   8.777  28.008  1.00  0.00              
ATOM   4266 1HB  ASN A 269       5.497  10.804  27.507  1.00  0.00              
ATOM   4267 2HB  ASN A 269       5.323   9.275  28.402  1.00  0.00              
ATOM   4268 1HD2 ASN A 269       6.471   8.957  24.755  1.00  0.00              
ATOM   4269 2HD2 ASN A 269       6.843  10.164  25.941  1.00  0.00              
ATOM   4270  N   PRO A 270       3.646  11.502  29.828  1.00  0.00              
ATOM   4271  CA  PRO A 270       3.515  11.947  31.220  1.00  0.00              
ATOM   4272  C   PRO A 270       2.138  11.613  31.785  1.00  0.00              
ATOM   4273  O   PRO A 270       2.029  11.276  32.963  1.00  0.00              
ATOM   4274  CB  PRO A 270       3.756  13.459  31.155  1.00  0.00              
ATOM   4275  CG  PRO A 270       4.550  13.655  29.909  1.00  0.00              
ATOM   4276  CD  PRO A 270       4.018  12.640  28.933  1.00  0.00              
ATOM   4277  HA  PRO A 270       4.225  11.448  31.895  1.00  0.00              
ATOM   4278 1HB  PRO A 270       2.809  14.017  31.116  1.00  0.00              
ATOM   4279 2HB  PRO A 270       4.305  13.818  32.038  1.00  0.00              
ATOM   4280 1HG  PRO A 270       4.434  14.677  29.520  1.00  0.00              
ATOM   4281 2HG  PRO A 270       5.624  13.501  30.094  1.00  0.00              
ATOM   4282 1HD  PRO A 270       3.146  13.016  28.376  1.00  0.00              
ATOM   4283 2HD  PRO A 270       4.771  12.345  28.187  1.00  0.00              
ATOM   4284  N   VAL A 271       1.106  11.716  30.954  1.00  0.00              
ATOM   4285  CA  VAL A 271      -0.257  11.454  31.396  1.00  0.00              
ATOM   4286  C   VAL A 271      -0.372  10.024  31.914  1.00  0.00              
ATOM   4287  O   VAL A 271      -1.036   9.767  32.918  1.00  0.00              
ATOM   4288  CB  VAL A 271      -1.279  11.672  30.264  1.00  0.00              
ATOM   4289  CG1 VAL A 271      -2.643  11.130  30.665  1.00  0.00              
ATOM   4290  CG2 VAL A 271      -1.376  13.148  29.911  1.00  0.00              
ATOM   4291  H   VAL A 271       1.269  11.982  29.993  1.00  0.00              
ATOM   4292  HA  VAL A 271      -0.532  12.093  32.236  1.00  0.00              
ATOM   4293  HB  VAL A 271      -0.931  11.155  29.369  1.00  0.00              
ATOM   4294 1HG1 VAL A 271      -3.352  11.292  29.853  1.00  0.00              
ATOM   4295 2HG1 VAL A 271      -2.564  10.062  30.870  1.00  0.00              
ATOM   4296 3HG1 VAL A 271      -2.991  11.647  31.559  1.00  0.00              
ATOM   4297 1HG2 VAL A 271      -2.102  13.284  29.109  1.00  0.00              
ATOM   4298 2HG2 VAL A 271      -1.695  13.711  30.789  1.00  0.00              
ATOM   4299 3HG2 VAL A 271      -0.402  13.509  29.583  1.00  0.00              
ATOM   4300  N   ILE A 272       0.289   9.102  31.222  1.00  0.00              
ATOM   4301  CA  ILE A 272       0.411   7.716  31.668  1.00  0.00              
ATOM   4302  C   ILE A 272       1.357   7.573  32.855  1.00  0.00              
ATOM   4303  O   ILE A 272       1.098   6.795  33.775  1.00  0.00              
ATOM   4304  CB  ILE A 272       0.901   6.804  30.529  1.00  0.00              
ATOM   4305  CG1 ILE A 272      -0.118   6.782  29.387  1.00  0.00              
ATOM   4306  CG2 ILE A 272       1.155   5.397  31.047  1.00  0.00              
ATOM   4307  CD1 ILE A 272      -1.495   6.319  29.806  1.00  0.00              
ATOM   4308  H   ILE A 272       0.722   9.378  30.352  1.00  0.00              
ATOM   4309  HA  ILE A 272      -0.543   7.349  32.045  1.00  0.00              
ATOM   4310  HB  ILE A 272       1.823   7.212  30.118  1.00  0.00              
ATOM   4311 1HG1 ILE A 272      -0.180   7.793  28.988  1.00  0.00              
ATOM   4312 2HG1 ILE A 272       0.271   6.113  28.619  1.00  0.00              
ATOM   4313 1HG2 ILE A 272       1.500   4.765  30.229  1.00  0.00              
ATOM   4314 2HG2 ILE A 272       1.915   5.428  31.826  1.00  0.00              
ATOM   4315 3HG2 ILE A 272       0.232   4.987  31.457  1.00  0.00              
ATOM   4316 1HD1 ILE A 272      -2.162   6.330  28.943  1.00  0.00              
ATOM   4317 2HD1 ILE A 272      -1.435   5.306  30.204  1.00  0.00              
ATOM   4318 3HD1 ILE A 272      -1.886   6.987  30.572  1.00  0.00              
ATOM   4319  N   TYR A 273       2.460   8.316  32.825  1.00  0.00              
ATOM   4320  CA  TYR A 273       3.457   8.236  33.889  1.00  0.00              
ATOM   4321  C   TYR A 273       2.772   8.372  35.242  1.00  0.00              
ATOM   4322  O   TYR A 273       2.980   7.559  36.141  1.00  0.00              
ATOM   4323  CB  TYR A 273       4.525   9.318  33.720  1.00  0.00              
ATOM   4324  CG  TYR A 273       5.726   9.140  34.623  1.00  0.00              
ATOM   4325  CD1 TYR A 273       5.724   8.189  35.633  1.00  0.00              
ATOM   4326  CD2 TYR A 273       6.860   9.922  34.460  1.00  0.00              
ATOM   4327  CE1 TYR A 273       6.817   8.023  36.460  1.00  0.00              
ATOM   4328  CE2 TYR A 273       7.960   9.764  35.281  1.00  0.00              
ATOM   4329  CZ  TYR A 273       7.935   8.813  36.280  1.00  0.00              
ATOM   4330  OH  TYR A 273       9.028   8.651  37.100  1.00  0.00              
ATOM   4331  H   TYR A 273       2.614   8.948  32.053  1.00  0.00              
ATOM   4332  HA  TYR A 273       3.947   7.263  33.864  1.00  0.00              
ATOM   4333 1HB  TYR A 273       4.847   9.295  32.678  1.00  0.00              
ATOM   4334 2HB  TYR A 273       4.050  10.276  33.932  1.00  0.00              
ATOM   4335  HD1 TYR A 273       4.838   7.569  35.769  1.00  0.00              
ATOM   4336  HD2 TYR A 273       6.873  10.672  33.669  1.00  0.00              
ATOM   4337  HE1 TYR A 273       6.801   7.272  37.250  1.00  0.00              
ATOM   4338  HE2 TYR A 273       8.841  10.390  35.138  1.00  0.00              
ATOM   4339  HH  TYR A 273       9.142   7.745  37.398  1.00  0.00              
ATOM   4340  N   ILE A 274       1.948   9.406  35.365  1.00  0.00              
ATOM   4341  CA  ILE A 274       1.269   9.723  36.615  1.00  0.00              
ATOM   4342  C   ILE A 274       0.202   8.691  36.962  1.00  0.00              
ATOM   4343  O   ILE A 274      -0.211   8.579  38.114  1.00  0.00              
ATOM   4344  CB  ILE A 274       0.617  11.117  36.558  1.00  0.00              
ATOM   4345  CG1 ILE A 274      -0.446  11.164  35.458  1.00  0.00              
ATOM   4346  CG2 ILE A 274       1.672  12.189  36.329  1.00  0.00              
ATOM   4347  CD1 ILE A 274      -1.265  12.435  35.454  1.00  0.00              
ATOM   4348  H   ILE A 274       1.791   9.992  34.558  1.00  0.00              
ATOM   4349  HA  ILE A 274       1.965   9.680  37.452  1.00  0.00              
ATOM   4350  HB  ILE A 274       0.104  11.308  37.499  1.00  0.00              
ATOM   4351 1HG1 ILE A 274       0.069  11.061  34.503  1.00  0.00              
ATOM   4352 2HG1 ILE A 274      -1.106  10.309  35.608  1.00  0.00              
ATOM   4353 1HG2 ILE A 274       1.194  13.167  36.291  1.00  0.00              
ATOM   4354 2HG2 ILE A 274       2.393  12.169  37.145  1.00  0.00              
ATOM   4355 3HG2 ILE A 274       2.186  11.999  35.386  1.00  0.00              
ATOM   4356 1HD1 ILE A 274      -1.998  12.395  34.648  1.00  0.00              
ATOM   4357 2HD1 ILE A 274      -1.782  12.539  36.408  1.00  0.00              
ATOM   4358 3HD1 ILE A 274      -0.609  13.291  35.303  1.00  0.00              
ATOM   4359  N   MET A 275      -0.244   7.937  35.960  1.00  0.00              
ATOM   4360  CA  MET A 275      -1.302   6.951  36.157  1.00  0.00              
ATOM   4361  C   MET A 275      -0.750   5.582  36.541  1.00  0.00              
ATOM   4362  O   MET A 275      -1.402   4.814  37.251  1.00  0.00              
ATOM   4363  CB  MET A 275      -2.148   6.836  34.891  1.00  0.00              
ATOM   4364  CG  MET A 275      -3.039   8.040  34.617  1.00  0.00              
ATOM   4365  SD  MET A 275      -3.795   7.988  32.980  1.00  0.00              
ATOM   4366  CE  MET A 275      -4.854   6.553  33.142  1.00  0.00              
ATOM   4367  H   MET A 275       0.160   8.049  35.041  1.00  0.00              
ATOM   4368  HA  MET A 275      -1.945   7.256  36.982  1.00  0.00              
ATOM   4369 1HB  MET A 275      -1.458   6.698  34.059  1.00  0.00              
ATOM   4370 2HB  MET A 275      -2.767   5.945  35.002  1.00  0.00              
ATOM   4371 1HG  MET A 275      -3.824   8.060  35.373  1.00  0.00              
ATOM   4372 2HG  MET A 275      -2.429   8.939  34.701  1.00  0.00              
ATOM   4373 1HE  MET A 275      -5.391   6.390  32.207  1.00  0.00              
ATOM   4374 2HE  MET A 275      -4.247   5.676  33.370  1.00  0.00              
ATOM   4375 3HE  MET A 275      -5.570   6.719  33.947  1.00  0.00              
ATOM   4376  N   MET A 276       0.455   5.280  36.068  1.00  0.00              
ATOM   4377  CA  MET A 276       1.066   3.978  36.309  1.00  0.00              
ATOM   4378  C   MET A 276       1.910   3.971  37.581  1.00  0.00              
ATOM   4379  O   MET A 276       1.898   3.004  38.343  1.00  0.00              
ATOM   4380  CB  MET A 276       1.921   3.572  35.110  1.00  0.00              
ATOM   4381  CG  MET A 276       1.135   3.333  33.829  1.00  0.00              
ATOM   4382  SD  MET A 276       0.051   1.896  33.936  1.00  0.00              
ATOM   4383  CE  MET A 276      -1.519   2.682  34.288  1.00  0.00              
ATOM   4384  H   MET A 276       0.960   5.968  35.528  1.00  0.00              
ATOM   4385  HA  MET A 276       0.292   3.226  36.458  1.00  0.00              
ATOM   4386 1HB  MET A 276       2.642   4.373  34.950  1.00  0.00              
ATOM   4387 2HB  MET A 276       2.447   2.659  35.389  1.00  0.00              
ATOM   4388 1HG  MET A 276       0.535   4.220  33.627  1.00  0.00              
ATOM   4389 2HG  MET A 276       1.847   3.184  33.017  1.00  0.00              
ATOM   4390 1HE  MET A 276      -2.294   1.921  34.383  1.00  0.00              
ATOM   4391 2HE  MET A 276      -1.444   3.243  35.220  1.00  0.00              
ATOM   4392 3HE  MET A 276      -1.775   3.361  33.474  1.00  0.00              
ATOM   4393  N   ASN A 277       2.638   5.061  37.804  1.00  0.00              
ATOM   4394  CA  ASN A 277       3.455   5.207  39.001  1.00  0.00              
ATOM   4395  C   ASN A 277       2.785   6.121  40.022  1.00  0.00              
ATOM   4396  O   ASN A 277       2.946   7.341  39.980  1.00  0.00              
ATOM   4397  CB  ASN A 277       4.841   5.725  38.663  1.00  0.00              
ATOM   4398  CG  ASN A 277       5.781   5.747  39.837  1.00  0.00              
ATOM   4399  OD1 ASN A 277       5.356   5.782  40.998  1.00  0.00              
ATOM   4400  ND2 ASN A 277       7.054   5.810  39.540  1.00  0.00              
ATOM   4401  H   ASN A 277       2.624   5.807  37.123  1.00  0.00              
ATOM   4402  HA  ASN A 277       3.574   4.238  39.488  1.00  0.00              
ATOM   4403 1HB  ASN A 277       5.375   5.360  37.785  1.00  0.00              
ATOM   4404 2HB  ASN A 277       4.487   6.739  38.478  1.00  0.00              
ATOM   4405 1HD2 ASN A 277       7.737   5.828  40.271  1.00  0.00              
ATOM   4406 2HD2 ASN A 277       7.343   5.840  38.584  1.00  0.00              
ATOM   4407  N   LYS A 278       2.031   5.521  40.938  1.00  0.00              
ATOM   4408  CA  LYS A 278       1.320   6.278  41.962  1.00  0.00              
ATOM   4409  C   LYS A 278       2.255   7.122  42.826  1.00  0.00              
ATOM   4410  O   LYS A 278       1.930   8.260  43.171  1.00  0.00              
ATOM   4411  CB  LYS A 278       0.512   5.330  42.849  1.00  0.00              
ATOM   4412  CG  LYS A 278      -0.245   6.016  43.978  1.00  0.00              
ATOM   4413  CD  LYS A 278      -1.057   5.017  44.788  1.00  0.00              
ATOM   4414  CE  LYS A 278      -1.785   5.696  45.938  1.00  0.00              
ATOM   4415  NZ  LYS A 278      -2.561   4.725  46.757  1.00  0.00              
ATOM   4416  H   LYS A 278       1.948   4.514  40.923  1.00  0.00              
ATOM   4417  HA  LYS A 278       0.638   6.987  41.490  1.00  0.00              
ATOM   4418 1HB  LYS A 278      -0.195   4.811  42.201  1.00  0.00              
ATOM   4419 2HB  LYS A 278       1.214   4.609  43.269  1.00  0.00              
ATOM   4420 1HG  LYS A 278       0.477   6.511  44.628  1.00  0.00              
ATOM   4421 2HG  LYS A 278      -0.912   6.761  43.545  1.00  0.00              
ATOM   4422 1HD  LYS A 278      -1.783   4.542  44.126  1.00  0.00              
ATOM   4423 2HD  LYS A 278      -0.380   4.260  45.184  1.00  0.00              
ATOM   4424 1HE  LYS A 278      -1.046   6.191  46.566  1.00  0.00              
ATOM   4425 2HE  LYS A 278      -2.463   6.441  45.520  1.00  0.00              
ATOM   4426 1HZ  LYS A 278      -3.028   5.215  47.506  1.00  0.00              
ATOM   4427 2HZ  LYS A 278      -3.248   4.267  46.174  1.00  0.00              
ATOM   4428 3HZ  LYS A 278      -1.934   4.035  47.144  1.00  0.00              
ATOM   4429  N   GLN A 279       3.411   6.567  43.177  1.00  0.00              
ATOM   4430  CA  GLN A 279       4.367   7.285  44.013  1.00  0.00              
ATOM   4431  C   GLN A 279       4.864   8.554  43.324  1.00  0.00              
ATOM   4432  O   GLN A 279       4.995   9.602  43.959  1.00  0.00              
ATOM   4433  CB  GLN A 279       5.557   6.384  44.356  1.00  0.00              
ATOM   4434  CG  GLN A 279       6.540   6.999  45.338  1.00  0.00              
ATOM   4435  CD  GLN A 279       5.921   7.244  46.700  1.00  0.00              
ATOM   4436  OE1 GLN A 279       5.200   6.394  47.232  1.00  0.00              
ATOM   4437  NE2 GLN A 279       6.194   8.410  47.273  1.00  0.00              
ATOM   4438  H   GLN A 279       3.635   5.634  42.863  1.00  0.00              
ATOM   4439  HA  GLN A 279       3.880   7.604  44.934  1.00  0.00              
ATOM   4440 1HB  GLN A 279       5.146   5.464  44.773  1.00  0.00              
ATOM   4441 2HB  GLN A 279       6.065   6.162  43.418  1.00  0.00              
ATOM   4442 1HG  GLN A 279       7.544   6.604  45.492  1.00  0.00              
ATOM   4443 2HG  GLN A 279       6.603   7.952  44.811  1.00  0.00              
ATOM   4444 1HE2 GLN A 279       5.813   8.629  48.172  1.00  0.00              
ATOM   4445 2HE2 GLN A 279       6.781   9.072  46.806  1.00  0.00              
ATOM   4446  N   PHE A 280       5.137   8.454  42.026  1.00  0.00              
ATOM   4447  CA  PHE A 280       5.519   9.617  41.229  1.00  0.00              
ATOM   4448  C   PHE A 280       4.438  10.691  41.279  1.00  0.00              
ATOM   4449  O   PHE A 280       4.731  11.867  41.500  1.00  0.00              
ATOM   4450  CB  PHE A 280       5.789   9.209  39.779  1.00  0.00              
ATOM   4451  CG  PHE A 280       5.915  10.371  38.836  1.00  0.00              
ATOM   4452  CD1 PHE A 280       7.001  11.231  38.914  1.00  0.00              
ATOM   4453  CD2 PHE A 280       4.950  10.607  37.869  1.00  0.00              
ATOM   4454  CE1 PHE A 280       7.118  12.301  38.047  1.00  0.00              
ATOM   4455  CE2 PHE A 280       5.065  11.675  37.000  1.00  0.00              
ATOM   4456  CZ  PHE A 280       6.151  12.522  37.090  1.00  0.00              
ATOM   4457  H   PHE A 280       5.080   7.549  41.581  1.00  0.00              
ATOM   4458  HA  PHE A 280       6.425  10.065  41.638  1.00  0.00              
ATOM   4459 1HB  PHE A 280       6.722   8.651  39.714  1.00  0.00              
ATOM   4460 2HB  PHE A 280       4.972   8.593  39.406  1.00  0.00              
ATOM   4461  HD1 PHE A 280       7.766  11.055  39.670  1.00  0.00              
ATOM   4462  HD2 PHE A 280       4.092   9.938  37.799  1.00  0.00              
ATOM   4463  HE1 PHE A 280       7.976  12.969  38.119  1.00  0.00              
ATOM   4464  HE2 PHE A 280       4.300  11.849  36.244  1.00  0.00              
ATOM   4465  HZ  PHE A 280       6.242  13.366  36.406  1.00  0.00              
ATOM   4466  N   ARG A 281       3.190  10.282  41.072  1.00  0.00              
ATOM   4467  CA  ARG A 281       2.062  11.205  41.143  1.00  0.00              
ATOM   4468  C   ARG A 281       2.010  11.887  42.507  1.00  0.00              
ATOM   4469  O   ARG A 281       1.813  13.099  42.598  1.00  0.00              
ATOM   4470  CB  ARG A 281       0.741  10.530  40.804  1.00  0.00              
ATOM   4471  CG  ARG A 281      -0.444  11.474  40.672  1.00  0.00              
ATOM   4472  CD  ARG A 281      -1.718  10.808  40.299  1.00  0.00              
ATOM   4473  NE  ARG A 281      -2.311  10.005  41.357  1.00  0.00              
ATOM   4474  CZ  ARG A 281      -2.299   8.658  41.393  1.00  0.00              
ATOM   4475  NH1 ARG A 281      -1.762   7.959  40.418  1.00  0.00              
ATOM   4476  NH2 ARG A 281      -2.864   8.057  42.425  1.00  0.00              
ATOM   4477  H   ARG A 281       3.018   9.309  40.859  1.00  0.00              
ATOM   4478  HA  ARG A 281       2.181  11.993  40.399  1.00  0.00              
ATOM   4479 1HB  ARG A 281       0.886  10.001  39.863  1.00  0.00              
ATOM   4480 2HB  ARG A 281       0.539   9.810  41.597  1.00  0.00              
ATOM   4481 1HG  ARG A 281      -0.595  11.977  41.627  1.00  0.00              
ATOM   4482 2HG  ARG A 281      -0.214  12.213  39.904  1.00  0.00              
ATOM   4483 1HD  ARG A 281      -2.447  11.568  40.020  1.00  0.00              
ATOM   4484 2HD  ARG A 281      -1.538  10.149  39.450  1.00  0.00              
ATOM   4485  HE  ARG A 281      -2.801  10.299  42.191  1.00  0.00              
ATOM   4486 1HH1 ARG A 281      -1.350   8.434  39.627  1.00  0.00              
ATOM   4487 2HH1 ARG A 281      -1.764   6.950  40.464  1.00  0.00              
ATOM   4488 1HH2 ARG A 281      -3.289   8.609  43.158  1.00  0.00              
ATOM   4489 2HH2 ARG A 281      -2.870   7.049  42.477  1.00  0.00              
ATOM   4490  N   ASN A 282       2.190  11.099  43.563  1.00  0.00              
ATOM   4491  CA  ASN A 282       2.144  11.608  44.930  1.00  0.00              
ATOM   4492  C   ASN A 282       3.258  12.617  45.180  1.00  0.00              
ATOM   4493  O   ASN A 282       3.052  13.637  45.840  1.00  0.00              
ATOM   4494  CB  ASN A 282       2.219  10.482  45.944  1.00  0.00              
ATOM   4495  CG  ASN A 282       0.972   9.644  46.011  1.00  0.00              
ATOM   4496  OD1 ASN A 282      -0.113  10.076  45.604  1.00  0.00              
ATOM   4497  ND2 ASN A 282       1.105   8.481  46.597  1.00  0.00              
ATOM   4498  H   ASN A 282       2.363  10.116  43.410  1.00  0.00              
ATOM   4499  HA  ASN A 282       1.205  12.138  45.096  1.00  0.00              
ATOM   4500 1HB  ASN A 282       3.092   9.829  45.991  1.00  0.00              
ATOM   4501 2HB  ASN A 282       2.230  11.164  46.795  1.00  0.00              
ATOM   4502 1HD2 ASN A 282       0.317   7.870  46.677  1.00  0.00              
ATOM   4503 2HD2 ASN A 282       1.992   8.204  46.963  1.00  0.00              
ATOM   4504  N   CYS A 283       4.439  12.320  44.651  1.00  0.00              
ATOM   4505  CA  CYS A 283       5.586  13.205  44.790  1.00  0.00              
ATOM   4506  C   CYS A 283       5.349  14.530  44.072  1.00  0.00              
ATOM   4507  O   CYS A 283       5.752  15.586  44.560  1.00  0.00              
ATOM   4508  CB  CYS A 283       6.705  12.415  44.111  1.00  0.00              
ATOM   4509  SG  CYS A 283       7.304  10.998  45.061  1.00  0.00              
ATOM   4510  H   CYS A 283       4.544  11.455  44.139  1.00  0.00              
ATOM   4511  HA  CYS A 283       5.868  13.390  45.827  1.00  0.00              
ATOM   4512 1HB  CYS A 283       6.360  12.016  43.157  1.00  0.00              
ATOM   4513 2HB  CYS A 283       7.571  13.056  43.945  1.00  0.00              
ATOM   4514  HG  CYS A 283       7.523  11.668  46.188  1.00  0.00              
ATOM   4515  N   MET A 284       4.691  14.471  42.917  1.00  0.00              
ATOM   4516  CA  MET A 284       4.322  15.682  42.191  1.00  0.00              
ATOM   4517  C   MET A 284       3.416  16.549  43.057  1.00  0.00              
ATOM   4518  O   MET A 284       3.600  17.762  43.151  1.00  0.00              
ATOM   4519  CB  MET A 284       3.630  15.330  40.876  1.00  0.00              
ATOM   4520  CG  MET A 284       4.548  14.725  39.823  1.00  0.00              
ATOM   4521  SD  MET A 284       3.670  14.264  38.316  1.00  0.00              
ATOM   4522  CE  MET A 284       3.346  15.876  37.607  1.00  0.00              
ATOM   4523  H   MET A 284       4.442  13.571  42.532  1.00  0.00              
ATOM   4524  HA  MET A 284       5.213  16.267  41.966  1.00  0.00              
ATOM   4525 1HB  MET A 284       2.836  14.623  41.114  1.00  0.00              
ATOM   4526 2HB  MET A 284       3.193  16.252  40.490  1.00  0.00              
ATOM   4527 1HG  MET A 284       5.316  15.459  39.580  1.00  0.00              
ATOM   4528 2HG  MET A 284       5.016  13.838  40.250  1.00  0.00              
ATOM   4529 1HE  MET A 284       2.807  15.759  36.667  1.00  0.00              
ATOM   4530 2HE  MET A 284       2.744  16.465  38.301  1.00  0.00              
ATOM   4531 3HE  MET A 284       4.291  16.388  37.422  1.00  0.00              
ATOM   4532  N   VAL A 285       2.438  15.905  43.688  1.00  0.00              
ATOM   4533  CA  VAL A 285       1.493  16.576  44.575  1.00  0.00              
ATOM   4534  C   VAL A 285       2.190  17.247  45.754  1.00  0.00              
ATOM   4535  O   VAL A 285       1.848  18.369  46.131  1.00  0.00              
ATOM   4536  CB  VAL A 285       0.440  15.591  45.116  1.00  0.00              
ATOM   4537  CG1 VAL A 285      -0.391  16.246  46.209  1.00  0.00              
ATOM   4538  CG2 VAL A 285      -0.457  15.099  43.990  1.00  0.00              
ATOM   4539  H   VAL A 285       2.353  14.910  43.540  1.00  0.00              
ATOM   4540  HA  VAL A 285       0.981  17.392  44.066  1.00  0.00              
ATOM   4541  HB  VAL A 285       0.948  14.715  45.521  1.00  0.00              
ATOM   4542 1HG1 VAL A 285      -1.130  15.535  46.580  1.00  0.00              
ATOM   4543 2HG1 VAL A 285       0.261  16.550  47.028  1.00  0.00              
ATOM   4544 3HG1 VAL A 285      -0.900  17.120  45.805  1.00  0.00              
ATOM   4545 1HG2 VAL A 285      -1.195  14.404  44.389  1.00  0.00              
ATOM   4546 2HG2 VAL A 285      -0.967  15.949  43.535  1.00  0.00              
ATOM   4547 3HG2 VAL A 285       0.147  14.593  43.237  1.00  0.00              
ATOM   4548  N   THR A 286       3.167  16.556  46.336  1.00  0.00              
ATOM   4549  CA  THR A 286       3.915  17.093  47.466  1.00  0.00              
ATOM   4550  C   THR A 286       5.008  18.065  47.020  1.00  0.00              
ATOM   4551  O   THR A 286       5.457  18.906  47.803  1.00  0.00              
ATOM   4552  CB  THR A 286       4.557  15.965  48.295  1.00  0.00              
ATOM   4553  OG1 THR A 286       5.452  15.210  47.468  1.00  0.00              
ATOM   4554  CG2 THR A 286       3.487  15.040  48.855  1.00  0.00              
ATOM   4555  H   THR A 286       3.396  15.637  45.986  1.00  0.00              
ATOM   4556  HA  THR A 286       3.249  17.668  48.109  1.00  0.00              
ATOM   4557  HB  THR A 286       5.121  16.407  49.117  1.00  0.00              
ATOM   4558  HG1 THR A 286       5.851  14.508  47.988  1.00  0.00              
ATOM   4559 1HG2 THR A 286       3.960  14.250  49.438  1.00  0.00              
ATOM   4560 2HG2 THR A 286       2.812  15.609  49.493  1.00  0.00              
ATOM   4561 3HG2 THR A 286       2.924  14.598  48.034  1.00  0.00              
ATOM   4562  N   THR A 287       5.431  17.950  45.764  1.00  0.00              
ATOM   4563  CA  THR A 287       6.470  18.823  45.228  1.00  0.00              
ATOM   4564  C   THR A 287       5.948  20.225  44.933  1.00  0.00              
ATOM   4565  O   THR A 287       6.596  21.220  45.263  1.00  0.00              
ATOM   4566  CB  THR A 287       7.081  18.239  43.941  1.00  0.00              
ATOM   4567  OG1 THR A 287       7.731  16.996  44.239  1.00  0.00              
ATOM   4568  CG2 THR A 287       8.093  19.205  43.344  1.00  0.00              
ATOM   4569  H   THR A 287       5.025  17.244  45.166  1.00  0.00              
ATOM   4570  HA  THR A 287       7.262  18.950  45.967  1.00  0.00              
ATOM   4571  HB  THR A 287       6.284  18.058  43.221  1.00  0.00              
ATOM   4572  HG1 THR A 287       8.270  17.098  45.028  1.00  0.00              
ATOM   4573 1HG2 THR A 287       8.513  18.775  42.436  1.00  0.00              
ATOM   4574 2HG2 THR A 287       7.599  20.147  43.106  1.00  0.00              
ATOM   4575 3HG2 THR A 287       8.891  19.385  44.064  1.00  0.00              
ATOM   4576  N   LEU A 288       4.778  20.302  44.309  1.00  0.00              
ATOM   4577  CA  LEU A 288       4.148  21.584  44.017  1.00  0.00              
ATOM   4578  C   LEU A 288       5.099  22.478  43.231  1.00  0.00              
ATOM   4579  O   LEU A 288       5.110  23.696  43.408  1.00  0.00              
ATOM   4580  CB  LEU A 288       3.711  22.274  45.315  1.00  0.00              
ATOM   4581  CG  LEU A 288       2.712  21.483  46.170  1.00  0.00              
ATOM   4582  CD1 LEU A 288       2.440  22.223  47.473  1.00  0.00              
ATOM   4583  CD2 LEU A 288       1.423  21.278  45.388  1.00  0.00              
ATOM   4584  H   LEU A 288       4.312  19.450  44.030  1.00  0.00              
ATOM   4585  HA  LEU A 288       3.271  21.425  43.391  1.00  0.00              
ATOM   4586 1HB  LEU A 288       4.674  22.328  45.820  1.00  0.00              
ATOM   4587 2HB  LEU A 288       3.340  23.282  45.131  1.00  0.00              
ATOM   4588  HG  LEU A 288       3.149  20.502  46.355  1.00  0.00              
ATOM   4589 1HD1 LEU A 288       1.730  21.654  48.073  1.00  0.00              
ATOM   4590 2HD1 LEU A 288       3.372  22.338  48.027  1.00  0.00              
ATOM   4591 3HD1 LEU A 288       2.024  23.205  47.254  1.00  0.00              
ATOM   4592 1HD2 LEU A 288       0.715  20.716  45.996  1.00  0.00              
ATOM   4593 2HD2 LEU A 288       0.994  22.247  45.132  1.00  0.00              
ATOM   4594 3HD2 LEU A 288       1.636  20.724  44.474  1.00  0.00              
ATOM   4595  N   CYS A 289       6.052  22.069  42.244  1.00  0.00              
ATOM   4596  CA  CYS A 289       6.819  23.093  41.544  1.00  0.00              
ATOM   4597  C   CYS A 289       6.238  23.344  40.158  1.00  0.00              
ATOM   4598  O   CYS A 289       5.317  22.652  39.727  1.00  0.00              
ATOM   4599  CB  CYS A 289       8.211  22.468  41.443  1.00  0.00              
ATOM   4600  SG  CYS A 289       9.116  22.398  43.007  1.00  0.00              
ATOM   4601  H   CYS A 289       6.209  21.097  42.018  1.00  0.00              
ATOM   4602  HA  CYS A 289       6.898  24.029  42.097  1.00  0.00              
ATOM   4603 1HB  CYS A 289       8.138  21.439  41.090  1.00  0.00              
ATOM   4604 2HB  CYS A 289       8.833  23.044  40.759  1.00  0.00              
ATOM   4605  HG  CYS A 289       9.124  23.710  43.222  1.00  0.00              
ATOM   4606  N   CYS A 290       6.784  24.338  39.465  1.00  0.00              
ATOM   4607  CA  CYS A 290       6.301  24.701  38.138  1.00  0.00              
ATOM   4608  C   CYS A 290       5.998  23.452  37.319  1.00  0.00              
ATOM   4609  O   CYS A 290       6.904  22.709  36.944  1.00  0.00              
ATOM   4610  CB  CYS A 290       7.482  25.466  37.541  1.00  0.00              
ATOM   4611  SG  CYS A 290       7.203  26.089  35.866  1.00  0.00              
ATOM   4612  H   CYS A 290       7.552  24.855  39.867  1.00  0.00              
ATOM   4613  HA  CYS A 290       5.434  25.361  38.158  1.00  0.00              
ATOM   4614 1HB  CYS A 290       7.715  26.337  38.153  1.00  0.00              
ATOM   4615 2HB  CYS A 290       8.357  24.819  37.481  1.00  0.00              
ATOM   4616  HG  CYS A 290       8.397  26.656  35.728  1.00  0.00              
TER                                                                             
# All scores below are weighted scores, not raw scores.
#BEGIN_POSE_ENERGIES_TABLE 1u19A_on_3uonA_seqstruct_fullaccre_15S_0023_0001.pdb
label fa_atr fa_rep fa_sol fa_intra_rep pro_close fa_pair hbond_sr_bb hbond_lr_bb hbond_bb_sc hbond_sc dslf_ss_dst dslf_cs_ang dslf_ss_dih dslf_ca_dih rama omega fa_dun p_aa_pp ref linear_chainbreak overlap_chainbreak total
weights 0.8 0.44 0.65 0.004 1 0.49 0.585 1.17 1.17 1.1 0.5 2 5 5 0.2 0.5 0.56 0.32 1 1.33333 1 NA
pose -1259.93 190.454 597.261 3.65419 2.43893 -8.37324 -161.071 -5.71012 -28.3049 -34.3424 -1.85551 5.6515 0.0318621 0.33085 -5.28738 28.3822 178.452 -17.0625 4.54 0 0 -510.742
PRO_p:NtermProteinFull_1 -3.25772 1.52163 1.92641 0.0512587 0.241564 0 0 0 0 0 0 0 0 0 0 0.108395 0.0827253 0 0.02 0 0 0.694262
TRP_2 -2.72902 0.912765 0.942456 0.0280738 0 0 0 0 0 0 0 0 0 0 -0.166662 0.15163 1.1679 -0.0642525 0.91 0 0 1.15289
GLN_3 -4.91622 0.990359 2.72252 0.00601309 0 -0.0081726 0 0 0 0 0 0 0 0 -0.152907 0.0641366 0.802584 -0.0103472 -0.97 0 0 -1.47204
PHE_4 -4.52715 1.09444 2.01609 0.0279608 0 0 0 0 0 0 0 0 0 0 0.189996 0.102166 0.13343 -0.190584 0.63 0 0 -0.52365
SER_5 -2.16183 0.170865 1.12599 0.00119515 0 0 0 0 -0.049843 0 0 0 0 0 -0.164559 0.0061431 0.51801 0.0744554 -0.37 0 0 -0.849573
MET_6 -3.12367 0.247307 1.27176 0.00766902 0 0 0 0 -0.049843 0 0 0 0 0 0.128525 0.0383918 0.891621 -0.00277153 -0.34 0 0 -0.931017
LEU_7 -4.94177 0.321601 1.5188 0.00746429 0 0 0 0 0 0 0 0 0 0 -0.125146 0.0127921 0.408163 -0.120877 -0.1 0 0 -3.01898
ALA_8 -3.68802 0.872377 1.49911 0.000730962 0 0 0 0 0 0 0 0 0 0 0.0937667 0.00508212 0 -0.0404919 0.16 0 0 -1.09744
ALA_9 -2.86149 0.271487 1.43775 0.00071702 0 0 0 0 0 0 0 0 0 0 -0.0936578 0.0123823 0 -0.14506 0.16 0 0 -1.21787
TYR_10 -4.68874 0.573946 2.15415 0.0256554 0 0 0 0 0 -0.560377 0 0 0 0 0.178536 0.110119 0.277484 -0.157447 0.51 0 0 -1.57667
MET_11 -6.41243 0.873393 1.82901 0.00429867 0 0 0 0 0 0 0 0 0 0 -0.129042 0.0488659 0.823898 -0.120013 -0.34 0 0 -3.42201
PHE_12 -4.51012 0.780453 1.86292 0.0269763 0 0 0 0 0 0 0 0 0 0 0.0252483 0.000635636 0.184839 -0.0873937 0.63 0 0 -1.08644
LEU_13 -3.73656 0.276749 1.74426 0.00679371 0 0 0 0 0 0 0 0 0 0 -0.0817279 0.00318159 0.329432 -0.103376 -0.1 0 0 -1.66125
LEU_14 -5.12012 0.770741 1.63065 0.00790077 0 0 0 0 0 0 0 0 0 0 -0.11002 0.0664736 0.27056 -0.10543 -0.1 0 0 -2.68924
ILE_15 -4.83262 0.569856 1.80164 0.0201373 0 0 0 0 0 0 0 0 0 0 0.0261558 0.400272 0.105013 -0.148329 0.24 0 0 -1.81787
MET_16 -3.169 0.466365 1.21191 0.00407539 0 0 0 0 0 0 0 0 0 0 -0.151594 0.0401244 0.776362 -0.110115 -0.34 0 0 -1.27187
LEU_17 -3.53537 0.798398 1.56197 0.00682936 0 0 0 0 0 0 0 0 0 0 0.111367 0.248954 0.23271 -0.0823125 -0.1 0 0 -0.757455
GLY_18 -3.41497 0.340196 1.68315 3.61982e-05 0 0 0 0 0 0 0 0 0 0 0.171398 0.214984 0 0.254921 -0.17 0 0 -0.920288
PHE_19 -4.43058 1.66419 1.48629 0.0270242 0.000679686 0 0 0 0 0 0 0 0 0 0.126806 0.00476655 0.268284 -0.149437 0.63 0 0 -0.371965
PRO_20 -4.55913 1.90465 1.86196 0.00134207 0.128116 0 0 0 0 0 0 0 0 0 -0.0303165 0.00227871 0.571587 0.177271 0.02 0 0 0.0777552
ILE_21 -4.2607 0.608328 2.0673 0.0253343 0 0 0 0 0 0 0 0 0 0 -0.015679 0.0878805 0.21276 -0.113617 0.24 0 0 -1.14839
ASN_22 -6.17472 0.3605 4.3911 0.00476672 0 -0.150387 0 0 -0.822245 0 0 0 0 0 -0.0288183 0.0555052 1.32543 0.091895 -0.89 0 0 -1.83697
PHE_23 -4.16877 0.321806 1.79658 0.0260815 0 0 0 0 0 0 0 0 0 0 0.0482751 0.041833 0.196674 -0.107036 0.63 0 0 -1.21456
LEU_24 -5.67721 0.670763 2.2648 0.00915058 0 0 0 0 0 0 0 0 0 0 -0.12774 0.116749 0.688591 -0.12153 -0.1 0 0 -2.27642
THR_25 -4.69601 0.91635 2.59977 0.0111571 0 -0.0594854 0 0 0 0 0 0 0 0 0.110601 0.084565 0.0810421 0.0963284 -0.27 0 0 -1.12568
LEU_26 -3.86005 0.563909 1.53195 0.0533463 0 0 0 0 0 0 0 0 0 0 0.0977139 0.0962922 1.43783 -0.087011 -0.1 0 0 -0.266031
TYR_27 -4.99406 0.55526 2.07187 0.0261543 0 0 0 0 0 0 0 0 0 0 0.0431637 0.218901 0.1758 -0.087439 0.51 0 0 -1.48036
VAL_28 -5.87417 0.767933 1.97489 0.0188045 0 0 0 0 0 0 0 0 0 0 -0.0149995 0.00215786 0.116666 -0.0603409 0.29 0 0 -2.77905
THR_29 -4.308 0.106916 2.41283 0.0118707 0 -0.0729454 0 0 0 -0.715814 0 0 0 0 -0.0499084 0.00567817 0.0888134 0.115835 -0.27 0 0 -2.67473
VAL_30 -3.3577 0.252371 1.73611 0.0173682 0 0 0 0 -0.780559 0 0 0 0 0 -0.0230247 0.129847 0.0949636 -0.0763742 0.29 0 0 -1.717
GLN_31 -3.53252 0.298469 1.84168 0.00560626 0 -0.0376016 0 0 0 0 0 0 0 0 -0.152708 0.00479587 1.18639 -0.118122 -0.97 0 0 -1.47401
HIS_D_32 -5.15923 0.455011 2.50519 0.00292957 0 -0.120611 0 0 0 -0.236604 0 0 0 0 -0.0266285 0.191438 1.27942 -0.0880836 0.56 0 0 -0.637167
LYS_33 -2.52567 0.532035 1.4419 0.0032787 0 0.00883679 0 0 0 0 0 0 0 0 -0.238663 0.00591758 0.727979 -0.0394213 -0.65 0 0 -0.733817
LYS_34 -1.5379 0.217296 0.799438 0.00342432 0 -0.0648382 0 0 0 0 0 0 0 0 -0.204427 0.000848056 0.716088 -0.0291032 -0.65 0 0 -0.749174
LEU_35 -5.41506 1.37777 2.19826 0.00757877 0 0 0 0 0 0 0 0 0 0 -0.137723 0.100302 0.0564527 -0.0325159 -0.1 0 0 -1.94493
ARG_36 -5.14899 0.36629 3.36569 0.00851792 0 -0.0181573 0 0 -0.780559 0 0 0 0 0 0.176805 0.013437 1.20343 -0.042217 -0.98 0 0 -1.83575
THR_37 -4.64553 0.767591 2.98098 0.00570035 0.000576663 -0.104882 0 0 -0.539831 -0.362679 0 0 0 0 -0.1262 0.137367 0.333845 -0.200201 -0.27 0 0 -2.02326
PRO_38 -4.03498 0.917458 1.17768 0.00131216 0.0208941 0 0 0 0 0 0 0 0 0 -0.0345266 0.213139 0.711825 -0.19441 0.02 0 0 -1.20161
LEU_39 -4.57556 0.960816 1.59592 0.0091407 0 0 0 0 0 0 0 0 0 0 0.102988 0.0527424 0.468611 -0.0878404 -0.1 0 0 -1.57319
ASN_40 -6.09658 0.712615 4.69204 0.00365834 0 -0.247263 0 0 -0.539831 -1.56578 0 0 0 0 -0.188387 0.0512419 1.03212 -0.0469081 -0.89 0 0 -3.08307
TYR_41 -7.81018 0.957359 2.91868 0.0368208 0 0 0 0 0 -0.620303 0 0 0 0 -0.0720791 0.185364 1.48721 0.0829387 0.51 0 0 -2.32418
ILE_42 -5.41176 0.654383 1.57231 0.023352 0 0 0 0 0 0 0 0 0 0 -0.0238811 0.0120246 1.13564 -0.0802885 0.24 0 0 -1.87823
LEU_43 -5.69025 0.726863 1.589 0.0155219 0 0 0 0 0 0 0 0 0 0 -0.147001 0.0917428 1.91312 -0.0750714 -0.1 0 0 -1.67607
LEU_44 -4.70253 0.755467 1.69687 0.00854482 0 0 0 0 0 0 0 0 0 0 -0.0713948 0.0684154 0.514276 -0.108497 -0.1 0 0 -1.93885
ASN_45 -4.37878 0.395379 3.17265 0.00612016 0 -0.131387 0 0 0 -0.815666 0 0 0 0 0.0877482 0.0413428 1.8033 0.186602 -0.89 0 0 -0.522691
LEU_46 -5.29079 1.04214 2.2452 0.0076613 0 0 0 0 0 0 0 0 0 0 -0.0297771 0.000182284 0.506851 -0.0966116 -0.1 0 0 -1.71514
ALA_47 -3.87868 0.32388 1.97972 0.000745464 0 0 0 0 0 0 0 0 0 0 -0.131228 0.0227342 0 -0.152307 0.16 0 0 -1.67514
VAL_48 -4.16864 0.47452 1.60076 0.0149997 0 0 0 0 0 0 0 0 0 0 0.0968556 0.0072404 0.0307248 -0.0502022 0.29 0 0 -1.70373
ALA_49 -3.57303 0.207501 1.67914 0.000736064 0 0 0 0 0 0 0 0 0 0 -0.138784 0.000624419 0 -0.15149 0.16 0 0 -1.8153
ASP_50 -6.44903 0.888844 4.5609 0.0031617 0 -0.229915 0 0 0 -0.788325 0 0 0 0 -0.134948 0.127584 0.337818 0.0276034 -0.67 0 0 -2.32631
LEU_51 -5.43322 0.404948 2.00556 0.00860543 0 0 0 0 0 0 0 0 0 0 -0.0451038 0.0076907 0.482978 -0.0964987 -0.1 0 0 -2.76504
PHE_52 -4.21222 0.353945 1.63983 0.0367644 0 0 0 0 0 0 0 0 0 0 -0.0364319 0.0485288 1.29522 0.0367038 0.63 0 0 -0.207657
MET_53 -5.60769 0.56108 2.44236 0.00390068 0 0 0 0 0 0 0 0 0 0 0.0545612 0.0165327 1.02706 -0.033395 -0.34 0 0 -1.87559
VAL_54 -5.26167 0.781521 1.60517 0.0192351 0 0 0 0 0 0 0 0 0 0 -0.0416447 0.0722039 0.0595293 0.0454889 0.29 0 0 -2.43016
PHE_55 -2.47881 0.10354 1.23201 0.0264182 0 0 0 0 -0.605302 0 0 0 0 0 0.019449 0.303672 0.18637 -0.0702069 0.63 0 0 -0.652855
GLY_56 -2.89874 0.203942 1.84216 4.42179e-05 0 0 0 0 0 0 0 0 0 0 1.1242 0.252338 0 -0.144451 -0.17 0 0 0.209485
GLY_57 -2.73645 0.444902 2.08768 4.33492e-05 0 0 0 0 0 0 0 0 0 0 0.256518 0.198155 0 0.259064 -0.17 0 0 0.339919
PHE_58 -7.57861 1.93523 1.99017 0.0277605 0 0 0 0 0 0 0 0 0 0 0.248187 0.0144483 2.65341 -0.159961 0.63 0 0 -0.239367
THR_59 -3.84059 0.259451 2.06516 0.00898353 0 0.000503994 0 0 -0.605302 0 0 0 0 0 0.139042 0.670712 0.141305 0.0994176 -0.27 0 0 -1.33131
THR_60 -4.98916 0.400939 2.95699 0.00461865 0 -0.105293 0 0 0 -0.787659 0 0 0 0 0.0154699 0.000254142 0.949497 0.0316068 -0.27 0 0 -1.79273
THR_61 -5.24641 0.771892 3.58328 0.0104372 0 -0.0632873 0 0 -1.23298 -0.58005 0 0 0 0 -0.0666834 0.0242596 0.150799 0.0947619 -0.27 0 0 -2.82398
LEU_62 -5.5935 1.01281 1.6409 0.00943129 0 0 0 0 0 0 0 0 0 0 0.125957 0.0246839 0.36087 -0.0887963 -0.1 0 0 -2.60765
TYR_63 -4.88755 0.385267 1.91734 0.0380262 0 0 0 0 0 0 0 0 0 0 -0.0384965 0.0379858 1.51161 0.0201284 0.51 0 0 -0.505701
THR_64 -4.67213 0.607074 2.71596 0.0116171 0 -0.13127 0 0 0 0 0 0 0 0 0.129383 0.0437012 0.0541564 0.0956168 -0.27 0 0 -1.41589
SER_65 -3.06783 0.187731 2.13626 0.000921538 0 -0.143267 0 0 0 -0.769737 0 0 0 0 -0.201209 0.000347188 0.613732 -0.00470215 -0.37 0 0 -1.61775
LEU_66 -5.22141 0.613436 1.59579 0.00872693 0 0 0 0 0 0 0 0 0 0 -0.0434836 0.287533 0.487829 -0.107324 -0.1 0 0 -2.4789
HIS_D_67 -2.94404 0.225234 1.29504 0.00231605 0 -0.000208707 0 0 0 0 0 0 0 0 -0.0581361 0.00214753 0.652148 -0.0743196 0.56 0 0 -0.339828
GLY_68 -1.6104 0.10278 0.779049 1.75309e-06 0 0 0 0 0 0 0 0 0 0 -0.392405 0.000555822 0 -0.800043 -0.17 0 0 -2.09046
TYR_69 -2.79487 0.278855 1.12497 0.0232729 0 0 0 0 0 0 0 0 0 0 -0.0669423 0.109372 0.166506 -0.223878 0.51 0 0 -0.872709
PHE_70 -5.11141 1.13014 1.4202 0.0256888 0 0 0 0 0 0 0 0 0 0 0.00872898 0.115213 0.153569 -0.310762 0.63 0 0 -1.93863
VAL_71 -1.53443 0.139048 0.412938 0.0124846 0 0 0 0 0 0 0 0 0 0 -0.017997 4.34126e-05 0.223553 0.285594 0.29 0 0 -0.188762
PHE_72 -4.0556 1.11175 1.08687 0.0235463 0 0 0 0 0 0 0 0 0 0 -0.101357 0.2128 0.462188 0.0714176 0.63 0 0 -0.558386
GLY_73 -2.29242 0.474571 1.24869 0.000157525 0.00170705 0 0 0 0 0 0 0 0 0 0.0675557 0.14694 0 -0.755296 -0.17 0 0 -1.2781
PRO_74 -3.88336 0.50214 1.61183 0.00143772 0.00746238 0 0 0 0 0 0 0 0 0 -0.0686742 0.306921 0.533028 -0.0498711 0.02 0 0 -1.01909
THR_75 -2.82833 0.233867 1.48964 0.0121518 0 -0.0623355 0 0 0 0 0 0 0 0 -0.0738753 0.0804216 0.132158 0.110512 -0.27 0 0 -1.17579
GLY_76 -3.15376 0.467891 1.56997 2.37112e-05 0 0 0 0 0 0 0 0 0 0 0.116826 0.0347979 0 0.273907 -0.17 0 0 -0.860344
CYD_77 -4.94512 0.579652 2.55401 0.00162636 0 0 0 0 0 0 -0.927753 2.82575 0.0159311 0.165425 -0.0254895 0.0763298 1.28326 0.149467 1.7 0 0 3.45309
ASN_78 -6.27721 0.749624 4.86963 0.00417952 0 -0.205405 0 0 -0.73122 0 0 0 0 0 0.202363 0.280127 1.56972 0.263395 -0.89 0 0 -0.164798
LEU_79 -4.46888 0.339962 1.77481 0.00693046 0 0 0 0 0 0 0 0 0 0 -0.0259183 0.0992528 0.339129 -0.103721 -0.1 0 0 -2.13844
GLU_80 -4.90525 0.549709 2.9635 0.00490094 0 -0.0496003 0 0 0 -0.787659 0 0 0 0 -0.220477 0.223139 1.57569 -0.142024 -0.81 0 0 -1.59808
GLY_81 -3.21211 0.464185 1.76056 3.26484e-05 0 0 0 0 0 0 0 0 0 0 0.17282 0.0793773 0 0.269936 -0.17 0 0 -0.635195
PHE_82 -6.8857 0.689037 1.97479 0.100902 0 0 0 0 0 0 0 0 0 0 0.0692465 0.250288 2.4203 -0.104618 0.63 0 0 -0.855752
PHE_83 -5.25645 0.398614 1.87533 0.0348799 0 0 0 0 0 0 0 0 0 0 -0.00904635 0.0167243 1.40038 -0.0152821 0.63 0 0 -0.924844
ALA_84 -3.29997 0.281396 1.71637 0.000737165 0 0 0 0 0 0 0 0 0 0 -0.0538737 0.0901193 0 -0.10204 0.16 0 0 -1.20726
THR_85 -3.87216 0.356968 2.31555 0.00498232 0 0.00630082 0 0 0 0 0 0 0 0 -0.155385 0.439151 0.189171 0.0647788 -0.27 0 0 -0.920646
LEU_86 -5.36893 0.883496 1.7653 0.00978446 0 0 0 0 0 0 0 0 0 0 -0.0713599 0.0629075 0.527421 -0.110113 -0.1 0 0 -2.40149
GLY_87 -2.75231 0.194296 1.38409 3.31905e-05 0 0 0 0 0 0 0 0 0 0 0.182529 0.000626292 0 0.264205 -0.17 0 0 -0.896526
GLY_88 -3.15157 0.260459 1.47019 2.85031e-05 0 0 0 0 0 0 0 0 0 0 0.128698 0.0157246 0 0.273968 -0.17 0 0 -1.1725
GLU_89 -7.76357 0.986914 4.82408 0.00675707 0 -0.0346453 0 0 0 0 0 0 0 0 -0.183356 0.0167941 1.03305 -0.111889 -0.81 0 0 -2.03587
ILE_90 -5.53047 0.629252 2.63284 0.0202587 0 0 0 0 0 0 0 0 0 0 -0.0278528 0.0286905 0.126495 -0.0653569 0.24 0 0 -1.94614
ALA_91 -3.90398 0.55129 1.73556 0.000745446 0 0 0 0 0 0 0 0 0 0 0.0400297 0.0365465 0 -0.0782294 0.16 0 0 -1.45804
LEU_92 -5.95755 0.906327 1.70802 0.00964494 0 0 0 0 0 0 0 0 0 0 -0.0935019 0.0268274 0.584206 -0.112949 -0.1 0 0 -3.02897
TRP_93 -8.61337 0.90157 3.556 0.0378564 0 0 0 0 -0.786453 0 0 0 0 0 -0.202191 0.338288 1.46879 0.0287138 0.91 0 0 -2.36079
SER_94 -4.77633 0.334914 3.05099 0.000778761 0 -0.124182 0 0 0 -1.58427 0 0 0 0 -0.152556 0.13402 0.538977 0.0649009 -0.37 0 0 -2.88276
LEU_95 -5.61807 0.638765 1.49982 0.00670588 0 0 0 0 0 0 0 0 0 0 -0.13697 0.173143 0.46938 -0.109507 -0.1 0 0 -3.17673
VAL_96 -4.93473 0.932987 1.72184 0.0163993 0 0 0 0 0 0 0 0 0 0 0.0436634 0.0853796 0.0601256 -0.032172 0.29 0 0 -1.81651
VAL_97 -3.88424 0.256787 1.58871 0.0167555 0 0 0 0 0 0 0 0 0 0 0.00637404 0.000587084 0.0522989 0.0525714 0.29 0 0 -1.62015
LEU_98 -5.55852 0.832029 1.55417 0.0098646 0 0 0 0 0 0 0 0 0 0 -0.108336 0.0446544 0.715573 -0.116163 -0.1 0 0 -2.72673
ALA_99 -3.93263 0.203418 1.57959 0.000757458 0 0 0 0 0 0 0 0 0 0 -0.227638 0.179276 0 -0.165744 0.16 0 0 -2.20298
ILE_100 -4.39624 0.404994 1.8219 0.0221922 0 0 0 0 0 0 0 0 0 0 -0.0578385 0.136254 0.14529 -0.0338637 0.24 0 0 -1.71731
GLU_101 -5.59886 0.574189 3.57567 0.0189254 0 -0.271907 0 0 0 -1.53081 0 0 0 0 -0.178563 0.106142 2.81263 -0.101067 -0.81 0 0 -1.40365
ARG_102 -7.73647 1.0087 5.1879 0.0149262 0 -0.224344 0 0 0 -2.20172 0 0 0 0 -0.0880692 0.0142897 3.80426 -0.049008 -0.98 0 0 -1.24953
TYR_103 -4.87977 0.69018 2.04531 0.0277764 0 0 0 0 0 0 0 0 0 0 0.101637 0.229962 0.398699 -0.108726 0.51 0 0 -0.984936
VAL_104 -5.06508 0.900696 1.82389 0.0167881 0 0 0 0 0 0 0 0 0 0 0.00602708 0.00517275 0.0215989 -0.0778051 0.29 0 0 -2.07871
VAL_105 -4.21003 0.584215 2.6296 0.0175764 0 0 0 0 0 0 0 0 0 0 0.0581823 0.294434 0.154121 -0.00386205 0.29 0 0 -0.185762
VAL_106 -3.70415 0.447446 1.88314 0.0190004 0 0 0 0 -0.530873 0 0 0 0 0 -0.0401914 0.0649908 0.123209 -0.0266468 0.29 0 0 -1.47408
CYS_107 -3.19283 0.435728 1.70632 0.00161069 0 0 0 0 0 0 0 0 0 0 0.0555894 0.0273512 0.0520959 0.0606064 1.7 0 0 0.846476
LYS_108 -3.40829 1.01681 1.97976 0.0043543 4.39823e-05 0.0211308 0 0 0 0 0 0 0 0 0.236006 0.00265008 0.773687 0.0231147 -0.65 0 0 -0.000733296
PRO_109 -3.17135 0.489241 1.86994 0.000839018 0.0223656 0 0 0 0 0 0 0 0 0 -0.0948632 0.0178647 0.347714 -0.371949 0.02 0 0 -0.870198
MET_110 -2.76624 0.587512 1.0547 0.00433519 0 0 0 0 0 0 0 0 0 0 -0.191385 0.0540798 0.696212 -0.0397735 -0.34 0 0 -0.940559
SER_111 -3.04451 1.01617 1.68672 0.000778694 0 -0.0117749 0 0 0 0 0 0 0 0 -0.0716694 0.0517994 0.663272 -0.0781134 -0.37 0 0 -0.157327
ASN_112 -5.19793 1.10487 3.32538 0.0235182 0 -0.0244023 0 0 0 0 0 0 0 0 -0.108652 0.211406 1.1325 -0.128895 -0.89 0 0 -0.552206
PHE_113 -3.94825 1.13911 1.89133 0.0357865 0 0 0 0 0 0 0 0 0 0 -0.0309056 0.00128543 1.07749 0.201181 0.63 0 0 0.997028
ARG_114 -2.27454 0.469341 1.13158 0.00735214 0 -0.00921752 0 0 0 0 0 0 0 0 -0.178535 0.00171798 0.958926 0.00319975 -0.98 0 0 -0.87018
PHE_115 -5.3515 0.771996 1.29102 0.0251832 0 0 0 0 0 0 0 0 0 0 -0.14558 0.0426709 1.01705 -0.210319 0.63 0 0 -1.92948
GLY_116 -2.04346 0.326418 1.03094 0.000259586 0 0 0 0 0 0 0 0 0 0 0.142523 0.00760814 0 -0.80105 -0.17 0 0 -1.50676
GLU_117 -4.22291 0.606772 2.08836 0.00319841 0 0.00882641 0 0 0 -0.620303 0 0 0 0 0.130393 0.0733287 1.37999 -0.0838088 -0.81 0 0 -1.44615
ASN_118 -2.7435 0.256099 1.46884 0.00417896 0 -0.00477452 0 0 0 0 0 0 0 0 -0.0289661 0.0820767 0.327216 0.0895558 -0.89 0 0 -1.43928
HIS_D_119 -5.41468 0.640809 2.27219 0.00488012 0 0 0 0 0 0 0 0 0 0 0.00171896 0.000305541 0.672401 0.0408022 0.56 0 0 -1.22158
ALA_120 -3.59859 0.477702 1.4959 0.000738828 0 0 0 0 0 0 0 0 0 0 -0.169473 0.092369 0 -0.154609 0.16 0 0 -1.69596
ILE_121 -4.15187 0.322185 1.77513 0.0248271 0 0 0 0 0 0 0 0 0 0 0.0264937 0.151402 0.128861 -0.0408572 0.24 0 0 -1.52383
MET_122 -4.50716 0.458886 1.86079 0.00281337 0 0 0 0 0 0 0 0 0 0 -0.12673 0.0844218 1.1813 -0.108893 -0.34 0 0 -1.49458
GLY_123 -3.34016 0.344525 1.64861 2.66092e-05 0 0 0 0 0 0 0 0 0 0 0.153862 0.0152943 0 0.263415 -0.17 0 0 -1.08442
VAL_124 -4.32111 0.603852 2.4775 0.0153348 0 0 0 0 0 0 0 0 0 0 0.0280858 0.00519233 0.0965415 -0.0181832 0.29 0 0 -0.822783
ALA_125 -3.39247 0.222417 1.509 0.000729858 0 0 0 0 0 0 0 0 0 0 -0.175931 0.00188804 0 -0.162446 0.16 0 0 -1.83682
PHE_126 -4.82221 0.560923 2.06148 0.0340065 0 0 0 0 0 0 0 0 0 0 -0.0124782 0.00073065 1.35587 -0.0230577 0.63 0 0 -0.214741
THR_127 -4.81239 0.604197 2.85525 0.00356598 0 -0.0755261 0 0 0 -0.768603 0 0 0 0 -0.112222 0.161956 0.490836 0.115492 -0.27 0 0 -1.80744
TRP_128 -4.73254 0.39464 1.93308 0.0375505 0 0 0 0 0 0 0 0 0 0 0.197109 0.092681 1.46779 -0.0703322 0.91 0 0 0.229979
VAL_129 -3.2649 0.138739 1.45154 0.0162346 0 0 0 0 0 0 0 0 0 0 -0.0282357 0.00317323 0.0311409 -0.0339177 0.29 0 0 -1.39623
MET_130 -3.7426 0.448176 1.7607 0.00344867 0 0 0 0 0 0 0 0 0 0 -0.0155575 0.0135825 0.970383 -0.0466103 -0.34 0 0 -0.948474
ALA_131 -5.1538 1.27171 2.18821 0.000691717 0 0 0 0 0 0 0 0 0 0 -0.0149858 0.0113254 0 -0.106239 0.16 0 0 -1.64309
LEU_132 -4.35763 0.739613 1.77026 0.0262524 0 0 0 0 0 0 0 0 0 0 0.200141 0.000158731 1.33281 -0.0841195 -0.1 0 0 -0.47251
ALA_133 -2.37219 0.191512 1.18375 0.000774045 0 0 0 0 0 0 0 0 0 0 -0.174145 0.00109471 0 -0.171343 0.16 0 0 -1.18055
CYS_134 -3.93127 0.659653 2.2419 0.00158088 0 0 0 0 -0.446755 0 0 0 0 0 -0.166909 0.347659 0.191114 -0.0313843 1.7 0 0 0.565589
ALA_135 -4.17437 1.06917 1.84436 0.000776754 0 0 0 0 0 0 0 0 0 0 0.00364736 0.0563872 0 0.0107025 0.16 0 0 -1.02933
ALA_136 -3.55433 0.978372 1.24879 0.000799507 0.0106804 0 0 0 0 0 0 0 0 0 -0.0128724 0.460368 0 -0.0324301 0.16 0 0 -0.740624
PRO_137 -2.76899 2.23713 1.15924 0.000749834 0.280502 0 0 0 -0.271011 0 0 0 0 0 0.0650278 0.043397 0.180474 0.0416225 0.02 0 0 0.988142
PRO_138 -3.60093 2.26426 1.18099 0.000777821 0.251529 0 0 0 0 0 0 0 0 0 -0.0474003 1.08675 0.205448 -0.228902 0.02 0 0 1.13252
LEU_139 -4.88242 0.50056 2.50221 0.00768748 0 0 0 0 0 0 0 0 0 0 0.57146 4.55536e-07 0.256233 0.00897584 -0.1 0 0 -1.13529
VAL_140 -3.03401 0.178018 1.45864 0.0125197 0 0 0 0 0 0 0 0 0 0 -0.0810559 0.0442461 0.016209 -0.0402254 0.29 0 0 -1.15566
GLY_141 -2.14136 0.228247 1.44744 7.40439e-06 0 0 0 0 -1.08744 0 0 0 0 0 -0.278202 0.00906186 0 -0.804957 -0.17 0 0 -2.7972
TRP_142 -7.37231 0.863556 3.96168 0.0247996 0 0 0 0 -0.271011 0 0 0 0 0 0.194652 0.0494272 1.67853 -0.0964558 0.91 0 0 -0.0571309
SER_143 -4.9076 1.10459 3.4414 0.000887103 0 -0.08475 0 0 -0.877291 0 0 0 0 0 -0.254798 0.119078 0.651244 0.0274916 -0.37 0 0 -1.14975
ARG_144 -6.34347 1.01199 3.57556 0.0109678 0 -0.214022 0 0 -1.23351 0 0 0 0 0 0.0784087 0.224533 1.537 -0.00534498 -0.98 0 0 -2.3379
TYR_145 -4.77336 0.744674 1.04886 0.0306856 0 0 0 0 0 0 0 0 0 0 -0.109134 0.242865 1.56788 0.0283365 0.51 0 0 -0.709188
ILE_146 -3.52377 1.27324 0.956435 0.0248623 0.00247678 0 0 0 0 0 0 0 0 0 0.0286335 6.06479e-05 1.12041 -0.111375 0.24 0 0 0.0109789
PRO_147 -4.66806 1.6461 1.66747 0.00189067 0.480462 0 0 0 0 0 0 0 0 0 -0.163701 0.00571492 0.118677 -0.477895 0.02 0 0 -1.36934
GLU_148 -3.35185 0.625081 2.29403 0.00535367 0 -0.113781 0 0 0 -0.698055 0 0 0 0 -0.260544 1.56303 1.09799 0.0370532 -0.81 0 0 0.388313
GLY_149 -2.45699 0.467335 1.22756 0.000150507 0 0 0 0 0 0 0 0 0 0 0.034274 0.00809927 0 -0.78422 -0.17 0 0 -1.67379
MET_150 -5.75874 0.745353 2.5383 0.00284351 0 0 0 0 -0.425835 0 0 0 0 0 0.329074 0.212445 2.17319 -0.0335135 -0.34 0 0 -0.556888
GLN_151 -4.74968 0.545762 4.01955 0.00647289 0 -0.0813188 0 0 -1.62096 -0.783836 0 0 0 0 -0.209408 0.373819 1.82139 -0.11708 -0.97 0 0 -1.76529
CYS_152 -4.27544 1.43533 2.43021 0.00184186 0 0 0 0 0 0 0 0 0 0 -0.160733 0.21763 0.470537 0.0882744 1.7 0 0 1.90764
SER_153 -2.78509 0.316659 1.72984 0.00228556 0 0 0 0 -0.380915 -0.767533 0 0 0 0 0.201836 0.0813383 0.727112 0.112054 -0.37 0 0 -1.13241
CYD_154 -3.46611 1.27144 1.77782 0.00132457 0 0 0 0 0 0 -0.927753 2.82575 0.0159311 0.165425 -0.118124 0.0463427 0.327496 -0.116788 1.7 0 0 3.50276
GLY_155 -2.80718 0.603486 1.58093 1.76627e-06 0 0 0 0 -0.773756 0 0 0 0 0 -0.33935 0.19143 0 -0.78726 -0.17 0 0 -2.5017
ILE_156 -4.50981 0.702314 1.67638 0.0182066 0 0 0 0 0 0 0 0 0 0 -0.00139942 0.0120952 0.326116 0.250153 0.24 0 0 -1.28594
ASP_157 -3.74877 0.485686 2.42376 0.00325233 0 -0.0556955 0 0 0 0 0 0 0 0 -0.130365 0.0415441 0.935152 -0.108123 -0.67 0 0 -0.82356
TYR_158 -4.18438 0.628901 1.80253 0.0316875 0 0 0 0 -0.124479 0 0 0 0 0 0.0530644 0.0812639 0.757476 -0.171047 0.51 0 0 -0.614981
TYR_159 -4.5323 0.263585 2.17596 0.026737 0 0 0 0 -0.530931 0 0 0 0 0 -0.214576 0.325812 0.517806 0.00869435 0.51 0 0 -1.44921
THR_160 -4.06872 0.573905 2.59998 0.00871336 0.0010352 -0.233536 0 0 0 -0.56504 0 0 0 0 -0.0783466 0.0344864 0.0365533 0.103415 -0.27 0 0 -1.85756
PRO_161 -2.53507 0.578955 0.824746 0.000907709 0.133298 0 0 0 0 0 0 0 0 0 -0.221162 0.100868 0.149639 -0.549877 0.02 0 0 -1.4977
HIS_D_162 -1.60783 0.174941 0.817917 0.00442153 0 0 0 0 0 0 0 0 0 0 -0.1146 0.00407852 0.380528 -0.411324 0.56 0 0 -0.191869
GLU_163 -4.7614 0.483368 3.03052 0.010421 0 -0.118203 0 0 -0.85783 0 0 0 0 0 0.0225137 0.00782342 1.90792 0.116788 -0.81 0 0 -0.968083
GLU_164 -1.05124 0.0562344 0.713428 0.00545245 0 -0.0508642 0 0 -0.0110152 0 0 0 0 0 -0.116091 0.053154 0.790442 -0.128465 -0.81 0 0 -0.548965
THR_165 -3.28352 0.518672 1.82827 0.00984694 0 -0.114383 0 0 -0.315883 0 0 0 0 0 -0.0459188 0.0322054 0.0581189 -0.0602943 -0.27 0 0 -1.64289
ASN_166 -4.62797 0.871839 3.50525 0.010118 0 -0.182197 0 0 -0.585576 -0.433179 0 0 0 0 -0.112725 0.0264682 1.14666 0.0683431 -0.89 0 0 -1.20297
ASN_167 -5.01782 0.554441 4.06452 0.00396648 0 -0.235798 0 0 -0.898235 -0.56504 0 0 0 0 0.0955738 0.14892 0.494243 0.161798 -0.89 0 0 -2.08343
GLU_168 -6.22031 0.968993 4.06299 0.00621544 0 -0.172701 0 0 -0.585576 -1.00519 0 0 0 0 -0.206747 0.0002001 1.22671 -0.111292 -0.81 0 0 -2.8467
SER_169 -5.30273 0.846061 2.86227 0.00141242 0 -0.111896 0 0 0 0 0 0 0 0 -0.235856 0.641236 0.305743 -0.0540002 -0.37 0 0 -1.41776
PHE_170 -6.88705 0.6893 2.40424 0.023746 0 0 0 0 0 0 0 0 0 0 -0.0234723 0.127895 1.40691 0.000712086 0.63 0 0 -1.62771
VAL_171 -4.53153 0.521648 1.73291 0.0165155 0 0 0 0 0 0 0 0 0 0 -0.0139038 0.0998365 0.0442755 0.00440638 0.29 0 0 -1.83584
ILE_172 -5.0878 0.8849 1.73207 0.0255307 0 0 0 0 0 0 0 0 0 0 0.0717537 0.00470694 1.1603 -0.0404376 0.24 0 0 -1.00898
TYR_173 -5.14846 0.542813 2.18445 0.0323578 0 0 0 0 0 0 0 0 0 0 -0.0559492 0.0757048 1.50516 0.0431761 0.51 0 0 -0.310752
MET_174 -5.27647 0.636902 2.07465 0.00704875 0 0 0 0 0 0 0 0 0 0 0.0986716 0.0617798 1.13225 -0.0258794 -0.34 0 0 -1.63105
PHE_175 -6.56261 0.662227 1.88824 0.0230555 0 0 0 0 0 0 0 0 0 0 -0.0704111 0.011103 1.01236 0.0558306 0.63 0 0 -2.35021
VAL_176 -3.99523 0.505856 1.65985 0.0183718 0 0 0 0 0 0 0 0 0 0 0.0496546 0.0529605 0.144233 -0.0256439 0.29 0 0 -1.29994
VAL_177 -3.42263 0.235271 1.45704 0.0162493 0 0 0 0 0 0 0 0 0 0 -0.0223574 0.430039 0.0552839 -0.066735 0.29 0 0 -1.02785
HIS_178 -7.1034 1.10232 3.74748 0.00367166 0 -0.0438631 0 0 -1.23321 0 0 0 0 0 -0.0311406 0.131235 2.72587 -0.0653732 0.56 0 0 -0.20641
PHE_179 -6.34616 0.795509 1.44741 0.0260641 0 0 0 0 0 0 0 0 0 0 0.550889 0.277734 0.886068 -0.0403725 0.63 0 0 -1.77286
ILE_180 -4.32583 0.505986 1.47959 0.0259473 0 0 0 0 0 0 0 0 0 0 0.0821402 0.00398901 1.09341 -0.123635 0.24 0 0 -1.0184
ILE_181 -3.79624 0.899424 1.53308 0.0248765 0.00451499 0 0 0 0 0 0 0 0 0 0.0992034 0.00133754 0.155181 -0.0876119 0.24 0 0 -0.926225
PRO_182 -5.11892 1.10996 1.61764 0.00134935 0.0107479 0 0 0 0 0 0 0 0 0 -0.080293 0.424023 0.479292 -0.0452502 0.02 0 0 -1.58145
LEU_183 -4.50941 0.663335 1.57483 0.125929 0 0 0 0 0 0 0 0 0 0 0.033075 0.00129159 1.66927 -0.0871392 -0.1 0 0 -0.628825
ILE_184 -3.78638 0.337349 1.70834 0.0210383 0 0 0 0 0 0 0 0 0 0 -0.0156585 0.00697581 0.145298 -0.00296478 0.24 0 0 -1.34601
VAL_185 -3.78455 0.374637 1.65015 0.0173736 0 0 0 0 0 0 0 0 0 0 0.0100638 0.0138374 0.0405351 -0.0116687 0.29 0 0 -1.39962
ILE_186 -5.7494 0.612223 1.66362 0.0210548 0 0 0 0 0 0 0 0 0 0 -0.0448798 0.0776077 0.128304 -0.0395138 0.24 0 0 -3.09098
PHE_187 -3.29002 0.320244 1.55555 0.0266167 0 0 0 0 0 0 0 0 0 0 0.0253685 0.0767926 0.156345 -0.0877918 0.63 0 0 -0.586892
PHE_188 -4.13926 0.302421 2.06977 0.0281012 0 0 0 0 0 0 0 0 0 0 0.0148753 0.00518224 0.198966 -0.0703498 0.63 0 0 -0.960292
CYS_189 -4.49066 0.360178 2.09628 0.00165543 0 0 0 0 0 0 0 0 0 0 -0.0434754 0.00894834 0.19985 0.177931 1.7 0 0 0.0107135
TYR_190 -6.79962 0.951294 2.62133 0.0355527 0 0 0 0 0 0 0 0 0 0 -0.119902 0.0827595 1.36309 0.103943 0.51 0 0 -1.25156
GLY_191 -3.33584 0.337732 1.66287 2.28597e-05 0 0 0 0 0 0 0 0 0 0 0.184505 0.00168076 0 0.258401 -0.17 0 0 -1.06063
GLN_192 -5.51501 0.483725 2.76358 0.00510267 0 0.00855041 0 0 0 0 0 0 0 0 -0.171153 0.0583357 1.27079 -0.128884 -0.97 0 0 -2.19497
LEU_193 -5.22917 1.07367 1.8775 0.00836974 0 0 0 0 0 0 0 0 0 0 -0.0514666 0.0126832 0.466081 -0.0970345 -0.1 0 0 -2.03938
VAL_194 -3.79858 0.444668 1.77291 0.0159032 0 0 0 0 0 0 0 0 0 0 -0.00116496 0.000494811 0.0504452 -0.00570055 0.29 0 0 -1.23103
PHE_195 -5.04304 0.337321 2.52617 0.0354677 0 0 0 0 0 0 0 0 0 0 -0.0106218 0.112469 1.38024 0.0033017 0.63 0 0 -0.0286991
THR_196 -3.58011 0.44097 2.10994 0.0111471 0 0.0189119 0 0 0 0 0 0 0 0 -0.0330887 0.0169104 0.110735 0.0689113 -0.27 0 0 -1.10567
VAL_197 -3.30278 1.07176 1.48319 0.0315257 0 0 0 0 0 0 0 0 0 0 -0.0367201 0.378459 0.892887 0.141165 0.29 0 0 0.949477
LYS_198 -2.89825 0.36516 1.54304 0.00343856 0 0 0 0 0 0 0 0 0 0 0.0558378 0.243584 1.06675 -0.0575482 -0.65 0 0 -0.32799
GLU_199 -2.28792 0.848845 1.20122 0.0068592 0 0 0 0 0 0 0 0 0 0 0.841919 0.00843228 0.707754 0.037416 -0.81 0 0 0.554522
ALA_200 -3.45165 0.71769 1.95007 0.000705691 0 0 0 0 0 0 0 0 0 0 -0.183221 0.000602193 0 -0.170884 0.16 0 0 -0.976691
ALA_201 -2.60892 0.756004 1.40457 0.000792875 0 0 0 0 0 0 0 0 0 0 -0.069407 0.0225031 0 -0.134175 0.16 0 0 -0.468636
ALA_202 -2.38199 0.47896 1.43108 0.000708299 0 0 0 0 -0.328263 0 0 0 0 0 -0.161254 0.0163081 0 -0.170708 0.16 0 0 -0.955163
[truncated: 11,460 more chars]
