# Supplementary material for: Assessment and Challenges of Ligand Docking into Comparative Models of G-Protein Coupled Receptors
Source: PLoS One. 2013 Jul 2;8(7):e67302. doi: 10.1371/journal.pone.0067302 (PMC3699586; doi:10.1371/journal.pone.0067302)
Supplement: File S2 — Files for protocol capture. The input files necessary to carry out the steps outlined in the protocol capture in File S1 as well as the output files relating to the results found in the manuscript are provided in this attachment. (ZIP) [file pone.0067302.s015.zip › FileS2_GPCR_model_dock/rosetta_inputs/2rh1A_clean.pdb]

ATOM      1  N   ASP A   1     -52.822  -1.611  23.137  1.00 98.48           N
ATOM      2  CA  ASP A   1     -51.922  -2.262  22.148  1.00 98.06           C
ATOM      3  C   ASP A   1     -52.178  -1.713  20.742  1.00 97.74           C
ATOM      4  O   ASP A   1     -51.291  -1.100  20.143  1.00 96.54           O
ATOM      5  CB  ASP A   1     -52.106  -3.786  22.184  1.00 97.64           C
ATOM      6  N   GLU A   2     -53.394  -1.944  20.236  1.00 98.37           N
ATOM      7  CA  GLU A   2     -53.821  -1.515  18.887  1.00 98.17           C
ATOM      8  C   GLU A   2     -54.424  -0.104  18.879  1.00 98.57           C
ATOM      9  O   GLU A   2     -54.197   0.649  17.943  1.00 99.79           O
ATOM     10  CB  GLU A   2     -54.840  -2.498  18.305  1.00 99.00           C
ATOM     11  CG  GLU A   2     -54.377  -3.969  18.286  1.00 99.46           C
ATOM     12  CD  GLU A   2     -55.432  -4.928  17.733  1.00 98.77           C
ATOM     13  OE1 GLU A   2     -56.228  -4.527  16.853  1.00 97.60           O
ATOM     14  OE2 GLU A   2     -55.463  -6.092  18.185  1.00 99.75           O
ATOM     15  N   VAL A   3     -55.190   0.248  19.918  1.00 97.89           N
ATOM     16  CA  VAL A   3     -55.757   1.618  20.079  1.00 96.48           C
ATOM     17  C   VAL A   3     -54.643   2.678  20.185  1.00 95.12           C
ATOM     18  O   VAL A   3     -54.838   3.837  19.803  1.00 93.37           O
ATOM     19  CB  VAL A   3     -56.729   1.697  21.306  1.00 96.71           C
ATOM     20  CG1 VAL A   3     -57.185   3.135  21.580  1.00 96.80           C
ATOM     21  CG2 VAL A   3     -57.948   0.806  21.077  1.00 96.80           C
ATOM     22  N   TRP A   4     -53.486   2.259  20.709  1.00 95.21           N
ATOM     23  CA  TRP A   4     -52.267   3.063  20.735  1.00 94.60           C
ATOM     24  C   TRP A   4     -51.837   3.491  19.319  1.00 93.60           C
ATOM     25  O   TRP A   4     -51.335   4.603  19.140  1.00 91.48           O
ATOM     26  CB  TRP A   4     -51.129   2.273  21.427  1.00 96.93           C
ATOM     27  CG  TRP A   4     -49.770   2.899  21.304  1.00 98.27           C
ATOM     28  CD1 TRP A   4     -49.169   3.734  22.197  1.00100.48           C
ATOM     29  CD2 TRP A   4     -48.844   2.737  20.216  1.00100.89           C
ATOM     30  CE2 TRP A   4     -47.700   3.507  20.523  1.00102.25           C
ATOM     31  CE3 TRP A   4     -48.874   2.013  19.010  1.00100.84           C
ATOM     32  CZ2 TRP A   4     -46.587   3.578  19.667  1.00101.34           C
ATOM     33  CZ3 TRP A   4     -47.771   2.082  18.158  1.00100.68           C
ATOM     34  CH2 TRP A   4     -46.640   2.860  18.493  1.00101.20           C
ATOM     35  NE1 TRP A   4     -47.924   4.105  21.737  1.00101.70           N
ATOM     36  N   VAL A   5     -52.036   2.600  18.332  1.00 92.39           N
ATOM     37  CA  VAL A   5     -51.667   2.852  16.922  1.00 91.10           C
ATOM     38  C   VAL A   5     -52.435   4.017  16.332  1.00 89.89           C
ATOM     39  O   VAL A   5     -51.827   4.918  15.748  1.00 88.01           O
ATOM     40  CB  VAL A   5     -51.920   1.621  16.012  1.00 91.28           C
ATOM     41  CG1 VAL A   5     -51.625   1.950  14.553  1.00 93.68           C
ATOM     42  CG2 VAL A   5     -51.080   0.443  16.467  1.00 93.38           C
ATOM     43  N   VAL A   6     -53.762   3.986  16.490  1.00 88.20           N
ATOM     44  CA  VAL A   6     -54.638   5.078  16.041  1.00 87.62           C
ATOM     45  C   VAL A   6     -54.145   6.388  16.649  1.00 87.34           C
ATOM     46  O   VAL A   6     -53.871   7.334  15.921  1.00 88.42           O
ATOM     47  CB  VAL A   6     -56.126   4.852  16.422  1.00 87.61           C
ATOM     48  CG1 VAL A   6     -56.972   6.064  16.046  1.00 87.66           C
ATOM     49  CG2 VAL A   6     -56.684   3.592  15.755  1.00 85.12           C
ATOM     50  N   GLY A   7     -54.036   6.413  17.981  1.00 86.61           N
ATOM     51  CA  GLY A   7     -53.524   7.576  18.738  1.00 86.08           C
ATOM     52  C   GLY A   7     -52.123   8.048  18.358  1.00 85.30           C
ATOM     53  O   GLY A   7     -51.837   9.245  18.408  1.00 85.51           O
ATOM     54  N   MET A   8     -51.257   7.110  17.981  1.00 85.55           N
ATOM     55  CA  MET A   8     -49.919   7.431  17.486  1.00 84.86           C
ATOM     56  C   MET A   8     -50.004   7.888  16.029  1.00 85.06           C
ATOM     57  O   MET A   8     -49.216   8.733  15.590  1.00 86.04           O
ATOM     58  CB  MET A   8     -49.001   6.214  17.596  1.00 86.69           C
ATOM     59  CG  MET A   8     -47.509   6.496  17.400  1.00 88.99           C
ATOM     60  CE  MET A   8     -47.213   6.857  20.179  1.00100.39           C
ATOM     61  SD  MET A   8     -46.800   7.642  18.613  1.00102.42           S
ATOM     62  N   GLY A   9     -50.959   7.324  15.287  1.00 83.06           N
ATOM     63  CA  GLY A   9     -51.227   7.713  13.911  1.00 82.58           C
ATOM     64  C   GLY A   9     -51.710   9.144  13.811  1.00 81.74           C
ATOM     65  O   GLY A   9     -51.171   9.912  13.024  1.00 83.08           O
ATOM     66  N   ILE A  10     -52.724   9.494  14.611  1.00 81.34           N
ATOM     67  CA  ILE A  10     -53.260  10.869  14.659  1.00 80.88           C
ATOM     68  C   ILE A  10     -52.153  11.874  15.003  1.00 80.13           C
ATOM     69  O   ILE A  10     -52.121  12.964  14.453  1.00 81.84           O
ATOM     70  CB  ILE A  10     -54.432  11.032  15.686  1.00 81.07           C
ATOM     71  CG1 ILE A  10     -55.635  10.132  15.356  1.00 81.29           C
ATOM     72  CG2 ILE A  10     -54.912  12.479  15.745  1.00 80.45           C
ATOM     73  CD1 ILE A  10     -56.310  10.413  14.026  1.00 85.05           C
ATOM     74  N   VAL A  11     -51.255  11.496  15.911  1.00 79.45           N
ATOM     75  CA  VAL A  11     -50.128  12.346  16.306  1.00 79.67           C
ATOM     76  C   VAL A  11     -49.166  12.575  15.154  1.00 79.83           C
ATOM     77  O   VAL A  11     -48.803  13.717  14.863  1.00 81.09           O
ATOM     78  CB  VAL A  11     -49.352  11.740  17.496  1.00 81.11           C
ATOM     79  CG1 VAL A  11     -47.996  12.425  17.671  1.00 78.01           C
ATOM     80  CG2 VAL A  11     -50.185  11.843  18.770  1.00 81.49           C
ATOM     81  N   MET A  12     -48.754  11.492  14.506  1.00 80.50           N
ATOM     82  CA  MET A  12     -47.881  11.589  13.320  1.00 80.67           C
ATOM     83  C   MET A  12     -48.575  12.333  12.155  1.00 80.62           C
ATOM     84  O   MET A  12     -47.915  13.033  11.390  1.00 78.80           O
ATOM     85  CB  MET A  12     -47.405  10.197  12.870  1.00 80.79           C
ATOM     86  CG  MET A  12     -46.294   9.613  13.745  1.00 80.56           C
ATOM     87  CE  MET A  12     -44.486   7.588  14.344  1.00 83.67           C
ATOM     88  SD  MET A  12     -45.995   7.863  13.419  1.00 83.92           S
ATOM     89  N   SER A  13     -49.896  12.177  12.034  1.00 79.41           N
ATOM     90  CA  SER A  13     -50.672  12.898  11.020  1.00 79.83           C
ATOM     91  C   SER A  13     -50.651  14.403  11.269  1.00 80.21           C
ATOM     92  O   SER A  13     -50.521  15.181  10.324  1.00 82.42           O
ATOM     93  CB  SER A  13     -52.104  12.394  10.976  1.00 79.47           C
ATOM     94  OG  SER A  13     -52.128  11.044  10.561  1.00 82.68           O
ATOM     95  N   LEU A  14     -50.778  14.805  12.534  1.00 79.85           N
ATOM     96  CA  LEU A  14     -50.675  16.219  12.908  1.00 79.83           C
ATOM     97  C   LEU A  14     -49.256  16.752  12.687  1.00 78.29           C
ATOM     98  O   LEU A  14     -49.093  17.917  12.355  1.00 80.15           O
ATOM     99  CB  LEU A  14     -51.106  16.448  14.364  1.00 80.71           C
ATOM    100  CG  LEU A  14     -52.586  16.242  14.714  1.00 81.76           C
ATOM    101  CD1 LEU A  14     -52.774  16.400  16.213  1.00 83.86           C
ATOM    102  CD2 LEU A  14     -53.508  17.191  13.956  1.00 82.80           C
ATOM    103  N   ILE A  15     -48.243  15.902  12.876  1.00 77.38           N
ATOM    104  CA  ILE A  15     -46.850  16.274  12.593  1.00 77.38           C
ATOM    105  C   ILE A  15     -46.683  16.604  11.112  1.00 77.46           C
ATOM    106  O   ILE A  15     -46.072  17.608  10.771  1.00 77.58           O
ATOM    107  CB  ILE A  15     -45.845  15.155  12.995  1.00 78.54           C
ATOM    108  CG1 ILE A  15     -45.698  15.080  14.520  1.00 80.06           C
ATOM    109  CG2 ILE A  15     -44.473  15.387  12.366  1.00 74.64           C
ATOM    110  CD1 ILE A  15     -44.923  13.845  15.002  1.00 77.13           C
ATOM    111  N   VAL A  16     -47.229  15.750  10.247  1.00 77.58           N
ATOM    112  CA  VAL A  16     -47.195  15.967   8.801  1.00 76.60           C
ATOM    113  C   VAL A  16     -47.951  17.251   8.416  1.00 78.14           C
ATOM    114  O   VAL A  16     -47.445  18.053   7.629  1.00 76.84           O
ATOM    115  CB  VAL A  16     -47.769  14.755   8.041  1.00 76.85           C
ATOM    116  CG1 VAL A  16     -47.967  15.079   6.567  1.00 75.75           C
ATOM    117  CG2 VAL A  16     -46.856  13.533   8.219  1.00 70.47           C
ATOM    118  N   LEU A  17     -49.150  17.434   8.972  1.00 78.66           N
ATOM    119  CA  LEU A  17     -49.954  18.638   8.719  1.00 78.89           C
ATOM    120  C   LEU A  17     -49.219  19.901   9.163  1.00 79.68           C
ATOM    121  O   LEU A  17     -49.246  20.900   8.460  1.00 80.46           O
ATOM    122  CB  LEU A  17     -51.306  18.555   9.433  1.00 80.42           C
ATOM    123  CG  LEU A  17     -52.374  19.590   9.062  1.00 83.12           C
ATOM    124  CD1 LEU A  17     -52.835  19.414   7.616  1.00 86.47           C
ATOM    125  CD2 LEU A  17     -53.555  19.485  10.008  1.00 82.85           C
ATOM    126  N   ALA A  18     -48.571  19.830  10.330  1.00 78.89           N
ATOM    127  CA  ALA A  18     -47.783  20.933  10.893  1.00 76.32           C
ATOM    128  C   ALA A  18     -46.639  21.352   9.985  1.00 75.76           C
ATOM    129  O   ALA A  18     -46.453  22.539   9.731  1.00 78.99           O
ATOM    130  CB  ALA A  18     -47.227  20.535  12.244  1.00 75.15           C
ATOM    131  N   ILE A  19     -45.885  20.371   9.505  1.00 72.82           N
ATOM    132  CA  ILE A  19     -44.751  20.613   8.596  1.00 72.71           C
ATOM    133  C   ILE A  19     -45.206  21.216   7.267  1.00 69.65           C
ATOM    134  O   ILE A  19     -44.651  22.209   6.815  1.00 68.44           O
ATOM    135  CB  ILE A  19     -43.984  19.310   8.290  1.00 73.57           C
ATOM    136  CG1 ILE A  19     -43.276  18.777   9.540  1.00 73.61           C
ATOM    137  CG2 ILE A  19     -42.961  19.534   7.179  1.00 73.63           C
ATOM    138  CD1 ILE A  19     -42.811  17.358   9.399  1.00 71.65           C
ATOM    139  N   VAL A  20     -46.216  20.606   6.659  1.00 68.32           N
ATOM    140  CA  VAL A  20     -46.721  21.051   5.360  1.00 69.33           C
ATOM    141  C   VAL A  20     -47.390  22.440   5.463  1.00 71.00           C
ATOM    142  O   VAL A  20     -47.115  23.305   4.638  1.00 72.48           O
ATOM    143  CB  VAL A  20     -47.692  20.011   4.722  1.00 69.55           C
ATOM    144  CG1 VAL A  20     -48.178  20.489   3.364  1.00 64.85           C
ATOM    145  CG2 VAL A  20     -47.008  18.642   4.585  1.00 66.28           C
ATOM    146  N   PHE A  21     -48.248  22.640   6.468  1.00 70.84           N
ATOM    147  CA  PHE A  21     -48.951  23.916   6.654  1.00 69.45           C
ATOM    148  C   PHE A  21     -47.994  25.077   6.803  1.00 71.34           C
ATOM    149  O   PHE A  21     -48.039  26.025   6.017  1.00 71.00           O
ATOM    150  CB  PHE A  21     -49.869  23.866   7.886  1.00 70.88           C
ATOM    151  CG  PHE A  21     -50.669  25.123   8.103  1.00 71.45           C
ATOM    152  CD1 PHE A  21     -51.932  25.254   7.554  1.00 72.92           C
ATOM    153  CD2 PHE A  21     -50.161  26.176   8.855  1.00 75.73           C
ATOM    154  CE1 PHE A  21     -52.678  26.414   7.751  1.00 73.41           C
ATOM    155  CE2 PHE A  21     -50.905  27.336   9.052  1.00 74.53           C
ATOM    156  CZ  PHE A  21     -52.162  27.450   8.498  1.00 69.47           C
ATOM    157  N   GLY A  22     -47.133  24.985   7.821  1.00 71.43           N
ATOM    158  CA  GLY A  22     -46.193  26.040   8.158  1.00 67.82           C
ATOM    159  C   GLY A  22     -45.210  26.409   7.066  1.00 68.17           C
ATOM    160  O   GLY A  22     -44.952  27.592   6.852  1.00 67.71           O
ATOM    161  N   ASN A  23     -44.662  25.402   6.381  1.00 66.99           N
ATOM    162  CA  ASN A  23     -43.713  25.636   5.273  1.00 67.98           C
ATOM    163  C   ASN A  23     -44.414  26.145   3.998  1.00 71.16           C
ATOM    164  O   ASN A  23     -43.847  26.968   3.274  1.00 69.41           O
ATOM    165  CB  ASN A  23     -42.890  24.395   4.997  1.00 68.88           C
ATOM    166  CG  ASN A  23     -41.927  24.083   6.134  1.00 71.66           C
ATOM    167  ND2 ASN A  23     -42.241  23.063   6.913  1.00 68.08           N
ATOM    168  OD1 ASN A  23     -40.914  24.758   6.305  1.00 69.08           O
ATOM    169  N   VAL A  24     -45.631  25.656   3.730  1.00 67.56           N
ATOM    170  CA  VAL A  24     -46.453  26.245   2.687  1.00 70.68           C
ATOM    171  C   VAL A  24     -46.616  27.731   2.994  1.00 71.64           C
ATOM    172  O   VAL A  24     -46.463  28.558   2.108  1.00 72.88           O
ATOM    173  CB  VAL A  24     -47.860  25.599   2.575  1.00 69.27           C
ATOM    174  CG1 VAL A  24     -48.837  26.549   1.903  1.00 71.90           C
ATOM    175  CG2 VAL A  24     -47.784  24.286   1.829  1.00 67.05           C
ATOM    176  N   LEU A  25     -46.921  28.049   4.256  1.00 73.15           N
ATOM    177  CA  LEU A  25     -47.156  29.441   4.688  1.00 72.57           C
ATOM    178  C   LEU A  25     -45.913  30.335   4.500  1.00 73.72           C
ATOM    179  O   LEU A  25     -46.043  31.494   4.120  1.00 76.55           O
ATOM    180  CB  LEU A  25     -47.632  29.482   6.147  1.00 72.34           C
ATOM    181  CG  LEU A  25     -48.422  30.705   6.593  1.00 74.13           C
ATOM    182  CD1 LEU A  25     -49.812  30.716   5.973  1.00 73.24           C
ATOM    183  CD2 LEU A  25     -48.530  30.738   8.109  1.00 76.12           C
ATOM    184  N   VAL A  26     -44.723  29.789   4.765  1.00 72.68           N
ATOM    185  CA  VAL A  26     -43.458  30.517   4.563  1.00 70.92           C
ATOM    186  C   VAL A  26     -43.183  30.795   3.076  1.00 72.46           C
ATOM    187  O   VAL A  26     -42.786  31.903   2.711  1.00 72.67           O
ATOM    188  CB  VAL A  26     -42.255  29.741   5.161  1.00 73.28           C
ATOM    189  CG1 VAL A  26     -40.937  30.380   4.769  1.00 72.16           C
ATOM    190  CG2 VAL A  26     -42.376  29.647   6.682  1.00 69.63           C
ATOM    191  N   ILE A  27     -43.395  29.787   2.233  1.00 69.98           N
ATOM    192  CA  ILE A  27     -43.164  29.906   0.791  1.00 68.58           C
ATOM    193  C   ILE A  27     -44.076  30.960   0.177  1.00 69.05           C
ATOM    194  O   ILE A  27     -43.606  31.844  -0.552  1.00 65.40           O
ATOM    195  CB  ILE A  27     -43.379  28.569   0.090  1.00 68.25           C
ATOM    196  CG1 ILE A  27     -42.253  27.591   0.454  1.00 71.45           C
ATOM    197  CG2 ILE A  27     -43.430  28.766  -1.409  1.00 72.11           C
ATOM    198  CD1 ILE A  27     -42.573  26.152   0.127  1.00 71.51           C
ATOM    199  N   THR A  28     -45.369  30.840   0.491  1.00 70.28           N
ATOM    200  CA  THR A  28     -46.403  31.770   0.067  1.00 69.62           C
ATOM    201  C   THR A  28     -46.078  33.211   0.454  1.00 71.19           C
ATOM    202  O   THR A  28     -46.188  34.089  -0.372  1.00 72.89           O
ATOM    203  CB  THR A  28     -47.780  31.399   0.686  1.00 71.36           C
ATOM    204  CG2 THR A  28     -48.896  32.281   0.110  1.00 69.44           C
ATOM    205  OG1 THR A  28     -48.082  30.019   0.434  1.00 65.43           O
ATOM    206  N   ALA A  29     -45.678  33.423   1.714  1.00 71.45           N
ATOM    207  CA  ALA A  29     -45.368  34.762   2.263  1.00 70.84           C
ATOM    208  C   ALA A  29     -44.180  35.464   1.584  1.00 71.90           C
ATOM    209  O   ALA A  29     -44.220  36.665   1.339  1.00 70.99           O
ATOM    210  CB  ALA A  29     -45.119  34.666   3.767  1.00 67.19           C
ATOM    211  N   ILE A  30     -43.128  34.712   1.289  1.00 71.62           N
ATOM    212  CA  ILE A  30     -41.960  35.250   0.586  1.00 71.02           C
ATOM    213  C   ILE A  30     -42.294  35.462  -0.910  1.00 76.54           C
ATOM    214  O   ILE A  30     -41.898  36.471  -1.503  1.00 79.19           O
ATOM    215  CB  ILE A  30     -40.758  34.321   0.745  1.00 69.83           C
ATOM    216  CG1 ILE A  30     -40.343  34.235   2.227  1.00 69.16           C
ATOM    217  CG2 ILE A  30     -39.585  34.805  -0.082  1.00 69.14           C
ATOM    218  CD1 ILE A  30     -39.371  33.129   2.513  1.00 70.35           C
ATOM    219  N   ALA A  31     -43.016  34.511  -1.505  1.00 74.84           N
ATOM    220  CA  ALA A  31     -43.420  34.599  -2.913  1.00 75.72           C
ATOM    221  C   ALA A  31     -44.422  35.722  -3.174  1.00 76.56           C
ATOM    222  O   ALA A  31     -44.416  36.311  -4.256  1.00 77.62           O
ATOM    223  CB  ALA A  31     -43.999  33.268  -3.385  1.00 72.21           C
ATOM    224  N   LYS A  32     -45.271  36.012  -2.184  1.00 76.98           N
ATOM    225  CA  LYS A  32     -46.336  37.010  -2.323  1.00 76.24           C
ATOM    226  C   LYS A  32     -45.932  38.438  -1.965  1.00 77.94           C
ATOM    227  O   LYS A  32     -46.282  39.371  -2.694  1.00 75.40           O
ATOM    228  CB  LYS A  32     -47.532  36.605  -1.466  1.00 75.25           C
ATOM    229  CG  LYS A  32     -48.667  37.578  -1.530  1.00 77.75           C
ATOM    230  CD  LYS A  32     -49.959  36.950  -1.164  1.00 78.52           C
ATOM    231  CE  LYS A  32     -51.028  37.983  -1.189  1.00 79.74           C
ATOM    232  NZ  LYS A  32     -52.299  37.333  -1.081  1.00 83.19           N
ATOM    233  N   PHE A  33     -45.209  38.597  -0.856  1.00 78.18           N
ATOM    234  CA  PHE A  33     -44.861  39.919  -0.334  1.00 79.67           C
ATOM    235  C   PHE A  33     -43.457  40.379  -0.743  1.00 81.98           C
ATOM    236  O   PHE A  33     -42.443  39.855  -0.253  1.00 78.47           O
ATOM    237  CB  PHE A  33     -45.055  39.943   1.185  1.00 78.50           C
ATOM    238  CG  PHE A  33     -46.488  39.744   1.589  1.00 77.03           C
ATOM    239  CD1 PHE A  33     -46.946  38.513   2.013  1.00 74.37           C
ATOM    240  CD2 PHE A  33     -47.385  40.799   1.536  1.00 79.08           C
ATOM    241  CE1 PHE A  33     -48.267  38.334   2.380  1.00 77.21           C
ATOM    242  CE2 PHE A  33     -48.708  40.621   1.903  1.00 77.13           C
ATOM    243  CZ  PHE A  33     -49.141  39.382   2.326  1.00 75.36           C
ATOM    244  N   GLU A  34     -43.450  41.369  -1.648  1.00 84.43           N
ATOM    245  CA  GLU A  34     -42.247  42.031  -2.208  1.00 86.75           C
ATOM    246  C   GLU A  34     -41.256  42.491  -1.122  1.00 89.37           C
ATOM    247  O   GLU A  34     -40.040  42.414  -1.313  1.00 90.84           O
ATOM    248  CB  GLU A  34     -42.699  43.219  -3.080  1.00 86.58           C
ATOM    249  CG  GLU A  34     -41.641  43.860  -3.967  1.00 87.94           C
ATOM    250  CD  GLU A  34     -42.234  44.940  -4.911  1.00 90.76           C
ATOM    251  OE1 GLU A  34     -43.321  44.720  -5.505  1.00 96.67           O
ATOM    252  OE2 GLU A  34     -41.611  46.016  -5.065  1.00 89.94           O
ATOM    253  N   ARG A  35     -41.798  42.964   0.003  1.00 90.60           N
ATOM    254  CA  ARG A  35     -41.036  43.318   1.207  1.00 88.93           C
ATOM    255  C   ARG A  35     -40.139  42.177   1.705  1.00 88.02           C
ATOM    256  O   ARG A  35     -39.007  42.409   2.131  1.00 88.49           O
ATOM    257  CB  ARG A  35     -42.028  43.691   2.309  1.00 91.49           C
ATOM    258  CG  ARG A  35     -41.443  43.980   3.698  1.00 95.03           C
ATOM    259  CD  ARG A  35     -42.573  44.340   4.643  1.00 99.84           C
ATOM    260  CZ  ARG A  35     -42.903  45.373   6.882  1.00105.87           C
ATOM    261  NE  ARG A  35     -42.113  44.841   5.939  1.00103.70           N
ATOM    262  NH1 ARG A  35     -44.231  45.491   6.708  1.00107.12           N
ATOM    263  NH2 ARG A  35     -42.362  45.796   8.028  1.00109.62           N
ATOM    264  N   LEU A  36     -40.658  40.955   1.648  1.00 85.74           N
ATOM    265  CA  LEU A  36     -39.932  39.775   2.097  1.00 82.11           C
ATOM    266  C   LEU A  36     -39.032  39.168   1.011  1.00 81.55           C
ATOM    267  O   LEU A  36     -38.378  38.184   1.272  1.00 78.38           O
ATOM    268  CB  LEU A  36     -40.923  38.712   2.602  1.00 80.82           C
ATOM    269  CG  LEU A  36     -41.851  39.090   3.769  1.00 79.80           C
ATOM    270  CD1 LEU A  36     -42.899  37.999   4.007  1.00 70.96           C
ATOM    271  CD2 LEU A  36     -41.056  39.337   5.038  1.00 73.56           C
ATOM    272  N   GLN A  37     -38.992  39.745  -0.198  1.00 82.04           N
ATOM    273  CA  GLN A  37     -38.174  39.189  -1.308  1.00 83.43           C
ATOM    274  C   GLN A  37     -36.720  39.672  -1.264  1.00 83.31           C
ATOM    275  O   GLN A  37     -36.305  40.518  -2.060  1.00 86.84           O
ATOM    276  CB  GLN A  37     -38.820  39.500  -2.662  1.00 82.54           C
ATOM    277  CG  GLN A  37     -40.120  38.749  -2.856  1.00 84.91           C
ATOM    278  CD  GLN A  37     -40.789  39.016  -4.182  1.00 88.24           C
ATOM    279  NE2 GLN A  37     -41.681  38.114  -4.569  1.00 97.75           N
ATOM    280  OE1 GLN A  37     -40.516  40.018  -4.857  1.00 97.81           O
ATOM    281  N   THR A  38     -35.973  39.113  -0.320  1.00 80.37           N
ATOM    282  CA  THR A  38     -34.561  39.413  -0.090  1.00 79.80           C
ATOM    283  C   THR A  38     -33.747  38.170  -0.355  1.00 79.26           C
ATOM    284  O   THR A  38     -34.306  37.105  -0.428  1.00 82.12           O
ATOM    285  CB  THR A  38     -34.334  39.778   1.353  1.00 79.66           C
ATOM    286  CG2 THR A  38     -35.218  40.953   1.753  1.00 75.58           C
ATOM    287  OG1 THR A  38     -34.641  38.639   2.177  1.00 79.38           O
ATOM    288  N   VAL A  39     -32.431  38.303  -0.492  1.00 76.86           N
ATOM    289  CA  VAL A  39     -31.561  37.138  -0.771  1.00 76.42           C
ATOM    290  C   VAL A  39     -31.679  36.080   0.342  1.00 76.58           C
ATOM    291  O   VAL A  39     -31.869  34.888   0.050  1.00 76.26           O
ATOM    292  CB  VAL A  39     -30.087  37.543  -0.956  1.00 77.31           C
ATOM    293  CG1 VAL A  39     -29.185  36.325  -0.914  1.00 75.37           C
ATOM    294  CG2 VAL A  39     -29.900  38.301  -2.270  1.00 72.45           C
ATOM    295  N   THR A  40     -31.568  36.512   1.597  1.00 71.98           N
ATOM    296  CA  THR A  40     -31.754  35.609   2.736  1.00 72.07           C
ATOM    297  C   THR A  40     -33.028  34.797   2.566  1.00 71.33           C
ATOM    298  O   THR A  40     -33.001  33.564   2.645  1.00 69.01           O
ATOM    299  CB  THR A  40     -31.810  36.372   4.062  1.00 71.58           C
ATOM    300  CG2 THR A  40     -32.098  35.420   5.213  1.00 71.59           C
ATOM    301  OG1 THR A  40     -30.546  37.009   4.283  1.00 73.28           O
ATOM    302  N   ASN A  41     -34.139  35.488   2.321  1.00 71.44           N
ATOM    303  CA  ASN A  41     -35.438  34.810   2.146  1.00 70.87           C
ATOM    304  C   ASN A  41     -35.534  33.842   0.957  1.00 71.14           C
ATOM    305  O   ASN A  41     -36.425  32.981   0.941  1.00 73.32           O
ATOM    306  CB  ASN A  41     -36.571  35.835   2.123  1.00 68.01           C
ATOM    307  CG  ASN A  41     -36.794  36.501   3.503  1.00 72.26           C
ATOM    308  ND2 ASN A  41     -37.525  37.606   3.513  1.00 72.74           N
ATOM    309  OD1 ASN A  41     -36.311  36.018   4.539  1.00 66.06           O
ATOM    310  N   TYR A  42     -34.640  33.969  -0.023  1.00 72.21           N
ATOM    311  CA  TYR A  42     -34.578  33.002  -1.133  1.00 73.01           C
ATOM    312  C   TYR A  42     -33.995  31.695  -0.599  1.00 73.34           C
ATOM    313  O   TYR A  42     -34.479  30.630  -0.942  1.00 77.66           O
ATOM    314  CB  TYR A  42     -33.781  33.529  -2.341  1.00 74.09           C
ATOM    315  CG  TYR A  42     -34.536  34.496  -3.245  1.00 75.84           C
ATOM    316  CD1 TYR A  42     -35.265  35.553  -2.732  1.00 82.81           C
ATOM    317  CD2 TYR A  42     -34.514  34.348  -4.620  1.00 84.86           C
ATOM    318  CE1 TYR A  42     -35.957  36.444  -3.555  1.00 84.18           C
ATOM    319  CE2 TYR A  42     -35.200  35.229  -5.453  1.00 85.94           C
ATOM    320  CZ  TYR A  42     -35.921  36.278  -4.918  1.00 84.44           C
ATOM    321  OH  TYR A  42     -36.603  37.149  -5.771  1.00 85.23           O
ATOM    322  N   PHE A  43     -32.961  31.788   0.238  1.00 75.67           N
ATOM    323  CA  PHE A  43     -32.384  30.609   0.904  1.00 73.91           C
ATOM    324  C   PHE A  43     -33.360  30.004   1.903  1.00 75.76           C
ATOM    325  O   PHE A  43     -33.426  28.779   2.046  1.00 72.03           O
ATOM    326  CB  PHE A  43     -31.108  30.949   1.666  1.00 74.63           C
ATOM    327  CG  PHE A  43     -30.024  31.535   0.817  1.00 72.11           C
ATOM    328  CD1 PHE A  43     -29.584  30.876  -0.311  1.00 69.28           C
ATOM    329  CD2 PHE A  43     -29.438  32.748   1.158  1.00 70.30           C
ATOM    330  CE1 PHE A  43     -28.583  31.413  -1.095  1.00 74.96           C
ATOM    331  CE2 PHE A  43     -28.449  33.285   0.396  1.00 72.37           C
ATOM    332  CZ  PHE A  43     -28.013  32.613  -0.749  1.00 76.19           C
ATOM    333  N   ILE A  44     -34.111  30.863   2.595  1.00 71.39           N
ATOM    334  CA  ILE A  44     -35.160  30.393   3.485  1.00 71.36           C
ATOM    335  C   ILE A  44     -36.192  29.597   2.692  1.00 73.02           C
ATOM    336  O   ILE A  44     -36.652  28.546   3.151  1.00 70.62           O
ATOM    337  CB  ILE A  44     -35.868  31.541   4.197  1.00 68.07           C
ATOM    338  CG1 ILE A  44     -34.924  32.236   5.203  1.00 79.57           C
ATOM    339  CG2 ILE A  44     -37.089  31.044   4.929  1.00 67.38           C
ATOM    340  CD1 ILE A  44     -34.499  31.384   6.367  1.00 74.31           C
ATOM    341  N   THR A  45     -36.554  30.100   1.506  1.00 70.93           N
ATOM    342  CA  THR A  45     -37.500  29.397   0.644  1.00 71.88           C
ATOM    343  C   THR A  45     -36.937  28.040   0.264  1.00 73.34           C
ATOM    344  O   THR A  45     -37.663  27.045   0.296  1.00 77.13           O
ATOM    345  CB  THR A  45     -37.840  30.208  -0.618  1.00 73.11           C
ATOM    346  CG2 THR A  45     -38.747  29.418  -1.548  1.00 72.28           C
ATOM    347  OG1 THR A  45     -38.491  31.424  -0.228  1.00 71.91           O
ATOM    348  N   SER A  46     -35.654  28.000  -0.091  1.00 73.09           N
ATOM    349  CA  SER A  46     -34.981  26.740  -0.409  1.00 74.48           C
ATOM    350  C   SER A  46     -35.030  25.775   0.800  1.00 74.98           C
ATOM    351  O   SER A  46     -35.270  24.570   0.638  1.00 78.94           O
ATOM    352  CB  SER A  46     -33.546  27.014  -0.877  1.00 74.59           C
ATOM    353  OG  SER A  46     -32.820  25.829  -1.084  1.00 73.96           O
ATOM    354  N   LEU A  47     -34.810  26.318   1.995  1.00 73.74           N
ATOM    355  CA  LEU A  47     -34.911  25.567   3.255  1.00 72.08           C
ATOM    356  C   LEU A  47     -36.351  25.067   3.482  1.00 71.55           C
ATOM    357  O   LEU A  47     -36.565  23.897   3.819  1.00 71.52           O
ATOM    358  CB  LEU A  47     -34.437  26.455   4.418  1.00 72.86           C
ATOM    359  CG  LEU A  47     -34.085  25.884   5.771  1.00 78.35           C
ATOM    360  CD1 LEU A  47     -33.026  24.797   5.661  1.00 80.50           C
ATOM    361  CD2 LEU A  47     -33.614  27.061   6.695  1.00 77.36           C
ATOM    362  N   ALA A  48     -37.326  25.958   3.290  1.00 69.20           N
ATOM    363  CA  ALA A  48     -38.758  25.610   3.373  1.00 70.43           C
ATOM    364  C   ALA A  48     -39.206  24.520   2.362  1.00 70.45           C
ATOM    365  O   ALA A  48     -40.112  23.747   2.658  1.00 73.21           O
ATOM    366  CB  ALA A  48     -39.613  26.864   3.200  1.00 67.40           C
ATOM    367  N   CYS A  49     -38.578  24.461   1.184  1.00 72.62           N
ATOM    368  CA  CYS A  49     -38.911  23.411   0.176  1.00 72.54           C
ATOM    369  C   CYS A  49     -38.399  22.039   0.601  1.00 71.97           C
ATOM    370  O   CYS A  49     -39.084  21.047   0.401  1.00 75.84           O
ATOM    371  CB  CYS A  49     -38.350  23.752  -1.195  1.00 71.94           C
ATOM    372  SG  CYS A  49     -39.135  25.162  -1.970  1.00 78.85           S
ATOM    373  N   ALA A  50     -37.197  22.000   1.181  1.00 71.07           N
ATOM    374  CA  ALA A  50     -36.609  20.774   1.704  1.00 70.88           C
ATOM    375  C   ALA A  50     -37.457  20.206   2.846  1.00 71.74           C
ATOM    376  O   ALA A  50     -37.644  18.997   2.947  1.00 72.80           O
ATOM    377  CB  ALA A  50     -35.174  21.031   2.172  1.00 68.59           C
ATOM    378  N   ASP A  51     -37.964  21.083   3.698  1.00 71.88           N
ATOM    379  CA  ASP A  51     -38.859  20.676   4.783  1.00 71.72           C
ATOM    380  C   ASP A  51     -40.240  20.312   4.244  1.00 70.22           C
ATOM    381  O   ASP A  51     -40.872  19.384   4.743  1.00 70.23           O
ATOM    382  CB  ASP A  51     -38.934  21.775   5.847  1.00 68.87           C
ATOM    383  CG  ASP A  51     -37.609  21.931   6.630  1.00 82.57           C
ATOM    384  OD1 ASP A  51     -36.914  20.899   6.889  1.00 83.92           O
ATOM    385  OD2 ASP A  51     -37.258  23.081   6.992  1.00 79.92           O
ATOM    386  N   LEU A  52     -40.712  21.034   3.237  1.00 67.28           N
ATOM    387  CA  LEU A  52     -42.008  20.683   2.616  1.00 68.96           C
ATOM    388  C   LEU A  52     -41.960  19.284   2.009  1.00 65.98           C
ATOM    389  O   LEU A  52     -42.889  18.505   2.184  1.00 70.25           O
ATOM    390  CB  LEU A  52     -42.430  21.705   1.562  1.00 63.48           C
ATOM    391  CG  LEU A  52     -43.828  21.494   0.969  1.00 70.22           C
ATOM    392  CD1 LEU A  52     -44.896  21.346   2.048  1.00 68.20           C
ATOM    393  CD2 LEU A  52     -44.193  22.645  -0.015  1.00 74.86           C
ATOM    394  N   VAL A  53     -40.877  18.972   1.302  1.00 66.65           N
ATOM    395  CA  VAL A  53     -40.686  17.628   0.713  1.00 68.44           C
ATOM    396  C   VAL A  53     -40.559  16.537   1.815  1.00 68.93           C
ATOM    397  O   VAL A  53     -41.066  15.426   1.647  1.00 71.60           O
ATOM    398  CB  VAL A  53     -39.475  17.608  -0.253  1.00 68.36           C
ATOM    399  CG1 VAL A  53     -39.202  16.216  -0.740  1.00 65.96           C
ATOM    400  CG2 VAL A  53     -39.713  18.581  -1.445  1.00 63.74           C
ATOM    401  N   MET A  54     -39.889  16.859   2.923  1.00 67.67           N
ATOM    402  CA  MET A  54     -39.862  15.968   4.099  1.00 69.67           C
ATOM    403  C   MET A  54     -41.282  15.658   4.578  1.00 67.76           C
ATOM    404  O   MET A  54     -41.632  14.503   4.804  1.00 66.68           O
ATOM    405  CB  MET A  54     -39.088  16.603   5.245  1.00 70.60           C
ATOM    406  CG  MET A  54     -37.580  16.550   5.089  1.00 76.37           C
ATOM    407  CE  MET A  54     -37.447  15.024   7.316  1.00 88.14           C
ATOM    408  SD  MET A  54     -36.812  15.024   5.666  1.00 86.09           S
ATOM    409  N   GLY A  55     -42.089  16.703   4.725  1.00 66.27           N
ATOM    410  CA  GLY A  55     -43.480  16.564   5.170  1.00 68.36           C
ATOM    411  C   GLY A  55     -44.416  15.795   4.250  1.00 71.02           C
ATOM    412  O   GLY A  55     -45.350  15.161   4.730  1.00 72.14           O
ATOM    413  N   LEU A  56     -44.169  15.853   2.939  1.00 71.19           N
ATOM    414  CA  LEU A  56     -45.010  15.170   1.939  1.00 73.59           C
ATOM    415  C   LEU A  56     -44.469  13.816   1.460  1.00 73.92           C
ATOM    416  O   LEU A  56     -45.224  12.859   1.294  1.00 72.70           O
ATOM    417  CB  LEU A  56     -45.195  16.069   0.702  1.00 72.52           C
ATOM    418  CG  LEU A  56     -45.901  17.406   0.885  1.00 75.09           C
ATOM    419  CD1 LEU A  56     -45.933  18.147  -0.445  1.00 78.12           C
ATOM    420  CD2 LEU A  56     -47.316  17.232   1.430  1.00 77.53           C
ATOM    421  N   ALA A  57     -43.166  13.751   1.237  1.00 73.21           N
ATOM    422  CA  ALA A  57     -42.540  12.584   0.628  1.00 73.60           C
ATOM    423  C   ALA A  57     -41.858  11.673   1.615  1.00 72.66           C
ATOM    424  O   ALA A  57     -41.825  10.482   1.377  1.00 78.23           O
ATOM    425  CB  ALA A  57     -41.533  13.043  -0.426  1.00 74.36           C
ATOM    426  N   VAL A  58     -41.319  12.218   2.710  1.00 74.33           N
ATOM    427  CA  VAL A  58     -40.544  11.419   3.678  1.00 71.85           C
ATOM    428  C   VAL A  58     -41.349  11.025   4.910  1.00 71.02           C
ATOM    429  O   VAL A  58     -41.584   9.860   5.132  1.00 73.11           O
ATOM    430  CB  VAL A  58     -39.254  12.136   4.110  1.00 71.51           C
ATOM    431  CG1 VAL A  58     -38.400  11.213   4.969  1.00 68.65           C
ATOM    432  CG2 VAL A  58     -38.467  12.587   2.885  1.00 70.81           C
ATOM    433  N   VAL A  59     -41.773  11.995   5.707  1.00 71.04           N
ATOM    434  CA  VAL A  59     -42.455  11.692   7.002  1.00 71.84           C
ATOM    435  C   VAL A  59     -43.718  10.799   6.915  1.00 72.51           C
ATOM    436  O   VAL A  59     -43.894   9.940   7.783  1.00 76.50           O
ATOM    437  CB  VAL A  59     -42.798  12.999   7.819  1.00 72.70           C
ATOM    438  CG1 VAL A  59     -43.506  12.655   9.148  1.00 65.72           C
ATOM    439  CG2 VAL A  59     -41.549  13.826   8.093  1.00 69.80           C
ATOM    440  N   PRO A  60     -44.588  10.984   5.886  1.00 74.57           N
ATOM    441  CA  PRO A  60     -45.792  10.131   5.828  1.00 73.89           C
ATOM    442  C   PRO A  60     -45.514   8.629   5.696  1.00 74.31           C
ATOM    443  O   PRO A  60     -46.204   7.831   6.322  1.00 72.95           O
ATOM    444  CB  PRO A  60     -46.529  10.654   4.580  1.00 72.19           C
ATOM    445  CG  PRO A  60     -46.040  12.026   4.413  1.00 70.91           C
ATOM    446  CD  PRO A  60     -44.581  11.922   4.748  1.00 75.19           C
ATOM    447  N   PHE A  61     -44.517   8.266   4.895  1.00 75.27           N
ATOM    448  CA  PHE A  61     -44.153   6.857   4.707  1.00 76.82           C
ATOM    449  C   PHE A  61     -43.325   6.300   5.850  1.00 75.58           C
ATOM    450  O   PHE A  61     -43.466   5.124   6.182  1.00 76.46           O
ATOM    451  CB  PHE A  61     -43.434   6.665   3.380  1.00 81.35           C
ATOM    452  CG  PHE A  61     -44.258   7.080   2.177  1.00 87.88           C
ATOM    453  CD1 PHE A  61     -45.600   6.699   2.046  1.00 93.20           C
ATOM    454  CD2 PHE A  61     -43.709   7.840   1.186  1.00 87.00           C
ATOM    455  CE1 PHE A  61     -46.350   7.082   0.940  1.00 93.35           C
ATOM    456  CE2 PHE A  61     -44.469   8.219   0.076  1.00 92.27           C
ATOM    457  CZ  PHE A  61     -45.780   7.839  -0.040  1.00 91.97           C
ATOM    458  N   GLY A  62     -42.468   7.125   6.444  1.00 74.71           N
ATOM    459  CA  GLY A  62     -41.738   6.731   7.650  1.00 75.06           C
ATOM    460  C   GLY A  62     -42.728   6.369   8.749  1.00 74.16           C
ATOM    461  O   GLY A  62     -42.572   5.341   9.402  1.00 77.84           O
ATOM    462  N   ALA A  63     -43.747   7.223   8.939  1.00 72.72           N
ATOM    463  CA  ALA A  63     -44.835   6.994   9.912  1.00 72.43           C
ATOM    464  C   ALA A  63     -45.543   5.664   9.680  1.00 74.22           C
ATOM    465  O   ALA A  63     -45.668   4.853  10.604  1.00 74.73           O
ATOM    466  CB  ALA A  63     -45.849   8.129   9.849  1.00 69.78           C
ATOM    467  N   ALA A  64     -45.999   5.464   8.437  1.00 73.35           N
ATOM    468  CA  ALA A  64     -46.699   4.241   8.013  1.00 74.78           C
ATOM    469  C   ALA A  64     -45.850   2.998   8.219  1.00 73.86           C
ATOM    470  O   ALA A  64     -46.355   1.985   8.671  1.00 76.34           O
ATOM    471  CB  ALA A  64     -47.131   4.348   6.541  1.00 73.00           C
ATOM    472  N   HIS A  65     -44.566   3.098   7.881  1.00 75.22           N
ATOM    473  CA  HIS A  65     -43.592   2.022   8.080  1.00 75.74           C
ATOM    474  C   HIS A  65     -43.521   1.575   9.543  1.00 76.69           C
ATOM    475  O   HIS A  65     -43.429   0.383   9.818  1.00 80.31           O
ATOM    476  CB  HIS A  65     -42.216   2.487   7.579  1.00 77.29           C
ATOM    477  CG  HIS A  65     -41.151   1.442   7.633  1.00 75.35           C
ATOM    478  CD2 HIS A  65     -41.220   0.094   7.579  1.00 76.44           C
ATOM    479  CE1 HIS A  65     -39.110   0.635   7.779  1.00 78.85           C
ATOM    480  ND1 HIS A  65     -39.816   1.752   7.759  1.00 74.50           N
ATOM    481  NE2 HIS A  65     -39.939  -0.386   7.671  1.00 74.19           N
ATOM    482  N   ILE A  66     -43.568   2.533  10.464  1.00 77.24           N
ATOM    483  CA  ILE A  66     -43.534   2.243  11.901  1.00 77.99           C
ATOM    484  C   ILE A  66     -44.855   1.668  12.417  1.00 78.57           C
ATOM    485  O   ILE A  66     -44.853   0.680  13.162  1.00 80.24           O
ATOM    486  CB  ILE A  66     -43.193   3.506  12.720  1.00 78.41           C
ATOM    487  CG1 ILE A  66     -41.745   3.911  12.482  1.00 78.28           C
ATOM    488  CG2 ILE A  66     -43.404   3.262  14.201  1.00 79.28           C
ATOM    489  CD1 ILE A  66     -41.379   5.210  13.108  1.00 77.39           C
ATOM    490  N   LEU A  67     -45.967   2.283  12.024  1.00 78.45           N
ATOM    491  CA  LEU A  67     -47.302   1.855  12.478  1.00 79.09           C
ATOM    492  C   LEU A  67     -47.729   0.492  11.925  1.00 80.71           C
ATOM    493  O   LEU A  67     -48.401  -0.271  12.626  1.00 82.74           O
ATOM    494  CB  LEU A  67     -48.347   2.916  12.119  1.00 79.29           C
ATOM    495  CG  LEU A  67     -48.202   4.255  12.843  1.00 78.03           C
ATOM    496  CD1 LEU A  67     -49.033   5.334  12.164  1.00 77.81           C
ATOM    497  CD2 LEU A  67     -48.587   4.110  14.306  1.00 75.72           C
ATOM    498  N   MET A  68     -47.346   0.195  10.685  1.00 80.36           N
ATOM    499  CA  MET A  68     -47.635  -1.103  10.066  1.00 80.57           C
ATOM    500  C   MET A  68     -46.592  -2.157  10.421  1.00 78.70           C
ATOM    501  O   MET A  68     -46.849  -3.336  10.242  1.00 75.20           O
ATOM    502  CB  MET A  68     -47.727  -0.965   8.552  1.00 80.83           C
ATOM    503  CG  MET A  68     -48.948  -0.212   8.114  1.00 83.20           C
ATOM    504  CE  MET A  68     -50.698   0.372   6.060  1.00 92.81           C
ATOM    505  SD  MET A  68     -48.947   0.080   6.357  1.00 91.34           S
ATOM    506  N   LYS A  69     -45.429  -1.717  10.918  1.00 80.00           N
ATOM    507  CA  LYS A  69     -44.302  -2.598  11.317  1.00 81.41           C
ATOM    508  C   LYS A  69     -43.720  -3.385  10.128  1.00 79.08           C
ATOM    509  O   LYS A  69     -43.216  -4.494  10.294  1.00 78.90           O
ATOM    510  CB  LYS A  69     -44.705  -3.535  12.483  1.00 82.51           C
ATOM    511  CG  LYS A  69     -45.084  -2.800  13.750  1.00 85.16           C
ATOM    512  CD  LYS A  69     -45.946  -3.663  14.664  1.00 86.38           C
ATOM    513  CE  LYS A  69     -46.262  -2.937  15.971  1.00 90.74           C
ATOM    514  NZ  LYS A  69     -46.864  -1.569  15.763  1.00 92.55           N
ATOM    515  N   MET A  70     -43.797  -2.788   8.941  1.00 78.37           N
ATOM    516  CA  MET A  70     -43.317  -3.387   7.703  1.00 78.62           C
ATOM    517  C   MET A  70     -43.508  -2.378   6.592  1.00 78.05           C
ATOM    518  O   MET A  70     -44.326  -1.458   6.720  1.00 80.11           O
ATOM    519  CB  MET A  70     -44.045  -4.706   7.375  1.00 79.92           C
ATOM    520  CG  MET A  70     -45.573  -4.628   7.326  1.00 84.42           C
ATOM    521  CE  MET A  70     -45.936  -5.962   4.938  1.00 95.48           C
ATOM    522  SD  MET A  70     -46.226  -4.350   5.681  1.00 96.30           S
ATOM    523  N   TRP A  71     -42.754  -2.552   5.510  1.00 77.49           N
ATOM    524  CA  TRP A  71     -42.823  -1.681   4.333  1.00 75.69           C
ATOM    525  C   TRP A  71     -43.856  -2.268   3.372  1.00 73.64           C
ATOM    526  O   TRP A  71     -43.802  -3.441   3.079  1.00 77.31           O
ATOM    527  CB  TRP A  71     -41.444  -1.587   3.691  1.00 74.33           C
ATOM    528  CG  TRP A  71     -41.339  -0.599   2.633  1.00 74.05           C
ATOM    529  CD1 TRP A  71     -41.293  -0.838   1.306  1.00 70.83           C
ATOM    530  CD2 TRP A  71     -41.262   0.821   2.788  1.00 73.53           C
ATOM    531  CE2 TRP A  71     -41.172   1.368   1.505  1.00 73.77           C
ATOM    532  CE3 TRP A  71     -41.262   1.680   3.887  1.00 74.17           C
ATOM    533  CZ2 TRP A  71     -41.083   2.737   1.277  1.00 75.99           C
ATOM    534  CZ3 TRP A  71     -41.172   3.054   3.664  1.00 71.44           C
ATOM    535  CH2 TRP A  71     -41.083   3.564   2.370  1.00 77.11           C
ATOM    536  NE1 TRP A  71     -41.195   0.331   0.624  1.00 73.91           N
ATOM    537  N   THR A  72     -44.795  -1.451   2.892  1.00 73.03           N
ATOM    538  CA  THR A  72     -45.840  -1.896   1.924  1.00 72.98           C
ATOM    539  C   THR A  72     -45.766  -1.236   0.546  1.00 71.23           C
ATOM    540  O   THR A  72     -46.562  -1.571  -0.333  1.00 71.17           O
ATOM    541  CB  THR A  72     -47.266  -1.597   2.444  1.00 73.76           C
ATOM    542  CG2 THR A  72     -47.446  -2.076   3.842  1.00 78.02           C
ATOM    543  OG1 THR A  72     -47.509  -0.178   2.405  1.00 76.78           O
ATOM    544  N   PHE A  73     -44.829  -0.312   0.355  1.00 70.30           N
ATOM    545  CA  PHE A  73     -44.748   0.499  -0.870  1.00 72.26           C
ATOM    546  C   PHE A  73     -43.772  -0.083  -1.920  1.00 74.09           C
ATOM    547  O   PHE A  73     -43.621   0.485  -3.018  1.00 74.48           O
ATOM    548  CB  PHE A  73     -44.414   1.947  -0.481  1.00 72.34           C
ATOM    549  CG  PHE A  73     -45.268   2.457   0.663  1.00 70.71           C
ATOM    550  CD1 PHE A  73     -44.766   2.495   1.965  1.00 71.75           C
ATOM    551  CD2 PHE A  73     -46.572   2.887   0.438  1.00 68.75           C
ATOM    552  CE1 PHE A  73     -45.552   2.961   3.028  1.00 71.54           C
ATOM    553  CE2 PHE A  73     -47.364   3.354   1.493  1.00 70.01           C
ATOM    554  CZ  PHE A  73     -46.853   3.391   2.789  1.00 68.99           C
ATOM    555  N   GLY A  74     -43.122  -1.207  -1.581  1.00 73.14           N
ATOM    556  CA  GLY A  74     -42.234  -1.922  -2.502  1.00 73.21           C
ATOM    557  C   GLY A  74     -40.821  -1.391  -2.546  1.00 72.86           C
ATOM    558  O   GLY A  74     -40.552  -0.299  -2.091  1.00 72.40           O
ATOM    559  N   ASN A  75     -39.916  -2.184  -3.114  1.00 74.31           N
ATOM    560  CA  ASN A  75     -38.484  -1.824  -3.165  1.00 74.88           C
ATOM    561  C   ASN A  75     -38.129  -0.574  -3.956  1.00 74.74           C
ATOM    562  O   ASN A  75     -37.251   0.175  -3.515  1.00 76.17           O
ATOM    563  CB  ASN A  75     -37.626  -2.998  -3.690  1.00 74.34           C
ATOM    564  CG  ASN A  75     -37.420  -4.108  -2.651  1.00 74.79           C
ATOM    565  ND2 ASN A  75     -37.444  -3.753  -1.363  1.00 74.57           N
ATOM    566  OD1 ASN A  75     -37.242  -5.271  -3.012  1.00 76.47           O
ATOM    567  N   PHE A  76     -38.782  -0.339  -5.098  1.00 74.65           N
ATOM    568  CA  PHE A  76     -38.478   0.860  -5.884  1.00 75.28           C
ATOM    569  C   PHE A  76     -38.644   2.100  -5.041  1.00 75.71           C
ATOM    570  O   PHE A  76     -37.710   2.895  -4.906  1.00 77.93           O
ATOM    571  CB  PHE A  76     -39.367   1.020  -7.116  1.00 78.02           C
ATOM    572  CG  PHE A  76     -39.279   2.408  -7.727  1.00 79.37           C
ATOM    573  CD1 PHE A  76     -38.129   2.802  -8.421  1.00 80.42           C
ATOM    574  CD2 PHE A  76     -40.337   3.321  -7.603  1.00 81.51           C
ATOM    575  CE1 PHE A  76     -38.031   4.072  -8.984  1.00 79.83           C
ATOM    576  CE2 PHE A  76     -40.248   4.598  -8.164  1.00 83.42           C
ATOM    577  CZ  PHE A  76     -39.091   4.975  -8.857  1.00 82.52           C
ATOM    578  N   TRP A  77     -39.839   2.255  -4.478  1.00 76.21           N
ATOM    579  CA  TRP A  77     -40.134   3.416  -3.670  1.00 75.91           C
ATOM    580  C   TRP A  77     -39.295   3.456  -2.357  1.00 76.37           C
ATOM    581  O   TRP A  77     -38.972   4.534  -1.899  1.00 74.11           O
ATOM    582  CB  TRP A  77     -41.645   3.562  -3.386  1.00 78.05           C
ATOM    583  CG  TRP A  77     -41.870   4.799  -2.623  1.00 82.40           C
ATOM    584  CD1 TRP A  77     -42.157   4.889  -1.318  1.00 83.43           C
ATOM    585  CD2 TRP A  77     -41.810   6.147  -3.120  1.00 87.60           C
ATOM    586  CE2 TRP A  77     -42.082   6.994  -2.033  1.00 84.67           C
ATOM    587  CE3 TRP A  77     -41.556   6.716  -4.381  1.00 86.42           C
ATOM    588  CZ2 TRP A  77     -42.109   8.401  -2.155  1.00 81.05           C
ATOM    589  CZ3 TRP A  77     -41.583   8.115  -4.507  1.00 84.49           C
ATOM    590  CH2 TRP A  77     -41.860   8.938  -3.391  1.00 85.45           C
ATOM    591  NE1 TRP A  77     -42.288   6.182  -0.950  1.00 83.52           N
ATOM    592  N   CYS A  78     -38.952   2.302  -1.775  1.00 74.15           N
ATOM    593  CA  CYS A  78     -38.086   2.278  -0.573  1.00 75.23           C
ATOM    594  C   CYS A  78     -36.763   2.982  -0.834  1.00 74.63           C
ATOM    595  O   CYS A  78     -36.332   3.831  -0.045  1.00 72.22           O
ATOM    596  CB  CYS A  78     -37.827   0.848  -0.097  1.00 75.82           C
ATOM    597  SG  CYS A  78     -36.530   0.694   1.167  1.00 75.27           S
ATOM    598  N   GLU A  79     -36.137   2.618  -1.946  1.00 74.18           N
ATOM    599  CA  GLU A  79     -34.882   3.219  -2.380  1.00 73.95           C
ATOM    600  C   GLU A  79     -35.054   4.698  -2.773  1.00 73.77           C
ATOM    601  O   GLU A  79     -34.185   5.521  -2.469  1.00 69.11           O
ATOM    602  CB  GLU A  79     -34.337   2.411  -3.542  1.00 74.75           C
ATOM    603  CG  GLU A  79     -33.001   2.841  -4.117  1.00 78.43           C
ATOM    604  CD  GLU A  79     -32.677   2.072  -5.397  1.00 82.58           C
ATOM    605  OE1 GLU A  79     -32.915   0.843  -5.452  1.00 87.52           O
ATOM    606  OE2 GLU A  79     -32.186   2.688  -6.352  1.00 90.13           O
ATOM    607  N   PHE A  80     -36.166   5.025  -3.445  1.00 72.86           N
ATOM    608  CA  PHE A  80     -36.458   6.414  -3.816  1.00 70.73           C
ATOM    609  C   PHE A  80     -36.705   7.236  -2.556  1.00 68.58           C
ATOM    610  O   PHE A  80     -36.073   8.275  -2.357  1.00 66.92           O
ATOM    611  CB  PHE A  80     -37.676   6.506  -4.729  1.00 70.86           C
ATOM    612  CG  PHE A  80     -37.744   7.783  -5.526  1.00 72.80           C
ATOM    613  CD1 PHE A  80     -37.339   7.799  -6.868  1.00 78.82           C
ATOM    614  CD2 PHE A  80     -38.205   8.965  -4.961  1.00 74.96           C
ATOM    615  CE1 PHE A  80     -37.396   8.977  -7.621  1.00 76.80           C
ATOM    616  CE2 PHE A  80     -38.262  10.149  -5.720  1.00 74.68           C
ATOM    617  CZ  PHE A  80     -37.858  10.148  -7.043  1.00 76.41           C
ATOM    618  N   TRP A  81     -37.628   6.752  -1.723  1.00 66.71           N
ATOM    619  CA  TRP A  81     -37.960   7.358  -0.431  1.00 68.89           C
ATOM    620  C   TRP A  81     -36.701   7.635   0.361  1.00 69.04           C
ATOM    621  O   TRP A  81     -36.504   8.752   0.807  1.00 68.71           O
ATOM    622  CB  TRP A  81     -38.866   6.437   0.371  1.00 71.86           C
ATOM    623  CG  TRP A  81     -39.102   6.855   1.747  1.00 70.49           C
ATOM    624  CD1 TRP A  81     -39.862   7.878   2.149  1.00 72.33           C
ATOM    625  CD2 TRP A  81     -38.569   6.248   2.938  1.00 74.86           C
ATOM    626  CE2 TRP A  81     -39.062   6.979   4.025  1.00 72.44           C
ATOM    627  CE3 TRP A  81     -37.720   5.156   3.187  1.00 77.42           C
ATOM    628  CZ2 TRP A  81     -38.747   6.669   5.347  1.00 75.85           C
ATOM    629  CZ3 TRP A  81     -37.404   4.849   4.532  1.00 74.21           C
ATOM    630  CH2 TRP A  81     -37.919   5.602   5.575  1.00 73.66           C
ATOM    631  NE1 TRP A  81     -39.847   7.967   3.516  1.00 76.09           N
ATOM    632  N   THR A  82     -35.861   6.607   0.518  1.00 64.06           N
ATOM    633  CA  THR A  82     -34.570   6.747   1.190  1.00 66.65           C
ATOM    634  C   THR A  82     -33.707   7.863   0.621  1.00 68.41           C
ATOM    635  O   THR A  82     -33.116   8.624   1.385  1.00 71.70           O
ATOM    636  CB  THR A  82     -33.757   5.477   1.102  1.00 66.89           C
ATOM    637  CG2 THR A  82     -32.427   5.645   1.830  1.00 64.09           C
ATOM    638  OG1 THR A  82     -34.491   4.404   1.699  1.00 70.60           O
ATOM    639  N   SER A  83     -33.636   7.959  -0.709  1.00 69.98           N
ATOM    640  CA  SER A  83     -32.849   9.017  -1.387  1.00 70.65           C
ATOM    641  C   SER A  83     -33.343  10.443  -1.092  1.00 73.21           C
ATOM    642  O   SER A  83     -32.524  11.356  -0.899  1.00 76.91           O
ATOM    643  CB  SER A  83     -32.825   8.802  -2.909  1.00 72.35           C
ATOM    644  OG  SER A  83     -32.247   7.565  -3.262  1.00 69.46           O
ATOM    645  N   ILE A  84     -34.669  10.626  -1.063  1.00 72.31           N
ATOM    646  CA  ILE A  84     -35.290  11.938  -0.786  1.00 70.06           C
ATOM    647  C   ILE A  84     -35.011  12.365   0.650  1.00 69.36           C
ATOM    648  O   ILE A  84     -34.706  13.535   0.916  1.00 68.07           O
ATOM    649  CB  ILE A  84     -36.819  11.916  -1.006  1.00 68.74           C
ATOM    650  CG1 ILE A  84     -37.174  11.632  -2.476  1.00 75.90           C
ATOM    651  CG2 ILE A  84     -37.426  13.234  -0.645  1.00 72.66           C
ATOM    652  CD1 ILE A  84     -38.665  11.518  -2.704  1.00 73.21           C
ATOM    653  N   ASP A  85     -35.126  11.403   1.557  1.00 68.09           N
ATOM    654  CA  ASP A  85     -34.823  11.584   2.973  1.00 69.93           C
ATOM    655  C   ASP A  85     -33.435  12.218   3.102  1.00 68.24           C
ATOM    656  O   ASP A  85     -33.311  13.328   3.600  1.00 69.08           O
ATOM    657  CB  ASP A  85     -34.916  10.225   3.681  1.00 71.22           C
ATOM    658  CG  ASP A  85     -35.001  10.325   5.163  1.00 71.94           C
ATOM    659  OD1 ASP A  85     -34.453  11.263   5.771  1.00 73.99           O
ATOM    660  OD2 ASP A  85     -35.644   9.419   5.727  1.00 78.39           O
ATOM    661  N   VAL A  86     -32.415  11.501   2.640  1.00 69.76           N
ATOM    662  CA  VAL A  86     -31.016  11.951   2.687  1.00 69.79           C
ATOM    663  C   VAL A  86     -30.790  13.289   1.934  1.00 70.38           C
ATOM    664  O   VAL A  86     -30.022  14.132   2.409  1.00 66.61           O
ATOM    665  CB  VAL A  86     -30.070  10.827   2.158  1.00 71.48           C
ATOM    666  CG1 VAL A  86     -28.657  11.338   1.891  1.00 71.98           C
ATOM    667  CG2 VAL A  86     -30.054   9.643   3.147  1.00 68.67           C
ATOM    668  N   LEU A  87     -31.455  13.467   0.780  1.00 69.66           N
ATOM    669  CA  LEU A  87     -31.356  14.717  -0.015  1.00 70.60           C
ATOM    670  C   LEU A  87     -31.817  15.929   0.773  1.00 72.08           C
ATOM    671  O   LEU A  87     -31.084  16.909   0.895  1.00 71.75           O
ATOM    672  CB  LEU A  87     -32.193  14.621  -1.314  1.00 73.84           C
ATOM    673  CG  LEU A  87     -32.357  15.859  -2.238  1.00 73.55           C
ATOM    674  CD1 LEU A  87     -31.014  16.399  -2.735  1.00 72.28           C
ATOM    675  CD2 LEU A  87     -33.278  15.542  -3.431  1.00 66.35           C
ATOM    676  N   CYS A  88     -33.039  15.841   1.297  1.00 72.44           N
ATOM    677  CA  CYS A  88     -33.670  16.941   2.034  1.00 73.77           C
ATOM    678  C   CYS A  88     -32.868  17.364   3.251  1.00 74.35           C
ATOM    679  O   CYS A  88     -32.711  18.570   3.492  1.00 75.14           O
ATOM    680  CB  CYS A  88     -35.112  16.586   2.437  1.00 72.52           C
ATOM    681  SG  CYS A  88     -36.268  16.557   1.013  1.00 80.97           S
ATOM    682  N   VAL A  89     -32.365  16.391   4.010  1.00 72.36           N
ATOM    683  CA  VAL A  89     -31.509  16.695   5.167  1.00 73.25           C
ATOM    684  C   VAL A  89     -30.188  17.351   4.725  1.00 75.09           C
ATOM    685  O   VAL A  89     -29.729  18.311   5.369  1.00 76.15           O
ATOM    686  CB  VAL A  89     -31.217  15.439   6.020  1.00 73.55           C
ATOM    687  CG1 VAL A  89     -30.199  15.737   7.098  1.00 69.89           C
ATOM    688  CG2 VAL A  89     -32.503  14.916   6.641  1.00 73.99           C
ATOM    689  N   THR A  90     -29.592  16.837   3.635  1.00 71.84           N
ATOM    690  CA  THR A  90     -28.329  17.366   3.096  1.00 71.32           C
ATOM    691  C   THR A  90     -28.501  18.788   2.575  1.00 73.72           C
ATOM    692  O   THR A  90     -27.710  19.656   2.916  1.00 78.08           O
ATOM    693  CB  THR A  90     -27.767  16.482   1.949  1.00 72.20           C
ATOM    694  CG2 THR A  90     -26.471  17.066   1.389  1.00 65.55           C
ATOM    695  OG1 THR A  90     -27.512  15.161   2.433  1.00 75.03           O
ATOM    696  N   ALA A  91     -29.534  19.013   1.752  1.00 72.84           N
ATOM    697  CA  ALA A  91     -29.857  20.351   1.220  1.00 71.95           C
ATOM    698  C   ALA A  91     -30.142  21.361   2.334  1.00 71.48           C
ATOM    699  O   ALA A  91     -29.750  22.521   2.226  1.00 73.66           O
ATOM    700  CB  ALA A  91     -31.054  20.284   0.243  1.00 69.50           C
ATOM    701  N   SER A  92     -30.818  20.920   3.394  1.00 71.79           N
ATOM    702  CA  SER A  92     -31.124  21.803   4.531  1.00 71.94           C
ATOM    703  C   SER A  92     -29.861  22.374   5.153  1.00 73.64           C
ATOM    704  O   SER A  92     -29.724  23.598   5.252  1.00 74.21           O
ATOM    705  CB  SER A  92     -31.927  21.071   5.584  1.00 71.95           C
ATOM    706  OG  SER A  92     -33.202  20.758   5.077  1.00 75.41           O
ATOM    707  N   ILE A  93     -28.945  21.500   5.562  1.00 74.66           N
ATOM    708  CA  ILE A  93     -27.694  21.946   6.223  1.00 72.09           C
ATOM    709  C   ILE A  93     -26.767  22.684   5.253  1.00 74.47           C
ATOM    710  O   ILE A  93     -26.066  23.606   5.668  1.00 72.06           O
ATOM    711  CB  ILE A  93     -26.922  20.782   6.903  1.00 72.33           C
ATOM    712  CG1 ILE A  93     -25.776  21.297   7.823  1.00 75.07           C
ATOM    713  CG2 ILE A  93     -26.349  19.826   5.858  1.00 69.34           C
ATOM    714  CD1 ILE A  93     -26.149  22.421   8.816  1.00 75.41           C
ATOM    715  N   GLU A  94     -26.758  22.289   3.977  1.00 71.61           N
ATOM    716  CA  GLU A  94     -25.957  23.013   2.976  1.00 73.61           C
ATOM    717  C   GLU A  94     -26.477  24.430   2.815  1.00 71.97           C
ATOM    718  O   GLU A  94     -25.684  25.357   2.719  1.00 73.76           O
ATOM    719  CB  GLU A  94     -25.936  22.298   1.619  1.00 71.23           C
ATOM    720  CG  GLU A  94     -25.042  21.050   1.616  1.00 78.82           C
ATOM    721  CD  GLU A  94     -24.898  20.393   0.249  1.00 76.68           C
ATOM    722  OE1 GLU A  94     -25.210  21.034  -0.777  1.00 81.34           O
ATOM    723  OE2 GLU A  94     -24.464  19.221   0.208  1.00 82.37           O
ATOM    724  N   THR A  95     -27.804  24.585   2.788  1.00 71.94           N
ATOM    725  CA  THR A  95     -28.437  25.916   2.693  1.00 71.90           C
ATOM    726  C   THR A  95     -28.141  26.762   3.909  1.00 71.32           C
ATOM    727  O   THR A  95     -27.722  27.903   3.768  1.00 70.52           O
ATOM    728  CB  THR A  95     -29.940  25.819   2.596  1.00 69.91           C
ATOM    729  CG2 THR A  95     -30.539  27.214   2.354  1.00 68.19           C
ATOM    730  OG1 THR A  95     -30.275  24.924   1.534  1.00 70.66           O
ATOM    731  N   LEU A  96     -28.364  26.197   5.099  1.00 69.53           N
ATOM    732  CA  LEU A  96     -28.044  26.877   6.330  1.00 70.49           C
ATOM    733  C   LEU A  96     -26.624  27.353   6.294  1.00 69.98           C
ATOM    734  O   LEU A  96     -26.349  28.465   6.684  1.00 72.08           O
ATOM    735  CB  LEU A  96     -28.230  25.963   7.561  1.00 72.66           C
ATOM    736  CG  LEU A  96     -29.654  25.655   7.991  1.00 71.44           C
ATOM    737  CD1 LEU A  96     -29.643  24.635   9.128  1.00 74.54           C
ATOM    738  CD2 LEU A  96     -30.358  26.930   8.384  1.00 68.04           C
ATOM    739  N   CYS A  97     -25.726  26.509   5.822  1.00 72.50           N
ATOM    740  CA  CYS A  97     -24.319  26.880   5.727  1.00 75.56           C
ATOM    741  C   CYS A  97     -24.087  28.030   4.746  1.00 73.80           C
ATOM    742  O   CYS A  97     -23.222  28.868   4.985  1.00 74.28           O
ATOM    743  CB  CYS A  97     -23.474  25.682   5.322  1.00 76.67           C
ATOM    744  SG  CYS A  97     -21.781  25.957   5.620  1.00 84.21           S
ATOM    745  N   VAL A  98     -24.860  28.059   3.652  1.00 76.58           N
ATOM    746  CA  VAL A  98     -24.803  29.161   2.654  1.00 74.32           C
ATOM    747  C   VAL A  98     -25.327  30.458   3.269  1.00 74.06           C
ATOM    748  O   VAL A  98     -24.820  31.529   2.959  1.00 74.99           O
ATOM    749  CB  VAL A  98     -25.612  28.848   1.381  1.00 73.89           C
ATOM    750  CG1 VAL A  98     -25.614  30.050   0.435  1.00 78.42           C
ATOM    751  CG2 VAL A  98     -25.056  27.612   0.682  1.00 75.52           C
ATOM    752  N   ILE A  99     -26.341  30.352   4.138  1.00 73.19           N
ATOM    753  CA  ILE A  99     -26.902  31.527   4.840  1.00 71.30           C
ATOM    754  C   ILE A  99     -25.846  32.137   5.724  1.00 69.71           C
ATOM    755  O   ILE A  99     -25.706  33.342   5.750  1.00 73.08           O
ATOM    756  CB  ILE A  99     -28.150  31.200   5.671  1.00 70.82           C
ATOM    757  CG1 ILE A  99     -29.301  30.720   4.782  1.00 74.13           C
ATOM    758  CG2 ILE A  99     -28.636  32.429   6.410  1.00 72.22           C
ATOM    759  CD1 ILE A  99     -30.450  30.161   5.540  1.00 73.97           C
ATOM    760  N   ALA A 100     -25.105  31.298   6.440  1.00 70.03           N
ATOM    761  CA  ALA A 100     -24.031  31.756   7.323  1.00 70.78           C
ATOM    762  C   ALA A 100     -22.929  32.481   6.577  1.00 70.23           C
ATOM    763  O   ALA A 100     -22.493  33.544   7.004  1.00 70.16           O
ATOM    764  CB  ALA A 100     -23.443  30.585   8.092  1.00 72.00           C
ATOM    765  N   VAL A 101     -22.480  31.905   5.463  1.00 73.67           N
ATOM    766  CA  VAL A 101     -21.415  32.529   4.657  1.00 70.68           C
ATOM    767  C   VAL A 101     -21.923  33.853   4.062  1.00 70.47           C
ATOM    768  O   VAL A 101     -21.212  34.853   4.092  1.00 73.60           O
ATOM    769  CB  VAL A 101     -20.878  31.595   3.556  1.00 70.74           C
ATOM    770  CG1 VAL A 101     -19.835  32.328   2.689  1.00 65.41           C
ATOM    771  CG2 VAL A 101     -20.285  30.331   4.172  1.00 66.69           C
ATOM    772  N   ASP A 102     -23.149  33.836   3.536  1.00 72.22           N
ATOM    773  CA  ASP A 102     -23.812  35.034   2.993  1.00 69.02           C
ATOM    774  C   ASP A 102     -23.965  36.125   4.036  1.00 68.79           C
ATOM    775  O   ASP A 102     -23.668  37.270   3.758  1.00 66.69           O
ATOM    776  CB  ASP A 102     -25.195  34.686   2.460  1.00 71.35           C
ATOM    777  CG  ASP A 102     -25.925  35.902   1.916  1.00 78.10           C
ATOM    778  OD1 ASP A 102     -25.369  36.570   1.008  1.00 76.18           O
ATOM    779  OD2 ASP A 102     -27.049  36.181   2.399  1.00 90.58           O
ATOM    780  N   ARG A 103     -24.434  35.770   5.243  1.00 69.55           N
ATOM    781  CA  ARG A 103     -24.520  36.762   6.342  1.00 67.36           C
ATOM    782  C   ARG A 103     -23.143  37.268   6.778  1.00 67.63           C
ATOM    783  O   ARG A 103     -23.021  38.445   7.169  1.00 65.43           O
ATOM    784  CB  ARG A 103     -25.291  36.222   7.544  1.00 67.67           C
ATOM    785  CG  ARG A 103     -26.791  35.942   7.317  1.00 70.59           C
ATOM    786  CD  ARG A 103     -27.581  37.208   7.051  1.00 78.70           C
ATOM    787  CZ  ARG A 103     -27.690  38.934   5.244  1.00 84.09           C
ATOM    788  NE  ARG A 103     -27.386  37.707   5.685  1.00 80.63           N
ATOM    789  NH1 ARG A 103     -28.227  39.861   6.051  1.00 88.30           N
ATOM    790  NH2 ARG A 103     -27.454  39.237   3.969  1.00 81.21           N
ATOM    791  N   TYR A 104     -22.112  36.414   6.716  1.00 66.25           N
ATOM    792  CA  TYR A 104     -20.772  36.872   7.091  1.00 66.91           C
ATOM    793  C   TYR A 104     -20.300  37.951   6.123  1.00 69.24           C
ATOM    794  O   TYR A 104     -19.816  38.995   6.553  1.00 74.15           O
ATOM    795  CB  TYR A 104     -19.744  35.746   7.153  1.00 64.41           C
ATOM    796  CG  TYR A 104     -18.362  36.288   7.466  1.00 65.53           C
ATOM    797  CD1 TYR A 104     -17.989  36.601   8.780  1.00 73.29           C
ATOM    798  CD2 TYR A 104     -17.433  36.492   6.460  1.00 66.44           C
ATOM    799  CE1 TYR A 104     -16.716  37.102   9.068  1.00 69.45           C
ATOM    800  CE2 TYR A 104     -16.170  36.989   6.731  1.00 66.23           C
ATOM    801  CZ  TYR A 104     -15.809  37.293   8.025  1.00 71.49           C
ATOM    802  OH  TYR A 104     -14.542  37.787   8.266  1.00 69.82           O
ATOM    803  N   PHE A 105     -20.435  37.715   4.827  1.00 69.93           N
ATOM    804  CA  PHE A 105     -20.010  38.759   3.860  1.00 70.80           C
ATOM    805  C   PHE A 105     -20.920  39.992   3.920  1.00 69.98           C
ATOM    806  O   PHE A 105     -20.427  41.103   3.794  1.00 70.63           O
ATOM    807  CB  PHE A 105     -19.846  38.184   2.456  1.00 67.77           C
ATOM    808  CG  PHE A 105     -18.650  37.278   2.342  1.00 69.98           C
ATOM    809  CD1 PHE A 105     -17.352  37.802   2.445  1.00 72.82           C
ATOM    810  CD2 PHE A 105     -18.799  35.914   2.140  1.00 69.69           C
ATOM    811  CE1 PHE A 105     -16.228  36.981   2.345  1.00 70.61           C
ATOM    812  CE2 PHE A 105     -17.667  35.081   2.039  1.00 71.02           C
ATOM    813  CZ  PHE A 105     -16.385  35.620   2.143  1.00 68.76           C
ATOM    814  N   ALA A 106     -22.221  39.790   4.120  1.00 69.44           N
ATOM    815  CA  ALA A 106     -23.141  40.911   4.273  1.00 68.56           C
ATOM    816  C   ALA A 106     -22.724  41.816   5.416  1.00 68.68           C
ATOM    817  O   ALA A 106     -22.633  43.022   5.229  1.00 71.94           O
ATOM    818  CB  ALA A 106     -24.562  40.422   4.491  1.00 67.16           C
ATOM    819  N   ILE A 107     -22.465  41.241   6.589  1.00 68.84           N
ATOM    820  CA  ILE A 107     -22.145  42.039   7.792  1.00 70.46           C
ATOM    821  C   ILE A 107     -20.732  42.639   7.824  1.00 73.76           C
ATOM    822  O   ILE A 107     -20.483  43.567   8.604  1.00 77.85           O
ATOM    823  CB  ILE A 107     -22.361  41.205   9.107  1.00 68.09           C
ATOM    824  CG1 ILE A 107     -22.694  42.122  10.290  1.00 70.69           C
ATOM    825  CG2 ILE A 107     -21.151  40.315   9.387  1.00 54.90           C
ATOM    826  CD1 ILE A 107     -23.130  41.371  11.531  1.00 69.39           C
ATOM    827  N   THR A 108     -19.819  42.123   6.998  1.00 72.13           N
ATOM    828  CA  THR A 108     -18.450  42.658   6.911  1.00 72.48           C
ATOM    829  C   THR A 108     -18.272  43.602   5.722  1.00 73.00           C
ATOM    830  O   THR A 108     -17.205  44.194   5.560  1.00 76.38           O
ATOM    831  CB  THR A 108     -17.408  41.523   6.791  1.00 71.33           C
ATOM    832  CG2 THR A 108     -17.478  40.622   7.980  1.00 76.96           C
ATOM    833  OG1 THR A 108     -17.656  40.755   5.612  1.00 69.78           O
ATOM    834  N   SER A 109     -19.312  43.743   4.890  1.00 73.57           N
ATOM    835  CA  SER A 109     -19.224  44.546   3.673  1.00 71.50           C
ATOM    836  C   SER A 109     -19.370  46.004   4.020  1.00 70.30           C
ATOM    837  O   SER A 109     -20.079  46.302   4.923  1.00 72.29           O
ATOM    838  CB  SER A 109     -20.327  44.159   2.678  1.00 70.57           C
ATOM    839  OG  SER A 109     -20.402  45.088   1.612  1.00 73.10           O
ATOM    840  N   PRO A 110     -18.693  46.924   3.292  1.00 73.40           N
ATOM    841  CA  PRO A 110     -18.908  48.362   3.552  1.00 71.10           C
ATOM    842  C   PRO A 110     -20.342  48.823   3.196  1.00 72.24           C
ATOM    843  O   PRO A 110     -20.791  49.845   3.689  1.00 73.27           O
ATOM    844  CB  PRO A 110     -17.875  49.042   2.656  1.00 72.76           C
ATOM    845  CG  PRO A 110     -16.952  47.966   2.220  1.00 75.11           C
ATOM    846  CD  PRO A 110     -17.713  46.719   2.207  1.00 70.99           C
ATOM    847  N   PHE A 111     -21.030  48.053   2.343  1.00 75.02           N
ATOM    848  CA  PHE A 111     -22.436  48.228   2.012  1.00 75.94           C
ATOM    849  C   PHE A 111     -23.097  47.194   2.924  1.00 81.11           C
ATOM    850  O   PHE A 111     -23.703  46.209   2.451  1.00 82.84           O
ATOM    851  CB  PHE A 111     -22.686  47.948   0.517  1.00 70.64           C
ATOM    852  CG  PHE A 111     -21.537  48.366  -0.376  1.00 68.22           C
ATOM    853  CD1 PHE A 111     -20.705  47.417  -0.943  1.00 64.99           C
ATOM    854  CD2 PHE A 111     -21.291  49.686  -0.634  1.00 54.92           C
ATOM    855  CE1 PHE A 111     -19.676  47.789  -1.736  1.00 53.34           C
ATOM    856  CE2 PHE A 111     -20.261  50.061  -1.427  1.00 55.02           C
ATOM    857  CZ  PHE A 111     -19.448  49.112  -1.982  1.00 59.66           C
ATOM    858  N   LYS A 112     -22.970  47.430   4.239  1.00 82.78           N
ATOM    859  CA  LYS A 112     -23.326  46.437   5.288  1.00 86.29           C
ATOM    860  C   LYS A 112     -24.732  45.890   5.161  1.00 84.99           C
ATOM    861  O   LYS A 112     -25.668  46.622   4.835  1.00 84.00           O
ATOM    862  CB  LYS A 112     -23.144  47.003   6.710  1.00 86.05           C
ATOM    863  CG  LYS A 112     -21.716  47.263   7.104  1.00 93.56           C
ATOM    864  CD  LYS A 112     -21.533  47.754   8.540  1.00 92.32           C
ATOM    865  CE  LYS A 112     -20.068  48.178   8.748  1.00 94.63           C
ATOM    866  NZ  LYS A 112     -19.803  48.731  10.115  1.00103.84           N
ATOM    867  N   TYR A 113     -24.836  44.589   5.424  1.00 85.69           N
ATOM    868  CA  TYR A 113     -26.070  43.783   5.383  1.00 87.34           C
ATOM    869  C   TYR A 113     -26.642  43.451   3.984  1.00 87.45           C
ATOM    870  O   TYR A 113     -27.393  42.477   3.859  1.00 87.44           O
ATOM    871  CB  TYR A 113     -27.154  44.369   6.294  1.00 89.48           C
ATOM    872  CG  TYR A 113     -26.773  44.254   7.729  1.00 86.02           C
ATOM    873  CD1 TYR A 113     -27.055  43.095   8.434  1.00 82.79           C
ATOM    874  CD2 TYR A 113     -26.132  45.293   8.380  1.00 87.79           C
ATOM    875  CE1 TYR A 113     -26.717  42.968   9.747  1.00 95.42           C
ATOM    876  CE2 TYR A 113     -25.777  45.189   9.716  1.00 94.16           C
ATOM    877  CZ  TYR A 113     -26.071  44.020  10.400  1.00 97.24           C
ATOM    878  OH  TYR A 113     -25.728  43.897  11.720  1.00 91.49           O
ATOM    879  N   GLN A 114     -26.313  44.220   2.958  1.00 83.88           N
ATOM    880  CA  GLN A 114     -26.686  43.826   1.640  1.00 87.53           C
ATOM    881  C   GLN A 114     -25.823  42.632   1.368  1.00 85.35           C
ATOM    882  O   GLN A 114     -24.602  42.682   1.609  1.00 85.83           O
ATOM    883  CB  GLN A 114     -26.375  44.883   0.590  1.00 86.73           C
ATOM    884  CG  GLN A 114     -27.186  46.134   0.674  1.00 87.65           C
ATOM    885  CD  GLN A 114     -26.769  47.145  -0.388  1.00 91.57           C
ATOM    886  NE2 GLN A 114     -26.847  48.425  -0.040  1.00 99.82           N
ATOM    887  OE1 GLN A 114     -26.382  46.780  -1.508  1.00 90.57           O
ATOM    888  N   SER A 115     -26.446  41.562   0.879  1.00 81.37           N
ATOM    889  CA  SER A 115     -25.716  40.420   0.415  1.00 78.53           C
ATOM    890  C   SER A 115     -24.884  40.866  -0.772  1.00 77.76           C
ATOM    891  O   SER A 115     -25.320  41.731  -1.554  1.00 76.92           O
ATOM    892  CB  SER A 115     -26.662  39.315  -0.030  1.00 79.11           C
ATOM    893  OG  SER A 115     -25.960  38.321  -0.743  1.00 79.05           O
ATOM    894  N   LEU A 116     -23.695  40.284  -0.913  1.00 75.59           N
ATOM    895  CA  LEU A 116     -22.854  40.541  -2.082  1.00 78.96           C
ATOM    896  C   LEU A 116     -23.461  39.937  -3.371  1.00 77.36           C
ATOM    897  O   LEU A 116     -23.012  40.278  -4.477  1.00 79.84           O
ATOM    898  CB  LEU A 116     -21.433  40.007  -1.867  1.00 80.08           C
ATOM    899  CG  LEU A 116     -20.660  40.517  -0.639  1.00 82.77           C
ATOM    900  CD1 LEU A 116     -19.218  40.045  -0.740  1.00 84.51           C
ATOM    901  CD2 LEU A 116     -20.714  42.055  -0.474  1.00 77.04           C
ATOM    902  N   LEU A 117     -24.466  39.056  -3.210  1.00 74.06           N
ATOM    903  CA  LEU A 117     -25.162  38.394  -4.293  1.00 75.14           C
ATOM    904  C   LEU A 117     -26.417  39.116  -4.759  1.00 74.57           C
ATOM    905  O   LEU A 117     -27.158  39.675  -3.951  1.00 76.73           O
ATOM    906  CB  LEU A 117     -25.610  36.999  -3.836  1.00 74.59           C
ATOM    907  CG  LEU A 117     -24.572  36.016  -3.326  1.00 73.05           C
ATOM    908  CD1 LEU A 117     -25.249  34.715  -2.973  1.00 75.64           C
ATOM    909  CD2 LEU A 117     -23.502  35.785  -4.364  1.00 79.94           C
ATOM    910  N   THR A 118     -26.645  39.095  -6.070  1.00 74.52           N
ATOM    911  CA  THR A 118     -27.901  39.539  -6.654  1.00 76.04           C
ATOM    912  C   THR A 118     -28.928  38.413  -6.482  1.00 75.70           C
ATOM    913  O   THR A 118     -28.574  37.282  -6.104  1.00 75.21           O
ATOM    914  CB  THR A 118     -27.772  39.850  -8.156  1.00 76.46           C
ATOM    915  CG2 THR A 118     -26.702  40.917  -8.423  1.00 71.60           C
ATOM    916  OG1 THR A 118     -27.440  38.650  -8.860  1.00 79.82           O
ATOM    917  N   LYS A 119     -30.193  38.719  -6.760  1.00 77.16           N
ATOM    918  CA  LYS A 119     -31.279  37.718  -6.687  1.00 77.11           C
ATOM    919  C   LYS A 119     -30.999  36.539  -7.633  1.00 76.19           C
ATOM    920  O   LYS A 119     -31.219  35.383  -7.267  1.00 73.96           O
ATOM    921  CB  LYS A 119     -32.646  38.315  -7.052  1.00 78.39           C
ATOM    922  CG  LYS A 119     -33.107  39.543  -6.264  1.00 81.83           C
ATOM    923  CD  LYS A 119     -33.377  39.263  -4.815  1.00 87.01           C
ATOM    924  CE  LYS A 119     -33.758  40.559  -4.072  1.00 89.91           C
ATOM    925  NZ  LYS A 119     -35.048  41.155  -4.556  1.00 91.41           N
ATOM    926  N   ASN A 120     -30.512  36.843  -8.843  1.00 76.47           N
ATOM    927  CA  ASN A 120     -30.199  35.809  -9.849  1.00 77.14           C
ATOM    928  C   ASN A 120     -29.023  34.912  -9.476  1.00 76.20           C
ATOM    929  O   ASN A 120     -29.113  33.689  -9.647  1.00 74.96           O
ATOM    930  CB  ASN A 120     -29.958  36.431 -11.244  1.00 79.53           C
ATOM    931  CG  ASN A 120     -31.254  36.824 -11.956  1.00 84.32           C
ATOM    932  ND2 ASN A 120     -31.121  37.648 -12.993  1.00 85.88           N
ATOM    933  OD1 ASN A 120     -32.355  36.395 -11.586  1.00 89.19           O
ATOM    934  N   LYS A 121     -27.933  35.503  -8.976  1.00 73.79           N
ATOM    935  CA  LYS A 121     -26.801  34.706  -8.474  1.00 76.59           C
ATOM    936  C   LYS A 121     -27.254  33.809  -7.319  1.00 76.35           C
ATOM    937  O   LYS A 121     -26.822  32.672  -7.232  1.00 81.05           O
ATOM    938  CB  LYS A 121     -25.662  35.562  -7.950  1.00 79.46           C
ATOM    939  CG  LYS A 121     -25.007  36.526  -8.914  1.00 82.58           C
ATOM    940  CD  LYS A 121     -24.001  37.409  -8.129  1.00 83.85           C
ATOM    941  CE  LYS A 121     -23.690  38.747  -8.790  1.00 89.02           C
ATOM    942  NZ  LYS A 121     -23.014  39.645  -7.773  1.00 88.17           N
ATOM    943  N   ALA A 122     -28.120  34.331  -6.441  1.00 73.36           N
ATOM    944  CA  ALA A 122     -28.684  33.545  -5.325  1.00 74.46           C
ATOM    945  C   ALA A 122     -29.457  32.309  -5.827  1.00 75.42           C
ATOM    946  O   ALA A 122     -29.337  31.239  -5.245  1.00 79.11           O
ATOM    947  CB  ALA A 122     -29.572  34.416  -4.440  1.00 68.50           C
ATOM    948  N   ARG A 123     -30.243  32.465  -6.900  1.00 77.55           N
ATOM    949  CA  ARG A 123     -30.945  31.314  -7.511  1.00 77.51           C
ATOM    950  C   ARG A 123     -29.983  30.249  -8.022  1.00 77.61           C
ATOM    951  O   ARG A 123     -30.272  29.057  -7.913  1.00 77.15           O
ATOM    952  CB  ARG A 123     -31.836  31.709  -8.690  1.00 83.00           C
ATOM    953  CG  ARG A 123     -33.284  32.095  -8.376  1.00 89.58           C
ATOM    954  CD  ARG A 123     -33.576  33.556  -8.598  1.00 95.56           C
ATOM    955  CZ  ARG A 123     -35.510  34.981  -9.220  1.00 98.85           C
ATOM    956  NE  ARG A 123     -34.990  33.794  -8.884  1.00 93.67           N
ATOM    957  NH1 ARG A 123     -34.743  36.084  -9.325  1.00 97.06           N
ATOM    958  NH2 ARG A 123     -36.820  35.073  -9.458  1.00102.25           N
ATOM    959  N   VAL A 124     -28.852  30.684  -8.579  1.00 77.11           N
ATOM    960  CA  VAL A 124     -27.825  29.767  -9.081  1.00 77.01           C
ATOM    961  C   VAL A 124     -27.144  29.030  -7.919  1.00 76.31           C
ATOM    962  O   VAL A 124     -26.878  27.845  -8.023  1.00 73.81           O
ATOM    963  CB  VAL A 124     -26.806  30.502  -9.987  1.00 78.53           C
ATOM    964  CG1 VAL A 124     -25.612  29.617 -10.311  1.00 85.33           C
ATOM    965  CG2 VAL A 124     -27.486  30.934 -11.274  1.00 75.42           C
ATOM    966  N   ILE A 125     -26.874  29.734  -6.824  1.00 76.01           N
ATOM    967  CA  ILE A 125     -26.278  29.102  -5.632  1.00 76.47           C
ATOM    968  C   ILE A 125     -27.235  28.053  -5.074  1.00 75.66           C
ATOM    969  O   ILE A 125     -26.812  26.945  -4.733  1.00 74.99           O
ATOM    970  CB  ILE A 125     -25.954  30.101  -4.523  1.00 75.93           C
ATOM    971  CG1 ILE A 125     -24.899  31.127  -4.966  1.00 78.94           C
ATOM    972  CG2 ILE A 125     -25.402  29.373  -3.320  1.00 75.34           C
ATOM    973  CD1 ILE A 125     -23.488  30.564  -5.063  1.00 84.91           C
ATOM    974  N   ILE A 126     -28.517  28.416  -4.990  1.00 75.41           N
ATOM    975  CA  ILE A 126     -29.570  27.497  -4.545  1.00 75.93           C
ATOM    976  C   ILE A 126     -29.645  26.286  -5.461  1.00 72.61           C
ATOM    977  O   ILE A 126     -29.565  25.159  -5.001  1.00 70.17           O
ATOM    978  CB  ILE A 126     -30.943  28.192  -4.490  1.00 75.92           C
ATOM    979  CG1 ILE A 126     -30.975  29.183  -3.328  1.00 79.46           C
ATOM    980  CG2 ILE A 126     -32.072  27.170  -4.312  1.00 73.88           C
ATOM    981  CD1 ILE A 126     -32.130  30.133  -3.371  1.00 81.26           C
ATOM    982  N   LEU A 127     -29.793  26.521  -6.754  1.00 75.14           N
ATOM    983  CA  LEU A 127     -29.826  25.411  -7.725  1.00 75.92           C
ATOM    984  C   LEU A 127     -28.604  24.497  -7.543  1.00 75.22           C
ATOM    985  O   LEU A 127     -28.744  23.279  -7.543  1.00 73.02           O
ATOM    986  CB  LEU A 127     -29.912  25.930  -9.158  1.00 71.84           C
ATOM    987  CG  LEU A 127     -29.837  24.903 -10.297  1.00 79.20           C
ATOM    988  CD1 LEU A 127     -30.845  23.769 -10.095  1.00 82.92           C
ATOM    989  CD2 LEU A 127     -30.038  25.585 -11.666  1.00 75.89           C
ATOM    990  N   MET A 128     -27.423  25.100  -7.384  1.00 76.89           N
ATOM    991  CA  MET A 128     -26.186  24.339  -7.184  1.00 77.43           C
ATOM    992  C   MET A 128     -26.181  23.568  -5.871  1.00 76.37           C
ATOM    993  O   MET A 128     -25.571  22.504  -5.801  1.00 78.59           O
ATOM    994  CB  MET A 128     -24.945  25.247  -7.281  1.00 81.89           C
ATOM    995  CG  MET A 128     -24.609  25.744  -8.716  1.00 83.04           C
ATOM    996  CE  MET A 128     -24.128  25.398 -11.458  1.00 89.68           C
ATOM    997  SD  MET A 128     -24.284  24.442  -9.942  1.00100.97           S
ATOM    998  N   VAL A 129     -26.851  24.094  -4.841  1.00 76.00           N
ATOM    999  CA  VAL A 129     -27.000  23.370  -3.572  1.00 74.39           C
ATOM   1000  C   VAL A 129     -27.835  22.098  -3.784  1.00 74.09           C
ATOM   1001  O   VAL A 129     -27.447  21.022  -3.327  1.00 74.06           O
ATOM   1002  CB  VAL A 129     -27.624  24.250  -2.448  1.00 73.43           C
ATOM   1003  CG1 VAL A 129     -28.152  23.382  -1.321  1.00 69.33           C
ATOM   1004  CG2 VAL A 129     -26.613  25.269  -1.942  1.00 68.63           C
ATOM   1005  N   TRP A 130     -28.969  22.227  -4.472  1.00 74.10           N
ATOM   1006  CA  TRP A 130     -29.817  21.046  -4.777  1.00 74.40           C
ATOM   1007  C   TRP A 130     -29.131  20.024  -5.683  1.00 75.32           C
ATOM   1008  O   TRP A 130     -29.313  18.824  -5.482  1.00 78.30           O
ATOM   1009  CB  TRP A 130     -31.188  21.469  -5.310  1.00 70.20           C
ATOM   1010  CG  TRP A 130     -31.961  21.950  -4.183  1.00 74.02           C
ATOM   1011  CD1 TRP A 130     -32.015  23.217  -3.719  1.00 80.00           C
ATOM   1012  CD2 TRP A 130     -32.803  21.173  -3.333  1.00 72.24           C
ATOM   1013  CE2 TRP A 130     -33.342  22.050  -2.371  1.00 79.45           C
ATOM   1014  CE3 TRP A 130     -33.157  19.822  -3.292  1.00 73.80           C
ATOM   1015  CZ2 TRP A 130     -34.220  21.625  -1.374  1.00 71.01           C
ATOM   1016  CZ3 TRP A 130     -34.026  19.396  -2.307  1.00 73.95           C
ATOM   1017  CH2 TRP A 130     -34.549  20.299  -1.358  1.00 74.98           C
ATOM   1018  NE1 TRP A 130     -32.842  23.290  -2.632  1.00 79.53           N
ATOM   1019  N   ILE A 131     -28.354  20.495  -6.663  1.00 76.28           N
ATOM   1020  CA  ILE A 131     -27.572  19.595  -7.526  1.00 75.87           C
ATOM   1021  C   ILE A 131     -26.509  18.840  -6.713  1.00 76.85           C
ATOM   1022  O   ILE A 131     -26.416  17.626  -6.830  1.00 76.71           O
ATOM   1023  CB  ILE A 131     -26.892  20.332  -8.696  1.00 73.88           C
ATOM   1024  CG1 ILE A 131     -27.933  20.757  -9.735  1.00 75.94           C
ATOM   1025  CG2 ILE A 131     -25.861  19.431  -9.354  1.00 76.05           C
ATOM   1026  CD1 ILE A 131     -27.359  21.529 -10.923  1.00 71.99           C
ATOM   1027  N   VAL A 132     -25.725  19.564  -5.903  1.00 74.32           N
ATOM   1028  CA  VAL A 132     -24.672  18.947  -5.073  1.00 74.37           C
ATOM   1029  C   VAL A 132     -25.257  17.970  -4.047  1.00 76.12           C
ATOM   1030  O   VAL A 132     -24.738  16.864  -3.877  1.00 72.86           O
ATOM   1031  CB  VAL A 132     -23.805  20.011  -4.357  1.00 75.98           C
ATOM   1032  CG1 VAL A 132     -22.910  19.378  -3.297  1.00 70.80           C
ATOM   1033  CG2 VAL A 132     -22.962  20.777  -5.377  1.00 72.65           C
ATOM   1034  N   SER A 133     -26.332  18.388  -3.376  1.00 76.74           N
ATOM   1035  CA  SER A 133     -27.052  17.522  -2.436  1.00 76.33           C
ATOM   1036  C   SER A 133     -27.588  16.253  -3.127  1.00 80.12           C
ATOM   1037  O   SER A 133     -27.565  15.175  -2.540  1.00 81.12           O
ATOM   1038  CB  SER A 133     -28.203  18.277  -1.783  1.00 77.19           C
ATOM   1039  OG  SER A 133     -27.721  19.391  -1.043  1.00 76.25           O
ATOM   1040  N   GLY A 134     -28.067  16.399  -4.367  1.00 78.97           N
ATOM   1041  CA  GLY A 134     -28.559  15.268  -5.165  1.00 77.45           C
ATOM   1042  C   GLY A 134     -27.418  14.346  -5.559  1.00 75.17           C
ATOM   1043  O   GLY A 134     -27.536  13.134  -5.495  1.00 72.75           O
ATOM   1044  N   LEU A 135     -26.313  14.958  -5.965  1.00 76.45           N
ATOM   1045  CA  LEU A 135     -25.098  14.253  -6.355  1.00 78.44           C
ATOM   1046  C   LEU A 135     -24.517  13.473  -5.171  1.00 79.50           C
ATOM   1047  O   LEU A 135     -23.962  12.407  -5.356  1.00 80.46           O
ATOM   1048  CB  LEU A 135     -24.044  15.248  -6.908  1.00 79.15           C
ATOM   1049  CG  LEU A 135     -23.153  14.848  -8.081  1.00 79.51           C
ATOM   1050  CD1 LEU A 135     -23.978  14.520  -9.308  1.00 75.74           C
ATOM   1051  CD2 LEU A 135     -22.183  15.984  -8.386  1.00 78.31           C
ATOM   1052  N   THR A 136     -24.650  14.007  -3.958  1.00 82.19           N
ATOM   1053  CA  THR A 136     -24.150  13.328  -2.751  1.00 84.31           C
ATOM   1054  C   THR A 136     -25.196  12.399  -2.061  1.00 85.47           C
ATOM   1055  O   THR A 136     -24.814  11.585  -1.225  1.00 83.60           O
ATOM   1056  CB  THR A 136     -23.560  14.350  -1.758  1.00 84.63           C
ATOM   1057  CG2 THR A 136     -22.291  14.950  -2.337  1.00 82.27           C
ATOM   1058  OG1 THR A 136     -24.500  15.405  -1.514  1.00 86.96           O
ATOM   1059  N   SER A 137     -26.485  12.525  -2.415  1.00 87.63           N
ATOM   1060  CA  SER A 137     -27.562  11.705  -1.832  1.00 88.01           C
ATOM   1061  C   SER A 137     -28.057  10.621  -2.778  1.00 90.10           C
ATOM   1062  O   SER A 137     -28.029   9.438  -2.432  1.00 94.95           O
ATOM   1063  CB  SER A 137     -28.745  12.583  -1.454  1.00 92.00           C
ATOM   1064  OG  SER A 137     -29.324  13.166  -2.614  1.00 96.93           O
ATOM   1065  N   PHE A 138     -28.512  11.027  -3.967  1.00 87.60           N
ATOM   1066  CA  PHE A 138     -29.078  10.078  -4.951  1.00 85.74           C
ATOM   1067  C   PHE A 138     -28.042   9.150  -5.573  1.00 85.31           C
ATOM   1068  O   PHE A 138     -28.313   7.967  -5.704  1.00 85.33           O
ATOM   1069  CB  PHE A 138     -29.884  10.789  -6.073  1.00 85.68           C
ATOM   1070  CG  PHE A 138     -31.350  10.954  -5.753  1.00 84.00           C
ATOM   1071  CD1 PHE A 138     -32.307  10.148  -6.362  1.00 82.71           C
ATOM   1072  CD2 PHE A 138     -31.773  11.910  -4.847  1.00 78.83           C
ATOM   1073  CE1 PHE A 138     -33.659  10.302  -6.066  1.00 84.17           C
ATOM   1074  CE2 PHE A 138     -33.124  12.065  -4.551  1.00 79.25           C
ATOM   1075  CZ  PHE A 138     -34.062  11.265  -5.155  1.00 80.39           C
ATOM   1076  N   LEU A 139     -26.870   9.673  -5.954  1.00 83.84           N
ATOM   1077  CA  LEU A 139     -25.839   8.813  -6.579  1.00 83.08           C
ATOM   1078  C   LEU A 139     -25.510   7.568  -5.738  1.00 83.34           C
ATOM   1079  O   LEU A 139     -25.725   6.477  -6.235  1.00 84.70           O
ATOM   1080  CB  LEU A 139     -24.543   9.568  -6.947  1.00 82.52           C
ATOM   1081  CG  LEU A 139     -24.431  10.342  -8.250  1.00 81.28           C
ATOM   1082  CD1 LEU A 139     -23.003  10.847  -8.415  1.00 76.32           C
ATOM   1083  CD2 LEU A 139     -24.815   9.492  -9.427  1.00 75.15           C
ATOM   1084  N   PRO A 140     -25.003   7.727  -4.480  1.00 82.18           N
ATOM   1085  CA  PRO A 140     -24.657   6.540  -3.663  1.00 81.22           C
ATOM   1086  C   PRO A 140     -25.803   5.561  -3.419  1.00 80.15           C
ATOM   1087  O   PRO A 140     -25.578   4.352  -3.439  1.00 79.49           O
ATOM   1088  CB  PRO A 140     -24.226   7.145  -2.321  1.00 80.06           C
ATOM   1089  CG  PRO A 140     -23.858   8.515  -2.614  1.00 82.53           C
ATOM   1090  CD  PRO A 140     -24.720   8.968  -3.734  1.00 83.35           C
ATOM   1091  N   ILE A 141     -27.007   6.086  -3.191  1.00 80.34           N
ATOM   1092  CA  ILE A 141     -28.181   5.246  -2.931  1.00 81.83           C
ATOM   1093  C   ILE A 141     -28.670   4.542  -4.207  1.00 83.09           C
ATOM   1094  O   ILE A 141     -28.974   3.347  -4.167  1.00 85.69           O
ATOM   1095  CB  ILE A 141     -29.316   6.029  -2.245  1.00 80.40           C
ATOM   1096  CG1 ILE A 141     -28.845   6.522  -0.876  1.00 82.52           C
ATOM   1097  CG2 ILE A 141     -30.538   5.150  -2.069  1.00 80.48           C
ATOM   1098  CD1 ILE A 141     -29.913   7.192  -0.059  1.00 83.50           C
ATOM   1099  N   GLN A 142     -28.743   5.274  -5.322  1.00 83.76           N
ATOM   1100  CA  GLN A 142     -29.161   4.691  -6.617  1.00 83.63           C
ATOM   1101  C   GLN A 142     -28.056   3.817  -7.243  1.00 83.39           C
ATOM   1102  O   GLN A 142     -28.374   2.864  -7.960  1.00 86.11           O
ATOM   1103  CB  GLN A 142     -29.606   5.780  -7.616  1.00 84.12           C
ATOM   1104  CG  GLN A 142     -30.766   6.740  -7.123  1.00 84.07           C
ATOM   1105  CD  GLN A 142     -32.159   6.134  -7.119  1.00 80.98           C
ATOM   1106  NE2 GLN A 142     -33.123   6.895  -6.614  1.00 76.26           N
ATOM   1107  OE1 GLN A 142     -32.370   5.018  -7.557  1.00 77.62           O
ATOM   1108  N   MET A 143     -26.777   4.134  -6.981  1.00 82.82           N
ATOM   1109  CA  MET A 143     -25.636   3.286  -7.436  1.00 83.78           C
ATOM   1110  C   MET A 143     -25.340   2.113  -6.493  1.00 83.40           C
ATOM   1111  O   MET A 143     -24.487   1.279  -6.816  1.00 79.60           O
ATOM   1112  CB  MET A 143     -24.336   4.104  -7.631  1.00 84.08           C
ATOM   1113  CG  MET A 143     -24.315   5.014  -8.854  1.00 84.82           C
ATOM   1114  CE  MET A 143     -22.962   3.018 -10.356  1.00 86.88           C
ATOM   1115  SD  MET A 143     -24.372   4.141 -10.445  1.00 93.60           S
ATOM   1116  N   HIS A 144     -26.032   2.056  -5.346  1.00 83.18           N
ATOM   1117  CA  HIS A 144     -25.909   0.954  -4.373  1.00 83.41           C
ATOM   1118  C   HIS A 144     -24.544   0.943  -3.621  1.00 83.06           C
ATOM   1119  O   HIS A 144     -24.082  -0.107  -3.168  1.00 83.35           O
ATOM   1120  CB  HIS A 144     -26.218  -0.415  -5.050  1.00 82.96           C
ATOM   1121  CG  HIS A 144     -27.640  -0.563  -5.505  1.00 83.78           C
ATOM   1122  CD2 HIS A 144     -28.552   0.332  -5.957  1.00 82.46           C
ATOM   1123  CE1 HIS A 144     -29.509  -1.639  -5.954  1.00 77.50           C
ATOM   1124  ND1 HIS A 144     -28.273  -1.780  -5.517  1.00 79.73           N
ATOM   1125  NE2 HIS A 144     -29.705  -0.364  -6.229  1.00 81.47           N
ATOM   1126  N   TRP A 145     -23.915   2.116  -3.495  1.00 83.44           N
ATOM   1127  CA  TRP A 145     -22.647   2.253  -2.758  1.00 83.86           C
ATOM   1128  C   TRP A 145     -22.823   2.178  -1.244  1.00 83.60           C
ATOM   1129  O   TRP A 145     -21.888   1.833  -0.520  1.00 83.83           O
ATOM   1130  CB  TRP A 145     -21.953   3.576  -3.084  1.00 83.86           C
ATOM   1131  CG  TRP A 145     -21.492   3.720  -4.491  1.00 84.03           C
ATOM   1132  CD1 TRP A 145     -21.496   2.766  -5.475  1.00 84.91           C
ATOM   1133  CD2 TRP A 145     -20.939   4.893  -5.079  1.00 82.79           C
ATOM   1134  CE2 TRP A 145     -20.636   4.585  -6.419  1.00 81.34           C
ATOM   1135  CE3 TRP A 145     -20.671   6.184  -4.602  1.00 84.75           C
ATOM   1136  CZ2 TRP A 145     -20.079   5.517  -7.291  1.00 85.31           C
ATOM   1137  CZ3 TRP A 145     -20.115   7.115  -5.470  1.00 84.09           C
ATOM   1138  CH2 TRP A 145     -19.825   6.777  -6.799  1.00 86.15           C
ATOM   1139  NE1 TRP A 145     -20.988   3.281  -6.631  1.00 84.59           N
ATOM   1140  N   TYR A 146     -24.018   2.505  -0.777  1.00 81.87           N
ATOM   1141  CA  TYR A 146     -24.330   2.478   0.643  1.00 82.95           C
ATOM   1142  C   TYR A 146     -24.461   1.103   1.261  1.00 84.39           C
ATOM   1143  O   TYR A 146     -24.328   0.993   2.451  1.00 85.16           O
ATOM   1144  CB  TYR A 146     -25.646   3.224   0.916  1.00 82.89           C
ATOM   1145  CG  TYR A 146     -26.913   2.473   0.522  1.00 80.98           C
ATOM   1146  CD1 TYR A 146     -27.679   1.794   1.475  1.00 79.89           C
ATOM   1147  CD2 TYR A 146     -27.340   2.442  -0.798  1.00 79.78           C
ATOM   1148  CE1 TYR A 146     -28.838   1.110   1.111  1.00 81.50           C
ATOM   1149  CE2 TYR A 146     -28.489   1.767  -1.174  1.00 80.48           C
ATOM   1150  CZ  TYR A 146     -29.234   1.104  -0.221  1.00 81.26           C
ATOM   1151  OH  TYR A 146     -30.365   0.439  -0.601  1.00 79.71           O
ATOM   1152  N   ARG A 147     -24.709   0.070   0.457  1.00 82.91           N
ATOM   1153  CA  ARG A 147     -25.158  -1.227   0.984  1.00 81.71           C
ATOM   1154  C   ARG A 147     -24.093  -2.047   1.678  1.00 80.96           C
ATOM   1155  O   ARG A 147     -22.922  -1.998   1.313  1.00 80.38           O
ATOM   1156  CB  ARG A 147     -25.819  -2.057  -0.136  1.00 82.53           C
ATOM   1157  CG  ARG A 147     -26.861  -1.242  -0.863  1.00 85.26           C
ATOM   1158  CD  ARG A 147     -28.068  -1.948  -1.318  1.00 83.28           C
ATOM   1159  CZ  ARG A 147     -28.850  -3.346  -3.172  1.00 86.74           C
ATOM   1160  NE  ARG A 147     -27.867  -2.850  -2.413  1.00 82.86           N
ATOM   1161  NH1 ARG A 147     -30.142  -3.019  -2.963  1.00 84.23           N
ATOM   1162  NH2 ARG A 147     -28.541  -4.184  -4.169  1.00 81.76           N
ATOM   1163  N   ALA A 148     -24.539  -2.793   2.689  1.00 81.02           N
ATOM   1164  CA  ALA A 148     -23.696  -3.687   3.454  1.00 81.16           C
ATOM   1165  C   ALA A 148     -23.664  -5.020   2.737  1.00 81.72           C
ATOM   1166  O   ALA A 148     -24.541  -5.308   1.920  1.00 81.33           O
ATOM   1167  CB  ALA A 148     -24.231  -3.853   4.854  1.00 81.01           C
ATOM   1168  N   THR A 149     -22.651  -5.821   3.056  1.00 81.43           N
ATOM   1169  CA  THR A 149     -22.421  -7.128   2.422  1.00 80.81           C
ATOM   1170  C   THR A 149     -22.741  -8.348   3.319  1.00 81.25           C
ATOM   1171  O   THR A 149     -22.430  -9.481   2.947  1.00 81.14           O
ATOM   1172  CB  THR A 149     -20.959  -7.215   1.944  1.00 80.88           C
ATOM   1173  CG2 THR A 149     -20.656  -6.090   0.961  1.00 80.78           C
ATOM   1174  OG1 THR A 149     -20.080  -7.111   3.071  1.00 80.59           O
ATOM   1175  N   HIS A 150     -23.358  -8.123   4.482  1.00 80.75           N
ATOM   1176  CA  HIS A 150     -23.719  -9.227   5.397  1.00 80.59           C
ATOM   1177  C   HIS A 150     -25.129  -9.723   5.047  1.00 79.62           C
ATOM   1178  O   HIS A 150     -25.924  -8.985   4.473  1.00 80.66           O
ATOM   1179  CB  HIS A 150     -23.574  -8.824   6.878  1.00 80.59           C
ATOM   1180  CG  HIS A 150     -24.512  -7.752   7.320  1.00 80.24           C
ATOM   1181  CD2 HIS A 150     -25.731  -7.825   7.895  1.00 81.58           C
ATOM   1182  CE1 HIS A 150     -25.238  -5.702   7.664  1.00 86.20           C
ATOM   1183  ND1 HIS A 150     -24.229  -6.410   7.189  1.00 85.34           N
ATOM   1184  NE2 HIS A 150     -26.163  -6.537   8.098  1.00 88.13           N
ATOM   1185  N   GLN A 151     -25.413 -10.973   5.405  1.00 79.51           N
ATOM   1186  CA  GLN A 151     -26.652 -11.670   4.994  1.00 79.05           C
ATOM   1187  C   GLN A 151     -27.968 -11.024   5.453  1.00 77.54           C
ATOM   1188  O   GLN A 151     -28.903 -10.937   4.667  1.00 76.07           O
ATOM   1189  CB  GLN A 151     -26.624 -13.140   5.467  1.00 79.94           C
ATOM   1190  CG  GLN A 151     -27.540 -14.079   4.668  1.00 82.48           C
ATOM   1191  CD  GLN A 151     -27.127 -14.218   3.201  1.00 85.58           C
ATOM   1192  NE2 GLN A 151     -28.082 -14.578   2.355  1.00 88.48           N
ATOM   1193  OE1 GLN A 151     -25.963 -14.006   2.838  1.00 84.07           O
ATOM   1194  N   GLU A 152     -28.026 -10.587   6.713  1.00 76.40           N
ATOM   1195  CA  GLU A 152     -29.224  -9.915   7.278  1.00 76.08           C
ATOM   1196  C   GLU A 152     -29.656  -8.694   6.441  1.00 74.97           C
ATOM   1197  O   GLU A 152     -30.854  -8.437   6.268  1.00 72.77           O
ATOM   1198  CB  GLU A 152     -28.957  -9.518   8.738  1.00 77.18           C
ATOM   1199  CG  GLU A 152     -30.098  -8.829   9.499  1.00 78.62           C
ATOM   1200  CD  GLU A 152     -29.685  -8.430  10.920  1.00 78.93           C
ATOM   1201  OE1 GLU A 152     -30.024  -7.303  11.336  1.00 77.22           O
ATOM   1202  OE2 GLU A 152     -29.022  -9.239  11.618  1.00 82.04           O
ATOM   1203  N   ALA A 153     -28.666  -7.962   5.929  1.00 73.84           N
ATOM   1204  CA  ALA A 153     -28.887  -6.814   5.061  1.00 74.58           C
ATOM   1205  C   ALA A 153     -29.359  -7.291   3.699  1.00 74.81           C
ATOM   1206  O   ALA A 153     -30.389  -6.828   3.201  1.00 74.62           O
ATOM   1207  CB  ALA A 153     -27.610  -6.005   4.921  1.00 72.34           C
ATOM   1208  N   ILE A 154     -28.592  -8.218   3.110  1.00 76.12           N
ATOM   1209  CA  ILE A 154     -28.905  -8.843   1.800  1.00 76.87           C
ATOM   1210  C   ILE A 154     -30.356  -9.336   1.743  1.00 77.84           C
ATOM   1211  O   ILE A 154     -31.047  -9.109   0.745  1.00 78.53           O
ATOM   1212  CB  ILE A 154     -27.924 -10.003   1.453  1.00 76.51           C
ATOM   1213  CG1 ILE A 154     -26.515  -9.466   1.192  1.00 75.02           C
ATOM   1214  CG2 ILE A 154     -28.387 -10.756   0.226  1.00 76.30           C
ATOM   1215  CD1 ILE A 154     -25.478 -10.540   0.959  1.00 75.60           C
ATOM   1216  N   ASN A 155     -30.796 -10.000   2.817  1.00 79.14           N
ATOM   1217  CA  ASN A 155     -32.185 -10.442   2.958  1.00 79.97           C
ATOM   1218  C   ASN A 155     -33.152  -9.263   2.924  1.00 81.18           C
ATOM   1219  O   ASN A 155     -34.160  -9.323   2.232  1.00 81.85           O
ATOM   1220  CB  ASN A 155     -32.392 -11.225   4.260  1.00 79.70           C
ATOM   1221  CG  ASN A 155     -31.725 -12.586   4.246  1.00 78.69           C
ATOM   1222  ND2 ASN A 155     -32.301 -13.522   4.984  1.00 78.92           N
ATOM   1223  OD1 ASN A 155     -30.711 -12.800   3.586  1.00 76.53           O
ATOM   1224  N   CYS A 156     -32.835  -8.200   3.671  1.00 81.90           N
ATOM   1225  CA  CYS A 156     -33.675  -6.990   3.698  1.00 81.53           C
ATOM   1226  C   CYS A 156     -33.742  -6.278   2.348  1.00 80.40           C
ATOM   1227  O   CYS A 156     -34.791  -5.743   1.982  1.00 80.62           O
ATOM   1228  CB  CYS A 156     -33.189  -5.995   4.751  1.00 82.03           C
ATOM   1229  SG  CYS A 156     -34.281  -4.556   4.896  1.00 86.09           S
ATOM   1230  N   TYR A 157     -32.630  -6.270   1.614  1.00 80.51           N
ATOM   1231  CA  TYR A 157     -32.588  -5.626   0.289  1.00 80.30           C
ATOM   1232  C   TYR A 157     -33.500  -6.328  -0.693  1.00 80.59           C
ATOM   1233  O   TYR A 157     -34.322  -5.683  -1.354  1.00 82.14           O
ATOM   1234  CB  TYR A 157     -31.165  -5.597  -0.278  1.00 79.80           C
ATOM   1235  CG  TYR A 157     -30.177  -4.798   0.552  1.00 80.24           C
ATOM   1236  CD1 TYR A 157     -30.497  -3.522   1.018  1.00 76.86           C
ATOM   1237  CD2 TYR A 157     -28.923  -5.313   0.866  1.00 79.73           C
ATOM   1238  CE1 TYR A 157     -29.604  -2.797   1.769  1.00 78.10           C
ATOM   1239  CE2 TYR A 157     -28.021  -4.589   1.618  1.00 79.03           C
ATOM   1240  CZ  TYR A 157     -28.365  -3.334   2.066  1.00 78.33           C
ATOM   1241  OH  TYR A 157     -27.471  -2.621   2.811  1.00 79.23           O
ATOM   1242  N   ALA A 158     -33.344  -7.645  -0.776  1.00 79.03           N
ATOM   1243  CA  ALA A 158     -34.189  -8.489  -1.622  1.00 78.43           C
ATOM   1244  C   ALA A 158     -35.659  -8.474  -1.178  1.00 78.71           C
ATOM   1245  O   ALA A 158     -36.557  -8.506  -2.023  1.00 79.49           O
ATOM   1246  CB  ALA A 158     -33.661  -9.914  -1.627  1.00 76.05           C
ATOM   1247  N   GLU A 159     -35.887  -8.422   0.140  1.00 79.25           N
ATOM   1248  CA  GLU A 159     -37.237  -8.399   0.713  1.00 79.62           C
ATOM   1249  C   GLU A 159     -37.976  -7.085   0.400  1.00 79.69           C
ATOM   1250  O   GLU A 159     -37.549  -5.998   0.814  1.00 80.47           O
ATOM   1251  CB  GLU A 159     -37.181  -8.643   2.234  1.00 79.95           C
ATOM   1252  CG  GLU A 159     -38.523  -8.617   2.992  1.00 82.26           C
ATOM   1253  CD  GLU A 159     -39.521  -9.671   2.533  1.00 86.24           C
ATOM   1254  OE1 GLU A 159     -39.137 -10.643   1.845  1.00 92.89           O
ATOM   1255  OE2 GLU A 159     -40.711  -9.530   2.863  1.00 88.95           O
ATOM   1256  N   GLU A 160     -39.081  -7.216  -0.334  1.00 79.07           N
ATOM   1257  CA  GLU A 160     -39.930  -6.085  -0.751  1.00 79.55           C
ATOM   1258  C   GLU A 160     -40.619  -5.361   0.404  1.00 79.89           C
ATOM   1259  O   GLU A 160     -40.897  -4.161   0.292  1.00 79.15           O
ATOM   1260  CB  GLU A 160     -40.983  -6.562  -1.747  1.00 79.62           C
ATOM   1261  CG  GLU A 160     -42.048  -7.458  -1.121  1.00 83.66           C
ATOM   1262  CD  GLU A 160     -42.614  -8.463  -2.084  1.00 84.99           C
ATOM   1263  OE1 GLU A 160     -42.812  -8.122  -3.268  1.00 95.21           O
ATOM   1264  OE2 GLU A 160     -42.866  -9.605  -1.652  1.00 89.59           O
ATOM   1265  N   THR A 161     -40.891  -6.089   1.496  1.00 77.96           N
ATOM   1266  CA  THR A 161     -41.533  -5.512   2.676  1.00 75.91           C
ATOM   1267  C   THR A 161     -40.541  -5.063   3.755  1.00 76.43           C
ATOM   1268  O   THR A 161     -40.961  -4.656   4.836  1.00 76.97           O
ATOM   1269  CB  THR A 161     -42.562  -6.481   3.300  1.00 75.78           C
ATOM   1270  CG2 THR A 161     -43.580  -6.923   2.252  1.00 70.98           C
ATOM   1271  OG1 THR A 161     -41.883  -7.617   3.843  1.00 74.95           O
ATOM   1272  N   CYS A 162     -39.242  -5.131   3.464  1.00 78.00           N
ATOM   1273  CA  CYS A 162     -38.209  -4.690   4.377  1.00 77.37           C
ATOM   1274  C   CYS A 162     -37.588  -3.443   3.799  1.00 74.95           C
ATOM   1275  O   CYS A 162     -37.131  -3.464   2.658  1.00 75.26           O
ATOM   1276  CB  CYS A 162     -37.136  -5.755   4.545  1.00 79.47           C
ATOM   1277  SG  CYS A 162     -35.924  -5.347   5.847  1.00 85.35           S
ATOM   1278  N   CYS A 163     -37.574  -2.368   4.582  1.00 75.05           N
ATOM   1279  CA  CYS A 163     -36.955  -1.110   4.175  1.00 77.17           C
ATOM   1280  C   CYS A 163     -36.140  -0.537   5.329  1.00 77.29           C
ATOM   1281  O   CYS A 163     -36.450   0.523   5.856  1.00 81.42           O
ATOM   1282  CB  CYS A 163     -38.024  -0.135   3.680  1.00 77.85           C
ATOM   1283  SG  CYS A 163     -37.383   1.370   2.899  1.00 80.61           S
ATOM   1284  N   ASP A 164     -35.091  -1.270   5.703  1.00 78.03           N
ATOM   1285  CA  ASP A 164     -34.141  -0.851   6.741  1.00 76.97           C
ATOM   1286  C   ASP A 164     -32.909  -0.347   6.054  1.00 75.94           C
ATOM   1287  O   ASP A 164     -32.428  -0.979   5.114  1.00 77.63           O
ATOM   1288  CB  ASP A 164     -33.762  -2.005   7.667  1.00 77.44           C
ATOM   1289  CG  ASP A 164     -34.889  -2.419   8.586  1.00 80.00           C
ATOM   1290  OD1 ASP A 164     -35.724  -1.561   8.959  1.00 82.18           O
ATOM   1291  OD2 ASP A 164     -34.941  -3.619   8.943  1.00 80.09           O
ATOM   1292  N   PHE A 165     -32.388   0.785   6.517  1.00 75.48           N
ATOM   1293  CA  PHE A 165     -31.237   1.416   5.890  1.00 75.22           C
ATOM   1294  C   PHE A 165     -29.909   0.865   6.443  1.00 75.43           C
ATOM   1295  O   PHE A 165     -29.160   1.573   7.133  1.00 73.54           O
ATOM   1296  CB  PHE A 165     -31.351   2.947   6.043  1.00 74.11           C
ATOM   1297  CG  PHE A 165     -30.399   3.730   5.175  1.00 76.00           C
ATOM   1298  CD1 PHE A 165     -30.300   3.471   3.793  1.00 76.25           C
ATOM   1299  CD2 PHE A 165     -29.600   4.736   5.724  1.00 76.96           C
ATOM   1300  CE1 PHE A 165     -29.428   4.189   2.984  1.00 73.80           C
ATOM   1301  CE2 PHE A 165     -28.718   5.465   4.905  1.00 79.72           C
ATOM   1302  CZ  PHE A 165     -28.638   5.183   3.528  1.00 75.51           C
ATOM   1303  N   PHE A 166     -29.641  -0.409   6.127  1.00 74.51           N
ATOM   1304  CA  PHE A 166     -28.376  -1.061   6.455  1.00 74.06           C
ATOM   1305  C   PHE A 166     -27.340  -0.493   5.527  1.00 74.74           C
ATOM   1306  O   PHE A 166     -27.542  -0.522   4.308  1.00 73.83           O
ATOM   1307  CB  PHE A 166     -28.423  -2.577   6.235  1.00 73.04           C
ATOM   1308  CG  PHE A 166     -29.226  -3.318   7.256  1.00 73.26           C
ATOM   1309  CD1 PHE A 166     -28.674  -3.630   8.499  1.00 75.81           C
ATOM   1310  CD2 PHE A 166     -30.534  -3.712   6.984  1.00 74.89           C
ATOM   1311  CE1 PHE A 166     -29.412  -4.320   9.457  1.00 74.15           C
ATOM   1312  CE2 PHE A 166     -31.282  -4.405   7.936  1.00 75.40           C
ATOM   1313  CZ  PHE A 166     -30.720  -4.709   9.176  1.00 74.86           C
ATOM   1314  N   THR A 167     -26.241   0.022   6.087  1.00 73.91           N
ATOM   1315  CA  THR A 167     -25.157   0.559   5.278  1.00 72.89           C
ATOM   1316  C   THR A 167     -23.811  -0.039   5.644  1.00 71.51           C
ATOM   1317  O   THR A 167     -23.636  -0.565   6.748  1.00 70.29           O
ATOM   1318  CB  THR A 167     -25.034   2.092   5.403  1.00 73.36           C
ATOM   1319  CG2 THR A 167     -26.415   2.762   5.409  1.00 75.39           C
ATOM   1320  OG1 THR A 167     -24.316   2.431   6.598  1.00 75.79           O
ATOM   1321  N   ASN A 168     -22.863   0.047   4.709  1.00 69.76           N
ATOM   1322  CA  ASN A 168     -21.483  -0.332   4.996  1.00 70.25           C
ATOM   1323  C   ASN A 168     -20.870   0.823   5.783  1.00 70.56           C
ATOM   1324  O   ASN A 168     -21.350   1.967   5.694  1.00 73.34           O
ATOM   1325  CB  ASN A 168     -20.676  -0.721   3.732  1.00 70.71           C
ATOM   1326  CG  ASN A 168     -20.478   0.426   2.743  1.00 71.43           C
ATOM   1327  ND2 ASN A 168     -20.920   0.205   1.515  1.00 72.46           N
ATOM   1328  OD1 ASN A 168     -19.940   1.481   3.071  1.00 74.37           O
ATOM   1329  N   GLN A 169     -19.824   0.524   6.544  1.00 69.71           N
ATOM   1330  CA  GLN A 169     -19.195   1.507   7.446  1.00 69.84           C
ATOM   1331  C   GLN A 169     -18.570   2.687   6.711  1.00 68.45           C
ATOM   1332  O   GLN A 169     -18.745   3.832   7.137  1.00 68.34           O
ATOM   1333  CB  GLN A 169     -18.141   0.829   8.319  1.00 70.49           C
ATOM   1334  CG  GLN A 169     -18.723  -0.221   9.264  1.00 73.78           C
ATOM   1335  CD  GLN A 169     -17.662  -1.017   9.977  1.00 75.55           C
ATOM   1336  NE2 GLN A 169     -17.988  -2.262  10.319  1.00 83.68           N
ATOM   1337  OE1 GLN A 169     -16.556  -0.528  10.223  1.00 81.19           O
ATOM   1338  N   ALA A 170     -17.855   2.400   5.617  1.00 67.03           N
ATOM   1339  CA  ALA A 170     -17.222   3.430   4.772  1.00 67.06           C
ATOM   1340  C   ALA A 170     -18.229   4.480   4.309  1.00 68.00           C
ATOM   1341  O   ALA A 170     -17.926   5.672   4.310  1.00 67.52           O
ATOM   1342  CB  ALA A 170     -16.540   2.796   3.576  1.00 67.06           C
ATOM   1343  N   TYR A 171     -19.420   4.027   3.916  1.00 67.41           N
ATOM   1344  CA  TYR A 171     -20.503   4.925   3.544  1.00 68.01           C
ATOM   1345  C   TYR A 171     -21.001   5.678   4.753  1.00 66.60           C
ATOM   1346  O   TYR A 171     -21.162   6.889   4.697  1.00 64.41           O
ATOM   1347  CB  TYR A 171     -21.685   4.168   2.935  1.00 69.88           C
ATOM   1348  CG  TYR A 171     -22.897   5.054   2.714  1.00 67.04           C
ATOM   1349  CD1 TYR A 171     -23.009   5.831   1.566  1.00 70.50           C
ATOM   1350  CD2 TYR A 171     -23.932   5.113   3.655  1.00 69.18           C
ATOM   1351  CE1 TYR A 171     -24.128   6.657   1.352  1.00 71.51           C
ATOM   1352  CE2 TYR A 171     -25.051   5.933   3.453  1.00 72.40           C
ATOM   1353  CZ  TYR A 171     -25.141   6.702   2.298  1.00 71.80           C
ATOM   1354  OH  TYR A 171     -26.236   7.509   2.088  1.00 73.79           O
ATOM   1355  N   ALA A 172     -21.245   4.942   5.840  1.00 67.80           N
ATOM   1356  CA  ALA A 172     -21.723   5.531   7.100  1.00 66.98           C
ATOM   1357  C   ALA A 172     -20.840   6.697   7.533  1.00 65.35           C
ATOM   1358  O   ALA A 172     -21.354   7.739   7.890  1.00 62.59           O
ATOM   1359  CB  ALA A 172     -21.789   4.486   8.183  1.00 67.92           C
ATOM   1360  N   ILE A 173     -19.520   6.505   7.489  1.00 66.75           N
ATOM   1361  CA  ILE A 173     -18.559   7.565   7.830  1.00 69.39           C
ATOM   1362  C   ILE A 173     -18.514   8.680   6.785  1.00 70.99           C
ATOM   1363  O   ILE A 173     -18.768   9.836   7.107  1.00 71.46           O
ATOM   1364  CB  ILE A 173     -17.126   7.027   7.971  1.00 68.97           C
ATOM   1365  CG1 ILE A 173     -16.998   6.142   9.210  1.00 70.83           C
ATOM   1366  CG2 ILE A 173     -16.142   8.181   8.064  1.00 68.40           C
ATOM   1367  CD1 ILE A 173     -15.610   5.530   9.383  1.00 71.18           C
ATOM   1368  N   ALA A 174     -18.191   8.311   5.542  1.00 71.53           N
ATOM   1369  CA  ALA A 174     -18.001   9.273   4.438  1.00 70.39           C
ATOM   1370  C   ALA A 174     -19.228  10.112   4.136  1.00 71.21           C
ATOM   1371  O   ALA A 174     -19.112  11.331   3.979  1.00 72.58           O
ATOM   1372  CB  ALA A 174     -17.558   8.555   3.177  1.00 69.73           C
ATOM   1373  N   SER A 175     -20.395   9.474   4.054  1.00 71.88           N
ATOM   1374  CA  SER A 175     -21.633  10.202   3.748  1.00 72.73           C
ATOM   1375  C   SER A 175     -22.030  11.160   4.861  1.00 75.38           C
ATOM   1376  O   SER A 175     -22.457  12.274   4.579  1.00 76.69           O
ATOM   1377  CB  SER A 175     -22.798   9.261   3.492  1.00 73.42           C
ATOM   1378  OG  SER A 175     -23.944  10.010   3.118  1.00 77.91           O
ATOM   1379  N   SER A 176     -21.890  10.730   6.114  1.00 72.53           N
ATOM   1380  CA  SER A 176     -22.266  11.570   7.250  1.00 71.77           C
ATOM   1381  C   SER A 176     -21.283  12.742   7.442  1.00 73.36           C
ATOM   1382  O   SER A 176     -21.695  13.822   7.863  1.00 73.43           O
ATOM   1383  CB  SER A 176     -22.428  10.728   8.525  1.00 69.52           C
ATOM   1384  OG  SER A 176     -21.292   9.941   8.776  1.00 76.74           O
ATOM   1385  N   ILE A 177     -19.998  12.537   7.137  1.00 73.22           N
ATOM   1386  CA  ILE A 177     -19.020  13.638   7.213  1.00 73.31           C
ATOM   1387  C   ILE A 177     -19.284  14.674   6.118  1.00 76.06           C
ATOM   1388  O   ILE A 177     -19.399  15.872   6.405  1.00 76.12           O
ATOM   1389  CB  ILE A 177     -17.569  13.147   7.126  1.00 72.39           C
ATOM   1390  CG1 ILE A 177     -17.173  12.458   8.435  1.00 71.69           C
ATOM   1391  CG2 ILE A 177     -16.625  14.303   6.876  1.00 70.67           C
ATOM   1392  CD1 ILE A 177     -15.812  11.794   8.390  1.00 72.10           C
ATOM   1393  N   VAL A 178     -19.380  14.201   4.877  1.00 74.65           N
ATOM   1394  CA  VAL A 178     -19.591  15.081   3.713  1.00 77.11           C
ATOM   1395  C   VAL A 178     -20.972  15.757   3.665  1.00 75.89           C
ATOM   1396  O   VAL A 178     -21.071  16.933   3.317  1.00 75.71           O
ATOM   1397  CB  VAL A 178     -19.356  14.321   2.388  1.00 75.98           C
ATOM   1398  CG1 VAL A 178     -19.647  15.210   1.194  1.00 77.29           C
ATOM   1399  CG2 VAL A 178     -17.920  13.819   2.324  1.00 80.65           C
ATOM   1400  N   SER A 179     -22.023  15.025   4.009  1.00 76.66           N
ATOM   1401  CA  SER A 179     -23.377  15.585   3.972  1.00 77.79           C
ATOM   1402  C   SER A 179     -23.720  16.457   5.165  1.00 78.97           C
ATOM   1403  O   SER A 179     -24.437  17.437   4.995  1.00 83.06           O
ATOM   1404  CB  SER A 179     -24.420  14.488   3.922  1.00 78.06           C
ATOM   1405  OG  SER A 179     -24.231  13.633   2.814  1.00 83.89           O
ATOM   1406  N   PHE A 180     -23.216  16.103   6.356  1.00 79.98           N
ATOM   1407  CA  PHE A 180     -23.601  16.771   7.609  1.00 77.07           C
ATOM   1408  C   PHE A 180     -22.463  17.477   8.319  1.00 78.35           C
ATOM   1409  O   PHE A 180     -22.511  18.695   8.470  1.00 79.76           O
ATOM   1410  CB  PHE A 180     -24.254  15.753   8.552  1.00 76.98           C
ATOM   1411  CG  PHE A 180     -24.676  16.321   9.888  1.00 78.18           C
ATOM   1412  CD1 PHE A 180     -25.792  17.141   9.984  1.00 77.60           C
ATOM   1413  CD2 PHE A 180     -23.957  16.025  11.051  1.00 75.04           C
ATOM   1414  CE1 PHE A 180     -26.190  17.668  11.216  1.00 77.26           C
ATOM   1415  CE2 PHE A 180     -24.350  16.545  12.278  1.00 80.26           C
ATOM   1416  CZ  PHE A 180     -25.475  17.373  12.357  1.00 77.27           C
ATOM   1417  N   TYR A 181     -21.450  16.739   8.756  1.00 78.29           N
ATOM   1418  CA  TYR A 181     -20.386  17.351   9.593  1.00 78.96           C
ATOM   1419  C   TYR A 181     -19.583  18.463   8.941  1.00 78.89           C
ATOM   1420  O   TYR A 181     -19.222  19.422   9.625  1.00 79.13           O
ATOM   1421  CB  TYR A 181     -19.425  16.295  10.131  1.00 80.47           C
ATOM   1422  CG  TYR A 181     -20.047  15.425  11.181  1.00 82.05           C
ATOM   1423  CD1 TYR A 181     -20.330  14.088  10.937  1.00 80.35           C
ATOM   1424  CD2 TYR A 181     -20.360  15.948  12.440  1.00 84.46           C
ATOM   1425  CE1 TYR A 181     -20.906  13.292  11.913  1.00 83.44           C
ATOM   1426  CE2 TYR A 181     -20.936  15.163  13.424  1.00 85.84           C
ATOM   1427  CZ  TYR A 181     -21.208  13.835  13.159  1.00 85.25           C
ATOM   1428  OH  TYR A 181     -21.776  13.073  14.145  1.00 89.70           O
ATOM   1429  N   VAL A 182     -19.304  18.351   7.645  1.00 78.18           N
ATOM   1430  CA  VAL A 182     -18.557  19.404   6.944  1.00 77.41           C
ATOM   1431  C   VAL A 182     -19.350  20.740   6.944  1.00 77.38           C
ATOM   1432  O   VAL A 182     -18.853  21.716   7.495  1.00 80.02           O
ATOM   1433  CB  VAL A 182     -18.108  18.976   5.515  1.00 78.51           C
ATOM   1434  CG1 VAL A 182     -17.758  20.202   4.653  1.00 73.94           C
ATOM   1435  CG2 VAL A 182     -16.932  18.022   5.609  1.00 76.43           C
ATOM   1436  N   PRO A 183     -20.557  20.780   6.339  1.00 75.78           N
ATOM   1437  CA  PRO A 183     -21.304  22.033   6.379  1.00 76.70           C
ATOM   1438  C   PRO A 183     -21.721  22.509   7.793  1.00 78.77           C
ATOM   1439  O   PRO A 183     -21.917  23.707   7.967  1.00 81.95           O
ATOM   1440  CB  PRO A 183     -22.538  21.738   5.506  1.00 78.00           C
ATOM   1441  CG  PRO A 183     -22.687  20.307   5.514  1.00 77.13           C
ATOM   1442  CD  PRO A 183     -21.305  19.746   5.601  1.00 80.23           C
ATOM   1443  N   LEU A 184     -21.848  21.598   8.767  1.00 77.02           N
ATOM   1444  CA  LEU A 184     -22.178  21.965  10.159  1.00 75.25           C
ATOM   1445  C   LEU A 184     -21.034  22.723  10.815  1.00 75.40           C
ATOM   1446  O   LEU A 184     -21.248  23.765  11.404  1.00 76.71           O
ATOM   1447  CB  LEU A 184     -22.492  20.727  11.017  1.00 73.79           C
ATOM   1448  CG  LEU A 184     -22.759  20.906  12.537  1.00 77.60           C
ATOM   1449  CD1 LEU A 184     -24.102  21.571  12.759  1.00 79.25           C
ATOM   1450  CD2 LEU A 184     -22.691  19.558  13.306  1.00 70.72           C
ATOM   1451  N   VAL A 185     -19.826  22.183  10.711  1.00 76.14           N
ATOM   1452  CA  VAL A 185     -18.636  22.808  11.311  1.00 76.70           C
ATOM   1453  C   VAL A 185     -18.372  24.190  10.713  1.00 77.08           C
ATOM   1454  O   VAL A 185     -18.039  25.132  11.437  1.00 76.69           O
ATOM   1455  CB  VAL A 185     -17.380  21.915  11.146  1.00 79.00           C
ATOM   1456  CG1 VAL A 185     -16.111  22.656  11.562  1.00 78.68           C
ATOM   1457  CG2 VAL A 185     -17.534  20.627  11.955  1.00 77.70           C
ATOM   1458  N   ILE A 186     -18.528  24.295   9.396  1.00 74.65           N
ATOM   1459  CA  ILE A 186     -18.372  25.561   8.690  1.00 74.83           C
ATOM   1460  C   ILE A 186     -19.423  26.574   9.162  1.00 72.99           C
ATOM   1461  O   ILE A 186     -19.075  27.692   9.502  1.00 72.81           O
ATOM   1462  CB  ILE A 186     -18.480  25.384   7.144  1.00 73.17           C
ATOM   1463  CG1 ILE A 186     -17.318  24.547   6.603  1.00 76.80           C
ATOM   1464  CG2 ILE A 186     -18.501  26.748   6.450  1.00 71.35           C
ATOM   1465  CD1 ILE A 186     -17.443  24.202   5.126  1.00 72.96           C
ATOM   1466  N   MET A 187     -20.692  26.159   9.171  1.00 73.55           N
ATOM   1467  CA  MET A 187     -21.824  26.990   9.611  1.00 75.44           C
ATOM   1468  C   MET A 187     -21.589  27.580  10.979  1.00 77.02           C
ATOM   1469  O   MET A 187     -21.690  28.787  11.150  1.00 79.77           O
ATOM   1470  CB  MET A 187     -23.099  26.153   9.675  1.00 74.74           C
ATOM   1471  CG  MET A 187     -24.374  26.874  10.124  1.00 73.35           C
ATOM   1472  CE  MET A 187     -25.102  25.185  12.188  1.00 78.98           C
ATOM   1473  SD  MET A 187     -25.653  25.672  10.545  1.00 82.79           S
ATOM   1474  N   VAL A 188     -21.281  26.709  11.938  1.00 73.57           N
ATOM   1475  CA  VAL A 188     -21.029  27.111  13.319  1.00 77.98           C
ATOM   1476  C   VAL A 188     -19.847  28.077  13.424  1.00 78.25           C
ATOM   1477  O   VAL A 188     -19.960  29.124  14.061  1.00 82.48           O
ATOM   1478  CB  VAL A 188     -20.760  25.888  14.249  1.00 74.95           C
ATOM   1479  CG1 VAL A 188     -20.358  26.350  15.613  1.00 73.89           C
ATOM   1480  CG2 VAL A 188     -21.995  24.992  14.334  1.00 72.42           C
ATOM   1481  N   PHE A 189     -18.724  27.724  12.802  1.00 78.36           N
ATOM   1482  CA  PHE A 189     -17.559  28.595  12.820  1.00 77.83           C
ATOM   1483  C   PHE A 189     -17.880  29.962  12.227  1.00 74.98           C
ATOM   1484  O   PHE A 189     -17.661  30.981  12.862  1.00 74.40           O
ATOM   1485  CB  PHE A 189     -16.394  27.992  12.054  1.00 80.26           C
ATOM   1486  CG  PHE A 189     -15.236  28.930  11.918  1.00 83.15           C
ATOM   1487  CD1 PHE A 189     -14.381  29.152  12.994  1.00 87.33           C
ATOM   1488  CD2 PHE A 189     -14.993  29.600  10.717  1.00 87.93           C
ATOM   1489  CE1 PHE A 189     -13.296  30.029  12.881  1.00 85.31           C
ATOM   1490  CE2 PHE A 189     -13.912  30.478  10.592  1.00 87.26           C
ATOM   1491  CZ  PHE A 189     -13.063  30.692  11.677  1.00 86.57           C
ATOM   1492  N   VAL A 190     -18.400  29.958  11.009  1.00 72.95           N
ATOM   1493  CA  VAL A 190     -18.693  31.202  10.299  1.00 72.35           C
ATOM   1494  C   VAL A 190     -19.739  32.039  11.007  1.00 70.18           C
ATOM   1495  O   VAL A 190     -19.547  33.238  11.123  1.00 72.08           O
ATOM   1496  CB  VAL A 190     -19.126  30.965   8.828  1.00 69.97           C
ATOM   1497  CG1 VAL A 190     -19.608  32.264   8.189  1.00 63.51           C
ATOM   1498  CG2 VAL A 190     -17.973  30.393   8.039  1.00 69.43           C
ATOM   1499  N   TYR A 191     -20.822  31.428  11.479  1.00 69.91           N
ATOM   1500  CA  TYR A 191     -21.867  32.204  12.154  1.00 70.79           C
ATOM   1501  C   TYR A 191     -21.482  32.646  13.561  1.00 72.41           C
ATOM   1502  O   TYR A 191     -22.135  33.532  14.094  1.00 73.85           O
ATOM   1503  CB  TYR A 191     -23.216  31.482  12.201  1.00 70.68           C
ATOM   1504  CG  TYR A 191     -24.373  32.468  12.149  1.00 72.35           C
ATOM   1505  CD1 TYR A 191     -24.698  33.112  10.968  1.00 75.81           C
ATOM   1506  CD2 TYR A 191     -25.136  32.755  13.263  1.00 77.93           C
ATOM   1507  CE1 TYR A 191     -25.757  34.025  10.892  1.00 74.63           C
ATOM   1508  CE2 TYR A 191     -26.203  33.673  13.190  1.00 70.80           C
ATOM   1509  CZ  TYR A 191     -26.499  34.292  12.013  1.00 79.33           C
ATOM   1510  OH  TYR A 191     -27.544  35.187  11.958  1.00 75.98           O
ATOM   1511  N   SER A 192     -20.451  32.053  14.170  1.00 71.26           N
ATOM   1512  CA  SER A 192     -19.982  32.579  15.456  1.00 72.46           C
ATOM   1513  C   SER A 192     -19.265  33.886  15.124  1.00 73.33           C
ATOM   1514  O   SER A 192     -19.384  34.833  15.876  1.00 71.17           O
ATOM   1515  CB  SER A 192     -19.110  31.593  16.240  1.00 71.03           C
ATOM   1516  OG  SER A 192     -17.988  31.169  15.514  1.00 78.76           O
ATOM   1517  N   ARG A 193     -18.539  33.924  13.990  1.00 71.00           N
ATOM   1518  CA  ARG A 193     -17.878  35.164  13.507  1.00 71.92           C
ATOM   1519  C   ARG A 193     -18.847  36.268  13.102  1.00 71.03           C
ATOM   1520  O   ARG A 193     -18.485  37.440  13.144  1.00 75.74           O
ATOM   1521  CB  ARG A 193     -16.940  34.887  12.319  1.00 73.28           C
ATOM   1522  CG  ARG A 193     -15.789  33.967  12.607  1.00 81.79           C
ATOM   1523  CD  ARG A 193     -14.737  34.643  13.460  1.00 91.32           C
ATOM   1524  CZ  ARG A 193     -12.642  34.037  14.669  1.00104.74           C
ATOM   1525  NE  ARG A 193     -13.695  33.711  13.900  1.00 99.40           N
ATOM   1526  NH1 ARG A 193     -12.463  35.296  15.107  1.00108.58           N
ATOM   1527  NH2 ARG A 193     -11.754  33.095  15.009  1.00102.27           N
ATOM   1528  N   VAL A 194     -20.065  35.898  12.705  1.00 72.12           N
ATOM   1529  CA  VAL A 194     -21.114  36.862  12.390  1.00 70.08           C
ATOM   1530  C   VAL A 194     -21.544  37.555  13.680  1.00 72.52           C
ATOM   1531  O   VAL A 194     -21.666  38.787  13.704  1.00 74.66           O
ATOM   1532  CB  VAL A 194     -22.314  36.199  11.688  1.00 69.66           C
ATOM   1533  CG1 VAL A 194     -23.527  37.099  11.713  1.00 70.73           C
ATOM   1534  CG2 VAL A 194     -21.940  35.844  10.245  1.00 74.61           C
ATOM   1535  N   PHE A 195     -21.771  36.782  14.752  1.00 72.29           N
ATOM   1536  CA  PHE A 195     -22.115  37.388  16.054  1.00 71.42           C
ATOM   1537  C   PHE A 195     -21.020  38.303  16.562  1.00 69.83           C
ATOM   1538  O   PHE A 195     -21.324  39.411  16.970  1.00 71.03           O
ATOM   1539  CB  PHE A 195     -22.461  36.334  17.105  1.00 72.71           C
ATOM   1540  CG  PHE A 195     -23.766  35.640  16.857  1.00 69.91           C
ATOM   1541  CD1 PHE A 195     -24.927  36.370  16.563  1.00 71.96           C
ATOM   1542  CD2 PHE A 195     -23.850  34.266  16.920  1.00 73.93           C
ATOM   1543  CE1 PHE A 195     -26.121  35.741  16.338  1.00 73.93           C
ATOM   1544  CE2 PHE A 195     -25.055  33.624  16.693  1.00 76.95           C
ATOM   1545  CZ  PHE A 195     -26.190  34.367  16.404  1.00 78.80           C
ATOM   1546  N   GLN A 196     -19.766  37.854  16.534  1.00 70.23           N
ATOM   1547  CA  GLN A 196     -18.632  38.724  16.916  1.00 71.28           C
ATOM   1548  C   GLN A 196     -18.655  40.034  16.155  1.00 72.34           C
ATOM   1549  O   GLN A 196     -18.462  41.077  16.742  1.00 76.18           O
ATOM   1550  CB  GLN A 196     -17.293  38.077  16.639  1.00 71.04           C
ATOM   1551  CG  GLN A 196     -17.007  36.807  17.433  1.00 82.15           C
ATOM   1552  CD  GLN A 196     -15.565  36.308  17.276  1.00 85.53           C
ATOM   1553  NE2 GLN A 196     -15.290  35.107  17.824  1.00 87.83           N
ATOM   1554  OE1 GLN A 196     -14.706  36.986  16.673  1.00 85.57           O
ATOM   1555  N   GLU A 197     -18.892  39.969  14.839  1.00 74.23           N
ATOM   1556  CA  GLU A 197     -18.986  41.187  14.026  1.00 73.90           C
ATOM   1557  C   GLU A 197     -20.161  42.043  14.442  1.00 72.00           C
ATOM   1558  O   GLU A 197     -19.987  43.221  14.670  1.00 69.39           O
ATOM   1559  CB  GLU A 197     -19.073  40.880  12.525  1.00 75.78           C
ATOM   1560  CG  GLU A 197     -17.713  40.806  11.881  1.00 85.48           C
ATOM   1561  CD  GLU A 197     -16.990  42.134  11.934  1.00 92.43           C
ATOM   1562  OE1 GLU A 197     -17.670  43.174  11.759  1.00 86.05           O
ATOM   1563  OE2 GLU A 197     -15.755  42.133  12.152  1.00 98.53           O
ATOM   1564  N   ALA A 198     -21.336  41.439  14.537  1.00 70.43           N
ATOM   1565  CA  ALA A 198     -22.521  42.145  14.988  1.00 71.14           C
ATOM   1566  C   ALA A 198     -22.238  42.861  16.326  1.00 70.13           C
ATOM   1567  O   ALA A 198     -22.513  44.040  16.455  1.00 69.11           O
ATOM   1568  CB  ALA A 198     -23.683  41.195  15.114  1.00 69.59           C
ATOM   1569  N   LYS A 199     -21.686  42.139  17.298  1.00 70.92           N
ATOM   1570  CA  LYS A 199     -21.345  42.716  18.619  1.00 72.35           C
ATOM   1571  C   LYS A 199     -20.374  43.880  18.510  1.00 70.68           C
ATOM   1572  O   LYS A 199     -20.498  44.860  19.238  1.00 71.56           O
ATOM   1573  CB  LYS A 199     -20.728  41.660  19.540  1.00 72.29           C
ATOM   1574  CG  LYS A 199     -20.673  42.077  21.027  1.00 77.11           C
ATOM   1575  CD  LYS A 199     -20.272  40.913  21.948  1.00 79.33           C
ATOM   1576  CE  LYS A 199     -20.366  41.295  23.457  1.00 89.68           C
ATOM   1577  NZ  LYS A 199     -19.211  42.084  23.975  1.00 91.63           N
ATOM   1578  N   ARG A 200     -19.419  43.749  17.591  1.00 71.06           N
ATOM   1579  CA  ARG A 200     -18.380  44.749  17.349  1.00 71.67           C
ATOM   1580  C   ARG A 200     -18.909  46.028  16.696  1.00 66.45           C
ATOM   1581  O   ARG A 200     -18.234  47.031  16.714  1.00 70.70           O
ATOM   1582  CB  ARG A 200     -17.271  44.142  16.486  1.00 73.73           C
ATOM   1583  CG  ARG A 200     -15.959  44.946  16.395  1.00 80.33           C
ATOM   1584  CD  ARG A 200     -15.060  44.487  15.239  1.00 85.20           C
ATOM   1585  CZ  ARG A 200     -15.736  45.853  13.239  1.00 99.68           C
ATOM   1586  NE  ARG A 200     -15.691  44.699  13.931  1.00 95.73           N
ATOM   1587  NH1 ARG A 200     -15.178  46.979  13.702  1.00 98.15           N
ATOM   1588  NH2 ARG A 200     -16.353  45.889  12.052  1.00 97.65           N
ATOM   1589  N   GLN A 201     -20.105  46.002  16.127  1.00 67.44           N
ATOM   1590  CA  GLN A 201     -20.718  47.217  15.562  1.00 69.07           C
ATOM   1591  C   GLN A 201     -21.324  48.107  16.630  1.00 68.99           C
ATOM   1592  O   GLN A 201     -21.550  49.299  16.388  1.00 73.07           O
ATOM   1593  CB  GLN A 201     -21.817  46.858  14.603  1.00 67.27           C
ATOM   1594  CG  GLN A 201     -21.328  46.085  13.403  1.00 79.11           C
ATOM   1595  CD  GLN A 201     -22.412  45.836  12.358  1.00 81.84           C
ATOM   1596  NE2 GLN A 201     -23.703  46.069  12.724  1.00 80.39           N
ATOM   1597  OE1 GLN A 201     -22.097  45.437  11.233  1.00 98.22           O
ATOM   1598  N   LEU A 202     -21.594  47.546  17.804  1.00 65.76           N
ATOM   1599  CA  LEU A 202     -22.180  48.318  18.887  1.00 66.37           C
ATOM   1600  C   LEU A 202     -21.228  49.424  19.268  1.00 62.49           C
ATOM   1601  O   LEU A 202     -20.068  49.184  19.517  1.00 63.24           O
ATOM   1602  CB  LEU A 202     -22.492  47.429  20.078  1.00 63.29           C
ATOM   1603  CG  LEU A 202     -23.526  46.346  19.805  1.00 63.55           C
ATOM   1604  CD1 LEU A 202     -23.659  45.401  21.017  1.00 56.14           C
ATOM   1605  CD2 LEU A 202     -24.867  46.998  19.398  1.00 63.01           C
ATOM   1606  N   LYS A 203     -27.193  44.468  23.289  1.00 68.62           N
ATOM   1607  CA  LYS A 203     -27.211  43.302  22.437  1.00 68.39           C
ATOM   1608  C   LYS A 203     -28.617  42.992  22.039  1.00 68.68           C
ATOM   1609  O   LYS A 203     -29.497  43.032  22.873  1.00 71.28           O
ATOM   1610  CB  LYS A 203     -26.716  42.052  23.152  1.00 70.24           C
ATOM   1611  CG  LYS A 203     -25.247  41.957  23.391  1.00 76.63           C
ATOM   1612  CD  LYS A 203     -24.916  40.567  23.966  1.00 77.14           C
ATOM   1613  CE  LYS A 203     -23.433  40.257  23.926  1.00 86.04           C
ATOM   1614  NZ  LYS A 203     -23.139  38.781  24.083  1.00 88.05           N
ATOM   1615  N   PHE A 204     -28.823  42.683  20.766  1.00 66.31           N
ATOM   1616  CA  PHE A 204     -30.129  42.267  20.240  1.00 67.14           C
ATOM   1617  C   PHE A 204     -31.247  43.272  20.499  1.00 66.08           C
ATOM   1618  O   PHE A 204     -32.385  42.892  20.754  1.00 66.16           O
ATOM   1619  CB  PHE A 204     -30.490  40.877  20.774  1.00 65.00           C
ATOM   1620  CG  PHE A 204     -29.455  39.843  20.461  1.00 68.77           C
ATOM   1621  CD1 PHE A 204     -28.761  39.182  21.465  1.00 69.39           C
ATOM   1622  CD2 PHE A 204     -29.166  39.530  19.135  1.00 69.77           C
ATOM   1623  CE1 PHE A 204     -27.800  38.223  21.148  1.00 67.15           C
ATOM   1624  CE2 PHE A 204     -28.210  38.578  18.825  1.00 68.88           C
ATOM   1625  CZ  PHE A 204     -27.531  37.925  19.832  1.00 67.43           C
ATOM   1626  N   CYS A 205     -30.891  44.551  20.430  1.00 66.76           N
ATOM   1627  CA  CYS A 205     -31.837  45.636  20.494  1.00 66.33           C
ATOM   1628  C   CYS A 205     -32.192  46.034  19.051  1.00 66.21           C
ATOM   1629  O   CYS A 205     -33.355  46.217  18.742  1.00 67.25           O
ATOM   1630  CB  CYS A 205     -31.269  46.818  21.274  1.00 65.09           C
ATOM   1631  SG  CYS A 205     -31.066  46.521  23.110  1.00 69.25           S
ATOM   1632  N   LEU A 206     -31.183  46.163  18.186  1.00 63.62           N
ATOM   1633  CA  LEU A 206     -31.385  46.560  16.806  1.00 65.11           C
ATOM   1634  C   LEU A 206     -32.130  45.487  16.037  1.00 65.91           C
ATOM   1635  O   LEU A 206     -31.815  44.312  16.172  1.00 65.41           O
ATOM   1636  CB  LEU A 206     -30.044  46.787  16.116  1.00 63.47           C
ATOM   1637  CG  LEU A 206     -29.137  47.928  16.567  1.00 66.69           C
ATOM   1638  CD1 LEU A 206     -27.791  47.827  15.848  1.00 64.50           C
ATOM   1639  CD2 LEU A 206     -29.796  49.271  16.325  1.00 66.85           C
ATOM   1640  N   LYS A 207     -33.112  45.898  15.238  1.00 68.75           N
ATOM   1641  CA  LYS A 207     -33.870  44.973  14.350  1.00 71.90           C
ATOM   1642  C   LYS A 207     -32.973  44.007  13.566  1.00 69.09           C
ATOM   1643  O   LYS A 207     -33.274  42.829  13.463  1.00 72.39           O
ATOM   1644  CB  LYS A 207     -34.768  45.762  13.373  1.00 74.97           C
ATOM   1645  CG  LYS A 207     -34.008  46.721  12.419  1.00 82.81           C
ATOM   1646  CD  LYS A 207     -34.913  47.656  11.634  1.00 84.17           C
ATOM   1647  CE  LYS A 207     -34.071  48.658  10.816  1.00 88.72           C
ATOM   1648  NZ  LYS A 207     -34.904  49.777  10.290  1.00 88.47           N
ATOM   1649  N   GLU A 208     -31.877  44.519  13.024  1.00 68.14           N
ATOM   1650  CA  GLU A 208     -30.929  43.706  12.257  1.00 68.69           C
ATOM   1651  C   GLU A 208     -30.232  42.665  13.125  1.00 69.97           C
ATOM   1652  O   GLU A 208     -30.010  41.554  12.679  1.00 71.10           O
ATOM   1653  CB  GLU A 208     -29.897  44.568  11.492  1.00 71.25           C
ATOM   1654  CG  GLU A 208     -29.063  45.591  12.318  1.00 82.60           C
ATOM   1655  CD  GLU A 208     -29.720  46.975  12.491  1.00 84.41           C
ATOM   1656  OE1 GLU A 208     -30.934  47.164  12.219  1.00 81.45           O
ATOM   1657  OE2 GLU A 208     -28.992  47.877  12.911  1.00 83.78           O
ATOM   1658  N   HIS A 209     -29.891  43.023  14.366  1.00 70.32           N
ATOM   1659  CA  HIS A 209     -29.274  42.065  15.287  1.00 68.22           C
ATOM   1660  C   HIS A 209     -30.290  41.039  15.757  1.00 66.82           C
ATOM   1661  O   HIS A 209     -29.946  39.856  15.882  1.00 65.02           O
ATOM   1662  CB  HIS A 209     -28.612  42.794  16.451  1.00 71.92           C
ATOM   1663  CG  HIS A 209     -27.390  43.554  16.047  1.00 71.60           C
ATOM   1664  CD2 HIS A 209     -26.867  43.824  14.824  1.00 75.13           C
ATOM   1665  CE1 HIS A 209     -25.557  44.734  16.325  1.00 73.61           C
ATOM   1666  ND1 HIS A 209     -26.547  44.134  16.958  1.00 68.24           N
ATOM   1667  NE2 HIS A 209     -25.725  44.562  15.027  1.00 78.78           N
ATOM   1668  N   LYS A 210     -31.526  41.477  16.014  1.00 64.48           N
ATOM   1669  CA  LYS A 210     -32.619  40.536  16.296  1.00 67.98           C
ATOM   1670  C   LYS A 210     -32.761  39.521  15.146  1.00 68.82           C
ATOM   1671  O   LYS A 210     -32.861  38.328  15.394  1.00 66.36           O
ATOM   1672  CB  LYS A 210     -33.948  41.247  16.519  1.00 66.79           C
ATOM   1673  CG  LYS A 210     -33.987  42.127  17.773  1.00 73.23           C
ATOM   1674  CD  LYS A 210     -35.412  42.556  18.088  1.00 71.51           C
ATOM   1675  CE  LYS A 210     -35.487  43.405  19.345  1.00 75.87           C
ATOM   1676  NZ  LYS A 210     -35.017  42.669  20.545  1.00 77.55           N
ATOM   1677  N   ALA A 211     -32.764  40.009  13.897  1.00 69.99           N
ATOM   1678  CA  ALA A 211     -32.855  39.121  12.713  1.00 71.38           C
ATOM   1679  C   ALA A 211     -31.731  38.111  12.727  1.00 71.12           C
ATOM   1680  O   ALA A 211     -31.975  36.946  12.466  1.00 73.66           O
ATOM   1681  CB  ALA A 211     -32.855  39.918  11.399  1.00 64.88           C
ATOM   1682  N   LEU A 212     -30.502  38.548  13.034  1.00 72.07           N
ATOM   1683  CA  LEU A 212     -29.359  37.599  13.151  1.00 74.58           C
ATOM   1684  C   LEU A 212     -29.561  36.513  14.240  1.00 75.85           C
ATOM   1685  O   LEU A 212     -29.137  35.367  14.051  1.00 81.93           O
ATOM   1686  CB  LEU A 212     -28.025  38.324  13.408  1.00 73.91           C
ATOM   1687  CG  LEU A 212     -27.406  39.228  12.329  1.00 78.65           C
ATOM   1688  CD1 LEU A 212     -26.129  39.864  12.873  1.00 79.09           C
ATOM   1689  CD2 LEU A 212     -27.118  38.465  11.080  1.00 65.55           C
ATOM   1690  N   LYS A 213     -30.195  36.864  15.358  1.00 76.42           N
ATOM   1691  CA  LYS A 213     -30.509  35.866  16.403  1.00 77.14           C
ATOM   1692  C   LYS A 213     -31.512  34.845  15.857  1.00 77.91           C
ATOM   1693  O   LYS A 213     -31.346  33.663  16.083  1.00 76.67           O
ATOM   1694  CB  LYS A 213     -31.049  36.529  17.656  1.00 78.11           C
ATOM   1695  CG  LYS A 213     -31.226  35.608  18.867  1.00 80.19           C
ATOM   1696  CD  LYS A 213     -31.473  36.443  20.100  1.00 79.05           C
ATOM   1697  CE  LYS A 213     -31.752  35.624  21.329  1.00 82.30           C
ATOM   1698  NZ  LYS A 213     -31.953  36.544  22.492  1.00 84.12           N
ATOM   1699  N   THR A 214     -32.541  35.313  15.139  1.00 80.30           N
ATOM   1700  CA  THR A 214     -33.525  34.414  14.487  1.00 78.23           C
ATOM   1701  C   THR A 214     -32.827  33.369  13.651  1.00 76.51           C
ATOM   1702  O   THR A 214     -33.082  32.191  13.826  1.00 75.03           O
ATOM   1703  CB  THR A 214     -34.520  35.166  13.564  1.00 81.00           C
ATOM   1704  CG2 THR A 214     -35.553  34.206  12.963  1.00 79.62           C
ATOM   1705  OG1 THR A 214     -35.198  36.197  14.293  1.00 83.35           O
ATOM   1706  N   LEU A 215     -31.950  33.800  12.754  1.00 73.92           N
ATOM   1707  CA  LEU A 215     -31.183  32.862  11.925  1.00 74.39           C
ATOM   1708  C   LEU A 215     -30.330  31.927  12.779  1.00 75.45           C
ATOM   1709  O   LEU A 215     -30.279  30.721  12.524  1.00 76.13           O
ATOM   1710  CB  LEU A 215     -30.301  33.605  10.922  1.00 75.70           C
ATOM   1711  CG  LEU A 215     -30.975  34.417   9.808  1.00 75.16           C
ATOM   1712  CD1 LEU A 215     -29.909  35.169   8.981  1.00 67.26           C
ATOM   1713  CD2 LEU A 215     -31.846  33.533   8.910  1.00 70.95           C
ATOM   1714  N   GLY A 216     -29.663  32.476  13.797  1.00 78.78           N
ATOM   1715  CA  GLY A 216     -28.890  31.661  14.740  1.00 73.44           C
ATOM   1716  C   GLY A 216     -29.740  30.605  15.422  1.00 73.61           C
ATOM   1717  O   GLY A 216     -29.247  29.515  15.743  1.00 74.08           O
ATOM   1718  N   ILE A 217     -31.017  30.921  15.645  1.00 73.26           N
ATOM   1719  CA  ILE A 217     -31.955  29.987  16.286  1.00 76.95           C
ATOM   1720  C   ILE A 217     -32.354  28.862  15.334  1.00 75.85           C
ATOM   1721  O   ILE A 217     -32.540  27.720  15.768  1.00 77.29           O
ATOM   1722  CB  ILE A 217     -33.202  30.721  16.866  1.00 74.67           C
ATOM   1723  CG1 ILE A 217     -32.797  31.558  18.081  1.00 76.85           C
ATOM   1724  CG2 ILE A 217     -34.275  29.747  17.287  1.00 72.00           C
ATOM   1725  CD1 ILE A 217     -33.970  32.239  18.788  1.00 76.44           C
ATOM   1726  N   ILE A 218     -32.481  29.188  14.048  1.00 79.83           N
ATOM   1727  CA  ILE A 218     -32.787  28.208  13.010  1.00 77.27           C
ATOM   1728  C   ILE A 218     -31.630  27.225  12.931  1.00 79.77           C
ATOM   1729  O   ILE A 218     -31.833  26.004  12.877  1.00 80.80           O
ATOM   1730  CB  ILE A 218     -33.004  28.892  11.637  1.00 77.96           C
ATOM   1731  CG1 ILE A 218     -34.244  29.798  11.651  1.00 79.43           C
ATOM   1732  CG2 ILE A 218     -33.174  27.888  10.557  1.00 78.57           C
ATOM   1733  CD1 ILE A 218     -35.544  29.087  11.775  1.00 83.47           C
ATOM   1734  N   MET A 219     -30.412  27.761  12.933  1.00 79.21           N
ATOM   1735  CA  MET A 219     -29.206  26.942  12.826  1.00 77.35           C
ATOM   1736  C   MET A 219     -29.019  26.044  14.018  1.00 75.85           C
ATOM   1737  O   MET A 219     -28.798  24.844  13.852  1.00 73.53           O
ATOM   1738  CB  MET A 219     -27.982  27.830  12.632  1.00 76.42           C
ATOM   1739  CG  MET A 219     -27.992  28.535  11.284  1.00 79.03           C
ATOM   1740  CE  MET A 219     -27.061  30.304   9.407  1.00 79.86           C
ATOM   1741  SD  MET A 219     -26.852  29.897  11.156  1.00 80.66           S
ATOM   1742  N   GLY A 220     -29.112  26.625  15.214  1.00 78.82           N
ATOM   1743  CA  GLY A 220     -28.937  25.880  16.463  1.00 76.24           C
ATOM   1744  C   GLY A 220     -29.970  24.785  16.660  1.00 79.31           C
ATOM   1745  O   GLY A 220     -29.640  23.694  17.120  1.00 80.01           O
ATOM   1746  N   THR A 221     -31.219  25.084  16.309  1.00 80.59           N
ATOM   1747  CA  THR A 221     -32.309  24.123  16.408  1.00 78.83           C
ATOM   1748  C   THR A 221     -32.057  22.935  15.492  1.00 77.28           C
ATOM   1749  O   THR A 221     -32.190  21.801  15.923  1.00 76.07           O
ATOM   1750  CB  THR A 221     -33.657  24.780  16.070  1.00 81.71           C
ATOM   1751  CG2 THR A 221     -34.769  23.760  16.038  1.00 82.36           C
ATOM   1752  OG1 THR A 221     -33.964  25.771  17.065  1.00 79.40           O
ATOM   1753  N   PHE A 222     -31.694  23.205  14.237  1.00 79.67           N
ATOM   1754  CA  PHE A 222     -31.347  22.147  13.279  1.00 77.00           C
ATOM   1755  C   PHE A 222     -30.221  21.282  13.817  1.00 76.25           C
ATOM   1756  O   PHE A 222     -30.266  20.069  13.697  1.00 73.80           O
ATOM   1757  CB  PHE A 222     -30.917  22.731  11.930  1.00 77.95           C
ATOM   1758  CG  PHE A 222     -30.691  21.679  10.853  1.00 76.73           C
ATOM   1759  CD1 PHE A 222     -31.723  21.314   9.995  1.00 75.49           C
ATOM   1760  CD2 PHE A 222     -29.460  21.064  10.706  1.00 76.37           C
ATOM   1761  CE1 PHE A 222     -31.526  20.343   8.997  1.00 76.36           C
ATOM   1762  CE2 PHE A 222     -29.254  20.097   9.720  1.00 84.43           C
ATOM   1763  CZ  PHE A 222     -30.297  19.737   8.857  1.00 76.69           C
ATOM   1764  N   THR A 223     -29.214  21.923  14.406  1.00 77.11           N
ATOM   1765  CA  THR A 223     -28.058  21.218  14.945  1.00 76.40           C
ATOM   1766  C   THR A 223     -28.460  20.311  16.078  1.00 76.62           C
ATOM   1767  O   THR A 223     -28.105  19.152  16.073  1.00 76.69           O
ATOM   1768  CB  THR A 223     -26.981  22.183  15.448  1.00 76.06           C
ATOM   1769  CG2 THR A 223     -25.784  21.412  16.018  1.00 75.59           C
ATOM   1770  OG1 THR A 223     -26.544  23.023  14.367  1.00 80.64           O
ATOM   1771  N   LEU A 224     -29.203  20.844  17.041  1.00 78.59           N
ATOM   1772  CA  LEU A 224     -29.636  20.065  18.204  1.00 77.27           C
ATOM   1773  C   LEU A 224     -30.578  18.920  17.845  1.00 77.57           C
ATOM   1774  O   LEU A 224     -30.560  17.886  18.500  1.00 76.25           O
ATOM   1775  CB  LEU A 224     -30.300  20.986  19.236  1.00 80.83           C
ATOM   1776  CG  LEU A 224     -29.359  22.013  19.916  1.00 89.13           C
ATOM   1777  CD1 LEU A 224     -30.162  23.029  20.724  1.00 93.20           C
ATOM   1778  CD2 LEU A 224     -28.290  21.337  20.801  1.00 91.45           C
ATOM   1779  N   CYS A 225     -31.395  19.108  16.806  1.00 77.86           N
ATOM   1780  CA  CYS A 225     -32.341  18.073  16.367  1.00 76.99           C
ATOM   1781  C   CYS A 225     -31.677  16.920  15.620  1.00 75.92           C
ATOM   1782  O   CYS A 225     -32.095  15.782  15.783  1.00 75.32           O
ATOM   1783  CB  CYS A 225     -33.462  18.678  15.513  1.00 76.74           C
ATOM   1784  SG  CYS A 225     -34.727  19.541  16.511  1.00 86.35           S
ATOM   1785  N   TRP A 226     -30.657  17.219  14.810  1.00 76.29           N
ATOM   1786  CA  TRP A 226     -29.938  16.192  14.020  1.00 75.01           C
ATOM   1787  C   TRP A 226     -28.635  15.671  14.635  1.00 75.15           C
ATOM   1788  O   TRP A 226     -28.250  14.544  14.330  1.00 75.31           O
ATOM   1789  CB  TRP A 226     -29.641  16.703  12.599  1.00 72.75           C
ATOM   1790  CG  TRP A 226     -30.853  16.738  11.766  1.00 70.37           C
ATOM   1791  CD1 TRP A 226     -31.543  17.832  11.381  1.00 69.67           C
ATOM   1792  CD2 TRP A 226     -31.533  15.613  11.212  1.00 67.81           C
ATOM   1793  CE2 TRP A 226     -32.636  16.107  10.496  1.00 67.36           C
ATOM   1794  CE3 TRP A 226     -31.314  14.228  11.254  1.00 69.38           C
ATOM   1795  CZ2 TRP A 226     -33.523  15.274   9.822  1.00 73.52           C
ATOM   1796  CZ3 TRP A 226     -32.202  13.391  10.581  1.00 71.27           C
ATOM   1797  CH2 TRP A 226     -33.291  13.920   9.875  1.00 72.45           C
ATOM   1798  NE1 TRP A 226     -32.621  17.469  10.614  1.00 76.08           N
ATOM   1799  N   LEU A 227     -27.958  16.454  15.474  1.00 71.19           N
ATOM   1800  CA  LEU A 227     -26.645  16.020  16.001  1.00 72.17           C
ATOM   1801  C   LEU A 227     -26.669  14.651  16.667  1.00 70.61           C
ATOM   1802  O   LEU A 227     -25.822  13.834  16.347  1.00 73.46           O
ATOM   1803  CB  LEU A 227     -26.019  17.049  16.953  1.00 74.35           C
ATOM   1804  CG  LEU A 227     -24.542  16.884  17.277  1.00 76.88           C
ATOM   1805  CD1 LEU A 227     -23.682  16.964  16.013  1.00 78.66           C
ATOM   1806  CD2 LEU A 227     -24.130  17.956  18.279  1.00 79.06           C
ATOM   1807  N   PRO A 228     -27.627  14.395  17.583  1.00 69.58           N
ATOM   1808  CA  PRO A 228     -27.682  13.074  18.227  1.00 68.99           C
ATOM   1809  C   PRO A 228     -27.767  11.903  17.248  1.00 68.90           C
ATOM   1810  O   PRO A 228     -27.052  10.906  17.406  1.00 67.39           O
ATOM   1811  CB  PRO A 228     -28.979  13.140  19.057  1.00 68.33           C
ATOM   1812  CG  PRO A 228     -29.207  14.546  19.305  1.00 66.28           C
ATOM   1813  CD  PRO A 228     -28.701  15.269  18.091  1.00 70.69           C
ATOM   1814  N   PHE A 229     -28.641  12.042  16.255  1.00 67.58           N
ATOM   1815  CA  PHE A 229     -28.807  11.038  15.217  1.00 67.91           C
ATOM   1816  C   PHE A 229     -27.479  10.746  14.519  1.00 69.22           C
ATOM   1817  O   PHE A 229     -27.072   9.576  14.412  1.00 68.30           O
ATOM   1818  CB  PHE A 229     -29.853  11.505  14.189  1.00 69.82           C
ATOM   1819  CG  PHE A 229     -30.014  10.578  13.047  1.00 67.38           C
ATOM   1820  CD1 PHE A 229     -30.850   9.475  13.157  1.00 64.32           C
ATOM   1821  CD2 PHE A 229     -29.335  10.795  11.859  1.00 71.12           C
ATOM   1822  CE1 PHE A 229     -31.008   8.610  12.114  1.00 70.14           C
ATOM   1823  CE2 PHE A 229     -29.489   9.926  10.798  1.00 76.34           C
ATOM   1824  CZ  PHE A 229     -30.327   8.829  10.923  1.00 75.79           C
ATOM   1825  N   PHE A 230     -26.818  11.811  14.052  1.00 69.03           N
ATOM   1826  CA  PHE A 230     -25.522  11.686  13.347  1.00 70.29           C
ATOM   1827  C   PHE A 230     -24.346  11.254  14.222  1.00 70.41           C
ATOM   1828  O   PHE A 230     -23.386  10.677  13.697  1.00 72.74           O
ATOM   1829  CB  PHE A 230     -25.180  12.971  12.585  1.00 73.06           C
ATOM   1830  CG  PHE A 230     -25.942  13.108  11.295  1.00 73.80           C
ATOM   1831  CD1 PHE A 230     -27.103  13.864  11.226  1.00 70.64           C
ATOM   1832  CD2 PHE A 230     -25.494  12.467  10.149  1.00 76.58           C
ATOM   1833  CE1 PHE A 230     -27.800  13.990  10.058  1.00 79.74           C
ATOM   1834  CE2 PHE A 230     -26.191  12.586   8.960  1.00 75.30           C
ATOM   1835  CZ  PHE A 230     -27.349  13.352   8.914  1.00 77.36           C
ATOM   1836  N   ILE A 231     -24.404  11.522  15.528  1.00 69.93           N
ATOM   1837  CA  ILE A 231     -23.391  11.003  16.454  1.00 71.11           C
ATOM   1838  C   ILE A 231     -23.517   9.476  16.516  1.00 72.55           C
ATOM   1839  O   ILE A 231     -22.507   8.765  16.534  1.00 76.20           O
ATOM   1840  CB  ILE A 231     -23.511  11.621  17.873  1.00 71.52           C
ATOM   1841  CG1 ILE A 231     -23.073  13.081  17.853  1.00 73.15           C
ATOM   1842  CG2 ILE A 231     -22.642  10.888  18.894  1.00 65.02           C
ATOM   1843  CD1 ILE A 231     -23.309  13.807  19.140  1.00 72.16           C
ATOM   1844  N   VAL A 232     -24.757   8.984  16.545  1.00 74.02           N
ATOM   1845  CA  VAL A 232     -25.023   7.539  16.619  1.00 74.95           C
ATOM   1846  C   VAL A 232     -24.586   6.782  15.340  1.00 73.29           C
ATOM   1847  O   VAL A 232     -24.192   5.619  15.426  1.00 74.16           O
ATOM   1848  CB  VAL A 232     -26.505   7.253  16.998  1.00 74.89           C
ATOM   1849  CG1 VAL A 232     -26.814   5.775  16.915  1.00 73.02           C
ATOM   1850  CG2 VAL A 232     -26.781   7.774  18.427  1.00 73.75           C
ATOM   1851  N   ASN A 233     -24.651   7.431  14.176  1.00 73.79           N
ATOM   1852  CA  ASN A 233     -24.112   6.835  12.936  1.00 72.79           C
ATOM   1853  C   ASN A 233     -22.641   6.495  13.085  1.00 71.66           C
ATOM   1854  O   ASN A 233     -22.206   5.409  12.709  1.00 72.11           O
ATOM   1855  CB  ASN A 233     -24.250   7.782  11.745  1.00 72.08           C
ATOM   1856  CG  ASN A 233     -25.673   7.961  11.287  1.00 76.70           C
ATOM   1857  ND2 ASN A 233     -25.871   8.863  10.327  1.00 72.62           N
ATOM   1858  OD1 ASN A 233     -26.584   7.306  11.777  1.00 77.56           O
ATOM   1859  N   ILE A 234     -21.887   7.435  13.639  1.00 70.24           N
ATOM   1860  CA  ILE A 234     -20.451   7.272  13.833  1.00 71.74           C
ATOM   1861  C   ILE A 234     -20.156   6.296  14.963  1.00 71.03           C
ATOM   1862  O   ILE A 234     -19.288   5.437  14.807  1.00 69.26           O
ATOM   1863  CB  ILE A 234     -19.784   8.608  14.115  1.00 71.93           C
ATOM   1864  CG1 ILE A 234     -19.878   9.502  12.885  1.00 71.27           C
ATOM   1865  CG2 ILE A 234     -18.313   8.421  14.498  1.00 72.08           C
ATOM   1866  CD1 ILE A 234     -19.391  10.862  13.168  1.00 79.13           C
ATOM   1867  N   VAL A 235     -20.872   6.426  16.088  1.00 71.55           N
ATOM   1868  CA  VAL A 235     -20.735   5.484  17.234  1.00 70.36           C
ATOM   1869  C   VAL A 235     -20.932   4.029  16.782  1.00 69.42           C
ATOM   1870  O   VAL A 235     -20.224   3.142  17.243  1.00 66.44           O
ATOM   1871  CB  VAL A 235     -21.720   5.835  18.396  1.00 70.22           C
ATOM   1872  CG1 VAL A 235     -21.803   4.721  19.419  1.00 68.33           C
ATOM   1873  CG2 VAL A 235     -21.304   7.125  19.065  1.00 71.01           C
ATOM   1874  N   HIS A 236     -21.890   3.805  15.878  1.00 69.19           N
ATOM   1875  CA  HIS A 236     -22.128   2.462  15.311  1.00 71.67           C
ATOM   1876  C   HIS A 236     -21.079   1.977  14.297  1.00 72.30           C
ATOM   1877  O   HIS A 236     -21.022   0.785  13.996  1.00 72.47           O
ATOM   1878  CB  HIS A 236     -23.545   2.349  14.737  1.00 72.70           C
ATOM   1879  CG  HIS A 236     -24.591   2.269  15.795  1.00 77.53           C
ATOM   1880  CD2 HIS A 236     -25.859   2.736  15.848  1.00 85.05           C
ATOM   1881  CE1 HIS A 236     -25.448   1.710  17.733  1.00 78.27           C
ATOM   1882  ND1 HIS A 236     -24.369   1.632  16.991  1.00 78.84           N
ATOM   1883  NE2 HIS A 236     -26.370   2.373  17.069  1.00 81.35           N
ATOM   1884  N   VAL A 237     -20.267   2.893  13.781  1.00 73.43           N
ATOM   1885  CA  VAL A 237     -19.118   2.535  12.948  1.00 73.61           C
ATOM   1886  C   VAL A 237     -17.993   2.051  13.878  1.00 72.62           C
ATOM   1887  O   VAL A 237     -17.220   1.165  13.505  1.00 73.05           O
ATOM   1888  CB  VAL A 237     -18.653   3.713  12.050  1.00 73.85           C
ATOM   1889  CG1 VAL A 237     -17.424   3.338  11.238  1.00 72.56           C
ATOM   1890  CG2 VAL A 237     -19.786   4.139  11.127  1.00 72.80           C
ATOM   1891  N   ILE A 238     -17.912   2.636  15.082  1.00 72.35           N
ATOM   1892  CA  ILE A 238     -16.930   2.236  16.097  1.00 73.03           C
ATOM   1893  C   ILE A 238     -17.351   0.886  16.688  1.00 73.53           C
ATOM   1894  O   ILE A 238     -16.612  -0.099  16.597  1.00 74.08           O
ATOM   1895  CB  ILE A 238     -16.780   3.288  17.246  1.00 73.65           C
ATOM   1896  CG1 ILE A 238     -16.402   4.687  16.716  1.00 76.60           C
ATOM   1897  CG2 ILE A 238     -15.757   2.827  18.255  1.00 73.25           C
ATOM   1898  CD1 ILE A 238     -15.059   4.764  16.007  1.00 80.21           C
ATOM   1899  N   GLN A 239     -18.542   0.864  17.290  1.00 73.48           N
ATOM   1900  CA  GLN A 239     -19.132  -0.345  17.862  1.00 74.55           C
ATOM   1901  C   GLN A 239     -20.619  -0.354  17.524  1.00 75.17           C
ATOM   1902  O   GLN A 239     -21.368   0.466  18.040  1.00 77.55           O
ATOM   1903  CB  GLN A 239     -18.917  -0.401  19.378  1.00 75.38           C
ATOM   1904  CG  GLN A 239     -19.532  -1.630  20.086  1.00 76.95           C
ATOM   1905  CD  GLN A 239     -18.993  -2.963  19.563  1.00 80.36           C
ATOM   1906  NE2 GLN A 239     -19.883  -3.778  18.992  1.00 79.18           N
ATOM   1907  OE1 GLN A 239     -17.801  -3.255  19.675  1.00 81.59           O
ATOM   1908  N   ASP A 240     -21.035  -1.282  16.662  1.00 75.16           N
ATOM   1909  CA  ASP A 240     -22.420  -1.357  16.206  1.00 76.26           C
ATOM   1910  C   ASP A 240     -23.306  -1.994  17.284  1.00 76.70           C
ATOM   1911  O   ASP A 240     -22.818  -2.756  18.121  1.00 75.98           O
ATOM   1912  CB  ASP A 240     -22.492  -2.145  14.883  1.00 76.84           C
ATOM   1913  CG  ASP A 240     -23.781  -1.873  14.069  1.00 78.37           C
ATOM   1914  OD1 ASP A 240     -24.504  -0.874  14.303  1.00 80.03           O
ATOM   1915  OD2 ASP A 240     -24.068  -2.688  13.168  1.00 83.02           O
ATOM   1916  N   ASN A 241     -24.601  -1.661  17.248  1.00 76.86           N
ATOM   1917  CA  ASN A 241     -25.633  -2.196  18.177  1.00 76.17           C
ATOM   1918  C   ASN A 241     -25.536  -1.740  19.656  1.00 75.65           C
ATOM   1919  O   ASN A 241     -26.220  -2.290  20.520  1.00 76.59           O
ATOM   1920  CB  ASN A 241     -25.700  -3.741  18.089  1.00 75.63           C
ATOM   1921  CG  ASN A 241     -26.022  -4.235  16.690  1.00 74.71           C
ATOM   1922  ND2 ASN A 241     -25.291  -5.246  16.233  1.00 75.78           N
ATOM   1923  OD1 ASN A 241     -26.917  -3.714  16.030  1.00 64.90           O
ATOM   1924  N   LEU A 242     -24.700  -0.743  19.938  1.00 76.35           N
ATOM   1925  CA  LEU A 242     -24.547  -0.197  21.298  1.00 78.80           C
ATOM   1926  C   LEU A 242     -25.815   0.534  21.817  1.00 79.26           C
ATOM   1927  O   LEU A 242     -26.074   0.566  23.018  1.00 80.59           O
ATOM   1928  CB  LEU A 242     -23.350   0.764  21.335  1.00 79.16           C
ATOM   1929  CG  LEU A 242     -22.832   1.213  22.703  1.00 79.37           C
ATOM   1930  CD1 LEU A 242     -22.199   0.039  23.438  1.00 77.36           C
ATOM   1931  CD2 LEU A 242     -21.839   2.351  22.545  1.00 79.97           C
ATOM   1932  N   ILE A 243     -26.572   1.105  20.888  1.00 79.64           N
ATOM   1933  CA  ILE A 243     -27.765   1.886  21.120  1.00 80.47           C
ATOM   1934  C   ILE A 243     -28.881   1.166  20.393  1.00 80.12           C
ATOM   1935  O   ILE A 243     -28.747   0.854  19.208  1.00 80.56           O
ATOM   1936  CB  ILE A 243     -27.623   3.313  20.573  1.00 79.71           C
ATOM   1937  CG1 ILE A 243     -26.513   4.056  21.326  1.00 80.55           C
ATOM   1938  CG2 ILE A 243     -28.930   4.068  20.708  1.00 78.77           C
ATOM   1939  CD1 ILE A 243     -26.243   5.427  20.826  1.00 83.25           C
ATOM   1940  N   ARG A 244     -29.973   0.910  21.111  1.00 81.10           N
ATOM   1941  CA  ARG A 244     -31.132   0.177  20.596  1.00 83.66           C
ATOM   1942  C   ARG A 244     -31.686   0.776  19.310  1.00 82.48           C
ATOM   1943  O   ARG A 244     -31.542   1.977  19.070  1.00 83.57           O
ATOM   1944  CB  ARG A 244     -32.265   0.192  21.608  1.00 84.33           C
ATOM   1945  CG  ARG A 244     -31.969  -0.426  22.966  1.00 91.17           C
ATOM   1946  CD  ARG A 244     -33.142  -0.227  23.870  1.00 96.90           C
ATOM   1947  CZ  ARG A 244     -35.556  -0.820  23.845  1.00114.88           C
ATOM   1948  NE  ARG A 244     -34.321  -0.914  23.347  1.00107.82           N
ATOM   1949  NH1 ARG A 244     -35.826  -0.056  24.909  1.00119.98           N
ATOM   1950  NH2 ARG A 244     -36.539  -1.505  23.268  1.00117.19           N
ATOM   1951  N   LYS A 245     -32.317  -0.069  18.496  1.00 80.96           N
ATOM   1952  CA  LYS A 245     -32.950   0.369  17.249  1.00 82.83           C
ATOM   1953  C   LYS A 245     -34.024   1.432  17.501  1.00 82.19           C
ATOM   1954  O   LYS A 245     -34.122   2.399  16.751  1.00 83.88           O
ATOM   1955  CB  LYS A 245     -33.573  -0.819  16.514  1.00 82.92           C
ATOM   1956  CG  LYS A 245     -34.091  -0.499  15.109  1.00 86.35           C
ATOM   1957  CD  LYS A 245     -34.754  -1.709  14.472  1.00 87.13           C
ATOM   1958  CE  LYS A 245     -35.417  -1.329  13.154  1.00 88.05           C
ATOM   1959  NZ  LYS A 245     -36.147  -2.481  12.552  1.00 91.16           N
ATOM   1960  N   GLU A 246     -34.813   1.237  18.553  1.00 79.77           N
ATOM   1961  CA  GLU A 246     -35.888   2.166  18.928  1.00 78.91           C
ATOM   1962  C   GLU A 246     -35.388   3.534  19.354  1.00 75.42           C
ATOM   1963  O   GLU A 246     -36.083   4.526  19.156  1.00 73.51           O
ATOM   1964  CB  GLU A 246     -36.707   1.586  20.062  1.00 80.27           C
ATOM   1965  CG  GLU A 246     -37.464   0.323  19.682  1.00 88.15           C
ATOM   1966  CD  GLU A 246     -38.035  -0.379  20.876  1.00 92.42           C
ATOM   1967  OE1 GLU A 246     -38.087   0.245  21.964  1.00103.55           O
ATOM   1968  OE2 GLU A 246     -38.436  -1.560  20.740  1.00104.10           O
ATOM   1969  N   VAL A 247     -34.191   3.586  19.938  1.00 74.31           N
ATOM   1970  CA  VAL A 247     -33.579   4.864  20.314  1.00 73.09           C
ATOM   1971  C   VAL A 247     -33.126   5.563  19.040  1.00 72.26           C
ATOM   1972  O   VAL A 247     -33.415   6.740  18.854  1.00 74.87           O
ATOM   1973  CB  VAL A 247     -32.398   4.703  21.330  1.00 71.64           C
ATOM   1974  CG1 VAL A 247     -31.597   5.986  21.441  1.00 63.03           C
ATOM   1975  CG2 VAL A 247     -32.925   4.287  22.703  1.00 68.24           C
ATOM   1976  N   TYR A 248     -32.423   4.833  18.177  1.00 71.72           N
ATOM   1977  CA  TYR A 248     -31.955   5.366  16.892  1.00 72.58           C
ATOM   1978  C   TYR A 248     -33.106   5.892  16.025  1.00 72.20           C
ATOM   1979  O   TYR A 248     -32.981   6.951  15.414  1.00 72.72           O
ATOM   1980  CB  TYR A 248     -31.184   4.294  16.135  1.00 75.16           C
ATOM   1981  CG  TYR A 248     -30.534   4.770  14.855  1.00 75.61           C
ATOM   1982  CD1 TYR A 248     -30.984   4.338  13.610  1.00 83.25           C
ATOM   1983  CD2 TYR A 248     -29.470   5.650  14.894  1.00 77.87           C
ATOM   1984  CE1 TYR A 248     -30.378   4.780  12.435  1.00 82.87           C
ATOM   1985  CE2 TYR A 248     -28.859   6.098  13.747  1.00 74.78           C
ATOM   1986  CZ  TYR A 248     -29.313   5.663  12.513  1.00 80.83           C
ATOM   1987  OH  TYR A 248     -28.716   6.100  11.357  1.00 79.13           O
ATOM   1988  N   ILE A 249     -34.214   5.152  15.979  1.00 70.18           N
ATOM   1989  CA  ILE A 249     -35.412   5.593  15.251  1.00 71.74           C
ATOM   1990  C   ILE A 249     -35.959   6.873  15.863  1.00 72.46           C
ATOM   1991  O   ILE A 249     -36.272   7.798  15.139  1.00 73.87           O
ATOM   1992  CB  ILE A 249     -36.519   4.520  15.243  1.00 70.27           C
ATOM   1993  CG1 ILE A 249     -36.141   3.375  14.316  1.00 69.96           C
ATOM   1994  CG2 ILE A 249     -37.839   5.100  14.781  1.00 68.79           C
ATOM   1995  CD1 ILE A 249     -36.987   2.145  14.516  1.00 72.32           C
ATOM   1996  N   LEU A 250     -36.067   6.917  17.195  1.00 74.30           N
ATOM   1997  CA  LEU A 250     -36.561   8.109  17.895  1.00 73.71           C
ATOM   1998  C   LEU A 250     -35.682   9.324  17.619  1.00 75.46           C
ATOM   1999  O   LEU A 250     -36.208  10.416  17.414  1.00 76.09           O
ATOM   2000  CB  LEU A 250     -36.677   7.873  19.405  1.00 76.16           C
ATOM   2001  CG  LEU A 250     -37.103   9.087  20.269  1.00 79.17           C
ATOM   2002  CD1 LEU A 250     -38.353   9.787  19.699  1.00 80.03           C
ATOM   2003  CD2 LEU A 250     -37.344   8.666  21.710  1.00 74.92           C
ATOM   2004  N   LEU A 251     -34.358   9.142  17.612  1.00 74.63           N
ATOM   2005  CA  LEU A 251     -33.436  10.249  17.271  1.00 73.90           C
ATOM   2006  C   LEU A 251     -33.611  10.744  15.829  1.00 73.58           C
ATOM   2007  O   LEU A 251     -33.346  11.904  15.546  1.00 75.24           O
ATOM   2008  CB  LEU A 251     -31.976   9.857  17.497  1.00 71.95           C
ATOM   2009  CG  LEU A 251     -31.583   9.468  18.926  1.00 74.42           C
ATOM   2010  CD1 LEU A 251     -30.094   9.202  18.969  1.00 78.05           C
ATOM   2011  CD2 LEU A 251     -31.960  10.525  19.951  1.00 79.68           C
ATOM   2012  N   ASN A 252     -34.053   9.862  14.932  1.00 73.28           N
ATOM   2013  CA  ASN A 252     -34.337  10.228  13.551  1.00 74.59           C
ATOM   2014  C   ASN A 252     -35.602  11.076  13.491  1.00 74.96           C
ATOM   2015  O   ASN A 252     -35.654  12.057  12.741  1.00 76.71           O
ATOM   2016  CB  ASN A 252     -34.490   8.970  12.679  1.00 73.89           C
ATOM   2017  CG  ASN A 252     -34.276   9.231  11.170  1.00 75.40           C
ATOM   2018  ND2 ASN A 252     -34.471  10.471  10.709  1.00 73.01           N
ATOM   2019  OD1 ASN A 252     -33.933   8.302  10.439  1.00 75.69           O
ATOM   2020  N   TRP A 253     -36.614  10.702  14.275  1.00 75.65           N
ATOM   2021  CA  TRP A 253     -37.880  11.461  14.327  1.00 73.90           C
ATOM   2022  C   TRP A 253     -37.748  12.844  14.967  1.00 74.02           C
ATOM   2023  O   TRP A 253     -38.556  13.726  14.676  1.00 74.92           O
ATOM   2024  CB  TRP A 253     -38.988  10.634  14.986  1.00 75.64           C
ATOM   2025  CG  TRP A 253     -39.562   9.768  13.984  1.00 77.34           C
ATOM   2026  CD1 TRP A 253     -39.070   8.583  13.548  1.00 77.95           C
ATOM   2027  CD2 TRP A 253     -40.757  10.004  13.254  1.00 77.66           C
ATOM   2028  CE2 TRP A 253     -40.935   8.910  12.384  1.00 79.44           C
ATOM   2029  CE3 TRP A 253     -41.701  11.037  13.247  1.00 76.72           C
ATOM   2030  CZ2 TRP A 253     -42.025   8.813  11.509  1.00 79.40           C
ATOM   2031  CZ3 TRP A 253     -42.790  10.944  12.374  1.00 78.33           C
ATOM   2032  CH2 TRP A 253     -42.940   9.835  11.518  1.00 77.48           C
ATOM   2033  NE1 TRP A 253     -39.885   8.056  12.589  1.00 77.47           N
ATOM   2034  N   ILE A 254     -36.742  13.024  15.822  1.00 71.91           N
ATOM   2035  CA  ILE A 254     -36.411  14.336  16.368  1.00 71.31           C
ATOM   2036  C   ILE A 254     -35.847  15.185  15.213  1.00 71.78           C
ATOM   2037  O   ILE A 254     -36.108  16.396  15.114  1.00 72.42           O
ATOM   2038  CB  ILE A 254     -35.406  14.239  17.546  1.00 69.93           C
ATOM   2039  CG1 ILE A 254     -36.040  13.519  18.735  1.00 69.22           C
ATOM   2040  CG2 ILE A 254     -34.975  15.611  18.002  1.00 66.77           C
ATOM   2041  CD1 ILE A 254     -35.054  13.195  19.841  1.00 70.69           C
ATOM   2042  N   GLY A 255     -35.072  14.536  14.350  1.00 71.45           N
ATOM   2043  CA  GLY A 255     -34.603  15.150  13.118  1.00 73.83           C
ATOM   2044  C   GLY A 255     -35.780  15.520  12.237  1.00 73.35           C
ATOM   2045  O   GLY A 255     -35.913  16.673  11.866  1.00 71.64           O
ATOM   2046  N   TYR A 256     -36.634  14.545  11.909  1.00 74.36           N
ATOM   2047  CA  TYR A 256     -37.825  14.800  11.050  1.00 74.23           C
ATOM   2048  C   TYR A 256     -38.668  15.970  11.526  1.00 75.48           C
ATOM   2049  O   TYR A 256     -38.949  16.889  10.754  1.00 76.19           O
ATOM   2050  CB  TYR A 256     -38.746  13.570  10.960  1.00 74.65           C
ATOM   2051  CG  TYR A 256     -38.256  12.359  10.139  1.00 77.26           C
ATOM   2052  CD1 TYR A 256     -38.869  11.121  10.288  1.00 77.77           C
ATOM   2053  CD2 TYR A 256     -37.200  12.448   9.231  1.00 75.43           C
ATOM   2054  CE1 TYR A 256     -38.459  10.025   9.571  1.00 71.53           C
ATOM   2055  CE2 TYR A 256     -36.787  11.358   8.514  1.00 78.76           C
ATOM   2056  CZ  TYR A 256     -37.420  10.148   8.688  1.00 77.38           C
ATOM   2057  OH  TYR A 256     -37.015   9.061   7.979  1.00 77.21           O
ATOM   2058  N   VAL A 257     -39.057  15.910  12.801  1.00 74.20           N
ATOM   2059  CA  VAL A 257     -39.872  16.934  13.466  1.00 72.51           C
ATOM   2060  C   VAL A 257     -39.316  18.355  13.330  1.00 72.64           C
ATOM   2061  O   VAL A 257     -40.086  19.311  13.253  1.00 72.17           O
ATOM   2062  CB  VAL A 257     -40.088  16.560  14.984  1.00 72.14           C
ATOM   2063  CG1 VAL A 257     -40.336  17.760  15.804  1.00 74.78           C
ATOM   2064  CG2 VAL A 257     -41.253  15.603  15.111  1.00 69.59           C
ATOM   2065  N   ASN A 258     -37.988  18.491  13.296  1.00 74.61           N
ATOM   2066  CA  ASN A 258     -37.342  19.793  13.078  1.00 75.44           C
ATOM   2067  C   ASN A 258     -37.882  20.548  11.857  1.00 75.25           C
ATOM   2068  O   ASN A 258     -37.912  21.779  11.844  1.00 72.63           O
ATOM   2069  CB  ASN A 258     -35.843  19.645  12.910  1.00 74.36           C
ATOM   2070  CG  ASN A 258     -35.171  20.958  12.635  1.00 79.05           C
ATOM   2071  ND2 ASN A 258     -34.761  21.142  11.396  1.00 83.57           N
ATOM   2072  OD1 ASN A 258     -35.023  21.806  13.522  1.00 80.80           O
ATOM   2073  N   SER A 259     -38.308  19.798  10.836  1.00 75.32           N
ATOM   2074  CA  SER A 259     -38.951  20.365   9.640  1.00 76.04           C
ATOM   2075  C   SER A 259     -40.218  21.194   9.925  1.00 76.24           C
ATOM   2076  O   SER A 259     -40.670  21.930   9.046  1.00 77.32           O
ATOM   2077  CB  SER A 259     -39.285  19.245   8.635  1.00 74.82           C
ATOM   2078  OG  SER A 259     -38.120  18.509   8.281  1.00 77.99           O
ATOM   2079  N   GLY A 260     -40.782  21.078  11.133  1.00 75.25           N
ATOM   2080  CA  GLY A 260     -41.934  21.857  11.544  1.00 74.43           C
ATOM   2081  C   GLY A 260     -41.642  23.110  12.350  1.00 76.72           C
ATOM   2082  O   GLY A 260     -42.562  23.884  12.581  1.00 78.81           O
ATOM   2083  N   PHE A 261     -40.391  23.328  12.777  1.00 75.79           N
ATOM   2084  CA  PHE A 261     -40.076  24.440  13.706  1.00 77.01           C
ATOM   2085  C   PHE A 261     -39.761  25.780  13.112  1.00 77.35           C
ATOM   2086  O   PHE A 261     -40.178  26.799  13.680  1.00 75.78           O
ATOM   2087  CB  PHE A 261     -38.912  24.051  14.634  1.00 78.53           C
ATOM   2088  CG  PHE A 261     -39.192  22.851  15.497  1.00 78.83           C
ATOM   2089  CD1 PHE A 261     -38.154  22.005  15.857  1.00 82.01           C
ATOM   2090  CD2 PHE A 261     -40.490  22.551  15.953  1.00 81.40           C
ATOM   2091  CE1 PHE A 261     -38.383  20.891  16.650  1.00 81.76           C
ATOM   2092  CE2 PHE A 261     -40.722  21.446  16.740  1.00 83.47           C
ATOM   2093  CZ  PHE A 261     -39.667  20.614  17.091  1.00 85.30           C
ATOM   2094  N   ASN A 262     -39.040  25.807  11.996  1.00 77.86           N
ATOM   2095  CA  ASN A 262     -38.637  27.082  11.381  1.00 78.02           C
ATOM   2096  C   ASN A 262     -39.785  28.061  11.142  1.00 78.43           C
ATOM   2097  O   ASN A 262     -39.620  29.237  11.440  1.00 77.20           O
ATOM   2098  CB  ASN A 262     -37.866  26.856  10.087  1.00 79.19           C
ATOM   2099  CG  ASN A 262     -36.531  26.208  10.315  1.00 81.79           C
ATOM   2100  ND2 ASN A 262     -35.791  25.989   9.229  1.00 85.04           N
ATOM   2101  OD1 ASN A 262     -36.158  25.901  11.455  1.00 74.61           O
ATOM   2102  N   PRO A 263     -40.941  27.582  10.609  1.00 78.55           N
ATOM   2103  CA  PRO A 263     -42.088  28.479  10.469  1.00 79.23           C
ATOM   2104  C   PRO A 263     -42.469  29.179  11.779  1.00 80.55           C
ATOM   2105  O   PRO A 263     -42.795  30.367  11.751  1.00 83.61           O
ATOM   2106  CB  PRO A 263     -43.200  27.542   9.997  1.00 80.04           C
ATOM   2107  CG  PRO A 263     -42.474  26.473   9.266  1.00 79.60           C
ATOM   2108  CD  PRO A 263     -41.271  26.232  10.104  1.00 78.83           C
ATOM   2109  N   LEU A 264     -42.426  28.454  12.899  1.00 80.72           N
ATOM   2110  CA  LEU A 264     -42.689  29.050  14.233  1.00 81.22           C
ATOM   2111  C   LEU A 264     -41.580  30.013  14.651  1.00 78.60           C
ATOM   2112  O   LEU A 264     -41.851  31.053  15.230  1.00 77.91           O
ATOM   2113  CB  LEU A 264     -42.847  27.970  15.310  1.00 83.48           C
ATOM   2114  CG  LEU A 264     -44.017  27.003  15.125  1.00 90.04           C
ATOM   2115  CD1 LEU A 264     -43.821  25.727  15.948  1.00 91.90           C
ATOM   2116  CD2 LEU A 264     -45.329  27.707  15.474  1.00 93.47           C
ATOM   2117  N   ILE A 265     -40.334  29.656  14.355  1.00 77.22           N
ATOM   2118  CA  ILE A 265     -39.186  30.504  14.689  1.00 76.61           C
ATOM   2119  C   ILE A 265     -39.244  31.830  13.907  1.00 75.96           C
ATOM   2120  O   ILE A 265     -38.791  32.850  14.407  1.00 76.16           O
ATOM   2121  CB  ILE A 265     -37.837  29.776  14.433  1.00 76.87           C
ATOM   2122  CG1 ILE A 265     -37.701  28.520  15.328  1.00 77.05           C
ATOM   2123  CG2 ILE A 265     -36.654  30.701  14.689  1.00 73.66           C
ATOM   2124  CD1 ILE A 265     -36.611  27.536  14.870  1.00 70.46           C
ATOM   2125  N   TYR A 266     -39.803  31.815  12.690  1.00 76.28           N
ATOM   2126  CA  TYR A 266     -39.934  33.054  11.884  1.00 76.44           C
ATOM   2127  C   TYR A 266     -40.978  34.017  12.416  1.00 73.86           C
ATOM   2128  O   TYR A 266     -40.991  35.153  11.992  1.00 77.86           O
ATOM   2129  CB  TYR A 266     -40.242  32.772  10.409  1.00 77.72           C
ATOM   2130  CG  TYR A 266     -39.240  31.893   9.701  1.00 77.26           C
ATOM   2131  CD1 TYR A 266     -39.666  30.889   8.847  1.00 77.44           C
ATOM   2132  CD2 TYR A 266     -37.865  32.057   9.885  1.00 81.33           C
ATOM   2133  CE1 TYR A 266     -38.764  30.077   8.194  1.00 78.66           C
ATOM   2134  CE2 TYR A 266     -36.961  31.248   9.236  1.00 83.58           C
ATOM   2135  CZ  TYR A 266     -37.423  30.258   8.389  1.00 80.70           C
ATOM   2136  OH  TYR A 266     -36.541  29.451   7.742  1.00 81.84           O
ATOM   2137  N   CYS A 267     -41.848  33.582  13.332  1.00 72.88           N
ATOM   2138  CA  CYS A 267     -42.782  34.496  13.999  1.00 76.25           C
ATOM   2139  C   CYS A 267     -42.064  35.537  14.905  1.00 78.27           C
ATOM   2140  O   CYS A 267     -42.684  36.508  15.330  1.00 79.91           O
ATOM   2141  CB  CYS A 267     -43.827  33.729  14.805  1.00 77.89           C
ATOM   2142  SG  CYS A 267     -44.970  32.742  13.778  1.00 82.26           S
ATOM   2143  N   ARG A 268     -40.770  35.320  15.191  1.00 79.14           N
ATOM   2144  CA  ARG A 268     -39.919  36.324  15.832  1.00 79.59           C
ATOM   2145  C   ARG A 268     -39.781  37.596  14.984  1.00 79.99           C
ATOM   2146  O   ARG A 268     -39.581  38.680  15.524  1.00 79.93           O
ATOM   2147  CB  ARG A 268     -38.515  35.771  16.078  1.00 77.25           C
ATOM   2148  CG  ARG A 268     -38.423  34.646  17.130  1.00 76.09           C
ATOM   2149  CD  ARG A 268     -36.998  34.067  17.220  1.00 77.31           C
ATOM   2150  CZ  ARG A 268     -35.537  35.945  17.985  1.00 81.23           C
ATOM   2151  NE  ARG A 268     -36.006  35.129  17.048  1.00 75.58           N
ATOM   2152  NH1 ARG A 268     -35.953  35.859  19.252  1.00 74.46           N
ATOM   2153  NH2 ARG A 268     -34.631  36.866  17.640  1.00 81.80           N
ATOM   2154  N   SER A 269     -39.885  37.449  13.659  1.00 82.57           N
ATOM   2155  CA  SER A 269     -39.788  38.574  12.743  1.00 84.20           C
ATOM   2156  C   SER A 269     -41.107  39.324  12.711  1.00 84.79           C
ATOM   2157  O   SER A 269     -42.151  38.687  12.597  1.00 88.37           O
ATOM   2158  CB  SER A 269     -39.460  38.097  11.335  1.00 84.66           C
ATOM   2159  OG  SER A 269     -39.465  39.190  10.429  1.00 90.44           O
ATOM   2160  N   PRO A 270     -41.076  40.675  12.814  1.00 86.62           N
ATOM   2161  CA  PRO A 270     -42.339  41.415  12.685  1.00 85.84           C
ATOM   2162  C   PRO A 270     -42.905  41.369  11.253  1.00 86.45           C
ATOM   2163  O   PRO A 270     -44.103  41.466  11.079  1.00 85.67           O
ATOM   2164  CB  PRO A 270     -41.960  42.851  13.080  1.00 85.22           C
ATOM   2165  CG  PRO A 270     -40.597  42.764  13.669  1.00 85.83           C
ATOM   2166  CD  PRO A 270     -39.946  41.595  13.045  1.00 85.56           C
ATOM   2167  N   ASP A 271     -42.031  41.216  10.256  1.00 87.75           N
ATOM   2168  CA  ASP A 271     -42.440  41.127   8.854  1.00 88.35           C
ATOM   2169  C   ASP A 271     -43.160  39.831   8.516  1.00 88.54           C
ATOM   2170  O   ASP A 271     -44.180  39.865   7.824  1.00 87.13           O
ATOM   2171  CB  ASP A 271     -41.225  41.268   7.929  1.00 91.75           C
ATOM   2172  CG  ASP A 271     -40.585  42.640   8.000  1.00 99.65           C
ATOM   2173  OD1 ASP A 271     -41.152  43.526   8.660  1.00101.57           O
ATOM   2174  OD2 ASP A 271     -39.507  42.825   7.387  1.00108.72           O
ATOM   2175  N   PHE A 272     -42.638  38.697   8.992  1.00 87.91           N
ATOM   2176  CA  PHE A 272     -43.306  37.387   8.759  1.00 85.83           C
ATOM   2177  C   PHE A 272     -44.596  37.298   9.525  1.00 84.97           C
ATOM   2178  O   PHE A 272     -45.583  36.811   9.006  1.00 85.85           O
ATOM   2179  CB  PHE A 272     -42.419  36.206   9.142  1.00 83.02           C
ATOM   2180  CG  PHE A 272     -41.421  35.848   8.099  1.00 81.58           C
ATOM   2181  CD1 PHE A 272     -40.184  36.470   8.064  1.00 79.60           C
ATOM   2182  CD2 PHE A 272     -41.719  34.884   7.141  1.00 82.96           C
ATOM   2183  CE1 PHE A 272     -39.251  36.138   7.092  1.00 83.90           C
ATOM   2184  CE2 PHE A 272     -40.794  34.541   6.159  1.00 81.77           C
ATOM   2185  CZ  PHE A 272     -39.558  35.166   6.132  1.00 84.78           C
ATOM   2186  N   ARG A 273     -44.567  37.772  10.764  1.00 85.64           N
ATOM   2187  CA  ARG A 273     -45.742  37.795  11.618  1.00 86.23           C
ATOM   2188  C   ARG A 273     -46.875  38.603  10.964  1.00 85.68           C
ATOM   2189  O   ARG A 273     -48.015  38.171  11.005  1.00 85.47           O
ATOM   2190  CB  ARG A 273     -45.357  38.362  12.963  1.00 86.76           C
ATOM   2191  CG  ARG A 273     -46.383  38.222  14.059  1.00 90.70           C
ATOM   2192  CD  ARG A 273     -45.671  38.263  15.407  1.00 93.90           C
ATOM   2193  CZ  ARG A 273     -43.693  39.490  16.335  1.00103.24           C
ATOM   2194  NE  ARG A 273     -44.710  39.377  15.472  1.00100.54           N
ATOM   2195  NH1 ARG A 273     -43.449  38.553  17.262  1.00104.89           N
ATOM   2196  NH2 ARG A 273     -42.899  40.566  16.271  1.00102.64           N
ATOM   2197  N   ILE A 274     -46.534  39.755  10.373  1.00 84.51           N
ATOM   2198  CA  ILE A 274     -47.472  40.580   9.584  1.00 83.97           C
ATOM   2199  C   ILE A 274     -47.898  39.862   8.316  1.00 82.02           C
ATOM   2200  O   ILE A 274     -49.077  39.871   7.963  1.00 86.53           O
ATOM   2201  CB  ILE A 274     -46.862  41.959   9.211  1.00 85.26           C
ATOM   2202  CG1 ILE A 274     -46.777  42.860  10.444  1.00 85.90           C
ATOM   2203  CG2 ILE A 274     -47.692  42.668   8.142  1.00 82.88           C
ATOM   2204  CD1 ILE A 274     -45.791  44.015  10.287  1.00 88.19           C
ATOM   2205  N   ALA A 275     -46.934  39.248   7.635  1.00 80.09           N
ATOM   2206  CA  ALA A 275     -47.202  38.470   6.433  1.00 79.44           C
ATOM   2207  C   ALA A 275     -48.199  37.345   6.719  1.00 78.78           C
ATOM   2208  O   ALA A 275     -49.207  37.251   6.057  1.00 78.15           O
ATOM   2209  CB  ALA A 275     -45.911  37.896   5.876  1.00 78.92           C
ATOM   2210  N   PHE A 276     -47.896  36.511   7.714  1.00 78.39           N
ATOM   2211  CA  PHE A 276     -48.760  35.372   8.092  1.00 77.87           C
ATOM   2212  C   PHE A 276     -50.184  35.751   8.427  1.00 77.70           C
ATOM   2213  O   PHE A 276     -51.116  35.205   7.847  1.00 75.76           O
ATOM   2214  CB  PHE A 276     -48.198  34.602   9.301  1.00 77.26           C
ATOM   2215  CG  PHE A 276     -46.852  33.943   9.072  1.00 77.36           C
ATOM   2216  CD1 PHE A 276     -46.408  33.562   7.796  1.00 78.61           C
ATOM   2217  CD2 PHE A 276     -46.024  33.695  10.152  1.00 76.74           C
ATOM   2218  CE1 PHE A 276     -45.180  32.962   7.621  1.00 76.21           C
ATOM   2219  CE2 PHE A 276     -44.787  33.089   9.974  1.00 78.36           C
ATOM   2220  CZ  PHE A 276     -44.372  32.724   8.700  1.00 76.78           C
ATOM   2221  N   GLN A 277     -50.346  36.681   9.363  1.00 78.23           N
ATOM   2222  CA  GLN A 277     -51.691  37.124   9.792  1.00 79.51           C
ATOM   2223  C   GLN A 277     -52.549  37.711   8.642  1.00 78.03           C
ATOM   2224  O   GLN A 277     -53.778  37.646   8.694  1.00 78.24           O
ATOM   2225  CB  GLN A 277     -51.609  38.081  10.997  1.00 80.74           C
ATOM   2226  CG  GLN A 277     -50.870  39.391  10.802  1.00 86.86           C
ATOM   2227  CD  GLN A 277     -50.613  40.113  12.143  1.00 89.20           C
ATOM   2228  NE2 GLN A 277     -49.610  40.989  12.177  1.00 94.24           N
ATOM   2229  OE1 GLN A 277     -51.317  39.877  13.127  1.00 97.34           O
ATOM   2230  N   GLU A 278     -51.900  38.271   7.622  1.00 76.38           N
ATOM   2231  CA  GLU A 278     -52.591  38.694   6.411  1.00 74.47           C
ATOM   2232  C   GLU A 278     -53.085  37.448   5.670  1.00 73.86           C
ATOM   2233  O   GLU A 278     -54.258  37.370   5.282  1.00 73.06           O
ATOM   2234  CB  GLU A 278     -51.659  39.512   5.516  1.00 75.29           C
ATOM   2235  CG  GLU A 278     -52.343  40.279   4.365  1.00 79.56           C
ATOM   2236  CD  GLU A 278     -52.695  39.442   3.113  1.00 85.28           C
ATOM   2237  OE1 GLU A 278     -52.500  38.207   3.087  1.00 91.20           O
ATOM   2238  OE2 GLU A 278     -53.176  40.048   2.131  1.00 89.12           O
ATOM   2239  N   LEU A 279     -52.177  36.488   5.477  1.00 70.47           N
ATOM   2240  CA  LEU A 279     -52.475  35.242   4.763  1.00 71.14           C
ATOM   2241  C   LEU A 279     -53.527  34.375   5.463  1.00 72.95           C
ATOM   2242  O   LEU A 279     -54.255  33.650   4.793  1.00 74.46           O
ATOM   2243  CB  LEU A 279     -51.209  34.406   4.567  1.00 68.65           C
ATOM   2244  CG  LEU A 279     -50.055  35.021   3.778  1.00 69.52           C
ATOM   2245  CD1 LEU A 279     -48.805  34.139   3.935  1.00 68.79           C
ATOM   2246  CD2 LEU A 279     -50.411  35.225   2.315  1.00 62.62           C
ATOM   2247  N   LEU A 280     -53.599  34.455   6.796  1.00 74.28           N
ATOM   2248  CA  LEU A 280     -54.598  33.718   7.588  1.00 75.08           C
ATOM   2249  C   LEU A 280     -55.848  34.573   7.901  1.00 76.80           C
ATOM   2250  O   LEU A 280     -56.573  34.280   8.860  1.00 76.39           O
ATOM   2251  CB  LEU A 280     -53.960  33.174   8.878  1.00 74.68           C
ATOM   2252  CG  LEU A 280     -52.763  32.233   8.701  1.00 73.84           C
ATOM   2253  CD1 LEU A 280     -52.150  31.887  10.048  1.00 73.83           C
ATOM   2254  CD2 LEU A 280     -53.167  30.976   7.982  1.00 73.24           C
ATOM   2255  N   CYS A 281     -56.083  35.619   7.088  1.00 79.59           N
ATOM   2256  CA  CYS A 281     -57.280  36.477   7.152  1.00 80.75           C
ATOM   2257  C   CYS A 281     -57.536  37.089   8.530  1.00 81.21           C
ATOM   2258  O   CYS A 281     -58.613  36.911   9.114  1.00 81.97           O
ATOM   2259  CB  CYS A 281     -58.500  35.683   6.674  1.00 81.26           C
ATOM   2260  SG  CYS A 281     -58.243  34.889   5.079  1.00 88.24           S
ATOM   2261  N   LEU A 282     -56.533  37.809   9.031  1.00 81.84           N
ATOM   2262  CA  LEU A 282     -56.598  38.483  10.333  1.00 82.60           C
ATOM   2263  C   LEU A 282     -56.370  39.993  10.158  1.00 83.35           C
ATOM   2264  O   LEU A 282     -55.715  40.650  10.971  1.00 85.10           O
ATOM   2265  CB  LEU A 282     -55.575  37.878  11.303  1.00 82.19           C
ATOM   2266  CG  LEU A 282     -55.513  36.347  11.407  1.00 82.55           C
ATOM   2267  CD1 LEU A 282     -54.415  35.913  12.368  1.00 82.95           C
ATOM   2268  CD2 LEU A 282     -56.851  35.782  11.838  1.00 83.45           C
