# Supplementary material for: Assessment and Challenges of Ligand Docking into Comparative Models of G-Protein Coupled Receptors
Source: PLoS One. 2013 Jul 2;8(7):e67302. doi: 10.1371/journal.pone.0067302 (PMC3699586; doi:10.1371/journal.pone.0067302)
Supplement: File S2 — Files for protocol capture. The input files necessary to carry out the steps outlined in the protocol capture in File S1 as well as the output files relating to the results found in the manuscript are provided in this attachment. (ZIP) [file pone.0067302.s015.zip › FileS2_GPCR_model_dock/rosetta_inputs/2vt4B_clean.pdb]

ATOM      1  N   TRP A   1      59.691  13.630   8.890  1.00 82.58           N
ATOM      2  CA  TRP A   1      59.154  12.306   9.161  1.00 63.40           C
ATOM      3  C   TRP A   1      57.783  12.419   9.844  1.00 72.41           C
ATOM      4  O   TRP A   1      56.980  11.492   9.790  1.00 78.48           O
ATOM      5  CB  TRP A   1      60.155  11.559  10.037  1.00 57.47           C
ATOM      6  CG  TRP A   1      59.649  10.358  10.725  1.00 76.81           C
ATOM      7  CD1 TRP A   1      59.708   9.070  10.272  1.00 87.37           C
ATOM      8  CD2 TRP A   1      59.042  10.303  12.024  1.00 77.88           C
ATOM      9  CE2 TRP A   1      58.741   8.949  12.288  1.00 90.07           C
ATOM     10  CE3 TRP A   1      58.708  11.267  12.982  1.00 69.77           C
ATOM     11  NE1 TRP A   1      59.158   8.219  11.203  1.00 92.24           N
ATOM     12  CZ2 TRP A   1      58.118   8.534  13.473  1.00 79.92           C
ATOM     13  CZ3 TRP A   1      58.089  10.853  14.161  1.00 64.17           C
ATOM     14  CH2 TRP A   1      57.802   9.499  14.392  1.00 68.43           C
ATOM     15  N   GLU A   2      57.515  13.565  10.471  1.00 74.21           N
ATOM     16  CA  GLU A   2      56.198  13.851  11.054  1.00 62.26           C
ATOM     17  C   GLU A   2      55.090  13.846  10.006  1.00 55.11           C
ATOM     18  O   GLU A   2      53.951  13.525  10.314  1.00 57.23           O
ATOM     19  CB  GLU A   2      56.198  15.206  11.784  1.00 59.82           C
ATOM     20  CG  GLU A   2      54.789  15.734  12.142  1.00 61.75           C
ATOM     21  CD  GLU A   2      54.775  17.174  12.693  1.00 77.00           C
ATOM     22  OE1 GLU A   2      55.861  17.779  12.855  1.00 77.09           O
ATOM     23  OE2 GLU A   2      53.671  17.701  12.976  1.00 59.73           O
ATOM     24  N   ALA A   3      55.425  14.206   8.773  1.00 62.90           N
ATOM     25  CA  ALA A   3      54.422  14.387   7.725  1.00 64.65           C
ATOM     26  C   ALA A   3      53.929  13.075   7.133  1.00 64.69           C
ATOM     27  O   ALA A   3      52.757  12.957   6.779  1.00 56.39           O
ATOM     28  CB  ALA A   3      54.950  15.294   6.628  1.00 66.01           C
ATOM     29  N   GLY A   4      54.821  12.096   7.021  1.00 66.79           N
ATOM     30  CA  GLY A   4      54.448  10.793   6.498  1.00 53.47           C
ATOM     31  C   GLY A   4      53.701   9.992   7.543  1.00 60.24           C
ATOM     32  O   GLY A   4      52.851   9.152   7.234  1.00 65.19           O
ATOM     33  N   MET A   5      54.022  10.266   8.800  1.00 56.81           N
ATOM     34  CA  MET A   5      53.381   9.594   9.914  1.00 51.28           C
ATOM     35  C   MET A   5      51.937  10.078  10.038  1.00 60.91           C
ATOM     36  O   MET A   5      51.026   9.285  10.263  1.00 64.07           O
ATOM     37  CB  MET A   5      54.165   9.853  11.196  1.00 56.01           C
ATOM     38  CG  MET A   5      54.164   8.702  12.184  1.00 79.04           C
ATOM     39  SD  MET A   5      54.934   7.206  11.534  1.00 71.39           S
ATOM     40  CE  MET A   5      56.206   7.912  10.492  1.00 73.55           C
ATOM     41  N   SER A   6      51.725  11.379   9.860  1.00 58.37           N
ATOM     42  CA  SER A   6      50.382  11.951   9.884  1.00 49.31           C
ATOM     43  C   SER A   6      49.581  11.512   8.657  1.00 56.72           C
ATOM     44  O   SER A   6      48.373  11.745   8.570  1.00 51.12           O
ATOM     45  CB  SER A   6      50.446  13.480   9.931  1.00 55.72           C
ATOM     46  OG  SER A   6      51.291  13.952  10.968  1.00 53.44           O
ATOM     47  N   LEU A   7      50.257  10.889   7.697  1.00 63.64           N
ATOM     48  CA  LEU A   7      49.567  10.380   6.526  1.00 59.96           C
ATOM     49  C   LEU A   7      49.057   8.957   6.756  1.00 61.29           C
ATOM     50  O   LEU A   7      47.879   8.683   6.539  1.00 49.29           O
ATOM     51  CB  LEU A   7      50.452  10.441   5.290  1.00 61.83           C
ATOM     52  CG  LEU A   7      49.623  10.590   4.014  1.00 77.83           C
ATOM     53  CD1 LEU A   7      49.273  12.057   3.778  1.00 58.59           C
ATOM     54  CD2 LEU A   7      50.352  10.003   2.822  1.00 72.23           C
ATOM     55  N   LEU A   8      49.930   8.053   7.199  1.00 58.59           N
ATOM     56  CA  LEU A   8      49.464   6.695   7.514  1.00 76.19           C
ATOM     57  C   LEU A   8      48.466   6.729   8.671  1.00 63.69           C
ATOM     58  O   LEU A   8      47.479   5.989   8.693  1.00 55.54           O
ATOM     59  CB  LEU A   8      50.619   5.716   7.815  1.00 68.15           C
ATOM     60  CG  LEU A   8      51.341   5.075   6.613  1.00 93.70           C
ATOM     61  CD1 LEU A   8      51.763   3.630   6.915  1.00 81.78           C
ATOM     62  CD2 LEU A   8      50.496   5.119   5.332  1.00 76.20           C
ATOM     63  N   MET A   9      48.719   7.605   9.631  1.00 64.77           N
ATOM     64  CA  MET A   9      47.840   7.710  10.773  1.00 55.36           C
ATOM     65  C   MET A   9      46.477   8.175  10.282  1.00 49.14           C
ATOM     66  O   MET A   9      45.459   7.553  10.567  1.00 54.14           O
ATOM     67  CB  MET A   9      48.421   8.665  11.810  1.00 40.54           C
ATOM     68  CG  MET A   9      48.433   8.078  13.216  1.00 51.20           C
ATOM     69  SD  MET A   9      49.284   6.483  13.378  1.00 62.53           S
ATOM     70  CE  MET A   9      50.995   7.030  13.461  1.00 77.03           C
ATOM     71  N   ALA A  10      46.462   9.251   9.513  1.00 38.05           N
ATOM     72  CA  ALA A  10      45.222   9.745   8.949  1.00 42.18           C
ATOM     73  C   ALA A  10      44.513   8.673   8.116  1.00 48.97           C
ATOM     74  O   ALA A  10      43.294   8.702   7.965  1.00 39.71           O
ATOM     75  CB  ALA A  10      45.495  10.965   8.109  1.00 38.42           C
ATOM     76  N   LEU A  11      45.285   7.733   7.580  1.00 54.60           N
ATOM     77  CA  LEU A  11      44.750   6.695   6.703  1.00 53.48           C
ATOM     78  C   LEU A  11      44.013   5.628   7.499  1.00 53.66           C
ATOM     79  O   LEU A  11      42.934   5.192   7.104  1.00 51.23           O
ATOM     80  CB  LEU A  11      45.877   6.032   5.913  1.00 62.67           C
ATOM     81  CG  LEU A  11      45.498   5.378   4.588  1.00 69.67           C
ATOM     82  CD1 LEU A  11      45.704   6.385   3.465  1.00 54.33           C
ATOM     83  CD2 LEU A  11      46.330   4.124   4.355  1.00 65.85           C
ATOM     84  N   VAL A  12      44.606   5.192   8.609  1.00 50.44           N
ATOM     85  CA  VAL A  12      43.947   4.214   9.469  1.00 47.63           C
ATOM     86  C   VAL A  12      42.663   4.799  10.035  1.00 44.97           C
ATOM     87  O   VAL A  12      41.626   4.155   9.990  1.00 46.71           O
ATOM     88  CB  VAL A  12      44.848   3.705  10.619  1.00 42.48           C
ATOM     89  CG1 VAL A  12      46.137   3.158  10.069  1.00 45.89           C
ATOM     90  CG2 VAL A  12      45.131   4.805  11.605  1.00 48.75           C
ATOM     91  N   VAL A  13      42.721   6.024  10.551  1.00 39.54           N
ATOM     92  CA  VAL A  13      41.517   6.674  11.051  1.00 37.77           C
ATOM     93  C   VAL A  13      40.386   6.587  10.014  1.00 43.10           C
ATOM     94  O   VAL A  13      39.216   6.389  10.358  1.00 42.05           O
ATOM     95  CB  VAL A  13      41.785   8.131  11.449  1.00 29.27           C
ATOM     96  CG1 VAL A  13      40.478   8.898  11.641  1.00 20.23           C
ATOM     97  CG2 VAL A  13      42.634   8.175  12.709  1.00 33.55           C
ATOM     98  N   LEU A  14      40.758   6.697   8.744  1.00 44.17           N
ATOM     99  CA  LEU A  14      39.820   6.607   7.628  1.00 52.68           C
ATOM    100  C   LEU A  14      39.228   5.204   7.444  1.00 45.89           C
ATOM    101  O   LEU A  14      38.016   5.050   7.299  1.00 40.89           O
ATOM    102  CB  LEU A  14      40.512   7.028   6.332  1.00 57.38           C
ATOM    103  CG  LEU A  14      39.664   6.773   5.085  1.00 57.81           C
ATOM    104  CD1 LEU A  14      38.480   7.723   5.079  1.00 50.61           C
ATOM    105  CD2 LEU A  14      40.482   6.900   3.808  1.00 45.32           C
ATOM    106  N   LEU A  15      40.095   4.196   7.409  1.00 38.05           N
ATOM    107  CA  LEU A  15      39.670   2.805   7.431  1.00 44.17           C
ATOM    108  C   LEU A  15      38.679   2.539   8.567  1.00 52.32           C
ATOM    109  O   LEU A  15      37.505   2.265   8.321  1.00 53.01           O
ATOM    110  CB  LEU A  15      40.880   1.899   7.618  1.00 47.55           C
ATOM    111  CG  LEU A  15      41.493   1.304   6.367  1.00 51.48           C
ATOM    112  CD1 LEU A  15      42.547   0.279   6.773  1.00 44.71           C
ATOM    113  CD2 LEU A  15      40.386   0.657   5.555  1.00 54.29           C
ATOM    114  N   ILE A  16      39.167   2.618   9.806  1.00 44.43           N
ATOM    115  CA  ILE A  16      38.342   2.426  10.994  1.00 48.00           C
ATOM    116  C   ILE A  16      37.029   3.197  10.934  1.00 42.74           C
ATOM    117  O   ILE A  16      35.971   2.634  11.212  1.00 43.76           O
ATOM    118  CB  ILE A  16      39.087   2.837  12.301  1.00 47.72           C
ATOM    119  CG1 ILE A  16      40.373   2.041  12.468  1.00 37.27           C
ATOM    120  CG2 ILE A  16      38.194   2.643  13.536  1.00 32.55           C
ATOM    121  CD1 ILE A  16      41.226   2.538  13.596  1.00 34.92           C
ATOM    122  N   VAL A  17      37.083   4.482  10.597  1.00 36.62           N
ATOM    123  CA  VAL A  17      35.856   5.272  10.645  1.00 43.20           C
ATOM    124  C   VAL A  17      34.894   4.937   9.526  1.00 44.95           C
ATOM    125  O   VAL A  17      33.695   4.779   9.766  1.00 55.42           O
ATOM    126  CB  VAL A  17      36.095   6.778  10.682  1.00 39.81           C
ATOM    127  CG1 VAL A  17      34.764   7.509  10.540  1.00 30.36           C
ATOM    128  CG2 VAL A  17      36.776   7.173  11.998  1.00 36.35           C
ATOM    129  N   ALA A  18      35.406   4.814   8.308  1.00 44.17           N
ATOM    130  CA  ALA A  18      34.544   4.504   7.170  1.00 48.01           C
ATOM    131  C   ALA A  18      33.925   3.110   7.305  1.00 47.38           C
ATOM    132  O   ALA A  18      32.713   2.931   7.151  1.00 45.17           O
ATOM    133  CB  ALA A  18      35.309   4.634   5.854  1.00 33.84           C
ATOM    134  N   GLY A  19      34.762   2.126   7.604  1.00 42.75           N
ATOM    135  CA  GLY A  19      34.308   0.751   7.707  1.00 50.17           C
ATOM    136  C   GLY A  19      33.230   0.531   8.756  1.00 51.05           C
ATOM    137  O   GLY A  19      32.280  -0.214   8.541  1.00 50.76           O
ATOM    138  N   ASN A  20      33.369   1.184   9.898  1.00 50.04           N
ATOM    139  CA  ASN A  20      32.467   0.914  11.000  1.00 46.53           C
ATOM    140  C   ASN A  20      31.205   1.736  10.908  1.00 46.75           C
ATOM    141  O   ASN A  20      30.200   1.403  11.527  1.00 55.47           O
ATOM    142  CB  ASN A  20      33.166   1.131  12.341  1.00 42.68           C
ATOM    143  CG  ASN A  20      34.001  -0.055  12.742  1.00 46.07           C
ATOM    144  ND2 ASN A  20      35.314   0.056  12.558  1.00 42.28           N
ATOM    145  OD1 ASN A  20      33.475  -1.073  13.206  1.00 50.08           O
ATOM    146  N   VAL A  21      31.263   2.820  10.144  1.00 38.12           N
ATOM    147  CA  VAL A  21      30.074   3.622   9.906  1.00 45.84           C
ATOM    148  C   VAL A  21      29.226   2.897   8.863  1.00 48.79           C
ATOM    149  O   VAL A  21      27.999   2.922   8.908  1.00 45.48           O
ATOM    150  CB  VAL A  21      30.442   5.048   9.443  1.00 38.99           C
ATOM    151  CG1 VAL A  21      29.309   5.682   8.671  1.00 22.70           C
ATOM    152  CG2 VAL A  21      30.813   5.895  10.639  1.00 38.88           C
ATOM    153  N   LEU A  22      29.914   2.225   7.945  1.00 49.30           N
ATOM    154  CA  LEU A  22      29.298   1.411   6.908  1.00 43.80           C
ATOM    155  C   LEU A  22      28.507   0.259   7.519  1.00 55.44           C
ATOM    156  O   LEU A  22      27.382  -0.026   7.111  1.00 57.34           O
ATOM    157  CB  LEU A  22      30.393   0.849   6.005  1.00 51.13           C
ATOM    158  CG  LEU A  22      30.100   0.803   4.511  1.00 66.09           C
ATOM    159  CD1 LEU A  22      29.782   2.202   4.007  1.00 54.95           C
ATOM    160  CD2 LEU A  22      31.290   0.225   3.769  1.00 76.82           C
ATOM    161  N   VAL A  23      29.113  -0.415   8.491  1.00 59.30           N
ATOM    162  CA  VAL A  23      28.446  -1.478   9.229  1.00 47.55           C
ATOM    163  C   VAL A  23      27.179  -0.953   9.897  1.00 49.10           C
ATOM    164  O   VAL A  23      26.082  -1.424   9.614  1.00 50.83           O
ATOM    165  CB  VAL A  23      29.377  -2.076  10.296  1.00 45.34           C
ATOM    166  CG1 VAL A  23      28.615  -3.038  11.196  1.00 46.46           C
ATOM    167  CG2 VAL A  23      30.558  -2.771   9.638  1.00 50.48           C
ATOM    168  N   ILE A  24      27.334   0.033  10.773  1.00 47.03           N
ATOM    169  CA  ILE A  24      26.204   0.584  11.509  1.00 47.09           C
ATOM    170  C   ILE A  24      25.097   1.048  10.573  1.00 54.72           C
ATOM    171  O   ILE A  24      23.918   0.884  10.876  1.00 66.41           O
ATOM    172  CB  ILE A  24      26.627   1.756  12.399  1.00 45.99           C
ATOM    173  CG1 ILE A  24      27.363   1.245  13.637  1.00 43.96           C
ATOM    174  CG2 ILE A  24      25.414   2.574  12.796  1.00 39.73           C
ATOM    175  CD1 ILE A  24      28.343   2.256  14.222  1.00 39.28           C
ATOM    176  N   ALA A  25      25.471   1.618   9.434  1.00 50.62           N
ATOM    177  CA  ALA A  25      24.477   2.098   8.479  1.00 49.35           C
ATOM    178  C   ALA A  25      23.799   0.971   7.699  1.00 56.17           C
ATOM    179  O   ALA A  25      22.592   1.020   7.481  1.00 59.57           O
ATOM    180  CB  ALA A  25      25.089   3.091   7.539  1.00 41.18           C
ATOM    181  N   ALA A  26      24.564  -0.034   7.279  1.00 49.75           N
ATOM    182  CA  ALA A  26      23.991  -1.165   6.550  1.00 63.32           C
ATOM    183  C   ALA A  26      22.937  -1.896   7.376  1.00 73.80           C
ATOM    184  O   ALA A  26      21.867  -2.248   6.873  1.00 79.24           O
ATOM    185  CB  ALA A  26      25.070  -2.135   6.127  1.00 58.06           C
ATOM    186  N   ILE A  27      23.254  -2.140   8.643  1.00 66.90           N
ATOM    187  CA  ILE A  27      22.332  -2.828   9.532  1.00 65.84           C
ATOM    188  C   ILE A  27      21.121  -1.945   9.773  1.00 68.26           C
ATOM    189  O   ILE A  27      19.998  -2.430   9.853  1.00 87.71           O
ATOM    190  CB  ILE A  27      23.016  -3.215  10.854  1.00 54.77           C
ATOM    191  CG1 ILE A  27      24.052  -4.299  10.590  1.00 41.26           C
ATOM    192  CG2 ILE A  27      22.007  -3.713  11.883  1.00 42.23           C
ATOM    193  CD1 ILE A  27      24.925  -4.575  11.778  1.00 54.75           C
ATOM    194  N   GLY A  28      21.350  -0.642   9.864  1.00 60.45           N
ATOM    195  CA  GLY A  28      20.258   0.295  10.042  1.00 77.55           C
ATOM    196  C   GLY A  28      19.349   0.368   8.825  1.00 85.58           C
ATOM    197  O   GLY A  28      18.164   0.686   8.938  1.00 82.46           O
ATOM    198  N   SER A  29      19.912   0.073   7.656  1.00 86.71           N
ATOM    199  CA  SER A  29      19.175   0.151   6.396  1.00 91.94           C
ATOM    200  C   SER A  29      18.259  -1.054   6.215  1.00 91.17           C
ATOM    201  O   SER A  29      17.043  -0.942   6.353  1.00115.95           O
ATOM    202  CB  SER A  29      20.138   0.270   5.207  1.00 73.47           C
ATOM    203  OG  SER A  29      20.868   1.484   5.267  1.00 73.31           O
ATOM    204  N   THR A  30      18.848  -2.202   5.900  1.00 86.91           N
ATOM    205  CA  THR A  30      18.094  -3.441   5.751  1.00100.45           C
ATOM    206  C   THR A  30      17.623  -3.961   7.116  1.00112.69           C
ATOM    207  O   THR A  30      18.401  -4.002   8.073  1.00110.70           O
ATOM    208  CB  THR A  30      18.954  -4.540   5.077  1.00104.03           C
ATOM    209  CG2 THR A  30      18.088  -5.429   4.181  1.00104.69           C
ATOM    210  OG1 THR A  30      20.008  -3.939   4.308  1.00 94.15           O
ATOM    211  N   GLN A  31      16.354  -4.353   7.215  1.00116.08           N
ATOM    212  CA  GLN A  31      15.887  -5.061   8.408  1.00115.88           C
ATOM    213  C   GLN A  31      16.167  -6.545   8.209  1.00105.08           C
ATOM    214  O   GLN A  31      16.209  -7.317   9.167  1.00 94.62           O
ATOM    215  CB  GLN A  31      14.394  -4.851   8.644  1.00116.42           C
ATOM    216  CG  GLN A  31      13.875  -3.507   8.199  1.00118.54           C
ATOM    217  CD  GLN A  31      12.489  -3.625   7.608  1.00 95.66           C
ATOM    218  NE2 GLN A  31      11.991  -2.536   7.035  1.00 90.49           N
ATOM    219  OE1 GLN A  31      11.877  -4.694   7.655  1.00 83.91           O
ATOM    220  N   ARG A  32      16.346  -6.937   6.949  1.00102.04           N
ATOM    221  CA  ARG A  32      16.828  -8.270   6.633  1.00 99.44           C
ATOM    222  C   ARG A  32      18.158  -8.488   7.356  1.00104.24           C
ATOM    223  O   ARG A  32      18.410  -9.555   7.917  1.00 92.82           O
ATOM    224  CB  ARG A  32      17.014  -8.431   5.129  1.00 88.06           C
ATOM    225  CG  ARG A  32      17.449  -9.821   4.739  1.00104.82           C
ATOM    226  CD  ARG A  32      18.103  -9.842   3.380  1.00113.52           C
ATOM    227  NE  ARG A  32      18.664 -11.158   3.097  1.00136.18           N
ATOM    228  CZ  ARG A  32      19.344 -11.463   1.997  1.00148.66           C
ATOM    229  NH1 ARG A  32      19.554 -10.542   1.067  1.00153.36           N
ATOM    230  NH2 ARG A  32      19.820 -12.690   1.828  1.00147.23           N
ATOM    231  N   LEU A  33      19.003  -7.461   7.335  1.00106.40           N
ATOM    232  CA  LEU A  33      20.233  -7.453   8.120  1.00 93.19           C
ATOM    233  C   LEU A  33      19.970  -7.199   9.615  1.00 87.45           C
ATOM    234  O   LEU A  33      20.844  -7.426  10.446  1.00 79.69           O
ATOM    235  CB  LEU A  33      21.226  -6.417   7.571  1.00 84.14           C
ATOM    236  CG  LEU A  33      22.290  -6.857   6.555  1.00 93.44           C
ATOM    237  CD1 LEU A  33      23.321  -5.751   6.312  1.00 81.94           C
ATOM    238  CD2 LEU A  33      22.991  -8.126   7.008  1.00 78.40           C
ATOM    239  N   GLN A  34      18.778  -6.728   9.970  1.00 86.68           N
ATOM    240  CA  GLN A  34      18.480  -6.506  11.385  1.00 81.72           C
ATOM    241  C   GLN A  34      18.025  -7.773  12.106  1.00 85.03           C
ATOM    242  O   GLN A  34      16.845  -8.123  12.111  1.00 86.27           O
ATOM    243  CB  GLN A  34      17.482  -5.366  11.591  1.00 89.82           C
ATOM    244  CG  GLN A  34      18.123  -4.096  12.117  1.00 78.27           C
ATOM    245  CD  GLN A  34      17.125  -2.974  12.298  1.00 95.71           C
ATOM    246  NE2 GLN A  34      17.593  -1.842  12.814  1.00 74.03           N
ATOM    247  OE1 GLN A  34      15.946  -3.120  11.971  1.00112.02           O
ATOM    248  N   THR A  35      18.997  -8.455  12.700  1.00 76.34           N
ATOM    249  CA  THR A  35      18.771  -9.627  13.526  1.00 41.07           C
ATOM    250  C   THR A  35      19.224  -9.235  14.918  1.00 51.86           C
ATOM    251  O   THR A  35      19.586  -8.082  15.147  1.00 71.87           O
ATOM    252  CB  THR A  35      19.641 -10.775  13.058  1.00 50.59           C
ATOM    253  CG2 THR A  35      19.365 -11.089  11.599  1.00 42.69           C
ATOM    254  OG1 THR A  35      21.015 -10.404  13.199  1.00 51.06           O
ATOM    255  N   LEU A  36      19.208 -10.171  15.857  1.00 52.90           N
ATOM    256  CA  LEU A  36      19.692  -9.876  17.201  1.00 45.67           C
ATOM    257  C   LEU A  36      21.204  -9.838  17.181  1.00 50.57           C
ATOM    258  O   LEU A  36      21.822  -8.929  17.731  1.00 53.06           O
ATOM    259  CB  LEU A  36      19.242 -10.948  18.185  1.00 52.54           C
ATOM    260  CG  LEU A  36      17.784 -10.867  18.601  1.00 43.58           C
ATOM    261  CD1 LEU A  36      17.475 -12.009  19.546  1.00 50.85           C
ATOM    262  CD2 LEU A  36      17.515  -9.528  19.250  1.00 43.44           C
ATOM    263  N   THR A  37      21.788 -10.847  16.542  1.00 48.76           N
ATOM    264  CA  THR A  37      23.232 -10.965  16.409  1.00 43.58           C
ATOM    265  C   THR A  37      23.835  -9.677  15.902  1.00 42.07           C
ATOM    266  O   THR A  37      24.891  -9.251  16.362  1.00 46.80           O
ATOM    267  CB  THR A  37      23.620 -12.100  15.443  1.00 50.28           C
ATOM    268  CG2 THR A  37      25.101 -12.040  15.108  1.00 49.86           C
ATOM    269  OG1 THR A  37      23.325 -13.368  16.040  1.00 61.38           O
ATOM    270  N   ASN A  38      23.153  -9.057  14.951  1.00 39.84           N
ATOM    271  CA  ASN A  38      23.654  -7.839  14.335  1.00 48.59           C
ATOM    272  C   ASN A  38      23.486  -6.627  15.236  1.00 42.85           C
ATOM    273  O   ASN A  38      24.176  -5.621  15.068  1.00 43.10           O
ATOM    274  CB  ASN A  38      23.005  -7.617  12.966  1.00 54.37           C
ATOM    275  CG  ASN A  38      23.516  -8.587  11.925  1.00 48.43           C
ATOM    276  ND2 ASN A  38      22.821  -8.674  10.813  1.00 61.61           N
ATOM    277  OD1 ASN A  38      24.528  -9.255  12.126  1.00 48.97           O
ATOM    278  N   LEU A  39      22.572  -6.732  16.191  1.00 35.77           N
ATOM    279  CA  LEU A  39      22.467  -5.735  17.247  1.00 44.96           C
ATOM    280  C   LEU A  39      23.733  -5.687  18.106  1.00 38.94           C
ATOM    281  O   LEU A  39      24.236  -4.598  18.437  1.00 27.10           O
ATOM    282  CB  LEU A  39      21.253  -6.020  18.126  1.00 49.86           C
ATOM    283  CG  LEU A  39      19.979  -5.520  17.473  1.00 42.85           C
ATOM    284  CD1 LEU A  39      18.811  -5.635  18.434  1.00 46.05           C
ATOM    285  CD2 LEU A  39      20.215  -4.092  17.048  1.00 28.65           C
ATOM    286  N   PHE A  40      24.238  -6.864  18.466  1.00 35.58           N
ATOM    287  CA  PHE A  40      25.486  -6.960  19.224  1.00 44.07           C
ATOM    288  C   PHE A  40      26.705  -6.531  18.396  1.00 35.97           C
ATOM    289  O   PHE A  40      27.654  -5.933  18.924  1.00 31.08           O
ATOM    290  CB  PHE A  40      25.676  -8.363  19.817  1.00 42.50           C
ATOM    291  CG  PHE A  40      24.584  -8.767  20.766  1.00 37.23           C
ATOM    292  CD1 PHE A  40      24.131  -7.888  21.738  1.00 41.05           C
ATOM    293  CD2 PHE A  40      24.009 -10.024  20.688  1.00 40.46           C
ATOM    294  CE1 PHE A  40      23.105  -8.254  22.607  1.00 42.93           C
ATOM    295  CE2 PHE A  40      22.994 -10.398  21.555  1.00 36.92           C
ATOM    296  CZ  PHE A  40      22.538  -9.514  22.515  1.00 33.00           C
ATOM    297  N   ILE A  41      26.653  -6.818  17.098  1.00 39.28           N
ATOM    298  CA  ILE A  41      27.663  -6.362  16.139  1.00 37.79           C
ATOM    299  C   ILE A  41      27.716  -4.836  16.032  1.00 28.12           C
ATOM    300  O   ILE A  41      28.772  -4.254  15.869  1.00 26.67           O
ATOM    301  CB  ILE A  41      27.371  -6.936  14.749  1.00 41.70           C
ATOM    302  CG1 ILE A  41      27.625  -8.439  14.747  1.00 40.27           C
ATOM    303  CG2 ILE A  41      28.220  -6.264  13.693  1.00 41.39           C
ATOM    304  CD1 ILE A  41      29.053  -8.789  14.721  1.00 37.28           C
ATOM    305  N   THR A  42      26.568  -4.191  16.110  1.00 28.51           N
ATOM    306  CA  THR A  42      26.543  -2.745  16.091  1.00 33.17           C
ATOM    307  C   THR A  42      27.233  -2.197  17.327  1.00 31.98           C
ATOM    308  O   THR A  42      27.896  -1.161  17.282  1.00 28.51           O
ATOM    309  CB  THR A  42      25.112  -2.192  16.025  1.00 36.02           C
ATOM    310  CG2 THR A  42      25.138  -0.668  16.039  1.00 30.81           C
ATOM    311  OG1 THR A  42      24.485  -2.638  14.816  1.00 35.49           O
ATOM    312  N   SER A  43      27.073  -2.903  18.435  1.00 34.92           N
ATOM    313  CA  SER A  43      27.654  -2.469  19.696  1.00 36.24           C
ATOM    314  C   SER A  43      29.162  -2.502  19.534  1.00 34.01           C
ATOM    315  O   SER A  43      29.877  -1.560  19.872  1.00 32.19           O
ATOM    316  CB  SER A  43      27.193  -3.383  20.831  1.00 32.35           C
ATOM    317  OG  SER A  43      27.800  -3.019  22.054  1.00 41.81           O
ATOM    318  N   LEU A  44      29.622  -3.609  18.977  1.00 37.35           N
ATOM    319  CA  LEU A  44      31.005  -3.793  18.593  1.00 31.13           C
ATOM    320  C   LEU A  44      31.496  -2.679  17.651  1.00 32.15           C
ATOM    321  O   LEU A  44      32.594  -2.150  17.842  1.00 38.33           O
ATOM    322  CB  LEU A  44      31.131  -5.161  17.932  1.00 29.04           C
ATOM    323  CG  LEU A  44      32.403  -5.946  18.172  1.00 34.26           C
ATOM    324  CD1 LEU A  44      32.738  -5.937  19.648  1.00 31.44           C
ATOM    325  CD2 LEU A  44      32.223  -7.357  17.632  1.00 36.37           C
ATOM    326  N   ALA A  45      30.694  -2.326  16.645  1.00 31.48           N
ATOM    327  CA  ALA A  45      31.047  -1.253  15.701  1.00 31.88           C
ATOM    328  C   ALA A  45      31.238   0.083  16.408  1.00 35.38           C
ATOM    329  O   ALA A  45      32.230   0.774  16.180  1.00 38.76           O
ATOM    330  CB  ALA A  45      30.005  -1.118  14.594  1.00 28.53           C
ATOM    331  N   CYS A  46      30.285   0.438  17.266  1.00 32.60           N
ATOM    332  CA  CYS A  46      30.358   1.672  18.033  1.00 25.97           C
ATOM    333  C   CYS A  46      31.631   1.772  18.860  1.00 30.04           C
ATOM    334  O   CYS A  46      32.249   2.838  18.917  1.00 26.23           O
ATOM    335  CB  CYS A  46      29.140   1.813  18.941  1.00 19.69           C
ATOM    336  SG  CYS A  46      27.618   2.285  18.088  1.00 51.75           S
ATOM    337  N   ALA A  47      32.029   0.680  19.509  1.00 25.66           N
ATOM    338  CA  ALA A  47      33.276   0.724  20.271  1.00 33.51           C
ATOM    339  C   ALA A  47      34.496   0.901  19.359  1.00 34.50           C
ATOM    340  O   ALA A  47      35.487   1.485  19.771  1.00 38.44           O
ATOM    341  CB  ALA A  47      33.441  -0.490  21.170  1.00 25.56           C
ATOM    342  N   ASP A  48      34.416   0.409  18.122  1.00 34.00           N
ATOM    343  CA  ASP A  48      35.481   0.652  17.148  1.00 35.29           C
ATOM    344  C   ASP A  48      35.471   2.115  16.645  1.00 35.46           C
ATOM    345  O   ASP A  48      36.526   2.704  16.382  1.00 32.48           O
ATOM    346  CB  ASP A  48      35.428  -0.366  16.007  1.00 29.67           C
ATOM    347  CG  ASP A  48      35.705  -1.805  16.488  1.00 59.90           C
ATOM    348  OD1 ASP A  48      36.654  -2.001  17.299  1.00 50.96           O
ATOM    349  OD2 ASP A  48      34.974  -2.740  16.055  1.00 62.42           O
ATOM    350  N   LEU A  49      34.281   2.701  16.562  1.00 24.77           N
ATOM    351  CA  LEU A  49      34.126   4.090  16.157  1.00 31.68           C
ATOM    352  C   LEU A  49      34.771   5.054  17.145  1.00 34.84           C
ATOM    353  O   LEU A  49      35.608   5.875  16.776  1.00 42.57           O
ATOM    354  CB  LEU A  49      32.650   4.433  15.965  1.00 37.60           C
ATOM    355  CG  LEU A  49      32.342   5.394  14.813  1.00 39.92           C
ATOM    356  CD1 LEU A  49      32.946   4.877  13.514  1.00 37.60           C
ATOM    357  CD2 LEU A  49      30.842   5.603  14.663  1.00 31.40           C
ATOM    358  N   VAL A  50      34.372   4.967  18.403  1.00 37.69           N
ATOM    359  CA  VAL A  50      35.036   5.737  19.450  1.00 39.50           C
ATOM    360  C   VAL A  50      36.566   5.686  19.279  1.00 34.45           C
ATOM    361  O   VAL A  50      37.227   6.716  19.316  1.00 38.99           O
ATOM    362  CB  VAL A  50      34.616   5.261  20.874  1.00 39.67           C
ATOM    363  CG1 VAL A  50      35.307   6.087  21.936  1.00 28.05           C
ATOM    364  CG2 VAL A  50      33.087   5.349  21.048  1.00 28.62           C
ATOM    365  N   VAL A  51      37.127   4.498  19.069  1.00 26.67           N
ATOM    366  CA  VAL A  51      38.571   4.367  18.855  1.00 36.20           C
ATOM    367  C   VAL A  51      39.114   5.138  17.623  1.00 47.10           C
ATOM    368  O   VAL A  51      40.105   5.892  17.734  1.00 36.38           O
ATOM    369  CB  VAL A  51      38.998   2.884  18.782  1.00 29.89           C
ATOM    370  CG1 VAL A  51      40.481   2.748  18.377  1.00 27.53           C
ATOM    371  CG2 VAL A  51      38.738   2.217  20.102  1.00 27.16           C
ATOM    372  N   GLY A  52      38.479   4.946  16.461  1.00 35.74           N
ATOM    373  CA  GLY A  52      38.884   5.646  15.256  1.00 38.69           C
ATOM    374  C   GLY A  52      38.690   7.155  15.357  1.00 33.95           C
ATOM    375  O   GLY A  52      39.355   7.928  14.675  1.00 25.00           O
ATOM    376  N   LEU A  53      37.771   7.570  16.223  1.00 32.96           N
ATOM    377  CA  LEU A  53      37.435   8.977  16.371  1.00 33.53           C
ATOM    378  C   LEU A  53      38.126   9.674  17.544  1.00 35.00           C
ATOM    379  O   LEU A  53      38.431  10.856  17.454  1.00 35.78           O
ATOM    380  CB  LEU A  53      35.919   9.154  16.512  1.00 35.03           C
ATOM    381  CG  LEU A  53      35.006   8.916  15.313  1.00 36.70           C
ATOM    382  CD1 LEU A  53      33.575   9.191  15.726  1.00 22.92           C
ATOM    383  CD2 LEU A  53      35.409   9.789  14.133  1.00 32.73           C
ATOM    384  N   LEU A  54      38.346   8.961  18.649  1.00 32.24           N
ATOM    385  CA  LEU A  54      38.983   9.560  19.826  1.00 29.70           C
ATOM    386  C   LEU A  54      40.300   8.906  20.226  1.00 31.55           C
ATOM    387  O   LEU A  54      41.330   9.567  20.292  1.00 35.21           O
ATOM    388  CB  LEU A  54      38.026   9.561  21.021  1.00 36.27           C
ATOM    389  CG  LEU A  54      36.829  10.484  20.821  1.00 39.24           C
ATOM    390  CD1 LEU A  54      35.967  10.542  22.057  1.00 34.74           C
ATOM    391  CD2 LEU A  54      37.333  11.864  20.475  1.00 36.82           C
ATOM    392  N   VAL A  55      40.275   7.606  20.484  1.00 30.93           N
ATOM    393  CA  VAL A  55      41.477   6.930  20.944  1.00 31.60           C
ATOM    394  C   VAL A  55      42.686   7.119  20.012  1.00 32.42           C
ATOM    395  O   VAL A  55      43.703   7.630  20.447  1.00 33.52           O
ATOM    396  CB  VAL A  55      41.228   5.436  21.226  1.00 26.92           C
ATOM    397  CG1 VAL A  55      42.449   4.813  21.904  1.00 30.71           C
ATOM    398  CG2 VAL A  55      40.024   5.286  22.093  1.00 27.67           C
ATOM    399  N   VAL A  56      42.568   6.725  18.744  1.00 34.71           N
ATOM    400  CA  VAL A  56      43.707   6.750  17.807  1.00 35.03           C
ATOM    401  C   VAL A  56      44.190   8.157  17.433  1.00 39.23           C
ATOM    402  O   VAL A  56      45.395   8.403  17.407  1.00 42.63           O
ATOM    403  CB  VAL A  56      43.440   5.937  16.499  1.00 34.84           C
ATOM    404  CG1 VAL A  56      44.350   6.418  15.381  1.00 24.22           C
ATOM    405  CG2 VAL A  56      43.637   4.449  16.739  1.00 32.48           C
ATOM    406  N   PRO A  57      43.261   9.077  17.109  1.00 33.53           N
ATOM    407  CA  PRO A  57      43.652  10.475  16.872  1.00 32.44           C
ATOM    408  C   PRO A  57      44.607  11.035  17.939  1.00 37.67           C
ATOM    409  O   PRO A  57      45.729  11.401  17.604  1.00 34.74           O
ATOM    410  CB  PRO A  57      42.315  11.215  16.882  1.00 27.79           C
ATOM    411  CG  PRO A  57      41.353  10.203  16.319  1.00 29.43           C
ATOM    412  CD  PRO A  57      41.852   8.831  16.749  1.00 32.42           C
ATOM    413  N   PHE A  58      44.194  11.102  19.202  1.00 36.40           N
ATOM    414  CA  PHE A  58      45.115  11.583  20.227  1.00 32.37           C
ATOM    415  C   PHE A  58      46.330  10.658  20.383  1.00 38.62           C
ATOM    416  O   PHE A  58      47.432  11.111  20.690  1.00 37.34           O
ATOM    417  CB  PHE A  58      44.445  11.619  21.578  1.00 30.72           C
ATOM    418  CG  PHE A  58      43.382  12.640  21.727  1.00 26.49           C
ATOM    419  CD1 PHE A  58      43.595  13.754  22.527  1.00 29.86           C
ATOM    420  CD2 PHE A  58      42.135  12.451  21.155  1.00 29.80           C
ATOM    421  CE1 PHE A  58      42.587  14.681  22.740  1.00 32.51           C
ATOM    422  CE2 PHE A  58      41.122  13.378  21.341  1.00 25.90           C
ATOM    423  CZ  PHE A  58      41.343  14.492  22.137  1.00 30.77           C
ATOM    424  N   GLY A  59      46.118   9.353  20.229  1.00 33.04           N
ATOM    425  CA  GLY A  59      47.196   8.386  20.356  1.00 28.49           C
ATOM    426  C   GLY A  59      48.279   8.585  19.311  1.00 37.53           C
ATOM    427  O   GLY A  59      49.460   8.371  19.568  1.00 25.97           O
ATOM    428  N   ALA A  60      47.859   9.001  18.121  1.00 41.23           N
ATOM    429  CA  ALA A  60      48.773   9.350  17.050  1.00 41.86           C
ATOM    430  C   ALA A  60      49.734  10.494  17.448  1.00 37.67           C
ATOM    431  O   ALA A  60      50.955  10.370  17.302  1.00 33.34           O
ATOM    432  CB  ALA A  60      47.984   9.719  15.817  1.00 33.45           C
ATOM    433  N   THR A  61      49.179  11.598  17.945  1.00 27.70           N
ATOM    434  CA  THR A  61      49.989  12.733  18.385  1.00 25.79           C
ATOM    435  C   THR A  61      51.038  12.266  19.387  1.00 32.19           C
ATOM    436  O   THR A  61      52.198  12.640  19.299  1.00 35.13           O
ATOM    437  CB  THR A  61      49.133  13.922  18.980  1.00 35.47           C
ATOM    438  CG2 THR A  61      47.945  14.235  18.095  1.00 23.17           C
ATOM    439  OG1 THR A  61      48.674  13.624  20.312  1.00 30.10           O
ATOM    440  N   LEU A  62      50.632  11.425  20.329  1.00 31.80           N
ATOM    441  CA  LEU A  62      51.570  10.893  21.307  1.00 32.79           C
ATOM    442  C   LEU A  62      52.750  10.128  20.681  1.00 31.05           C
ATOM    443  O   LEU A  62      53.868  10.184  21.178  1.00 30.93           O
ATOM    444  CB  LEU A  62      50.828  10.006  22.299  1.00 32.74           C
ATOM    445  CG  LEU A  62      51.599   9.480  23.507  1.00 30.22           C
ATOM    446  CD1 LEU A  62      52.350  10.612  24.212  1.00 22.26           C
ATOM    447  CD2 LEU A  62      50.603   8.807  24.437  1.00 27.61           C
ATOM    448  N   VAL A  63      52.507   9.404  19.599  1.00 33.66           N
ATOM    449  CA  VAL A  63      53.563   8.581  19.028  1.00 42.86           C
ATOM    450  C   VAL A  63      54.436   9.400  18.083  1.00 57.01           C
ATOM    451  O   VAL A  63      55.648   9.169  17.979  1.00 54.11           O
ATOM    452  CB  VAL A  63      53.020   7.367  18.260  1.00 48.37           C
ATOM    453  CG1 VAL A  63      54.100   6.304  18.183  1.00 33.47           C
ATOM    454  CG2 VAL A  63      51.772   6.813  18.930  1.00 52.47           C
ATOM    455  N   VAL A  64      53.817  10.355  17.395  1.00 43.17           N
ATOM    456  CA  VAL A  64      54.548  11.229  16.492  1.00 43.53           C
ATOM    457  C   VAL A  64      55.463  12.223  17.235  1.00 45.65           C
ATOM    458  O   VAL A  64      56.566  12.511  16.786  1.00 48.81           O
ATOM    459  CB  VAL A  64      53.588  11.969  15.538  1.00 35.58           C
ATOM    460  CG1 VAL A  64      54.349  12.930  14.677  1.00 55.02           C
ATOM    461  CG2 VAL A  64      52.834  10.971  14.663  1.00 53.21           C
ATOM    462  N   ARG A  65      55.018  12.728  18.382  1.00 43.75           N
ATOM    463  CA  ARG A  65      55.761  13.766  19.090  1.00 31.85           C
ATOM    464  C   ARG A  65      56.514  13.291  20.313  1.00 35.49           C
ATOM    465  O   ARG A  65      57.327  14.034  20.879  1.00 45.96           O
ATOM    466  CB  ARG A  65      54.850  14.919  19.472  1.00 30.77           C
ATOM    467  CG  ARG A  65      54.608  15.901  18.314  1.00 55.44           C
ATOM    468  CD  ARG A  65      55.897  16.628  17.904  1.00 44.48           C
ATOM    469  NE  ARG A  65      56.374  17.526  18.951  1.00 39.81           N
ATOM    470  CZ  ARG A  65      55.757  18.659  19.289  1.00 43.36           C
ATOM    471  NH1 ARG A  65      54.642  19.022  18.662  1.00 27.91           N
ATOM    472  NH2 ARG A  65      56.254  19.425  20.256  1.00 34.60           N
ATOM    473  N   GLY A  66      56.255  12.058  20.715  1.00 33.47           N
ATOM    474  CA  GLY A  66      56.847  11.509  21.914  1.00 27.04           C
ATOM    475  C   GLY A  66      56.525  12.315  23.154  1.00 32.64           C
ATOM    476  O   GLY A  66      57.298  12.308  24.110  1.00 43.93           O
ATOM    477  N   THR A  67      55.389  13.009  23.148  1.00 23.09           N
ATOM    478  CA  THR A  67      55.003  13.832  24.286  1.00 27.18           C
ATOM    479  C   THR A  67      53.509  14.089  24.192  1.00 27.97           C
ATOM    480  O   THR A  67      52.925  13.872  23.141  1.00 29.25           O
ATOM    481  CB  THR A  67      55.857  15.146  24.368  1.00 28.96           C
ATOM    482  CG2 THR A  67      55.704  15.973  23.116  1.00 29.68           C
ATOM    483  OG1 THR A  67      55.471  15.932  25.504  1.00 30.95           O
ATOM    484  N   TRP A  68      52.897  14.521  25.294  1.00 25.15           N
ATOM    485  CA  TRP A  68      51.455  14.758  25.356  1.00 21.32           C
ATOM    486  C   TRP A  68      51.139  16.247  25.302  1.00 24.64           C
ATOM    487  O   TRP A  68      51.580  16.994  26.167  1.00 27.16           O
ATOM    488  CB  TRP A  68      50.865  14.126  26.619  1.00 18.73           C
ATOM    489  CG  TRP A  68      49.355  14.116  26.669  1.00 23.32           C
ATOM    490  CD1 TRP A  68      48.563  14.886  27.468  1.00 23.17           C
ATOM    491  CD2 TRP A  68      48.461  13.301  25.891  1.00 19.01           C
ATOM    492  CE2 TRP A  68      47.149  13.624  26.292  1.00 22.03           C
ATOM    493  CE3 TRP A  68      48.646  12.318  24.910  1.00 22.19           C
ATOM    494  NE1 TRP A  68      47.242  14.598  27.248  1.00 25.36           N
ATOM    495  CZ2 TRP A  68      46.024  13.022  25.731  1.00 18.40           C
ATOM    496  CZ3 TRP A  68      47.529  11.704  24.360  1.00 20.99           C
ATOM    497  CH2 TRP A  68      46.233  12.068  24.765  1.00 24.35           C
ATOM    498  N   LEU A  69      50.366  16.676  24.296  1.00 26.06           N
ATOM    499  CA  LEU A  69      50.103  18.112  24.082  1.00 28.21           C
ATOM    500  C   LEU A  69      48.830  18.620  24.757  1.00 30.01           C
ATOM    501  O   LEU A  69      48.577  19.833  24.806  1.00 24.61           O
ATOM    502  CB  LEU A  69      49.992  18.453  22.589  1.00 28.20           C
ATOM    503  CG  LEU A  69      50.973  18.052  21.474  1.00 38.98           C
ATOM    504  CD1 LEU A  69      50.636  18.867  20.231  1.00 36.22           C
ATOM    505  CD2 LEU A  69      52.453  18.226  21.839  1.00 33.14           C
ATOM    506  N   TRP A  70      48.031  17.701  25.282  1.00 24.80           N
ATOM    507  CA  TRP A  70      46.645  18.029  25.574  1.00 25.11           C
ATOM    508  C   TRP A  70      46.307  18.279  27.059  1.00 26.55           C
ATOM    509  O   TRP A  70      45.201  18.685  27.383  1.00 26.39           O
ATOM    510  CB  TRP A  70      45.733  16.986  24.903  1.00 22.35           C
ATOM    511  CG  TRP A  70      46.171  16.709  23.483  1.00 24.55           C
ATOM    512  CD1 TRP A  70      46.804  15.589  23.015  1.00 24.78           C
ATOM    513  CD2 TRP A  70      46.061  17.599  22.364  1.00 22.67           C
ATOM    514  CE2 TRP A  70      46.644  16.943  21.244  1.00 21.38           C
ATOM    515  CE3 TRP A  70      45.523  18.880  22.197  1.00 20.41           C
ATOM    516  NE1 TRP A  70      47.085  15.719  21.667  1.00 21.01           N
ATOM    517  CZ2 TRP A  70      46.687  17.517  19.973  1.00 21.88           C
ATOM    518  CZ3 TRP A  70      45.572  19.465  20.923  1.00 23.33           C
ATOM    519  CH2 TRP A  70      46.149  18.776  19.828  1.00 25.77           C
ATOM    520  N   GLY A  71      47.261  18.068  27.958  1.00 31.45           N
ATOM    521  CA  GLY A  71      47.046  18.398  29.360  1.00 22.07           C
ATOM    522  C   GLY A  71      46.752  17.212  30.272  1.00 28.45           C
ATOM    523  O   GLY A  71      46.241  16.176  29.849  1.00 30.96           O
ATOM    524  N   SER A  72      47.059  17.365  31.548  1.00 21.87           N
ATOM    525  CA  SER A  72      46.881  16.261  32.484  1.00 28.96           C
ATOM    526  C   SER A  72      45.460  15.687  32.491  1.00 31.60           C
ATOM    527  O   SER A  72      45.267  14.478  32.516  1.00 29.99           O
ATOM    528  CB  SER A  72      47.281  16.693  33.897  1.00 26.06           C
ATOM    529  OG  SER A  72      48.597  17.241  33.901  1.00 44.33           O
ATOM    530  N   PHE A  73      44.461  16.553  32.480  1.00 28.17           N
ATOM    531  CA  PHE A  73      43.100  16.064  32.574  1.00 25.98           C
ATOM    532  C   PHE A  73      42.688  15.225  31.375  1.00 26.89           C
ATOM    533  O   PHE A  73      42.103  14.161  31.549  1.00 28.66           O
ATOM    534  CB  PHE A  73      42.100  17.201  32.761  1.00 28.69           C
ATOM    535  CG  PHE A  73      40.689  16.753  32.673  1.00 24.18           C
ATOM    536  CD1 PHE A  73      40.166  15.899  33.634  1.00 26.72           C
ATOM    537  CD2 PHE A  73      39.889  17.142  31.610  1.00 29.23           C
ATOM    538  CE1 PHE A  73      38.860  15.472  33.563  1.00 20.03           C
ATOM    539  CE2 PHE A  73      38.582  16.710  31.524  1.00 32.09           C
ATOM    540  CZ  PHE A  73      38.065  15.872  32.508  1.00 31.99           C
ATOM    541  N   LEU A  74      42.970  15.709  30.166  1.00 30.65           N
ATOM    542  CA  LEU A  74      42.580  14.966  28.976  1.00 26.43           C
ATOM    543  C   LEU A  74      43.369  13.676  28.885  1.00 24.90           C
ATOM    544  O   LEU A  74      42.898  12.700  28.296  1.00 23.09           O
ATOM    545  CB  LEU A  74      42.756  15.784  27.701  1.00 26.61           C
ATOM    546  CG  LEU A  74      41.702  16.823  27.311  1.00 32.75           C
ATOM    547  CD1 LEU A  74      41.787  17.070  25.807  1.00 26.03           C
ATOM    548  CD2 LEU A  74      40.306  16.373  27.684  1.00 27.61           C
ATOM    549  N   CYS A  75      44.563  13.680  29.475  1.00 24.66           N
ATOM    550  CA  CYS A  75      45.414  12.492  29.496  1.00 25.05           C
ATOM    551  C   CYS A  75      44.679  11.348  30.178  1.00 29.45           C
ATOM    552  O   CYS A  75      44.608  10.229  29.640  1.00 26.96           O
ATOM    553  CB  CYS A  75      46.730  12.769  30.225  1.00 23.21           C
ATOM    554  SG  CYS A  75      47.791  11.305  30.434  1.00 24.02           S
ATOM    555  N   GLU A  76      44.136  11.645  31.361  1.00 28.70           N
ATOM    556  CA  GLU A  76      43.429  10.671  32.170  1.00 22.90           C
ATOM    557  C   GLU A  76      42.174  10.233  31.481  1.00 23.51           C
ATOM    558  O   GLU A  76      41.923   9.043  31.347  1.00 18.66           O
ATOM    559  CB  GLU A  76      43.110  11.233  33.546  1.00 28.97           C
ATOM    560  CG  GLU A  76      43.860  10.502  34.642  1.00 51.95           C
ATOM    561  CD  GLU A  76      43.470  10.951  36.032  1.00 69.01           C
ATOM    562  OE1 GLU A  76      43.691  10.164  36.996  1.00 59.80           O
ATOM    563  OE2 GLU A  76      42.951  12.088  36.149  1.00 66.37           O
ATOM    564  N   LEU A  77      41.406  11.215  31.015  1.00 24.30           N
ATOM    565  CA  LEU A  77      40.209  10.950  30.209  1.00 30.01           C
ATOM    566  C   LEU A  77      40.464  10.023  29.016  1.00 24.74           C
ATOM    567  O   LEU A  77      39.732   9.062  28.815  1.00 31.64           O
ATOM    568  CB  LEU A  77      39.581  12.252  29.718  1.00 22.39           C
ATOM    569  CG  LEU A  77      38.131  12.037  29.295  1.00 25.61           C
ATOM    570  CD1 LEU A  77      37.302  11.582  30.518  1.00 21.47           C
ATOM    571  CD2 LEU A  77      37.540  13.308  28.621  1.00 19.78           C
ATOM    572  N   TRP A  78      41.495  10.334  28.235  1.00 25.42           N
ATOM    573  CA  TRP A  78      41.882   9.550  27.071  1.00 22.02           C
ATOM    574  C   TRP A  78      42.134   8.104  27.491  1.00 28.07           C
ATOM    575  O   TRP A  78      41.630   7.170  26.866  1.00 29.46           O
ATOM    576  CB  TRP A  78      43.121  10.174  26.394  1.00 20.27           C
ATOM    577  CG  TRP A  78      43.757   9.310  25.320  1.00 23.16           C
ATOM    578  CD1 TRP A  78      43.215   8.968  24.115  1.00 24.66           C
ATOM    579  CD2 TRP A  78      45.046   8.681  25.370  1.00 18.79           C
ATOM    580  CE2 TRP A  78      45.209   7.967  24.165  1.00 22.34           C
ATOM    581  CE3 TRP A  78      46.074   8.654  26.313  1.00 24.07           C
ATOM    582  NE1 TRP A  78      44.077   8.161  23.418  1.00 19.98           N
ATOM    583  CZ2 TRP A  78      46.360   7.231  23.877  1.00 20.28           C
ATOM    584  CZ3 TRP A  78      47.215   7.922  26.031  1.00 28.10           C
ATOM    585  CH2 TRP A  78      47.348   7.223  24.820  1.00 28.69           C
ATOM    586  N   THR A  79      42.905   7.930  28.561  1.00 27.18           N
ATOM    587  CA  THR A  79      43.253   6.607  29.069  1.00 27.11           C
ATOM    588  C   THR A  79      42.000   5.825  29.482  1.00 24.48           C
ATOM    589  O   THR A  79      41.811   4.700  29.053  1.00 28.81           O
ATOM    590  CB  THR A  79      44.255   6.706  30.258  1.00 26.32           C
ATOM    591  CG2 THR A  79      44.622   5.321  30.815  1.00 14.22           C
ATOM    592  OG1 THR A  79      45.442   7.365  29.810  1.00 23.23           O
ATOM    593  N   SER A  80      41.158   6.423  30.311  1.00 22.29           N
ATOM    594  CA  SER A  80      39.830   5.884  30.602  1.00 25.33           C
ATOM    595  C   SER A  80      39.090   5.345  29.359  1.00 33.12           C
ATOM    596  O   SER A  80      38.543   4.227  29.384  1.00 21.97           O
ATOM    597  CB  SER A  80      38.960   6.959  31.248  1.00 25.18           C
ATOM    598  OG  SER A  80      39.485   7.356  32.497  1.00 38.40           O
ATOM    599  N   LEU A  81      39.060   6.148  28.288  1.00 23.16           N
ATOM    600  CA  LEU A  81      38.333   5.808  27.067  1.00 26.61           C
ATOM    601  C   LEU A  81      38.900   4.614  26.358  1.00 27.41           C
ATOM    602  O   LEU A  81      38.175   3.788  25.805  1.00 29.24           O
ATOM    603  CB  LEU A  81      38.376   6.964  26.092  1.00 22.96           C
ATOM    604  CG  LEU A  81      37.185   7.888  26.172  1.00 38.38           C
ATOM    605  CD1 LEU A  81      37.220   8.773  24.940  1.00 31.91           C
ATOM    606  CD2 LEU A  81      35.876   7.064  26.281  1.00 27.73           C
ATOM    607  N   ASP A  82      40.217   4.566  26.351  1.00 22.01           N
ATOM    608  CA  ASP A  82      40.949   3.526  25.677  1.00 29.39           C
ATOM    609  C   ASP A  82      40.610   2.173  26.293  1.00 29.04           C
ATOM    610  O   ASP A  82      40.320   1.212  25.581  1.00 32.84           O
ATOM    611  CB  ASP A  82      42.436   3.832  25.828  1.00 30.17           C
ATOM    612  CG  ASP A  82      43.311   2.911  25.028  1.00 29.16           C
ATOM    613  OD1 ASP A  82      42.870   1.800  24.651  1.00 30.70           O
ATOM    614  OD2 ASP A  82      44.463   3.301  24.802  1.00 31.35           O
ATOM    615  N   VAL A  83      40.639   2.129  27.620  1.00 24.64           N
ATOM    616  CA  VAL A  83      40.390   0.920  28.404  1.00 25.97           C
ATOM    617  C   VAL A  83      38.933   0.456  28.346  1.00 24.80           C
ATOM    618  O   VAL A  83      38.640  -0.742  28.171  1.00 23.07           O
ATOM    619  CB  VAL A  83      40.838   1.143  29.874  1.00 28.98           C
ATOM    620  CG1 VAL A  83      40.483  -0.033  30.738  1.00 25.97           C
ATOM    621  CG2 VAL A  83      42.345   1.364  29.918  1.00 29.81           C
ATOM    622  N   LEU A  84      38.015   1.407  28.486  1.00 26.38           N
ATOM    623  CA  LEU A  84      36.586   1.138  28.293  1.00 18.40           C
ATOM    624  C   LEU A  84      36.305   0.431  26.970  1.00 24.56           C
ATOM    625  O   LEU A  84      35.595  -0.583  26.944  1.00 23.22           O
ATOM    626  CB  LEU A  84      35.791   2.431  28.359  1.00 18.56           C
ATOM    627  CG  LEU A  84      34.292   2.229  28.262  1.00 23.13           C
ATOM    628  CD1 LEU A  84      33.847   1.275  29.342  1.00 22.53           C
ATOM    629  CD2 LEU A  84      33.618   3.551  28.416  1.00 17.98           C
ATOM    630  N   CYS A  85      36.865   0.951  25.870  1.00 24.13           N
ATOM    631  CA  CYS A  85      36.605   0.351  24.551  1.00 33.60           C
ATOM    632  C   CYS A  85      37.092  -1.108  24.407  1.00 33.48           C
ATOM    633  O   CYS A  85      36.381  -1.943  23.842  1.00 27.57           O
ATOM    634  CB  CYS A  85      37.122   1.221  23.397  1.00 20.94           C
ATOM    635  SG  CYS A  85      36.229   2.780  23.184  1.00 40.56           S
ATOM    636  N   VAL A  86      38.283  -1.419  24.915  1.00 21.78           N
ATOM    637  CA  VAL A  86      38.777  -2.791  24.834  1.00 31.83           C
ATOM    638  C   VAL A  86      37.986  -3.728  25.768  1.00 33.64           C
ATOM    639  O   VAL A  86      37.713  -4.883  25.417  1.00 21.58           O
ATOM    640  CB  VAL A  86      40.294  -2.918  25.138  1.00 30.17           C
ATOM    641  CG1 VAL A  86      40.785  -4.298  24.717  1.00 30.60           C
ATOM    642  CG2 VAL A  86      41.080  -1.853  24.427  1.00 23.05           C
ATOM    643  N   THR A  87      37.620  -3.230  26.947  1.00 27.64           N
ATOM    644  CA  THR A  87      36.797  -4.018  27.852  1.00 30.52           C
ATOM    645  C   THR A  87      35.430  -4.324  27.222  1.00 28.86           C
ATOM    646  O   THR A  87      34.980  -5.465  27.235  1.00 22.74           O
ATOM    647  CB  THR A  87      36.575  -3.293  29.197  1.00 33.55           C
ATOM    648  CG2 THR A  87      35.637  -4.100  30.099  1.00 22.29           C
ATOM    649  OG1 THR A  87      37.831  -3.093  29.852  1.00 30.16           O
ATOM    650  N   ALA A  88      34.779  -3.296  26.674  1.00 23.57           N
ATOM    651  CA  ALA A  88      33.455  -3.467  26.084  1.00 24.75           C
ATOM    652  C   ALA A  88      33.446  -4.398  24.847  1.00 24.40           C
ATOM    653  O   ALA A  88      32.483  -5.112  24.605  1.00 26.87           O
ATOM    654  CB  ALA A  88      32.821  -2.115  25.783  1.00 22.23           C
ATOM    655  N   SER A  89      34.528  -4.409  24.084  1.00 28.08           N
ATOM    656  CA  SER A  89      34.661  -5.330  22.959  1.00 29.52           C
ATOM    657  C   SER A  89      34.636  -6.792  23.408  1.00 29.51           C
ATOM    658  O   SER A  89      33.723  -7.538  23.048  1.00 33.07           O
ATOM    659  CB  SER A  89      35.949  -5.069  22.165  1.00 25.04           C
ATOM    660  OG  SER A  89      35.935  -3.805  21.536  1.00 36.42           O
ATOM    661  N   ILE A  90      35.645  -7.198  24.178  1.00 23.66           N
ATOM    662  CA  ILE A  90      35.776  -8.587  24.610  1.00 25.50           C
ATOM    663  C   ILE A  90      34.510  -9.001  25.383  1.00 28.56           C
ATOM    664  O   ILE A  90      34.020 -10.117  25.242  1.00 27.16           O
ATOM    665  CB  ILE A  90      37.077  -8.828  25.443  1.00 21.70           C
ATOM    666  CG1 ILE A  90      37.409 -10.315  25.563  1.00 24.20           C
ATOM    667  CG2 ILE A  90      36.937  -8.261  26.841  1.00 19.28           C
ATOM    668  CD1 ILE A  90      37.224 -11.102  24.306  1.00 29.26           C
ATOM    669  N   GLU A  91      33.963  -8.087  26.177  1.00 32.97           N
ATOM    670  CA  GLU A  91      32.729  -8.370  26.908  1.00 32.82           C
ATOM    671  C   GLU A  91      31.573  -8.633  25.957  1.00 29.08           C
ATOM    672  O   GLU A  91      30.734  -9.486  26.231  1.00 27.23           O
ATOM    673  CB  GLU A  91      32.358  -7.233  27.870  1.00 27.43           C
ATOM    674  CG  GLU A  91      32.892  -7.400  29.283  1.00 29.59           C
ATOM    675  CD  GLU A  91      32.341  -6.340  30.254  1.00 44.98           C
ATOM    676  OE1 GLU A  91      31.265  -5.768  29.973  1.00 35.32           O
ATOM    677  OE2 GLU A  91      32.982  -6.081  31.305  1.00 45.04           O
ATOM    678  N   THR A  92      31.527  -7.891  24.851  1.00 32.49           N
ATOM    679  CA  THR A  92      30.475  -8.069  23.851  1.00 31.46           C
ATOM    680  C   THR A  92      30.681  -9.351  23.041  1.00 33.95           C
ATOM    681  O   THR A  92      29.735 -10.075  22.768  1.00 30.90           O
ATOM    682  CB  THR A  92      30.387  -6.863  22.910  1.00 29.05           C
ATOM    683  CG2 THR A  92      29.471  -7.160  21.748  1.00 32.94           C
ATOM    684  OG1 THR A  92      29.870  -5.743  23.624  1.00 29.49           O
ATOM    685  N   LEU A  93      31.924  -9.628  22.663  1.00 34.27           N
ATOM    686  CA  LEU A  93      32.240 -10.872  21.975  1.00 33.68           C
ATOM    687  C   LEU A  93      31.811 -12.051  22.834  1.00 36.14           C
ATOM    688  O   LEU A  93      31.431 -13.108  22.337  1.00 41.98           O
ATOM    689  CB  LEU A  93      33.737 -10.945  21.656  1.00 33.22           C
ATOM    690  CG  LEU A  93      34.153  -9.970  20.542  1.00 30.33           C
ATOM    691  CD1 LEU A  93      35.663  -9.951  20.290  1.00 28.50           C
ATOM    692  CD2 LEU A  93      33.403 -10.333  19.285  1.00 30.67           C
ATOM    693  N   CYS A  94      31.860 -11.859  24.141  1.00 39.27           N
ATOM    694  CA  CYS A  94      31.438 -12.897  25.063  1.00 38.94           C
ATOM    695  C   CYS A  94      29.953 -13.147  24.873  1.00 34.46           C
ATOM    696  O   CYS A  94      29.522 -14.262  24.613  1.00 34.57           O
ATOM    697  CB  CYS A  94      31.689 -12.446  26.494  1.00 35.00           C
ATOM    698  SG  CYS A  94      32.671 -13.591  27.377  1.00 50.33           S
ATOM    699  N   VAL A  95      29.175 -12.085  25.009  1.00 32.78           N
ATOM    700  CA  VAL A  95      27.745 -12.173  24.821  1.00 28.00           C
ATOM    701  C   VAL A  95      27.425 -12.857  23.491  1.00 31.29           C
ATOM    702  O   VAL A  95      26.743 -13.868  23.487  1.00 39.21           O
ATOM    703  CB  VAL A  95      27.080 -10.795  24.970  1.00 29.39           C
ATOM    704  CG1 VAL A  95      25.608 -10.847  24.578  1.00 34.73           C
ATOM    705  CG2 VAL A  95      27.239 -10.305  26.392  1.00 25.74           C
ATOM    706  N   ILE A  96      27.937 -12.338  22.380  1.00 28.57           N
ATOM    707  CA  ILE A  96      27.792 -12.987  21.076  1.00 35.20           C
ATOM    708  C   ILE A  96      27.958 -14.525  21.134  1.00 39.34           C
ATOM    709  O   ILE A  96      27.115 -15.263  20.621  1.00 39.74           O
ATOM    710  CB  ILE A  96      28.789 -12.400  20.015  1.00 49.01           C
ATOM    711  CG1 ILE A  96      28.439 -10.954  19.647  1.00 32.72           C
ATOM    712  CG2 ILE A  96      28.841 -13.268  18.739  1.00 36.16           C
ATOM    713  CD1 ILE A  96      29.552 -10.265  18.867  1.00 36.19           C
ATOM    714  N   ALA A  97      29.029 -15.016  21.748  1.00 29.33           N
ATOM    715  CA  ALA A  97      29.252 -16.462  21.812  1.00 33.06           C
ATOM    716  C   ALA A  97      28.173 -17.175  22.611  1.00 37.00           C
ATOM    717  O   ALA A  97      27.588 -18.141  22.137  1.00 47.94           O
ATOM    718  CB  ALA A  97      30.626 -16.776  22.386  1.00 37.89           C
ATOM    719  N   ILE A  98      27.919 -16.692  23.823  1.00 34.58           N
ATOM    720  CA  ILE A  98      26.905 -17.260  24.703  1.00 35.06           C
ATOM    721  C   ILE A  98      25.505 -17.222  24.101  1.00 36.42           C
ATOM    722  O   ILE A  98      24.701 -18.118  24.337  1.00 39.42           O
ATOM    723  CB  ILE A  98      26.866 -16.528  26.056  1.00 40.92           C
ATOM    724  CG1 ILE A  98      28.136 -16.826  26.857  1.00 36.73           C
ATOM    725  CG2 ILE A  98      25.596 -16.906  26.840  1.00 27.83           C
ATOM    726  CD1 ILE A  98      28.258 -16.003  28.110  1.00 27.32           C
ATOM    727  N   ASP A  99      25.218 -16.170  23.346  1.00 34.67           N
ATOM    728  CA  ASP A  99      23.953 -16.022  22.634  1.00 37.36           C
ATOM    729  C   ASP A  99      23.798 -17.142  21.619  1.00 37.65           C
ATOM    730  O   ASP A  99      22.782 -17.819  21.589  1.00 35.30           O
ATOM    731  CB  ASP A  99      23.906 -14.653  21.938  1.00 39.90           C
ATOM    732  CG  ASP A  99      22.962 -14.623  20.738  1.00 55.14           C
ATOM    733  OD1 ASP A  99      21.741 -14.768  20.954  1.00 64.96           O
ATOM    734  OD2 ASP A  99      23.432 -14.428  19.584  1.00 52.19           O
ATOM    735  N   ARG A 100      24.818 -17.320  20.784  1.00 41.47           N
ATOM    736  CA  ARG A 100      24.865 -18.412  19.819  1.00 48.12           C
ATOM    737  C   ARG A 100      24.727 -19.769  20.502  1.00 42.34           C
ATOM    738  O   ARG A 100      23.933 -20.602  20.083  1.00 35.01           O
ATOM    739  CB  ARG A 100      26.181 -18.368  19.024  1.00 44.29           C
ATOM    740  CG  ARG A 100      26.285 -17.205  18.054  1.00 45.13           C
ATOM    741  CD  ARG A 100      25.145 -17.193  17.060  1.00 40.26           C
ATOM    742  NE  ARG A 100      23.926 -16.591  17.588  1.00 50.21           N
ATOM    743  CZ  ARG A 100      22.751 -16.637  16.964  1.00 61.14           C
ATOM    744  NH1 ARG A 100      22.652 -17.267  15.797  1.00 60.21           N
ATOM    745  NH2 ARG A 100      21.679 -16.061  17.506  1.00 45.69           N
ATOM    746  N   TYR A 101      25.517 -19.998  21.544  1.00 36.32           N
ATOM    747  CA  TYR A 101      25.456 -21.270  22.236  1.00 46.42           C
ATOM    748  C   TYR A 101      24.068 -21.599  22.792  1.00 47.55           C
ATOM    749  O   TYR A 101      23.685 -22.761  22.840  1.00 49.51           O
ATOM    750  CB  TYR A 101      26.491 -21.357  23.346  1.00 47.29           C
ATOM    751  CG  TYR A 101      26.358 -22.628  24.128  1.00 40.16           C
ATOM    752  CD1 TYR A 101      26.927 -23.806  23.674  1.00 47.17           C
ATOM    753  CD2 TYR A 101      25.634 -22.655  25.309  1.00 51.43           C
ATOM    754  CE1 TYR A 101      26.787 -24.981  24.384  1.00 49.53           C
ATOM    755  CE2 TYR A 101      25.496 -23.812  26.026  1.00 57.30           C
ATOM    756  CZ  TYR A 101      26.071 -24.971  25.557  1.00 57.87           C
ATOM    757  OH  TYR A 101      25.919 -26.125  26.279  1.00 71.49           O
ATOM    758  N   LEU A 102      23.324 -20.583  23.217  1.00 40.75           N
ATOM    759  CA  LEU A 102      21.947 -20.781  23.653  1.00 35.08           C
ATOM    760  C   LEU A 102      20.977 -21.026  22.483  1.00 44.85           C
ATOM    761  O   LEU A 102      20.095 -21.882  22.563  1.00 48.96           O
ATOM    762  CB  LEU A 102      21.469 -19.598  24.496  1.00 30.24           C
ATOM    763  CG  LEU A 102      22.118 -19.372  25.862  1.00 35.48           C
ATOM    764  CD1 LEU A 102      21.615 -18.060  26.473  1.00 28.73           C
ATOM    765  CD2 LEU A 102      21.883 -20.538  26.829  1.00 28.68           C
ATOM    766  N   ALA A 103      21.130 -20.271  21.403  1.00 44.19           N
ATOM    767  CA  ALA A 103      20.247 -20.419  20.253  1.00 44.56           C
ATOM    768  C   ALA A 103      20.397 -21.815  19.686  1.00 41.43           C
ATOM    769  O   ALA A 103      19.434 -22.436  19.261  1.00 51.29           O
ATOM    770  CB  ALA A 103      20.554 -19.359  19.184  1.00 24.14           C
ATOM    771  N   ILE A 104      21.619 -22.318  19.712  1.00 49.79           N
ATOM    772  CA  ILE A 104      21.937 -23.565  19.042  1.00 55.48           C
ATOM    773  C   ILE A 104      21.510 -24.775  19.875  1.00 56.30           C
ATOM    774  O   ILE A 104      21.120 -25.798  19.317  1.00 62.86           O
ATOM    775  CB  ILE A 104      23.442 -23.647  18.720  1.00 59.41           C
ATOM    776  CG1 ILE A 104      23.668 -23.871  17.229  1.00 46.41           C
ATOM    777  CG2 ILE A 104      24.120 -24.723  19.564  1.00 65.10           C
ATOM    778  CD1 ILE A 104      25.124 -24.157  16.898  1.00 62.38           C
ATOM    779  N   THR A 105      21.572 -24.661  21.200  1.00 49.76           N
ATOM    780  CA  THR A 105      21.158 -25.761  22.079  1.00 45.93           C
ATOM    781  C   THR A 105      19.700 -25.674  22.557  1.00 55.63           C
ATOM    782  O   THR A 105      19.060 -26.701  22.745  1.00 55.34           O
ATOM    783  CB  THR A 105      22.065 -25.913  23.341  1.00 56.21           C
ATOM    784  CG2 THR A 105      23.557 -25.970  22.968  1.00 44.82           C
ATOM    785  OG1 THR A 105      21.802 -24.847  24.272  1.00 48.47           O
ATOM    786  N   SER A 106      19.180 -24.465  22.770  1.00 58.31           N
ATOM    787  CA  SER A 106      17.829 -24.311  23.320  1.00 46.66           C
ATOM    788  C   SER A 106      16.885 -23.512  22.439  1.00 50.68           C
ATOM    789  O   SER A 106      16.170 -22.639  22.934  1.00 53.74           O
ATOM    790  CB  SER A 106      17.887 -23.642  24.693  1.00 42.36           C
ATOM    791  OG  SER A 106      18.725 -24.360  25.575  1.00 66.27           O
ATOM    792  N   PRO A 107      16.853 -23.819  21.136  1.00 56.03           N
ATOM    793  CA  PRO A 107      16.083 -23.036  20.158  1.00 57.90           C
ATOM    794  C   PRO A 107      14.675 -22.616  20.605  1.00 59.34           C
ATOM    795  O   PRO A 107      14.262 -21.505  20.274  1.00 63.72           O
ATOM    796  CB  PRO A 107      16.013 -23.971  18.942  1.00 44.58           C
ATOM    797  CG  PRO A 107      16.479 -25.307  19.456  1.00 53.90           C
ATOM    798  CD  PRO A 107      17.483 -24.975  20.491  1.00 40.94           C
ATOM    799  N   PHE A 108      13.950 -23.465  21.330  1.00 64.09           N
ATOM    800  CA  PHE A 108      12.603 -23.084  21.768  1.00 66.19           C
ATOM    801  C   PHE A 108      12.642 -22.105  22.933  1.00 56.67           C
ATOM    802  O   PHE A 108      12.020 -21.045  22.880  1.00 68.63           O
ATOM    803  CB  PHE A 108      11.737 -24.301  22.129  1.00 81.19           C
ATOM    804  CG  PHE A 108      10.324 -23.940  22.534  1.00 88.42           C
ATOM    805  CD1 PHE A 108       9.352 -23.704  21.570  1.00 90.90           C
ATOM    806  CD2 PHE A 108       9.971 -23.818  23.876  1.00 80.11           C
ATOM    807  CE1 PHE A 108       8.053 -23.358  21.932  1.00 82.53           C
ATOM    808  CE2 PHE A 108       8.673 -23.471  24.242  1.00 80.91           C
ATOM    809  CZ  PHE A 108       7.716 -23.241  23.269  1.00 77.68           C
ATOM    810  N   ARG A 109      13.369 -22.458  23.983  1.00 51.14           N
ATOM    811  CA  ARG A 109      13.501 -21.569  25.132  1.00 61.49           C
ATOM    812  C   ARG A 109      14.249 -20.284  24.794  1.00 58.21           C
ATOM    813  O   ARG A 109      14.263 -19.343  25.583  1.00 68.62           O
ATOM    814  CB  ARG A 109      14.162 -22.285  26.309  1.00 56.49           C
ATOM    815  CG  ARG A 109      13.216 -23.182  27.073  1.00 54.21           C
ATOM    816  CD  ARG A 109      13.903 -23.779  28.278  1.00 74.50           C
ATOM    817  NE  ARG A 109      12.960 -24.500  29.128  1.00 84.60           N
ATOM    818  CZ  ARG A 109      13.296 -25.107  30.261  1.00 83.83           C
ATOM    819  NH1 ARG A 109      14.557 -25.085  30.680  1.00 79.05           N
ATOM    820  NH2 ARG A 109      12.373 -25.738  30.976  1.00 73.29           N
ATOM    821  N   TYR A 110      14.853 -20.239  23.615  1.00 52.71           N
ATOM    822  CA  TYR A 110      15.564 -19.045  23.177  1.00 48.40           C
ATOM    823  C   TYR A 110      14.674 -17.980  22.516  1.00 58.21           C
ATOM    824  O   TYR A 110      14.777 -16.802  22.856  1.00 55.93           O
ATOM    825  CB  TYR A 110      16.721 -19.427  22.259  1.00 53.00           C
ATOM    826  CG  TYR A 110      17.469 -18.248  21.687  1.00 49.79           C
ATOM    827  CD1 TYR A 110      18.550 -17.690  22.354  1.00 50.84           C
ATOM    828  CD2 TYR A 110      17.088 -17.693  20.477  1.00 56.19           C
ATOM    829  CE1 TYR A 110      19.225 -16.608  21.824  1.00 55.69           C
ATOM    830  CE2 TYR A 110      17.750 -16.618  19.943  1.00 53.57           C
ATOM    831  CZ  TYR A 110      18.820 -16.078  20.612  1.00 54.25           C
ATOM    832  OH  TYR A 110      19.476 -15.000  20.053  1.00 53.66           O
ATOM    833  N   GLN A 111      13.812 -18.394  21.581  1.00 60.64           N
ATOM    834  CA  GLN A 111      12.921 -17.480  20.845  1.00 66.35           C
ATOM    835  C   GLN A 111      11.974 -16.657  21.727  1.00 70.25           C
ATOM    836  O   GLN A 111      11.746 -15.465  21.475  1.00 67.33           O
ATOM    837  CB  GLN A 111      12.052 -18.254  19.861  1.00 83.64           C
ATOM    838  CG  GLN A 111      12.733 -18.733  18.602  1.00 94.28           C
ATOM    839  CD  GLN A 111      11.802 -19.596  17.761  1.00116.45           C
ATOM    840  NE2 GLN A 111      12.385 -20.456  16.931  1.00111.54           N
ATOM    841  OE1 GLN A 111      10.571 -19.498  17.868  1.00103.12           O
ATOM    842  N   SER A 112      11.399 -17.309  22.734  1.00 62.09           N
ATOM    843  CA  SER A 112      10.434 -16.664  23.617  1.00 60.17           C
ATOM    844  C   SER A 112      11.102 -15.684  24.573  1.00 62.36           C
ATOM    845  O   SER A 112      10.587 -14.592  24.806  1.00 73.76           O
ATOM    846  CB  SER A 112       9.607 -17.703  24.393  1.00 76.61           C
ATOM    847  OG  SER A 112      10.316 -18.924  24.576  1.00 67.78           O
ATOM    848  N   LEU A 113      12.255 -16.068  25.114  1.00 55.43           N
ATOM    849  CA  LEU A 113      12.960 -15.214  26.062  1.00 59.61           C
ATOM    850  C   LEU A 113      13.710 -14.052  25.406  1.00 56.19           C
ATOM    851  O   LEU A 113      13.800 -12.964  25.974  1.00 58.15           O
ATOM    852  CB  LEU A 113      13.896 -16.050  26.945  1.00 53.35           C
ATOM    853  CG  LEU A 113      13.094 -16.950  27.883  1.00 62.50           C
ATOM    854  CD1 LEU A 113      13.974 -17.677  28.874  1.00 43.95           C
ATOM    855  CD2 LEU A 113      12.028 -16.126  28.603  1.00 52.93           C
ATOM    856  N   MET A 114      14.228 -14.268  24.204  1.00 49.65           N
ATOM    857  CA  MET A 114      15.132 -13.295  23.597  1.00 57.63           C
ATOM    858  C   MET A 114      14.513 -12.409  22.498  1.00 49.44           C
ATOM    859  O   MET A 114      14.468 -12.791  21.336  1.00 48.54           O
ATOM    860  CB  MET A 114      16.395 -14.006  23.084  1.00 54.60           C
ATOM    861  CG  MET A 114      17.519 -13.065  22.648  1.00 73.41           C
ATOM    862  SD  MET A 114      18.279 -12.096  23.979  1.00 79.52           S
ATOM    863  CE  MET A 114      19.187 -13.368  24.857  1.00 63.82           C
ATOM    864  N   THR A 115      14.051 -11.221  22.880  1.00 41.65           N
ATOM    865  CA  THR A 115      13.572 -10.226  21.928  1.00 39.08           C
ATOM    866  C   THR A 115      14.656  -9.177  21.639  1.00 44.80           C
ATOM    867  O   THR A 115      15.778  -9.302  22.120  1.00 52.46           O
ATOM    868  CB  THR A 115      12.287  -9.535  22.439  1.00 51.96           C
ATOM    869  CG2 THR A 115      11.231 -10.577  22.778  1.00 47.26           C
ATOM    870  OG1 THR A 115      12.577  -8.748  23.605  1.00 50.29           O
ATOM    871  N   ARG A 116      14.335  -8.149  20.856  1.00 47.06           N
ATOM    872  CA  ARG A 116      15.303  -7.094  20.542  1.00 30.94           C
ATOM    873  C   ARG A 116      15.398  -6.059  21.650  1.00 42.07           C
ATOM    874  O   ARG A 116      16.453  -5.457  21.862  1.00 47.04           O
ATOM    875  CB  ARG A 116      14.934  -6.367  19.255  1.00 47.67           C
ATOM    876  CG  ARG A 116      15.291  -7.097  17.999  1.00 62.35           C
ATOM    877  CD  ARG A 116      14.903  -6.286  16.782  1.00 67.20           C
ATOM    878  NE  ARG A 116      14.665  -7.162  15.644  1.00 75.33           N
ATOM    879  CZ  ARG A 116      14.017  -6.794  14.549  1.00 78.78           C
ATOM    880  NH1 ARG A 116      13.549  -5.554  14.451  1.00 82.30           N
ATOM    881  NH2 ARG A 116      13.840  -7.662  13.559  1.00 69.64           N
ATOM    882  N   ALA A 117      14.298  -5.826  22.355  1.00 41.29           N
ATOM    883  CA  ALA A 117      14.345  -4.865  23.438  1.00 40.90           C
ATOM    884  C   ALA A 117      15.321  -5.330  24.518  1.00 38.16           C
ATOM    885  O   ALA A 117      15.929  -4.511  25.201  1.00 42.92           O
ATOM    886  CB  ALA A 117      12.972  -4.626  23.999  1.00 28.66           C
ATOM    887  N   ARG A 118      15.487  -6.642  24.643  1.00 31.89           N
ATOM    888  CA  ARG A 118      16.361  -7.209  25.656  1.00 44.93           C
ATOM    889  C   ARG A 118      17.835  -7.198  25.280  1.00 42.99           C
ATOM    890  O   ARG A 118      18.698  -6.923  26.120  1.00 34.96           O
ATOM    891  CB  ARG A 118      15.907  -8.618  26.032  1.00 47.18           C
ATOM    892  CG  ARG A 118      14.830  -8.599  27.082  1.00 49.35           C
ATOM    893  CD  ARG A 118      14.253  -9.962  27.357  1.00 52.29           C
ATOM    894  NE  ARG A 118      12.950  -9.787  27.978  1.00 57.83           N
ATOM    895  CZ  ARG A 118      11.975 -10.678  27.936  1.00 58.64           C
ATOM    896  NH1 ARG A 118      12.154 -11.828  27.304  1.00 54.52           N
ATOM    897  NH2 ARG A 118      10.821 -10.412  28.529  1.00 66.08           N
ATOM    898  N   ALA A 119      18.118  -7.515  24.023  1.00 37.01           N
ATOM    899  CA  ALA A 119      19.468  -7.391  23.510  1.00 37.98           C
ATOM    900  C   ALA A 119      19.985  -5.966  23.735  1.00 35.87           C
ATOM    901  O   ALA A 119      21.133  -5.772  24.134  1.00 33.45           O
ATOM    902  CB  ALA A 119      19.511  -7.755  22.036  1.00 43.00           C
ATOM    903  N   LYS A 120      19.143  -4.968  23.493  1.00 29.62           N
ATOM    904  CA  LYS A 120      19.537  -3.602  23.800  1.00 31.15           C
ATOM    905  C   LYS A 120      19.812  -3.462  25.300  1.00 42.02           C
ATOM    906  O   LYS A 120      20.828  -2.871  25.715  1.00 37.77           O
ATOM    907  CB  LYS A 120      18.477  -2.600  23.377  1.00 25.01           C
ATOM    908  CG  LYS A 120      18.359  -2.358  21.883  1.00 42.55           C
ATOM    909  CD  LYS A 120      17.339  -1.247  21.631  1.00 64.44           C
ATOM    910  CE  LYS A 120      16.522  -1.477  20.365  1.00 66.38           C
ATOM    911  NZ  LYS A 120      15.189  -0.806  20.476  1.00 63.28           N
ATOM    912  N   VAL A 121      18.913  -4.011  26.116  1.00 38.57           N
ATOM    913  CA  VAL A 121      19.118  -3.987  27.560  1.00 35.01           C
ATOM    914  C   VAL A 121      20.408  -4.723  27.941  1.00 29.42           C
ATOM    915  O   VAL A 121      21.112  -4.292  28.840  1.00 23.98           O
ATOM    916  CB  VAL A 121      17.887  -4.494  28.336  1.00 29.79           C
ATOM    917  CG1 VAL A 121      18.242  -4.768  29.786  1.00 32.86           C
ATOM    918  CG2 VAL A 121      16.806  -3.471  28.266  1.00 31.74           C
ATOM    919  N   ILE A 122      20.733  -5.804  27.236  1.00 28.01           N
ATOM    920  CA  ILE A 122      22.007  -6.483  27.446  1.00 29.13           C
ATOM    921  C   ILE A 122      23.222  -5.640  27.013  1.00 29.14           C
ATOM    922  O   ILE A 122      24.206  -5.541  27.749  1.00 21.65           O
ATOM    923  CB  ILE A 122      22.056  -7.832  26.729  1.00 28.76           C
ATOM    924  CG1 ILE A 122      20.972  -8.748  27.288  1.00 34.59           C
ATOM    925  CG2 ILE A 122      23.454  -8.467  26.874  1.00 24.72           C
ATOM    926  CD1 ILE A 122      20.786 -10.048  26.516  1.00 30.54           C
ATOM    927  N   ILE A 123      23.158  -5.047  25.820  1.00 25.58           N
ATOM    928  CA  ILE A 123      24.253  -4.211  25.341  1.00 26.50           C
ATOM    929  C   ILE A 123      24.557  -3.094  26.344  1.00 32.76           C
ATOM    930  O   ILE A 123      25.725  -2.854  26.709  1.00 24.56           O
ATOM    931  CB  ILE A 123      23.936  -3.595  23.989  1.00 26.69           C
ATOM    932  CG1 ILE A 123      24.158  -4.625  22.876  1.00 32.31           C
ATOM    933  CG2 ILE A 123      24.808  -2.362  23.770  1.00 21.16           C
ATOM    934  CD1 ILE A 123      23.270  -4.413  21.649  1.00 29.10           C
ATOM    935  N   CYS A 124      23.495  -2.425  26.793  1.00 27.00           N
ATOM    936  CA  CYS A 124      23.604  -1.401  27.820  1.00 22.63           C
ATOM    937  C   CYS A 124      24.262  -1.894  29.119  1.00 30.21           C
ATOM    938  O   CYS A 124      25.006  -1.167  29.771  1.00 24.39           O
ATOM    939  CB  CYS A 124      22.226  -0.843  28.126  1.00 19.75           C
ATOM    940  SG  CYS A 124      21.739   0.404  26.968  1.00 43.25           S
ATOM    941  N   THR A 125      23.968  -3.130  29.495  1.00 27.99           N
ATOM    942  CA  THR A 125      24.528  -3.686  30.710  1.00 29.67           C
ATOM    943  C   THR A 125      26.027  -3.997  30.531  1.00 25.91           C
ATOM    944  O   THR A 125      26.824  -3.713  31.424  1.00 26.14           O
ATOM    945  CB  THR A 125      23.675  -4.870  31.229  1.00 20.48           C
ATOM    946  CG2 THR A 125      24.134  -5.333  32.596  1.00 22.35           C
ATOM    947  OG1 THR A 125      22.332  -4.414  31.366  1.00 39.74           O
ATOM    948  N   VAL A 126      26.420  -4.530  29.376  1.00 19.88           N
ATOM    949  CA  VAL A 126      27.843  -4.645  29.076  1.00 28.29           C
ATOM    950  C   VAL A 126      28.582  -3.272  29.140  1.00 29.36           C
ATOM    951  O   VAL A 126      29.668  -3.164  29.715  1.00 25.34           O
ATOM    952  CB  VAL A 126      28.101  -5.375  27.728  1.00 21.52           C
ATOM    953  CG1 VAL A 126      29.565  -5.259  27.316  1.00 21.38           C
ATOM    954  CG2 VAL A 126      27.708  -6.807  27.839  1.00 18.72           C
ATOM    955  N   TRP A 127      28.004  -2.221  28.573  1.00 21.32           N
ATOM    956  CA  TRP A 127      28.681  -0.935  28.638  1.00 22.37           C
ATOM    957  C   TRP A 127      28.745  -0.388  30.077  1.00 22.81           C
ATOM    958  O   TRP A 127      29.689   0.308  30.430  1.00 23.16           O
ATOM    959  CB  TRP A 127      28.086   0.088  27.633  1.00 26.15           C
ATOM    960  CG  TRP A 127      28.562  -0.103  26.194  1.00 22.47           C
ATOM    961  CD1 TRP A 127      27.954  -0.840  25.222  1.00 19.77           C
ATOM    962  CD2 TRP A 127      29.753   0.430  25.600  1.00 27.39           C
ATOM    963  CE2 TRP A 127      29.797  -0.038  24.262  1.00 24.31           C
ATOM    964  CE3 TRP A 127      30.795   1.240  26.068  1.00 28.55           C
ATOM    965  NE1 TRP A 127      28.688  -0.811  24.063  1.00 23.15           N
ATOM    966  CZ2 TRP A 127      30.819   0.297  23.384  1.00 22.33           C
ATOM    967  CZ3 TRP A 127      31.827   1.569  25.189  1.00 33.30           C
ATOM    968  CH2 TRP A 127      31.826   1.098  23.861  1.00 30.73           C
ATOM    969  N   ALA A 128      27.761  -0.715  30.912  1.00 20.41           N
ATOM    970  CA  ALA A 128      27.778  -0.280  32.307  1.00 18.76           C
ATOM    971  C   ALA A 128      28.806  -1.060  33.084  1.00 23.94           C
ATOM    972  O   ALA A 128      29.592  -0.484  33.845  1.00 26.32           O
ATOM    973  CB  ALA A 128      26.417  -0.437  32.960  1.00 19.38           C
ATOM    974  N   ILE A 129      28.808  -2.376  32.893  1.00 23.24           N
ATOM    975  CA  ILE A 129      29.824  -3.216  33.522  1.00 25.34           C
ATOM    976  C   ILE A 129      31.222  -2.764  33.093  1.00 28.92           C
ATOM    977  O   ILE A 129      32.141  -2.654  33.919  1.00 25.17           O
ATOM    978  CB  ILE A 129      29.615  -4.708  33.212  1.00 21.72           C
ATOM    979  CG1 ILE A 129      28.303  -5.198  33.856  1.00 32.69           C
ATOM    980  CG2 ILE A 129      30.814  -5.525  33.705  1.00 21.99           C
ATOM    981  CD1 ILE A 129      27.790  -6.595  33.372  1.00 21.73           C
ATOM    982  N   SER A 130      31.366  -2.481  31.798  1.00 25.43           N
ATOM    983  CA  SER A 130      32.643  -2.045  31.262  1.00 26.40           C
ATOM    984  C   SER A 130      33.042  -0.721  31.864  1.00 24.47           C
ATOM    985  O   SER A 130      34.185  -0.575  32.273  1.00 21.99           O
ATOM    986  CB  SER A 130      32.627  -1.984  29.743  1.00 30.36           C
ATOM    987  OG  SER A 130      32.632  -3.281  29.186  1.00 29.87           O
ATOM    988  N   ALA A 131      32.104   0.229  31.941  1.00 23.47           N
ATOM    989  CA  ALA A 131      32.365   1.504  32.616  1.00 27.35           C
ATOM    990  C   ALA A 131      32.764   1.306  34.079  1.00 24.06           C
ATOM    991  O   ALA A 131      33.669   1.972  34.590  1.00 18.32           O
ATOM    992  CB  ALA A 131      31.173   2.421  32.527  1.00 11.53           C
ATOM    993  N   LEU A 132      32.078   0.388  34.750  1.00 21.44           N
ATOM    994  CA  LEU A 132      32.296   0.192  36.171  1.00 21.44           C
ATOM    995  C   LEU A 132      33.716  -0.329  36.466  1.00 25.42           C
ATOM    996  O   LEU A 132      34.410   0.208  37.327  1.00 21.62           O
ATOM    997  CB  LEU A 132      31.230  -0.728  36.745  1.00 19.96           C
ATOM    998  CG  LEU A 132      31.359  -1.154  38.218  1.00 28.38           C
ATOM    999  CD1 LEU A 132      31.215   0.023  39.196  1.00 22.88           C
ATOM   1000  CD2 LEU A 132      30.348  -2.222  38.547  1.00 23.00           C
ATOM   1001  N   VAL A 133      34.158  -1.336  35.718  1.00 26.65           N
ATOM   1002  CA  VAL A 133      35.424  -2.018  36.007  1.00 27.98           C
ATOM   1003  C   VAL A 133      36.673  -1.411  35.378  1.00 32.30           C
ATOM   1004  O   VAL A 133      37.798  -1.794  35.731  1.00 42.55           O
ATOM   1005  CB  VAL A 133      35.371  -3.510  35.621  1.00 25.32           C
ATOM   1006  CG1 VAL A 133      34.187  -4.169  36.307  1.00 29.00           C
ATOM   1007  CG2 VAL A 133      35.293  -3.674  34.099  1.00 22.36           C
ATOM   1008  N   SER A 134      36.496  -0.469  34.463  1.00 27.12           N
ATOM   1009  CA  SER A 134      37.661   0.106  33.788  1.00 33.24           C
ATOM   1010  C   SER A 134      37.658   1.617  33.599  1.00 29.75           C
ATOM   1011  O   SER A 134      38.711   2.224  33.477  1.00 46.66           O
ATOM   1012  CB  SER A 134      37.965  -0.615  32.462  1.00 41.77           C
ATOM   1013  OG  SER A 134      36.838  -1.275  31.926  1.00 48.34           O
ATOM   1014  N   PHE A 135      36.500   2.241  33.579  1.00 31.29           N
ATOM   1015  CA  PHE A 135      36.482   3.696  33.574  1.00 31.35           C
ATOM   1016  C   PHE A 135      36.633   4.268  34.993  1.00 24.91           C
ATOM   1017  O   PHE A 135      37.626   4.895  35.291  1.00 27.95           O
ATOM   1018  CB  PHE A 135      35.202   4.187  32.909  1.00 30.31           C
ATOM   1019  CG  PHE A 135      35.265   5.599  32.437  1.00 22.04           C
ATOM   1020  CD1 PHE A 135      34.821   6.630  33.242  1.00 18.06           C
ATOM   1021  CD2 PHE A 135      35.726   5.889  31.167  1.00 31.02           C
ATOM   1022  CE1 PHE A 135      34.856   7.919  32.808  1.00 25.53           C
ATOM   1023  CE2 PHE A 135      35.757   7.193  30.705  1.00 31.14           C
ATOM   1024  CZ  PHE A 135      35.324   8.211  31.531  1.00 37.24           C
ATOM   1025  N   LEU A 136      35.650   4.052  35.864  1.00 27.89           N
ATOM   1026  CA  LEU A 136      35.739   4.540  37.247  1.00 35.47           C
ATOM   1027  C   LEU A 136      37.103   4.382  37.949  1.00 34.17           C
ATOM   1028  O   LEU A 136      37.637   5.358  38.460  1.00 33.21           O
ATOM   1029  CB  LEU A 136      34.655   3.910  38.122  1.00 32.61           C
ATOM   1030  CG  LEU A 136      33.225   4.357  37.852  1.00 48.09           C
ATOM   1031  CD1 LEU A 136      32.314   3.735  38.891  1.00 48.30           C
ATOM   1032  CD2 LEU A 136      33.104   5.878  37.872  1.00 44.81           C
ATOM   1033  N   PRO A 137      37.657   3.152  37.995  1.00 32.40           N
ATOM   1034  CA  PRO A 137      38.911   2.953  38.725  1.00 30.47           C
ATOM   1035  C   PRO A 137      40.034   3.878  38.265  1.00 27.68           C
ATOM   1036  O   PRO A 137      40.767   4.432  39.105  1.00 21.74           O
ATOM   1037  CB  PRO A 137      39.263   1.496  38.411  1.00 22.89           C
ATOM   1038  CG  PRO A 137      37.995   0.866  38.099  1.00 21.11           C
ATOM   1039  CD  PRO A 137      37.197   1.896  37.379  1.00 28.48           C
ATOM   1040  N   ILE A 138      40.173   4.022  36.947  1.00 23.63           N
ATOM   1041  CA  ILE A 138      41.149   4.944  36.377  1.00 31.69           C
ATOM   1042  C   ILE A 138      40.867   6.385  36.781  1.00 30.15           C
ATOM   1043  O   ILE A 138      41.778   7.130  37.148  1.00 34.75           O
ATOM   1044  CB  ILE A 138      41.231   4.821  34.845  1.00 26.81           C
ATOM   1045  CG1 ILE A 138      42.102   3.618  34.482  1.00 23.98           C
ATOM   1046  CG2 ILE A 138      41.828   6.086  34.246  1.00 20.86           C
ATOM   1047  CD1 ILE A 138      42.023   3.177  33.067  1.00 18.85           C
ATOM   1048  N   MET A 139      39.599   6.763  36.734  1.00 24.78           N
ATOM   1049  CA  MET A 139      39.180   8.082  37.186  1.00 31.09           C
ATOM   1050  C   MET A 139      39.178   8.264  38.720  1.00 36.18           C
ATOM   1051  O   MET A 139      39.120   9.379  39.214  1.00 34.96           O
ATOM   1052  CB  MET A 139      37.817   8.428  36.577  1.00 41.84           C
ATOM   1053  CG  MET A 139      37.828   8.559  35.025  1.00 50.74           C
ATOM   1054  SD  MET A 139      38.429  10.150  34.354  1.00 51.81           S
ATOM   1055  CE  MET A 139      40.204   9.916  34.462  1.00 37.20           C
ATOM   1056  N   MET A 140      39.255   7.174  39.472  1.00 44.85           N
ATOM   1057  CA  MET A 140      39.372   7.252  40.932  1.00 41.05           C
ATOM   1058  C   MET A 140      40.836   7.207  41.380  1.00 38.06           C
ATOM   1059  O   MET A 140      41.145   7.274  42.569  1.00 31.70           O
ATOM   1060  CB  MET A 140      38.587   6.123  41.605  1.00 36.23           C
ATOM   1061  CG  MET A 140      37.068   6.350  41.707  1.00 45.09           C
ATOM   1062  SD  MET A 140      36.221   4.843  42.338  1.00 60.17           S
ATOM   1063  CE  MET A 140      36.547   4.962  44.086  1.00 38.30           C
ATOM   1064  N   HIS A 141      41.727   7.073  40.406  1.00 37.59           N
ATOM   1065  CA  HIS A 141      43.177   7.131  40.628  1.00 41.54           C
ATOM   1066  C   HIS A 141      43.762   5.925  41.332  1.00 28.81           C
ATOM   1067  O   HIS A 141      44.791   6.034  41.984  1.00 34.97           O
ATOM   1068  CB  HIS A 141      43.583   8.396  41.385  1.00 39.54           C
ATOM   1069  CG  HIS A 141      42.926   9.638  40.874  1.00 54.64           C
ATOM   1070  CD2 HIS A 141      41.923  10.393  41.390  1.00 49.67           C
ATOM   1071  ND1 HIS A 141      43.290  10.236  39.686  1.00 45.31           N
ATOM   1072  CE1 HIS A 141      42.541  11.310  39.495  1.00 55.39           C
ATOM   1073  NE2 HIS A 141      41.705  11.426  40.513  1.00 50.89           N
ATOM   1074  N   TRP A 142      43.126   4.776  41.189  1.00 28.43           N
ATOM   1075  CA  TRP A 142      43.602   3.587  41.876  1.00 29.71           C
ATOM   1076  C   TRP A 142      44.815   2.998  41.146  1.00 37.34           C
ATOM   1077  O   TRP A 142      45.532   2.157  41.686  1.00 34.35           O
ATOM   1078  CB  TRP A 142      42.493   2.538  41.945  1.00 33.86           C
ATOM   1079  CG  TRP A 142      41.342   2.883  42.845  1.00 31.96           C
ATOM   1080  CD1 TRP A 142      41.126   4.058  43.505  1.00 37.68           C
ATOM   1081  CD2 TRP A 142      40.230   2.045  43.149  1.00 21.74           C
ATOM   1082  CE2 TRP A 142      39.382   2.767  44.007  1.00 31.89           C
ATOM   1083  CE3 TRP A 142      39.867   0.754  42.779  1.00 24.66           C
ATOM   1084  NE1 TRP A 142      39.948   3.997  44.207  1.00 28.87           N
ATOM   1085  CZ2 TRP A 142      38.202   2.233  44.505  1.00 33.40           C
ATOM   1086  CZ3 TRP A 142      38.690   0.227  43.268  1.00 23.84           C
ATOM   1087  CH2 TRP A 142      37.877   0.964  44.123  1.00 27.48           C
ATOM   1088  N   TRP A 143      45.036   3.445  39.916  1.00 26.07           N
ATOM   1089  CA  TRP A 143      46.061   2.866  39.067  1.00 24.72           C
ATOM   1090  C   TRP A 143      47.428   3.433  39.423  1.00 30.99           C
ATOM   1091  O   TRP A 143      48.454   2.969  38.918  1.00 30.45           O
ATOM   1092  CB  TRP A 143      45.758   3.169  37.594  1.00 26.02           C
ATOM   1093  CG  TRP A 143      45.632   4.660  37.309  1.00 30.92           C
ATOM   1094  CD1 TRP A 143      44.555   5.456  37.581  1.00 32.43           C
ATOM   1095  CD2 TRP A 143      46.615   5.518  36.715  1.00 27.30           C
ATOM   1096  CE2 TRP A 143      46.064   6.811  36.665  1.00 33.69           C
ATOM   1097  CE3 TRP A 143      47.906   5.317  36.223  1.00 31.71           C
ATOM   1098  NE1 TRP A 143      44.807   6.744  37.201  1.00 30.33           N
ATOM   1099  CZ2 TRP A 143      46.756   7.904  36.134  1.00 35.53           C
ATOM   1100  CZ3 TRP A 143      48.592   6.402  35.702  1.00 38.62           C
ATOM   1101  CH2 TRP A 143      48.015   7.680  35.664  1.00 30.93           C
ATOM   1102  N   ARG A 144      47.456   4.437  40.292  1.00 23.36           N
ATOM   1103  CA  ARG A 144      48.712   5.147  40.525  1.00 32.89           C
ATOM   1104  C   ARG A 144      49.723   4.431  41.438  1.00 35.45           C
ATOM   1105  O   ARG A 144      49.358   3.743  42.398  1.00 29.27           O
ATOM   1106  CB  ARG A 144      48.473   6.607  40.935  1.00 24.67           C
ATOM   1107  CG  ARG A 144      47.847   7.439  39.804  1.00 30.62           C
ATOM   1108  CD  ARG A 144      48.309   8.892  39.820  1.00 39.65           C
ATOM   1109  NE  ARG A 144      47.281   9.833  40.252  1.00 46.03           N
ATOM   1110  CZ  ARG A 144      46.835  10.843  39.503  1.00 68.35           C
ATOM   1111  NH1 ARG A 144      47.331  11.051  38.286  1.00 55.30           N
ATOM   1112  NH2 ARG A 144      45.886  11.650  39.972  1.00 71.08           N
ATOM   1113  N   ASP A 145      50.997   4.599  41.090  1.00 30.24           N
ATOM   1114  CA  ASP A 145      52.121   4.027  41.809  1.00 28.50           C
ATOM   1115  C   ASP A 145      52.691   5.050  42.783  1.00 31.02           C
ATOM   1116  O   ASP A 145      52.279   6.196  42.789  1.00 35.20           O
ATOM   1117  CB  ASP A 145      53.190   3.597  40.811  1.00 41.94           C
ATOM   1118  CG  ASP A 145      54.102   2.532  41.359  1.00 48.87           C
ATOM   1119  OD1 ASP A 145      54.045   2.282  42.578  1.00 45.55           O
ATOM   1120  OD2 ASP A 145      54.869   1.941  40.563  1.00 65.35           O
ATOM   1121  N   GLU A 146      53.646   4.637  43.604  1.00 41.73           N
ATOM   1122  CA  GLU A 146      54.117   5.478  44.703  1.00 45.39           C
ATOM   1123  C   GLU A 146      55.540   5.957  44.436  1.00 53.04           C
ATOM   1124  O   GLU A 146      55.983   7.007  44.937  1.00 31.25           O
ATOM   1125  CB  GLU A 146      54.041   4.707  46.017  1.00 57.42           C
ATOM   1126  CG  GLU A 146      53.770   5.610  47.191  1.00 83.50           C
ATOM   1127  CD  GLU A 146      52.982   6.840  46.772  1.00 88.40           C
ATOM   1128  OE1 GLU A 146      51.986   6.672  46.035  1.00 85.88           O
ATOM   1129  OE2 GLU A 146      53.358   7.968  47.169  1.00 86.21           O
ATOM   1130  N   ASP A 147      56.219   5.155  43.619  1.00 48.06           N
ATOM   1131  CA  ASP A 147      57.538   5.424  43.048  1.00 49.00           C
ATOM   1132  C   ASP A 147      57.803   6.860  42.613  1.00 47.32           C
ATOM   1133  O   ASP A 147      56.978   7.469  41.938  1.00 53.24           O
ATOM   1134  CB  ASP A 147      57.727   4.534  41.816  1.00 50.02           C
ATOM   1135  CG  ASP A 147      59.167   4.449  41.383  1.00 63.70           C
ATOM   1136  OD1 ASP A 147      60.047   4.404  42.269  1.00 68.62           O
ATOM   1137  OD2 ASP A 147      59.421   4.416  40.160  1.00 80.14           O
ATOM   1138  N   PRO A 148      58.981   7.387  42.978  1.00 53.88           N
ATOM   1139  CA  PRO A 148      59.527   8.651  42.477  1.00 44.51           C
ATOM   1140  C   PRO A 148      59.268   8.860  40.982  1.00 45.20           C
ATOM   1141  O   PRO A 148      58.727   9.902  40.580  1.00 36.46           O
ATOM   1142  CB  PRO A 148      61.033   8.478  42.707  1.00 45.02           C
ATOM   1143  CG  PRO A 148      61.119   7.635  43.916  1.00 47.09           C
ATOM   1144  CD  PRO A 148      59.891   6.748  43.945  1.00 52.53           C
ATOM   1145  N   GLN A 149      59.673   7.889  40.163  1.00 38.18           N
ATOM   1146  CA  GLN A 149      59.496   7.996  38.719  1.00 41.08           C
ATOM   1147  C   GLN A 149      58.030   8.157  38.303  1.00 43.24           C
ATOM   1148  O   GLN A 149      57.707   8.956  37.419  1.00 41.68           O
ATOM   1149  CB  GLN A 149      60.144   6.816  38.002  1.00 46.86           C
ATOM   1150  CG  GLN A 149      61.669   6.895  37.971  1.00 70.65           C
ATOM   1151  CD  GLN A 149      62.306   5.839  37.076  1.00 99.26           C
ATOM   1152  NE2 GLN A 149      63.570   5.516  37.350  1.00103.86           N
ATOM   1153  OE1 GLN A 149      61.673   5.323  36.149  1.00106.64           O
ATOM   1154  N   ALA A 150      57.147   7.403  38.947  1.00 35.88           N
ATOM   1155  CA  ALA A 150      55.721   7.535  38.708  1.00 34.69           C
ATOM   1156  C   ALA A 150      55.253   8.942  39.065  1.00 36.49           C
ATOM   1157  O   ALA A 150      54.572   9.599  38.273  1.00 28.86           O
ATOM   1158  CB  ALA A 150      54.938   6.488  39.501  1.00 35.69           C
ATOM   1159  N   LEU A 151      55.615   9.415  40.253  1.00 35.86           N
ATOM   1160  CA  LEU A 151      55.174  10.744  40.686  1.00 44.24           C
ATOM   1161  C   LEU A 151      55.672  11.839  39.749  1.00 44.19           C
ATOM   1162  O   LEU A 151      54.956  12.806  39.470  1.00 43.06           O
ATOM   1163  CB  LEU A 151      55.612  11.035  42.123  1.00 50.38           C
ATOM   1164  CG  LEU A 151      54.927  10.170  43.185  1.00 60.48           C
ATOM   1165  CD1 LEU A 151      55.402  10.575  44.566  1.00 53.20           C
ATOM   1166  CD2 LEU A 151      53.399  10.257  43.068  1.00 39.07           C
ATOM   1167  N   LYS A 152      56.905  11.675  39.270  1.00 39.38           N
ATOM   1168  CA  LYS A 152      57.453  12.528  38.222  1.00 36.13           C
ATOM   1169  C   LYS A 152      56.541  12.617  36.998  1.00 36.17           C
ATOM   1170  O   LYS A 152      56.327  13.693  36.465  1.00 34.36           O
ATOM   1171  CB  LYS A 152      58.815  12.002  37.799  1.00 45.48           C
ATOM   1172  CG  LYS A 152      59.571  12.929  36.890  1.00 34.93           C
ATOM   1173  CD  LYS A 152      61.036  12.597  36.904  1.00 37.95           C
ATOM   1174  CE  LYS A 152      61.806  13.527  35.978  1.00 58.91           C
ATOM   1175  NZ  LYS A 152      63.157  12.975  35.642  1.00 87.00           N
ATOM   1176  N   CYS A 153      56.012  11.481  36.548  1.00 36.90           N
ATOM   1177  CA  CYS A 153      55.159  11.455  35.367  1.00 30.74           C
ATOM   1178  C   CYS A 153      53.835  12.169  35.623  1.00 33.97           C
ATOM   1179  O   CYS A 153      53.339  12.942  34.781  1.00 27.95           O
ATOM   1180  CB  CYS A 153      54.903  10.014  34.911  1.00 32.30           C
ATOM   1181  SG  CYS A 153      53.976   9.881  33.335  1.00 63.85           S
ATOM   1182  N   TYR A 154      53.259  11.908  36.793  1.00 32.49           N
ATOM   1183  CA  TYR A 154      51.947  12.452  37.109  1.00 34.39           C
ATOM   1184  C   TYR A 154      51.960  13.990  37.147  1.00 36.81           C
ATOM   1185  O   TYR A 154      50.920  14.638  37.062  1.00 30.99           O
ATOM   1186  CB  TYR A 154      51.419  11.877  38.414  1.00 34.72           C
ATOM   1187  CG  TYR A 154      51.405  10.364  38.463  1.00 39.02           C
ATOM   1188  CD1 TYR A 154      51.208   9.616  37.306  1.00 23.81           C
ATOM   1189  CD2 TYR A 154      51.575   9.679  39.685  1.00 28.28           C
ATOM   1190  CE1 TYR A 154      51.206   8.223  37.359  1.00 34.86           C
ATOM   1191  CE2 TYR A 154      51.577   8.303  39.741  1.00 23.55           C
ATOM   1192  CZ  TYR A 154      51.388   7.574  38.585  1.00 29.83           C
ATOM   1193  OH  TYR A 154      51.378   6.201  38.644  1.00 27.01           O
ATOM   1194  N   GLN A 155      53.144  14.572  37.239  1.00 37.80           N
ATOM   1195  CA  GLN A 155      53.244  16.020  37.316  1.00 45.48           C
ATOM   1196  C   GLN A 155      53.743  16.687  36.038  1.00 36.30           C
ATOM   1197  O   GLN A 155      53.754  17.912  35.927  1.00 42.93           O
ATOM   1198  CB  GLN A 155      54.082  16.434  38.517  1.00 39.73           C
ATOM   1199  CG  GLN A 155      53.272  16.395  39.778  1.00 50.36           C
ATOM   1200  CD  GLN A 155      53.550  17.573  40.636  1.00 60.80           C
ATOM   1201  NE2 GLN A 155      52.916  17.627  41.796  1.00 77.09           N
ATOM   1202  OE1 GLN A 155      54.339  18.437  40.265  1.00 83.24           O
ATOM   1203  N   ASP A 156      54.155  15.876  35.081  1.00 26.70           N
ATOM   1204  CA  ASP A 156      54.509  16.393  33.783  1.00 35.57           C
ATOM   1205  C   ASP A 156      53.268  16.256  32.893  1.00 32.36           C
ATOM   1206  O   ASP A 156      52.863  15.133  32.583  1.00 37.56           O
ATOM   1207  CB  ASP A 156      55.705  15.615  33.225  1.00 32.10           C
ATOM   1208  CG  ASP A 156      56.158  16.115  31.848  1.00 48.33           C
ATOM   1209  OD1 ASP A 156      55.778  17.243  31.446  1.00 48.11           O
ATOM   1210  OD2 ASP A 156      56.902  15.370  31.162  1.00 54.59           O
ATOM   1211  N   PRO A 157      52.637  17.391  32.517  1.00 22.42           N
ATOM   1212  CA  PRO A 157      51.470  17.342  31.639  1.00 24.75           C
ATOM   1213  C   PRO A 157      51.844  16.761  30.296  1.00 27.36           C
ATOM   1214  O   PRO A 157      50.985  16.261  29.570  1.00 30.37           O
ATOM   1215  CB  PRO A 157      51.070  18.808  31.504  1.00 18.59           C
ATOM   1216  CG  PRO A 157      51.567  19.459  32.699  1.00 16.10           C
ATOM   1217  CD  PRO A 157      52.839  18.746  33.055  1.00 28.62           C
ATOM   1218  N   GLY A 158      53.129  16.807  29.985  1.00 26.08           N
ATOM   1219  CA  GLY A 158      53.636  16.199  28.772  1.00 27.76           C
ATOM   1220  C   GLY A 158      53.780  14.685  28.831  1.00 25.28           C
ATOM   1221  O   GLY A 158      53.844  14.031  27.791  1.00 30.54           O
ATOM   1222  N   CYS A 159      53.855  14.119  30.032  1.00 23.20           N
ATOM   1223  CA  CYS A 159      53.954  12.666  30.163  1.00 39.00           C
ATOM   1224  C   CYS A 159      52.593  11.978  30.323  1.00 39.49           C
ATOM   1225  O   CYS A 159      51.835  12.296  31.247  1.00 34.27           O
ATOM   1226  CB  CYS A 159      54.889  12.270  31.304  1.00 30.63           C
ATOM   1227  SG  CYS A 159      54.971  10.463  31.603  1.00 47.55           S
ATOM   1228  N   CYS A 160      52.295  11.043  29.419  1.00 33.29           N
ATOM   1229  CA  CYS A 160      51.047  10.281  29.483  1.00 41.21           C
ATOM   1230  C   CYS A 160      51.352   8.791  29.465  1.00 40.14           C
ATOM   1231  O   CYS A 160      50.788   8.046  28.670  1.00 49.12           O
ATOM   1232  CB  CYS A 160      50.091  10.645  28.326  1.00 28.19           C
ATOM   1233  SG  CYS A 160      48.326  10.344  28.701  1.00 37.88           S
ATOM   1234  N   ASP A 161      52.267   8.369  30.332  1.00 46.52           N
ATOM   1235  CA  ASP A 161      52.626   6.963  30.446  1.00 41.82           C
ATOM   1236  C   ASP A 161      51.661   6.332  31.390  1.00 40.51           C
ATOM   1237  O   ASP A 161      51.413   6.858  32.475  1.00 47.20           O
ATOM   1238  CB  ASP A 161      54.016   6.792  31.029  1.00 37.63           C
ATOM   1239  CG  ASP A 161      55.095   7.113  30.044  1.00 60.42           C
ATOM   1240  OD1 ASP A 161      54.878   8.000  29.189  1.00 69.15           O
ATOM   1241  OD2 ASP A 161      56.170   6.486  30.135  1.00 86.36           O
ATOM   1242  N   PHE A 162      51.103   5.202  30.994  1.00 41.00           N
ATOM   1243  CA  PHE A 162      50.207   4.509  31.898  1.00 40.22           C
ATOM   1244  C   PHE A 162      51.049   3.718  32.906  1.00 35.19           C
ATOM   1245  O   PHE A 162      51.129   2.483  32.868  1.00 40.35           O
ATOM   1246  CB  PHE A 162      49.189   3.647  31.136  1.00 26.83           C
ATOM   1247  CG  PHE A 162      47.974   3.323  31.936  1.00 29.99           C
ATOM   1248  CD1 PHE A 162      47.465   4.251  32.856  1.00 24.24           C
ATOM   1249  CD2 PHE A 162      47.334   2.094  31.785  1.00 26.15           C
ATOM   1250  CE1 PHE A 162      46.336   3.966  33.610  1.00 22.71           C
ATOM   1251  CE2 PHE A 162      46.210   1.796  32.533  1.00 30.75           C
ATOM   1252  CZ  PHE A 162      45.703   2.740  33.456  1.00 24.62           C
ATOM   1253  N   VAL A 163      51.692   4.464  33.798  1.00 29.41           N
ATOM   1254  CA  VAL A 163      52.529   3.904  34.855  1.00 31.49           C
ATOM   1255  C   VAL A 163      51.665   3.533  36.043  1.00 29.74           C
ATOM   1256  O   VAL A 163      51.203   4.404  36.784  1.00 30.18           O
ATOM   1257  CB  VAL A 163      53.596   4.930  35.295  1.00 33.37           C
ATOM   1258  CG1 VAL A 163      54.417   4.402  36.466  1.00 26.75           C
ATOM   1259  CG2 VAL A 163      54.482   5.281  34.110  1.00 22.19           C
ATOM   1260  N   THR A 164      51.434   2.238  36.220  1.00 33.80           N
ATOM   1261  CA  THR A 164      50.459   1.773  37.212  1.00 33.00           C
ATOM   1262  C   THR A 164      51.133   1.018  38.322  1.00 28.94           C
ATOM   1263  O   THR A 164      52.251   0.526  38.153  1.00 43.40           O
ATOM   1264  CB  THR A 164      49.391   0.859  36.578  1.00 32.03           C
ATOM   1265  CG2 THR A 164      48.635   1.609  35.481  1.00 33.42           C
ATOM   1266  OG1 THR A 164      50.020  -0.293  36.003  1.00 29.98           O
ATOM   1267  N   ASN A 165      50.467   0.924  39.464  1.00 31.68           N
ATOM   1268  CA  ASN A 165      50.961   0.041  40.516  1.00 33.21           C
ATOM   1269  C   ASN A 165      50.689  -1.422  40.129  1.00 27.60           C
ATOM   1270  O   ASN A 165      49.796  -1.706  39.317  1.00 27.67           O
ATOM   1271  CB  ASN A 165      50.364   0.413  41.871  1.00 27.95           C
ATOM   1272  CG  ASN A 165      48.872   0.148  41.945  1.00 29.34           C
ATOM   1273  ND2 ASN A 165      48.118   1.150  42.362  1.00 25.32           N
ATOM   1274  OD1 ASN A 165      48.409  -0.950  41.653  1.00 29.60           O
ATOM   1275  N   ARG A 166      51.466  -2.346  40.682  1.00 30.06           N
ATOM   1276  CA  ARG A 166      51.374  -3.745  40.252  1.00 38.97           C
ATOM   1277  C   ARG A 166      50.050  -4.433  40.609  1.00 29.29           C
ATOM   1278  O   ARG A 166      49.605  -5.327  39.894  1.00 24.40           O
ATOM   1279  CB  ARG A 166      52.566  -4.569  40.749  1.00 30.57           C
ATOM   1280  CG  ARG A 166      53.877  -4.131  40.138  1.00 50.71           C
ATOM   1281  CD  ARG A 166      55.005  -5.084  40.446  1.00 46.76           C
ATOM   1282  NE  ARG A 166      56.283  -4.537  40.000  1.00 65.43           N
ATOM   1283  CZ  ARG A 166      57.454  -5.148  40.158  1.00 88.75           C
ATOM   1284  NH1 ARG A 166      57.520  -6.336  40.755  1.00 97.73           N
ATOM   1285  NH2 ARG A 166      58.564  -4.573  39.718  1.00 95.50           N
ATOM   1286  N   ALA A 167      49.425  -4.009  41.705  1.00 22.72           N
ATOM   1287  CA  ALA A 167      48.151  -4.582  42.074  1.00 15.93           C
ATOM   1288  C   ALA A 167      47.182  -4.286  40.960  1.00 29.55           C
ATOM   1289  O   ALA A 167      46.546  -5.196  40.430  1.00 28.36           O
ATOM   1290  CB  ALA A 167      47.654  -4.010  43.362  1.00 20.93           C
ATOM   1291  N   TYR A 168      47.098  -3.011  40.579  1.00 32.44           N
ATOM   1292  CA  TYR A 168      46.152  -2.588  39.563  1.00 21.16           C
ATOM   1293  C   TYR A 168      46.474  -3.190  38.200  1.00 27.54           C
ATOM   1294  O   TYR A 168      45.565  -3.485  37.417  1.00 31.43           O
ATOM   1295  CB  TYR A 168      46.041  -1.068  39.485  1.00 25.64           C
ATOM   1296  CG  TYR A 168      45.274  -0.630  38.266  1.00 26.41           C
ATOM   1297  CD1 TYR A 168      43.950  -0.230  38.352  1.00 31.04           C
ATOM   1298  CD2 TYR A 168      45.871  -0.652  37.018  1.00 26.84           C
ATOM   1299  CE1 TYR A 168      43.256   0.159  37.222  1.00 26.69           C
ATOM   1300  CE2 TYR A 168      45.196  -0.284  35.904  1.00 29.58           C
ATOM   1301  CZ  TYR A 168      43.893   0.121  36.004  1.00 23.39           C
ATOM   1302  OH  TYR A 168      43.252   0.480  34.860  1.00 28.25           O
ATOM   1303  N   ALA A 169      47.755  -3.383  37.907  1.00 27.47           N
ATOM   1304  CA  ALA A 169      48.122  -4.015  36.631  1.00 39.58           C
ATOM   1305  C   ALA A 169      47.553  -5.440  36.499  1.00 30.72           C
ATOM   1306  O   ALA A 169      47.035  -5.811  35.461  1.00 28.67           O
ATOM   1307  CB  ALA A 169      49.626  -4.020  36.436  1.00 24.22           C
ATOM   1308  N   ILE A 170      47.651  -6.230  37.555  1.00 25.24           N
ATOM   1309  CA  ILE A 170      47.147  -7.594  37.509  1.00 31.67           C
ATOM   1310  C   ILE A 170      45.615  -7.652  37.612  1.00 30.11           C
ATOM   1311  O   ILE A 170      44.950  -8.233  36.771  1.00 24.70           O
ATOM   1312  CB  ILE A 170      47.780  -8.447  38.623  1.00 34.70           C
ATOM   1313  CG1 ILE A 170      49.272  -8.681  38.333  1.00 38.75           C
ATOM   1314  CG2 ILE A 170      47.072  -9.773  38.726  1.00 29.47           C
ATOM   1315  CD1 ILE A 170      50.096  -8.935  39.587  1.00 19.74           C
ATOM   1316  N   ALA A 171      45.063  -7.034  38.646  1.00 25.95           N
ATOM   1317  CA  ALA A 171      43.634  -7.048  38.844  1.00 26.47           C
ATOM   1318  C   ALA A 171      42.925  -6.703  37.548  1.00 31.34           C
ATOM   1319  O   ALA A 171      42.048  -7.450  37.100  1.00 32.30           O
ATOM   1320  CB  ALA A 171      43.220  -6.087  39.959  1.00 22.03           C
ATOM   1321  N   SER A 172      43.325  -5.596  36.932  1.00 27.78           N
ATOM   1322  CA  SER A 172      42.594  -5.061  35.786  1.00 29.27           C
ATOM   1323  C   SER A 172      42.801  -5.831  34.482  1.00 24.62           C
ATOM   1324  O   SER A 172      41.895  -5.889  33.661  1.00 23.76           O
ATOM   1325  CB  SER A 172      42.859  -3.560  35.586  1.00 24.04           C
ATOM   1326  OG  SER A 172      44.118  -3.333  34.984  1.00 32.20           O
ATOM   1327  N   SER A 173      43.961  -6.436  34.269  1.00 20.25           N
ATOM   1328  CA  SER A 173      44.081  -7.213  33.032  1.00 35.87           C
ATOM   1329  C   SER A 173      43.266  -8.498  33.123  1.00 31.66           C
ATOM   1330  O   SER A 173      42.575  -8.874  32.176  1.00 30.14           O
ATOM   1331  CB  SER A 173      45.529  -7.438  32.538  1.00 28.00           C
ATOM   1332  OG  SER A 173      46.481  -7.225  33.541  1.00 38.51           O
ATOM   1333  N   ILE A 174      43.322  -9.147  34.274  1.00 26.89           N
ATOM   1334  CA  ILE A 174      42.478 -10.296  34.524  1.00 28.89           C
ATOM   1335  C   ILE A 174      40.988  -9.969  34.376  1.00 35.56           C
ATOM   1336  O   ILE A 174      40.240 -10.690  33.710  1.00 38.65           O
ATOM   1337  CB  ILE A 174      42.671 -10.814  35.924  1.00 22.48           C
ATOM   1338  CG1 ILE A 174      44.057 -11.437  36.060  1.00 30.83           C
ATOM   1339  CG2 ILE A 174      41.580 -11.826  36.238  1.00 20.51           C
ATOM   1340  CD1 ILE A 174      44.477 -11.636  37.524  1.00 33.09           C
ATOM   1341  N   ILE A 175      40.562  -8.881  35.007  1.00 30.97           N
ATOM   1342  CA  ILE A 175      39.146  -8.525  35.079  1.00 24.76           C
ATOM   1343  C   ILE A 175      38.578  -7.945  33.787  1.00 28.37           C
ATOM   1344  O   ILE A 175      37.411  -8.133  33.479  1.00 29.90           O
ATOM   1345  CB  ILE A 175      38.905  -7.511  36.215  1.00 23.22           C
ATOM   1346  CG1 ILE A 175      38.978  -8.211  37.564  1.00 30.19           C
ATOM   1347  CG2 ILE A 175      37.588  -6.825  36.058  1.00 24.44           C
ATOM   1348  CD1 ILE A 175      38.711  -7.298  38.724  1.00 39.86           C
ATOM   1349  N   SER A 176      39.400  -7.219  33.038  1.00 37.15           N
ATOM   1350  CA  SER A 176      38.927  -6.556  31.829  1.00 25.21           C
ATOM   1351  C   SER A 176      39.166  -7.406  30.587  1.00 29.70           C
ATOM   1352  O   SER A 176      38.491  -7.236  29.569  1.00 29.71           O
ATOM   1353  CB  SER A 176      39.592  -5.182  31.672  1.00 24.81           C
ATOM   1354  OG  SER A 176      39.311  -4.320  32.775  1.00 35.20           O
ATOM   1355  N   PHE A 177      40.120  -8.327  30.677  1.00 26.21           N
ATOM   1356  CA  PHE A 177      40.522  -9.111  29.521  1.00 26.55           C
ATOM   1357  C   PHE A 177      40.566 -10.643  29.737  1.00 27.77           C
ATOM   1358  O   PHE A 177      39.907 -11.374  29.013  1.00 27.37           O
ATOM   1359  CB  PHE A 177      41.862  -8.567  28.984  1.00 27.67           C
ATOM   1360  CG  PHE A 177      42.347  -9.256  27.741  1.00 28.21           C
ATOM   1361  CD1 PHE A 177      41.791  -8.955  26.504  1.00 23.49           C
ATOM   1362  CD2 PHE A 177      43.358 -10.209  27.809  1.00 29.30           C
ATOM   1363  CE1 PHE A 177      42.237  -9.592  25.356  1.00 28.37           C
ATOM   1364  CE2 PHE A 177      43.810 -10.859  26.658  1.00 29.95           C
ATOM   1365  CZ  PHE A 177      43.249 -10.547  25.431  1.00 30.30           C
ATOM   1366  N   TYR A 178      41.328 -11.124  30.719  1.00 32.28           N
ATOM   1367  CA  TYR A 178      41.543 -12.577  30.871  1.00 35.22           C
ATOM   1368  C   TYR A 178      40.292 -13.387  31.105  1.00 32.59           C
ATOM   1369  O   TYR A 178      40.007 -14.313  30.357  1.00 33.15           O
ATOM   1370  CB  TYR A 178      42.611 -12.900  31.924  1.00 29.28           C
ATOM   1371  CG  TYR A 178      43.959 -12.604  31.345  1.00 42.31           C
ATOM   1372  CD1 TYR A 178      44.649 -11.455  31.700  1.00 33.02           C
ATOM   1373  CD2 TYR A 178      44.498 -13.425  30.361  1.00 38.03           C
ATOM   1374  CE1 TYR A 178      45.861 -11.152  31.134  1.00 31.69           C
ATOM   1375  CE2 TYR A 178      45.723 -13.129  29.790  1.00 44.40           C
ATOM   1376  CZ  TYR A 178      46.397 -11.989  30.178  1.00 36.45           C
ATOM   1377  OH  TYR A 178      47.611 -11.703  29.605  1.00 33.72           O
ATOM   1378  N   ILE A 179      39.556 -13.029  32.148  1.00 34.52           N
ATOM   1379  CA  ILE A 179      38.300 -13.685  32.466  1.00 32.80           C
ATOM   1380  C   ILE A 179      37.343 -13.691  31.281  1.00 34.22           C
ATOM   1381  O   ILE A 179      36.892 -14.765  30.863  1.00 31.29           O
ATOM   1382  CB  ILE A 179      37.623 -13.024  33.664  1.00 29.39           C
ATOM   1383  CG1 ILE A 179      38.301 -13.488  34.948  1.00 23.21           C
ATOM   1384  CG2 ILE A 179      36.124 -13.329  33.669  1.00 31.68           C
ATOM   1385  CD1 ILE A 179      37.857 -12.702  36.141  1.00 36.42           C
ATOM   1386  N   PRO A 180      37.030 -12.501  30.733  1.00 31.13           N
ATOM   1387  CA  PRO A 180      36.109 -12.478  29.592  1.00 27.73           C
ATOM   1388  C   PRO A 180      36.690 -13.254  28.426  1.00 30.19           C
ATOM   1389  O   PRO A 180      35.952 -13.706  27.558  1.00 32.32           O
ATOM   1390  CB  PRO A 180      36.031 -11.004  29.232  1.00 23.27           C
ATOM   1391  CG  PRO A 180      36.453 -10.276  30.464  1.00 27.36           C
ATOM   1392  CD  PRO A 180      37.449 -11.151  31.140  1.00 27.57           C
ATOM   1393  N   LEU A 181      38.002 -13.432  28.414  1.00 25.48           N
ATOM   1394  CA  LEU A 181      38.629 -14.108  27.292  1.00 29.25           C
ATOM   1395  C   LEU A 181      38.481 -15.615  27.409  1.00 37.81           C
ATOM   1396  O   LEU A 181      38.040 -16.295  26.483  1.00 34.06           O
ATOM   1397  CB  LEU A 181      40.102 -13.754  27.190  1.00 29.07           C
ATOM   1398  CG  LEU A 181      40.622 -14.552  26.001  1.00 32.35           C
ATOM   1399  CD1 LEU A 181      40.324 -13.771  24.753  1.00 28.45           C
ATOM   1400  CD2 LEU A 181      42.099 -14.897  26.112  1.00 30.10           C
ATOM   1401  N   LEU A 182      38.878 -16.137  28.556  1.00 31.50           N
ATOM   1402  CA  LEU A 182      38.649 -17.526  28.839  1.00 28.74           C
ATOM   1403  C   LEU A 182      37.203 -17.870  28.520  1.00 35.73           C
ATOM   1404  O   LEU A 182      36.953 -18.669  27.628  1.00 37.51           O
ATOM   1405  CB  LEU A 182      39.015 -17.815  30.284  1.00 33.88           C
ATOM   1406  CG  LEU A 182      40.470 -17.375  30.474  1.00 43.97           C
ATOM   1407  CD1 LEU A 182      41.016 -17.674  31.868  1.00 35.83           C
ATOM   1408  CD2 LEU A 182      41.337 -18.028  29.390  1.00 38.32           C
ATOM   1409  N   ILE A 183      36.253 -17.227  29.202  1.00 35.18           N
ATOM   1410  CA  ILE A 183      34.834 -17.527  28.997  1.00 33.53           C
ATOM   1411  C   ILE A 183      34.479 -17.589  27.511  1.00 41.51           C
ATOM   1412  O   ILE A 183      33.871 -18.552  27.049  1.00 44.56           O
ATOM   1413  CB  ILE A 183      33.903 -16.519  29.706  1.00 31.88           C
ATOM   1414  CG1 ILE A 183      33.842 -16.793  31.205  1.00 25.29           C
ATOM   1415  CG2 ILE A 183      32.471 -16.595  29.146  1.00 29.97           C
ATOM   1416  CD1 ILE A 183      33.287 -15.601  31.993  1.00 23.08           C
ATOM   1417  N   MET A 184      34.858 -16.570  26.756  1.00 32.08           N
ATOM   1418  CA  MET A 184      34.536 -16.581  25.342  1.00 38.87           C
ATOM   1419  C   MET A 184      35.166 -17.753  24.611  1.00 40.84           C
ATOM   1420  O   MET A 184      34.568 -18.306  23.698  1.00 45.20           O
ATOM   1421  CB  MET A 184      34.984 -15.302  24.648  1.00 48.36           C
ATOM   1422  CG  MET A 184      34.795 -15.384  23.136  1.00 46.95           C
ATOM   1423  SD  MET A 184      35.620 -14.076  22.231  1.00 56.55           S
ATOM   1424  CE  MET A 184      37.326 -14.528  22.489  1.00 37.91           C
ATOM   1425  N   ILE A 185      36.386 -18.108  24.988  1.00 43.27           N
ATOM   1426  CA  ILE A 185      37.111 -19.153  24.279  1.00 40.58           C
ATOM   1427  C   ILE A 185      36.421 -20.495  24.487  1.00 44.01           C
ATOM   1428  O   ILE A 185      36.150 -21.216  23.532  1.00 45.09           O
ATOM   1429  CB  ILE A 185      38.606 -19.188  24.695  1.00 52.09           C
ATOM   1430  CG1 ILE A 185      39.418 -18.221  23.813  1.00 51.63           C
ATOM   1431  CG2 ILE A 185      39.174 -20.598  24.594  1.00 43.97           C
ATOM   1432  CD1 ILE A 185      40.722 -17.719  24.441  1.00 41.26           C
ATOM   1433  N   PHE A 186      36.113 -20.794  25.744  1.00 43.46           N
ATOM   1434  CA  PHE A 186      35.361 -21.985  26.131  1.00 42.89           C
ATOM   1435  C   PHE A 186      34.023 -22.056  25.386  1.00 47.59           C
ATOM   1436  O   PHE A 186      33.842 -22.887  24.491  1.00 46.17           O
ATOM   1437  CB  PHE A 186      35.170 -21.966  27.655  1.00 43.09           C
ATOM   1438  CG  PHE A 186      34.321 -23.094  28.211  1.00 68.92           C
ATOM   1439  CD1 PHE A 186      34.915 -24.199  28.811  1.00 69.90           C
ATOM   1440  CD2 PHE A 186      32.928 -23.021  28.194  1.00 65.05           C
ATOM   1441  CE1 PHE A 186      34.134 -25.227  29.348  1.00 71.76           C
ATOM   1442  CE2 PHE A 186      32.145 -24.046  28.730  1.00 55.28           C
ATOM   1443  CZ  PHE A 186      32.747 -25.146  29.302  1.00 58.40           C
ATOM   1444  N   VAL A 187      33.101 -21.168  25.745  1.00 46.78           N
ATOM   1445  CA  VAL A 187      31.752 -21.171  25.182  1.00 39.48           C
ATOM   1446  C   VAL A 187      31.802 -21.287  23.664  1.00 39.66           C
ATOM   1447  O   VAL A 187      30.988 -21.975  23.056  1.00 45.66           O
ATOM   1448  CB  VAL A 187      30.958 -19.910  25.627  1.00 35.08           C
ATOM   1449  CG1 VAL A 187      29.625 -19.795  24.902  1.00 30.34           C
ATOM   1450  CG2 VAL A 187      30.751 -19.934  27.133  1.00 28.47           C
ATOM   1451  N   ALA A 188      32.784 -20.633  23.061  1.00 35.49           N
ATOM   1452  CA  ALA A 188      32.941 -20.647  21.615  1.00 43.24           C
ATOM   1453  C   ALA A 188      33.316 -22.026  21.097  1.00 49.74           C
ATOM   1454  O   ALA A 188      32.781 -22.479  20.087  1.00 56.49           O
ATOM   1455  CB  ALA A 188      33.981 -19.633  21.187  1.00 41.93           C
ATOM   1456  N   LEU A 189      34.247 -22.683  21.776  1.00 46.27           N
ATOM   1457  CA  LEU A 189      34.627 -24.039  21.411  1.00 50.82           C
ATOM   1458  C   LEU A 189      33.407 -24.948  21.420  1.00 61.08           C
ATOM   1459  O   LEU A 189      33.199 -25.726  20.487  1.00 58.81           O
ATOM   1460  CB  LEU A 189      35.704 -24.572  22.355  1.00 49.92           C
ATOM   1461  CG  LEU A 189      37.077 -23.957  22.064  1.00 62.26           C
ATOM   1462  CD1 LEU A 189      38.070 -24.207  23.186  1.00 52.32           C
ATOM   1463  CD2 LEU A 189      37.622 -24.452  20.727  1.00 55.37           C
ATOM   1464  N   ARG A 190      32.590 -24.828  22.464  1.00 45.65           N
ATOM   1465  CA  ARG A 190      31.388 -25.640  22.582  1.00 49.65           C
ATOM   1466  C   ARG A 190      30.477 -25.466  21.374  1.00 61.43           C
ATOM   1467  O   ARG A 190      30.002 -26.444  20.794  1.00 64.34           O
ATOM   1468  CB  ARG A 190      30.631 -25.295  23.868  1.00 59.11           C
ATOM   1469  CG  ARG A 190      31.313 -25.775  25.148  1.00 61.02           C
ATOM   1470  CD  ARG A 190      31.124 -27.268  25.359  1.00 87.88           C
ATOM   1471  NE  ARG A 190      31.949 -27.780  26.452  1.00112.12           N
ATOM   1472  CZ  ARG A 190      31.893 -29.029  26.912  1.00126.84           C
ATOM   1473  NH1 ARG A 190      31.044 -29.899  26.375  1.00125.09           N
ATOM   1474  NH2 ARG A 190      32.683 -29.411  27.911  1.00116.19           N
ATOM   1475  N   VAL A 191      30.234 -24.213  20.999  1.00 60.65           N
ATOM   1476  CA  VAL A 191      29.401 -23.916  19.843  1.00 52.40           C
ATOM   1477  C   VAL A 191      29.903 -24.639  18.600  1.00 60.57           C
ATOM   1478  O   VAL A 191      29.113 -25.042  17.744  1.00 57.35           O
ATOM   1479  CB  VAL A 191      29.347 -22.414  19.581  1.00 44.34           C
ATOM   1480  CG1 VAL A 191      28.555 -22.120  18.308  1.00 50.80           C
ATOM   1481  CG2 VAL A 191      28.730 -21.712  20.777  1.00 46.35           C
ATOM   1482  N   TYR A 192      31.217 -24.815  18.507  1.00 62.21           N
ATOM   1483  CA  TYR A 192      31.806 -25.496  17.363  1.00 69.35           C
ATOM   1484  C   TYR A 192      31.470 -26.982  17.363  1.00 67.05           C
ATOM   1485  O   TYR A 192      31.101 -27.546  16.337  1.00 73.41           O
ATOM   1486  CB  TYR A 192      33.315 -25.314  17.353  1.00 68.92           C
ATOM   1487  CG  TYR A 192      33.974 -25.862  16.113  1.00 71.49           C
ATOM   1488  CD1 TYR A 192      33.850 -25.211  14.901  1.00 76.23           C
ATOM   1489  CD2 TYR A 192      34.721 -27.030  16.157  1.00 79.89           C
ATOM   1490  CE1 TYR A 192      34.455 -25.702  13.761  1.00 90.56           C
ATOM   1491  CE2 TYR A 192      35.331 -27.532  15.021  1.00 88.30           C
ATOM   1492  CZ  TYR A 192      35.193 -26.864  13.826  1.00 89.86           C
ATOM   1493  OH  TYR A 192      35.799 -27.362  12.695  1.00 97.34           O
ATOM   1494  N   ARG A 193      31.615 -27.616  18.517  1.00 62.83           N
ATOM   1495  CA  ARG A 193      31.280 -29.024  18.639  1.00 70.04           C
ATOM   1496  C   ARG A 193      29.817 -29.226  18.292  1.00 75.41           C
ATOM   1497  O   ARG A 193      29.482 -30.110  17.511  1.00 82.51           O
ATOM   1498  CB  ARG A 193      31.612 -29.548  20.037  1.00 60.64           C
ATOM   1499  CG  ARG A 193      33.107 -29.701  20.248  1.00 78.12           C
ATOM   1500  CD  ARG A 193      33.499 -29.789  21.709  1.00 89.24           C
ATOM   1501  NE  ARG A 193      34.937 -29.577  21.872  1.00100.88           N
ATOM   1502  CZ  ARG A 193      35.628 -29.911  22.958  1.00113.29           C
ATOM   1503  NH1 ARG A 193      35.014 -30.480  23.986  1.00113.92           N
ATOM   1504  NH2 ARG A 193      36.936 -29.682  23.016  1.00104.46           N
ATOM   1505  N   GLU A 194      28.956 -28.381  18.847  1.00 70.61           N
ATOM   1506  CA  GLU A 194      27.530 -28.442  18.551  1.00 70.56           C
ATOM   1507  C   GLU A 194      27.226 -28.301  17.066  1.00 74.42           C
ATOM   1508  O   GLU A 194      26.401 -29.027  16.526  1.00 85.75           O
ATOM   1509  CB  GLU A 194      26.777 -27.372  19.329  1.00 71.83           C
ATOM   1510  CG  GLU A 194      26.525 -27.758  20.757  1.00 87.46           C
ATOM   1511  CD  GLU A 194      25.777 -29.068  20.854  1.00103.43           C
ATOM   1512  OE1 GLU A 194      25.057 -29.404  19.887  1.00104.74           O
ATOM   1513  OE2 GLU A 194      25.912 -29.757  21.891  1.00 93.99           O
ATOM   1514  N   ALA A 195      27.885 -27.355  16.411  1.00 79.97           N
ATOM   1515  CA  ALA A 195      27.655 -27.129  14.994  1.00 78.70           C
ATOM   1516  C   ALA A 195      28.067 -28.362  14.189  1.00 89.80           C
ATOM   1517  O   ALA A 195      27.456 -28.672  13.164  1.00 92.81           O
ATOM   1518  CB  ALA A 195      28.408 -25.895  14.527  1.00 75.10           C
ATOM   1519  N   LYS A 196      29.099 -29.061  14.664  1.00 90.15           N
ATOM   1520  CA  LYS A 196      29.563 -30.304  14.049  1.00 79.42           C
ATOM   1521  C   LYS A 196      28.596 -31.466  14.299  1.00 86.97           C
ATOM   1522  O   LYS A 196      28.290 -32.232  13.387  1.00 79.18           O
ATOM   1523  CB  LYS A 196      30.941 -30.676  14.581  1.00 71.57           C
ATOM   1524  CG  LYS A 196      32.097 -30.041  13.841  1.00 92.18           C
ATOM   1525  CD  LYS A 196      33.426 -30.660  14.284  1.00 89.19           C
ATOM   1526  CE  LYS A 196      34.547 -30.334  13.306  1.00 99.20           C
ATOM   1527  NZ  LYS A 196      35.859 -30.920  13.704  1.00101.30           N
ATOM   1528  N   GLU A 197      28.133 -31.596  15.541  1.00 91.84           N
ATOM   1529  CA  GLU A 197      27.137 -32.606  15.904  1.00 86.68           C
ATOM   1530  C   GLU A 197      25.821 -32.333  15.193  1.00 80.75           C
ATOM   1531  O   GLU A 197      24.837 -33.022  15.431  1.00 84.19           O
ATOM   1532  CB  GLU A 197      26.874 -32.627  17.420  1.00 91.90           C
ATOM   1533  CG  GLU A 197      28.055 -33.033  18.309  1.00110.08           C
ATOM   1534  CD  GLU A 197      27.753 -32.878  19.806  1.00120.02           C
ATOM   1535  OE1 GLU A 197      26.677 -33.333  20.255  1.00112.50           O
ATOM   1536  OE2 GLU A 197      28.596 -32.306  20.535  1.00116.63           O
ATOM   1537  N   GLN A 198      25.804 -31.310  14.342  1.00 95.69           N
ATOM   1538  CA  GLN A 198      24.621 -30.979  13.550  1.00 83.99           C
ATOM   1539  C   GLN A 198      24.838 -31.310  12.080  1.00 80.35           C
ATOM   1540  O   GLN A 198      23.882 -31.491  11.334  1.00 75.75           O
ATOM   1541  CB  GLN A 198      24.240 -29.505  13.702  1.00 77.15           C
ATOM   1542  CG  GLN A 198      23.405 -29.190  14.936  1.00 79.72           C
ATOM   1543  CD  GLN A 198      22.825 -27.774  14.923  1.00 98.61           C
ATOM   1544  NE2 GLN A 198      21.798 -27.551  15.736  1.00 77.65           N
ATOM   1545  OE1 GLN A 198      23.296 -26.893  14.192  1.00100.00           O
ATOM   1546  N   ILE A 199      26.096 -31.391  11.663  1.00 82.54           N
ATOM   1547  CA  ILE A 199      26.397 -31.740  10.279  1.00 95.74           C
ATOM   1548  C   ILE A 199      26.123 -33.218  10.030  1.00103.90           C
ATOM   1549  O   ILE A 199      25.128 -33.573   9.401  1.00104.87           O
ATOM   1550  CB  ILE A 199      27.859 -31.434   9.907  1.00100.52           C
ATOM   1551  CG1 ILE A 199      27.992 -31.259   8.395  1.00105.63           C
ATOM   1552  CG2 ILE A 199      28.786 -32.539  10.403  1.00 98.87           C
ATOM   1553  CD1 ILE A 199      29.406 -30.965   7.939  1.00112.72           C
ATOM   1554  N   ARG A 200      23.920 -22.495   5.302  1.00 91.10           N
ATOM   1555  CA  ARG A 200      24.428 -21.125   5.260  1.00 98.76           C
ATOM   1556  C   ARG A 200      24.741 -20.591   6.651  1.00103.21           C
ATOM   1557  O   ARG A 200      25.695 -19.833   6.829  1.00 96.86           O
ATOM   1558  CB  ARG A 200      23.426 -20.191   4.578  1.00103.30           C
ATOM   1559  CG  ARG A 200      23.312 -20.376   3.072  1.00128.04           C
ATOM   1560  CD  ARG A 200      24.602 -20.002   2.340  1.00136.89           C
ATOM   1561  NE  ARG A 200      24.560 -20.420   0.939  1.00150.54           N
ATOM   1562  CZ  ARG A 200      25.547 -20.244   0.065  1.00142.00           C
ATOM   1563  NH1 ARG A 200      26.675 -19.650   0.439  1.00136.70           N
ATOM   1564  NH2 ARG A 200      25.406 -20.663  -1.187  1.00125.60           N
TER    1565      ARG A 200 
ATOM   1566  N   GLU A 216      23.927 -20.985   7.626  1.00104.97           N
ATOM   1567  CA  GLU A 216      24.067 -20.531   9.010  1.00 92.21           C
ATOM   1568  C   GLU A 216      25.490 -20.682   9.533  1.00 88.82           C
ATOM   1569  O   GLU A 216      25.944 -19.903  10.371  1.00 76.83           O
ATOM   1570  CB  GLU A 216      23.115 -21.310   9.918  1.00102.81           C
ATOM   1571  CG  GLU A 216      21.661 -21.278   9.476  1.00123.89           C
ATOM   1572  CD  GLU A 216      21.106 -19.866   9.388  1.00132.95           C
ATOM   1573  OE1 GLU A 216      21.750 -18.936   9.925  1.00129.90           O
ATOM   1574  OE2 GLU A 216      20.023 -19.691   8.784  1.00114.21           O
ATOM   1575  N   HIS A 217      26.183 -21.698   9.037  1.00 83.57           N
ATOM   1576  CA  HIS A 217      27.544 -21.973   9.461  1.00 85.46           C
ATOM   1577  C   HIS A 217      28.538 -20.920   8.974  1.00 84.61           C
ATOM   1578  O   HIS A 217      29.486 -20.565   9.680  1.00 70.91           O
ATOM   1579  CB  HIS A 217      27.948 -23.370   9.000  1.00 99.12           C
ATOM   1580  CG  HIS A 217      27.351 -24.461   9.828  1.00 96.01           C
ATOM   1581  CD2 HIS A 217      26.112 -24.598  10.354  1.00 92.10           C
ATOM   1582  ND1 HIS A 217      28.067 -25.566  10.238  1.00101.99           N
ATOM   1583  CE1 HIS A 217      27.287 -26.347  10.965  1.00 99.01           C
ATOM   1584  NE2 HIS A 217      26.096 -25.782  11.052  1.00 96.81           N
ATOM   1585  N   LYS A 218      28.328 -20.419   7.763  1.00 89.44           N
ATOM   1586  CA  LYS A 218      29.182 -19.360   7.251  1.00 86.91           C
ATOM   1587  C   LYS A 218      29.097 -18.159   8.185  1.00 78.96           C
ATOM   1588  O   LYS A 218      30.111 -17.525   8.487  1.00 71.07           O
ATOM   1589  CB  LYS A 218      28.799 -19.002   5.815  1.00 86.66           C
ATOM   1590  CG  LYS A 218      29.075 -20.145   4.850  1.00107.73           C
ATOM   1591  CD  LYS A 218      28.319 -20.012   3.544  1.00117.33           C
ATOM   1592  CE  LYS A 218      28.408 -21.307   2.756  1.00115.01           C
ATOM   1593  NZ  LYS A 218      29.810 -21.824   2.708  1.00113.15           N
ATOM   1594  N   ALA A 219      27.886 -17.871   8.660  1.00 77.16           N
ATOM   1595  CA  ALA A 219      27.685 -16.807   9.640  1.00 69.44           C
ATOM   1596  C   ALA A 219      28.390 -17.146  10.947  1.00 62.25           C
ATOM   1597  O   ALA A 219      29.045 -16.300  11.543  1.00 52.32           O
ATOM   1598  CB  ALA A 219      26.203 -16.563   9.884  1.00 55.31           C
ATOM   1599  N   LEU A 220      28.261 -18.388  11.391  1.00 63.72           N
ATOM   1600  CA  LEU A 220      28.928 -18.792  12.620  1.00 61.59           C
ATOM   1601  C   LEU A 220      30.440 -18.723  12.465  1.00 57.38           C
ATOM   1602  O   LEU A 220      31.148 -18.373  13.403  1.00 58.13           O
ATOM   1603  CB  LEU A 220      28.501 -20.192  13.058  1.00 71.33           C
ATOM   1604  CG  LEU A 220      27.123 -20.303  13.708  1.00 70.28           C
ATOM   1605  CD1 LEU A 220      27.020 -21.613  14.463  1.00 67.18           C
ATOM   1606  CD2 LEU A 220      26.866 -19.125  14.628  1.00 53.85           C
ATOM   1607  N   LYS A 221      30.934 -19.049  11.279  1.00 61.73           N
ATOM   1608  CA  LYS A 221      32.368 -19.033  11.057  1.00 61.83           C
ATOM   1609  C   LYS A 221      32.895 -17.603  11.055  1.00 57.96           C
ATOM   1610  O   LYS A 221      33.934 -17.317  11.645  1.00 54.72           O
ATOM   1611  CB  LYS A 221      32.738 -19.742   9.755  1.00 73.65           C
ATOM   1612  CG  LYS A 221      34.222 -20.081   9.665  1.00 78.85           C
ATOM   1613  CD  LYS A 221      34.686 -20.257   8.224  1.00 73.25           C
ATOM   1614  CE  LYS A 221      36.170 -20.594   8.174  1.00 77.15           C
ATOM   1615  NZ  LYS A 221      36.677 -20.621   6.775  1.00 88.28           N
ATOM   1616  N   THR A 222      32.180 -16.706  10.388  1.00 54.39           N
ATOM   1617  CA  THR A 222      32.549 -15.296  10.407  1.00 59.02           C
ATOM   1618  C   THR A 222      32.729 -14.823  11.846  1.00 51.11           C
ATOM   1619  O   THR A 222      33.718 -14.170  12.159  1.00 42.73           O
ATOM   1620  CB  THR A 222      31.498 -14.393   9.711  1.00 59.78           C
ATOM   1621  CG2 THR A 222      31.731 -12.948  10.080  1.00 50.26           C
ATOM   1622  OG1 THR A 222      31.591 -14.524   8.286  1.00 61.52           O
ATOM   1623  N   LEU A 223      31.779 -15.160  12.718  1.00 42.98           N
ATOM   1624  CA  LEU A 223      31.847 -14.725  14.113  1.00 46.46           C
ATOM   1625  C   LEU A 223      33.078 -15.280  14.807  1.00 47.99           C
ATOM   1626  O   LEU A 223      33.711 -14.587  15.600  1.00 51.87           O
ATOM   1627  CB  LEU A 223      30.594 -15.114  14.894  1.00 31.01           C
ATOM   1628  CG  LEU A 223      29.296 -14.556  14.299  1.00 48.76           C
ATOM   1629  CD1 LEU A 223      28.069 -14.999  15.098  1.00 30.40           C
ATOM   1630  CD2 LEU A 223      29.340 -13.032  14.153  1.00 34.48           C
ATOM   1631  N   GLY A 224      33.418 -16.526  14.500  1.00 49.89           N
ATOM   1632  CA  GLY A 224      34.606 -17.145  15.060  1.00 41.34           C
ATOM   1633  C   GLY A 224      35.840 -16.397  14.611  1.00 44.47           C
ATOM   1634  O   GLY A 224      36.765 -16.192  15.385  1.00 50.46           O
ATOM   1635  N   ILE A 225      35.852 -15.980  13.351  1.00 44.64           N
ATOM   1636  CA  ILE A 225      36.980 -15.236  12.810  1.00 48.04           C
ATOM   1637  C   ILE A 225      37.120 -13.873  13.499  1.00 44.19           C
ATOM   1638  O   ILE A 225      38.203 -13.524  13.961  1.00 46.17           O
ATOM   1639  CB  ILE A 225      36.871 -15.088  11.273  1.00 53.49           C
ATOM   1640  CG1 ILE A 225      37.034 -16.458  10.603  1.00 42.76           C
ATOM   1641  CG2 ILE A 225      37.898 -14.075  10.736  1.00 35.11           C
ATOM   1642  CD1 ILE A 225      36.659 -16.465   9.129  1.00 47.62           C
ATOM   1643  N   ILE A 226      36.020 -13.120  13.558  1.00 40.52           N
ATOM   1644  CA  ILE A 226      35.920 -11.887  14.337  1.00 30.72           C
ATOM   1645  C   ILE A 226      36.546 -12.065  15.719  1.00 42.78           C
ATOM   1646  O   ILE A 226      37.313 -11.207  16.190  1.00 35.54           O
ATOM   1647  CB  ILE A 226      34.445 -11.484  14.525  1.00 33.09           C
ATOM   1648  CG1 ILE A 226      33.841 -11.012  13.205  1.00 43.20           C
ATOM   1649  CG2 ILE A 226      34.286 -10.423  15.576  1.00 32.69           C
ATOM   1650  CD1 ILE A 226      34.678 -10.018  12.477  1.00 53.77           C
ATOM   1651  N   MET A 227      36.221 -13.185  16.364  1.00 33.13           N
ATOM   1652  CA  MET A 227      36.749 -13.478  17.691  1.00 36.69           C
ATOM   1653  C   MET A 227      38.239 -13.842  17.663  1.00 43.80           C
ATOM   1654  O   MET A 227      38.998 -13.400  18.524  1.00 47.48           O
ATOM   1655  CB  MET A 227      35.954 -14.597  18.372  1.00 43.00           C
ATOM   1656  CG  MET A 227      34.472 -14.299  18.642  1.00 40.30           C
ATOM   1657  SD  MET A 227      33.646 -15.760  19.373  1.00 53.91           S
ATOM   1658  CE  MET A 227      31.920 -15.320  19.233  1.00 36.05           C
ATOM   1659  N   GLY A 228      38.657 -14.643  16.683  1.00 35.07           N
ATOM   1660  CA  GLY A 228      40.023 -15.133  16.648  1.00 34.92           C
ATOM   1661  C   GLY A 228      41.017 -14.026  16.351  1.00 41.03           C
ATOM   1662  O   GLY A 228      42.107 -13.939  16.939  1.00 32.82           O
ATOM   1663  N   VAL A 229      40.635 -13.176  15.412  1.00 35.30           N
ATOM   1664  CA  VAL A 229      41.428 -12.008  15.095  1.00 40.26           C
ATOM   1665  C   VAL A 229      41.494 -11.078  16.308  1.00 39.83           C
ATOM   1666  O   VAL A 229      42.512 -10.444  16.540  1.00 32.72           O
ATOM   1667  CB  VAL A 229      40.856 -11.235  13.880  1.00 42.93           C
ATOM   1668  CG1 VAL A 229      41.496  -9.846  13.777  1.00 39.00           C
ATOM   1669  CG2 VAL A 229      41.064 -12.022  12.602  1.00 41.75           C
ATOM   1670  N   PHE A 230      40.412 -10.991  17.082  1.00 36.38           N
ATOM   1671  CA  PHE A 230      40.447 -10.119  18.239  1.00 32.25           C
ATOM   1672  C   PHE A 230      41.515 -10.615  19.202  1.00 41.47           C
ATOM   1673  O   PHE A 230      42.300  -9.822  19.733  1.00 40.81           O
ATOM   1674  CB  PHE A 230      39.095 -10.031  18.944  1.00 32.87           C
ATOM   1675  CG  PHE A 230      39.133  -9.203  20.194  1.00 36.63           C
ATOM   1676  CD1 PHE A 230      38.788  -7.858  20.165  1.00 35.92           C
ATOM   1677  CD2 PHE A 230      39.560  -9.760  21.402  1.00 33.50           C
ATOM   1678  CE1 PHE A 230      38.846  -7.086  21.324  1.00 28.68           C
ATOM   1679  CE2 PHE A 230      39.633  -8.988  22.557  1.00 28.38           C
ATOM   1680  CZ  PHE A 230      39.270  -7.657  22.524  1.00 22.06           C
ATOM   1681  N   THR A 231      41.550 -11.927  19.413  1.00 33.93           N
ATOM   1682  CA  THR A 231      42.453 -12.526  20.389  1.00 29.54           C
ATOM   1683  C   THR A 231      43.904 -12.375  19.966  1.00 38.19           C
ATOM   1684  O   THR A 231      44.777 -12.090  20.789  1.00 40.87           O
ATOM   1685  CB  THR A 231      42.131 -14.013  20.609  1.00 34.13           C
ATOM   1686  CG2 THR A 231      42.943 -14.590  21.766  1.00 28.48           C
ATOM   1687  OG1 THR A 231      40.735 -14.152  20.899  1.00 36.19           O
ATOM   1688  N   LEU A 232      44.162 -12.564  18.678  1.00 43.61           N
ATOM   1689  CA  LEU A 232      45.511 -12.419  18.142  1.00 43.51           C
ATOM   1690  C   LEU A 232      45.995 -10.974  18.243  1.00 41.93           C
ATOM   1691  O   LEU A 232      47.134 -10.720  18.614  1.00 42.28           O
ATOM   1692  CB  LEU A 232      45.543 -12.885  16.686  1.00 50.76           C
ATOM   1693  CG  LEU A 232      45.586 -14.399  16.497  1.00 59.99           C
ATOM   1694  CD1 LEU A 232      45.006 -14.837  15.146  1.00 44.29           C
ATOM   1695  CD2 LEU A 232      47.014 -14.863  16.666  1.00 45.13           C
ATOM   1696  N   CYS A 233      45.115 -10.035  17.913  1.00 34.81           N
ATOM   1697  CA  CYS A 233      45.462  -8.627  17.899  1.00 36.75           C
ATOM   1698  C   CYS A 233      45.678  -8.032  19.282  1.00 40.55           C
ATOM   1699  O   CYS A 233      46.378  -7.028  19.408  1.00 41.43           O
ATOM   1700  CB  CYS A 233      44.398  -7.820  17.166  1.00 40.41           C
ATOM   1701  SG  CYS A 233      44.312  -8.140  15.393  1.00 53.20           S
ATOM   1702  N   TRP A 234      45.094  -8.633  20.315  1.00 34.27           N
ATOM   1703  CA  TRP A 234      45.182  -8.047  21.649  1.00 29.87           C
ATOM   1704  C   TRP A 234      45.971  -8.872  22.638  1.00 32.23           C
ATOM   1705  O   TRP A 234      46.451  -8.356  23.642  1.00 32.32           O
ATOM   1706  CB  TRP A 234      43.800  -7.796  22.230  1.00 31.50           C
ATOM   1707  CG  TRP A 234      43.228  -6.500  21.845  1.00 23.84           C
ATOM   1708  CD1 TRP A 234      42.145  -6.298  21.063  1.00 26.57           C
ATOM   1709  CD2 TRP A 234      43.701  -5.205  22.232  1.00 28.68           C
ATOM   1710  CE2 TRP A 234      42.843  -4.262  21.642  1.00 26.86           C
ATOM   1711  CE3 TRP A 234      44.761  -4.752  23.028  1.00 28.29           C
ATOM   1712  NE1 TRP A 234      41.898  -4.964  20.939  1.00 31.30           N
ATOM   1713  CZ2 TRP A 234      43.012  -2.880  21.808  1.00 21.05           C
ATOM   1714  CZ3 TRP A 234      44.928  -3.380  23.192  1.00 29.58           C
ATOM   1715  CH2 TRP A 234      44.055  -2.461  22.577  1.00 25.16           C
ATOM   1716  N   LEU A 235      46.109 -10.156  22.371  1.00 33.72           N
ATOM   1717  CA  LEU A 235      46.752 -10.996  23.365  1.00 38.33           C
ATOM   1718  C   LEU A 235      48.225 -10.637  23.586  1.00 39.79           C
ATOM   1719  O   LEU A 235      48.685 -10.597  24.728  1.00 43.60           O
ATOM   1720  CB  LEU A 235      46.544 -12.482  23.072  1.00 33.37           C
ATOM   1721  CG  LEU A 235      47.019 -13.412  24.193  1.00 48.69           C
ATOM   1722  CD1 LEU A 235      46.362 -13.078  25.542  1.00 36.80           C
ATOM   1723  CD2 LEU A 235      46.783 -14.858  23.794  1.00 41.42           C
ATOM   1724  N   PRO A 236      48.974 -10.368  22.506  1.00 45.63           N
ATOM   1725  CA  PRO A 236      50.375  -9.986  22.749  1.00 46.48           C
ATOM   1726  C   PRO A 236      50.488  -8.871  23.779  1.00 38.59           C
ATOM   1727  O   PRO A 236      51.303  -8.958  24.699  1.00 37.25           O
ATOM   1728  CB  PRO A 236      50.856  -9.516  21.374  1.00 29.31           C
ATOM   1729  CG  PRO A 236      50.042 -10.327  20.417  1.00 36.01           C
ATOM   1730  CD  PRO A 236      48.691 -10.539  21.069  1.00 39.18           C
ATOM   1731  N   PHE A 237      49.659  -7.847  23.637  1.00 36.70           N
ATOM   1732  CA  PHE A 237      49.696  -6.705  24.548  1.00 38.12           C
ATOM   1733  C   PHE A 237      49.404  -7.077  26.024  1.00 39.44           C
ATOM   1734  O   PHE A 237      50.124  -6.644  26.926  1.00 37.62           O
ATOM   1735  CB  PHE A 237      48.762  -5.591  24.049  1.00 29.67           C
ATOM   1736  CG  PHE A 237      48.648  -4.445  24.988  1.00 28.34           C
ATOM   1737  CD1 PHE A 237      49.533  -3.381  24.910  1.00 28.97           C
ATOM   1738  CD2 PHE A 237      47.655  -4.430  25.968  1.00 30.89           C
ATOM   1739  CE1 PHE A 237      49.428  -2.310  25.795  1.00 30.57           C
ATOM   1740  CE2 PHE A 237      47.543  -3.370  26.847  1.00 27.03           C
ATOM   1741  CZ  PHE A 237      48.438  -2.304  26.761  1.00 24.94           C
ATOM   1742  N   PHE A 238      48.376  -7.890  26.273  1.00 30.56           N
ATOM   1743  CA  PHE A 238      48.063  -8.288  27.651  1.00 36.56           C
ATOM   1744  C   PHE A 238      49.060  -9.275  28.239  1.00 37.80           C
ATOM   1745  O   PHE A 238      49.241  -9.323  29.459  1.00 36.55           O
ATOM   1746  CB  PHE A 238      46.622  -8.787  27.798  1.00 27.19           C
ATOM   1747  CG  PHE A 238      45.625  -7.690  27.702  1.00 27.30           C
ATOM   1748  CD1 PHE A 238      44.900  -7.491  26.540  1.00 26.86           C
ATOM   1749  CD2 PHE A 238      45.467  -6.803  28.749  1.00 30.72           C
ATOM   1750  CE1 PHE A 238      44.002  -6.447  26.444  1.00 26.60           C
ATOM   1751  CE2 PHE A 238      44.575  -5.741  28.659  1.00 24.06           C
ATOM   1752  CZ  PHE A 238      43.841  -5.569  27.514  1.00 26.32           C
ATOM   1753  N   LEU A 239      49.703 -10.054  27.376  1.00 33.07           N
ATOM   1754  CA  LEU A 239      50.805 -10.891  27.815  1.00 35.24           C
ATOM   1755  C   LEU A 239      51.963 -10.005  28.252  1.00 39.57           C
ATOM   1756  O   LEU A 239      52.465 -10.131  29.369  1.00 34.21           O
ATOM   1757  CB  LEU A 239      51.272 -11.834  26.704  1.00 40.81           C
ATOM   1758  CG  LEU A 239      50.408 -13.054  26.388  1.00 52.01           C
ATOM   1759  CD1 LEU A 239      51.221 -14.029  25.568  1.00 44.25           C
ATOM   1760  CD2 LEU A 239      49.910 -13.715  27.657  1.00 33.29           C
ATOM   1761  N   VAL A 240      52.384  -9.104  27.368  1.00 36.10           N
ATOM   1762  CA  VAL A 240      53.485  -8.202  27.682  1.00 45.33           C
ATOM   1763  C   VAL A 240      53.175  -7.425  28.959  1.00 45.16           C
ATOM   1764  O   VAL A 240      54.069  -7.089  29.740  1.00 46.70           O
ATOM   1765  CB  VAL A 240      53.779  -7.228  26.524  1.00 40.35           C
ATOM   1766  CG1 VAL A 240      54.577  -6.045  27.018  1.00 49.63           C
ATOM   1767  CG2 VAL A 240      54.538  -7.935  25.444  1.00 41.99           C
ATOM   1768  N   ASN A 241      51.893  -7.161  29.164  1.00 41.77           N
ATOM   1769  CA  ASN A 241      51.446  -6.405  30.314  1.00 47.48           C
ATOM   1770  C   ASN A 241      51.757  -7.116  31.623  1.00 47.73           C
ATOM   1771  O   ASN A 241      52.195  -6.499  32.598  1.00 51.84           O
ATOM   1772  CB  ASN A 241      49.948  -6.135  30.209  1.00 45.45           C
ATOM   1773  CG  ASN A 241      49.562  -4.820  30.829  1.00 48.72           C
ATOM   1774  ND2 ASN A 241      48.501  -4.830  31.622  1.00 53.36           N
ATOM   1775  OD1 ASN A 241      50.215  -3.803  30.607  1.00 47.15           O
ATOM   1776  N   ILE A 242      51.525  -8.418  31.654  1.00 48.61           N
ATOM   1777  CA  ILE A 242      51.771  -9.168  32.876  1.00 47.97           C
ATOM   1778  C   ILE A 242      53.261  -9.431  33.104  1.00 40.28           C
ATOM   1779  O   ILE A 242      53.765  -9.204  34.202  1.00 34.13           O
ATOM   1780  CB  ILE A 242      50.962 -10.454  32.908  1.00 42.97           C
ATOM   1781  CG1 ILE A 242      49.477 -10.106  32.891  1.00 40.46           C
ATOM   1782  CG2 ILE A 242      51.294 -11.248  34.159  1.00 55.35           C
ATOM   1783  CD1 ILE A 242      48.609 -11.279  32.578  1.00 49.83           C
ATOM   1784  N   VAL A 243      53.955  -9.885  32.060  1.00 40.81           N
ATOM   1785  CA  VAL A 243      55.402 -10.082  32.113  1.00 34.99           C
ATOM   1786  C   VAL A 243      56.073  -8.906  32.794  1.00 38.78           C
ATOM   1787  O   VAL A 243      56.842  -9.075  33.731  1.00 43.37           O
ATOM   1788  CB  VAL A 243      56.012 -10.266  30.706  1.00 33.00           C
ATOM   1789  CG1 VAL A 243      57.528 -10.163  30.770  1.00 35.18           C
ATOM   1790  CG2 VAL A 243      55.621 -11.603  30.132  1.00 23.17           C
ATOM   1791  N   ASN A 244      55.754  -7.714  32.315  1.00 35.01           N
ATOM   1792  CA  ASN A 244      56.278  -6.475  32.873  1.00 48.23           C
ATOM   1793  C   ASN A 244      56.119  -6.350  34.396  1.00 48.73           C
ATOM   1794  O   ASN A 244      56.996  -5.819  35.080  1.00 56.29           O
ATOM   1795  CB  ASN A 244      55.593  -5.294  32.179  1.00 49.83           C
ATOM   1796  CG  ASN A 244      56.574  -4.283  31.652  1.00 63.78           C
ATOM   1797  ND2 ASN A 244      56.118  -3.043  31.496  1.00 69.27           N
ATOM   1798  OD1 ASN A 244      57.731  -4.609  31.372  1.00 70.25           O
ATOM   1799  N   VAL A 245      54.995  -6.823  34.925  1.00 51.24           N
ATOM   1800  CA  VAL A 245      54.751  -6.755  36.366  1.00 55.73           C
ATOM   1801  C   VAL A 245      55.842  -7.503  37.148  1.00 59.57           C
ATOM   1802  O   VAL A 245      56.225  -7.096  38.246  1.00 51.63           O
ATOM   1803  CB  VAL A 245      53.345  -7.290  36.725  1.00 41.04           C
ATOM   1804  CG1 VAL A 245      53.116  -7.269  38.220  1.00 40.79           C
ATOM   1805  CG2 VAL A 245      52.290  -6.471  36.018  1.00 49.18           C
ATOM   1806  N   PHE A 246      56.352  -8.580  36.554  1.00 55.13           N
ATOM   1807  CA  PHE A 246      57.361  -9.432  37.183  1.00 60.46           C
ATOM   1808  C   PHE A 246      58.780  -8.880  37.025  1.00 65.57           C
ATOM   1809  O   PHE A 246      59.540  -8.805  37.989  1.00 79.21           O
ATOM   1810  CB  PHE A 246      57.286 -10.842  36.590  1.00 55.17           C
ATOM   1811  CG  PHE A 246      56.014 -11.564  36.906  1.00 60.21           C
ATOM   1812  CD1 PHE A 246      54.938 -10.892  37.473  1.00 76.63           C
ATOM   1813  CD2 PHE A 246      55.878 -12.913  36.617  1.00 91.40           C
ATOM   1814  CE1 PHE A 246      53.753 -11.553  37.766  1.00 73.23           C
ATOM   1815  CE2 PHE A 246      54.695 -13.584  36.905  1.00100.39           C
ATOM   1816  CZ  PHE A 246      53.632 -12.901  37.481  1.00 85.70           C
ATOM   1817  N   ASN A 247      59.127  -8.493  35.801  1.00 65.53           N
ATOM   1818  CA  ASN A 247      60.482  -8.071  35.470  1.00 70.08           C
ATOM   1819  C   ASN A 247      60.472  -6.849  34.566  1.00 76.89           C
ATOM   1820  O   ASN A 247      60.429  -6.988  33.342  1.00 78.69           O
ATOM   1821  CB  ASN A 247      61.210  -9.203  34.757  1.00 72.09           C
ATOM   1822  CG  ASN A 247      62.643  -8.876  34.494  1.00 66.29           C
ATOM   1823  ND2 ASN A 247      63.251  -9.593  33.565  1.00 79.13           N
ATOM   1824  OD1 ASN A 247      63.208  -7.988  35.126  1.00 72.94           O
ATOM   1825  N   ARG A 248      60.538  -5.661  35.169  1.00 90.66           N
ATOM   1826  CA  ARG A 248      60.221  -4.406  34.469  1.00 73.79           C
ATOM   1827  C   ARG A 248      61.012  -4.135  33.190  1.00 77.02           C
ATOM   1828  O   ARG A 248      60.488  -3.534  32.258  1.00 94.76           O
ATOM   1829  CB  ARG A 248      60.271  -3.189  35.418  1.00 74.24           C
ATOM   1830  CG  ARG A 248      59.082  -3.116  36.402  1.00 90.29           C
ATOM   1831  CD  ARG A 248      58.519  -1.691  36.586  1.00 96.90           C
ATOM   1832  NE  ARG A 248      57.255  -1.682  37.336  1.00108.14           N
ATOM   1833  CZ  ARG A 248      56.461  -0.619  37.486  1.00111.80           C
ATOM   1834  NH1 ARG A 248      56.779   0.549  36.939  1.00 94.09           N
ATOM   1835  NH2 ARG A 248      55.337  -0.722  38.188  1.00105.13           N
ATOM   1836  N   ASP A 249      62.255  -4.592  33.130  1.00 79.55           N
ATOM   1837  CA  ASP A 249      63.114  -4.265  31.990  1.00 86.86           C
ATOM   1838  C   ASP A 249      63.514  -5.487  31.174  1.00 78.09           C
ATOM   1839  O   ASP A 249      64.679  -5.651  30.821  1.00 85.26           O
ATOM   1840  CB  ASP A 249      64.368  -3.528  32.466  1.00 77.96           C
ATOM   1841  CG  ASP A 249      64.052  -2.421  33.455  1.00 99.01           C
ATOM   1842  OD1 ASP A 249      63.013  -1.744  33.273  1.00104.94           O
ATOM   1843  OD2 ASP A 249      64.838  -2.231  34.410  1.00 94.19           O
ATOM   1844  N   LEU A 250      62.547  -6.337  30.866  1.00 68.02           N
ATOM   1845  CA  LEU A 250      62.823  -7.542  30.100  1.00 69.60           C
ATOM   1846  C   LEU A 250      62.281  -7.447  28.674  1.00 87.41           C
ATOM   1847  O   LEU A 250      62.674  -8.218  27.794  1.00 89.59           O
ATOM   1848  CB  LEU A 250      62.201  -8.745  30.787  1.00 75.18           C
ATOM   1849  CG  LEU A 250      62.387 -10.021  29.982  1.00 72.36           C
ATOM   1850  CD1 LEU A 250      63.845 -10.450  30.076  1.00 78.37           C
ATOM   1851  CD2 LEU A 250      61.459 -11.102  30.489  1.00 73.20           C
ATOM   1852  N   VAL A 251      61.361  -6.509  28.455  1.00 85.78           N
ATOM   1853  CA  VAL A 251      60.818  -6.256  27.121  1.00 61.22           C
ATOM   1854  C   VAL A 251      60.722  -4.753  26.849  1.00 67.06           C
ATOM   1855  O   VAL A 251      60.221  -3.984  27.681  1.00 68.95           O
ATOM   1856  CB  VAL A 251      59.465  -6.971  26.906  1.00 75.07           C
ATOM   1857  CG1 VAL A 251      58.690  -6.356  25.739  1.00 62.34           C
ATOM   1858  CG2 VAL A 251      59.698  -8.462  26.676  1.00 80.40           C
ATOM   1859  N   PRO A 252      61.222  -4.334  25.677  1.00 57.52           N
ATOM   1860  CA  PRO A 252      61.480  -2.942  25.282  1.00 49.76           C
ATOM   1861  C   PRO A 252      60.237  -2.083  25.048  1.00 52.44           C
ATOM   1862  O   PRO A 252      59.371  -2.432  24.244  1.00 49.05           O
ATOM   1863  CB  PRO A 252      62.257  -3.104  23.974  1.00 42.98           C
ATOM   1864  CG  PRO A 252      61.794  -4.413  23.453  1.00 46.21           C
ATOM   1865  CD  PRO A 252      61.729  -5.272  24.664  1.00 52.56           C
ATOM   1866  N   ASP A 253      60.191  -0.949  25.743  1.00 54.55           N
ATOM   1867  CA  ASP A 253      59.122   0.043  25.630  1.00 57.67           C
ATOM   1868  C   ASP A 253      58.514   0.169  24.231  1.00 54.47           C
ATOM   1869  O   ASP A 253      57.301   0.301  24.084  1.00 51.02           O
ATOM   1870  CB  ASP A 253      59.628   1.426  26.081  1.00 63.40           C
ATOM   1871  CG  ASP A 253      59.498   1.651  27.591  1.00 97.75           C
ATOM   1872  OD1 ASP A 253      58.641   1.012  28.240  1.00 99.24           O
ATOM   1873  OD2 ASP A 253      60.250   2.492  28.130  1.00113.97           O
ATOM   1874  N   TRP A 254      59.353   0.154  23.204  1.00 54.12           N
ATOM   1875  CA  TRP A 254      58.867   0.403  21.850  1.00 53.56           C
ATOM   1876  C   TRP A 254      57.971  -0.732  21.353  1.00 49.05           C
ATOM   1877  O   TRP A 254      57.025  -0.487  20.608  1.00 51.70           O
ATOM   1878  CB  TRP A 254      60.025   0.660  20.883  1.00 44.83           C
ATOM   1879  CG  TRP A 254      60.895  -0.519  20.683  1.00 48.82           C
ATOM   1880  CD1 TRP A 254      62.076  -0.791  21.320  1.00 52.21           C
ATOM   1881  CD2 TRP A 254      60.663  -1.608  19.785  1.00 45.14           C
ATOM   1882  CE2 TRP A 254      61.744  -2.508  19.928  1.00 41.68           C
ATOM   1883  CE3 TRP A 254      59.643  -1.916  18.881  1.00 46.37           C
ATOM   1884  NE1 TRP A 254      62.592  -1.987  20.868  1.00 48.41           N
ATOM   1885  CZ2 TRP A 254      61.835  -3.687  19.200  1.00 39.31           C
ATOM   1886  CZ3 TRP A 254      59.736  -3.092  18.156  1.00 55.58           C
ATOM   1887  CH2 TRP A 254      60.827  -3.963  18.319  1.00 45.90           C
ATOM   1888  N   LEU A 255      58.264  -1.958  21.780  1.00 41.26           N
ATOM   1889  CA  LEU A 255      57.453  -3.118  21.431  1.00 43.98           C
ATOM   1890  C   LEU A 255      56.179  -3.140  22.276  1.00 44.91           C
ATOM   1891  O   LEU A 255      55.127  -3.627  21.858  1.00 36.97           O
ATOM   1892  CB  LEU A 255      58.242  -4.401  21.662  1.00 49.62           C
ATOM   1893  CG  LEU A 255      57.512  -5.718  21.411  1.00 43.91           C
ATOM   1894  CD1 LEU A 255      57.171  -5.872  19.946  1.00 40.35           C
ATOM   1895  CD2 LEU A 255      58.361  -6.877  21.886  1.00 59.13           C
ATOM   1896  N   PHE A 256      56.286  -2.607  23.480  1.00 43.47           N
ATOM   1897  CA  PHE A 256      55.110  -2.349  24.272  1.00 43.69           C
ATOM   1898  C   PHE A 256      54.171  -1.493  23.409  1.00 40.55           C
ATOM   1899  O   PHE A 256      53.004  -1.823  23.242  1.00 49.25           O
ATOM   1900  CB  PHE A 256      55.518  -1.632  25.562  1.00 50.38           C
ATOM   1901  CG  PHE A 256      54.527  -1.761  26.675  1.00 56.83           C
ATOM   1902  CD1 PHE A 256      54.647  -2.777  27.604  1.00 57.86           C
ATOM   1903  CD2 PHE A 256      53.477  -0.858  26.798  1.00 75.76           C
ATOM   1904  CE1 PHE A 256      53.731  -2.903  28.628  1.00 67.72           C
ATOM   1905  CE2 PHE A 256      52.554  -0.974  27.831  1.00 70.57           C
ATOM   1906  CZ  PHE A 256      52.680  -2.000  28.743  1.00 65.68           C
ATOM   1907  N   VAL A 257      54.697  -0.417  22.830  1.00 43.60           N
ATOM   1908  CA  VAL A 257      53.906   0.467  21.968  1.00 46.77           C
ATOM   1909  C   VAL A 257      53.430  -0.194  20.654  1.00 45.55           C
ATOM   1910  O   VAL A 257      52.251  -0.084  20.291  1.00 38.14           O
ATOM   1911  CB  VAL A 257      54.650   1.801  21.713  1.00 47.00           C
ATOM   1912  CG1 VAL A 257      54.085   2.531  20.503  1.00 42.47           C
ATOM   1913  CG2 VAL A 257      54.581   2.683  22.957  1.00 29.38           C
ATOM   1914  N   ALA A 258      54.336  -0.885  19.961  1.00 39.12           N
ATOM   1915  CA  ALA A 258      53.985  -1.674  18.774  1.00 36.23           C
ATOM   1916  C   ALA A 258      52.750  -2.558  18.971  1.00 39.44           C
ATOM   1917  O   ALA A 258      51.846  -2.568  18.132  1.00 30.05           O
ATOM   1918  CB  ALA A 258      55.157  -2.542  18.360  1.00 34.31           C
ATOM   1919  N   PHE A 259      52.729  -3.308  20.073  1.00 37.99           N
ATOM   1920  CA  PHE A 259      51.630  -4.222  20.387  1.00 28.51           C
ATOM   1921  C   PHE A 259      50.305  -3.513  20.708  1.00 32.11           C
ATOM   1922  O   PHE A 259      49.224  -3.975  20.329  1.00 26.46           O
ATOM   1923  CB  PHE A 259      52.028  -5.174  21.522  1.00 25.03           C
ATOM   1924  CG  PHE A 259      52.861  -6.351  21.068  1.00 35.50           C
ATOM   1925  CD1 PHE A 259      53.740  -6.979  21.938  1.00 35.03           C
ATOM   1926  CD2 PHE A 259      52.773  -6.817  19.760  1.00 34.76           C
ATOM   1927  CE1 PHE A 259      54.510  -8.063  21.522  1.00 39.21           C
ATOM   1928  CE2 PHE A 259      53.539  -7.899  19.330  1.00 38.89           C
ATOM   1929  CZ  PHE A 259      54.409  -8.527  20.214  1.00 42.36           C
ATOM   1930  N   ASN A 260      50.378  -2.386  21.403  1.00 28.21           N
ATOM   1931  CA  ASN A 260      49.164  -1.661  21.707  1.00 30.11           C
ATOM   1932  C   ASN A 260      48.528  -1.154  20.397  1.00 32.60           C
ATOM   1933  O   ASN A 260      47.306  -1.031  20.284  1.00 29.56           O
ATOM   1934  CB  ASN A 260      49.462  -0.537  22.704  1.00 28.39           C
ATOM   1935  CG  ASN A 260      48.205   0.096  23.293  1.00 32.27           C
ATOM   1936  ND2 ASN A 260      47.043  -0.257  22.755  1.00 40.12           N
ATOM   1937  OD1 ASN A 260      48.284   0.903  24.213  1.00 31.87           O
ATOM   1938  N   TRP A 261      49.363  -0.884  19.400  1.00 32.95           N
ATOM   1939  CA  TRP A 261      48.880  -0.419  18.096  1.00 29.53           C
ATOM   1940  C   TRP A 261      48.327  -1.558  17.243  1.00 29.38           C
ATOM   1941  O   TRP A 261      47.501  -1.343  16.351  1.00 24.14           O
ATOM   1942  CB  TRP A 261      49.957   0.387  17.344  1.00 30.05           C
ATOM   1943  CG  TRP A 261      49.957   1.817  17.749  1.00 29.42           C
ATOM   1944  CD1 TRP A 261      50.657   2.381  18.772  1.00 32.94           C
ATOM   1945  CD2 TRP A 261      49.179   2.865  17.173  1.00 34.13           C
ATOM   1946  CE2 TRP A 261      49.465   4.043  17.891  1.00 36.74           C
ATOM   1947  CE3 TRP A 261      48.260   2.924  16.128  1.00 29.70           C
ATOM   1948  NE1 TRP A 261      50.379   3.725  18.862  1.00 29.24           N
ATOM   1949  CZ2 TRP A 261      48.868   5.256  17.588  1.00 30.64           C
ATOM   1950  CZ3 TRP A 261      47.679   4.127  15.839  1.00 31.11           C
ATOM   1951  CH2 TRP A 261      47.986   5.275  16.562  1.00 31.52           C
ATOM   1952  N   LEU A 262      48.777  -2.774  17.533  1.00 27.25           N
ATOM   1953  CA  LEU A 262      48.187  -3.945  16.919  1.00 25.66           C
ATOM   1954  C   LEU A 262      46.775  -4.127  17.485  1.00 33.17           C
ATOM   1955  O   LEU A 262      45.850  -4.549  16.791  1.00 31.07           O
ATOM   1956  CB  LEU A 262      49.048  -5.171  17.181  1.00 20.80           C
ATOM   1957  CG  LEU A 262      48.451  -6.440  16.573  1.00 24.66           C
ATOM   1958  CD1 LEU A 262      48.314  -6.293  15.069  1.00 23.53           C
ATOM   1959  CD2 LEU A 262      49.307  -7.635  16.913  1.00 29.76           C
ATOM   1960  N   GLY A 263      46.616  -3.783  18.758  1.00 31.31           N
ATOM   1961  CA  GLY A 263      45.317  -3.808  19.386  1.00 26.54           C
ATOM   1962  C   GLY A 263      44.389  -2.793  18.755  1.00 29.28           C
ATOM   1963  O   GLY A 263      43.200  -3.083  18.529  1.00 29.82           O
ATOM   1964  N   TYR A 264      44.923  -1.600  18.489  1.00 23.72           N
ATOM   1965  CA  TYR A 264      44.127  -0.531  17.894  1.00 34.57           C
ATOM   1966  C   TYR A 264      43.677  -0.876  16.477  1.00 35.26           C
ATOM   1967  O   TYR A 264      42.549  -0.598  16.104  1.00 38.31           O
ATOM   1968  CB  TYR A 264      44.907   0.771  17.830  1.00 41.41           C
ATOM   1969  CG  TYR A 264      45.106   1.479  19.142  1.00 41.64           C
ATOM   1970  CD1 TYR A 264      46.197   2.333  19.325  1.00 35.26           C
ATOM   1971  CD2 TYR A 264      44.218   1.309  20.195  1.00 33.24           C
ATOM   1972  CE1 TYR A 264      46.392   2.986  20.503  1.00 35.39           C
ATOM   1973  CE2 TYR A 264      44.417   1.967  21.395  1.00 35.99           C
ATOM   1974  CZ  TYR A 264      45.507   2.797  21.536  1.00 37.48           C
ATOM   1975  OH  TYR A 264      45.738   3.456  22.704  1.00 40.64           O
ATOM   1976  N   ALA A 265      44.584  -1.457  15.694  1.00 39.72           N
ATOM   1977  CA  ALA A 265      44.318  -1.841  14.306  1.00 41.63           C
ATOM   1978  C   ALA A 265      43.160  -2.837  14.164  1.00 42.01           C
ATOM   1979  O   ALA A 265      42.426  -2.821  13.170  1.00 45.18           O
ATOM   1980  CB  ALA A 265      45.581  -2.408  13.660  1.00 28.51           C
ATOM   1981  N   ASN A 266      43.009  -3.713  15.148  1.00 31.41           N
ATOM   1982  CA  ASN A 266      41.889  -4.616  15.149  1.00 35.82           C
ATOM   1983  C   ASN A 266      40.608  -3.862  14.777  1.00 32.10           C
ATOM   1984  O   ASN A 266      39.782  -4.366  14.039  1.00 39.67           O
ATOM   1985  CB  ASN A 266      41.752  -5.268  16.526  1.00 47.87           C
ATOM   1986  CG  ASN A 266      40.618  -6.272  16.584  1.00 43.06           C
ATOM   1987  ND2 ASN A 266      39.478  -5.849  17.130  1.00 29.96           N
ATOM   1988  OD1 ASN A 266      40.763  -7.413  16.134  1.00 38.80           O
ATOM   1989  N   SER A 267      40.463  -2.644  15.274  1.00 24.38           N
ATOM   1990  CA  SER A 267      39.254  -1.866  15.061  1.00 31.13           C
ATOM   1991  C   SER A 267      38.908  -1.601  13.604  1.00 39.36           C
ATOM   1992  O   SER A 267      37.816  -1.120  13.301  1.00 41.78           O
ATOM   1993  CB  SER A 267      39.325  -0.533  15.798  1.00 33.83           C
ATOM   1994  OG  SER A 267      38.916  -0.683  17.135  1.00 36.21           O
ATOM   1995  N   ALA A 268      39.826  -1.913  12.700  1.00 44.38           N
ATOM   1996  CA  ALA A 268      39.558  -1.737  11.278  1.00 40.61           C
ATOM   1997  C   ALA A 268      39.388  -3.071  10.531  1.00 44.32           C
ATOM   1998  O   ALA A 268      38.989  -3.099   9.370  1.00 45.92           O
ATOM   1999  CB  ALA A 268      40.636  -0.894  10.645  1.00 36.58           C
ATOM   2000  N   MET A 269      39.671  -4.177  11.210  1.00 40.35           N
ATOM   2001  CA  MET A 269      39.581  -5.481  10.576  1.00 51.83           C
ATOM   2002  C   MET A 269      38.154  -6.020  10.447  1.00 51.08           C
ATOM   2003  O   MET A 269      37.869  -6.838   9.569  1.00 49.16           O
ATOM   2004  CB  MET A 269      40.476  -6.476  11.310  1.00 45.78           C
ATOM   2005  CG  MET A 269      41.934  -6.083  11.216  1.00 47.38           C
ATOM   2006  SD  MET A 269      42.976  -6.966  12.369  1.00 54.82           S
ATOM   2007  CE  MET A 269      44.573  -6.186  12.086  1.00 38.80           C
ATOM   2008  N   ASN A 270      37.260  -5.561  11.312  1.00 48.20           N
ATOM   2009  CA  ASN A 270      35.898  -6.080  11.316  1.00 53.63           C
ATOM   2010  C   ASN A 270      35.147  -5.832  10.028  1.00 52.57           C
ATOM   2011  O   ASN A 270      34.641  -6.779   9.421  1.00 48.37           O
ATOM   2012  CB  ASN A 270      35.093  -5.512  12.483  1.00 56.88           C
ATOM   2013  CG  ASN A 270      35.244  -6.323  13.718  1.00 57.12           C
ATOM   2014  ND2 ASN A 270      34.410  -6.040  14.709  1.00 62.18           N
ATOM   2015  OD1 ASN A 270      36.101  -7.212  13.791  1.00 36.82           O
ATOM   2016  N   PRO A 271      35.033  -4.551   9.625  1.00 53.20           N
ATOM   2017  CA  PRO A 271      34.310  -4.284   8.382  1.00 55.30           C
ATOM   2018  C   PRO A 271      34.938  -5.066   7.237  1.00 48.00           C
ATOM   2019  O   PRO A 271      34.208  -5.573   6.391  1.00 44.61           O
ATOM   2020  CB  PRO A 271      34.476  -2.774   8.201  1.00 41.87           C
ATOM   2021  CG  PRO A 271      34.598  -2.263   9.589  1.00 44.21           C
ATOM   2022  CD  PRO A 271      35.433  -3.301  10.295  1.00 49.94           C
ATOM   2023  N   ILE A 272      36.260  -5.194   7.236  1.00 43.93           N
ATOM   2024  CA  ILE A 272      36.934  -6.024   6.244  1.00 51.33           C
ATOM   2025  C   ILE A 272      36.451  -7.472   6.282  1.00 53.00           C
ATOM   2026  O   ILE A 272      36.049  -8.019   5.261  1.00 54.20           O
ATOM   2027  CB  ILE A 272      38.450  -6.021   6.435  1.00 53.97           C
ATOM   2028  CG1 ILE A 272      39.032  -4.680   5.991  1.00 58.02           C
ATOM   2029  CG2 ILE A 272      39.078  -7.183   5.661  1.00 36.33           C
ATOM   2030  CD1 ILE A 272      40.402  -4.403   6.566  1.00 62.97           C
ATOM   2031  N   ILE A 273      36.498  -8.090   7.459  1.00 48.19           N
ATOM   2032  CA  ILE A 273      36.056  -9.468   7.607  1.00 44.23           C
ATOM   2033  C   ILE A 273      34.596  -9.668   7.182  1.00 54.89           C
ATOM   2034  O   ILE A 273      34.246 -10.703   6.621  1.00 46.52           O
ATOM   2035  CB  ILE A 273      36.237  -9.962   9.050  1.00 48.07           C
ATOM   2036  CG1 ILE A 273      37.689  -9.841   9.483  1.00 42.57           C
ATOM   2037  CG2 ILE A 273      35.790 -11.414   9.191  1.00 49.47           C
ATOM   2038  CD1 ILE A 273      37.961 -10.467  10.827  1.00 42.57           C
ATOM   2039  N   TYR A 274      33.739  -8.686   7.446  1.00 59.55           N
ATOM   2040  CA  TYR A 274      32.329  -8.834   7.088  1.00 63.99           C
ATOM   2041  C   TYR A 274      32.129  -8.946   5.580  1.00 67.38           C
ATOM   2042  O   TYR A 274      31.026  -9.224   5.118  1.00 62.07           O
ATOM   2043  CB  TYR A 274      31.471  -7.689   7.634  1.00 52.31           C
ATOM   2044  CG  TYR A 274      31.406  -7.622   9.137  1.00 59.85           C
ATOM   2045  CD1 TYR A 274      31.328  -6.395   9.784  1.00 56.36           C
ATOM   2046  CD2 TYR A 274      31.437  -8.781   9.916  1.00 57.73           C
ATOM   2047  CE1 TYR A 274      31.271  -6.314  11.154  1.00 53.73           C
ATOM   2048  CE2 TYR A 274      31.385  -8.710  11.301  1.00 51.47           C
ATOM   2049  CZ  TYR A 274      31.303  -7.468  11.914  1.00 52.71           C
ATOM   2050  OH  TYR A 274      31.249  -7.352  13.286  1.00 46.54           O
ATOM   2051  N   CYS A 275      33.196  -8.725   4.817  1.00 68.91           N
ATOM   2052  CA  CYS A 275      33.139  -8.827   3.357  1.00 76.92           C
ATOM   2053  C   CYS A 275      32.977 -10.267   2.867  1.00 77.08           C
ATOM   2054  O   CYS A 275      32.839 -10.512   1.666  1.00 80.16           O
ATOM   2055  CB  CYS A 275      34.388  -8.215   2.721  1.00 65.33           C
ATOM   2056  SG  CYS A 275      34.468  -6.436   2.861  1.00 59.72           S
ATOM   2057  N   ARG A 276      33.003 -11.217   3.794  1.00 63.20           N
ATOM   2058  CA  ARG A 276      32.764 -12.606   3.446  1.00 70.22           C
ATOM   2059  C   ARG A 276      31.318 -12.816   3.031  1.00 80.23           C
ATOM   2060  O   ARG A 276      31.014 -13.708   2.245  1.00 95.83           O
ATOM   2061  CB  ARG A 276      33.094 -13.514   4.625  1.00 70.88           C
ATOM   2062  CG  ARG A 276      34.560 -13.876   4.739  1.00 72.22           C
ATOM   2063  CD  ARG A 276      34.811 -14.507   6.073  1.00 61.28           C
ATOM   2064  NE  ARG A 276      33.668 -15.326   6.464  1.00 63.31           N
ATOM   2065  CZ  ARG A 276      33.620 -16.648   6.331  1.00 75.51           C
ATOM   2066  NH1 ARG A 276      34.656 -17.303   5.815  1.00 79.84           N
ATOM   2067  NH2 ARG A 276      32.538 -17.316   6.715  1.00 68.32           N
ATOM   2068  N   SER A 277      30.430 -11.983   3.561  1.00 83.21           N
ATOM   2069  CA  SER A 277      29.005 -12.158   3.333  1.00 87.77           C
ATOM   2070  C   SER A 277      28.571 -11.548   2.021  1.00 89.97           C
ATOM   2071  O   SER A 277      29.014 -10.458   1.656  1.00 73.21           O
ATOM   2072  CB  SER A 277      28.183 -11.557   4.479  1.00 91.21           C
ATOM   2073  OG  SER A 277      26.811 -11.898   4.359  1.00 90.00           O
ATOM   2074  N   PRO A 278      27.709 -12.283   1.306  1.00107.69           N
ATOM   2075  CA  PRO A 278      26.913 -11.816   0.171  1.00109.58           C
ATOM   2076  C   PRO A 278      26.046 -10.651   0.635  1.00111.22           C
ATOM   2077  O   PRO A 278      26.148  -9.560   0.073  1.00100.05           O
ATOM   2078  CB  PRO A 278      26.038 -13.031  -0.159  1.00113.26           C
ATOM   2079  CG  PRO A 278      26.799 -14.204   0.369  1.00108.14           C
ATOM   2080  CD  PRO A 278      27.465 -13.705   1.609  1.00103.00           C
ATOM   2081  N   ASP A 279      25.218 -10.893   1.655  1.00110.27           N
ATOM   2082  CA  ASP A 279      24.433  -9.843   2.307  1.00110.25           C
ATOM   2083  C   ASP A 279      25.233  -8.574   2.546  1.00112.28           C
ATOM   2084  O   ASP A 279      24.915  -7.516   2.002  1.00112.65           O
ATOM   2085  CB  ASP A 279      23.882 -10.329   3.648  1.00113.45           C
ATOM   2086  CG  ASP A 279      22.374 -10.404   3.661  1.00131.21           C
ATOM   2087  OD1 ASP A 279      21.781 -10.479   2.566  1.00137.56           O
ATOM   2088  OD2 ASP A 279      21.781 -10.378   4.760  1.00139.53           O
ATOM   2089  N   PHE A 280      26.262  -8.684   3.381  1.00109.13           N
ATOM   2090  CA  PHE A 280      27.116  -7.542   3.677  1.00106.90           C
ATOM   2091  C   PHE A 280      27.847  -7.040   2.422  1.00115.13           C
ATOM   2092  O   PHE A 280      28.202  -5.866   2.339  1.00114.26           O
ATOM   2093  CB  PHE A 280      28.112  -7.871   4.799  1.00103.24           C
ATOM   2094  CG  PHE A 280      27.522  -7.799   6.193  1.00 98.26           C
ATOM   2095  CD1 PHE A 280      27.877  -8.736   7.161  1.00 90.11           C
ATOM   2096  CD2 PHE A 280      26.626  -6.797   6.538  1.00 82.07           C
ATOM   2097  CE1 PHE A 280      27.354  -8.675   8.442  1.00 65.44           C
ATOM   2098  CE2 PHE A 280      26.099  -6.731   7.813  1.00 83.99           C
ATOM   2099  CZ  PHE A 280      26.467  -7.674   8.769  1.00 80.35           C
ATOM   2100  N   ARG A 281      28.051  -7.918   1.441  1.00115.53           N
ATOM   2101  CA  ARG A 281      28.702  -7.529   0.188  1.00109.18           C
ATOM   2102  C   ARG A 281      27.768  -6.726  -0.721  1.00106.38           C
ATOM   2103  O   ARG A 281      28.204  -5.797  -1.392  1.00113.34           O
ATOM   2104  CB  ARG A 281      29.224  -8.760  -0.549  1.00 97.69           C
ATOM   2105  CG  ARG A 281      30.480  -8.523  -1.365  1.00101.97           C
ATOM   2106  CD  ARG A 281      31.136  -9.854  -1.659  1.00 88.77           C
ATOM   2107  NE  ARG A 281      30.124 -10.895  -1.800  1.00 91.79           N
ATOM   2108  CZ  ARG A 281      30.257 -12.134  -1.337  1.00102.99           C
ATOM   2109  NH1 ARG A 281      31.368 -12.488  -0.699  1.00 89.04           N
ATOM   2110  NH2 ARG A 281      29.279 -13.015  -1.505  1.00 94.16           N
ATOM   2111  N   LYS A 282      26.486  -7.087  -0.732  1.00100.63           N
ATOM   2112  CA  LYS A 282      25.482  -6.378  -1.529  1.00103.03           C
ATOM   2113  C   LYS A 282      24.968  -5.119  -0.825  1.00117.82           C
ATOM   2114  O   LYS A 282      24.370  -4.250  -1.461  1.00120.35           O
ATOM   2115  CB  LYS A 282      24.295  -7.291  -1.846  1.00111.36           C
ATOM   2116  CG  LYS A 282      24.658  -8.669  -2.381  1.00111.78           C
ATOM   2117  CD  LYS A 282      23.558  -9.676  -2.040  1.00108.58           C
ATOM   2118  CE  LYS A 282      23.815 -11.043  -2.661  1.00100.14           C
ATOM   2119  NZ  LYS A 282      22.642 -11.950  -2.498  1.00 94.42           N
ATOM   2120  N   ALA A 283      25.186  -5.032   0.487  1.00119.03           N
ATOM   2121  CA  ALA A 283      24.812  -3.841   1.256  1.00119.00           C
ATOM   2122  C   ALA A 283      25.970  -2.831   1.353  1.00126.16           C
ATOM   2123  O   ALA A 283      25.747  -1.630   1.554  1.00113.40           O
ATOM   2124  CB  ALA A 283      24.305  -4.228   2.654  1.00 78.03           C
ATOM   2125  N   PHE A 284      27.203  -3.327   1.208  1.00123.75           N
ATOM   2126  CA  PHE A 284      28.402  -2.483   1.219  1.00121.06           C
ATOM   2127  C   PHE A 284      28.500  -1.656  -0.068  1.00121.59           C
ATOM   2128  O   PHE A 284      29.097  -0.575  -0.088  1.00103.58           O
ATOM   2129  CB  PHE A 284      29.683  -3.330   1.390  1.00115.61           C
ATOM   2130  CG  PHE A 284      29.961  -3.770   2.818  1.00123.71           C
ATOM   2131  CD1 PHE A 284      29.485  -3.036   3.904  1.00116.86           C
ATOM   2132  CD2 PHE A 284      30.730  -4.905   3.071  1.00109.37           C
ATOM   2133  CE1 PHE A 284      29.745  -3.440   5.214  1.00 90.01           C
ATOM   2134  CE2 PHE A 284      30.995  -5.311   4.374  1.00 89.28           C
ATOM   2135  CZ  PHE A 284      30.500  -4.575   5.445  1.00 82.13           C
ATOM   2136  N   LYS A 285      27.905  -2.179  -1.138  1.00125.25           N
ATOM   2137  CA  LYS A 285      27.998  -1.571  -2.463  1.00124.86           C
ATOM   2138  C   LYS A 285      26.781  -0.704  -2.807  1.00122.99           C
ATOM   2139  O   LYS A 285      26.798   0.021  -3.798  1.00125.37           O
ATOM   2140  CB  LYS A 285      28.201  -2.657  -3.528  1.00115.29           C
ATOM   2141  CG  LYS A 285      29.376  -3.592  -3.246  1.00107.53           C
ATOM   2142  CD  LYS A 285      29.257  -4.883  -4.042  1.00114.37           C
ATOM   2143  CE  LYS A 285      30.259  -5.933  -3.565  1.00123.14           C
ATOM   2144  NZ  LYS A 285      30.047  -7.262  -4.226  1.00 97.34           N
ATOM   2145  N   ARG A 286      25.734  -0.776  -1.991  1.00125.09           N
ATOM   2146  CA  ARG A 286      24.553   0.067  -2.185  1.00125.49           C
ATOM   2147  C   ARG A 286      24.773   1.485  -1.649  1.00129.10           C
ATOM   2148  O   ARG A 286      24.228   2.457  -2.185  1.00121.87           O
ATOM   2149  CB  ARG A 286      23.333  -0.551  -1.500  1.00123.94           C
ATOM   2150  CG  ARG A 286      22.804  -1.801  -2.164  1.00134.17           C
ATOM   2151  CD  ARG A 286      21.639  -2.372  -1.375  1.00140.00           C
ATOM   2152  NE  ARG A 286      21.004  -3.483  -2.075  1.00142.91           N
ATOM   2153  CZ  ARG A 286      19.828  -4.003  -1.738  1.00156.16           C
ATOM   2154  NH1 ARG A 286      19.150  -3.513  -0.708  1.00154.57           N
ATOM   2155  NH2 ARG A 286      19.326  -5.015  -2.436  1.00164.85           N
ATOM   2156  N   LEU A 287      25.566   1.587  -0.585  1.00128.51           N
ATOM   2157  CA  LEU A 287      25.836   2.863   0.081  1.00124.75           C
ATOM   2158  C   LEU A 287      27.061   3.566  -0.527  1.00127.03           C
ATOM   2159  O   LEU A 287      27.112   4.798  -0.589  1.00116.63           O
ATOM   2160  CB  LEU A 287      26.016   2.649   1.593  1.00111.61           C
ATOM   2161  CG  LEU A 287      24.912   1.881   2.342  1.00 98.05           C
ATOM   2162  CD1 LEU A 287      25.490   0.814   3.267  1.00 83.24           C
ATOM   2163  CD2 LEU A 287      23.987   2.815   3.107  1.00 63.99           C
ATOM   2164  N   LEU A 288      28.039   2.777  -0.974  1.00128.31           N
ATOM   2165  CA  LEU A 288      29.182   3.300  -1.732  1.00133.71           C
ATOM   2166  C   LEU A 288      28.786   3.607  -3.191  1.00142.37           C
ATOM   2167  O   LEU A 288      29.621   4.039  -3.991  1.00135.76           O
ATOM   2168  CB  LEU A 288      30.371   2.320  -1.690  1.00129.09           C
ATOM   2169  CG  LEU A 288      31.153   2.097  -0.382  1.00111.26           C
ATOM   2170  CD1 LEU A 288      31.765   0.694  -0.320  1.00 94.94           C
ATOM   2171  CD2 LEU A 288      32.229   3.164  -0.169  1.00 85.91           C
ATOM   2172  N   ALA A 289      27.513   3.369  -3.519  1.00143.81           N
ATOM   2173  CA  ALA A 289      26.929   3.669  -4.838  1.00129.64           C
ATOM   2174  C   ALA A 289      27.598   2.970  -6.035  1.00143.78           C
ATOM   2175  O   ALA A 289      28.535   3.509  -6.628  1.00142.29           O
ATOM   2176  CB  ALA A 289      26.867   5.181  -5.064  1.00121.56           C
TER    2177      ALA A 289 
HETATM 2178  C1  LG1 X   1      45.302  -0.266  25.966  1.00 20.00           C
HETATM 2179  N1  LG1 X   1      47.835  -2.313  33.438  1.00 20.00           N
HETATM 2180  O1  LG1 X   1      44.817   0.111  24.704  1.00 20.00           O
HETATM 2181  C2  LG1 X   1      45.802   0.952  26.757  1.00 20.00           C
HETATM 2182  N2  LG1 X   1      46.697   1.775  25.942  1.00 20.00           N
HETATM 2183  O2  LG1 X   1      44.759  -1.603  27.825  1.00 20.00           O
HETATM 2184  C3  LG1 X   1      47.365   2.768  26.801  1.00 20.00           C
HETATM 2185  N3  LG1 X   1      44.640  -2.895  32.184  1.00 20.00           N
HETATM 2186  C4  LG1 X   1      48.439   2.036  27.641  1.00 20.00           C
HETATM 2187  C5  LG1 X   1      46.345   3.457  27.762  1.00 20.00           C
HETATM 2188  C6  LG1 X   1      44.151  -0.880  26.762  1.00 20.00           C
HETATM 2189  C7  LG1 X   1      44.009  -2.078  28.838  1.00 20.00           C
HETATM 2190  C8  LG1 X   1      42.681  -2.403  28.612  1.00 20.00           C
HETATM 2191  C9  LG1 X   1      41.926  -2.939  29.650  1.00 20.00           C
HETATM 2192  C10 LG1 X   1      42.494  -3.152  30.904  1.00 20.00           C
HETATM 2193  C11 LG1 X   1      43.832  -2.821  31.122  1.00 20.00           C
HETATM 2194  C12 LG1 X   1      44.583  -2.275  30.082  1.00 20.00           C
HETATM 2195  C13 LG1 X   1      45.825  -2.417  31.806  1.00 20.00           C
HETATM 2196  C14 LG1 X   1      45.812  -2.040  30.517  1.00 20.00           C
HETATM 2197  C15 LG1 X   1      46.987  -2.359  32.666  1.00 20.00           C
HETATM 2198  C16 LG1 X   1      48.001   3.827  25.865  1.00 20.00           C
HETATM 2199  H1  LG1 X   1      45.549   0.495  24.215  1.00 20.00           H
HETATM 2200  H2  LG1 X   1      46.124  -0.969  25.821  1.00 20.00           H
HETATM 2201  H3  LG1 X   1      46.341   0.606  27.639  1.00 20.00           H
HETATM 2202  H4  LG1 X   1      44.946   1.553  27.065  1.00 20.00           H
HETATM 2203  H5  LG1 X   1      46.162   2.251  25.229  1.00 20.00           H
HETATM 2204  H6  LG1 X   1      47.392   1.187  25.503  1.00 20.00           H
HETATM 2205  H7  LG1 X   1      47.958   1.301  28.286  1.00 20.00           H
HETATM 2206  H8  LG1 X   1      48.977   2.760  28.253  1.00 20.00           H
HETATM 2207  H9  LG1 X   1      49.140   1.532  26.975  1.00 20.00           H
HETATM 2208  H10 LG1 X   1      45.901   2.708  28.417  1.00 20.00           H
HETATM 2209  H11 LG1 X   1      45.561   3.938  27.176  1.00 20.00           H
HETATM 2210  H12 LG1 X   1      46.861   4.206  28.363  1.00 20.00           H
HETATM 2211  H13 LG1 X   1      43.568  -1.552  26.131  1.00 20.00           H
HETATM 2212  H14 LG1 X   1      43.502  -0.098  27.157  1.00 20.00           H
HETATM 2213  H15 LG1 X   1      42.237  -2.243  27.640  1.00 20.00           H
HETATM 2214  H16 LG1 X   1      40.889  -3.191  29.482  1.00 20.00           H
HETATM 2215  H17 LG1 X   1      41.900  -3.571  31.704  1.00 20.00           H
HETATM 2216  H18 LG1 X   1      44.399  -3.245  33.099  1.00 20.00           H
HETATM 2217  H19 LG1 X   1      46.635  -1.629  29.951  1.00 20.00           H
HETATM 2218  H20 LG1 X   1      48.713   3.340  25.197  1.00 20.00           H
HETATM 2219  H21 LG1 X   1      48.519   4.576  26.463  1.00 20.00           H
HETATM 2220  H22 LG1 X   1      47.220   4.308  25.276  1.00 20.00           H
CONECT 2178 2180 2181 2188 2200
CONECT 2179 2197
CONECT 2179 2197
CONECT 2179 2197
CONECT 2180 2178 2199
CONECT 2181 2178 2182 2201 2202
CONECT 2182 2181 2184 2203 2204
CONECT 2183 2188 2189
CONECT 2184 2182 2186 2187 2198
CONECT 2185 2193
CONECT 2185 2193
CONECT 2185 2193
CONECT 2185 2193
CONECT 2185 2195
CONECT 2185 2195
CONECT 2185 2195
CONECT 2185 2195
CONECT 2185 2216
CONECT 2186 2184 2205 2206 2207
CONECT 2187 2184 2208 2209 2210
CONECT 2188 2178 2183 2211 2212
CONECT 2189 2183
CONECT 2189 2190
CONECT 2189 2190
CONECT 2189 2190
CONECT 2189 2190
CONECT 2189 2194
CONECT 2189 2194
CONECT 2189 2194
CONECT 2189 2194
CONECT 2190 2189
CONECT 2190 2189
CONECT 2190 2189
CONECT 2190 2189
CONECT 2190 2191
CONECT 2190 2191
CONECT 2190 2191
CONECT 2190 2191
CONECT 2190 2213
CONECT 2191 2190
CONECT 2191 2190
CONECT 2191 2190
CONECT 2191 2190
CONECT 2191 2192
CONECT 2191 2192
CONECT 2191 2192
CONECT 2191 2192
CONECT 2191 2214
CONECT 2192 2191
CONECT 2192 2191
CONECT 2192 2191
CONECT 2192 2191
CONECT 2192 2193
CONECT 2192 2193
CONECT 2192 2193
CONECT 2192 2193
CONECT 2192 2215
CONECT 2193 2185
CONECT 2193 2185
CONECT 2193 2185
CONECT 2193 2185
CONECT 2193 2192
CONECT 2193 2192
CONECT 2193 2192
CONECT 2193 2192
CONECT 2193 2194
CONECT 2193 2194
CONECT 2193 2194
CONECT 2193 2194
CONECT 2194 2189
CONECT 2194 2189
CONECT 2194 2189
CONECT 2194 2189
CONECT 2194 2193
CONECT 2194 2193
CONECT 2194 2193
CONECT 2194 2193
CONECT 2194 2196
CONECT 2194 2196
CONECT 2194 2196
CONECT 2194 2196
CONECT 2195 2185
CONECT 2195 2185
CONECT 2195 2185
CONECT 2195 2185
CONECT 2195 2196
CONECT 2195 2196
CONECT 2195 2196
CONECT 2195 2196
CONECT 2195 2197
CONECT 2196 2194
CONECT 2196 2194
CONECT 2196 2194
CONECT 2196 2194
CONECT 2196 2195
CONECT 2196 2195
CONECT 2196 2195
CONECT 2196 2195
CONECT 2196 2217
CONECT 2197 2179
CONECT 2197 2179
CONECT 2197 2179
CONECT 2197 2195
CONECT 2198 2184 2218 2219 2220
CONECT 2199 2180
CONECT 2200 2178
CONECT 2201 2181
CONECT 2202 2181
CONECT 2203 2182
CONECT 2204 2182
CONECT 2205 2186
CONECT 2206 2186
CONECT 2207 2186
CONECT 2208 2187
CONECT 2209 2187
CONECT 2210 2187
CONECT 2211 2188
CONECT 2212 2188
CONECT 2213 2190
CONECT 2214 2191
CONECT 2215 2192
CONECT 2216 2185
CONECT 2217 2196
CONECT 2218 2198
CONECT 2219 2198
CONECT 2220 2198
END
