# Supplementary material for: Assessment and Challenges of Ligand Docking into Comparative Models of G-Protein Coupled Receptors
Source: PLoS One. 2013 Jul 2;8(7):e67302. doi: 10.1371/journal.pone.0067302 (PMC3699586; doi:10.1371/journal.pone.0067302)
Supplement: File S2 — Files for protocol capture. The input files necessary to carry out the steps outlined in the protocol capture in File S1 as well as the output files relating to the results found in the manuscript are provided in this attachment. (ZIP) [file pone.0067302.s015.zip › FileS2_GPCR_model_dock/rosetta_inputs/3emlA_clean.pdb]

ATOM      1  N   ILE A   1      66.898   6.732   8.381  1.00115.32           N  
ATOM      2  CA  ILE A   1      65.756   7.497   8.870  1.00116.02           C  
ATOM      3  C   ILE A   1      65.344   7.054  10.271  1.00113.18           C  
ATOM      4  O   ILE A   1      65.398   5.869  10.599  1.00111.11           O  
ATOM      5  CB  ILE A   1      64.548   7.383   7.920  1.00122.12           C  
ATOM      6  CG1 ILE A   1      64.203   5.913   7.670  1.00127.32           C  
ATOM      7  CG2 ILE A   1      64.834   8.094   6.606  1.00119.11           C  
ATOM      8  CD1 ILE A   1      63.036   5.709   6.725  1.00127.54           C  
ATOM      9  N   MET A   2      64.934   8.016  11.091  1.00114.09           N  
ATOM     10  CA  MET A   2      64.535   7.744  12.468  1.00113.72           C  
ATOM     11  C   MET A   2      63.076   7.312  12.560  1.00111.28           C  
ATOM     12  O   MET A   2      62.268   7.629  11.687  1.00111.47           O  
ATOM     13  CB  MET A   2      64.767   8.979  13.343  1.00114.23           C  
ATOM     14  CG  MET A   2      66.230   9.287  13.614  1.00114.99           C  
ATOM     15  SD  MET A   2      66.962   8.174  14.828  1.00176.57           S  
ATOM     16  CE  MET A   2      65.996   8.578  16.282  1.00112.29           C  
ATOM     17  N   GLY A   3      62.744   6.591  13.626  1.00108.62           N  
ATOM     18  CA  GLY A   3      61.384   6.141  13.852  1.00113.00           C  
ATOM     19  C   GLY A   3      60.487   7.257  14.356  1.00120.15           C  
ATOM     20  O   GLY A   3      59.283   7.068  14.529  1.00122.73           O  
ATOM     21  N   SER A   4      61.078   8.424  14.594  1.00121.00           N  
ATOM     22  CA  SER A   4      60.327   9.583  15.065  1.00112.22           C  
ATOM     23  C   SER A   4      60.366  10.715  14.044  1.00107.46           C  
ATOM     24  O   SER A   4      59.427  11.506  13.949  1.00111.51           O  
ATOM     25  CB  SER A   4      60.871  10.067  16.412  1.00103.57           C  
ATOM     26  OG  SER A   4      62.209  10.518  16.293  1.00100.88           O  
ATOM     27  N   SER A   5      61.454  10.788  13.282  1.00 98.15           N  
ATOM     28  CA  SER A   5      61.581  11.791  12.233  1.00 92.91           C  
ATOM     29  C   SER A   5      60.484  11.610  11.192  1.00 87.40           C  
ATOM     30  O   SER A   5      60.159  12.534  10.447  1.00 82.75           O  
ATOM     31  CB  SER A   5      62.959  11.715  11.574  1.00 90.04           C  
ATOM     32  OG  SER A   5      63.984  12.033  12.500  1.00 91.37           O  
ATOM     33  N   VAL A   6      59.918  10.407  11.146  1.00 83.91           N  
ATOM     34  CA  VAL A   6      58.777  10.129  10.286  1.00 78.45           C  
ATOM     35  C   VAL A   6      57.512  10.678  10.931  1.00 68.73           C  
ATOM     36  O   VAL A   6      56.713  11.356  10.282  1.00 65.71           O  
ATOM     37  CB  VAL A   6      58.603   8.619  10.045  1.00 79.64           C  
ATOM     38  CG1 VAL A   6      57.298   8.345   9.309  1.00 79.22           C  
ATOM     39  CG2 VAL A   6      59.788   8.065   9.270  1.00 77.55           C  
ATOM     40  N   TYR A   7      57.341  10.379  12.215  1.00 60.14           N  
ATOM     41  CA  TYR A   7      56.202  10.873  12.977  1.00 61.91           C  
ATOM     42  C   TYR A   7      56.088  12.390  12.875  1.00 67.50           C  
ATOM     43  O   TYR A   7      54.998  12.930  12.682  1.00 68.07           O  
ATOM     44  CB  TYR A   7      56.321  10.459  14.446  1.00 58.73           C  
ATOM     45  CG  TYR A   7      55.357  11.182  15.358  1.00 65.03           C  
ATOM     46  CD1 TYR A   7      54.009  10.853  15.376  1.00 68.96           C  
ATOM     47  CD2 TYR A   7      55.795  12.198  16.200  1.00 66.40           C  
ATOM     48  CE1 TYR A   7      53.125  11.511  16.206  1.00 74.95           C  
ATOM     49  CE2 TYR A   7      54.916  12.865  17.034  1.00 65.41           C  
ATOM     50  CZ  TYR A   7      53.581  12.518  17.034  1.00 75.65           C  
ATOM     51  OH  TYR A   7      52.701  13.177  17.862  1.00 74.15           O  
ATOM     52  N   ILE A   8      57.222  13.070  12.999  1.00 68.00           N  
ATOM     53  CA  ILE A   8      57.253  14.528  12.963  1.00 63.94           C  
ATOM     54  C   ILE A   8      56.975  15.077  11.564  1.00 62.03           C  
ATOM     55  O   ILE A   8      56.263  16.068  11.412  1.00 68.15           O  
ATOM     56  CB  ILE A   8      58.600  15.069  13.476  1.00 63.47           C  
ATOM     57  CG1 ILE A   8      58.826  14.628  14.922  1.00 66.00           C  
ATOM     58  CG2 ILE A   8      58.644  16.583  13.368  1.00 65.06           C  
ATOM     59  CD1 ILE A   8      60.162  15.049  15.491  1.00 68.16           C  
ATOM     60  N   THR A   9      57.537  14.434  10.546  1.00 61.30           N  
ATOM     61  CA  THR A   9      57.307  14.850   9.168  1.00 64.10           C  
ATOM     62  C   THR A   9      55.837  14.689   8.792  1.00 61.59           C  
ATOM     63  O   THR A   9      55.193  15.635   8.341  1.00 54.04           O  
ATOM     64  CB  THR A   9      58.169  14.045   8.175  1.00 67.09           C  
ATOM     65  CG2 THR A   9      57.913  14.511   6.747  1.00 53.89           C  
ATOM     66  OG1 THR A   9      59.556  14.221   8.487  1.00 68.70           O  
ATOM     67  N   VAL A  10      55.319  13.480   8.988  1.00 65.58           N  
ATOM     68  CA  VAL A  10      53.931  13.162   8.668  1.00 63.91           C  
ATOM     69  C   VAL A  10      52.969  14.175   9.274  1.00 67.80           C  
ATOM     70  O   VAL A  10      52.065  14.670   8.600  1.00 71.79           O  
ATOM     71  CB  VAL A  10      53.550  11.755   9.175  1.00 61.21           C  
ATOM     72  CG1 VAL A  10      52.048  11.534   9.059  1.00 53.70           C  
ATOM     73  CG2 VAL A  10      54.312  10.686   8.406  1.00 67.26           C  
ATOM     74  N   GLU A  11      53.174  14.484  10.549  1.00 66.46           N  
ATOM     75  CA  GLU A  11      52.258  15.352  11.280  1.00 69.25           C  
ATOM     76  C   GLU A  11      52.394  16.819  10.874  1.00 68.66           C  
ATOM     77  O   GLU A  11      51.436  17.586  10.968  1.00 66.95           O  
ATOM     78  CB  GLU A  11      52.464  15.185  12.784  1.00 69.29           C  
ATOM     79  CG  GLU A  11      51.212  15.424  13.598  1.00 76.14           C  
ATOM     80  CD  GLU A  11      51.228  14.651  14.893  1.00 74.21           C  
ATOM     81  OE1 GLU A  11      51.909  13.610  14.940  1.00 78.41           O  
ATOM     82  OE2 GLU A  11      50.563  15.079  15.859  1.00 78.21           O1-
ATOM     83  N   LEU A  12      53.584  17.203  10.424  1.00 67.94           N  
ATOM     84  CA  LEU A  12      53.790  18.540   9.881  1.00 64.86           C  
ATOM     85  C   LEU A  12      53.089  18.673   8.536  1.00 63.34           C  
ATOM     86  O   LEU A  12      52.541  19.727   8.212  1.00 67.04           O  
ATOM     87  CB  LEU A  12      55.280  18.849   9.738  1.00 66.60           C  
ATOM     88  CG  LEU A  12      55.929  19.598  10.904  1.00 68.43           C  
ATOM     89  CD1 LEU A  12      55.534  18.971  12.223  1.00 76.17           C  
ATOM     90  CD2 LEU A  12      57.441  19.624  10.756  1.00 66.48           C  
ATOM     91  N   ALA A  13      53.113  17.598   7.753  1.00 54.24           N  
ATOM     92  CA  ALA A  13      52.420  17.574   6.472  1.00 54.16           C  
ATOM     93  C   ALA A  13      50.918  17.692   6.696  1.00 53.26           C  
ATOM     94  O   ALA A  13      50.232  18.448   6.007  1.00 57.84           O  
ATOM     95  CB  ALA A  13      52.749  16.299   5.714  1.00 56.06           C  
ATOM     96  N   ILE A  14      50.417  16.941   7.669  1.00 52.04           N  
ATOM     97  CA  ILE A  14      49.009  16.993   8.038  1.00 53.28           C  
ATOM     98  C   ILE A  14      48.602  18.405   8.449  1.00 53.42           C  
ATOM     99  O   ILE A  14      47.515  18.873   8.108  1.00 53.32           O  
ATOM    100  CB  ILE A  14      48.698  16.016   9.185  1.00 51.70           C  
ATOM    101  CG1 ILE A  14      48.826  14.572   8.695  1.00 56.16           C  
ATOM    102  CG2 ILE A  14      47.310  16.276   9.751  1.00 48.96           C  
ATOM    103  CD1 ILE A  14      48.826  13.542   9.805  1.00 61.38           C  
ATOM    104  N   ALA A  15      49.484  19.081   9.179  1.00 48.45           N  
ATOM    105  CA  ALA A  15      49.219  20.439   9.644  1.00 53.75           C  
ATOM    106  C   ALA A  15      49.061  21.418   8.482  1.00 63.57           C  
ATOM    107  O   ALA A  15      48.159  22.256   8.484  1.00 69.25           O  
ATOM    108  CB  ALA A  15      50.326  20.902  10.586  1.00 49.57           C  
ATOM    109  N   VAL A  16      49.940  21.310   7.491  1.00 60.60           N  
ATOM    110  CA  VAL A  16      49.907  22.201   6.337  1.00 58.67           C  
ATOM    111  C   VAL A  16      48.602  22.066   5.554  1.00 60.19           C  
ATOM    112  O   VAL A  16      47.998  23.066   5.164  1.00 59.26           O  
ATOM    113  CB  VAL A  16      51.103  21.957   5.393  1.00 64.12           C  
ATOM    114  CG1 VAL A  16      50.976  22.812   4.140  1.00 63.73           C  
ATOM    115  CG2 VAL A  16      52.413  22.243   6.111  1.00 65.66           C  
ATOM    116  N   LEU A  17      48.172  20.828   5.326  1.00 56.71           N  
ATOM    117  CA  LEU A  17      46.920  20.582   4.614  1.00 58.49           C  
ATOM    118  C   LEU A  17      45.709  21.032   5.425  1.00 53.86           C  
ATOM    119  O   LEU A  17      44.771  21.613   4.879  1.00 53.92           O  
ATOM    120  CB  LEU A  17      46.783  19.106   4.233  1.00 67.30           C  
ATOM    121  CG  LEU A  17      47.340  18.710   2.863  1.00 76.63           C  
ATOM    122  CD1 LEU A  17      48.849  18.901   2.809  1.00 79.95           C  
ATOM    123  CD2 LEU A  17      46.964  17.276   2.527  1.00 75.91           C  
ATOM    124  N   ALA A  18      45.735  20.761   6.726  1.00 59.37           N  
ATOM    125  CA  ALA A  18      44.659  21.187   7.611  1.00 54.11           C  
ATOM    126  C   ALA A  18      44.424  22.686   7.468  1.00 54.81           C  
ATOM    127  O   ALA A  18      43.292  23.134   7.290  1.00 53.51           O  
ATOM    128  CB  ALA A  18      44.989  20.837   9.053  1.00 53.22           C  
ATOM    129  N   ILE A  19      45.506  23.453   7.536  1.00 51.11           N  
ATOM    130  CA  ILE A  19      45.433  24.904   7.412  1.00 44.22           C  
ATOM    131  C   ILE A  19      44.981  25.349   6.021  1.00 51.90           C  
ATOM    132  O   ILE A  19      43.984  26.054   5.881  1.00 62.45           O  
ATOM    133  CB  ILE A  19      46.787  25.560   7.739  1.00 51.90           C  
ATOM    134  CG1 ILE A  19      47.165  25.297   9.199  1.00 56.33           C  
ATOM    135  CG2 ILE A  19      46.738  27.053   7.460  1.00 52.44           C  
ATOM    136  CD1 ILE A  19      48.573  25.725   9.559  1.00 53.18           C  
ATOM    137  N   LEU A  20      45.718  24.933   4.996  1.00 63.25           N  
ATOM    138  CA  LEU A  20      45.413  25.328   3.625  1.00 63.45           C  
ATOM    139  C   LEU A  20      43.997  24.939   3.213  1.00 59.45           C  
ATOM    140  O   LEU A  20      43.263  25.745   2.640  1.00 60.42           O  
ATOM    141  CB  LEU A  20      46.424  24.718   2.653  1.00 61.90           C  
ATOM    142  CG  LEU A  20      47.841  25.281   2.729  1.00 63.21           C  
ATOM    143  CD1 LEU A  20      48.733  24.625   1.689  1.00 61.60           C  
ATOM    144  CD2 LEU A  20      47.822  26.792   2.550  1.00 61.95           C  
ATOM    145  N   GLY A  21      43.619  23.700   3.505  1.00 49.29           N  
ATOM    146  CA  GLY A  21      42.312  23.199   3.126  1.00 41.16           C  
ATOM    147  C   GLY A  21      41.180  23.980   3.759  1.00 47.99           C  
ATOM    148  O   GLY A  21      40.238  24.385   3.081  1.00 52.04           O  
ATOM    149  N   ASN A  22      41.277  24.202   5.067  1.00 50.22           N  
ATOM    150  CA  ASN A  22      40.201  24.847   5.813  1.00 44.51           C  
ATOM    151  C   ASN A  22      40.177  26.370   5.698  1.00 50.67           C  
ATOM    152  O   ASN A  22      39.146  27.001   5.935  1.00 50.53           O  
ATOM    153  CB  ASN A  22      40.223  24.398   7.275  1.00 46.69           C  
ATOM    154  CG  ASN A  22      39.771  22.957   7.443  1.00 54.60           C  
ATOM    155  ND2 ASN A  22      40.697  22.084   7.823  1.00 45.15           N  
ATOM    156  OD1 ASN A  22      38.602  22.634   7.224  1.00 51.61           O  
ATOM    157  N   VAL A  23      41.309  26.962   5.334  1.00 45.08           N  
ATOM    158  CA  VAL A  23      41.328  28.377   4.994  1.00 47.66           C  
ATOM    159  C   VAL A  23      40.501  28.569   3.730  1.00 55.47           C  
ATOM    160  O   VAL A  23      39.784  29.559   3.578  1.00 60.83           O  
ATOM    161  CB  VAL A  23      42.761  28.899   4.761  1.00 47.32           C  
ATOM    162  CG1 VAL A  23      42.734  30.181   3.945  1.00 43.42           C  
ATOM    163  CG2 VAL A  23      43.467  29.134   6.090  1.00 38.82           C  
ATOM    164  N   LEU A  24      40.601  27.597   2.830  1.00 56.99           N  
ATOM    165  CA  LEU A  24      39.893  27.641   1.557  1.00 54.09           C  
ATOM    166  C   LEU A  24      38.381  27.589   1.759  1.00 56.51           C  
ATOM    167  O   LEU A  24      37.628  28.244   1.037  1.00 61.89           O  
ATOM    168  CB  LEU A  24      40.351  26.487   0.663  1.00 61.54           C  
ATOM    169  CG  LEU A  24      39.931  26.523  -0.807  1.00 71.92           C  
ATOM    170  CD1 LEU A  24      40.450  27.781  -1.485  1.00 72.32           C  
ATOM    171  CD2 LEU A  24      40.424  25.280  -1.529  1.00 71.63           C  
ATOM    172  N   VAL A  25      37.939  26.811   2.741  1.00 57.29           N  
ATOM    173  CA  VAL A  25      36.514  26.694   3.038  1.00 48.64           C  
ATOM    174  C   VAL A  25      35.938  28.033   3.487  1.00 48.87           C  
ATOM    175  O   VAL A  25      34.877  28.450   3.021  1.00 55.75           O  
ATOM    176  CB  VAL A  25      36.235  25.627   4.119  1.00 46.54           C  
ATOM    177  CG1 VAL A  25      34.808  25.748   4.630  1.00 43.30           C  
ATOM    178  CG2 VAL A  25      36.494  24.231   3.572  1.00 39.25           C  
ATOM    179  N   CYS A  26      36.646  28.705   4.390  1.00 48.72           N  
ATOM    180  CA  CYS A  26      36.213  30.008   4.886  1.00 57.38           C  
ATOM    181  C   CYS A  26      36.265  31.065   3.787  1.00 59.99           C  
ATOM    182  O   CYS A  26      35.395  31.933   3.704  1.00 60.57           O  
ATOM    183  CB  CYS A  26      37.079  30.447   6.070  1.00 57.82           C  
ATOM    184  SG  CYS A  26      37.093  29.297   7.463  1.00 58.82           S  
ATOM    185  N   TRP A  27      37.296  30.985   2.949  1.00 57.26           N  
ATOM    186  CA  TRP A  27      37.484  31.926   1.849  1.00 57.95           C  
ATOM    187  C   TRP A  27      36.285  31.906   0.907  1.00 59.13           C  
ATOM    188  O   TRP A  27      35.810  32.953   0.465  1.00 56.47           O  
ATOM    189  CB  TRP A  27      38.752  31.576   1.069  1.00 62.93           C  
ATOM    190  CG  TRP A  27      39.255  32.681   0.189  1.00 61.45           C  
ATOM    191  CD1 TRP A  27      38.560  33.777  -0.235  1.00 61.41           C  
ATOM    192  CD2 TRP A  27      40.560  32.783  -0.397  1.00 61.95           C  
ATOM    193  CE2 TRP A  27      40.586  33.972  -1.154  1.00 59.99           C  
ATOM    194  CE3 TRP A  27      41.708  31.988  -0.353  1.00 65.86           C  
ATOM    195  NE1 TRP A  27      39.354  34.561  -1.037  1.00 58.38           N  
ATOM    196  CZ2 TRP A  27      41.716  34.383  -1.858  1.00 59.67           C  
ATOM    197  CZ3 TRP A  27      42.829  32.398  -1.053  1.00 61.08           C  
ATOM    198  CH2 TRP A  27      42.824  33.585  -1.796  1.00 55.39           C  
ATOM    199  N   ALA A  28      35.802  30.704   0.604  1.00 60.75           N  
ATOM    200  CA  ALA A  28      34.681  30.528  -0.309  1.00 54.63           C  
ATOM    201  C   ALA A  28      33.393  31.126   0.245  1.00 53.63           C  
ATOM    202  O   ALA A  28      32.660  31.809  -0.470  1.00 63.69           O  
ATOM    203  CB  ALA A  28      34.485  29.053  -0.623  1.00 56.60           C  
ATOM    204  N   VAL A  29      33.119  30.864   1.519  1.00 53.18           N  
ATOM    205  CA  VAL A  29      31.909  31.370   2.158  1.00 58.61           C  
ATOM    206  C   VAL A  29      31.890  32.897   2.179  1.00 60.55           C  
ATOM    207  O   VAL A  29      30.833  33.518   2.072  1.00 65.47           O  
ATOM    208  CB  VAL A  29      31.759  30.827   3.596  1.00 61.76           C  
ATOM    209  CG1 VAL A  29      30.606  31.516   4.315  1.00 60.52           C  
ATOM    210  CG2 VAL A  29      31.557  29.317   3.572  1.00 53.64           C  
ATOM    211  N   TRP A  30      33.069  33.496   2.310  1.00 61.93           N  
ATOM    212  CA  TRP A  30      33.191  34.948   2.336  1.00 67.14           C  
ATOM    213  C   TRP A  30      32.950  35.550   0.950  1.00 64.28           C  
ATOM    214  O   TRP A  30      32.321  36.600   0.821  1.00 62.55           O  
ATOM    215  CB  TRP A  30      34.572  35.350   2.860  1.00 76.54           C  
ATOM    216  CG  TRP A  30      34.678  36.790   3.258  1.00 88.88           C  
ATOM    217  CD1 TRP A  30      34.187  37.364   4.394  1.00 92.35           C  
ATOM    218  CD2 TRP A  30      35.329  37.838   2.527  1.00 99.86           C  
ATOM    219  CE2 TRP A  30      35.185  39.022   3.279  1.00103.18           C  
ATOM    220  CE3 TRP A  30      36.016  37.891   1.308  1.00101.46           C  
ATOM    221  NE1 TRP A  30      34.484  38.705   4.414  1.00100.27           N  
ATOM    222  CZ2 TRP A  30      35.704  40.244   2.853  1.00104.81           C  
ATOM    223  CZ3 TRP A  30      36.528  39.107   0.888  1.00101.91           C  
ATOM    224  CH2 TRP A  30      36.370  40.266   1.658  1.00105.43           C  
ATOM    225  N   LEU A  31      33.445  34.874  -0.081  1.00 60.82           N  
ATOM    226  CA  LEU A  31      33.314  35.357  -1.453  1.00 64.06           C  
ATOM    227  C   LEU A  31      31.927  35.119  -2.039  1.00 64.97           C  
ATOM    228  O   LEU A  31      31.340  36.015  -2.647  1.00 59.60           O  
ATOM    229  CB  LEU A  31      34.362  34.701  -2.357  1.00 68.79           C  
ATOM    230  CG  LEU A  31      35.799  35.210  -2.260  1.00 72.17           C  
ATOM    231  CD1 LEU A  31      36.658  34.543  -3.321  1.00 73.45           C  
ATOM    232  CD2 LEU A  31      35.839  36.722  -2.411  1.00 66.75           C  
ATOM    233  N   ASN A  32      31.410  33.908  -1.862  1.00 66.04           N  
ATOM    234  CA  ASN A  32      30.161  33.513  -2.501  1.00 63.50           C  
ATOM    235  C   ASN A  32      28.932  33.741  -1.624  1.00 73.73           C  
ATOM    236  O   ASN A  32      28.866  33.266  -0.490  1.00 74.49           O  
ATOM    237  CB  ASN A  32      30.231  32.050  -2.942  1.00 55.71           C  
ATOM    238  CG  ASN A  32      29.216  31.720  -4.017  1.00 59.31           C  
ATOM    239  ND2 ASN A  32      29.339  30.534  -4.606  1.00 56.96           N  
ATOM    240  OD1 ASN A  32      28.330  32.522  -4.317  1.00 63.02           O  
ATOM    241  N   SER A  33      27.959  34.471  -2.162  1.00 77.82           N  
ATOM    242  CA  SER A  33      26.721  34.758  -1.442  1.00 75.43           C  
ATOM    243  C   SER A  33      25.840  33.519  -1.329  1.00 69.77           C  
ATOM    244  O   SER A  33      25.053  33.387  -0.391  1.00 66.19           O  
ATOM    245  CB  SER A  33      25.951  35.887  -2.132  1.00 81.27           C  
ATOM    246  OG  SER A  33      24.724  36.147  -1.471  1.00 89.74           O  
ATOM    247  N   ASN A  34      25.975  32.611  -2.291  1.00 64.21           N  
ATOM    248  CA  ASN A  34      25.204  31.373  -2.287  1.00 67.38           C  
ATOM    249  C   ASN A  34      25.740  30.356  -1.281  1.00 67.33           C  
ATOM    250  O   ASN A  34      25.268  29.224  -1.216  1.00 70.96           O  
ATOM    251  CB  ASN A  34      25.159  30.765  -3.689  1.00 72.24           C  
ATOM    252  CG  ASN A  34      24.406  31.637  -4.673  1.00 86.62           C  
ATOM    253  ND2 ASN A  34      24.792  31.569  -5.942  1.00 98.34           N  
ATOM    254  OD1 ASN A  34      23.485  32.364  -4.297  1.00 82.67           O  
ATOM    255  N   LEU A  35      26.732  30.772  -0.501  1.00 62.99           N  
ATOM    256  CA  LEU A  35      27.262  29.944   0.576  1.00 60.03           C  
ATOM    257  C   LEU A  35      27.128  30.684   1.899  1.00 62.48           C  
ATOM    258  O   LEU A  35      27.737  30.302   2.897  1.00 70.21           O  
ATOM    259  CB  LEU A  35      28.728  29.589   0.323  1.00 51.98           C  
ATOM    260  CG  LEU A  35      29.084  28.821  -0.951  1.00 50.41           C  
ATOM    261  CD1 LEU A  35      30.590  28.800  -1.152  1.00 45.06           C  
ATOM    262  CD2 LEU A  35      28.528  27.406  -0.920  1.00 47.06           C  
ATOM    263  N   GLN A  36      26.334  31.752   1.901  1.00 55.36           N  
ATOM    264  CA  GLN A  36      26.175  32.581   3.093  1.00 59.02           C  
ATOM    265  C   GLN A  36      24.850  32.320   3.805  1.00 62.89           C  
ATOM    266  O   GLN A  36      24.225  33.233   4.347  1.00 53.79           O  
ATOM    267  CB  GLN A  36      26.342  34.063   2.748  1.00 66.47           C  
ATOM    268  CG  GLN A  36      27.759  34.415   2.312  1.00 74.55           C  
ATOM    269  CD  GLN A  36      27.948  35.894   2.042  1.00 73.77           C  
ATOM    270  NE2 GLN A  36      29.196  36.300   1.830  1.00 61.31           N  
ATOM    271  OE1 GLN A  36      26.987  36.663   2.024  1.00 81.72           O  
ATOM    272  N   ASN A  37      24.437  31.058   3.796  1.00 70.86           N  
ATOM    273  CA  ASN A  37      23.280  30.612   4.554  1.00 66.48           C  
ATOM    274  C   ASN A  37      23.682  30.248   5.980  1.00 66.69           C  
ATOM    275  O   ASN A  37      24.869  30.207   6.305  1.00 64.50           O  
ATOM    276  CB  ASN A  37      22.630  29.417   3.858  1.00 65.45           C  
ATOM    277  CG  ASN A  37      23.637  28.350   3.474  1.00 69.71           C  
ATOM    278  ND2 ASN A  37      23.785  28.116   2.175  1.00 64.47           N  
ATOM    279  OD1 ASN A  37      24.274  27.741   4.334  1.00 76.47           O  
ATOM    280  N   VAL A  38      22.693  29.978   6.826  1.00 66.28           N  
ATOM    281  CA  VAL A  38      22.951  29.695   8.237  1.00 62.67           C  
ATOM    282  C   VAL A  38      23.729  28.396   8.441  1.00 57.05           C  
ATOM    283  O   VAL A  38      24.542  28.285   9.359  1.00 49.86           O  
ATOM    284  CB  VAL A  38      21.643  29.629   9.047  1.00 68.95           C  
ATOM    285  CG1 VAL A  38      21.946  29.442  10.525  1.00 61.33           C  
ATOM    286  CG2 VAL A  38      20.819  30.887   8.824  1.00 73.71           C  
ATOM    287  N   THR A  39      23.474  27.415   7.581  1.00 63.28           N  
ATOM    288  CA  THR A  39      24.120  26.114   7.698  1.00 65.30           C  
ATOM    289  C   THR A  39      25.642  26.225   7.621  1.00 69.65           C  
ATOM    290  O   THR A  39      26.360  25.525   8.336  1.00 72.53           O  
ATOM    291  CB  THR A  39      23.631  25.145   6.606  1.00 58.97           C  
ATOM    292  CG2 THR A  39      24.062  23.718   6.927  1.00 51.51           C  
ATOM    293  OG1 THR A  39      22.202  25.205   6.515  1.00 56.89           O  
ATOM    294  N   ASN A  40      26.128  27.106   6.751  1.00 59.31           N  
ATOM    295  CA  ASN A  40      27.567  27.288   6.574  1.00 54.96           C  
ATOM    296  C   ASN A  40      28.217  28.125   7.674  1.00 53.43           C  
ATOM    297  O   ASN A  40      29.437  28.272   7.714  1.00 58.46           O  
ATOM    298  CB  ASN A  40      27.875  27.868   5.192  1.00 54.51           C  
ATOM    299  CG  ASN A  40      27.637  26.866   4.080  1.00 55.48           C  
ATOM    300  ND2 ASN A  40      27.210  27.355   2.921  1.00 60.06           N  
ATOM    301  OD1 ASN A  40      27.833  25.665   4.263  1.00 55.74           O  
ATOM    302  N   TYR A  41      27.394  28.672   8.565  1.00 52.66           N  
ATOM    303  CA  TYR A  41      27.896  29.334   9.763  1.00 54.61           C  
ATOM    304  C   TYR A  41      28.594  28.313  10.654  1.00 51.58           C  
ATOM    305  O   TYR A  41      29.604  28.608  11.291  1.00 51.67           O  
ATOM    306  CB  TYR A  41      26.747  29.978  10.536  1.00 57.59           C  
ATOM    307  CG  TYR A  41      26.303  31.321  10.005  1.00 64.19           C  
ATOM    308  CD1 TYR A  41      26.224  31.562   8.641  1.00 67.89           C  
ATOM    309  CD2 TYR A  41      25.942  32.344  10.875  1.00 66.57           C  
ATOM    310  CE1 TYR A  41      25.812  32.791   8.156  1.00 72.72           C  
ATOM    311  CE2 TYR A  41      25.526  33.572  10.400  1.00 68.15           C  
ATOM    312  CZ  TYR A  41      25.463  33.792   9.042  1.00 73.46           C  
ATOM    313  OH  TYR A  41      25.051  35.016   8.570  1.00 75.89           O  
ATOM    314  N   PHE A  42      28.041  27.105  10.693  1.00 53.23           N  
ATOM    315  CA  PHE A  42      28.597  26.025  11.497  1.00 55.20           C  
ATOM    316  C   PHE A  42      29.746  25.331  10.775  1.00 53.59           C  
ATOM    317  O   PHE A  42      30.658  24.802  11.409  1.00 49.70           O  
ATOM    318  CB  PHE A  42      27.507  25.015  11.856  1.00 57.61           C  
ATOM    319  CG  PHE A  42      26.368  25.607  12.637  1.00 60.37           C  
ATOM    320  CD1 PHE A  42      25.120  25.768  12.058  1.00 62.33           C  
ATOM    321  CD2 PHE A  42      26.550  26.012  13.949  1.00 60.43           C  
ATOM    322  CE1 PHE A  42      24.072  26.315  12.777  1.00 58.27           C  
ATOM    323  CE2 PHE A  42      25.508  26.561  14.671  1.00 57.39           C  
ATOM    324  CZ  PHE A  42      24.268  26.712  14.085  1.00 58.99           C  
ATOM    325  N   VAL A  43      29.696  25.334   9.447  1.00 54.14           N  
ATOM    326  CA  VAL A  43      30.777  24.777   8.642  1.00 52.45           C  
ATOM    327  C   VAL A  43      32.042  25.611   8.821  1.00 51.25           C  
ATOM    328  O   VAL A  43      33.146  25.073   8.906  1.00 55.59           O  
ATOM    329  CB  VAL A  43      30.402  24.726   7.146  1.00 55.15           C  
ATOM    330  CG1 VAL A  43      31.597  24.297   6.307  1.00 58.64           C  
ATOM    331  CG2 VAL A  43      29.224  23.788   6.923  1.00 45.21           C  
ATOM    332  N   VAL A  44      31.870  26.928   8.886  1.00 51.50           N  
ATOM    333  CA  VAL A  44      32.986  27.848   9.087  1.00 54.61           C  
ATOM    334  C   VAL A  44      33.600  27.703  10.479  1.00 55.57           C  
ATOM    335  O   VAL A  44      34.822  27.653  10.624  1.00 51.94           O  
ATOM    336  CB  VAL A  44      32.556  29.310   8.865  1.00 57.81           C  
ATOM    337  CG1 VAL A  44      33.579  30.265   9.458  1.00 56.04           C  
ATOM    338  CG2 VAL A  44      32.352  29.584   7.379  1.00 51.86           C  
ATOM    339  N   SER A  45      32.749  27.639  11.499  1.00 61.87           N  
ATOM    340  CA  SER A  45      33.211  27.424  12.865  1.00 54.01           C  
ATOM    341  C   SER A  45      33.998  26.120  12.946  1.00 51.38           C  
ATOM    342  O   SER A  45      35.041  26.045  13.597  1.00 46.71           O  
ATOM    343  CB  SER A  45      32.029  27.385  13.835  1.00 51.97           C  
ATOM    344  OG  SER A  45      32.464  27.203  15.172  1.00 57.36           O  
ATOM    345  N   LEU A  46      33.486  25.095  12.275  1.00 54.76           N  
ATOM    346  CA  LEU A  46      34.159  23.806  12.205  1.00 58.61           C  
ATOM    347  C   LEU A  46      35.512  23.942  11.509  1.00 59.46           C  
ATOM    348  O   LEU A  46      36.506  23.358  11.943  1.00 59.35           O  
ATOM    349  CB  LEU A  46      33.283  22.796  11.464  1.00 65.92           C  
ATOM    350  CG  LEU A  46      33.793  21.359  11.362  1.00 66.12           C  
ATOM    351  CD1 LEU A  46      34.016  20.773  12.746  1.00 56.59           C  
ATOM    352  CD2 LEU A  46      32.815  20.511  10.567  1.00 67.97           C  
ATOM    353  N   ALA A  47      35.539  24.718  10.431  1.00 60.16           N  
ATOM    354  CA  ALA A  47      36.772  24.961   9.685  1.00 58.88           C  
ATOM    355  C   ALA A  47      37.788  25.711  10.542  1.00 56.89           C  
ATOM    356  O   ALA A  47      38.996  25.505  10.415  1.00 51.14           O  
ATOM    357  CB  ALA A  47      36.477  25.735   8.407  1.00 52.59           C  
ATOM    358  N   ALA A  48      37.290  26.585  11.411  1.00 50.59           N  
ATOM    359  CA  ALA A  48      38.148  27.333  12.319  1.00 49.49           C  
ATOM    360  C   ALA A  48      38.863  26.388  13.281  1.00 53.79           C  
ATOM    361  O   ALA A  48      40.063  26.517  13.518  1.00 63.67           O  
ATOM    362  CB  ALA A  48      37.337  28.362  13.090  1.00 44.53           C  
ATOM    363  N   ALA A  49      38.112  25.436  13.825  1.00 55.33           N  
ATOM    364  CA  ALA A  49      38.665  24.462  14.758  1.00 47.52           C  
ATOM    365  C   ALA A  49      39.757  23.619  14.108  1.00 53.37           C  
ATOM    366  O   ALA A  49      40.759  23.293  14.740  1.00 57.64           O  
ATOM    367  CB  ALA A  49      37.562  23.572  15.306  1.00 45.14           C  
ATOM    368  N   ASP A  50      39.557  23.268  12.841  1.00 57.53           N  
ATOM    369  CA  ASP A  50      40.518  22.442  12.116  1.00 50.75           C  
ATOM    370  C   ASP A  50      41.788  23.213  11.761  1.00 57.74           C  
ATOM    371  O   ASP A  50      42.871  22.635  11.687  1.00 62.76           O  
ATOM    372  CB  ASP A  50      39.879  21.847  10.859  1.00 54.25           C  
ATOM    373  CG  ASP A  50      38.893  20.738  11.178  1.00 64.00           C  
ATOM    374  OD1 ASP A  50      39.140  19.983  12.143  1.00 69.09           O  
ATOM    375  OD2 ASP A  50      37.876  20.617  10.467  1.00 57.84           O1-
ATOM    376  N   ILE A  51      41.653  24.518  11.543  1.00 54.06           N  
ATOM    377  CA  ILE A  51      42.819  25.359  11.309  1.00 51.76           C  
ATOM    378  C   ILE A  51      43.652  25.438  12.582  1.00 56.19           C  
ATOM    379  O   ILE A  51      44.879  25.349  12.542  1.00 58.51           O  
ATOM    380  CB  ILE A  51      42.425  26.786  10.877  1.00 56.32           C  
ATOM    381  CG1 ILE A  51      41.698  26.758   9.531  1.00 59.33           C  
ATOM    382  CG2 ILE A  51      43.659  27.678  10.794  1.00 49.46           C  
ATOM    383  CD1 ILE A  51      41.151  28.105   9.105  1.00 60.95           C  
ATOM    384  N   ALA A  52      42.972  25.597  13.713  1.00 52.48           N  
ATOM    385  CA  ALA A  52      43.640  25.697  15.005  1.00 50.78           C  
ATOM    386  C   ALA A  52      44.380  24.407  15.350  1.00 60.72           C  
ATOM    387  O   ALA A  52      45.361  24.421  16.093  1.00 60.49           O  
ATOM    388  CB  ALA A  52      42.639  26.054  16.095  1.00 44.14           C  
ATOM    389  N   VAL A  53      43.904  23.291  14.809  1.00 59.00           N  
ATOM    390  CA  VAL A  53      44.558  22.005  15.019  1.00 53.33           C  
ATOM    391  C   VAL A  53      45.931  21.993  14.361  1.00 54.00           C  
ATOM    392  O   VAL A  53      46.914  21.553  14.957  1.00 60.44           O  
ATOM    393  CB  VAL A  53      43.722  20.839  14.456  1.00 55.05           C  
ATOM    394  CG1 VAL A  53      44.558  19.566  14.399  1.00 55.08           C  
ATOM    395  CG2 VAL A  53      42.476  20.621  15.300  1.00 53.82           C  
ATOM    396  N   GLY A  54      45.991  22.481  13.127  1.00 51.21           N  
ATOM    397  CA  GLY A  54      47.239  22.526  12.390  1.00 58.11           C  
ATOM    398  C   GLY A  54      48.216  23.529  12.969  1.00 63.92           C  
ATOM    399  O   GLY A  54      49.429  23.318  12.938  1.00 62.56           O  
ATOM    400  N   VAL A  55      47.686  24.620  13.508  1.00 65.66           N  
ATOM    401  CA  VAL A  55      48.521  25.701  14.020  1.00 58.18           C  
ATOM    402  C   VAL A  55      49.048  25.450  15.434  1.00 58.97           C  
ATOM    403  O   VAL A  55      50.208  25.734  15.723  1.00 57.33           O  
ATOM    404  CB  VAL A  55      47.777  27.050  13.986  1.00 55.79           C  
ATOM    405  CG1 VAL A  55      48.631  28.143  14.606  1.00 64.68           C  
ATOM    406  CG2 VAL A  55      47.399  27.409  12.559  1.00 45.08           C  
ATOM    407  N   LEU A  56      48.202  24.917  16.312  1.00 58.83           N  
ATOM    408  CA  LEU A  56      48.581  24.756  17.715  1.00 60.87           C  
ATOM    409  C   LEU A  56      48.566  23.310  18.214  1.00 59.06           C  
ATOM    410  O   LEU A  56      49.543  22.840  18.797  1.00 61.62           O  
ATOM    411  CB  LEU A  56      47.689  25.619  18.613  1.00 70.55           C  
ATOM    412  CG  LEU A  56      47.834  27.137  18.474  1.00 70.44           C  
ATOM    413  CD1 LEU A  56      46.828  27.850  19.361  1.00 69.14           C  
ATOM    414  CD2 LEU A  56      49.250  27.576  18.807  1.00 73.02           C  
ATOM    415  N   ALA A  57      47.456  22.615  17.994  1.00 54.43           N  
ATOM    416  CA  ALA A  57      47.277  21.269  18.535  1.00 50.06           C  
ATOM    417  C   ALA A  57      48.387  20.309  18.118  1.00 59.55           C  
ATOM    418  O   ALA A  57      48.919  19.567  18.944  1.00 56.30           O  
ATOM    419  CB  ALA A  57      45.919  20.713  18.141  1.00 52.42           C  
ATOM    420  N   ILE A  58      48.729  20.320  16.834  1.00 56.07           N  
ATOM    421  CA  ILE A  58      49.761  19.426  16.314  1.00 56.71           C  
ATOM    422  C   ILE A  58      51.166  19.758  16.835  1.00 57.72           C  
ATOM    423  O   ILE A  58      51.907  18.857  17.229  1.00 51.88           O  
ATOM    424  CB  ILE A  58      49.744  19.368  14.773  1.00 60.41           C  
ATOM    425  CG1 ILE A  58      48.518  18.586  14.297  1.00 58.94           C  
ATOM    426  CG2 ILE A  58      51.021  18.736  14.249  1.00 51.36           C  
ATOM    427  CD1 ILE A  58      48.358  18.539  12.793  1.00 52.17           C  
ATOM    428  N   PRO A  59      51.539  21.049  16.835  1.00 57.55           N  
ATOM    429  CA  PRO A  59      52.810  21.417  17.472  1.00 58.52           C  
ATOM    430  C   PRO A  59      52.834  21.032  18.951  1.00 62.38           C  
ATOM    431  O   PRO A  59      53.880  20.621  19.460  1.00 55.92           O  
ATOM    432  CB  PRO A  59      52.848  22.940  17.317  1.00 48.18           C  
ATOM    433  CG  PRO A  59      52.037  23.205  16.097  1.00 55.33           C  
ATOM    434  CD  PRO A  59      50.931  22.184  16.121  1.00 57.67           C  
ATOM    435  N   PHE A  60      51.700  21.163  19.630  1.00 54.81           N  
ATOM    436  CA  PHE A  60      51.598  20.745  21.024  1.00 51.86           C  
ATOM    437  C   PHE A  60      51.827  19.242  21.157  1.00 54.22           C  
ATOM    438  O   PHE A  60      52.520  18.789  22.067  1.00 62.37           O  
ATOM    439  CB  PHE A  60      50.236  21.120  21.617  1.00 61.40           C  
ATOM    440  CG  PHE A  60      50.091  22.582  21.940  1.00 65.62           C  
ATOM    441  CD1 PHE A  60      51.199  23.412  21.978  1.00 59.06           C  
ATOM    442  CD2 PHE A  60      48.848  23.118  22.237  1.00 66.19           C  
ATOM    443  CE1 PHE A  60      51.065  24.754  22.284  1.00 54.74           C  
ATOM    444  CE2 PHE A  60      48.710  24.458  22.546  1.00 60.74           C  
ATOM    445  CZ  PHE A  60      49.819  25.276  22.570  1.00 58.09           C  
ATOM    446  N   ALA A  61      51.239  18.476  20.245  1.00 53.63           N  
ATOM    447  CA  ALA A  61      51.383  17.024  20.256  1.00 52.19           C  
ATOM    448  C   ALA A  61      52.851  16.615  20.175  1.00 58.31           C  
ATOM    449  O   ALA A  61      53.304  15.737  20.909  1.00 59.74           O  
ATOM    450  CB  ALA A  61      50.593  16.404  19.112  1.00 49.14           C  
ATOM    451  N   ILE A  62      53.587  17.260  19.279  1.00 57.19           N  
ATOM    452  CA  ILE A  62      54.999  16.960  19.083  1.00 58.02           C  
ATOM    453  C   ILE A  62      55.828  17.337  20.306  1.00 53.50           C  
ATOM    454  O   ILE A  62      56.726  16.600  20.713  1.00 51.96           O  
ATOM    455  CB  ILE A  62      55.555  17.700  17.856  1.00 55.73           C  
ATOM    456  CG1 ILE A  62      54.712  17.376  16.623  1.00 58.64           C  
ATOM    457  CG2 ILE A  62      57.016  17.335  17.630  1.00 60.85           C  
ATOM    458  CD1 ILE A  62      55.058  18.214  15.421  1.00 61.69           C  
ATOM    459  N   THR A  63      55.521  18.493  20.884  1.00 52.08           N  
ATOM    460  CA  THR A  63      56.221  18.978  22.066  1.00 54.83           C  
ATOM    461  C   THR A  63      56.085  18.004  23.230  1.00 63.10           C  
ATOM    462  O   THR A  63      57.057  17.710  23.926  1.00 59.03           O  
ATOM    463  CB  THR A  63      55.670  20.345  22.509  1.00 53.32           C  
ATOM    464  CG2 THR A  63      56.353  20.810  23.785  1.00 56.55           C  
ATOM    465  OG1 THR A  63      55.893  21.310  21.472  1.00 54.74           O  
ATOM    466  N   ILE A  64      54.869  17.505  23.427  1.00 60.54           N  
ATOM    467  CA  ILE A  64      54.550  16.671  24.580  1.00 58.22           C  
ATOM    468  C   ILE A  64      55.078  15.243  24.445  1.00 57.21           C  
ATOM    469  O   ILE A  64      55.176  14.516  25.434  1.00 63.98           O  
ATOM    470  CB  ILE A  64      53.027  16.639  24.832  1.00 67.42           C  
ATOM    471  CG1 ILE A  64      52.725  16.172  26.256  1.00 72.00           C  
ATOM    472  CG2 ILE A  64      52.326  15.759  23.805  1.00 69.57           C  
ATOM    473  CD1 ILE A  64      51.249  16.150  26.587  1.00 73.41           C  
ATOM    474  N   SER A  65      55.423  14.841  23.225  1.00 54.77           N  
ATOM    475  CA  SER A  65      55.931  13.494  22.984  1.00 57.12           C  
ATOM    476  C   SER A  65      57.352  13.318  23.520  1.00 63.98           C  
ATOM    477  O   SER A  65      57.929  12.233  23.427  1.00 64.17           O  
ATOM    478  CB  SER A  65      55.889  13.156  21.492  1.00 57.32           C  
ATOM    479  OG  SER A  65      56.883  13.869  20.776  1.00 54.70           O  
ATOM    480  N   THR A  66      57.910  14.387  24.077  1.00 64.00           N  
ATOM    481  CA  THR A  66      59.257  14.343  24.634  1.00 53.90           C  
ATOM    482  C   THR A  66      59.229  14.002  26.120  1.00 51.40           C  
ATOM    483  O   THR A  66      60.208  13.498  26.669  1.00 47.76           O  
ATOM    484  CB  THR A  66      59.988  15.683  24.449  1.00 56.20           C  
ATOM    485  CG2 THR A  66      59.999  16.086  22.981  1.00 48.56           C  
ATOM    486  OG1 THR A  66      59.332  16.699  25.220  1.00 59.42           O  
ATOM    487  N   GLY A  67      58.101  14.282  26.768  1.00 55.64           N  
ATOM    488  CA  GLY A  67      57.953  14.026  28.190  1.00 58.61           C  
ATOM    489  C   GLY A  67      58.793  14.959  29.042  1.00 59.28           C  
ATOM    490  O   GLY A  67      59.247  14.589  30.126  1.00 62.11           O  
ATOM    491  N   PHE A  68      58.996  16.177  28.550  1.00 60.20           N  
ATOM    492  CA  PHE A  68      59.841  17.155  29.230  1.00 59.57           C  
ATOM    493  C   PHE A  68      59.253  17.596  30.570  1.00 50.81           C  
ATOM    494  O   PHE A  68      58.056  17.447  30.817  1.00 49.57           O  
ATOM    495  CB  PHE A  68      60.054  18.376  28.336  1.00 57.73           C  
ATOM    496  CG  PHE A  68      58.815  19.196  28.129  1.00 62.68           C  
ATOM    497  CD1 PHE A  68      57.800  18.745  27.302  1.00 65.58           C  
ATOM    498  CD2 PHE A  68      58.663  20.417  28.765  1.00 66.10           C  
ATOM    499  CE1 PHE A  68      56.656  19.498  27.113  1.00 65.37           C  
ATOM    500  CE2 PHE A  68      57.523  21.175  28.579  1.00 65.32           C  
ATOM    501  CZ  PHE A  68      56.518  20.714  27.752  1.00 61.83           C  
ATOM    502  N   CYS A  69      60.104  18.141  31.431  1.00 48.00           N  
ATOM    503  CA  CYS A  69      59.673  18.636  32.732  1.00 51.87           C  
ATOM    504  C   CYS A  69      58.970  19.979  32.582  1.00 56.16           C  
ATOM    505  O   CYS A  69      59.490  20.890  31.938  1.00 66.76           O  
ATOM    506  CB  CYS A  69      60.871  18.787  33.672  1.00 48.71           C  
ATOM    507  SG  CYS A  69      61.770  17.257  34.017  1.00 63.99           S  
ATOM    508  N   ALA A  70      57.789  20.097  33.177  1.00 46.09           N  
ATOM    509  CA  ALA A  70      57.032  21.342  33.125  1.00 46.80           C  
ATOM    510  C   ALA A  70      56.159  21.516  34.360  1.00 52.70           C  
ATOM    511  O   ALA A  70      55.873  20.550  35.072  1.00 58.22           O  
ATOM    512  CB  ALA A  70      56.180  21.390  31.863  1.00 45.85           C  
ATOM    513  N   ALA A  71      55.744  22.754  34.613  1.00 56.02           N  
ATOM    514  CA  ALA A  71      54.789  23.030  35.673  1.00 58.90           C  
ATOM    515  C   ALA A  71      53.502  22.258  35.407  1.00 65.68           C  
ATOM    516  O   ALA A  71      53.189  21.935  34.260  1.00 67.58           O  
ATOM    517  CB  ALA A  71      54.504  24.531  35.754  1.00 54.55           C  
ATOM    518  N   CYS A  72      52.765  21.953  36.469  1.00 67.83           N  
ATOM    519  CA  CYS A  72      51.561  21.133  36.353  1.00 68.48           C  
ATOM    520  C   CYS A  72      50.548  21.688  35.353  1.00 61.01           C  
ATOM    521  O   CYS A  72      50.298  21.086  34.310  1.00 56.11           O  
ATOM    522  CB  CYS A  72      50.899  20.961  37.721  1.00 73.92           C  
ATOM    523  SG  CYS A  72      49.259  20.214  37.653  1.00 89.63           S  
ATOM    524  N   HIS A  73      49.969  22.839  35.677  1.00 60.21           N  
ATOM    525  CA  HIS A  73      48.886  23.401  34.878  1.00 66.41           C  
ATOM    526  C   HIS A  73      49.308  23.777  33.459  1.00 68.42           C  
ATOM    527  O   HIS A  73      48.524  23.648  32.517  1.00 67.47           O  
ATOM    528  CB  HIS A  73      48.256  24.596  35.596  1.00 70.61           C  
ATOM    529  CG  HIS A  73      47.497  24.218  36.829  1.00 76.99           C  
ATOM    530  CD2 HIS A  73      46.252  23.708  36.987  1.00 77.16           C  
ATOM    531  ND1 HIS A  73      48.029  24.330  38.096  1.00 83.11           N  
ATOM    532  CE1 HIS A  73      47.142  23.915  38.981  1.00 83.85           C  
ATOM    533  NE2 HIS A  73      46.054  23.533  38.335  1.00 81.12           N  
ATOM    534  N   GLY A  74      50.544  24.241  33.308  1.00 69.55           N  
ATOM    535  CA  GLY A  74      51.073  24.558  31.996  1.00 66.87           C  
ATOM    536  C   GLY A  74      51.155  23.317  31.128  1.00 68.69           C  
ATOM    537  O   GLY A  74      50.911  23.369  29.922  1.00 62.20           O  
ATOM    538  N   CYS A  75      51.499  22.196  31.753  1.00 69.18           N  
ATOM    539  CA  CYS A  75      51.583  20.915  31.064  1.00 63.36           C  
ATOM    540  C   CYS A  75      50.198  20.430  30.642  1.00 64.02           C  
ATOM    541  O   CYS A  75      50.042  19.801  29.595  1.00 67.01           O  
ATOM    542  CB  CYS A  75      52.252  19.871  31.961  1.00 60.54           C  
ATOM    543  SG  CYS A  75      52.201  18.183  31.317  1.00 88.66           S  
ATOM    544  N   LEU A  76      49.198  20.728  31.466  1.00 58.78           N  
ATOM    545  CA  LEU A  76      47.829  20.302  31.200  1.00 60.78           C  
ATOM    546  C   LEU A  76      47.224  21.040  30.012  1.00 66.22           C  
ATOM    547  O   LEU A  76      46.471  20.459  29.229  1.00 62.14           O  
ATOM    548  CB  LEU A  76      46.959  20.482  32.446  1.00 56.64           C  
ATOM    549  CG  LEU A  76      47.193  19.447  33.549  1.00 53.72           C  
ATOM    550  CD1 LEU A  76      46.550  19.880  34.855  1.00 44.99           C  
ATOM    551  CD2 LEU A  76      46.666  18.088  33.116  1.00 57.25           C  
ATOM    552  N   PHE A  77      47.559  22.319  29.874  1.00 63.13           N  
ATOM    553  CA  PHE A  77      47.063  23.113  28.757  1.00 58.43           C  
ATOM    554  C   PHE A  77      47.542  22.547  27.422  1.00 57.93           C  
ATOM    555  O   PHE A  77      46.751  22.354  26.501  1.00 56.59           O  
ATOM    556  CB  PHE A  77      47.490  24.575  28.896  1.00 55.48           C  
ATOM    557  CG  PHE A  77      46.998  25.453  27.783  1.00 55.31           C  
ATOM    558  CD1 PHE A  77      45.711  25.966  27.804  1.00 55.74           C  
ATOM    559  CD2 PHE A  77      47.817  25.759  26.709  1.00 52.59           C  
ATOM    560  CE1 PHE A  77      45.252  26.772  26.779  1.00 49.39           C  
ATOM    561  CE2 PHE A  77      47.364  26.563  25.681  1.00 48.73           C  
ATOM    562  CZ  PHE A  77      46.081  27.070  25.717  1.00 49.02           C  
ATOM    563  N   ILE A  78      48.842  22.286  27.324  1.00 59.34           N  
ATOM    564  CA  ILE A  78      49.418  21.717  26.111  1.00 60.27           C  
ATOM    565  C   ILE A  78      48.769  20.381  25.769  1.00 57.82           C  
ATOM    566  O   ILE A  78      48.563  20.062  24.599  1.00 53.10           O  
ATOM    567  CB  ILE A  78      50.935  21.498  26.260  1.00 68.45           C  
ATOM    568  CG1 ILE A  78      51.647  22.827  26.511  1.00 76.48           C  
ATOM    569  CG2 ILE A  78      51.499  20.817  25.023  1.00 69.15           C  
ATOM    570  CD1 ILE A  78      53.150  22.691  26.619  1.00 76.06           C  
ATOM    571  N   ALA A  79      48.448  19.607  26.798  1.00 55.94           N  
ATOM    572  CA  ALA A  79      47.884  18.276  26.608  1.00 52.18           C  
ATOM    573  C   ALA A  79      46.384  18.310  26.331  1.00 54.56           C  
ATOM    574  O   ALA A  79      45.863  17.465  25.606  1.00 63.21           O  
ATOM    575  CB  ALA A  79      48.176  17.401  27.822  1.00 48.86           C  
ATOM    576  N   CYS A  80      45.697  19.294  26.903  1.00 58.95           N  
ATOM    577  CA  CYS A  80      44.237  19.328  26.859  1.00 59.75           C  
ATOM    578  C   CYS A  80      43.649  20.271  25.810  1.00 62.46           C  
ATOM    579  O   CYS A  80      42.465  20.173  25.488  1.00 61.39           O  
ATOM    580  CB  CYS A  80      43.670  19.676  28.239  1.00 61.48           C  
ATOM    581  SG  CYS A  80      43.892  18.384  29.484  1.00 66.38           S  
ATOM    582  N   PHE A  81      44.461  21.181  25.280  1.00 57.25           N  
ATOM    583  CA  PHE A  81      43.951  22.173  24.337  1.00 52.99           C  
ATOM    584  C   PHE A  81      43.242  21.528  23.152  1.00 59.19           C  
ATOM    585  O   PHE A  81      42.229  22.039  22.672  1.00 55.51           O  
ATOM    586  CB  PHE A  81      45.065  23.094  23.838  1.00 53.72           C  
ATOM    587  CG  PHE A  81      44.594  24.122  22.848  1.00 55.03           C  
ATOM    588  CD1 PHE A  81      43.768  25.158  23.248  1.00 50.93           C  
ATOM    589  CD2 PHE A  81      44.973  24.050  21.516  1.00 59.91           C  
ATOM    590  CE1 PHE A  81      43.327  26.102  22.342  1.00 52.19           C  
ATOM    591  CE2 PHE A  81      44.538  24.993  20.605  1.00 55.73           C  
ATOM    592  CZ  PHE A  81      43.713  26.022  21.019  1.00 47.31           C  
ATOM    593  N   VAL A  82      43.776  20.407  22.681  1.00 61.05           N  
ATOM    594  CA  VAL A  82      43.187  19.705  21.549  1.00 53.61           C  
ATOM    595  C   VAL A  82      41.777  19.217  21.884  1.00 63.88           C  
ATOM    596  O   VAL A  82      40.925  19.100  21.003  1.00 62.14           O  
ATOM    597  CB  VAL A  82      44.066  18.520  21.094  1.00 49.09           C  
ATOM    598  CG1 VAL A  82      44.083  17.423  22.154  1.00 44.32           C  
ATOM    599  CG2 VAL A  82      43.584  17.978  19.756  1.00 47.44           C  
ATOM    600  N   LEU A  83      41.533  18.948  23.163  1.00 68.54           N  
ATOM    601  CA  LEU A  83      40.215  18.513  23.612  1.00 63.38           C  
ATOM    602  C   LEU A  83      39.198  19.637  23.441  1.00 65.55           C  
ATOM    603  O   LEU A  83      38.022  19.387  23.177  1.00 72.16           O  
ATOM    604  CB  LEU A  83      40.262  18.055  25.072  1.00 54.97           C  
ATOM    605  CG  LEU A  83      41.269  16.947  25.389  1.00 55.41           C  
ATOM    606  CD1 LEU A  83      41.181  16.536  26.852  1.00 51.57           C  
ATOM    607  CD2 LEU A  83      41.054  15.748  24.479  1.00 50.92           C  
ATOM    608  N   VAL A  84      39.661  20.873  23.593  1.00 59.46           N  
ATOM    609  CA  VAL A  84      38.815  22.035  23.353  1.00 61.04           C  
ATOM    610  C   VAL A  84      38.352  22.046  21.902  1.00 60.72           C  
ATOM    611  O   VAL A  84      37.158  22.154  21.616  1.00 49.39           O  
ATOM    612  CB  VAL A  84      39.567  23.346  23.647  1.00 58.19           C  
ATOM    613  CG1 VAL A  84      38.710  24.544  23.265  1.00 54.26           C  
ATOM    614  CG2 VAL A  84      39.974  23.410  25.114  1.00 51.92           C  
ATOM    615  N   LEU A  85      39.310  21.923  20.988  1.00 63.38           N  
ATOM    616  CA  LEU A  85      39.021  21.920  19.559  1.00 54.40           C  
ATOM    617  C   LEU A  85      38.073  20.790  19.171  1.00 52.89           C  
ATOM    618  O   LEU A  85      37.159  20.982  18.372  1.00 56.74           O  
ATOM    619  CB  LEU A  85      40.319  21.813  18.756  1.00 53.50           C  
ATOM    620  CG  LEU A  85      41.348  22.911  19.026  1.00 52.31           C  
ATOM    621  CD1 LEU A  85      42.524  22.796  18.072  1.00 56.23           C  
ATOM    622  CD2 LEU A  85      40.697  24.280  18.922  1.00 50.49           C  
ATOM    623  N   THR A  86      38.296  19.611  19.742  1.00 58.36           N  
ATOM    624  CA  THR A  86      37.474  18.448  19.431  1.00 64.79           C  
ATOM    625  C   THR A  86      36.025  18.654  19.867  1.00 56.17           C  
ATOM    626  O   THR A  86      35.095  18.370  19.111  1.00 49.52           O  
ATOM    627  CB  THR A  86      38.029  17.174  20.092  1.00 75.77           C  
ATOM    628  CG2 THR A  86      37.329  15.940  19.543  1.00 84.70           C  
ATOM    629  OG1 THR A  86      39.436  17.076  19.834  1.00 80.09           O  
ATOM    630  N   GLN A  87      35.839  19.152  21.086  1.00 52.39           N  
ATOM    631  CA  GLN A  87      34.499  19.394  21.608  1.00 54.11           C  
ATOM    632  C   GLN A  87      33.743  20.403  20.746  1.00 56.00           C  
ATOM    633  O   GLN A  87      32.566  20.215  20.446  1.00 48.22           O  
ATOM    634  CB  GLN A  87      34.562  19.881  23.057  1.00 55.84           C  
ATOM    635  CG  GLN A  87      33.259  19.697  23.811  1.00 52.12           C  
ATOM    636  CD  GLN A  87      32.824  18.246  23.849  1.00 59.31           C  
ATOM    637  NE2 GLN A  87      31.556  17.997  23.540  1.00 59.72           N  
ATOM    638  OE1 GLN A  87      33.619  17.355  24.150  1.00 58.17           O  
ATOM    639  N   SER A  88      34.429  21.471  20.354  1.00 56.72           N  
ATOM    640  CA  SER A  88      33.842  22.477  19.479  1.00 50.13           C  
ATOM    641  C   SER A  88      33.328  21.836  18.194  1.00 59.38           C  
ATOM    642  O   SER A  88      32.218  22.125  17.743  1.00 61.32           O  
ATOM    643  CB  SER A  88      34.869  23.564  19.149  1.00 46.14           C  
ATOM    644  OG  SER A  88      34.310  24.551  18.301  1.00 52.69           O  
ATOM    645  N   SER A  89      34.146  20.966  17.609  1.00 60.49           N  
ATOM    646  CA  SER A  89      33.773  20.250  16.394  1.00 56.57           C  
ATOM    647  C   SER A  89      32.483  19.464  16.602  1.00 49.74           C  
ATOM    648  O   SER A  89      31.574  19.512  15.772  1.00 50.92           O  
ATOM    649  CB  SER A  89      34.897  19.306  15.962  1.00 62.44           C  
ATOM    650  OG  SER A  89      36.058  20.026  15.587  1.00 58.92           O  
ATOM    651  N   ILE A  90      32.415  18.738  17.713  1.00 46.68           N  
ATOM    652  CA  ILE A  90      31.218  17.982  18.062  1.00 52.49           C  
ATOM    653  C   ILE A  90      29.975  18.871  18.053  1.00 58.92           C  
ATOM    654  O   ILE A  90      28.962  18.526  17.445  1.00 62.73           O  
ATOM    655  CB  ILE A  90      31.360  17.306  19.441  1.00 57.59           C  
ATOM    656  CG1 ILE A  90      32.214  16.043  19.326  1.00 53.53           C  
ATOM    657  CG2 ILE A  90      29.995  16.959  20.011  1.00 61.25           C  
ATOM    658  CD1 ILE A  90      31.618  14.996  18.412  1.00 60.92           C  
ATOM    659  N   PHE A  91      30.062  20.018  18.723  1.00 59.44           N  
ATOM    660  CA  PHE A  91      28.944  20.954  18.784  1.00 56.88           C  
ATOM    661  C   PHE A  91      28.546  21.462  17.399  1.00 65.10           C  
ATOM    662  O   PHE A  91      27.362  21.630  17.110  1.00 66.34           O  
ATOM    663  CB  PHE A  91      29.266  22.135  19.704  1.00 47.96           C  
ATOM    664  CG  PHE A  91      29.298  21.777  21.164  1.00 56.43           C  
ATOM    665  CD1 PHE A  91      30.382  22.127  21.954  1.00 64.13           C  
ATOM    666  CD2 PHE A  91      28.247  21.086  21.744  1.00 61.60           C  
ATOM    667  CE1 PHE A  91      30.413  21.800  23.298  1.00 62.69           C  
ATOM    668  CE2 PHE A  91      28.273  20.755  23.086  1.00 67.20           C  
ATOM    669  CZ  PHE A  91      29.357  21.113  23.865  1.00 64.16           C  
ATOM    670  N   SER A  92      29.540  21.706  16.550  1.00 65.57           N  
ATOM    671  CA  SER A  92      29.287  22.184  15.194  1.00 62.19           C  
ATOM    672  C   SER A  92      28.570  21.135  14.347  1.00 63.42           C  
ATOM    673  O   SER A  92      27.615  21.447  13.633  1.00 60.85           O  
ATOM    674  CB  SER A  92      30.590  22.611  14.515  1.00 57.22           C  
ATOM    675  OG  SER A  92      31.015  23.881  14.978  1.00 57.89           O  
ATOM    676  N   LEU A  93      29.038  19.893  14.430  1.00 60.44           N  
ATOM    677  CA  LEU A  93      28.432  18.795  13.686  1.00 57.55           C  
ATOM    678  C   LEU A  93      27.003  18.538  14.154  1.00 52.80           C  
ATOM    679  O   LEU A  93      26.119  18.245  13.351  1.00 47.83           O  
ATOM    680  CB  LEU A  93      29.270  17.523  13.830  1.00 53.01           C  
ATOM    681  CG  LEU A  93      30.669  17.564  13.213  1.00 50.87           C  
ATOM    682  CD1 LEU A  93      31.428  16.280  13.516  1.00 50.15           C  
ATOM    683  CD2 LEU A  93      30.586  17.799  11.710  1.00 40.45           C  
ATOM    684  N   LEU A  94      26.786  18.651  15.459  1.00 50.06           N  
ATOM    685  CA  LEU A  94      25.466  18.443  16.041  1.00 51.09           C  
ATOM    686  C   LEU A  94      24.483  19.513  15.568  1.00 56.60           C  
ATOM    687  O   LEU A  94      23.341  19.210  15.227  1.00 59.24           O  
ATOM    688  CB  LEU A  94      25.559  18.436  17.570  1.00 51.51           C  
ATOM    689  CG  LEU A  94      24.282  18.199  18.378  1.00 59.36           C  
ATOM    690  CD1 LEU A  94      23.516  16.991  17.863  1.00 57.37           C  
ATOM    691  CD2 LEU A  94      24.621  18.025  19.853  1.00 57.86           C  
ATOM    692  N   ALA A  95      24.939  20.761  15.541  1.00 54.75           N  
ATOM    693  CA  ALA A  95      24.100  21.877  15.115  1.00 48.35           C  
ATOM    694  C   ALA A  95      23.730  21.781  13.639  1.00 53.15           C  
ATOM    695  O   ALA A  95      22.657  22.225  13.229  1.00 51.29           O  
ATOM    696  CB  ALA A  95      24.791  23.199  15.406  1.00 48.03           C  
ATOM    697  N   ILE A  96      24.624  21.206  12.840  1.00 58.97           N  
ATOM    698  CA  ILE A  96      24.359  20.998  11.421  1.00 48.98           C  
ATOM    699  C   ILE A  96      23.273  19.947  11.232  1.00 47.93           C  
ATOM    700  O   ILE A  96      22.372  20.112  10.408  1.00 54.16           O  
ATOM    701  CB  ILE A  96      25.628  20.560  10.666  1.00 55.37           C  
ATOM    702  CG1 ILE A  96      26.657  21.692  10.655  1.00 46.49           C  
ATOM    703  CG2 ILE A  96      25.287  20.141   9.241  1.00 52.17           C  
ATOM    704  CD1 ILE A  96      27.971  21.313  10.012  1.00 46.43           C  
ATOM    705  N   ALA A  97      23.362  18.866  11.999  1.00 51.80           N  
ATOM    706  CA  ALA A  97      22.362  17.806  11.952  1.00 48.61           C  
ATOM    707  C   ALA A  97      20.979  18.367  12.243  1.00 50.35           C  
ATOM    708  O   ALA A  97      20.046  18.181  11.462  1.00 51.87           O  
ATOM    709  CB  ALA A  97      22.704  16.704  12.946  1.00 43.48           C  
ATOM    710  N   ILE A  98      20.860  19.056  13.373  1.00 57.69           N  
ATOM    711  CA  ILE A  98      19.599  19.656  13.790  1.00 57.90           C  
ATOM    712  C   ILE A  98      19.082  20.648  12.753  1.00 63.11           C  
ATOM    713  O   ILE A  98      17.896  20.645  12.415  1.00 58.89           O  
ATOM    714  CB  ILE A  98      19.744  20.362  15.149  1.00 62.05           C  
ATOM    715  CG1 ILE A  98      20.135  19.349  16.230  1.00 63.82           C  
ATOM    716  CG2 ILE A  98      18.456  21.084  15.520  1.00 59.79           C  
ATOM    717  CD1 ILE A  98      20.456  19.973  17.569  1.00 68.90           C  
ATOM    718  N   ASP A  99      19.975  21.495  12.249  1.00 64.12           N  
ATOM    719  CA  ASP A  99      19.607  22.468  11.227  1.00 60.91           C  
ATOM    720  C   ASP A  99      18.952  21.776  10.041  1.00 62.05           C  
ATOM    721  O   ASP A  99      17.895  22.198   9.572  1.00 61.91           O  
ATOM    722  CB  ASP A  99      20.834  23.249  10.753  1.00 61.47           C  
ATOM    723  CG  ASP A  99      20.505  24.226   9.639  1.00 67.28           C  
ATOM    724  OD1 ASP A  99      19.777  25.205   9.901  1.00 69.92           O  
ATOM    725  OD2 ASP A  99      20.977  24.017   8.503  1.00 67.78           O1-
ATOM    726  N   ARG A 100      19.587  20.712   9.560  1.00 55.06           N  
ATOM    727  CA  ARG A 100      19.063  19.972   8.419  1.00 59.02           C  
ATOM    728  C   ARG A 100      17.776  19.242   8.782  1.00 70.32           C  
ATOM    729  O   ARG A 100      16.956  18.943   7.913  1.00 66.53           O  
ATOM    730  CB  ARG A 100      20.104  18.982   7.890  1.00 62.10           C  
ATOM    731  CG  ARG A 100      21.314  19.632   7.229  1.00 66.18           C  
ATOM    732  CD  ARG A 100      20.915  20.474   6.027  1.00 60.89           C  
ATOM    733  NE  ARG A 100      20.365  21.768   6.418  1.00 65.56           N  
ATOM    734  CZ  ARG A 100      19.689  22.572   5.605  1.00 58.92           C  
ATOM    735  NH1 ARG A 100      19.470  22.215   4.347  1.00 58.23           N1+
ATOM    736  NH2 ARG A 100      19.226  23.730   6.050  1.00 53.18           N  
ATOM    737  N   TYR A 101      17.601  18.961  10.068  1.00 72.91           N  
ATOM    738  CA  TYR A 101      16.408  18.259  10.527  1.00 71.24           C  
ATOM    739  C   TYR A 101      15.158  19.119  10.383  1.00 68.76           C  
ATOM    740  O   TYR A 101      14.207  18.740   9.702  1.00 65.89           O  
ATOM    741  CB  TYR A 101      16.561  17.803  11.979  1.00 66.71           C  
ATOM    742  CG  TYR A 101      15.331  17.103  12.506  1.00 70.68           C  
ATOM    743  CD1 TYR A 101      15.134  15.746  12.283  1.00 73.34           C  
ATOM    744  CD2 TYR A 101      14.361  17.799  13.213  1.00 74.95           C  
ATOM    745  CE1 TYR A 101      14.009  15.101  12.756  1.00 82.14           C  
ATOM    746  CE2 TYR A 101      13.231  17.163  13.692  1.00 84.73           C  
ATOM    747  CZ  TYR A 101      13.060  15.813  13.461  1.00 92.43           C  
ATOM    748  OH  TYR A 101      11.938  15.174  13.934  1.00101.50           O  
ATOM    749  N   ILE A 102      15.165  20.282  11.027  1.00 67.33           N  
ATOM    750  CA  ILE A 102      14.005  21.163  11.009  1.00 78.83           C  
ATOM    751  C   ILE A 102      13.861  21.902   9.681  1.00 78.61           C  
ATOM    752  O   ILE A 102      12.973  22.736   9.521  1.00 73.74           O  
ATOM    753  CB  ILE A 102      14.047  22.179  12.165  1.00 86.17           C  
ATOM    754  CG1 ILE A 102      15.273  23.084  12.043  1.00 91.16           C  
ATOM    755  CG2 ILE A 102      14.056  21.462  13.504  1.00 86.38           C  
ATOM    756  CD1 ILE A 102      15.415  24.062  13.188  1.00 96.41           C  
ATOM    757  N   ALA A 103      14.737  21.587   8.732  1.00 81.63           N  
ATOM    758  CA  ALA A 103      14.686  22.205   7.411  1.00 83.62           C  
ATOM    759  C   ALA A 103      14.073  21.256   6.390  1.00 82.08           C  
ATOM    760  O   ALA A 103      13.710  21.663   5.287  1.00 87.66           O  
ATOM    761  CB  ALA A 103      16.079  22.630   6.970  1.00 86.61           C  
ATOM    762  N   ILE A 104      13.953  19.987   6.767  1.00 85.41           N  
ATOM    763  CA  ILE A 104      13.462  18.965   5.850  1.00 92.73           C  
ATOM    764  C   ILE A 104      12.156  18.332   6.337  1.00 92.39           C  
ATOM    765  O   ILE A 104      11.381  17.802   5.542  1.00 90.77           O  
ATOM    766  CB  ILE A 104      14.530  17.878   5.606  1.00 92.96           C  
ATOM    767  CG1 ILE A 104      15.807  18.518   5.050  1.00 86.39           C  
ATOM    768  CG2 ILE A 104      14.010  16.809   4.659  1.00 89.28           C  
ATOM    769  CD1 ILE A 104      17.005  17.593   5.024  1.00 77.92           C  
ATOM    770  N   ARG A 105      11.912  18.401   7.642  1.00 94.13           N  
ATOM    771  CA  ARG A 105      10.683  17.851   8.205  1.00 98.93           C  
ATOM    772  C   ARG A 105       9.712  18.964   8.581  1.00 93.80           C  
ATOM    773  O   ARG A 105       8.497  18.762   8.597  1.00 89.93           O  
ATOM    774  CB  ARG A 105      10.986  16.977   9.423  1.00113.54           C  
ATOM    775  CG  ARG A 105       9.907  15.944   9.715  1.00125.24           C  
ATOM    776  CD  ARG A 105      10.136  15.248  11.046  1.00130.99           C  
ATOM    777  NE  ARG A 105       9.902  16.141  12.176  1.00135.53           N  
ATOM    778  CZ  ARG A 105       8.697  16.449  12.646  1.00134.90           C  
ATOM    779  NH1 ARG A 105       7.612  15.937  12.080  1.00133.69           N1+
ATOM    780  NH2 ARG A 105       8.576  17.270  13.679  1.00132.96           N  
ATOM    781  N   ILE A 106      10.252  20.142   8.882  1.00 93.64           N  
ATOM    782  CA  ILE A 106       9.435  21.303   9.220  1.00 93.45           C  
ATOM    783  C   ILE A 106       9.867  22.538   8.430  1.00 88.02           C  
ATOM    784  O   ILE A 106      10.304  23.533   9.017  1.00 92.18           O  
ATOM    785  CB  ILE A 106       9.517  21.623  10.725  1.00100.66           C  
ATOM    786  CG1 ILE A 106       9.528  20.334  11.549  1.00108.02           C  
ATOM    787  CG2 ILE A 106       8.367  22.528  11.143  1.00 98.70           C  
ATOM    788  CD1 ILE A 106       9.784  20.552  13.027  1.00111.96           C  
ATOM    789  N   PRO A 107       9.740  22.486   7.096  1.00 73.44           N  
ATOM    790  CA  PRO A 107      10.181  23.568   6.210  1.00 73.83           C  
ATOM    791  C   PRO A 107       9.377  24.854   6.383  1.00 92.11           C  
ATOM    792  O   PRO A 107       9.911  25.936   6.137  1.00 92.13           O  
ATOM    793  CB  PRO A 107       9.931  22.982   4.808  1.00 63.67           C  
ATOM    794  CG  PRO A 107       8.846  21.978   5.037  1.00 59.57           C  
ATOM    795  CD  PRO A 107       9.267  21.334   6.317  1.00 64.69           C  
ATOM    796  N   LEU A 108       8.121  24.745   6.805  1.00104.30           N  
ATOM    797  CA  LEU A 108       7.235  25.909   6.881  1.00104.62           C  
ATOM    798  C   LEU A 108       7.702  26.991   7.857  1.00109.43           C  
ATOM    799  O   LEU A 108       7.368  28.163   7.686  1.00110.68           O  
ATOM    800  CB  LEU A 108       5.799  25.475   7.208  1.00 99.55           C  
ATOM    801  CG  LEU A 108       5.043  24.865   6.020  1.00 97.53           C  
ATOM    802  CD1 LEU A 108       3.629  24.490   6.433  1.00100.57           C  
ATOM    803  CD2 LEU A 108       5.036  25.841   4.857  1.00 92.50           C  
ATOM    804  N   ARG A 109       8.471  26.602   8.868  1.00111.95           N  
ATOM    805  CA  ARG A 109       8.909  27.557   9.874  1.00113.96           C  
ATOM    806  C   ARG A 109      10.422  27.514  10.100  1.00103.19           C  
ATOM    807  O   ARG A 109      10.899  27.802  11.196  1.00102.32           O  
ATOM    808  CB  ARG A 109       8.162  27.319  11.189  1.00127.38           C  
ATOM    809  CG  ARG A 109       6.679  27.658  11.124  1.00136.53           C  
ATOM    810  CD  ARG A 109       6.039  27.624  12.502  1.00143.69           C  
ATOM    811  NE  ARG A 109       6.054  26.286  13.088  1.00153.12           N  
ATOM    812  CZ  ARG A 109       5.132  25.354  12.862  1.00159.47           C  
ATOM    813  NH1 ARG A 109       4.104  25.603  12.057  1.00160.35           N1+
ATOM    814  NH2 ARG A 109       5.239  24.166  13.443  1.00161.15           N  
ATOM    815  N   TYR A 110      11.172  27.157   9.061  1.00 95.20           N  
ATOM    816  CA  TYR A 110      12.627  27.046   9.173  1.00 88.47           C  
ATOM    817  C   TYR A 110      13.319  28.406   9.255  1.00 89.26           C  
ATOM    818  O   TYR A 110      14.208  28.608  10.080  1.00 85.67           O  
ATOM    819  CB  TYR A 110      13.207  26.234   8.012  1.00 83.98           C  
ATOM    820  CG  TYR A 110      14.713  26.321   7.914  1.00 81.13           C  
ATOM    821  CD1 TYR A 110      15.528  25.592   8.771  1.00 84.03           C  
ATOM    822  CD2 TYR A 110      15.322  27.136   6.969  1.00 82.23           C  
ATOM    823  CE1 TYR A 110      16.905  25.670   8.689  1.00 82.84           C  
ATOM    824  CE2 TYR A 110      16.698  27.220   6.878  1.00 85.07           C  
ATOM    825  CZ  TYR A 110      17.485  26.486   7.739  1.00 84.45           C  
ATOM    826  OH  TYR A 110      18.856  26.568   7.651  1.00 83.19           O  
ATOM    827  N   ASN A 111      12.913  29.334   8.393  1.00 91.61           N  
ATOM    828  CA  ASN A 111      13.536  30.654   8.350  1.00 91.99           C  
ATOM    829  C   ASN A 111      13.129  31.550   9.517  1.00 86.88           C  
ATOM    830  O   ASN A 111      13.855  32.473   9.887  1.00 83.52           O  
ATOM    831  CB  ASN A 111      13.248  31.349   7.019  1.00 95.76           C  
ATOM    832  CG  ASN A 111      14.075  30.786   5.879  1.00107.24           C  
ATOM    833  ND2 ASN A 111      13.585  30.945   4.655  1.00113.64           N  
ATOM    834  OD1 ASN A 111      15.146  30.218   6.097  1.00109.02           O  
ATOM    835  N   GLY A 112      11.966  31.271  10.095  1.00 87.59           N  
ATOM    836  CA  GLY A 112      11.492  32.016  11.244  1.00 94.18           C  
ATOM    837  C   GLY A 112      12.057  31.473  12.543  1.00 98.41           C  
ATOM    838  O   GLY A 112      11.936  32.095  13.598  1.00100.84           O  
ATOM    839  N   LEU A 113      12.684  30.304  12.459  1.00 93.62           N  
ATOM    840  CA  LEU A 113      13.260  29.653  13.628  1.00 87.59           C  
ATOM    841  C   LEU A 113      14.786  29.721  13.584  1.00 86.78           C  
ATOM    842  O   LEU A 113      15.429  30.104  14.562  1.00 90.76           O  
ATOM    843  CB  LEU A 113      12.797  28.197  13.703  1.00 87.19           C  
ATOM    844  CG  LEU A 113      12.849  27.512  15.069  1.00 85.25           C  
ATOM    845  CD1 LEU A 113      11.907  28.201  16.040  1.00 87.46           C  
ATOM    846  CD2 LEU A 113      12.500  26.038  14.939  1.00 84.95           C  
ATOM    847  N   VAL A 114      15.356  29.347  12.442  1.00 77.94           N  
ATOM    848  CA  VAL A 114      16.801  29.370  12.253  1.00 76.88           C  
ATOM    849  C   VAL A 114      17.240  30.659  11.567  1.00 76.54           C  
ATOM    850  O   VAL A 114      17.006  30.846  10.372  1.00 70.87           O  
ATOM    851  CB  VAL A 114      17.276  28.173  11.409  1.00 74.85           C  
ATOM    852  CG1 VAL A 114      18.778  28.235  11.196  1.00 68.42           C  
ATOM    853  CG2 VAL A 114      16.883  26.866  12.072  1.00 75.76           C  
ATOM    854  N   THR A 115      17.876  31.545  12.327  1.00 71.30           N  
ATOM    855  CA  THR A 115      18.349  32.815  11.787  1.00 65.80           C  
ATOM    856  C   THR A 115      19.833  33.017  12.062  1.00 60.23           C  
ATOM    857  O   THR A 115      20.387  32.428  12.990  1.00 61.68           O  
ATOM    858  CB  THR A 115      17.565  34.004  12.369  1.00 64.25           C  
ATOM    859  CG2 THR A 115      16.080  33.861  12.068  1.00 57.57           C  
ATOM    860  OG1 THR A 115      17.762  34.066  13.789  1.00 65.60           O  
ATOM    861  N   GLY A 116      20.469  33.854  11.247  1.00 58.84           N  
ATOM    862  CA  GLY A 116      21.887  34.132  11.384  1.00 56.83           C  
ATOM    863  C   GLY A 116      22.260  34.624  12.767  1.00 59.65           C  
ATOM    864  O   GLY A 116      23.292  34.235  13.317  1.00 65.43           O  
ATOM    865  N   THR A 117      21.415  35.479  13.334  1.00 60.99           N  
ATOM    866  CA  THR A 117      21.645  36.028  14.666  1.00 63.61           C  
ATOM    867  C   THR A 117      21.725  34.931  15.722  1.00 62.11           C  
ATOM    868  O   THR A 117      22.615  34.939  16.573  1.00 60.57           O  
ATOM    869  CB  THR A 117      20.533  37.011  15.065  1.00 68.54           C  
ATOM    870  CG2 THR A 117      20.776  37.552  16.469  1.00 68.23           C  
ATOM    871  OG1 THR A 117      20.497  38.100  14.133  1.00 69.43           O  
ATOM    872  N   ARG A 118      20.787  33.992  15.662  1.00 58.16           N  
ATOM    873  CA  ARG A 118      20.732  32.904  16.630  1.00 65.76           C  
ATOM    874  C   ARG A 118      21.877  31.913  16.441  1.00 68.43           C  
ATOM    875  O   ARG A 118      22.443  31.415  17.414  1.00 69.60           O  
ATOM    876  CB  ARG A 118      19.378  32.192  16.556  1.00 71.97           C  
ATOM    877  CG  ARG A 118      18.215  33.092  16.936  1.00 78.55           C  
ATOM    878  CD  ARG A 118      16.884  32.366  16.896  1.00 83.21           C  
ATOM    879  NE  ARG A 118      15.801  33.232  17.350  1.00 85.78           N  
ATOM    880  CZ  ARG A 118      14.513  32.910  17.303  1.00 88.12           C  
ATOM    881  NH1 ARG A 118      13.599  33.765  17.740  1.00 90.28           N1+
ATOM    882  NH2 ARG A 118      14.139  31.735  16.816  1.00 92.85           N  
ATOM    883  N   ALA A 119      22.214  31.637  15.186  1.00 63.83           N  
ATOM    884  CA  ALA A 119      23.328  30.745  14.880  1.00 60.03           C  
ATOM    885  C   ALA A 119      24.606  31.245  15.544  1.00 65.69           C  
ATOM    886  O   ALA A 119      25.286  30.495  16.247  1.00 65.55           O  
ATOM    887  CB  ALA A 119      23.517  30.626  13.376  1.00 58.90           C  
ATOM    888  N   LYS A 120      24.925  32.517  15.320  1.00 65.70           N  
ATOM    889  CA  LYS A 120      26.104  33.129  15.921  1.00 67.95           C  
ATOM    890  C   LYS A 120      26.058  33.042  17.444  1.00 68.55           C  
ATOM    891  O   LYS A 120      27.085  32.843  18.094  1.00 72.17           O  
ATOM    892  CB  LYS A 120      26.236  34.590  15.482  1.00 71.37           C  
ATOM    893  CG  LYS A 120      26.622  34.770  14.025  1.00 73.26           C  
ATOM    894  CD  LYS A 120      26.644  36.240  13.638  1.00 81.69           C  
ATOM    895  CE  LYS A 120      27.039  36.422  12.181  1.00 94.16           C  
ATOM    896  NZ  LYS A 120      27.024  37.855  11.772  1.00 98.43           N1+
ATOM    897  N   GLY A 121      24.864  33.190  18.007  1.00 57.35           N  
ATOM    898  CA  GLY A 121      24.687  33.094  19.444  1.00 59.23           C  
ATOM    899  C   GLY A 121      25.035  31.711  19.957  1.00 63.70           C  
ATOM    900  O   GLY A 121      25.810  31.563  20.903  1.00 63.61           O  
ATOM    901  N   ILE A 122      24.460  30.694  19.324  1.00 63.36           N  
ATOM    902  CA  ILE A 122      24.701  29.310  19.711  1.00 67.49           C  
ATOM    903  C   ILE A 122      26.176  28.933  19.574  1.00 70.93           C  
ATOM    904  O   ILE A 122      26.723  28.213  20.410  1.00 66.42           O  
ATOM    905  CB  ILE A 122      23.841  28.345  18.872  1.00 64.60           C  
ATOM    906  CG1 ILE A 122      22.356  28.562  19.179  1.00 59.98           C  
ATOM    907  CG2 ILE A 122      24.248  26.901  19.129  1.00 57.60           C  
ATOM    908  CD1 ILE A 122      21.418  27.898  18.192  1.00 56.97           C  
ATOM    909  N   ILE A 123      26.813  29.430  18.517  1.00 69.67           N  
ATOM    910  CA  ILE A 123      28.226  29.156  18.271  1.00 66.41           C  
ATOM    911  C   ILE A 123      29.102  29.707  19.390  1.00 64.69           C  
ATOM    912  O   ILE A 123      29.964  29.007  19.922  1.00 63.37           O  
ATOM    913  CB  ILE A 123      28.687  29.751  16.927  1.00 63.12           C  
ATOM    914  CG1 ILE A 123      27.996  29.032  15.766  1.00 61.63           C  
ATOM    915  CG2 ILE A 123      30.200  29.656  16.793  1.00 56.10           C  
ATOM    916  CD1 ILE A 123      28.086  29.767  14.445  1.00 51.66           C  
ATOM    917  N   ALA A 124      28.874  30.968  19.743  1.00 66.05           N  
ATOM    918  CA  ALA A 124      29.635  31.617  20.805  1.00 67.52           C  
ATOM    919  C   ALA A 124      29.556  30.812  22.096  1.00 64.64           C  
ATOM    920  O   ALA A 124      30.566  30.591  22.764  1.00 67.81           O  
ATOM    921  CB  ALA A 124      29.129  33.036  21.029  1.00 62.18           C  
ATOM    922  N   ILE A 125      28.349  30.376  22.438  1.00 63.73           N  
ATOM    923  CA  ILE A 125      28.124  29.607  23.657  1.00 67.95           C  
ATOM    924  C   ILE A 125      28.852  28.266  23.612  1.00 66.97           C  
ATOM    925  O   ILE A 125      29.433  27.830  24.606  1.00 61.28           O  
ATOM    926  CB  ILE A 125      26.621  29.367  23.894  1.00 70.20           C  
ATOM    927  CG1 ILE A 125      25.863  30.695  23.886  1.00 68.52           C  
ATOM    928  CG2 ILE A 125      26.395  28.633  25.207  1.00 74.05           C  
ATOM    929  CD1 ILE A 125      24.373  30.548  24.088  1.00 72.14           C  
ATOM    930  N   CYS A 126      28.822  27.619  22.452  1.00 63.06           N  
ATOM    931  CA  CYS A 126      29.455  26.315  22.292  1.00 54.69           C  
ATOM    932  C   CYS A 126      30.973  26.383  22.442  1.00 49.73           C  
ATOM    933  O   CYS A 126      31.599  25.428  22.899  1.00 52.32           O  
ATOM    934  CB  CYS A 126      29.077  25.691  20.949  1.00 66.50           C  
ATOM    935  SG  CYS A 126      27.362  25.132  20.857  1.00 74.56           S  
ATOM    936  N   TRP A 127      31.567  27.508  22.056  1.00 51.13           N  
ATOM    937  CA  TRP A 127      33.003  27.700  22.238  1.00 52.40           C  
ATOM    938  C   TRP A 127      33.352  27.867  23.715  1.00 56.96           C  
ATOM    939  O   TRP A 127      34.408  27.423  24.165  1.00 66.31           O  
ATOM    940  CB  TRP A 127      33.510  28.897  21.427  1.00 48.49           C  
ATOM    941  CG  TRP A 127      33.816  28.565  19.994  1.00 51.24           C  
ATOM    942  CD1 TRP A 127      33.046  28.846  18.903  1.00 59.03           C  
ATOM    943  CD2 TRP A 127      34.978  27.883  19.500  1.00 43.56           C  
ATOM    944  CE2 TRP A 127      34.843  27.790  18.101  1.00 49.30           C  
ATOM    945  CE3 TRP A 127      36.117  27.345  20.105  1.00 49.07           C  
ATOM    946  NE1 TRP A 127      33.657  28.384  17.762  1.00 57.23           N  
ATOM    947  CZ2 TRP A 127      35.805  27.180  17.297  1.00 45.75           C  
ATOM    948  CZ3 TRP A 127      37.072  26.738  19.306  1.00 46.69           C  
ATOM    949  CH2 TRP A 127      36.909  26.661  17.916  1.00 41.88           C  
ATOM    950  N   VAL A 128      32.460  28.505  24.466  1.00 52.61           N  
ATOM    951  CA  VAL A 128      32.647  28.662  25.902  1.00 56.34           C  
ATOM    952  C   VAL A 128      32.604  27.308  26.600  1.00 64.62           C  
ATOM    953  O   VAL A 128      33.481  26.983  27.402  1.00 67.44           O  
ATOM    954  CB  VAL A 128      31.575  29.577  26.517  1.00 60.77           C  
ATOM    955  CG1 VAL A 128      31.704  29.600  28.033  1.00 56.40           C  
ATOM    956  CG2 VAL A 128      31.685  30.980  25.944  1.00 63.46           C  
ATOM    957  N   LEU A 129      31.577  26.519  26.292  1.00 63.64           N  
ATOM    958  CA  LEU A 129      31.439  25.184  26.863  1.00 62.11           C  
ATOM    959  C   LEU A 129      32.620  24.304  26.481  1.00 58.39           C  
ATOM    960  O   LEU A 129      33.078  23.488  27.278  1.00 62.62           O  
ATOM    961  CB  LEU A 129      30.136  24.528  26.397  1.00 66.71           C  
ATOM    962  CG  LEU A 129      28.823  25.179  26.827  1.00 67.88           C  
ATOM    963  CD1 LEU A 129      27.646  24.413  26.249  1.00 68.03           C  
ATOM    964  CD2 LEU A 129      28.732  25.246  28.341  1.00 73.75           C  
ATOM    965  N   SER A 130      33.106  24.474  25.256  1.00 54.97           N  
ATOM    966  CA  SER A 130      34.234  23.691  24.763  1.00 56.03           C  
ATOM    967  C   SER A 130      35.484  23.924  25.608  1.00 59.03           C  
ATOM    968  O   SER A 130      36.210  22.982  25.929  1.00 58.03           O  
ATOM    969  CB  SER A 130      34.516  24.015  23.294  1.00 57.35           C  
ATOM    970  OG  SER A 130      33.435  23.617  22.466  1.00 56.09           O  
ATOM    971  N   PHE A 131      35.732  25.180  25.965  1.00 53.41           N  
ATOM    972  CA  PHE A 131      36.851  25.510  26.841  1.00 57.98           C  
ATOM    973  C   PHE A 131      36.631  24.945  28.242  1.00 62.28           C  
ATOM    974  O   PHE A 131      37.551  24.413  28.860  1.00 62.05           O  
ATOM    975  CB  PHE A 131      37.063  27.024  26.910  1.00 55.72           C  
ATOM    976  CG  PHE A 131      37.910  27.566  25.795  1.00 59.06           C  
ATOM    977  CD1 PHE A 131      37.328  28.036  24.628  1.00 60.09           C  
ATOM    978  CD2 PHE A 131      39.290  27.601  25.911  1.00 63.30           C  
ATOM    979  CE1 PHE A 131      38.108  28.532  23.598  1.00 62.08           C  
ATOM    980  CE2 PHE A 131      40.076  28.094  24.886  1.00 64.41           C  
ATOM    981  CZ  PHE A 131      39.484  28.560  23.728  1.00 64.42           C  
ATOM    982  N   ALA A 132      35.401  25.064  28.732  1.00 62.65           N  
ATOM    983  CA  ALA A 132      35.048  24.562  30.054  1.00 58.86           C  
ATOM    984  C   ALA A 132      35.234  23.050  30.137  1.00 56.08           C  
ATOM    985  O   ALA A 132      35.707  22.527  31.145  1.00 57.64           O  
ATOM    986  CB  ALA A 132      33.613  24.940  30.397  1.00 56.23           C  
ATOM    987  N   ILE A 133      34.860  22.354  29.069  1.00 59.20           N  
ATOM    988  CA  ILE A 133      34.954  20.900  29.029  1.00 62.08           C  
ATOM    989  C   ILE A 133      36.377  20.428  28.743  1.00 59.08           C  
ATOM    990  O   ILE A 133      36.903  19.558  29.437  1.00 65.05           O  
ATOM    991  CB  ILE A 133      33.999  20.307  27.972  1.00 65.36           C  
ATOM    992  CG1 ILE A 133      32.543  20.586  28.353  1.00 64.34           C  
ATOM    993  CG2 ILE A 133      34.236  18.812  27.811  1.00 61.49           C  
ATOM    994  CD1 ILE A 133      31.543  20.173  27.294  1.00 64.42           C  
ATOM    995  N   GLY A 134      36.997  21.008  27.721  1.00 47.67           N  
ATOM    996  CA  GLY A 134      38.332  20.608  27.313  1.00 48.58           C  
ATOM    997  C   GLY A 134      39.408  20.898  28.344  1.00 57.36           C  
ATOM    998  O   GLY A 134      40.390  20.163  28.446  1.00 58.29           O  
ATOM    999  N   LEU A 135      39.225  21.968  29.109  1.00 66.46           N  
ATOM   1000  CA  LEU A 135      40.224  22.378  30.091  1.00 63.23           C  
ATOM   1001  C   LEU A 135      39.791  22.071  31.520  1.00 66.91           C  
ATOM   1002  O   LEU A 135      40.244  22.714  32.466  1.00 64.37           O  
ATOM   1003  CB  LEU A 135      40.543  23.867  29.943  1.00 63.17           C  
ATOM   1004  CG  LEU A 135      41.245  24.269  28.644  1.00 64.82           C  
ATOM   1005  CD1 LEU A 135      41.612  25.746  28.662  1.00 62.63           C  
ATOM   1006  CD2 LEU A 135      42.477  23.405  28.409  1.00 58.64           C  
ATOM   1007  N   THR A 136      38.913  21.084  31.672  1.00 72.48           N  
ATOM   1008  CA  THR A 136      38.442  20.668  32.990  1.00 69.66           C  
ATOM   1009  C   THR A 136      39.573  20.179  33.901  1.00 61.71           C  
ATOM   1010  O   THR A 136      39.589  20.494  35.091  1.00 60.72           O  
ATOM   1011  CB  THR A 136      37.343  19.587  32.893  1.00 65.16           C  
ATOM   1012  CG2 THR A 136      37.131  18.916  34.239  1.00 64.16           C  
ATOM   1013  OG1 THR A 136      36.113  20.191  32.475  1.00 63.90           O  
ATOM   1014  N   PRO A 137      40.519  19.399  33.349  1.00 57.22           N  
ATOM   1015  CA  PRO A 137      41.653  18.952  34.166  1.00 63.21           C  
ATOM   1016  C   PRO A 137      42.432  20.128  34.749  1.00 68.08           C  
ATOM   1017  O   PRO A 137      42.989  20.020  35.841  1.00 67.41           O  
ATOM   1018  CB  PRO A 137      42.522  18.185  33.167  1.00 52.42           C  
ATOM   1019  CG  PRO A 137      41.565  17.713  32.131  1.00 55.59           C  
ATOM   1020  CD  PRO A 137      40.548  18.809  31.999  1.00 49.95           C  
ATOM   1021  N   MET A 138      42.464  21.240  34.020  1.00 73.20           N  
ATOM   1022  CA  MET A 138      43.136  22.446  34.488  1.00 76.09           C  
ATOM   1023  C   MET A 138      42.402  23.089  35.657  1.00 82.03           C  
ATOM   1024  O   MET A 138      42.981  23.872  36.409  1.00 83.70           O  
ATOM   1025  CB  MET A 138      43.272  23.464  33.353  1.00 70.94           C  
ATOM   1026  CG  MET A 138      44.582  23.388  32.594  1.00 69.49           C  
ATOM   1027  SD  MET A 138      44.943  24.946  31.768  1.00 85.83           S  
ATOM   1028  CE  MET A 138      44.571  26.107  33.080  1.00 82.79           C  
ATOM   1029  N   LEU A 139      41.123  22.760  35.801  1.00 83.94           N  
ATOM   1030  CA  LEU A 139      40.294  23.361  36.840  1.00 84.78           C  
ATOM   1031  C   LEU A 139      40.415  22.624  38.171  1.00 84.45           C  
ATOM   1032  O   LEU A 139      39.906  23.087  39.191  1.00 83.38           O  
ATOM   1033  CB  LEU A 139      38.831  23.418  36.391  1.00 84.57           C  
ATOM   1034  CG  LEU A 139      38.580  24.016  35.005  1.00 84.86           C  
ATOM   1035  CD1 LEU A 139      37.095  24.016  34.678  1.00 86.16           C  
ATOM   1036  CD2 LEU A 139      39.150  25.421  34.909  1.00 86.17           C  
ATOM   1037  N   GLY A 140      41.088  21.476  38.161  1.00 79.23           N  
ATOM   1038  CA  GLY A 140      41.325  20.736  39.388  1.00 80.80           C  
ATOM   1039  C   GLY A 140      41.344  19.225  39.245  1.00 80.96           C  
ATOM   1040  O   GLY A 140      41.880  18.523  40.104  1.00 78.36           O  
ATOM   1041  N   TRP A 141      40.761  18.721  38.161  1.00 76.74           N  
ATOM   1042  CA  TRP A 141      40.674  17.283  37.932  1.00 68.29           C  
ATOM   1043  C   TRP A 141      41.963  16.736  37.313  1.00 71.50           C  
ATOM   1044  O   TRP A 141      41.959  16.267  36.173  1.00 72.95           O  
ATOM   1045  CB  TRP A 141      39.489  16.969  37.015  1.00 64.17           C  
ATOM   1046  CG  TRP A 141      38.988  15.559  37.116  1.00 62.07           C  
ATOM   1047  CD1 TRP A 141      39.660  14.484  37.622  1.00 60.98           C  
ATOM   1048  CD2 TRP A 141      37.717  15.066  36.674  1.00 61.23           C  
ATOM   1049  CE2 TRP A 141      37.683  13.686  36.957  1.00 65.50           C  
ATOM   1050  CE3 TRP A 141      36.601  15.658  36.072  1.00 56.46           C  
ATOM   1051  NE1 TRP A 141      38.880  13.355  37.537  1.00 64.65           N  
ATOM   1052  CZ2 TRP A 141      36.579  12.888  36.658  1.00 58.65           C  
ATOM   1053  CZ3 TRP A 141      35.506  14.865  35.777  1.00 56.45           C  
ATOM   1054  CH2 TRP A 141      35.503  13.495  36.069  1.00 53.43           C  
ATOM   1055  N   ASN A 142      43.060  16.790  38.063  1.00 66.92           N  
ATOM   1056  CA  ASN A 142      44.359  16.358  37.545  1.00 75.59           C  
ATOM   1057  C   ASN A 142      45.191  15.537  38.533  1.00 87.35           C  
ATOM   1058  O   ASN A 142      44.754  15.265  39.652  1.00 93.88           O  
ATOM   1059  CB  ASN A 142      45.166  17.561  37.052  1.00 81.45           C  
ATOM   1060  CG  ASN A 142      45.351  18.618  38.122  1.00 80.28           C  
ATOM   1061  ND2 ASN A 142      46.600  18.972  38.390  1.00 79.90           N  
ATOM   1062  OD1 ASN A 142      44.382  19.114  38.697  1.00 82.07           O  
ATOM   1063  N   ASN A 143      46.396  15.158  38.112  1.00 92.12           N  
ATOM   1064  CA  ASN A 143      47.238  14.246  38.888  1.00 95.13           C  
ATOM   1065  C   ASN A 143      48.617  14.788  39.266  1.00100.95           C  
ATOM   1066  O   ASN A 143      49.554  14.014  39.452  1.00 97.13           O  
ATOM   1067  CB  ASN A 143      47.421  12.925  38.133  1.00 91.48           C  
ATOM   1068  CG  ASN A 143      46.229  12.004  38.267  1.00 87.59           C  
ATOM   1069  ND2 ASN A 143      46.267  10.883  37.558  1.00 84.05           N  
ATOM   1070  OD1 ASN A 143      45.287  12.293  39.004  1.00 87.87           O  
ATOM   1071  N   CYS A 144      48.747  16.105  39.385  1.00110.01           N  
ATOM   1072  CA  CYS A 144      50.042  16.689  39.725  1.00116.37           C  
ATOM   1073  C   CYS A 144      49.998  17.625  40.934  1.00118.97           C  
ATOM   1074  O   CYS A 144      51.016  17.843  41.588  1.00122.98           O  
ATOM   1075  CB  CYS A 144      50.653  17.402  38.513  1.00117.89           C  
ATOM   1076  SG  CYS A 144      49.460  18.208  37.421  1.00 97.28           S  
ATOM   1077  N   GLY A 145      48.818  18.160  41.232  1.00114.76           N  
ATOM   1078  CA  GLY A 145      48.668  19.150  42.287  1.00114.32           C  
ATOM   1079  C   GLY A 145      48.958  18.667  43.702  1.00115.40           C  
ATOM   1080  O   GLY A 145      48.759  19.409  44.667  1.00115.94           O  
ATOM   1081  N   GLN A 146      49.423  17.427  43.837  1.00113.07           N  
ATOM   1082  CA  GLN A 146      49.712  16.857  45.151  1.00107.89           C  
ATOM   1083  C   GLN A 146      51.084  16.193  45.202  1.00106.38           C  
ATOM   1084  O   GLN A 146      51.298  15.262  45.983  1.00108.96           O  
ATOM   1085  CB  GLN A 146      48.627  15.852  45.557  1.00109.08           C  
ATOM   1086  CG  GLN A 146      47.215  16.421  45.503  1.00118.94           C  
ATOM   1087  CD  GLN A 146      46.164  15.406  45.907  1.00125.94           C  
ATOM   1088  NE2 GLN A 146      44.894  15.797  45.818  1.00128.16           N  
ATOM   1089  OE1 GLN A 146      46.490  14.281  46.294  1.00126.37           O  
ATOM   1090  N   SER A 147      56.880  12.218  41.669  1.00111.40           N  
ATOM   1091  CA  SER A 147      57.304  12.887  40.437  1.00112.40           C  
ATOM   1092  C   SER A 147      58.747  13.365  40.584  1.00107.10           C  
ATOM   1093  O   SER A 147      58.991  14.492  41.000  1.00104.13           O  
ATOM   1094  CB  SER A 147      56.421  14.095  40.185  1.00111.11           C  
ATOM   1095  OG  SER A 147      56.803  15.110  41.114  1.00112.97           O  
ATOM   1096  N   GLN A 148      59.706  12.508  40.254  1.00100.11           N  
ATOM   1097  CA  GLN A 148      61.102  12.866  40.464  1.00 94.42           C  
ATOM   1098  C   GLN A 148      61.881  12.932  39.157  1.00 83.00           C  
ATOM   1099  O   GLN A 148      61.423  12.469  38.118  1.00 80.27           O  
ATOM   1100  CB  GLN A 148      61.770  11.895  41.445  1.00 99.49           C  
ATOM   1101  CG  GLN A 148      62.852  12.533  42.306  1.00102.47           C  
ATOM   1102  CD  GLN A 148      63.865  11.526  42.801  1.00106.85           C  
ATOM   1103  NE2 GLN A 148      64.130  11.548  44.102  1.00107.96           N  
ATOM   1104  OE1 GLN A 148      64.409  10.741  42.025  1.00105.71           O  
ATOM   1105  N   GLY A 149      63.071  13.521  39.225  1.00 70.83           N  
ATOM   1106  CA  GLY A 149      63.880  13.747  38.042  1.00 66.83           C  
ATOM   1107  C   GLY A 149      63.581  15.083  37.393  1.00 62.79           C  
ATOM   1108  O   GLY A 149      64.201  15.458  36.400  1.00 57.38           O  
ATOM   1109  N   CYS A 150      62.630  15.811  37.970  1.00 60.35           N  
ATOM   1110  CA  CYS A 150      62.183  17.086  37.413  1.00 56.16           C  
ATOM   1111  C   CYS A 150      62.289  18.244  38.402  1.00 59.17           C  
ATOM   1112  O   CYS A 150      62.122  19.407  38.028  1.00 62.23           O  
ATOM   1113  CB  CYS A 150      60.742  16.978  36.906  1.00 49.69           C  
ATOM   1114  SG  CYS A 150      60.575  16.203  35.280  1.00 72.63           S  
ATOM   1115  N   GLY A 151      62.568  17.929  39.662  1.00 66.01           N  
ATOM   1116  CA  GLY A 151      62.597  18.943  40.702  1.00 65.87           C  
ATOM   1117  C   GLY A 151      61.186  19.348  41.090  1.00 66.73           C  
ATOM   1118  O   GLY A 151      60.269  19.262  40.277  1.00 69.74           O  
ATOM   1119  N   GLU A 152      61.010  19.792  42.330  1.00 65.22           N  
ATOM   1120  CA  GLU A 152      59.680  20.137  42.825  1.00 68.91           C  
ATOM   1121  C   GLU A 152      59.075  21.291  42.028  1.00 65.43           C  
ATOM   1122  O   GLU A 152      59.793  22.161  41.534  1.00 66.94           O  
ATOM   1123  CB  GLU A 152      59.731  20.491  44.314  1.00 71.19           C  
ATOM   1124  CG  GLU A 152      59.972  21.960  44.594  1.00 79.99           C  
ATOM   1125  CD  GLU A 152      58.691  22.778  44.589  1.00 87.71           C  
ATOM   1126  OE1 GLU A 152      58.754  23.983  44.263  1.00 86.91           O  
ATOM   1127  OE2 GLU A 152      57.620  22.217  44.909  1.00 81.83           O1-
ATOM   1128  N   GLY A 153      57.751  21.292  41.909  1.00 61.92           N  
ATOM   1129  CA  GLY A 153      57.056  22.318  41.157  1.00 62.74           C  
ATOM   1130  C   GLY A 153      56.957  21.968  39.686  1.00 74.95           C  
ATOM   1131  O   GLY A 153      56.358  22.701  38.899  1.00 82.12           O  
ATOM   1132  N   GLN A 154      57.555  20.839  39.314  1.00 70.48           N  
ATOM   1133  CA  GLN A 154      57.528  20.373  37.936  1.00 61.37           C  
ATOM   1134  C   GLN A 154      57.276  18.874  37.866  1.00 66.77           C  
ATOM   1135  O   GLN A 154      57.573  18.137  38.805  1.00 66.40           O  
ATOM   1136  CB  GLN A 154      58.838  20.713  37.221  1.00 56.01           C  
ATOM   1137  CG  GLN A 154      59.058  22.201  37.002  1.00 57.63           C  
ATOM   1138  CD  GLN A 154      60.246  22.489  36.110  1.00 63.91           C  
ATOM   1139  NE2 GLN A 154      60.495  23.768  35.851  1.00 65.43           N  
ATOM   1140  OE1 GLN A 154      60.932  21.575  35.655  1.00 77.41           O  
ATOM   1141  N   VAL A 155      56.719  18.433  36.745  1.00 68.38           N  
ATOM   1142  CA  VAL A 155      56.476  17.018  36.509  1.00 64.31           C  
ATOM   1143  C   VAL A 155      56.771  16.689  35.052  1.00 62.35           C  
ATOM   1144  O   VAL A 155      56.646  17.551  34.178  1.00 59.38           O  
ATOM   1145  CB  VAL A 155      55.017  16.633  36.841  1.00 64.38           C  
ATOM   1146  CG1 VAL A 155      54.719  16.886  38.312  1.00 66.59           C  
ATOM   1147  CG2 VAL A 155      54.048  17.402  35.958  1.00 63.12           C  
ATOM   1148  N   ALA A 156      57.184  15.453  34.798  1.00 61.77           N  
ATOM   1149  CA  ALA A 156      57.351  14.988  33.433  1.00 56.63           C  
ATOM   1150  C   ALA A 156      56.000  15.053  32.726  1.00 63.41           C  
ATOM   1151  O   ALA A 156      55.016  14.478  33.193  1.00 57.69           O  
ATOM   1152  CB  ALA A 156      57.892  13.565  33.420  1.00 49.04           C  
ATOM   1153  N   CYS A 157      55.952  15.775  31.613  1.00 64.32           N  
ATOM   1154  CA  CYS A 157      54.702  15.967  30.889  1.00 60.34           C  
ATOM   1155  C   CYS A 157      54.360  14.764  30.010  1.00 64.43           C  
ATOM   1156  O   CYS A 157      54.543  14.798  28.792  1.00 58.57           O  
ATOM   1157  CB  CYS A 157      54.753  17.244  30.044  1.00 60.31           C  
ATOM   1158  SG  CYS A 157      53.125  17.845  29.539  1.00 79.30           S  
ATOM   1159  N   LEU A 158      53.875  13.698  30.642  1.00 65.97           N  
ATOM   1160  CA  LEU A 158      53.359  12.538  29.918  1.00 59.40           C  
ATOM   1161  C   LEU A 158      51.838  12.510  30.030  1.00 62.14           C  
ATOM   1162  O   LEU A 158      51.287  12.556  31.132  1.00 71.58           O  
ATOM   1163  CB  LEU A 158      53.951  11.234  30.465  1.00 65.79           C  
ATOM   1164  CG  LEU A 158      55.401  10.902  30.101  1.00 66.75           C  
ATOM   1165  CD1 LEU A 158      55.737  11.415  28.706  1.00 67.83           C  
ATOM   1166  CD2 LEU A 158      56.378  11.439  31.135  1.00 63.93           C  
ATOM   1167  N   PHE A 159      51.164  12.436  28.886  1.00 57.68           N  
ATOM   1168  CA  PHE A 159      49.707  12.527  28.839  1.00 61.62           C  
ATOM   1169  C   PHE A 159      49.011  11.672  29.896  1.00 64.22           C  
ATOM   1170  O   PHE A 159      48.224  12.182  30.694  1.00 63.81           O  
ATOM   1171  CB  PHE A 159      49.190  12.158  27.443  1.00 60.06           C  
ATOM   1172  CG  PHE A 159      47.738  12.481  27.229  1.00 56.89           C  
ATOM   1173  CD1 PHE A 159      47.354  13.724  26.757  1.00 57.97           C  
ATOM   1174  CD2 PHE A 159      46.758  11.541  27.502  1.00 50.90           C  
ATOM   1175  CE1 PHE A 159      46.020  14.025  26.560  1.00 53.39           C  
ATOM   1176  CE2 PHE A 159      45.424  11.835  27.306  1.00 51.56           C  
ATOM   1177  CZ  PHE A 159      45.054  13.078  26.834  1.00 55.14           C  
ATOM   1178  N   GLU A 160      49.305  10.377  29.904  1.00 63.54           N  
ATOM   1179  CA  GLU A 160      48.632   9.452  30.813  1.00 64.21           C  
ATOM   1180  C   GLU A 160      49.069   9.631  32.266  1.00 64.27           C  
ATOM   1181  O   GLU A 160      48.503   9.015  33.172  1.00 59.89           O  
ATOM   1182  CB  GLU A 160      48.845   8.003  30.363  1.00 55.80           C  
ATOM   1183  CG  GLU A 160      48.255   7.688  28.995  1.00 58.23           C  
ATOM   1184  CD  GLU A 160      48.110   6.197  28.748  1.00 67.89           C  
ATOM   1185  OE1 GLU A 160      48.420   5.403  29.661  1.00 75.11           O  
ATOM   1186  OE2 GLU A 160      47.680   5.818  27.637  1.00 66.46           O1-
ATOM   1187  N   ASP A 161      50.069  10.478  32.486  1.00 62.92           N  
ATOM   1188  CA  ASP A 161      50.587  10.723  33.828  1.00 59.97           C  
ATOM   1189  C   ASP A 161      49.951  11.944  34.486  1.00 65.64           C  
ATOM   1190  O   ASP A 161      49.934  12.057  35.710  1.00 69.78           O  
ATOM   1191  CB  ASP A 161      52.107  10.893  33.793  1.00 62.46           C  
ATOM   1192  CG  ASP A 161      52.838   9.583  33.597  1.00 75.69           C  
ATOM   1193  OD1 ASP A 161      52.172   8.527  33.561  1.00 83.95           O  
ATOM   1194  OD2 ASP A 161      54.081   9.610  33.484  1.00 79.29           O1-
ATOM   1195  N   VAL A 162      49.435  12.858  33.670  1.00 60.84           N  
ATOM   1196  CA  VAL A 162      48.871  14.100  34.190  1.00 61.36           C  
ATOM   1197  C   VAL A 162      47.368  14.208  33.948  1.00 65.06           C  
ATOM   1198  O   VAL A 162      46.654  14.848  34.721  1.00 65.39           O  
ATOM   1199  CB  VAL A 162      49.581  15.336  33.599  1.00 62.30           C  
ATOM   1200  CG1 VAL A 162      51.028  15.387  34.060  1.00 50.95           C  
ATOM   1201  CG2 VAL A 162      49.502  15.326  32.080  1.00 68.11           C  
ATOM   1202  N   VAL A 163      46.893  13.583  32.875  1.00 59.35           N  
ATOM   1203  CA  VAL A 163      45.473  13.608  32.543  1.00 59.25           C  
ATOM   1204  C   VAL A 163      44.774  12.339  33.020  1.00 62.38           C  
ATOM   1205  O   VAL A 163      44.996  11.262  32.472  1.00 67.88           O  
ATOM   1206  CB  VAL A 163      45.248  13.762  31.027  1.00 59.89           C  
ATOM   1207  CG1 VAL A 163      43.765  13.940  30.724  1.00 46.18           C  
ATOM   1208  CG2 VAL A 163      46.052  14.937  30.485  1.00 61.29           C  
ATOM   1209  N   PRO A 164      43.923  12.469  34.050  1.00 60.75           N  
ATOM   1210  CA  PRO A 164      43.182  11.349  34.639  1.00 54.18           C  
ATOM   1211  C   PRO A 164      42.373  10.570  33.602  1.00 57.11           C  
ATOM   1212  O   PRO A 164      41.640  11.168  32.814  1.00 63.59           O  
ATOM   1213  CB  PRO A 164      42.237  12.039  35.626  1.00 52.86           C  
ATOM   1214  CG  PRO A 164      42.927  13.307  35.979  1.00 57.54           C  
ATOM   1215  CD  PRO A 164      43.635  13.742  34.732  1.00 61.28           C  
ATOM   1216  N   MET A 165      42.504   9.246  33.615  1.00 55.18           N  
ATOM   1217  CA  MET A 165      41.813   8.397  32.648  1.00 54.70           C  
ATOM   1218  C   MET A 165      40.307   8.347  32.872  1.00 56.48           C  
ATOM   1219  O   MET A 165      39.541   8.207  31.919  1.00 63.66           O  
ATOM   1220  CB  MET A 165      42.397   6.984  32.650  1.00 64.19           C  
ATOM   1221  CG  MET A 165      43.646   6.833  31.795  1.00 80.62           C  
ATOM   1222  SD  MET A 165      43.349   7.260  30.066  1.00 83.53           S  
ATOM   1223  CE  MET A 165      41.909   6.258  29.721  1.00 73.80           C  
ATOM   1224  N   ASN A 166      39.881   8.456  34.125  1.00 60.71           N  
ATOM   1225  CA  ASN A 166      38.454   8.488  34.428  1.00 66.17           C  
ATOM   1226  C   ASN A 166      37.784   9.706  33.795  1.00 67.79           C  
ATOM   1227  O   ASN A 166      36.599   9.676  33.462  1.00 68.29           O  
ATOM   1228  CB  ASN A 166      38.196   8.432  35.939  1.00 66.08           C  
ATOM   1229  CG  ASN A 166      38.839   9.582  36.689  1.00 69.42           C  
ATOM   1230  ND2 ASN A 166      38.409   9.791  37.928  1.00 57.73           N  
ATOM   1231  OD1 ASN A 166      39.713  10.271  36.165  1.00 80.66           O  
ATOM   1232  N   TYR A 167      38.556  10.773  33.624  1.00 64.10           N  
ATOM   1233  CA  TYR A 167      38.087  11.945  32.901  1.00 57.17           C  
ATOM   1234  C   TYR A 167      37.982  11.632  31.411  1.00 56.23           C  
ATOM   1235  O   TYR A 167      36.987  11.958  30.765  1.00 58.62           O  
ATOM   1236  CB  TYR A 167      39.038  13.127  33.113  1.00 61.45           C  
ATOM   1237  CG  TYR A 167      38.847  14.240  32.105  1.00 63.69           C  
ATOM   1238  CD1 TYR A 167      39.591  14.276  30.931  1.00 56.39           C  
ATOM   1239  CD2 TYR A 167      37.918  15.250  32.322  1.00 61.88           C  
ATOM   1240  CE1 TYR A 167      39.415  15.286  30.005  1.00 59.28           C  
ATOM   1241  CE2 TYR A 167      37.737  16.265  31.403  1.00 57.78           C  
ATOM   1242  CZ  TYR A 167      38.489  16.278  30.247  1.00 65.29           C  
ATOM   1243  OH  TYR A 167      38.312  17.287  29.329  1.00 76.04           O  
ATOM   1244  N   MET A 168      39.020  10.994  30.878  1.00 54.66           N  
ATOM   1245  CA  MET A 168      39.093  10.698  29.451  1.00 50.97           C  
ATOM   1246  C   MET A 168      38.010   9.725  28.996  1.00 59.97           C  
ATOM   1247  O   MET A 168      37.502   9.829  27.881  1.00 59.12           O  
ATOM   1248  CB  MET A 168      40.474  10.147  29.091  1.00 45.66           C  
ATOM   1249  CG  MET A 168      41.581  11.184  29.145  1.00 45.51           C  
ATOM   1250  SD  MET A 168      41.246  12.603  28.078  1.00 60.18           S  
ATOM   1251  CE  MET A 168      41.194  11.815  26.473  1.00 62.04           C  
ATOM   1252  N   VAL A 169      37.660   8.782  29.863  1.00 68.22           N  
ATOM   1253  CA  VAL A 169      36.695   7.747  29.509  1.00 61.62           C  
ATOM   1254  C   VAL A 169      35.255   8.144  29.832  1.00 57.36           C  
ATOM   1255  O   VAL A 169      34.390   8.126  28.958  1.00 55.42           O  
ATOM   1256  CB  VAL A 169      37.025   6.413  30.202  1.00 61.78           C  
ATOM   1257  CG1 VAL A 169      35.922   5.397  29.947  1.00 62.82           C  
ATOM   1258  CG2 VAL A 169      38.368   5.887  29.717  1.00 46.74           C  
ATOM   1259  N   TYR A 170      35.005   8.503  31.087  1.00 59.67           N  
ATOM   1260  CA  TYR A 170      33.652   8.828  31.530  1.00 59.72           C  
ATOM   1261  C   TYR A 170      33.158  10.173  31.008  1.00 60.59           C  
ATOM   1262  O   TYR A 170      32.124  10.249  30.349  1.00 55.02           O  
ATOM   1263  CB  TYR A 170      33.561   8.800  33.057  1.00 63.83           C  
ATOM   1264  CG  TYR A 170      33.650   7.410  33.639  1.00 68.94           C  
ATOM   1265  CD1 TYR A 170      34.627   7.085  34.568  1.00 75.25           C  
ATOM   1266  CD2 TYR A 170      32.762   6.418  33.247  1.00 65.23           C  
ATOM   1267  CE1 TYR A 170      34.713   5.812  35.100  1.00 76.87           C  
ATOM   1268  CE2 TYR A 170      32.840   5.145  33.769  1.00 68.86           C  
ATOM   1269  CZ  TYR A 170      33.815   4.847  34.696  1.00 76.23           C  
ATOM   1270  OH  TYR A 170      33.892   3.578  35.215  1.00 81.33           O  
ATOM   1271  N   PHE A 171      33.898  11.233  31.312  1.00 73.26           N  
ATOM   1272  CA  PHE A 171      33.455  12.580  30.973  1.00 72.52           C  
ATOM   1273  C   PHE A 171      33.669  12.910  29.498  1.00 72.33           C  
ATOM   1274  O   PHE A 171      32.725  13.248  28.786  1.00 72.48           O  
ATOM   1275  CB  PHE A 171      34.144  13.615  31.864  1.00 59.61           C  
ATOM   1276  CG  PHE A 171      33.465  14.952  31.870  1.00 63.52           C  
ATOM   1277  CD1 PHE A 171      32.134  15.064  32.234  1.00 70.73           C  
ATOM   1278  CD2 PHE A 171      34.156  16.099  31.515  1.00 69.38           C  
ATOM   1279  CE1 PHE A 171      31.503  16.293  32.240  1.00 73.13           C  
ATOM   1280  CE2 PHE A 171      33.530  17.332  31.522  1.00 71.19           C  
ATOM   1281  CZ  PHE A 171      32.202  17.428  31.886  1.00 65.78           C  
ATOM   1282  N   ASN A 172      34.912  12.805  29.041  1.00 67.41           N  
ATOM   1283  CA  ASN A 172      35.230  13.126  27.658  1.00 71.02           C  
ATOM   1284  C   ASN A 172      34.552  12.186  26.666  1.00 64.24           C  
ATOM   1285  O   ASN A 172      33.719  12.613  25.869  1.00 72.23           O  
ATOM   1286  CB  ASN A 172      36.744  13.135  27.431  1.00 78.04           C  
ATOM   1287  CG  ASN A 172      37.128  13.742  26.095  1.00 78.10           C  
ATOM   1288  ND2 ASN A 172      37.611  14.980  26.126  1.00 77.14           N  
ATOM   1289  OD1 ASN A 172      36.996  13.107  25.048  1.00 77.60           O  
ATOM   1290  N   PHE A 173      34.904  10.906  26.720  1.00 57.68           N  
ATOM   1291  CA  PHE A 173      34.393   9.953  25.741  1.00 61.54           C  
ATOM   1292  C   PHE A 173      32.888   9.700  25.849  1.00 62.62           C  
ATOM   1293  O   PHE A 173      32.128  10.088  24.965  1.00 73.99           O  
ATOM   1294  CB  PHE A 173      35.163   8.632  25.798  1.00 60.03           C  
ATOM   1295  CG  PHE A 173      34.698   7.623  24.784  1.00 59.95           C  
ATOM   1296  CD1 PHE A 173      34.391   8.014  23.490  1.00 61.17           C  
ATOM   1297  CD2 PHE A 173      34.575   6.285  25.119  1.00 59.97           C  
ATOM   1298  CE1 PHE A 173      33.963   7.093  22.553  1.00 61.56           C  
ATOM   1299  CE2 PHE A 173      34.148   5.358  24.185  1.00 60.08           C  
ATOM   1300  CZ  PHE A 173      33.843   5.763  22.899  1.00 60.69           C  
ATOM   1301  N   PHE A 174      32.462   9.057  26.931  1.00 55.81           N  
ATOM   1302  CA  PHE A 174      31.064   8.646  27.062  1.00 61.65           C  
ATOM   1303  C   PHE A 174      30.072   9.806  27.002  1.00 61.58           C  
ATOM   1304  O   PHE A 174      29.131   9.782  26.209  1.00 70.29           O  
ATOM   1305  CB  PHE A 174      30.843   7.839  28.348  1.00 64.59           C  
ATOM   1306  CG  PHE A 174      31.469   6.473  28.326  1.00 71.80           C  
ATOM   1307  CD1 PHE A 174      31.560   5.756  27.144  1.00 75.59           C  
ATOM   1308  CD2 PHE A 174      31.950   5.899  29.491  1.00 70.99           C  
ATOM   1309  CE1 PHE A 174      32.132   4.496  27.122  1.00 66.70           C  
ATOM   1310  CE2 PHE A 174      32.520   4.639  29.475  1.00 67.93           C  
ATOM   1311  CZ  PHE A 174      32.611   3.938  28.290  1.00 62.56           C  
ATOM   1312  N   ALA A 175      30.286  10.817  27.834  1.00 57.06           N  
ATOM   1313  CA  ALA A 175      29.319  11.902  27.976  1.00 58.06           C  
ATOM   1314  C   ALA A 175      29.402  12.957  26.872  1.00 62.96           C  
ATOM   1315  O   ALA A 175      28.378  13.448  26.398  1.00 65.83           O  
ATOM   1316  CB  ALA A 175      29.458  12.556  29.345  1.00 54.29           C  
ATOM   1317  N   CYS A 176      30.620  13.301  26.466  1.00 56.66           N  
ATOM   1318  CA  CYS A 176      30.822  14.437  25.570  1.00 55.19           C  
ATOM   1319  C   CYS A 176      31.022  14.071  24.097  1.00 59.96           C  
ATOM   1320  O   CYS A 176      30.857  14.916  23.217  1.00 59.75           O  
ATOM   1321  CB  CYS A 176      31.989  15.297  26.065  1.00 55.70           C  
ATOM   1322  SG  CYS A 176      31.717  16.046  27.690  1.00 62.88           S  
ATOM   1323  N   VAL A 177      31.373  12.818  23.825  1.00 56.67           N  
ATOM   1324  CA  VAL A 177      31.609  12.386  22.451  1.00 58.12           C  
ATOM   1325  C   VAL A 177      30.619  11.313  22.001  1.00 60.90           C  
ATOM   1326  O   VAL A 177      29.950  11.460  20.977  1.00 61.38           O  
ATOM   1327  CB  VAL A 177      33.045  11.858  22.263  1.00 52.12           C  
ATOM   1328  CG1 VAL A 177      33.247  11.361  20.836  1.00 47.03           C  
ATOM   1329  CG2 VAL A 177      34.055  12.942  22.608  1.00 51.28           C  
ATOM   1330  N   LEU A 178      30.529  10.238  22.774  1.00 54.09           N  
ATOM   1331  CA  LEU A 178      29.681   9.104  22.424  1.00 63.42           C  
ATOM   1332  C   LEU A 178      28.208   9.497  22.307  1.00 65.18           C  
ATOM   1333  O   LEU A 178      27.541   9.148  21.332  1.00 59.97           O  
ATOM   1334  CB  LEU A 178      29.858   7.975  23.445  1.00 65.01           C  
ATOM   1335  CG  LEU A 178      29.140   6.650  23.177  1.00 63.23           C  
ATOM   1336  CD1 LEU A 178      29.341   6.199  21.739  1.00 59.81           C  
ATOM   1337  CD2 LEU A 178      29.620   5.581  24.147  1.00 61.29           C  
ATOM   1338  N   VAL A 179      27.710  10.227  23.300  1.00 60.55           N  
ATOM   1339  CA  VAL A 179      26.308  10.634  23.329  1.00 59.28           C  
ATOM   1340  C   VAL A 179      25.904  11.509  22.137  1.00 68.51           C  
ATOM   1341  O   VAL A 179      24.884  11.252  21.499  1.00 74.08           O  
ATOM   1342  CB  VAL A 179      25.943  11.338  24.656  1.00 55.93           C  
ATOM   1343  CG1 VAL A 179      24.577  12.000  24.552  1.00 58.79           C  
ATOM   1344  CG2 VAL A 179      25.975  10.344  25.808  1.00 49.67           C  
ATOM   1345  N   PRO A 180      26.698  12.551  21.838  1.00 67.42           N  
ATOM   1346  CA  PRO A 180      26.410  13.389  20.668  1.00 62.87           C  
ATOM   1347  C   PRO A 180      26.439  12.611  19.353  1.00 63.18           C  
ATOM   1348  O   PRO A 180      25.581  12.834  18.499  1.00 64.19           O  
ATOM   1349  CB  PRO A 180      27.542  14.421  20.692  1.00 68.30           C  
ATOM   1350  CG  PRO A 180      27.944  14.495  22.120  1.00 67.94           C  
ATOM   1351  CD  PRO A 180      27.804  13.098  22.643  1.00 67.68           C  
ATOM   1352  N   LEU A 181      27.411  11.718  19.192  1.00 59.02           N  
ATOM   1353  CA  LEU A 181      27.526  10.923  17.970  1.00 64.13           C  
ATOM   1354  C   LEU A 181      26.293  10.056  17.723  1.00 64.10           C  
ATOM   1355  O   LEU A 181      25.775  10.005  16.609  1.00 62.95           O  
ATOM   1356  CB  LEU A 181      28.786  10.055  17.997  1.00 66.37           C  
ATOM   1357  CG  LEU A 181      30.104  10.756  17.671  1.00 66.79           C  
ATOM   1358  CD1 LEU A 181      31.272   9.786  17.782  1.00 68.63           C  
ATOM   1359  CD2 LEU A 181      30.052  11.376  16.281  1.00 65.21           C  
ATOM   1360  N   LEU A 182      25.831   9.370  18.763  1.00 65.09           N  
ATOM   1361  CA  LEU A 182      24.631   8.547  18.653  1.00 66.12           C  
ATOM   1362  C   LEU A 182      23.404   9.417  18.412  1.00 64.56           C  
ATOM   1363  O   LEU A 182      22.483   9.028  17.690  1.00 56.85           O  
ATOM   1364  CB  LEU A 182      24.436   7.691  19.907  1.00 65.00           C  
ATOM   1365  CG  LEU A 182      25.447   6.559  20.113  1.00 70.15           C  
ATOM   1366  CD1 LEU A 182      24.936   5.563  21.142  1.00 70.66           C  
ATOM   1367  CD2 LEU A 182      25.760   5.863  18.796  1.00 69.85           C  
ATOM   1368  N   LEU A 183      23.399  10.597  19.021  1.00 66.12           N  
ATOM   1369  CA  LEU A 183      22.316  11.553  18.831  1.00 62.98           C  
ATOM   1370  C   LEU A 183      22.296  12.045  17.388  1.00 61.93           C  
ATOM   1371  O   LEU A 183      21.232  12.213  16.796  1.00 66.81           O  
ATOM   1372  CB  LEU A 183      22.468  12.730  19.794  1.00 68.96           C  
ATOM   1373  CG  LEU A 183      21.302  13.716  19.842  1.00 83.35           C  
ATOM   1374  CD1 LEU A 183      20.007  12.988  20.168  1.00 86.74           C  
ATOM   1375  CD2 LEU A 183      21.573  14.814  20.860  1.00 88.80           C  
ATOM   1376  N   MET A 184      23.481  12.270  16.828  1.00 62.18           N  
ATOM   1377  CA  MET A 184      23.603  12.681  15.434  1.00 59.56           C  
ATOM   1378  C   MET A 184      23.247  11.540  14.486  1.00 59.47           C  
ATOM   1379  O   MET A 184      22.817  11.772  13.356  1.00 61.31           O  
ATOM   1380  CB  MET A 184      25.015  13.190  15.138  1.00 61.23           C  
ATOM   1381  CG  MET A 184      25.243  14.637  15.541  1.00 72.09           C  
ATOM   1382  SD  MET A 184      26.886  15.247  15.115  1.00 72.44           S  
ATOM   1383  CE  MET A 184      27.862  14.590  16.467  1.00 49.34           C  
ATOM   1384  N   LEU A 185      23.430  10.310  14.949  1.00 55.36           N  
ATOM   1385  CA  LEU A 185      23.088   9.141  14.152  1.00 50.67           C  
ATOM   1386  C   LEU A 185      21.575   9.002  14.046  1.00 53.56           C  
ATOM   1387  O   LEU A 185      21.042   8.700  12.977  1.00 60.12           O  
ATOM   1388  CB  LEU A 185      23.697   7.876  14.755  1.00 57.62           C  
ATOM   1389  CG  LEU A 185      23.394   6.563  14.030  1.00 64.63           C  
ATOM   1390  CD1 LEU A 185      23.718   6.676  12.546  1.00 56.30           C  
ATOM   1391  CD2 LEU A 185      24.163   5.412  14.661  1.00 67.95           C  
ATOM   1392  N   GLY A 186      20.889   9.227  15.160  1.00 55.54           N  
ATOM   1393  CA  GLY A 186      19.441   9.143  15.191  1.00 58.98           C  
ATOM   1394  C   GLY A 186      18.781  10.214  14.344  1.00 58.15           C  
ATOM   1395  O   GLY A 186      17.794   9.956  13.656  1.00 57.74           O  
ATOM   1396  N   VAL A 187      19.331  11.423  14.394  1.00 55.91           N  
ATOM   1397  CA  VAL A 187      18.780  12.546  13.643  1.00 51.58           C  
ATOM   1398  C   VAL A 187      18.891  12.339  12.135  1.00 51.36           C  
ATOM   1399  O   VAL A 187      17.920  12.532  11.403  1.00 53.56           O  
ATOM   1400  CB  VAL A 187      19.465  13.872  14.021  1.00 50.58           C  
ATOM   1401  CG1 VAL A 187      18.942  15.002  13.149  1.00 50.07           C  
ATOM   1402  CG2 VAL A 187      19.246  14.178  15.492  1.00 51.69           C  
ATOM   1403  N   TYR A 188      20.075  11.950  11.674  1.00 48.78           N  
ATOM   1404  CA  TYR A 188      20.286  11.712  10.251  1.00 53.66           C  
ATOM   1405  C   TYR A 188      19.447  10.547   9.747  1.00 56.74           C  
ATOM   1406  O   TYR A 188      18.861  10.618   8.666  1.00 62.83           O  
ATOM   1407  CB  TYR A 188      21.769  11.489   9.939  1.00 58.80           C  
ATOM   1408  CG  TYR A 188      22.526  12.773   9.683  1.00 61.57           C  
ATOM   1409  CD1 TYR A 188      22.227  13.569   8.582  1.00 59.49           C  
ATOM   1410  CD2 TYR A 188      23.538  13.191  10.537  1.00 53.77           C  
ATOM   1411  CE1 TYR A 188      22.913  14.745   8.341  1.00 63.51           C  
ATOM   1412  CE2 TYR A 188      24.230  14.367  10.302  1.00 60.47           C  
ATOM   1413  CZ  TYR A 188      23.912  15.140   9.203  1.00 64.49           C  
ATOM   1414  OH  TYR A 188      24.596  16.309   8.963  1.00 63.18           O  
ATOM   1415  N   LEU A 189      19.385   9.477  10.533  1.00 54.86           N  
ATOM   1416  CA  LEU A 189      18.561   8.328  10.182  1.00 59.87           C  
ATOM   1417  C   LEU A 189      17.105   8.738   9.979  1.00 63.56           C  
ATOM   1418  O   LEU A 189      16.450   8.278   9.044  1.00 62.39           O  
ATOM   1419  CB  LEU A 189      18.663   7.237  11.248  1.00 65.95           C  
ATOM   1420  CG  LEU A 189      19.912   6.356  11.177  1.00 79.11           C  
ATOM   1421  CD1 LEU A 189      19.889   5.298  12.272  1.00 80.77           C  
ATOM   1422  CD2 LEU A 189      20.032   5.711   9.803  1.00 75.76           C  
ATOM   1423  N   ARG A 190      16.605   9.604  10.855  1.00 61.45           N  
ATOM   1424  CA  ARG A 190      15.229  10.081  10.749  1.00 64.31           C  
ATOM   1425  C   ARG A 190      15.034  10.965   9.517  1.00 63.00           C  
ATOM   1426  O   ARG A 190      13.974  10.948   8.890  1.00 57.26           O  
ATOM   1427  CB  ARG A 190      14.811  10.826  12.019  1.00 67.13           C  
ATOM   1428  CG  ARG A 190      13.366  11.298  11.995  1.00 81.51           C  
ATOM   1429  CD  ARG A 190      12.850  11.611  13.387  1.00 96.32           C  
ATOM   1430  NE  ARG A 190      11.420  11.904  13.374  1.00108.06           N  
ATOM   1431  CZ  ARG A 190      10.683  12.092  14.465  1.00115.00           C  
ATOM   1432  NH1 ARG A 190      11.243  12.014  15.665  1.00113.90           N1+
ATOM   1433  NH2 ARG A 190       9.388  12.355  14.356  1.00118.37           N  
ATOM   1434  N   ILE A 191      16.061  11.734   9.172  1.00 65.48           N  
ATOM   1435  CA  ILE A 191      16.018  12.557   7.970  1.00 69.12           C  
ATOM   1436  C   ILE A 191      15.910  11.676   6.728  1.00 65.45           C  
ATOM   1437  O   ILE A 191      15.105  11.939   5.835  1.00 54.79           O  
ATOM   1438  CB  ILE A 191      17.262  13.457   7.853  1.00 76.83           C  
ATOM   1439  CG1 ILE A 191      17.275  14.503   8.970  1.00 75.54           C  
ATOM   1440  CG2 ILE A 191      17.307  14.137   6.492  1.00 79.38           C  
ATOM   1441  CD1 ILE A 191      18.520  15.367   8.982  1.00 65.44           C  
ATOM   1442  N   PHE A 192      16.721  10.622   6.686  1.00 69.70           N  
ATOM   1443  CA  PHE A 192      16.748   9.719   5.539  1.00 69.83           C  
ATOM   1444  C   PHE A 192      15.445   8.938   5.395  1.00 65.70           C  
ATOM   1445  O   PHE A 192      14.879   8.857   4.306  1.00 72.46           O  
ATOM   1446  CB  PHE A 192      17.931   8.752   5.639  1.00 72.76           C  
ATOM   1447  CG  PHE A 192      19.268   9.435   5.698  1.00 78.84           C  
ATOM   1448  CD1 PHE A 192      20.246   9.001   6.578  1.00 84.18           C  
ATOM   1449  CD2 PHE A 192      19.545  10.517   4.879  1.00 82.93           C  
ATOM   1450  CE1 PHE A 192      21.476   9.629   6.636  1.00 83.93           C  
ATOM   1451  CE2 PHE A 192      20.772  11.150   4.931  1.00 87.07           C  
ATOM   1452  CZ  PHE A 192      21.738  10.705   5.812  1.00 86.46           C  
ATOM   1453  N   LEU A 193      14.975   8.363   6.497  1.00 65.99           N  
ATOM   1454  CA  LEU A 193      13.741   7.583   6.489  1.00 65.94           C  
ATOM   1455  C   LEU A 193      12.558   8.411   5.994  1.00 65.29           C  
ATOM   1456  O   LEU A 193      11.612   7.874   5.419  1.00 55.81           O  
ATOM   1457  CB  LEU A 193      13.451   7.027   7.886  1.00 61.52           C  
ATOM   1458  CG  LEU A 193      14.439   5.980   8.408  1.00 63.19           C  
ATOM   1459  CD1 LEU A 193      14.188   5.671   9.877  1.00 54.16           C  
ATOM   1460  CD2 LEU A 193      14.362   4.713   7.570  1.00 63.22           C  
ATOM   1461  N   ALA A 194      12.622   9.720   6.217  1.00 66.53           N  
ATOM   1462  CA  ALA A 194      11.546  10.619   5.816  1.00 67.52           C  
ATOM   1463  C   ALA A 194      11.522  10.833   4.305  1.00 65.46           C  
ATOM   1464  O   ALA A 194      10.472  11.107   3.725  1.00 71.44           O  
ATOM   1465  CB  ALA A 194      11.669  11.952   6.543  1.00 76.22           C  
ATOM   1466  N   ALA A 195      12.683  10.705   3.671  1.00 63.70           N  
ATOM   1467  CA  ALA A 195      12.783  10.859   2.225  1.00 62.18           C  
ATOM   1468  C   ALA A 195      12.410   9.561   1.521  1.00 64.65           C  
ATOM   1469  O   ALA A 195      12.285   9.517   0.296  1.00 65.71           O  
ATOM   1470  CB  ALA A 195      14.184  11.293   1.831  1.00 66.97           C  
ATOM   1471  N   ARG A 196      12.237   8.504   2.307  1.00 65.50           N  
ATOM   1472  CA  ARG A 196      11.883   7.198   1.768  1.00 64.94           C  
ATOM   1473  C   ARG A 196      10.473   6.807   2.189  1.00 60.03           C  
ATOM   1474  O   ARG A 196      10.080   5.648   2.069  1.00 63.90           O  
ATOM   1475  CB  ARG A 196      12.889   6.143   2.229  1.00 75.01           C  
ATOM   1476  CG  ARG A 196      14.308   6.402   1.750  1.00 86.23           C  
ATOM   1477  CD  ARG A 196      14.489   5.974   0.304  1.00 90.41           C  
ATOM   1478  NE  ARG A 196      14.735   4.541   0.196  1.00 92.87           N  
ATOM   1479  CZ  ARG A 196      15.935   4.002   0.003  1.00 91.26           C  
ATOM   1480  NH1 ARG A 196      17.001   4.780  -0.119  1.00 90.17           N1+
ATOM   1481  NH2 ARG A 196      16.068   2.684  -0.077  1.00 91.03           N  
ATOM   1482  N   ARG A 197       9.716   7.782   2.683  1.00 53.21           N  
ATOM   1483  CA  ARG A 197       8.348   7.534   3.120  1.00 58.22           C  
ATOM   1484  C   ARG A 197       7.462   7.147   1.940  1.00 60.50           C  
ATOM   1485  O   ARG A 197       7.692   7.575   0.809  1.00 55.35           O  
ATOM   1486  CB  ARG A 197       7.776   8.763   3.827  1.00 58.28           C  
ATOM   1487  CG  ARG A 197       7.475   9.927   2.900  1.00 62.04           C  
ATOM   1488  CD  ARG A 197       6.608  10.970   3.586  1.00 62.69           C  
ATOM   1489  NE  ARG A 197       7.328  11.674   4.640  1.00 68.82           N  
ATOM   1490  CZ  ARG A 197       7.827  12.899   4.510  1.00 78.59           C  
ATOM   1491  NH1 ARG A 197       8.471  13.466   5.521  1.00 84.01           N1+
ATOM   1492  NH2 ARG A 197       7.681  13.558   3.369  1.00 78.81           N  
ATOM   1493  N   GLN A 198       6.448   6.334   2.215  1.00 65.00           N  
ATOM   1494  CA  GLN A 198       5.510   5.887   1.192  1.00 61.28           C  
ATOM   1495  C   GLN A 198       4.601   7.033   0.757  1.00 61.20           C  
ATOM   1496  O   GLN A 198       4.016   7.723   1.593  1.00 62.58           O  
ATOM   1497  CB  GLN A 198       4.677   4.724   1.726  1.00 59.32           C  
ATOM   1498  CG  GLN A 198       3.747   4.093   0.713  1.00 66.69           C  
ATOM   1499  CD  GLN A 198       3.044   2.871   1.270  1.00 72.68           C  
ATOM   1500  NE2 GLN A 198       2.486   2.055   0.385  1.00 73.65           N  
ATOM   1501  OE1 GLN A 198       3.007   2.664   2.482  1.00 77.80           O  
ATOM   1502  N   LEU A 199       4.482   7.233  -0.551  1.00 58.37           N  
ATOM   1503  CA  LEU A 199       3.724   8.362  -1.083  1.00 60.11           C  
ATOM   1504  C   LEU A 199       2.249   8.044  -1.321  1.00 56.35           C  
ATOM   1505  O   LEU A 199       1.887   6.913  -1.648  1.00 56.10           O  
ATOM   1506  CB  LEU A 199       4.367   8.899  -2.366  1.00 54.72           C  
ATOM   1507  CG  LEU A 199       5.730   9.576  -2.198  1.00 52.42           C  
ATOM   1508  CD1 LEU A 199       6.269  10.051  -3.535  1.00 55.68           C  
ATOM   1509  CD2 LEU A 199       5.640  10.735  -1.218  1.00 53.54           C  
ATOM   1510  N   ARG A 200       8.247  12.338  -5.487  1.00 63.22           N  
ATOM   1511  CA  ARG A 200       9.350  11.567  -4.931  1.00 54.85           C  
ATOM   1512  C   ARG A 200      10.672  12.272  -5.217  1.00 55.79           C  
ATOM   1513  O   ARG A 200      11.631  12.153  -4.454  1.00 59.44           O  
ATOM   1514  CB  ARG A 200       9.365  10.153  -5.515  1.00 47.89           C  
ATOM   1515  CG  ARG A 200      10.157   9.147  -4.698  1.00 44.51           C  
ATOM   1516  CD  ARG A 200      10.081   7.762  -5.319  1.00 57.47           C  
ATOM   1517  NE  ARG A 200       8.737   7.462  -5.810  1.00 64.41           N  
ATOM   1518  CZ  ARG A 200       7.804   6.843  -5.098  1.00 67.61           C  
ATOM   1519  NH1 ARG A 200       6.609   6.613  -5.625  1.00 70.49           N1+
ATOM   1520  NH2 ARG A 200       8.062   6.452  -3.859  1.00 76.31           N  
ATOM   1521  N   SER A 201      10.714  13.010  -6.323  1.00 64.48           N  
ATOM   1522  CA  SER A 201      11.902  13.773  -6.698  1.00 61.21           C  
ATOM   1523  C   SER A 201      12.153  14.906  -5.714  1.00 55.59           C  
ATOM   1524  O   SER A 201      13.295  15.180  -5.348  1.00 66.27           O  
ATOM   1525  CB  SER A 201      11.759  14.336  -8.114  1.00 63.78           C  
ATOM   1526  OG  SER A 201      11.841  13.309  -9.086  1.00 73.65           O  
ATOM   1527  N   THR A 202      11.079  15.566  -5.297  1.00 59.77           N  
ATOM   1528  CA  THR A 202      11.173  16.662  -4.341  1.00 61.54           C  
ATOM   1529  C   THR A 202      11.855  16.212  -3.054  1.00 64.45           C  
ATOM   1530  O   THR A 202      12.726  16.902  -2.528  1.00 71.97           O  
ATOM   1531  CB  THR A 202       9.784  17.229  -4.000  1.00 65.38           C  
ATOM   1532  CG2 THR A 202       9.899  18.327  -2.954  1.00 72.97           C  
ATOM   1533  OG1 THR A 202       9.180  17.764  -5.184  1.00 66.37           O  
ATOM   1534  N   LEU A 203      11.455  15.048  -2.555  1.00 68.66           N  
ATOM   1535  CA  LEU A 203      11.998  14.520  -1.309  1.00 73.76           C  
ATOM   1536  C   LEU A 203      13.453  14.077  -1.451  1.00 70.02           C  
ATOM   1537  O   LEU A 203      14.249  14.235  -0.526  1.00 69.10           O  
ATOM   1538  CB  LEU A 203      11.141  13.355  -0.806  1.00 74.09           C  
ATOM   1539  CG  LEU A 203       9.664  13.655  -0.538  1.00 67.08           C  
ATOM   1540  CD1 LEU A 203       8.924  12.389  -0.132  1.00 63.25           C  
ATOM   1541  CD2 LEU A 203       9.517  14.732   0.526  1.00 63.08           C  
ATOM   1542  N   GLN A 204      13.796  13.522  -2.611  1.00 68.18           N  
ATOM   1543  CA  GLN A 204      15.136  12.981  -2.832  1.00 74.09           C  
ATOM   1544  C   GLN A 204      16.184  14.056  -3.113  1.00 87.21           C  
ATOM   1545  O   GLN A 204      17.385  13.804  -3.001  1.00 93.97           O  
ATOM   1546  CB  GLN A 204      15.122  11.935  -3.951  1.00 79.24           C  
ATOM   1547  CG  GLN A 204      14.673  10.554  -3.491  1.00 92.86           C  
ATOM   1548  CD  GLN A 204      14.494   9.578  -4.639  1.00103.30           C  
ATOM   1549  NE2 GLN A 204      14.385   8.296  -4.313  1.00106.94           N  
ATOM   1550  OE1 GLN A 204      14.449   9.973  -5.805  1.00101.78           O  
ATOM   1551  N   LYS A 205      15.731  15.250  -3.479  1.00 93.48           N  
ATOM   1552  CA  LYS A 205      16.636  16.377  -3.668  1.00 99.60           C  
ATOM   1553  C   LYS A 205      16.735  17.173  -2.374  1.00 97.48           C  
ATOM   1554  O   LYS A 205      17.748  17.812  -2.092  1.00 93.64           O  
ATOM   1555  CB  LYS A 205      16.145  17.281  -4.801  1.00105.62           C  
ATOM   1556  CG  LYS A 205      16.090  16.604  -6.162  1.00113.43           C  
ATOM   1557  CD  LYS A 205      15.681  17.586  -7.248  1.00121.57           C  
ATOM   1558  CE  LYS A 205      15.724  16.941  -8.623  1.00126.74           C  
ATOM   1559  NZ  LYS A 205      15.363  17.902  -9.703  1.00125.91           N1+
ATOM   1560  N   GLU A 206      15.666  17.113  -1.587  1.00 99.97           N  
ATOM   1561  CA  GLU A 206      15.572  17.837  -0.327  1.00102.09           C  
ATOM   1562  C   GLU A 206      16.364  17.122   0.767  1.00 95.46           C  
ATOM   1563  O   GLU A 206      16.253  17.455   1.946  1.00 97.03           O  
ATOM   1564  CB  GLU A 206      14.099  17.958   0.077  1.00110.17           C  
ATOM   1565  CG  GLU A 206      13.794  19.006   1.132  1.00116.21           C  
ATOM   1566  CD  GLU A 206      12.301  19.235   1.297  1.00121.31           C  
ATOM   1567  OE1 GLU A 206      11.551  19.000   0.325  1.00122.62           O  
ATOM   1568  OE2 GLU A 206      11.877  19.653   2.396  1.00121.41           O1-
ATOM   1569  N   VAL A 207      17.169  16.142   0.364  1.00 89.29           N  
ATOM   1570  CA  VAL A 207      17.901  15.304   1.311  1.00 87.67           C  
ATOM   1571  C   VAL A 207      19.307  14.966   0.811  1.00 94.90           C  
ATOM   1572  O   VAL A 207      20.196  14.644   1.600  1.00100.49           O  
ATOM   1573  CB  VAL A 207      17.116  14.003   1.620  1.00 74.61           C  
ATOM   1574  CG1 VAL A 207      18.048  12.891   2.076  1.00 79.78           C  
ATOM   1575  CG2 VAL A 207      16.037  14.268   2.660  1.00 71.97           C  
ATOM   1576  N   HIS A 208      19.504  15.054  -0.501  1.00 94.88           N  
ATOM   1577  CA  HIS A 208      20.792  14.730  -1.113  1.00 93.82           C  
ATOM   1578  C   HIS A 208      21.959  15.472  -0.462  1.00 88.38           C  
ATOM   1579  O   HIS A 208      23.061  14.935  -0.349  1.00 85.57           O  
ATOM   1580  CB  HIS A 208      20.759  15.021  -2.615  1.00101.70           C  
ATOM   1581  CG  HIS A 208      22.098  14.930  -3.277  1.00110.55           C  
ATOM   1582  CD2 HIS A 208      22.907  15.889  -3.790  1.00113.59           C  
ATOM   1583  ND1 HIS A 208      22.752  13.732  -3.476  1.00113.44           N  
ATOM   1584  CE1 HIS A 208      23.905  13.957  -4.081  1.00114.04           C  
ATOM   1585  NE2 HIS A 208      24.022  15.257  -4.283  1.00115.00           N  
ATOM   1586  N   ALA A 209      21.715  16.707  -0.039  1.00 83.31           N  
ATOM   1587  CA  ALA A 209      22.750  17.516   0.596  1.00 73.51           C  
ATOM   1588  C   ALA A 209      23.065  17.013   2.002  1.00 67.57           C  
ATOM   1589  O   ALA A 209      24.210  17.076   2.452  1.00 63.31           O  
ATOM   1590  CB  ALA A 209      22.331  18.980   0.634  1.00 70.46           C  
ATOM   1591  N   ALA A 210      22.046  16.511   2.691  1.00 62.86           N  
ATOM   1592  CA  ALA A 210      22.215  16.012   4.049  1.00 58.92           C  
ATOM   1593  C   ALA A 210      23.059  14.739   4.082  1.00 63.13           C  
ATOM   1594  O   ALA A 210      23.618  14.382   5.119  1.00 62.57           O  
ATOM   1595  CB  ALA A 210      20.861  15.777   4.703  1.00 56.61           C  
ATOM   1596  N   LYS A 211      23.147  14.054   2.946  1.00 69.07           N  
ATOM   1597  CA  LYS A 211      24.000  12.876   2.862  1.00 76.63           C  
ATOM   1598  C   LYS A 211      25.466  13.296   2.892  1.00 72.76           C  
ATOM   1599  O   LYS A 211      26.287  12.670   3.562  1.00 67.54           O  
ATOM   1600  CB  LYS A 211      23.707  12.065   1.600  1.00 85.44           C  
ATOM   1601  CG  LYS A 211      24.361  10.689   1.610  1.00 96.75           C  
ATOM   1602  CD  LYS A 211      24.428  10.072   0.225  1.00 98.56           C  
ATOM   1603  CE  LYS A 211      25.236   8.782   0.247  1.00 93.74           C  
ATOM   1604  NZ  LYS A 211      25.419   8.208  -1.114  1.00 92.86           N1+
ATOM   1605  N   SER A 212      25.783  14.364   2.163  1.00 66.51           N  
ATOM   1606  CA  SER A 212      27.133  14.915   2.145  1.00 58.02           C  
ATOM   1607  C   SER A 212      27.604  15.229   3.560  1.00 55.39           C  
ATOM   1608  O   SER A 212      28.706  14.852   3.960  1.00 55.03           O  
ATOM   1609  CB  SER A 212      27.181  16.189   1.300  1.00 64.77           C  
ATOM   1610  OG  SER A 212      26.654  15.973   0.003  1.00 67.08           O  
ATOM   1611  N   LEU A 213      26.757  15.921   4.314  1.00 49.24           N  
ATOM   1612  CA  LEU A 213      27.084  16.329   5.676  1.00 56.30           C  
ATOM   1613  C   LEU A 213      27.168  15.138   6.626  1.00 60.55           C  
ATOM   1614  O   LEU A 213      27.971  15.134   7.558  1.00 62.35           O  
ATOM   1615  CB  LEU A 213      26.058  17.342   6.186  1.00 58.60           C  
ATOM   1616  CG  LEU A 213      25.909  18.611   5.341  1.00 64.45           C  
ATOM   1617  CD1 LEU A 213      24.660  19.386   5.731  1.00 67.68           C  
ATOM   1618  CD2 LEU A 213      27.149  19.486   5.455  1.00 62.86           C  
ATOM   1619  N   ALA A 214      26.336  14.128   6.389  1.00 65.50           N  
ATOM   1620  CA  ALA A 214      26.336  12.930   7.221  1.00 65.44           C  
ATOM   1621  C   ALA A 214      27.654  12.171   7.084  1.00 66.83           C  
ATOM   1622  O   ALA A 214      28.140  11.566   8.042  1.00 63.16           O  
ATOM   1623  CB  ALA A 214      25.161  12.033   6.865  1.00 58.67           C  
ATOM   1624  N   ILE A 215      28.225  12.207   5.884  1.00 61.25           N  
ATOM   1625  CA  ILE A 215      29.518  11.590   5.628  1.00 58.85           C  
ATOM   1626  C   ILE A 215      30.595  12.237   6.494  1.00 61.27           C  
ATOM   1627  O   ILE A 215      31.530  11.573   6.940  1.00 62.54           O  
ATOM   1628  CB  ILE A 215      29.903  11.703   4.141  1.00 63.78           C  
ATOM   1629  CG1 ILE A 215      28.985  10.818   3.295  1.00 67.34           C  
ATOM   1630  CG2 ILE A 215      31.363  11.327   3.927  1.00 59.36           C  
ATOM   1631  CD1 ILE A 215      29.123  11.033   1.805  1.00 65.54           C  
ATOM   1632  N   ILE A 216      30.449  13.538   6.735  1.00 54.13           N  
ATOM   1633  CA  ILE A 216      31.381  14.274   7.580  1.00 50.65           C  
ATOM   1634  C   ILE A 216      31.438  13.690   8.990  1.00 54.49           C  
ATOM   1635  O   ILE A 216      32.514  13.559   9.571  1.00 52.88           O  
ATOM   1636  CB  ILE A 216      30.994  15.761   7.678  1.00 63.67           C  
ATOM   1637  CG1 ILE A 216      30.941  16.395   6.287  1.00 65.11           C  
ATOM   1638  CG2 ILE A 216      31.972  16.509   8.572  1.00 67.31           C  
ATOM   1639  CD1 ILE A 216      32.294  16.553   5.630  1.00 57.47           C  
ATOM   1640  N   VAL A 217      30.277  13.343   9.536  1.00 58.50           N  
ATOM   1641  CA  VAL A 217      30.204  12.793  10.885  1.00 57.59           C  
ATOM   1642  C   VAL A 217      30.784  11.383  10.945  1.00 60.82           C  
ATOM   1643  O   VAL A 217      31.450  11.017  11.913  1.00 69.52           O  
ATOM   1644  CB  VAL A 217      28.756  12.752  11.414  1.00 56.53           C  
ATOM   1645  CG1 VAL A 217      28.741  12.340  12.881  1.00 52.49           C  
ATOM   1646  CG2 VAL A 217      28.079  14.101  11.230  1.00 47.11           C  
ATOM   1647  N   GLY A 218      30.521  10.595   9.906  1.00 56.92           N  
ATOM   1648  CA  GLY A 218      31.023   9.235   9.835  1.00 53.42           C  
ATOM   1649  C   GLY A 218      32.538   9.180   9.859  1.00 55.72           C  
ATOM   1650  O   GLY A 218      33.128   8.287  10.468  1.00 58.38           O  
ATOM   1651  N   LEU A 219      33.168  10.143   9.195  1.00 56.22           N  
ATOM   1652  CA  LEU A 219      34.625  10.207   9.141  1.00 53.25           C  
ATOM   1653  C   LEU A 219      35.212  10.676  10.468  1.00 52.70           C  
ATOM   1654  O   LEU A 219      36.241  10.168  10.914  1.00 53.95           O  
ATOM   1655  CB  LEU A 219      35.079  11.115   7.997  1.00 50.95           C  
ATOM   1656  CG  LEU A 219      34.856  10.536   6.597  1.00 56.54           C  
ATOM   1657  CD1 LEU A 219      35.027  11.602   5.530  1.00 61.81           C  
ATOM   1658  CD2 LEU A 219      35.791   9.362   6.342  1.00 53.32           C  
ATOM   1659  N   PHE A 220      34.553  11.643  11.100  1.00 52.97           N  
ATOM   1660  CA  PHE A 220      34.960  12.090  12.426  1.00 57.03           C  
ATOM   1661  C   PHE A 220      34.997  10.909  13.391  1.00 50.20           C  
ATOM   1662  O   PHE A 220      35.992  10.686  14.080  1.00 52.63           O  
ATOM   1663  CB  PHE A 220      34.005  13.163  12.952  1.00 61.25           C  
ATOM   1664  CG  PHE A 220      34.374  13.692  14.310  1.00 61.49           C  
ATOM   1665  CD1 PHE A 220      35.127  14.848  14.436  1.00 57.01           C  
ATOM   1666  CD2 PHE A 220      33.972  13.030  15.459  1.00 60.29           C  
ATOM   1667  CE1 PHE A 220      35.471  15.335  15.684  1.00 59.54           C  
ATOM   1668  CE2 PHE A 220      34.314  13.512  16.710  1.00 56.46           C  
ATOM   1669  CZ  PHE A 220      35.063  14.667  16.823  1.00 60.63           C  
ATOM   1670  N   ALA A 221      33.901  10.154  13.430  1.00 53.71           N  
ATOM   1671  CA  ALA A 221      33.795   8.985  14.297  1.00 51.85           C  
ATOM   1672  C   ALA A 221      34.906   7.983  14.012  1.00 57.86           C  
ATOM   1673  O   ALA A 221      35.522   7.445  14.930  1.00 62.06           O  
ATOM   1674  CB  ALA A 221      32.437   8.327  14.128  1.00 47.00           C  
ATOM   1675  N   LEU A 222      35.154   7.737  12.730  1.00 56.95           N  
ATOM   1676  CA  LEU A 222      36.174   6.786  12.312  1.00 59.28           C  
ATOM   1677  C   LEU A 222      37.569   7.213  12.766  1.00 58.13           C  
ATOM   1678  O   LEU A 222      38.381   6.381  13.168  1.00 56.58           O  
ATOM   1679  CB  LEU A 222      36.147   6.620  10.791  1.00 63.16           C  
ATOM   1680  CG  LEU A 222      36.951   5.460  10.209  1.00 71.96           C  
ATOM   1681  CD1 LEU A 222      36.391   4.129  10.689  1.00 73.10           C  
ATOM   1682  CD2 LEU A 222      36.959   5.530   8.690  1.00 77.80           C  
ATOM   1683  N   CYS A 223      37.838   8.513  12.703  1.00 56.88           N  
ATOM   1684  CA  CYS A 223      39.161   9.043  13.025  1.00 53.36           C  
ATOM   1685  C   CYS A 223      39.435   9.142  14.526  1.00 56.84           C  
ATOM   1686  O   CYS A 223      40.594   9.171  14.945  1.00 56.12           O  
ATOM   1687  CB  CYS A 223      39.361  10.416  12.375  1.00 51.05           C  
ATOM   1688  SG  CYS A 223      39.536  10.392  10.572  1.00 71.51           S  
ATOM   1689  N   TRP A 224      38.379   9.192  15.331  1.00 62.05           N  
ATOM   1690  CA  TRP A 224      38.538   9.423  16.767  1.00 58.73           C  
ATOM   1691  C   TRP A 224      38.246   8.212  17.649  1.00 53.00           C  
ATOM   1692  O   TRP A 224      38.812   8.082  18.733  1.00 66.02           O  
ATOM   1693  CB  TRP A 224      37.691  10.615  17.218  1.00 49.83           C  
ATOM   1694  CG  TRP A 224      38.315  11.930  16.882  1.00 55.02           C  
ATOM   1695  CD1 TRP A 224      37.995  12.747  15.836  1.00 52.27           C  
ATOM   1696  CD2 TRP A 224      39.381  12.578  17.587  1.00 55.69           C  
ATOM   1697  CE2 TRP A 224      39.651  13.787  16.915  1.00 60.63           C  
ATOM   1698  CE3 TRP A 224      40.130  12.256  18.722  1.00 47.83           C  
ATOM   1699  NE1 TRP A 224      38.792  13.867  15.850  1.00 56.58           N  
ATOM   1700  CZ2 TRP A 224      40.639  14.674  17.341  1.00 57.03           C  
ATOM   1701  CZ3 TRP A 224      41.107  13.138  19.145  1.00 54.20           C  
ATOM   1702  CH2 TRP A 224      41.355  14.332  18.456  1.00 49.71           C  
ATOM   1703  N   LEU A 225      37.362   7.331  17.192  1.00 47.85           N  
ATOM   1704  CA  LEU A 225      36.989   6.162  17.987  1.00 56.76           C  
ATOM   1705  C   LEU A 225      38.177   5.289  18.410  1.00 53.51           C  
ATOM   1706  O   LEU A 225      38.284   4.923  19.579  1.00 51.99           O  
ATOM   1707  CB  LEU A 225      35.918   5.327  17.277  1.00 56.86           C  
ATOM   1708  CG  LEU A 225      34.487   5.851  17.431  1.00 62.68           C  
ATOM   1709  CD1 LEU A 225      33.505   4.989  16.653  1.00 65.61           C  
ATOM   1710  CD2 LEU A 225      34.100   5.922  18.903  1.00 64.98           C  
ATOM   1711  N   PRO A 226      39.072   4.955  17.463  1.00 50.58           N  
ATOM   1712  CA  PRO A 226      40.232   4.126  17.817  1.00 54.33           C  
ATOM   1713  C   PRO A 226      40.943   4.609  19.081  1.00 58.13           C  
ATOM   1714  O   PRO A 226      41.202   3.811  19.982  1.00 61.00           O  
ATOM   1715  CB  PRO A 226      41.146   4.279  16.602  1.00 53.67           C  
ATOM   1716  CG  PRO A 226      40.206   4.493  15.468  1.00 54.83           C  
ATOM   1717  CD  PRO A 226      39.046   5.280  16.026  1.00 50.82           C  
ATOM   1718  N   LEU A 227      41.249   5.899  19.148  1.00 60.08           N  
ATOM   1719  CA  LEU A 227      41.931   6.459  20.309  1.00 57.57           C  
ATOM   1720  C   LEU A 227      41.091   6.310  21.577  1.00 58.63           C  
ATOM   1721  O   LEU A 227      41.610   5.949  22.635  1.00 56.45           O  
ATOM   1722  CB  LEU A 227      42.281   7.928  20.063  1.00 61.18           C  
ATOM   1723  CG  LEU A 227      43.271   8.584  21.030  1.00 53.65           C  
ATOM   1724  CD1 LEU A 227      44.430   7.647  21.335  1.00 48.86           C  
ATOM   1725  CD2 LEU A 227      43.779   9.906  20.464  1.00 42.89           C  
ATOM   1726  N   HIS A 228      39.794   6.583  21.467  1.00 56.86           N  
ATOM   1727  CA  HIS A 228      38.885   6.468  22.605  1.00 55.17           C  
ATOM   1728  C   HIS A 228      38.800   5.034  23.117  1.00 63.80           C  
ATOM   1729  O   HIS A 228      38.782   4.796  24.324  1.00 64.24           O  
ATOM   1730  CB  HIS A 228      37.486   6.960  22.234  1.00 48.72           C  
ATOM   1731  CG  HIS A 228      37.385   8.444  22.085  1.00 50.95           C  
ATOM   1732  CD2 HIS A 228      37.095   9.214  21.009  1.00 55.60           C  
ATOM   1733  ND1 HIS A 228      37.580   9.313  23.136  1.00 59.40           N  
ATOM   1734  CE1 HIS A 228      37.424  10.556  22.714  1.00 57.33           C  
ATOM   1735  NE2 HIS A 228      37.129  10.522  21.428  1.00 60.80           N  
ATOM   1736  N   ILE A 229      38.739   4.083  22.191  1.00 66.61           N  
ATOM   1737  CA  ILE A 229      38.614   2.676  22.546  1.00 69.77           C  
ATOM   1738  C   ILE A 229      39.861   2.172  23.264  1.00 68.61           C  
ATOM   1739  O   ILE A 229      39.767   1.426  24.239  1.00 63.38           O  
ATOM   1740  CB  ILE A 229      38.337   1.804  21.306  1.00 73.55           C  
ATOM   1741  CG1 ILE A 229      37.094   2.307  20.571  1.00 76.67           C  
ATOM   1742  CG2 ILE A 229      38.167   0.346  21.707  1.00 70.80           C  
ATOM   1743  CD1 ILE A 229      36.787   1.550  19.296  1.00 83.10           C  
ATOM   1744  N   ILE A 230      41.028   2.585  22.777  1.00 66.56           N  
ATOM   1745  CA  ILE A 230      42.292   2.219  23.410  1.00 58.35           C  
ATOM   1746  C   ILE A 230      42.350   2.741  24.845  1.00 63.00           C  
ATOM   1747  O   ILE A 230      42.839   2.057  25.744  1.00 66.64           O  
ATOM   1748  CB  ILE A 230      43.496   2.754  22.618  1.00 49.93           C  
ATOM   1749  CG1 ILE A 230      43.598   2.044  21.268  1.00 48.84           C  
ATOM   1750  CG2 ILE A 230      44.779   2.566  23.408  1.00 46.06           C  
ATOM   1751  CD1 ILE A 230      44.752   2.526  20.414  1.00 44.16           C  
ATOM   1752  N   ASN A 231      41.851   3.954  25.051  1.00 58.47           N  
ATOM   1753  CA  ASN A 231      41.775   4.521  26.392  1.00 51.43           C  
ATOM   1754  C   ASN A 231      40.940   3.640  27.316  1.00 57.18           C  
ATOM   1755  O   ASN A 231      41.299   3.422  28.474  1.00 55.26           O  
ATOM   1756  CB  ASN A 231      41.199   5.938  26.347  1.00 54.71           C  
ATOM   1757  CG  ASN A 231      42.204   6.960  25.848  1.00 61.98           C  
ATOM   1758  ND2 ASN A 231      41.715   8.138  25.481  1.00 61.89           N  
ATOM   1759  OD1 ASN A 231      43.404   6.696  25.798  1.00 66.43           O  
ATOM   1760  N   CYS A 232      39.828   3.135  26.792  1.00 55.71           N  
ATOM   1761  CA  CYS A 232      38.938   2.272  27.559  1.00 58.66           C  
ATOM   1762  C   CYS A 232      39.642   0.992  28.002  1.00 64.06           C  
ATOM   1763  O   CYS A 232      39.485   0.554  29.140  1.00 58.54           O  
ATOM   1764  CB  CYS A 232      37.683   1.936  26.747  1.00 53.92           C  
ATOM   1765  SG  CYS A 232      36.618   3.358  26.409  1.00 64.49           S  
ATOM   1766  N   PHE A 233      40.411   0.395  27.096  1.00 63.30           N  
ATOM   1767  CA  PHE A 233      41.201  -0.791  27.421  1.00 66.97           C  
ATOM   1768  C   PHE A 233      42.151  -0.525  28.577  1.00 66.28           C  
ATOM   1769  O   PHE A 233      42.112  -1.205  29.606  1.00 67.75           O  
ATOM   1770  CB  PHE A 233      41.992  -1.263  26.198  1.00 76.04           C  
ATOM   1771  CG  PHE A 233      41.233  -2.211  25.310  1.00 87.32           C  
ATOM   1772  CD1 PHE A 233      40.100  -1.793  24.631  1.00 88.11           C  
ATOM   1773  CD2 PHE A 233      41.663  -3.519  25.141  1.00 87.19           C  
ATOM   1774  CE1 PHE A 233      39.403  -2.663  23.809  1.00 86.46           C  
ATOM   1775  CE2 PHE A 233      40.972  -4.394  24.320  1.00 90.16           C  
ATOM   1776  CZ  PHE A 233      39.840  -3.964  23.653  1.00 87.09           C  
ATOM   1777  N   THR A 234      43.021   0.461  28.389  1.00 63.39           N  
ATOM   1778  CA  THR A 234      43.962   0.870  29.415  1.00 62.41           C  
ATOM   1779  C   THR A 234      43.204   1.112  30.693  1.00 61.04           C  
ATOM   1780  O   THR A 234      43.582   0.613  31.737  1.00 61.76           O  
ATOM   1781  CB  THR A 234      44.681   2.183  29.045  1.00 65.65           C  
ATOM   1782  CG2 THR A 234      45.694   2.566  30.126  1.00 57.49           C  
ATOM   1783  OG1 THR A 234      45.324   2.030  27.772  1.00 75.23           O  
ATOM   1784  N   PHE A 235      42.136   1.888  30.628  1.00 57.43           N  
ATOM   1785  CA  PHE A 235      41.377   2.159  31.822  1.00 60.42           C  
ATOM   1786  C   PHE A 235      40.755   0.952  32.555  1.00 68.32           C  
ATOM   1787  O   PHE A 235      40.992   0.774  33.764  1.00 67.03           O  
ATOM   1788  CB  PHE A 235      40.226   3.096  31.502  1.00 61.65           C  
ATOM   1789  CG  PHE A 235      39.582   3.719  32.729  1.00 60.88           C  
ATOM   1790  CD1 PHE A 235      38.217   3.590  32.939  1.00 62.58           C  
ATOM   1791  CD2 PHE A 235      40.324   4.463  33.635  1.00 65.29           C  
ATOM   1792  CE1 PHE A 235      37.605   4.162  34.053  1.00 64.53           C  
ATOM   1793  CE2 PHE A 235      39.721   5.036  34.749  1.00 63.61           C  
ATOM   1794  CZ  PHE A 235      38.362   4.890  34.962  1.00 62.25           C  
ATOM   1795  N   PHE A 236      40.047   0.101  31.816  1.00 70.62           N  
ATOM   1796  CA  PHE A 236      39.240  -0.971  32.382  1.00 70.28           C  
ATOM   1797  C   PHE A 236      40.071  -2.232  32.651  1.00 71.13           C  
ATOM   1798  O   PHE A 236      39.666  -3.052  33.456  1.00 77.95           O  
ATOM   1799  CB  PHE A 236      38.011  -1.311  31.510  1.00 68.91           C  
ATOM   1800  CG  PHE A 236      36.947  -0.266  31.553  1.00 64.33           C  
ATOM   1801  CD1 PHE A 236      36.534   0.374  30.399  1.00 56.40           C  
ATOM   1802  CD2 PHE A 236      36.394   0.125  32.766  1.00 55.61           C  
ATOM   1803  CE1 PHE A 236      35.570   1.354  30.442  1.00 55.10           C  
ATOM   1804  CE2 PHE A 236      35.426   1.112  32.812  1.00 55.98           C  
ATOM   1805  CZ  PHE A 236      35.017   1.722  31.648  1.00 56.46           C  
ATOM   1806  N   CYS A 237      41.210  -2.385  31.985  1.00 64.15           N  
ATOM   1807  CA  CYS A 237      42.068  -3.544  32.235  1.00 69.23           C  
ATOM   1808  C   CYS A 237      43.462  -3.088  32.639  1.00 73.08           C  
ATOM   1809  O   CYS A 237      44.384  -3.093  31.819  1.00 60.95           O  
ATOM   1810  CB  CYS A 237      42.162  -4.439  30.993  1.00 76.04           C  
ATOM   1811  SG  CYS A 237      42.782  -6.118  31.283  1.00116.36           S  
ATOM   1812  N   PRO A 238      43.618  -2.687  33.908  1.00 82.55           N  
ATOM   1813  CA  PRO A 238      44.821  -2.041  34.443  1.00 85.53           C  
ATOM   1814  C   PRO A 238      46.077  -2.896  34.310  1.00 88.89           C  
ATOM   1815  O   PRO A 238      47.136  -2.369  33.968  1.00 86.25           O  
ATOM   1816  CB  PRO A 238      44.481  -1.842  35.926  1.00 90.07           C  
ATOM   1817  CG  PRO A 238      42.994  -1.879  35.990  1.00 92.31           C  
ATOM   1818  CD  PRO A 238      42.575  -2.847  34.934  1.00 88.02           C  
ATOM   1819  N   ASP A 239      45.959  -4.192  34.578  1.00 96.10           N  
ATOM   1820  CA  ASP A 239      47.128  -5.067  34.593  1.00105.20           C  
ATOM   1821  C   ASP A 239      47.331  -5.849  33.297  1.00108.40           C  
ATOM   1822  O   ASP A 239      47.943  -6.917  33.296  1.00110.57           O  
ATOM   1823  CB  ASP A 239      47.079  -6.020  35.792  1.00112.67           C  
ATOM   1824  CG  ASP A 239      45.851  -6.907  35.783  1.00119.70           C  
ATOM   1825  OD1 ASP A 239      45.157  -6.960  34.746  1.00122.59           O  
ATOM   1826  OD2 ASP A 239      45.582  -7.556  36.816  1.00120.66           O1-
ATOM   1827  N   CYS A 240      46.812  -5.318  32.195  1.00106.67           N  
ATOM   1828  CA  CYS A 240      47.090  -5.880  30.879  1.00 98.77           C  
ATOM   1829  C   CYS A 240      48.262  -5.131  30.262  1.00 98.45           C  
ATOM   1830  O   CYS A 240      48.538  -3.990  30.630  1.00 96.66           O  
ATOM   1831  CB  CYS A 240      45.866  -5.772  29.972  1.00 93.04           C  
ATOM   1832  SG  CYS A 240      44.492  -6.833  30.452  1.00150.04           S  
ATOM   1833  N   SER A 241      48.955  -5.773  29.328  1.00100.70           N  
ATOM   1834  CA  SER A 241      50.074  -5.128  28.651  1.00 99.62           C  
ATOM   1835  C   SER A 241      49.571  -3.947  27.829  1.00 88.02           C  
ATOM   1836  O   SER A 241      48.732  -4.108  26.943  1.00 83.87           O  
ATOM   1837  CB  SER A 241      50.824  -6.124  27.761  1.00 98.59           C  
ATOM   1838  OG  SER A 241      49.973  -6.668  26.767  1.00101.70           O  
ATOM   1839  N   HIS A 242      50.081  -2.759  28.136  1.00 80.43           N  
ATOM   1840  CA  HIS A 242      49.641  -1.538  27.471  1.00 73.18           C  
ATOM   1841  C   HIS A 242      49.852  -1.615  25.961  1.00 71.92           C  
ATOM   1842  O   HIS A 242      50.729  -2.331  25.481  1.00 74.56           O  
ATOM   1843  CB  HIS A 242      50.378  -0.323  28.041  1.00 69.10           C  
ATOM   1844  CG  HIS A 242      49.783   0.989  27.634  1.00 66.84           C  
ATOM   1845  CD2 HIS A 242      48.994   1.857  28.312  1.00 63.05           C  
ATOM   1846  ND1 HIS A 242      49.981   1.544  26.389  1.00 57.95           N  
ATOM   1847  CE1 HIS A 242      49.337   2.695  26.313  1.00 54.47           C  
ATOM   1848  NE2 HIS A 242      48.732   2.909  27.468  1.00 62.11           N  
ATOM   1849  N   ALA A 243      49.037  -0.873  25.218  1.00 72.64           N  
ATOM   1850  CA  ALA A 243      49.179  -0.796  23.771  1.00 66.14           C  
ATOM   1851  C   ALA A 243      50.566  -0.282  23.404  1.00 63.94           C  
ATOM   1852  O   ALA A 243      51.043   0.695  23.984  1.00 59.55           O  
ATOM   1853  CB  ALA A 243      48.105   0.101  23.182  1.00 57.93           C  
ATOM   1854  N   PRO A 244      51.221  -0.940  22.438  1.00 60.88           N  
ATOM   1855  CA  PRO A 244      52.567  -0.544  22.010  1.00 61.26           C  
ATOM   1856  C   PRO A 244      52.595   0.900  21.518  1.00 68.46           C  
ATOM   1857  O   PRO A 244      51.571   1.414  21.063  1.00 66.26           O  
ATOM   1858  CB  PRO A 244      52.877  -1.509  20.859  1.00 63.31           C  
ATOM   1859  CG  PRO A 244      51.566  -2.101  20.458  1.00 63.38           C  
ATOM   1860  CD  PRO A 244      50.691  -2.075  21.663  1.00 62.42           C  
ATOM   1861  N   LEU A 245      53.757   1.539  21.605  1.00 73.04           N  
ATOM   1862  CA  LEU A 245      53.896   2.941  21.228  1.00 68.76           C  
ATOM   1863  C   LEU A 245      53.522   3.202  19.773  1.00 73.92           C  
ATOM   1864  O   LEU A 245      52.930   4.233  19.458  1.00 76.91           O  
ATOM   1865  CB  LEU A 245      55.319   3.436  21.494  1.00 74.70           C  
ATOM   1866  CG  LEU A 245      55.791   3.414  22.947  1.00 87.75           C  
ATOM   1867  CD1 LEU A 245      56.968   4.360  23.128  1.00 93.88           C  
ATOM   1868  CD2 LEU A 245      54.657   3.793  23.879  1.00 88.32           C  
ATOM   1869  N   TRP A 246      53.873   2.274  18.888  1.00 75.29           N  
ATOM   1870  CA  TRP A 246      53.582   2.444  17.467  1.00 72.96           C  
ATOM   1871  C   TRP A 246      52.079   2.546  17.225  1.00 68.67           C  
ATOM   1872  O   TRP A 246      51.627   3.365  16.423  1.00 70.33           O  
ATOM   1873  CB  TRP A 246      54.195   1.314  16.630  1.00 71.74           C  
ATOM   1874  CG  TRP A 246      53.531  -0.020  16.810  1.00 72.86           C  
ATOM   1875  CD1 TRP A 246      53.950  -1.042  17.611  1.00 72.03           C  
ATOM   1876  CD2 TRP A 246      52.334  -0.478  16.170  1.00 69.70           C  
ATOM   1877  CE2 TRP A 246      52.085  -1.785  16.636  1.00 68.79           C  
ATOM   1878  CE3 TRP A 246      51.445   0.092  15.251  1.00 68.51           C  
ATOM   1879  NE1 TRP A 246      53.086  -2.105  17.514  1.00 72.90           N  
ATOM   1880  CZ2 TRP A 246      50.986  -2.531  16.214  1.00 63.90           C  
ATOM   1881  CZ3 TRP A 246      50.353  -0.651  14.834  1.00 67.40           C  
ATOM   1882  CH2 TRP A 246      50.135  -1.948  15.314  1.00 68.89           C  
ATOM   1883  N   LEU A 247      51.308   1.721  17.924  1.00 61.76           N  
ATOM   1884  CA  LEU A 247      49.855   1.760  17.811  1.00 66.77           C  
ATOM   1885  C   LEU A 247      49.313   3.056  18.397  1.00 70.22           C  
ATOM   1886  O   LEU A 247      48.384   3.658  17.858  1.00 68.84           O  
ATOM   1887  CB  LEU A 247      49.221   0.563  18.522  1.00 60.72           C  
ATOM   1888  CG  LEU A 247      47.693   0.598  18.641  1.00 60.57           C  
ATOM   1889  CD1 LEU A 247      47.041   0.711  17.270  1.00 59.88           C  
ATOM   1890  CD2 LEU A 247      47.179  -0.625  19.384  1.00 57.44           C  
ATOM   1891  N   MET A 248      49.908   3.484  19.504  1.00 69.40           N  
ATOM   1892  CA  MET A 248      49.458   4.682  20.197  1.00 66.60           C  
ATOM   1893  C   MET A 248      49.577   5.913  19.304  1.00 64.78           C  
ATOM   1894  O   MET A 248      48.610   6.653  19.117  1.00 70.55           O  
ATOM   1895  CB  MET A 248      50.258   4.883  21.484  1.00 68.62           C  
ATOM   1896  CG  MET A 248      49.427   5.407  22.638  1.00 75.47           C  
ATOM   1897  SD  MET A 248      48.226   4.185  23.200  1.00 69.50           S  
ATOM   1898  CE  MET A 248      47.268   5.166  24.352  1.00 77.08           C  
ATOM   1899  N   TYR A 249      50.764   6.127  18.746  1.00 58.09           N  
ATOM   1900  CA  TYR A 249      51.003   7.290  17.900  1.00 63.50           C  
ATOM   1901  C   TYR A 249      50.332   7.159  16.537  1.00 61.99           C  
ATOM   1902  O   TYR A 249      50.200   8.138  15.804  1.00 66.32           O  
ATOM   1903  CB  TYR A 249      52.503   7.560  17.754  1.00 65.57           C  
ATOM   1904  CG  TYR A 249      53.114   8.155  19.003  1.00 72.21           C  
ATOM   1905  CD1 TYR A 249      52.991   9.510  19.278  1.00 76.07           C  
ATOM   1906  CD2 TYR A 249      53.795   7.360  19.914  1.00 74.68           C  
ATOM   1907  CE1 TYR A 249      53.536  10.060  20.420  1.00 79.02           C  
ATOM   1908  CE2 TYR A 249      54.344   7.901  21.062  1.00 80.17           C  
ATOM   1909  CZ  TYR A 249      54.212   9.253  21.309  1.00 82.39           C  
ATOM   1910  OH  TYR A 249      54.757   9.799  22.449  1.00 86.30           O  
ATOM   1911  N   LEU A 250      49.899   5.948  16.207  1.00 58.87           N  
ATOM   1912  CA  LEU A 250      49.169   5.719  14.968  1.00 61.48           C  
ATOM   1913  C   LEU A 250      47.733   6.205  15.123  1.00 63.21           C  
ATOM   1914  O   LEU A 250      47.147   6.752  14.189  1.00 63.88           O  
ATOM   1915  CB  LEU A 250      49.204   4.238  14.589  1.00 63.94           C  
ATOM   1916  CG  LEU A 250      48.801   3.870  13.158  1.00 71.79           C  
ATOM   1917  CD1 LEU A 250      49.524   2.610  12.704  1.00 78.35           C  
ATOM   1918  CD2 LEU A 250      47.292   3.704  13.038  1.00 78.54           C  
ATOM   1919  N   ALA A 251      47.173   6.008  16.312  1.00 65.29           N  
ATOM   1920  CA  ALA A 251      45.823   6.468  16.609  1.00 65.95           C  
ATOM   1921  C   ALA A 251      45.795   7.985  16.739  1.00 62.33           C  
ATOM   1922  O   ALA A 251      44.795   8.631  16.428  1.00 58.46           O  
ATOM   1923  CB  ALA A 251      45.307   5.813  17.879  1.00 69.13           C  
ATOM   1924  N   ILE A 252      46.907   8.548  17.202  1.00 70.67           N  
ATOM   1925  CA  ILE A 252      47.041   9.992  17.348  1.00 66.36           C  
ATOM   1926  C   ILE A 252      47.157  10.678  15.988  1.00 60.04           C  
ATOM   1927  O   ILE A 252      46.508  11.693  15.740  1.00 57.42           O  
ATOM   1928  CB  ILE A 252      48.251  10.357  18.228  1.00 63.35           C  
ATOM   1929  CG1 ILE A 252      47.982   9.960  19.682  1.00 54.86           C  
ATOM   1930  CG2 ILE A 252      48.557  11.842  18.127  1.00 61.51           C  
ATOM   1931  CD1 ILE A 252      49.197  10.053  20.579  1.00 52.45           C  
ATOM   1932  N   VAL A 253      47.980  10.116  15.108  1.00 51.59           N  
ATOM   1933  CA  VAL A 253      48.116  10.637  13.750  1.00 55.45           C  
ATOM   1934  C   VAL A 253      46.777  10.580  13.020  1.00 60.96           C  
ATOM   1935  O   VAL A 253      46.396  11.522  12.320  1.00 63.73           O  
ATOM   1936  CB  VAL A 253      49.165   9.847  12.942  1.00 58.12           C  
ATOM   1937  CG1 VAL A 253      49.137  10.267  11.479  1.00 56.24           C  
ATOM   1938  CG2 VAL A 253      50.552  10.049  13.532  1.00 52.83           C  
ATOM   1939  N   LEU A 254      46.069   9.470  13.193  1.00 62.28           N  
ATOM   1940  CA  LEU A 254      44.769   9.271  12.558  1.00 55.72           C  
ATOM   1941  C   LEU A 254      43.766  10.355  12.946  1.00 56.54           C  
ATOM   1942  O   LEU A 254      43.076  10.911  12.088  1.00 53.88           O  
ATOM   1943  CB  LEU A 254      44.219   7.887  12.916  1.00 60.34           C  
ATOM   1944  CG  LEU A 254      42.796   7.552  12.469  1.00 58.30           C  
ATOM   1945  CD1 LEU A 254      42.640   7.731  10.966  1.00 51.32           C  
ATOM   1946  CD2 LEU A 254      42.438   6.134  12.886  1.00 51.37           C  
ATOM   1947  N   SER A 255      43.687  10.658  14.239  1.00 54.17           N  
ATOM   1948  CA  SER A 255      42.740  11.651  14.731  1.00 55.56           C  
ATOM   1949  C   SER A 255      43.030  13.035  14.159  1.00 59.78           C  
ATOM   1950  O   SER A 255      42.118  13.839  13.962  1.00 64.00           O  
ATOM   1951  CB  SER A 255      42.749  11.699  16.261  1.00 52.24           C  
ATOM   1952  OG  SER A 255      43.983  12.194  16.750  1.00 53.55           O  
ATOM   1953  N   HIS A 256      44.304  13.309  13.892  1.00 59.02           N  
ATOM   1954  CA  HIS A 256      44.708  14.597  13.335  1.00 61.28           C  
ATOM   1955  C   HIS A 256      44.343  14.712  11.861  1.00 58.63           C  
ATOM   1956  O   HIS A 256      44.114  15.810  11.353  1.00 51.04           O  
ATOM   1957  CB  HIS A 256      46.210  14.823  13.515  1.00 65.43           C  
ATOM   1958  CG  HIS A 256      46.633  14.970  14.942  1.00 67.86           C  
ATOM   1959  CD2 HIS A 256      46.012  15.542  16.000  1.00 74.86           C  
ATOM   1960  ND1 HIS A 256      47.830  14.482  15.418  1.00 67.54           N  
ATOM   1961  CE1 HIS A 256      47.932  14.756  16.708  1.00 75.63           C  
ATOM   1962  NE2 HIS A 256      46.842  15.397  17.084  1.00 77.19           N  
ATOM   1963  N   THR A 257      44.297  13.573  11.176  1.00 59.28           N  
ATOM   1964  CA  THR A 257      43.964  13.544   9.758  1.00 63.73           C  
ATOM   1965  C   THR A 257      42.529  14.010   9.533  1.00 61.31           C  
ATOM   1966  O   THR A 257      42.180  14.491   8.453  1.00 57.13           O  
ATOM   1967  CB  THR A 257      44.159  12.132   9.165  1.00 72.10           C  
ATOM   1968  CG2 THR A 257      43.755  12.104   7.699  1.00 80.19           C  
ATOM   1969  OG1 THR A 257      45.536  11.750   9.278  1.00 63.41           O  
ATOM   1970  N   ASN A 258      41.704  13.877  10.567  1.00 56.25           N  
ATOM   1971  CA  ASN A 258      40.306  14.283  10.493  1.00 58.40           C  
ATOM   1972  C   ASN A 258      40.137  15.769  10.195  1.00 63.48           C  
ATOM   1973  O   ASN A 258      39.073  16.206   9.753  1.00 70.65           O  
ATOM   1974  CB  ASN A 258      39.581  13.930  11.793  1.00 55.54           C  
ATOM   1975  CG  ASN A 258      38.121  14.341  11.773  1.00 61.10           C  
ATOM   1976  ND2 ASN A 258      37.374  13.823  10.804  1.00 56.63           N  
ATOM   1977  OD1 ASN A 258      37.673  15.118  12.614  1.00 68.02           O  
ATOM   1978  N   SER A 259      41.187  16.545  10.440  1.00 60.18           N  
ATOM   1979  CA  SER A 259      41.140  17.985  10.217  1.00 59.56           C  
ATOM   1980  C   SER A 259      41.535  18.350   8.789  1.00 61.03           C  
ATOM   1981  O   SER A 259      41.663  19.527   8.451  1.00 64.30           O  
ATOM   1982  CB  SER A 259      42.040  18.712  11.216  1.00 59.85           C  
ATOM   1983  OG  SER A 259      41.552  18.563  12.539  1.00 59.65           O  
ATOM   1984  N   VAL A 260      41.717  17.334   7.953  1.00 58.12           N  
ATOM   1985  CA  VAL A 260      42.132  17.545   6.572  1.00 64.59           C  
ATOM   1986  C   VAL A 260      41.052  17.131   5.573  1.00 60.34           C  
ATOM   1987  O   VAL A 260      40.961  17.690   4.481  1.00 60.47           O  
ATOM   1988  CB  VAL A 260      43.420  16.755   6.258  1.00 68.02           C  
ATOM   1989  CG1 VAL A 260      43.879  17.027   4.833  1.00 74.18           C  
ATOM   1990  CG2 VAL A 260      44.513  17.107   7.254  1.00 65.29           C  
ATOM   1991  N   VAL A 261      40.230  16.160   5.961  1.00 56.58           N  
ATOM   1992  CA  VAL A 261      39.307  15.505   5.033  1.00 55.89           C  
ATOM   1993  C   VAL A 261      38.107  16.346   4.590  1.00 59.63           C  
ATOM   1994  O   VAL A 261      37.641  16.214   3.458  1.00 58.80           O  
ATOM   1995  CB  VAL A 261      38.794  14.167   5.610  1.00 51.46           C  
ATOM   1996  CG1 VAL A 261      39.912  13.136   5.629  1.00 46.59           C  
ATOM   1997  CG2 VAL A 261      38.228  14.369   7.007  1.00 46.82           C  
ATOM   1998  N   ASN A 262      37.610  17.204   5.477  1.00 59.43           N  
ATOM   1999  CA  ASN A 262      36.393  17.969   5.204  1.00 58.91           C  
ATOM   2000  C   ASN A 262      36.389  18.759   3.890  1.00 59.42           C  
ATOM   2001  O   ASN A 262      35.452  18.638   3.099  1.00 56.86           O  
ATOM   2002  CB  ASN A 262      36.043  18.884   6.383  1.00 64.06           C  
ATOM   2003  CG  ASN A 262      35.521  18.115   7.580  1.00 59.03           C  
ATOM   2004  ND2 ASN A 262      35.064  18.840   8.596  1.00 52.55           N  
ATOM   2005  OD1 ASN A 262      35.524  16.884   7.592  1.00 60.87           O  
ATOM   2006  N   PRO A 263      37.428  19.578   3.653  1.00 58.83           N  
ATOM   2007  CA  PRO A 263      37.464  20.371   2.418  1.00 59.51           C  
ATOM   2008  C   PRO A 263      37.352  19.498   1.169  1.00 64.98           C  
ATOM   2009  O   PRO A 263      36.691  19.890   0.207  1.00 69.54           O  
ATOM   2010  CB  PRO A 263      38.841  21.042   2.476  1.00 57.41           C  
ATOM   2011  CG  PRO A 263      39.177  21.091   3.925  1.00 56.69           C  
ATOM   2012  CD  PRO A 263      38.595  19.840   4.514  1.00 55.55           C  
ATOM   2013  N   PHE A 264      37.992  18.332   1.189  1.00 62.03           N  
ATOM   2014  CA  PHE A 264      37.951  17.410   0.058  1.00 66.17           C  
ATOM   2015  C   PHE A 264      36.531  16.922  -0.205  1.00 62.53           C  
ATOM   2016  O   PHE A 264      36.125  16.748  -1.352  1.00 64.75           O  
ATOM   2017  CB  PHE A 264      38.879  16.216   0.298  1.00 65.80           C  
ATOM   2018  CG  PHE A 264      40.339  16.540   0.147  1.00 66.00           C  
ATOM   2019  CD1 PHE A 264      41.096  16.919   1.244  1.00 63.52           C  
ATOM   2020  CD2 PHE A 264      40.954  16.466  -1.090  1.00 67.24           C  
ATOM   2021  CE1 PHE A 264      42.440  17.216   1.107  1.00 68.78           C  
ATOM   2022  CE2 PHE A 264      42.298  16.763  -1.233  1.00 65.33           C  
ATOM   2023  CZ  PHE A 264      43.041  17.138  -0.134  1.00 69.42           C  
ATOM   2024  N   ILE A 265      35.783  16.703   0.870  1.00 59.29           N  
ATOM   2025  CA  ILE A 265      34.408  16.229   0.770  1.00 60.52           C  
ATOM   2026  C   ILE A 265      33.491  17.284   0.159  1.00 66.84           C  
ATOM   2027  O   ILE A 265      32.659  16.974  -0.696  1.00 74.69           O  
ATOM   2028  CB  ILE A 265      33.871  15.805   2.145  1.00 64.57           C  
ATOM   2029  CG1 ILE A 265      34.798  14.757   2.761  1.00 63.24           C  
ATOM   2030  CG2 ILE A 265      32.453  15.269   2.021  1.00 64.66           C  
ATOM   2031  CD1 ILE A 265      34.737  14.695   4.261  1.00 70.55           C  
ATOM   2032  N   TYR A 266      33.642  18.531   0.595  1.00 69.29           N  
ATOM   2033  CA  TYR A 266      32.856  19.624   0.038  1.00 65.51           C  
ATOM   2034  C   TYR A 266      33.092  19.737  -1.464  1.00 68.22           C  
ATOM   2035  O   TYR A 266      32.167  19.999  -2.231  1.00 64.34           O  
ATOM   2036  CB  TYR A 266      33.202  20.953   0.715  1.00 54.27           C  
ATOM   2037  CG  TYR A 266      33.026  20.960   2.217  1.00 57.57           C  
ATOM   2038  CD1 TYR A 266      31.944  20.331   2.812  1.00 65.41           C  
ATOM   2039  CD2 TYR A 266      33.936  21.613   3.038  1.00 61.99           C  
ATOM   2040  CE1 TYR A 266      31.778  20.339   4.185  1.00 70.11           C  
ATOM   2041  CE2 TYR A 266      33.778  21.629   4.411  1.00 61.62           C  
ATOM   2042  CZ  TYR A 266      32.697  20.991   4.979  1.00 68.27           C  
ATOM   2043  OH  TYR A 266      32.533  21.002   6.346  1.00 65.39           O  
ATOM   2044  N   ALA A 267      34.339  19.536  -1.876  1.00 71.89           N  
ATOM   2045  CA  ALA A 267      34.711  19.636  -3.283  1.00 65.85           C  
ATOM   2046  C   ALA A 267      34.049  18.547  -4.123  1.00 69.72           C  
ATOM   2047  O   ALA A 267      33.521  18.819  -5.202  1.00 66.15           O  
ATOM   2048  CB  ALA A 267      36.225  19.582  -3.435  1.00 49.46           C  
ATOM   2049  N   TYR A 268      34.076  17.315  -3.623  1.00 65.07           N  
ATOM   2050  CA  TYR A 268      33.531  16.177  -4.356  1.00 76.34           C  
ATOM   2051  C   TYR A 268      32.006  16.169  -4.432  1.00 75.32           C  
ATOM   2052  O   TYR A 268      31.435  15.884  -5.485  1.00 74.69           O  
ATOM   2053  CB  TYR A 268      34.015  14.857  -3.750  1.00 85.34           C  
ATOM   2054  CG  TYR A 268      35.406  14.448  -4.177  1.00100.57           C  
ATOM   2055  CD1 TYR A 268      35.728  14.312  -5.521  1.00105.71           C  
ATOM   2056  CD2 TYR A 268      36.393  14.181  -3.237  1.00110.70           C  
ATOM   2057  CE1 TYR A 268      36.998  13.933  -5.917  1.00109.30           C  
ATOM   2058  CE2 TYR A 268      37.665  13.801  -3.624  1.00113.10           C  
ATOM   2059  CZ  TYR A 268      37.961  13.679  -4.965  1.00110.15           C  
ATOM   2060  OH  TYR A 268      39.226  13.301  -5.354  1.00108.86           O  
ATOM   2061  N   ARG A 269      31.348  16.477  -3.318  1.00 70.17           N  
ATOM   2062  CA  ARG A 269      29.904  16.269  -3.222  1.00 70.63           C  
ATOM   2063  C   ARG A 269      29.064  17.542  -3.292  1.00 67.32           C  
ATOM   2064  O   ARG A 269      27.887  17.489  -3.644  1.00 71.30           O  
ATOM   2065  CB  ARG A 269      29.559  15.481  -1.956  1.00 75.59           C  
ATOM   2066  CG  ARG A 269      30.374  14.210  -1.783  1.00 76.34           C  
ATOM   2067  CD  ARG A 269      29.651  13.202  -0.908  1.00 82.64           C  
ATOM   2068  NE  ARG A 269      28.676  12.418  -1.661  1.00 89.34           N  
ATOM   2069  CZ  ARG A 269      27.394  12.743  -1.796  1.00 94.49           C  
ATOM   2070  NH1 ARG A 269      26.923  13.842  -1.227  1.00 90.92           N1+
ATOM   2071  NH2 ARG A 269      26.583  11.967  -2.501  1.00100.91           N  
ATOM   2072  N   ILE A 270      29.658  18.681  -2.954  1.00 67.04           N  
ATOM   2073  CA  ILE A 270      28.919  19.941  -2.989  1.00 63.61           C  
ATOM   2074  C   ILE A 270      29.366  20.828  -4.148  1.00 71.59           C  
ATOM   2075  O   ILE A 270      30.507  21.285  -4.198  1.00 75.25           O  
ATOM   2076  CB  ILE A 270      29.015  20.709  -1.660  1.00 58.94           C  
ATOM   2077  CG1 ILE A 270      28.664  19.786  -0.492  1.00 59.71           C  
ATOM   2078  CG2 ILE A 270      28.093  21.918  -1.682  1.00 47.29           C  
ATOM   2079  CD1 ILE A 270      28.476  20.507   0.823  1.00 63.50           C  
ATOM   2080  N   ARG A 271      28.443  21.066  -5.074  1.00 80.32           N  
ATOM   2081  CA  ARG A 271      28.736  21.767  -6.319  1.00 81.56           C  
ATOM   2082  C   ARG A 271      29.166  23.223  -6.122  1.00 73.75           C  
ATOM   2083  O   ARG A 271      30.160  23.665  -6.702  1.00 64.51           O  
ATOM   2084  CB  ARG A 271      27.520  21.692  -7.247  1.00 86.33           C  
ATOM   2085  CG  ARG A 271      27.651  22.478  -8.535  1.00 93.96           C  
ATOM   2086  CD  ARG A 271      26.361  22.408  -9.334  1.00104.85           C  
ATOM   2087  NE  ARG A 271      26.223  23.536 -10.250  1.00115.28           N  
ATOM   2088  CZ  ARG A 271      25.833  24.752  -9.880  1.00117.34           C  
ATOM   2089  NH1 ARG A 271      25.547  24.999  -8.608  1.00115.03           N1+
ATOM   2090  NH2 ARG A 271      25.732  25.723 -10.778  1.00117.81           N  
ATOM   2091  N   GLU A 272      28.421  23.964  -5.307  1.00 71.43           N  
ATOM   2092  CA  GLU A 272      28.688  25.388  -5.121  1.00 70.71           C  
ATOM   2093  C   GLU A 272      30.025  25.649  -4.417  1.00 69.04           C  
ATOM   2094  O   GLU A 272      30.601  26.728  -4.552  1.00 70.01           O  
ATOM   2095  CB  GLU A 272      27.538  26.068  -4.370  1.00 77.58           C  
ATOM   2096  CG  GLU A 272      27.537  27.593  -4.467  1.00 87.68           C  
ATOM   2097  CD  GLU A 272      26.757  28.114  -5.666  1.00 94.15           C  
ATOM   2098  OE1 GLU A 272      25.672  27.567  -5.953  1.00102.95           O  
ATOM   2099  OE2 GLU A 272      27.221  29.079  -6.310  1.00 88.18           O1-
ATOM   2100  N   PHE A 273      30.510  24.664  -3.664  1.00 65.53           N  
ATOM   2101  CA  PHE A 273      31.837  24.755  -3.060  1.00 58.28           C  
ATOM   2102  C   PHE A 273      32.905  24.492  -4.113  1.00 66.01           C  
ATOM   2103  O   PHE A 273      33.857  25.259  -4.259  1.00 67.76           O  
ATOM   2104  CB  PHE A 273      31.995  23.756  -1.910  1.00 54.43           C  
ATOM   2105  CG  PHE A 273      31.589  24.300  -0.569  1.00 61.07           C  
ATOM   2106  CD1 PHE A 273      32.413  25.178   0.115  1.00 65.14           C  
ATOM   2107  CD2 PHE A 273      30.389  23.925   0.012  1.00 58.98           C  
ATOM   2108  CE1 PHE A 273      32.043  25.681   1.351  1.00 61.07           C  
ATOM   2109  CE2 PHE A 273      30.013  24.422   1.247  1.00 60.30           C  
ATOM   2110  CZ  PHE A 273      30.841  25.301   1.918  1.00 58.30           C  
ATOM   2111  N   ARG A 274      32.732  23.396  -4.846  1.00 61.80           N  
ATOM   2112  CA  ARG A 274      33.667  22.996  -5.890  1.00 62.20           C  
ATOM   2113  C   ARG A 274      33.909  24.119  -6.898  1.00 65.25           C  
ATOM   2114  O   ARG A 274      35.049  24.393  -7.273  1.00 66.81           O  
ATOM   2115  CB  ARG A 274      33.147  21.744  -6.601  1.00 64.51           C  
ATOM   2116  CG  ARG A 274      34.072  21.199  -7.677  1.00 69.78           C  
ATOM   2117  CD  ARG A 274      33.617  19.822  -8.158  1.00 70.98           C  
ATOM   2118  NE  ARG A 274      32.292  19.853  -8.777  1.00 72.95           N  
ATOM   2119  CZ  ARG A 274      31.172  19.467  -8.174  1.00 72.01           C  
ATOM   2120  NH1 ARG A 274      30.014  19.533  -8.817  1.00 64.97           N1+
ATOM   2121  NH2 ARG A 274      31.208  19.013  -6.927  1.00 72.68           N  
ATOM   2122  N   GLN A 275      32.833  24.768  -7.329  1.00 62.87           N  
ATOM   2123  CA  GLN A 275      32.939  25.846  -8.307  1.00 63.27           C  
ATOM   2124  C   GLN A 275      33.653  27.070  -7.740  1.00 62.10           C  
ATOM   2125  O   GLN A 275      34.397  27.746  -8.449  1.00 56.97           O  
ATOM   2126  CB  GLN A 275      31.556  26.233  -8.835  1.00 71.42           C  
ATOM   2127  CG  GLN A 275      30.940  25.201  -9.764  1.00 83.47           C  
ATOM   2128  CD  GLN A 275      29.578  25.618 -10.283  1.00 91.02           C  
ATOM   2129  NE2 GLN A 275      29.165  25.027 -11.399  1.00 90.28           N  
ATOM   2130  OE1 GLN A 275      28.904  26.460  -9.689  1.00 94.57           O  
ATOM   2131  N   THR A 276      33.424  27.352  -6.462  1.00 66.11           N  
ATOM   2132  CA  THR A 276      34.067  28.489  -5.813  1.00 60.32           C  
ATOM   2133  C   THR A 276      35.549  28.213  -5.580  1.00 61.09           C  
ATOM   2134  O   THR A 276      36.379  29.118  -5.673  1.00 60.48           O  
ATOM   2135  CB  THR A 276      33.389  28.843  -4.477  1.00 59.44           C  
ATOM   2136  CG2 THR A 276      34.036  30.077  -3.864  1.00 54.14           C  
ATOM   2137  OG1 THR A 276      31.997  29.103  -4.699  1.00 61.44           O  
ATOM   2138  N   PHE A 277      35.878  26.961  -5.281  1.00 61.13           N  
ATOM   2139  CA  PHE A 277      37.270  26.569  -5.099  1.00 61.43           C  
ATOM   2140  C   PHE A 277      38.059  26.755  -6.391  1.00 69.99           C  
ATOM   2141  O   PHE A 277      39.123  27.378  -6.392  1.00 69.95           O  
ATOM   2142  CB  PHE A 277      37.379  25.121  -4.616  1.00 55.14           C  
ATOM   2143  CG  PHE A 277      36.873  24.903  -3.219  1.00 58.19           C  
ATOM   2144  CD1 PHE A 277      36.771  25.960  -2.330  1.00 58.68           C  
ATOM   2145  CD2 PHE A 277      36.522  23.634  -2.787  1.00 60.11           C  
ATOM   2146  CE1 PHE A 277      36.310  25.758  -1.042  1.00 58.66           C  
ATOM   2147  CE2 PHE A 277      36.064  23.427  -1.499  1.00 65.03           C  
ATOM   2148  CZ  PHE A 277      35.958  24.490  -0.626  1.00 61.60           C  
ATOM   2149  N   ARG A 278      37.537  26.212  -7.487  1.00 64.87           N  
ATOM   2150  CA  ARG A 278      38.163  26.389  -8.795  1.00 69.72           C  
ATOM   2151  C   ARG A 278      38.436  27.859  -9.085  1.00 70.15           C  
ATOM   2152  O   ARG A 278      39.512  28.219  -9.560  1.00 67.05           O  
ATOM   2153  CB  ARG A 278      37.286  25.810  -9.905  1.00 76.69           C  
ATOM   2154  CG  ARG A 278      37.776  24.489 -10.465  1.00 86.88           C  
ATOM   2155  CD  ARG A 278      37.263  24.280 -11.880  1.00 91.46           C  
ATOM   2156  NE  ARG A 278      35.806  24.247 -11.927  1.00 87.22           N  
ATOM   2157  CZ  ARG A 278      35.080  23.163 -11.676  1.00 86.03           C  
ATOM   2158  NH1 ARG A 278      35.680  22.024 -11.358  1.00 92.89           N1+
ATOM   2159  NH2 ARG A 278      33.757  23.216 -11.739  1.00 75.92           N  
ATOM   2160  N   LYS A 279      37.448  28.701  -8.799  1.00 69.60           N  
ATOM   2161  CA  LYS A 279      37.556  30.133  -9.045  1.00 71.56           C  
ATOM   2162  C   LYS A 279      38.676  30.750  -8.216  1.00 68.82           C  
ATOM   2163  O   LYS A 279      39.445  31.573  -8.710  1.00 68.48           O  
ATOM   2164  CB  LYS A 279      36.232  30.824  -8.719  1.00 79.63           C  
ATOM   2165  CG  LYS A 279      36.247  32.329  -8.916  1.00 85.03           C  
ATOM   2166  CD  LYS A 279      35.088  32.983  -8.182  1.00 95.12           C  
ATOM   2167  CE  LYS A 279      33.765  32.314  -8.522  1.00102.40           C  
ATOM   2168  NZ  LYS A 279      32.654  32.799  -7.655  1.00100.76           N1+
ATOM   2169  N   ILE A 280      38.761  30.345  -6.953  1.00 63.47           N  
ATOM   2170  CA  ILE A 280      39.757  30.890  -6.037  1.00 67.91           C  
ATOM   2171  C   ILE A 280      41.167  30.450  -6.412  1.00 68.98           C  
ATOM   2172  O   ILE A 280      42.092  31.262  -6.454  1.00 71.20           O  
ATOM   2173  CB  ILE A 280      39.466  30.477  -4.579  1.00 68.50           C  
ATOM   2174  CG1 ILE A 280      38.169  31.124  -4.092  1.00 59.47           C  
ATOM   2175  CG2 ILE A 280      40.629  30.856  -3.674  1.00 55.95           C  
ATOM   2176  CD1 ILE A 280      37.836  30.817  -2.650  1.00 56.73           C  
ATOM   2177  N   ILE A 281      41.324  29.160  -6.684  1.00 67.06           N  
ATOM   2178  CA  ILE A 281      42.629  28.607  -7.021  1.00 66.18           C  
ATOM   2179  C   ILE A 281      43.164  29.177  -8.331  1.00 71.40           C  
ATOM   2180  O   ILE A 281      44.339  29.528  -8.431  1.00 76.63           O  
ATOM   2181  CB  ILE A 281      42.583  27.068  -7.092  1.00 66.28           C  
ATOM   2182  CG1 ILE A 281      42.254  26.489  -5.714  1.00 68.36           C  
ATOM   2183  CG2 ILE A 281      43.904  26.514  -7.602  1.00 65.78           C  
ATOM   2184  CD1 ILE A 281      42.221  24.978  -5.674  1.00 67.48           C  
ATOM   2185  N   ARG A 282      42.298  29.283  -9.332  1.00 74.11           N  
ATOM   2186  CA  ARG A 282      42.715  29.771 -10.641  1.00 75.45           C  
ATOM   2187  C   ARG A 282      42.914  31.285 -10.698  1.00 74.61           C  
ATOM   2188  O   ARG A 282      43.853  31.768 -11.328  1.00 73.65           O  
ATOM   2189  CB  ARG A 282      41.746  29.301 -11.731  1.00 76.96           C  
ATOM   2190  CG  ARG A 282      42.202  28.014 -12.398  1.00 87.23           C  
ATOM   2191  CD  ARG A 282      41.056  27.165 -12.918  1.00 92.33           C  
ATOM   2192  NE  ARG A 282      41.516  25.810 -13.213  1.00101.86           N  
ATOM   2193  CZ  ARG A 282      40.764  24.855 -13.753  1.00103.97           C  
ATOM   2194  NH1 ARG A 282      41.280  23.654 -13.979  1.00 98.37           N1+
ATOM   2195  NH2 ARG A 282      39.501  25.101 -14.067  1.00105.11           N  
ATOM   2196  N   SER A 283      42.041  32.029 -10.029  1.00 77.95           N  
ATOM   2197  CA  SER A 283      42.109  33.486 -10.076  1.00 82.94           C  
ATOM   2198  C   SER A 283      43.066  34.093  -9.051  1.00 80.18           C  
ATOM   2199  O   SER A 283      43.977  34.837  -9.415  1.00 81.74           O  
ATOM   2200  CB  SER A 283      40.714  34.099  -9.934  1.00 89.74           C  
ATOM   2201  OG  SER A 283      39.960  33.933 -11.122  1.00 91.81           O  
ATOM   2202  N   HIS A 284      42.862  33.776  -7.776  1.00 77.09           N  
ATOM   2203  CA  HIS A 284      43.615  34.426  -6.704  1.00 77.23           C  
ATOM   2204  C   HIS A 284      44.913  33.710  -6.327  1.00 75.01           C  
ATOM   2205  O   HIS A 284      45.861  34.341  -5.868  1.00 74.86           O  
ATOM   2206  CB  HIS A 284      42.740  34.601  -5.459  1.00 77.17           C  
ATOM   2207  CG  HIS A 284      41.411  35.227  -5.741  1.00 88.23           C  
ATOM   2208  CD2 HIS A 284      41.054  36.522  -5.915  1.00 93.77           C  
ATOM   2209  ND1 HIS A 284      40.256  34.489  -5.881  1.00 99.08           N  
ATOM   2210  CE1 HIS A 284      39.243  35.301  -6.126  1.00 99.06           C  
ATOM   2211  NE2 HIS A 284      39.702  36.540  -6.153  1.00 96.06           N  
ATOM   2212  N   VAL A 285      44.953  32.397  -6.516  1.00 68.66           N  
ATOM   2213  CA  VAL A 285      46.120  31.615  -6.114  1.00 62.67           C  
ATOM   2214  C   VAL A 285      47.180  31.542  -7.210  1.00 69.88           C  
ATOM   2215  O   VAL A 285      48.339  31.885  -6.985  1.00 73.85           O  
ATOM   2216  CB  VAL A 285      45.718  30.198  -5.647  1.00 56.26           C  
ATOM   2217  CG1 VAL A 285      46.948  29.321  -5.481  1.00 48.63           C  
ATOM   2218  CG2 VAL A 285      44.932  30.271  -4.346  1.00 52.95           C  
ATOM   2219  N   LEU A 286      46.786  31.087  -8.392  1.00 80.85           N  
ATOM   2220  CA  LEU A 286      47.678  31.102  -9.535  1.00 92.67           C  
ATOM   2221  C   LEU A 286      47.744  32.511 -10.083  1.00107.73           C  
ATOM   2222  O   LEU A 286      48.694  32.875 -10.775  1.00111.66           O  
ATOM   2223  CB  LEU A 286      47.195  30.110 -10.602  1.00 86.67           C  
ATOM   2224  CG  LEU A 286      47.773  28.685 -10.500  1.00 84.53           C  
ATOM   2225  CD1 LEU A 286      48.199  28.371  -9.086  1.00 78.57           C  
ATOM   2226  CD2 LEU A 286      46.744  27.683 -10.982  1.00 83.22           C  
ATOM   2227  N   ARG A 287      46.745  33.310  -9.743  1.00115.37           N  
ATOM   2228  CA  ARG A 287      46.658  34.651 -10.283  1.00114.52           C  
ATOM   2229  C   ARG A 287      46.455  34.627 -11.774  1.00110.36           C  
ATOM   2230  O   ARG A 287      46.911  35.533 -12.469  1.00107.74           O  
ATOM   2231  CB  ARG A 287      47.915  35.451  -9.984  1.00112.30           C  
ATOM   2232  CG  ARG A 287      48.057  35.807  -8.529  1.00103.01           C  
ATOM   2233  CD  ARG A 287      46.808  36.481  -7.956  1.00104.12           C  
ATOM   2234  NE  ARG A 287      46.942  37.939  -7.878  1.00113.70           N  
ATOM   2235  CZ  ARG A 287      46.012  38.748  -7.380  1.00125.17           C  
ATOM   2236  NH1 ARG A 287      44.868  38.241  -6.938  1.00130.11           N1+
ATOM   2237  NH2 ARG A 287      46.218  40.059  -7.338  1.00126.66           N  
ATOM   2238  N   GLN A 288      45.805  33.567 -12.246  1.00111.32           N  
ATOM   2239  CA  GLN A 288      45.439  33.395 -13.649  1.00113.48           C  
ATOM   2240  C   GLN A 288      45.815  32.008 -14.174  1.00112.38           C  
ATOM   2241  O   GLN A 288      44.950  31.163 -14.424  1.00107.05           O  
ATOM   2242  CB  GLN A 288      46.059  34.484 -14.524  1.00118.22           C  
ATOM   2243  CG  GLN A 288      45.175  34.939 -15.667  1.00120.97           C  
ATOM   2244  CD  GLN A 288      43.797  35.382 -15.203  1.00120.49           C  
ATOM   2245  NE2 GLN A 288      43.242  36.385 -15.876  1.00118.40           N  
ATOM   2246  OE1 GLN A 288      43.237  34.830 -14.254  1.00119.20           O  
TER    2247      GLN A 288 
HETATM 2248  C1  LG1 X   1      52.301   7.715  26.399  1.00 20.00           C  
HETATM 2249  N1  LG1 X   1      49.603  10.697  24.774  1.00 20.00           N  
HETATM 2250  O1  LG1 X   1      53.138   4.365  27.577  1.00 20.00           O  
HETATM 2251  C2  LG1 X   1      52.883   6.694  27.139  1.00 20.00           C  
HETATM 2252  N2  LG1 X   1      47.504  11.442  24.083  1.00 20.00           N  
HETATM 2253  O2  LG1 X   1      41.692  10.851  23.736  1.00 20.00           O  
HETATM 2254  C3  LG1 X   1      52.574   5.369  26.856  1.00 20.00           C  
HETATM 2255  N3  LG1 X   1      47.761   9.458  25.297  1.00 20.00           N  
HETATM 2256  C4  LG1 X   1      51.682   5.067  25.835  1.00 20.00           C  
HETATM 2257  N4  LG1 X   1      45.949   8.139  25.870  1.00 20.00           N  
HETATM 2258  C5  LG1 X   1      51.103   6.087  25.094  1.00 20.00           C  
HETATM 2259  N5  LG1 X   1      45.607  10.137  24.643  1.00 20.00           N  
HETATM 2260  C6  LG1 X   1      51.415   7.411  25.372  1.00 20.00           C  
HETATM 2261  N6  LG1 X   1      44.387  10.175  24.479  1.00 20.00           N  
HETATM 2262  C7  LG1 X   1      50.766   8.535  24.566  1.00 20.00           C  
HETATM 2263  N7  LG1 X   1      45.173  11.954  23.513  1.00 20.00           N  
HETATM 2264  C8  LG1 X   1      50.314   9.644  25.510  1.00 20.00           C  
HETATM 2265  C9  LG1 X   1      48.286  10.542  24.700  1.00 20.00           C  
HETATM 2266  C10 LG1 X   1      46.445   9.225  25.281  1.00 20.00           C  
HETATM 2267  C11 LG1 X   1      46.174  11.259  24.041  1.00 20.00           C  
HETATM 2268  C12 LG1 X   1      44.061  11.272  23.794  1.00 20.00           C  
HETATM 2269  C13 LG1 X   1      42.768  11.626  23.430  1.00 20.00           C  
HETATM 2270  C14 LG1 X   1      42.350  12.699  22.765  1.00 20.00           C  
HETATM 2271  C15 LG1 X   1      41.026  12.619  22.643  1.00 20.00           C  
HETATM 2272  C16 LG1 X   1      40.599  11.499  23.227  1.00 20.00           C  
HETATM 2273  H1  LG1 X   1      49.969  10.722  23.832  1.00 20.00           H  
HETATM 2274  H2  LG1 X   1      52.537   8.745  26.622  1.00 20.00           H  
HETATM 2275  H3  LG1 X   1      53.576   6.930  27.933  1.00 20.00           H  
HETATM 2276  H4  LG1 X   1      52.870   3.480  27.319  1.00 20.00           H  
HETATM 2277  H5  LG1 X   1      51.439   4.037  25.617  1.00 20.00           H  
HETATM 2278  H6  LG1 X   1      50.409   5.852  24.301  1.00 20.00           H  
HETATM 2279  H7  LG1 X   1      49.903   8.144  24.026  1.00 20.00           H  
HETATM 2280  H8  LG1 X   1      51.488   8.936  23.854  1.00 20.00           H  
HETATM 2281  H9  LG1 X   1      51.187  10.077  25.998  1.00 20.00           H  
HETATM 2282  H10 LG1 X   1      49.648   9.224  26.264  1.00 20.00           H  
HETATM 2283  H11 LG1 X   1      46.568   7.488  26.332  1.00 20.00           H  
HETATM 2284  H12 LG1 X   1      44.954   7.965  25.856  1.00 20.00           H  
HETATM 2285  H13 LG1 X   1      42.976  13.496  22.390  1.00 20.00           H  
HETATM 2286  H14 LG1 X   1      40.398  13.345  22.149  1.00 20.00           H  
HETATM 2287  H15 LG1 X   1      39.575  11.163  23.287  1.00 20.00           H  
CONECT 2248 2251
CONECT 2248 2251
CONECT 2248 2251
CONECT 2248 2251
CONECT 2248 2260
CONECT 2248 2260
CONECT 2248 2260
CONECT 2248 2260
CONECT 2248 2274
CONECT 2249 2264 2265 2273
CONECT 2250 2254 2276
CONECT 2251 2248
CONECT 2251 2248
CONECT 2251 2248
CONECT 2251 2248
CONECT 2251 2254
CONECT 2251 2254
CONECT 2251 2254
CONECT 2251 2254
CONECT 2251 2275
CONECT 2252 2265
CONECT 2252 2265
CONECT 2252 2265
CONECT 2252 2265
CONECT 2252 2267
CONECT 2252 2267
CONECT 2252 2267
CONECT 2252 2267
CONECT 2253 2269
CONECT 2253 2269
CONECT 2253 2269
CONECT 2253 2269
CONECT 2253 2272
CONECT 2253 2272
CONECT 2253 2272
CONECT 2253 2272
CONECT 2254 2250
CONECT 2254 2251
CONECT 2254 2251
CONECT 2254 2251
CONECT 2254 2251
CONECT 2254 2256
CONECT 2254 2256
CONECT 2254 2256
CONECT 2254 2256
CONECT 2255 2265
CONECT 2255 2265
CONECT 2255 2265
CONECT 2255 2265
CONECT 2255 2266
CONECT 2255 2266
CONECT 2255 2266
CONECT 2255 2266
CONECT 2256 2254
CONECT 2256 2254
CONECT 2256 2254
CONECT 2256 2254
CONECT 2256 2258
CONECT 2256 2258
CONECT 2256 2258
CONECT 2256 2258
CONECT 2256 2277
CONECT 2257 2266 2283 2284
CONECT 2258 2256
CONECT 2258 2256
CONECT 2258 2256
CONECT 2258 2256
CONECT 2258 2260
CONECT 2258 2260
CONECT 2258 2260
CONECT 2258 2260
CONECT 2258 2278
CONECT 2259 2261
CONECT 2259 2261
CONECT 2259 2261
CONECT 2259 2261
CONECT 2259 2266
CONECT 2259 2266
CONECT 2259 2266
CONECT 2259 2266
CONECT 2259 2267
CONECT 2259 2267
CONECT 2259 2267
CONECT 2259 2267
CONECT 2260 2248
CONECT 2260 2248
CONECT 2260 2248
CONECT 2260 2248
CONECT 2260 2258
CONECT 2260 2258
CONECT 2260 2258
CONECT 2260 2258
CONECT 2260 2262
CONECT 2261 2259
CONECT 2261 2259
CONECT 2261 2259
CONECT 2261 2259
CONECT 2261 2268
CONECT 2261 2268
CONECT 2261 2268
CONECT 2261 2268
CONECT 2262 2260 2264 2279 2280
CONECT 2263 2267
CONECT 2263 2267
CONECT 2263 2267
CONECT 2263 2267
CONECT 2263 2268
CONECT 2263 2268
CONECT 2263 2268
CONECT 2263 2268
CONECT 2264 2249 2262 2281 2282
CONECT 2265 2249
CONECT 2265 2252
CONECT 2265 2252
CONECT 2265 2252
CONECT 2265 2252
CONECT 2265 2255
CONECT 2265 2255
CONECT 2265 2255
CONECT 2265 2255
CONECT 2266 2255
CONECT 2266 2255
CONECT 2266 2255
CONECT 2266 2255
CONECT 2266 2257
CONECT 2266 2259
CONECT 2266 2259
CONECT 2266 2259
CONECT 2266 2259
CONECT 2267 2252
CONECT 2267 2252
CONECT 2267 2252
CONECT 2267 2252
CONECT 2267 2259
CONECT 2267 2259
CONECT 2267 2259
CONECT 2267 2259
CONECT 2267 2263
CONECT 2267 2263
CONECT 2267 2263
CONECT 2267 2263
CONECT 2268 2261
CONECT 2268 2261
CONECT 2268 2261
CONECT 2268 2261
CONECT 2268 2263
CONECT 2268 2263
CONECT 2268 2263
CONECT 2268 2263
CONECT 2268 2269
CONECT 2269 2253
CONECT 2269 2253
CONECT 2269 2253
CONECT 2269 2253
CONECT 2269 2268
CONECT 2269 2270
CONECT 2269 2270
CONECT 2269 2270
CONECT 2269 2270
CONECT 2270 2269
CONECT 2270 2269
CONECT 2270 2269
CONECT 2270 2269
CONECT 2270 2271
CONECT 2270 2271
CONECT 2270 2271
CONECT 2270 2271
CONECT 2270 2285
CONECT 2271 2270
CONECT 2271 2270
CONECT 2271 2270
CONECT 2271 2270
CONECT 2271 2272
CONECT 2271 2272
CONECT 2271 2272
CONECT 2271 2272
CONECT 2271 2286
CONECT 2272 2253
CONECT 2272 2253
CONECT 2272 2253
CONECT 2272 2253
CONECT 2272 2271
CONECT 2272 2271
CONECT 2272 2271
CONECT 2272 2271
CONECT 2272 2287
CONECT 2273 2249
CONECT 2274 2248
CONECT 2275 2251
CONECT 2276 2250
CONECT 2277 2256
CONECT 2278 2258
CONECT 2279 2262
CONECT 2280 2262
CONECT 2281 2264
CONECT 2282 2264
CONECT 2283 2257
CONECT 2284 2257
CONECT 2285 2270
CONECT 2286 2271
CONECT 2287 2272
END
