# Supplementary material for: Assessment and Challenges of Ligand Docking into Comparative Models of G-Protein Coupled Receptors
Source: PLoS One. 2013 Jul 2;8(7):e67302. doi: 10.1371/journal.pone.0067302 (PMC3699586; doi:10.1371/journal.pone.0067302)
Supplement: File S2 — Files for protocol capture. The input files necessary to carry out the steps outlined in the protocol capture in File S1 as well as the output files relating to the results found in the manuscript are provided in this attachment. (ZIP) [file pone.0067302.s015.zip › FileS2_GPCR_model_dock/rosetta_inputs/3oduA_clean.pdb]

ATOM      1  N   ALA A   1      19.547 -18.189  78.059  1.00 60.22           N  
ATOM      2  CA  ALA A   1      20.755 -18.689  77.509  1.00 60.61           C  
ATOM      3  C   ALA A   1      20.598 -20.100  77.187  1.00 66.03           C  
ATOM      4  O   ALA A   1      20.799 -20.531  76.079  1.00 65.40           O  
ATOM      5  CB  ALA A   1      21.853 -18.554  78.489  1.00 62.13           C  
ATOM      6  N   ASN A   2      20.110 -20.819  78.168  1.00 63.83           N  
ATOM      7  CA  ASN A   2      20.341 -22.210  78.240  1.00 64.46           C  
ATOM      8  C   ASN A   2      20.030 -22.723  76.904  1.00 66.20           C  
ATOM      9  O   ASN A   2      20.819 -23.403  76.300  1.00 66.57           O  
ATOM     10  CB  ASN A   2      19.438 -22.877  79.293  1.00 68.15           C  
ATOM     11  CG  ASN A   2      17.939 -22.632  79.060  1.00 95.17           C  
ATOM     12  ND2 ASN A   2      17.611 -21.725  78.149  1.00 87.01           N  
ATOM     13  OD1 ASN A   2      17.103 -23.252  79.706  1.00 90.43           O  
ATOM     14  N   PHE A   3      18.922 -22.349  76.366  1.00 59.98           N  
ATOM     15  CA  PHE A   3      18.712 -22.888  75.090  1.00 58.27           C  
ATOM     16  C   PHE A   3      19.068 -21.869  74.034  1.00 57.88           C  
ATOM     17  O   PHE A   3      19.713 -22.181  73.098  1.00 57.26           O  
ATOM     18  CB  PHE A   3      17.290 -23.312  75.023  1.00 60.22           C  
ATOM     19  CG  PHE A   3      17.033 -24.298  73.993  1.00 61.93           C  
ATOM     20  CD1 PHE A   3      17.716 -25.476  73.995  1.00 65.88           C  
ATOM     21  CD2 PHE A   3      16.109 -24.044  72.989  1.00 63.27           C  
ATOM     22  CE1 PHE A   3      17.474 -26.405  73.039  1.00 66.81           C  
ATOM     23  CE2 PHE A   3      15.880 -24.955  72.041  1.00 66.14           C  
ATOM     24  CZ  PHE A   3      16.568 -26.150  72.068  1.00 65.07           C  
ATOM     25  N   ASN A   4      18.648 -20.641  74.215  1.00 51.21           N  
ATOM     26  CA  ASN A   4      18.801 -19.643  73.193  1.00 48.87           C  
ATOM     27  C   ASN A   4      20.187 -19.152  72.756  1.00 50.59           C  
ATOM     28  O   ASN A   4      20.288 -18.755  71.652  1.00 49.40           O  
ATOM     29  CB  ASN A   4      17.761 -18.547  73.339  1.00 48.03           C  
ATOM     30  CG  ASN A   4      16.374 -18.980  72.899  1.00 66.71           C  
ATOM     31  ND2 ASN A   4      15.835 -18.262  71.984  1.00 54.91           N  
ATOM     32  OD1 ASN A   4      15.795 -19.920  73.395  1.00 64.07           O  
ATOM     33  N   LYS A   5      21.227 -19.160  73.613  1.00 45.95           N  
ATOM     34  CA  LYS A   5      22.604 -18.815  73.219  1.00 44.64           C  
ATOM     35  C   LYS A   5      23.229 -20.044  72.585  1.00 45.34           C  
ATOM     36  O   LYS A   5      24.356 -20.050  72.234  1.00 44.57           O  
ATOM     37  CB  LYS A   5      23.499 -18.490  74.409  1.00 48.42           C  
ATOM     38  CG  LYS A   5      22.817 -17.963  75.626  1.00 64.30           C  
ATOM     39  CD  LYS A   5      23.455 -16.628  76.034  1.00 73.39           C  
ATOM     40  CE  LYS A   5      22.489 -15.449  75.884  1.00 80.84           C  
ATOM     41  NZ  LYS A   5      22.327 -14.669  77.139  1.00 88.81           N1+
ATOM     42  N   ILE A   6      22.493 -21.127  72.545  1.00 39.97           N  
ATOM     43  CA  ILE A   6      22.949 -22.308  71.911  1.00 39.17           C  
ATOM     44  C   ILE A   6      22.182 -22.650  70.676  1.00 40.98           C  
ATOM     45  O   ILE A   6      22.725 -23.065  69.718  1.00 39.37           O  
ATOM     46  CB  ILE A   6      22.805 -23.452  72.811  1.00 43.07           C  
ATOM     47  CG1 ILE A   6      23.737 -23.281  73.996  1.00 44.39           C  
ATOM     48  CG2 ILE A   6      23.098 -24.700  72.059  1.00 43.28           C  
ATOM     49  CD1 ILE A   6      23.283 -24.007  75.177  1.00 52.60           C  
ATOM     50  N   PHE A   7      20.895 -22.428  70.724  1.00 37.84           N  
ATOM     51  CA  PHE A   7      20.003 -22.815  69.642  1.00 37.08           C  
ATOM     52  C   PHE A   7      20.070 -21.900  68.412  1.00 37.53           C  
ATOM     53  O   PHE A   7      20.213 -22.388  67.294  1.00 36.99           O  
ATOM     54  CB  PHE A   7      18.565 -22.933  70.131  1.00 39.53           C  
ATOM     55  CG  PHE A   7      17.762 -23.876  69.310  1.00 42.30           C  
ATOM     56  CD1 PHE A   7      16.914 -23.416  68.312  1.00 45.55           C  
ATOM     57  CD2 PHE A   7      17.904 -25.253  69.489  1.00 46.09           C  
ATOM     58  CE1 PHE A   7      16.181 -24.323  67.526  1.00 46.73           C  
ATOM     59  CE2 PHE A   7      17.183 -26.151  68.721  1.00 49.28           C  
ATOM     60  CZ  PHE A   7      16.321 -25.688  67.734  1.00 46.66           C  
ATOM     61  N   LEU A   8      19.983 -20.589  68.619  1.00 31.54           N  
ATOM     62  CA  LEU A   8      19.993 -19.626  67.501  1.00 29.41           C  
ATOM     63  C   LEU A   8      21.290 -19.643  66.662  1.00 32.48           C  
ATOM     64  O   LEU A   8      21.210 -19.811  65.451  1.00 31.43           O  
ATOM     65  CB  LEU A   8      19.645 -18.212  67.968  1.00 28.66           C  
ATOM     66  CG  LEU A   8      18.231 -18.035  68.543  1.00 32.36           C  
ATOM     67  CD1 LEU A   8      18.105 -16.765  69.393  1.00 31.47           C  
ATOM     68  CD2 LEU A   8      17.191 -18.071  67.433  1.00 33.92           C  
ATOM     69  N   PRO A   9      22.482 -19.490  67.284  1.00 29.13           N  
ATOM     70  CA  PRO A   9      23.737 -19.601  66.493  1.00 28.83           C  
ATOM     71  C   PRO A   9      23.864 -20.886  65.674  1.00 31.76           C  
ATOM     72  O   PRO A   9      24.325 -20.828  64.522  1.00 31.78           O  
ATOM     73  CB  PRO A   9      24.835 -19.558  67.551  1.00 31.40           C  
ATOM     74  CG  PRO A   9      24.128 -19.867  68.837  1.00 35.98           C  
ATOM     75  CD  PRO A   9      22.776 -19.253  68.703  1.00 30.79           C  
ATOM     76  N   THR A  10      23.426 -22.009  66.253  1.00 27.27           N  
ATOM     77  CA  THR A  10      23.389 -23.319  65.568  1.00 26.82           C  
ATOM     78  C   THR A  10      22.547 -23.302  64.290  1.00 29.10           C  
ATOM     79  O   THR A  10      22.996 -23.754  63.238  1.00 27.83           O  
ATOM     80  CB  THR A  10      22.814 -24.434  66.484  1.00 33.37           C  
ATOM     81  CG2 THR A  10      22.967 -25.793  65.826  1.00 31.69           C  
ATOM     82  OG1 THR A  10      23.485 -24.437  67.761  1.00 33.50           O  
ATOM     83  N   ILE A  11      21.323 -22.778  64.410  1.00 25.38           N  
ATOM     84  CA  ILE A  11      20.400 -22.609  63.275  1.00 24.37           C  
ATOM     85  C   ILE A  11      20.895 -21.555  62.293  1.00 26.26           C  
ATOM     86  O   ILE A  11      20.837 -21.757  61.099  1.00 25.06           O  
ATOM     87  CB  ILE A  11      18.969 -22.194  63.734  1.00 26.99           C  
ATOM     88  CG1 ILE A  11      18.359 -23.278  64.631  1.00 28.16           C  
ATOM     89  CG2 ILE A  11      18.063 -21.902  62.504  1.00 26.50           C  
ATOM     90  CD1 ILE A  11      18.014 -24.609  63.889  1.00 38.37           C  
ATOM     91  N   TYR A  12      21.388 -20.438  62.789  1.00 22.94           N  
ATOM     92  CA  TYR A  12      21.987 -19.446  61.904  1.00 22.56           C  
ATOM     93  C   TYR A  12      23.155 -20.031  61.085  1.00 27.50           C  
ATOM     94  O   TYR A  12      23.175 -19.902  59.892  1.00 27.59           O  
ATOM     95  CB  TYR A  12      22.468 -18.244  62.711  1.00 23.38           C  
ATOM     96  CG  TYR A  12      21.371 -17.470  63.404  1.00 24.59           C  
ATOM     97  CD1 TYR A  12      20.074 -17.376  62.854  1.00 26.25           C  
ATOM     98  CD2 TYR A  12      21.622 -16.812  64.589  1.00 25.17           C  
ATOM     99  CE1 TYR A  12      19.085 -16.671  63.500  1.00 26.89           C  
ATOM    100  CE2 TYR A  12      20.624 -16.090  65.240  1.00 25.50           C  
ATOM    101  CZ  TYR A  12      19.367 -16.023  64.703  1.00 32.49           C  
ATOM    102  OH  TYR A  12      18.389 -15.298  65.355  1.00 32.98           O  
ATOM    103  N   SER A  13      24.091 -20.696  61.754  1.00 24.62           N  
ATOM    104  CA  SER A  13      25.253 -21.336  61.119  1.00 25.10           C  
ATOM    105  C   SER A  13      24.911 -22.365  60.048  1.00 29.17           C  
ATOM    106  O   SER A  13      25.631 -22.441  59.015  1.00 29.31           O  
ATOM    107  CB  SER A  13      26.134 -22.018  62.184  1.00 27.51           C  
ATOM    108  OG  SER A  13      26.774 -21.045  62.995  1.00 31.11           O  
ATOM    109  N   ILE A  14      23.848 -23.144  60.303  1.00 25.20           N  
ATOM    110  CA  ILE A  14      23.344 -24.164  59.366  1.00 25.21           C  
ATOM    111  C   ILE A  14      22.745 -23.550  58.100  1.00 28.76           C  
ATOM    112  O   ILE A  14      23.114 -23.923  56.968  1.00 28.46           O  
ATOM    113  CB  ILE A  14      22.285 -25.085  60.010  1.00 28.40           C  
ATOM    114  CG1 ILE A  14      22.944 -25.958  61.095  1.00 30.37           C  
ATOM    115  CG2 ILE A  14      21.667 -25.986  58.968  1.00 27.69           C  
ATOM    116  CD1 ILE A  14      21.977 -26.854  61.906  1.00 38.03           C  
ATOM    117  N   ILE A  15      21.825 -22.611  58.301  1.00 24.69           N  
ATOM    118  CA  ILE A  15      21.288 -21.811  57.205  1.00 23.88           C  
ATOM    119  C   ILE A  15      22.420 -21.063  56.534  1.00 28.06           C  
ATOM    120  O   ILE A  15      22.463 -20.978  55.293  1.00 27.70           O  
ATOM    121  CB  ILE A  15      20.210 -20.790  57.675  1.00 26.08           C  
ATOM    122  CG1 ILE A  15      19.005 -21.504  58.279  1.00 26.51           C  
ATOM    123  CG2 ILE A  15      19.765 -19.913  56.517  1.00 25.98           C  
ATOM    124  CD1 ILE A  15      18.534 -22.687  57.421  1.00 39.15           C  
ATOM    125  N   PHE A  16      23.352 -20.534  57.327  1.00 24.47           N  
ATOM    126  CA  PHE A  16      24.518 -19.893  56.716  1.00 24.62           C  
ATOM    127  C   PHE A  16      25.215 -20.871  55.750  1.00 30.47           C  
ATOM    128  O   PHE A  16      25.305 -20.580  54.561  1.00 30.73           O  
ATOM    129  CB  PHE A  16      25.531 -19.341  57.723  1.00 26.35           C  
ATOM    130  CG  PHE A  16      26.840 -18.969  57.085  1.00 28.26           C  
ATOM    131  CD1 PHE A  16      26.902 -17.935  56.176  1.00 30.74           C  
ATOM    132  CD2 PHE A  16      27.997 -19.699  57.339  1.00 31.12           C  
ATOM    133  CE1 PHE A  16      28.118 -17.592  55.557  1.00 32.14           C  
ATOM    134  CE2 PHE A  16      29.206 -19.373  56.720  1.00 34.32           C  
ATOM    135  CZ  PHE A  16      29.268 -18.319  55.831  1.00 32.01           C  
ATOM    136  N   LEU A  17      25.669 -22.029  56.248  1.00 27.71           N  
ATOM    137  CA  LEU A  17      26.425 -22.962  55.401  1.00 28.69           C  
ATOM    138  C   LEU A  17      25.605 -23.553  54.223  1.00 32.76           C  
ATOM    139  O   LEU A  17      26.066 -23.520  53.094  1.00 32.62           O  
ATOM    140  CB  LEU A  17      27.073 -24.086  56.237  1.00 29.76           C  
ATOM    141  CG  LEU A  17      28.249 -23.659  57.130  1.00 34.78           C  
ATOM    142  CD1 LEU A  17      28.522 -24.632  58.286  1.00 35.48           C  
ATOM    143  CD2 LEU A  17      29.507 -23.468  56.296  1.00 37.72           C  
ATOM    144  N   THR A  18      24.415 -24.092  54.471  1.00 29.14           N  
ATOM    145  CA  THR A  18      23.658 -24.742  53.391  1.00 28.74           C  
ATOM    146  C   THR A  18      23.141 -23.711  52.394  1.00 32.21           C  
ATOM    147  O   THR A  18      22.921 -24.014  51.220  1.00 31.17           O  
ATOM    148  CB  THR A  18      22.435 -25.566  53.906  1.00 33.77           C  
ATOM    149  CG2 THR A  18      22.854 -26.786  54.739  1.00 31.91           C  
ATOM    150  OG1 THR A  18      21.586 -24.719  54.681  1.00 32.50           O  
ATOM    151  N   GLY A  19      22.944 -22.488  52.877  1.00 28.87           N  
ATOM    152  CA  GLY A  19      22.408 -21.413  52.055  1.00 28.00           C  
ATOM    153  C   GLY A  19      23.454 -20.822  51.136  1.00 32.23           C  
ATOM    154  O   GLY A  19      23.150 -20.487  49.979  1.00 32.50           O  
ATOM    155  N   ILE A  20      24.673 -20.664  51.643  1.00 28.13           N  
ATOM    156  CA  ILE A  20      25.776 -20.198  50.799  1.00 28.51           C  
ATOM    157  C   ILE A  20      26.045 -21.214  49.666  1.00 32.69           C  
ATOM    158  O   ILE A  20      26.212 -20.836  48.516  1.00 32.92           O  
ATOM    159  CB  ILE A  20      27.079 -19.918  51.621  1.00 32.12           C  
ATOM    160  CG1 ILE A  20      26.880 -18.727  52.549  1.00 31.94           C  
ATOM    161  CG2 ILE A  20      28.254 -19.576  50.726  1.00 33.71           C  
ATOM    162  CD1 ILE A  20      26.583 -17.454  51.844  1.00 37.05           C  
ATOM    163  N   VAL A  21      26.012 -22.497  49.971  1.00 28.69           N  
ATOM    164  CA  VAL A  21      26.328 -23.492  48.973  1.00 28.86           C  
ATOM    165  C   VAL A  21      25.205 -23.569  47.960  1.00 33.64           C  
ATOM    166  O   VAL A  21      25.446 -23.573  46.742  1.00 33.94           O  
ATOM    167  CB  VAL A  21      26.571 -24.857  49.608  1.00 33.02           C  
ATOM    168  CG1 VAL A  21      26.982 -25.873  48.540  1.00 33.78           C  
ATOM    169  CG2 VAL A  21      27.670 -24.739  50.683  1.00 33.22           C  
ATOM    170  N   GLY A  22      23.971 -23.641  48.472  1.00 29.54           N  
ATOM    171  CA  GLY A  22      22.783 -23.783  47.640  1.00 28.28           C  
ATOM    172  C   GLY A  22      22.525 -22.603  46.729  1.00 31.48           C  
ATOM    173  O   GLY A  22      22.415 -22.756  45.514  1.00 32.08           O  
ATOM    174  N   ASN A  23      22.430 -21.417  47.304  1.00 27.04           N  
ATOM    175  CA  ASN A  23      22.197 -20.217  46.500  1.00 26.23           C  
ATOM    176  C   ASN A  23      23.355 -19.853  45.599  1.00 30.23           C  
ATOM    177  O   ASN A  23      23.130 -19.415  44.483  1.00 29.98           O  
ATOM    178  CB  ASN A  23      21.805 -19.037  47.391  1.00 25.37           C  
ATOM    179  CG  ASN A  23      20.436 -19.237  48.017  1.00 41.90           C  
ATOM    180  ND2 ASN A  23      20.411 -19.492  49.341  1.00 35.54           N  
ATOM    181  OD1 ASN A  23      19.413 -19.219  47.308  1.00 27.53           O  
ATOM    182  N   GLY A  24      24.584 -20.044  46.071  1.00 27.29           N  
ATOM    183  CA  GLY A  24      25.792 -19.751  45.268  1.00 27.29           C  
ATOM    184  C   GLY A  24      25.848 -20.647  44.045  1.00 31.10           C  
ATOM    185  O   GLY A  24      26.208 -20.212  42.965  1.00 31.16           O  
ATOM    186  N   LEU A  25      25.478 -21.912  44.214  1.00 27.81           N  
ATOM    187  CA  LEU A  25      25.328 -22.803  43.078  1.00 27.76           C  
ATOM    188  C   LEU A  25      24.293 -22.260  42.116  1.00 32.28           C  
ATOM    189  O   LEU A  25      24.553 -22.144  40.927  1.00 33.03           O  
ATOM    190  CB  LEU A  25      24.891 -24.188  43.515  1.00 27.54           C  
ATOM    191  CG  LEU A  25      25.966 -25.153  43.933  1.00 32.16           C  
ATOM    192  CD1 LEU A  25      25.280 -26.393  44.581  1.00 32.04           C  
ATOM    193  CD2 LEU A  25      26.855 -25.482  42.733  1.00 33.80           C  
ATOM    194  N   VAL A  26      23.102 -21.942  42.612  1.00 28.31           N  
ATOM    195  CA  VAL A  26      22.097 -21.401  41.712  1.00 28.21           C  
ATOM    196  C   VAL A  26      22.707 -20.255  40.925  1.00 32.66           C  
ATOM    197  O   VAL A  26      22.702 -20.291  39.709  1.00 32.41           O  
ATOM    198  CB  VAL A  26      20.814 -20.920  42.428  1.00 31.33           C  
ATOM    199  CG1 VAL A  26      19.875 -20.224  41.419  1.00 30.83           C  
ATOM    200  CG2 VAL A  26      20.112 -22.088  43.097  1.00 30.93           C  
ATOM    201  N   ILE A  27      23.274 -19.278  41.626  1.00 30.20           N  
ATOM    202  CA  ILE A  27      23.844 -18.081  40.987  1.00 30.85           C  
ATOM    203  C   ILE A  27      24.897 -18.428  39.914  1.00 39.53           C  
ATOM    204  O   ILE A  27      24.872 -17.866  38.825  1.00 40.03           O  
ATOM    205  CB  ILE A  27      24.446 -17.113  42.023  1.00 33.13           C  
ATOM    206  CG1 ILE A  27      23.346 -16.574  42.943  1.00 32.05           C  
ATOM    207  CG2 ILE A  27      25.152 -15.935  41.332  1.00 33.95           C  
ATOM    208  CD1 ILE A  27      23.834 -15.794  44.136  1.00 35.30           C  
ATOM    209  N   LEU A  28      25.781 -19.377  40.193  1.00 39.17           N  
ATOM    210  CA  LEU A  28      26.837 -19.729  39.249  1.00 41.52           C  
ATOM    211  C   LEU A  28      26.330 -20.586  38.086  1.00 48.92           C  
ATOM    212  O   LEU A  28      26.725 -20.386  36.938  1.00 49.82           O  
ATOM    213  CB  LEU A  28      27.989 -20.441  39.964  1.00 42.38           C  
ATOM    214  CG  LEU A  28      28.745 -19.607  41.015  1.00 47.37           C  
ATOM    215  CD1 LEU A  28      29.521 -20.523  42.002  1.00 47.91           C  
ATOM    216  CD2 LEU A  28      29.671 -18.543  40.398  1.00 50.39           C  
ATOM    217  N   VAL A  29      25.457 -21.539  38.375  1.00 46.72           N  
ATOM    218  CA  VAL A  29      25.003 -22.494  37.356  1.00 47.77           C  
ATOM    219  C   VAL A  29      24.017 -21.889  36.368  1.00 53.61           C  
ATOM    220  O   VAL A  29      24.026 -22.235  35.194  1.00 54.03           O  
ATOM    221  CB  VAL A  29      24.365 -23.719  38.017  1.00 51.23           C  
ATOM    222  CG1 VAL A  29      23.505 -24.515  37.012  1.00 51.30           C  
ATOM    223  CG2 VAL A  29      25.462 -24.568  38.660  1.00 51.60           C  
ATOM    224  N   MET A  30      23.152 -21.006  36.849  1.00 50.74           N  
ATOM    225  CA  MET A  30      22.231 -20.307  35.979  1.00 51.28           C  
ATOM    226  C   MET A  30      22.896 -19.046  35.535  1.00 58.04           C  
ATOM    227  O   MET A  30      23.103 -18.820  34.341  1.00 58.76           O  
ATOM    228  CB  MET A  30      20.954 -19.933  36.714  1.00 52.47           C  
ATOM    229  CG  MET A  30      20.062 -21.093  37.008  1.00 55.91           C  
ATOM    230  SD  MET A  30      18.375 -20.562  36.763  1.00 59.55           S  
ATOM    231  CE  MET A  30      17.779 -20.518  38.452  1.00 55.07           C  
ATOM    232  N   GLY A  31      23.250 -18.226  36.518  1.00 55.75           N  
ATOM    233  CA  GLY A  31      23.794 -16.909  36.256  1.00 56.55           C  
ATOM    234  C   GLY A  31      24.646 -16.926  35.020  1.00 63.29           C  
ATOM    235  O   GLY A  31      24.494 -16.079  34.145  1.00 63.06           O  
ATOM    236  N   TYR A  32      25.510 -17.913  34.919  1.00 62.36           N  
ATOM    237  CA  TYR A  32      26.441 -17.924  33.819  1.00 64.44           C  
ATOM    238  C   TYR A  32      26.300 -18.923  32.688  1.00 71.26           C  
ATOM    239  O   TYR A  32      26.155 -18.549  31.524  1.00 71.66           O  
ATOM    240  CB  TYR A  32      27.810 -18.007  34.416  1.00 66.26           C  
ATOM    241  CG  TYR A  32      28.076 -16.786  35.227  1.00 67.86           C  
ATOM    242  CD1 TYR A  32      27.300 -16.464  36.302  1.00 68.61           C  
ATOM    243  CD2 TYR A  32      29.071 -15.922  34.879  1.00 69.64           C  
ATOM    244  CE1 TYR A  32      27.538 -15.348  36.999  1.00 69.16           C  
ATOM    245  CE2 TYR A  32      29.300 -14.820  35.575  1.00 70.19           C  
ATOM    246  CZ  TYR A  32      28.553 -14.532  36.621  1.00 76.65           C  
ATOM    247  OH  TYR A  32      28.853 -13.398  37.285  1.00 77.97           O  
ATOM    248  N   GLN A  33      26.343 -20.192  32.999  1.00 68.96           N  
ATOM    249  CA  GLN A  33      26.246 -21.141  31.943  1.00 70.09           C  
ATOM    250  C   GLN A  33      24.953 -21.175  31.202  1.00 74.47           C  
ATOM    251  O   GLN A  33      24.966 -21.284  30.003  1.00 74.97           O  
ATOM    252  CB  GLN A  33      26.468 -22.519  32.494  1.00 71.72           C  
ATOM    253  CG  GLN A  33      27.803 -22.702  33.109  1.00 90.38           C  
ATOM    254  CD  GLN A  33      27.977 -24.074  33.714  1.00109.82           C  
ATOM    255  NE2 GLN A  33      27.891 -24.129  35.015  1.00 99.99           N  
ATOM    256  OE1 GLN A  33      28.186 -25.070  33.019  1.00106.44           O  
ATOM    257  N   LYS A  34      23.832 -21.121  31.912  1.00 70.51           N  
ATOM    258  CA  LYS A  34      22.519 -21.325  31.298  1.00 70.43           C  
ATOM    259  C   LYS A  34      22.232 -20.453  30.071  1.00 75.26           C  
ATOM    260  O   LYS A  34      22.475 -19.247  30.085  1.00 75.16           O  
ATOM    261  CB  LYS A  34      21.412 -21.132  32.340  1.00 71.81           C  
ATOM    262  CG  LYS A  34      21.379 -22.204  33.416  1.00 86.76           C  
ATOM    263  CD  LYS A  34      21.202 -23.588  32.812  1.00 98.14           C  
ATOM    264  CE  LYS A  34      21.304 -24.671  33.873  1.00111.76           C  
ATOM    265  NZ  LYS A  34      20.132 -25.589  33.843  1.00121.80           N1+
ATOM    266  N   LYS A  35      21.702 -21.076  29.020  1.00 71.97           N  
ATOM    267  CA  LYS A  35      21.218 -20.350  27.852  1.00 71.79           C  
ATOM    268  C   LYS A  35      19.731 -20.561  27.522  1.00 74.15           C  
ATOM    269  O   LYS A  35      19.072 -19.678  26.989  1.00 73.95           O  
ATOM    270  CB  LYS A  35      22.107 -20.601  26.636  1.00 75.56           C  
ATOM    271  CG  LYS A  35      22.566 -19.345  25.917  1.00 87.85           C  
ATOM    272  CD  LYS A  35      23.687 -18.659  26.638  1.00 95.87           C  
ATOM    273  CE  LYS A  35      24.098 -17.400  25.924  1.00104.27           C  
ATOM    274  NZ  LYS A  35      25.437 -16.922  26.376  1.00112.21           N1+
ATOM    275  N   LEU A  36      19.152 -21.694  27.844  1.00 68.72           N  
ATOM    276  CA  LEU A  36      17.733 -21.696  27.642  1.00 67.03           C  
ATOM    277  C   LEU A  36      17.158 -21.647  29.057  1.00 66.57           C  
ATOM    278  O   LEU A  36      17.183 -22.621  29.798  1.00 65.71           O  
ATOM    279  CB  LEU A  36      17.273 -22.895  26.830  1.00 67.98           C  
ATOM    280  CG  LEU A  36      16.018 -22.632  26.018  1.00 72.83           C  
ATOM    281  CD1 LEU A  36      16.096 -23.224  24.633  1.00 74.27           C  
ATOM    282  CD2 LEU A  36      14.776 -23.054  26.757  1.00 74.34           C  
ATOM    283  N   ARG A  37      16.637 -20.484  29.419  1.00 59.78           N  
ATOM    284  CA  ARG A  37      16.102 -20.257  30.750  1.00 56.79           C  
ATOM    285  C   ARG A  37      14.644 -19.857  30.736  1.00 55.16           C  
ATOM    286  O   ARG A  37      14.225 -19.034  29.971  1.00 54.80           O  
ATOM    287  CB  ARG A  37      16.931 -19.191  31.446  1.00 57.34           C  
ATOM    288  CG  ARG A  37      17.822 -19.677  32.575  1.00 65.70           C  
ATOM    289  CD  ARG A  37      17.779 -18.660  33.735  1.00 73.95           C  
ATOM    290  NE  ARG A  37      18.128 -17.284  33.361  1.00 80.05           N  
ATOM    291  CZ  ARG A  37      19.272 -16.673  33.656  1.00 91.34           C  
ATOM    292  NH1 ARG A  37      20.201 -17.303  34.317  1.00 80.07           N1+
ATOM    293  NH2 ARG A  37      19.488 -15.434  33.286  1.00 74.79           N  
ATOM    294  N   SER A  38      13.869 -20.479  31.595  1.00 47.20           N  
ATOM    295  CA  SER A  38      12.478 -20.168  31.724  1.00 44.34           C  
ATOM    296  C   SER A  38      12.287 -18.891  32.502  1.00 44.54           C  
ATOM    297  O   SER A  38      13.214 -18.353  33.001  1.00 43.49           O  
ATOM    298  CB  SER A  38      11.753 -21.317  32.341  1.00 45.94           C  
ATOM    299  OG  SER A  38      12.024 -21.414  33.679  1.00 51.20           O  
ATOM    300  N   MET A  39      11.086 -18.367  32.509  1.00 39.33           N  
ATOM    301  CA  MET A  39      10.763 -17.181  33.306  1.00 37.94           C  
ATOM    302  C   MET A  39      10.866 -17.455  34.792  1.00 37.98           C  
ATOM    303  O   MET A  39      11.475 -16.678  35.547  1.00 37.62           O  
ATOM    304  CB  MET A  39       9.379 -16.631  32.984  1.00 40.53           C  
ATOM    305  CG  MET A  39       9.420 -15.228  32.443  1.00 44.97           C  
ATOM    306  SD  MET A  39      10.265 -15.222  30.874  1.00 51.22           S  
ATOM    307  CE  MET A  39      10.445 -13.470  30.577  1.00 48.16           C  
ATOM    308  N   THR A  40      10.278 -18.567  35.205  1.00 31.07           N  
ATOM    309  CA  THR A  40      10.335 -18.956  36.583  1.00 29.22           C  
ATOM    310  C   THR A  40      11.798 -19.004  37.016  1.00 30.36           C  
ATOM    311  O   THR A  40      12.132 -18.504  38.078  1.00 29.01           O  
ATOM    312  CB  THR A  40       9.598 -20.279  36.783  1.00 37.00           C  
ATOM    313  CG2 THR A  40       9.689 -20.776  38.216  1.00 33.02           C  
ATOM    314  OG1 THR A  40       8.225 -20.071  36.445  1.00 37.41           O  
ATOM    315  N   ASP A  41      12.671 -19.559  36.176  1.00 25.82           N  
ATOM    316  CA  ASP A  41      14.115 -19.583  36.486  1.00 24.76           C  
ATOM    317  C   ASP A  41      14.758 -18.218  36.589  1.00 27.23           C  
ATOM    318  O   ASP A  41      15.517 -17.971  37.520  1.00 26.27           O  
ATOM    319  CB  ASP A  41      14.878 -20.440  35.498  1.00 26.93           C  
ATOM    320  CG  ASP A  41      14.540 -21.894  35.636  1.00 35.29           C  
ATOM    321  OD1 ASP A  41      14.695 -22.618  34.642  1.00 39.05           O  
ATOM    322  OD2 ASP A  41      14.089 -22.330  36.714  1.00 35.32           O1-
ATOM    323  N   LYS A  42      14.452 -17.322  35.658  1.00 23.43           N  
ATOM    324  CA  LYS A  42      14.915 -15.945  35.780  1.00 22.38           C  
ATOM    325  C   LYS A  42      14.588 -15.388  37.184  1.00 22.81           C  
ATOM    326  O   LYS A  42      15.402 -14.689  37.781  1.00 21.45           O  
ATOM    327  CB  LYS A  42      14.275 -15.051  34.696  1.00 25.55           C  
ATOM    328  CG  LYS A  42      14.720 -15.323  33.241  1.00 38.27           C  
ATOM    329  CD  LYS A  42      13.712 -14.738  32.234  1.00 44.37           C  
ATOM    330  CE  LYS A  42      14.314 -14.514  30.858  1.00 51.41           C  
ATOM    331  NZ  LYS A  42      14.338 -15.764  30.040  1.00 60.30           N1+
ATOM    332  N   TYR A  43      13.408 -15.733  37.709  1.00 18.07           N  
ATOM    333  CA  TYR A  43      12.925 -15.170  38.970  1.00 16.90           C  
ATOM    334  C   TYR A  43      13.656 -15.788  40.123  1.00 22.14           C  
ATOM    335  O   TYR A  43      14.008 -15.109  41.073  1.00 21.55           O  
ATOM    336  CB  TYR A  43      11.400 -15.306  39.128  1.00 17.20           C  
ATOM    337  CG  TYR A  43      10.640 -14.262  38.332  1.00 18.07           C  
ATOM    338  CD1 TYR A  43      10.766 -12.923  38.631  1.00 18.93           C  
ATOM    339  CD2 TYR A  43       9.810 -14.615  37.264  1.00 18.84           C  
ATOM    340  CE1 TYR A  43      10.086 -11.968  37.912  1.00 19.03           C  
ATOM    341  CE2 TYR A  43       9.126 -13.660  36.550  1.00 19.42           C  
ATOM    342  CZ  TYR A  43       9.275 -12.331  36.882  1.00 25.03           C  
ATOM    343  OH  TYR A  43       8.615 -11.339  36.178  1.00 24.03           O  
ATOM    344  N   ARG A  44      13.945 -17.078  39.997  1.00 20.34           N  
ATOM    345  CA  ARG A  44      14.629 -17.825  41.033  1.00 19.97           C  
ATOM    346  C   ARG A  44      16.131 -17.527  41.091  1.00 26.33           C  
ATOM    347  O   ARG A  44      16.810 -17.904  42.056  1.00 26.81           O  
ATOM    348  CB  ARG A  44      14.323 -19.307  40.848  1.00 17.95           C  
ATOM    349  CG  ARG A  44      12.825 -19.622  41.092  1.00 16.97           C  
ATOM    350  CD  ARG A  44      12.501 -21.063  40.720  1.00 19.54           C  
ATOM    351  NE  ARG A  44      13.217 -22.016  41.571  1.00 21.10           N  
ATOM    352  CZ  ARG A  44      13.284 -23.342  41.391  1.00 32.45           C  
ATOM    353  NH1 ARG A  44      12.679 -23.951  40.372  1.00 18.68           N1+
ATOM    354  NH2 ARG A  44      13.979 -24.072  42.254  1.00 19.03           N  
ATOM    355  N   LEU A  45      16.654 -16.837  40.080  1.00 23.82           N  
ATOM    356  CA  LEU A  45      18.011 -16.290  40.152  1.00 24.09           C  
ATOM    357  C   LEU A  45      17.992 -15.029  41.012  1.00 27.04           C  
ATOM    358  O   LEU A  45      18.856 -14.853  41.875  1.00 26.66           O  
ATOM    359  CB  LEU A  45      18.562 -15.996  38.755  1.00 24.98           C  
ATOM    360  CG  LEU A  45      19.996 -15.467  38.666  1.00 30.68           C  
ATOM    361  CD1 LEU A  45      21.049 -16.423  39.269  1.00 30.88           C  
ATOM    362  CD2 LEU A  45      20.319 -15.203  37.207  1.00 34.64           C  
ATOM    363  N   HIS A  46      16.991 -14.169  40.789  1.00 23.42           N  
ATOM    364  CA  HIS A  46      16.794 -12.941  41.593  1.00 22.12           C  
ATOM    365  C   HIS A  46      16.591 -13.339  43.052  1.00 24.90           C  
ATOM    366  O   HIS A  46      17.094 -12.700  43.961  1.00 24.94           O  
ATOM    367  CB  HIS A  46      15.553 -12.153  41.133  1.00 22.40           C  
ATOM    368  CG  HIS A  46      15.731 -11.399  39.849  1.00 26.30           C  
ATOM    369  CD2 HIS A  46      15.436 -11.730  38.569  1.00 28.81           C  
ATOM    370  ND1 HIS A  46      16.209 -10.109  39.803  1.00 28.16           N  
ATOM    371  CE1 HIS A  46      16.233  -9.690  38.550  1.00 28.24           C  
ATOM    372  NE2 HIS A  46      15.773 -10.655  37.780  1.00 28.94           N  
ATOM    373  N   LEU A  47      15.821 -14.403  43.251  1.00 19.88           N  
ATOM    374  CA  LEU A  47      15.537 -14.946  44.572  1.00 17.81           C  
ATOM    375  C   LEU A  47      16.822 -15.396  45.277  1.00 22.86           C  
ATOM    376  O   LEU A  47      17.124 -14.907  46.350  1.00 23.03           O  
ATOM    377  CB  LEU A  47      14.546 -16.100  44.434  1.00 16.99           C  
ATOM    378  CG  LEU A  47      13.903 -16.647  45.709  1.00 20.91           C  
ATOM    379  CD1 LEU A  47      13.264 -15.554  46.652  1.00 19.70           C  
ATOM    380  CD2 LEU A  47      12.882 -17.703  45.281  1.00 22.36           C  
ATOM    381  N   SER A  48      17.567 -16.314  44.662  1.00 19.77           N  
ATOM    382  CA  SER A  48      18.876 -16.746  45.158  1.00 20.26           C  
ATOM    383  C   SER A  48      19.915 -15.615  45.359  1.00 25.52           C  
ATOM    384  O   SER A  48      20.823 -15.758  46.178  1.00 25.07           O  
ATOM    385  CB  SER A  48      19.466 -17.813  44.218  1.00 24.32           C  
ATOM    386  OG  SER A  48      18.843 -19.076  44.407  1.00 30.75           O  
ATOM    387  N   VAL A  49      19.813 -14.515  44.605  1.00 22.89           N  
ATOM    388  CA  VAL A  49      20.657 -13.364  44.881  1.00 22.86           C  
ATOM    389  C   VAL A  49      20.199 -12.688  46.167  1.00 26.18           C  
ATOM    390  O   VAL A  49      21.024 -12.301  46.990  1.00 26.46           O  
ATOM    391  CB  VAL A  49      20.685 -12.359  43.704  1.00 27.18           C  
ATOM    392  CG1 VAL A  49      21.237 -10.938  44.161  1.00 26.59           C  
ATOM    393  CG2 VAL A  49      21.499 -12.965  42.533  1.00 27.82           C  
ATOM    394  N   ALA A  50      18.888 -12.573  46.348  1.00 23.08           N  
ATOM    395  CA  ALA A  50      18.298 -12.030  47.602  1.00 22.53           C  
ATOM    396  C   ALA A  50      18.788 -12.824  48.780  1.00 25.83           C  
ATOM    397  O   ALA A  50      19.386 -12.273  49.700  1.00 25.77           O  
ATOM    398  CB  ALA A  50      16.783 -12.067  47.567  1.00 22.72           C  
ATOM    399  N   ASP A  51      18.563 -14.130  48.705  1.00 21.74           N  
ATOM    400  CA  ASP A  51      18.910 -15.025  49.769  1.00 21.50           C  
ATOM    401  C   ASP A  51      20.414 -15.121  50.117  1.00 25.34           C  
ATOM    402  O   ASP A  51      20.750 -15.173  51.290  1.00 23.95           O  
ATOM    403  CB  ASP A  51      18.261 -16.386  49.503  1.00 23.31           C  
ATOM    404  CG  ASP A  51      16.781 -16.370  49.826  1.00 34.44           C  
ATOM    405  OD1 ASP A  51      16.380 -15.647  50.775  1.00 34.80           O  
ATOM    406  OD2 ASP A  51      15.997 -17.054  49.135  1.00 41.86           O1-
ATOM    407  N   LEU A  52      21.301 -15.100  49.122  1.00 23.18           N  
ATOM    408  CA  LEU A  52      22.744 -15.102  49.380  1.00 24.05           C  
ATOM    409  C   LEU A  52      23.183 -13.842  50.109  1.00 29.23           C  
ATOM    410  O   LEU A  52      23.978 -13.917  51.052  1.00 28.50           O  
ATOM    411  CB  LEU A  52      23.546 -15.224  48.081  1.00 24.77           C  
ATOM    412  CG  LEU A  52      25.066 -15.461  48.219  1.00 30.28           C  
ATOM    413  CD1 LEU A  52      25.331 -16.751  48.991  1.00 30.84           C  
ATOM    414  CD2 LEU A  52      25.783 -15.522  46.875  1.00 32.29           C  
ATOM    415  N   LEU A  53      22.677 -12.686  49.683  1.00 27.26           N  
ATOM    416  CA  LEU A  53      22.995 -11.418  50.369  1.00 27.45           C  
ATOM    417  C   LEU A  53      22.663 -11.463  51.843  1.00 28.24           C  
ATOM    418  O   LEU A  53      23.348 -10.853  52.639  1.00 27.74           O  
ATOM    419  CB  LEU A  53      22.243 -10.219  49.761  1.00 28.00           C  
ATOM    420  CG  LEU A  53      22.754  -8.863  50.307  1.00 33.73           C  
ATOM    421  CD1 LEU A  53      24.281  -8.664  50.061  1.00 34.67           C  
ATOM    422  CD2 LEU A  53      21.954  -7.692  49.716  1.00 36.53           C  
ATOM    423  N   PHE A  54      21.597 -12.164  52.203  1.00 23.22           N  
ATOM    424  CA  PHE A  54      21.157 -12.182  53.579  1.00 22.25           C  
ATOM    425  C   PHE A  54      21.912 -13.233  54.382  1.00 26.78           C  
ATOM    426  O   PHE A  54      22.297 -13.019  55.537  1.00 26.99           O  
ATOM    427  CB  PHE A  54      19.661 -12.462  53.647  1.00 22.98           C  
ATOM    428  CG  PHE A  54      19.216 -12.888  54.988  1.00 23.71           C  
ATOM    429  CD1 PHE A  54      19.259 -11.997  56.052  1.00 25.60           C  
ATOM    430  CD2 PHE A  54      18.816 -14.185  55.216  1.00 25.34           C  
ATOM    431  CE1 PHE A  54      18.874 -12.381  57.317  1.00 25.99           C  
ATOM    432  CE2 PHE A  54      18.418 -14.582  56.481  1.00 27.67           C  
ATOM    433  CZ  PHE A  54      18.452 -13.678  57.536  1.00 25.27           C  
ATOM    434  N   VAL A  55      22.092 -14.380  53.759  1.00 23.05           N  
ATOM    435  CA  VAL A  55      22.778 -15.516  54.353  1.00 23.57           C  
ATOM    436  C   VAL A  55      24.241 -15.203  54.726  1.00 29.00           C  
ATOM    437  O   VAL A  55      24.692 -15.505  55.814  1.00 28.00           O  
ATOM    438  CB  VAL A  55      22.618 -16.707  53.396  1.00 27.57           C  
ATOM    439  CG1 VAL A  55      23.781 -17.603  53.402  1.00 28.09           C  
ATOM    440  CG2 VAL A  55      21.319 -17.431  53.731  1.00 27.19           C  
ATOM    441  N   ILE A  56      24.951 -14.526  53.840  1.00 27.63           N  
ATOM    442  CA  ILE A  56      26.321 -14.034  54.121  1.00 28.48           C  
ATOM    443  C   ILE A  56      26.475 -13.146  55.387  1.00 32.63           C  
ATOM    444  O   ILE A  56      27.586 -12.986  55.918  1.00 32.75           O  
ATOM    445  CB  ILE A  56      26.869 -13.293  52.860  1.00 32.15           C  
ATOM    446  CG1 ILE A  56      27.470 -14.329  51.904  1.00 32.80           C  
ATOM    447  CG2 ILE A  56      27.897 -12.197  53.218  1.00 34.19           C  
ATOM    448  CD1 ILE A  56      28.093 -13.736  50.667  1.00 41.40           C  
ATOM    449  N   THR A  57      25.375 -12.573  55.866  1.00 28.34           N  
ATOM    450  CA  THR A  57      25.397 -11.738  57.067  1.00 27.48           C  
ATOM    451  C   THR A  57      25.023 -12.508  58.335  1.00 30.59           C  
ATOM    452  O   THR A  57      25.110 -11.964  59.418  1.00 30.04           O  
ATOM    453  CB  THR A  57      24.437 -10.524  56.921  1.00 31.19           C  
ATOM    454  CG2 THR A  57      24.707  -9.775  55.632  1.00 26.79           C  
ATOM    455  OG1 THR A  57      23.077 -10.975  56.953  1.00 29.47           O  
ATOM    456  N   LEU A  58      24.618 -13.773  58.197  1.00 26.66           N  
ATOM    457  CA  LEU A  58      24.251 -14.604  59.359  1.00 25.62           C  
ATOM    458  C   LEU A  58      25.379 -14.825  60.390  1.00 29.61           C  
ATOM    459  O   LEU A  58      25.097 -14.979  61.585  1.00 29.22           O  
ATOM    460  CB  LEU A  58      23.644 -15.959  58.920  1.00 25.24           C  
ATOM    461  CG  LEU A  58      22.133 -15.927  58.619  1.00 28.40           C  
ATOM    462  CD1 LEU A  58      21.713 -17.155  57.895  1.00 28.34           C  
ATOM    463  CD2 LEU A  58      21.298 -15.756  59.904  1.00 30.24           C  
ATOM    464  N   PRO A  59      26.649 -14.866  59.946  1.00 25.89           N  
ATOM    465  CA  PRO A  59      27.690 -14.984  60.958  1.00 25.66           C  
ATOM    466  C   PRO A  59      27.579 -13.903  62.040  1.00 29.05           C  
ATOM    467  O   PRO A  59      27.845 -14.183  63.209  1.00 28.62           O  
ATOM    468  CB  PRO A  59      28.987 -14.828  60.146  1.00 27.73           C  
ATOM    469  CG  PRO A  59      28.664 -15.348  58.814  1.00 32.12           C  
ATOM    470  CD  PRO A  59      27.185 -15.108  58.589  1.00 27.40           C  
ATOM    471  N   PHE A  60      27.168 -12.693  61.651  1.00 25.18           N  
ATOM    472  CA  PHE A  60      27.036 -11.596  62.600  1.00 25.08           C  
ATOM    473  C   PHE A  60      25.907 -11.893  63.591  1.00 28.39           C  
ATOM    474  O   PHE A  60      25.997 -11.543  64.775  1.00 27.47           O  
ATOM    475  CB  PHE A  60      26.714 -10.285  61.900  1.00 26.67           C  
ATOM    476  CG  PHE A  60      27.780  -9.785  60.970  1.00 28.81           C  
ATOM    477  CD1 PHE A  60      28.851  -9.046  61.457  1.00 32.77           C  
ATOM    478  CD2 PHE A  60      27.670  -9.973  59.595  1.00 31.06           C  
ATOM    479  CE1 PHE A  60      29.818  -8.528  60.596  1.00 34.20           C  
ATOM    480  CE2 PHE A  60      28.636  -9.465  58.717  1.00 34.54           C  
ATOM    481  CZ  PHE A  60      29.714  -8.751  59.222  1.00 33.28           C  
ATOM    482  N   TRP A  61      24.841 -12.520  63.090  1.00 24.41           N  
ATOM    483  CA  TRP A  61      23.681 -12.847  63.911  1.00 23.52           C  
ATOM    484  C   TRP A  61      24.091 -13.863  64.996  1.00 28.15           C  
ATOM    485  O   TRP A  61      23.684 -13.767  66.165  1.00 27.68           O  
ATOM    486  CB  TRP A  61      22.583 -13.480  63.054  1.00 21.37           C  
ATOM    487  CG  TRP A  61      21.801 -12.588  62.185  1.00 21.77           C  
ATOM    488  CD1 TRP A  61      22.238 -11.904  61.096  1.00 24.52           C  
ATOM    489  CD2 TRP A  61      20.384 -12.332  62.278  1.00 20.99           C  
ATOM    490  CE2 TRP A  61      20.044 -11.462  61.226  1.00 24.29           C  
ATOM    491  CE3 TRP A  61      19.382 -12.737  63.167  1.00 21.92           C  
ATOM    492  NE1 TRP A  61      21.190 -11.207  60.520  1.00 23.13           N  
ATOM    493  CZ2 TRP A  61      18.738 -10.990  61.037  1.00 23.04           C  
ATOM    494  CZ3 TRP A  61      18.090 -12.260  62.985  1.00 22.79           C  
ATOM    495  CH2 TRP A  61      17.779 -11.405  61.924  1.00 22.99           C  
ATOM    496  N   ALA A  62      24.853 -14.865  64.565  1.00 25.01           N  
ATOM    497  CA  ALA A  62      25.301 -15.929  65.435  1.00 25.59           C  
ATOM    498  C   ALA A  62      26.166 -15.384  66.574  1.00 28.37           C  
ATOM    499  O   ALA A  62      25.880 -15.651  67.728  1.00 27.78           O  
ATOM    500  CB  ALA A  62      26.061 -16.995  64.618  1.00 27.04           C  
ATOM    501  N   VAL A  63      27.188 -14.587  66.242  1.00 25.26           N  
ATOM    502  CA  VAL A  63      28.078 -13.954  67.252  1.00 25.57           C  
ATOM    503  C   VAL A  63      27.320 -12.993  68.138  1.00 28.64           C  
ATOM    504  O   VAL A  63      27.613 -12.864  69.333  1.00 28.66           O  
ATOM    505  CB  VAL A  63      29.248 -13.154  66.628  1.00 29.89           C  
ATOM    506  CG1 VAL A  63      29.957 -12.344  67.707  1.00 30.54           C  
ATOM    507  CG2 VAL A  63      30.253 -14.084  65.890  1.00 30.01           C  
ATOM    508  N   ASP A  64      26.350 -12.306  67.542  1.00 24.23           N  
ATOM    509  CA  ASP A  64      25.460 -11.435  68.294  1.00 23.39           C  
ATOM    510  C   ASP A  64      24.662 -12.233  69.307  1.00 28.67           C  
ATOM    511  O   ASP A  64      24.492 -11.810  70.436  1.00 29.36           O  
ATOM    512  CB  ASP A  64      24.511 -10.711  67.360  1.00 24.06           C  
ATOM    513  CG  ASP A  64      23.551  -9.853  68.090  1.00 33.58           C  
ATOM    514  OD1 ASP A  64      22.322 -10.066  67.952  1.00 33.12           O  
ATOM    515  OD2 ASP A  64      24.039  -8.989  68.844  1.00 39.47           O1-
ATOM    516  N   ALA A  65      24.154 -13.384  68.910  1.00 25.18           N  
ATOM    517  CA  ALA A  65      23.314 -14.159  69.794  1.00 25.11           C  
ATOM    518  C   ALA A  65      24.153 -14.750  70.926  1.00 30.39           C  
ATOM    519  O   ALA A  65      23.722 -14.780  72.073  1.00 29.30           O  
ATOM    520  CB  ALA A  65      22.581 -15.258  69.006  1.00 25.60           C  
ATOM    521  N   VAL A  66      25.344 -15.227  70.581  1.00 29.17           N  
ATOM    522  CA  VAL A  66      26.195 -15.934  71.529  1.00 30.59           C  
ATOM    523  C   VAL A  66      27.016 -15.010  72.423  1.00 36.21           C  
ATOM    524  O   VAL A  66      27.136 -15.251  73.624  1.00 37.20           O  
ATOM    525  CB  VAL A  66      27.151 -16.906  70.807  1.00 34.73           C  
ATOM    526  CG1 VAL A  66      26.362 -17.963  70.051  1.00 33.87           C  
ATOM    527  CG2 VAL A  66      28.071 -16.143  69.867  1.00 34.60           C  
ATOM    528  N   ALA A  67      27.556 -13.926  71.873  1.00 31.81           N  
ATOM    529  CA  ALA A  67      28.472 -13.099  72.662  1.00 32.12           C  
ATOM    530  C   ALA A  67      28.262 -11.589  72.855  1.00 34.38           C  
ATOM    531  O   ALA A  67      28.384 -11.080  73.969  1.00 35.19           O  
ATOM    532  CB  ALA A  67      29.904 -13.283  72.154  1.00 33.58           C  
ATOM    533  N   ASN A  68      27.975 -10.879  71.770  1.00 28.75           N  
ATOM    534  CA  ASN A  68      28.186  -9.484  71.695  1.00 28.25           C  
ATOM    535  C   ASN A  68      27.696  -8.843  70.383  1.00 32.13           C  
ATOM    536  O   ASN A  68      27.192  -9.558  69.515  1.00 32.89           O  
ATOM    537  CB  ASN A  68      29.538  -9.017  72.268  1.00 27.49           C  
ATOM    538  CG  ASN A  68      29.447  -7.729  73.061  1.00 47.18           C  
ATOM    539  ND2 ASN A  68      30.438  -7.507  73.921  1.00 44.20           N  
ATOM    540  OD1 ASN A  68      28.520  -6.934  72.899  1.00 39.07           O  
ATOM    541  N   TRP A  69      27.725  -7.550  70.250  1.00 27.24           N  
ATOM    542  CA  TRP A  69      27.804  -6.875  68.993  1.00 26.48           C  
ATOM    543  C   TRP A  69      29.220  -6.241  69.012  1.00 30.59           C  
ATOM    544  O   TRP A  69      29.454  -5.216  69.680  1.00 30.39           O  
ATOM    545  CB  TRP A  69      26.692  -5.833  68.791  1.00 24.72           C  
ATOM    546  CG  TRP A  69      26.754  -5.256  67.434  1.00 25.39           C  
ATOM    547  CD1 TRP A  69      27.216  -4.020  67.080  1.00 28.44           C  
ATOM    548  CD2 TRP A  69      26.400  -5.916  66.220  1.00 24.71           C  
ATOM    549  CE2 TRP A  69      26.655  -5.014  65.164  1.00 28.54           C  
ATOM    550  CE3 TRP A  69      25.884  -7.190  65.919  1.00 25.54           C  
ATOM    551  NE1 TRP A  69      27.154  -3.862  65.717  1.00 27.57           N  
ATOM    552  CZ2 TRP A  69      26.414  -5.344  63.830  1.00 27.58           C  
ATOM    553  CZ3 TRP A  69      25.634  -7.513  64.595  1.00 26.50           C  
ATOM    554  CH2 TRP A  69      25.905  -6.598  63.566  1.00 27.19           C  
ATOM    555  N   TYR A  70      30.137  -6.879  68.266  1.00 26.83           N  
ATOM    556  CA  TYR A  70      31.543  -6.480  68.163  1.00 27.31           C  
ATOM    557  C   TYR A  70      31.776  -5.644  66.912  1.00 31.78           C  
ATOM    558  O   TYR A  70      32.910  -5.234  66.653  1.00 32.32           O  
ATOM    559  CB  TYR A  70      32.488  -7.698  68.009  1.00 28.87           C  
ATOM    560  CG  TYR A  70      32.582  -8.658  69.177  1.00 30.38           C  
ATOM    561  CD1 TYR A  70      33.265  -8.306  70.328  1.00 33.15           C  
ATOM    562  CD2 TYR A  70      32.043  -9.940  69.097  1.00 30.44           C  
ATOM    563  CE1 TYR A  70      33.376  -9.177  71.392  1.00 34.94           C  
ATOM    564  CE2 TYR A  70      32.142 -10.831  70.161  1.00 31.84           C  
ATOM    565  CZ  TYR A  70      32.816 -10.444  71.312  1.00 41.62           C  
ATOM    566  OH  TYR A  70      32.939 -11.306  72.390  1.00 42.86           O  
ATOM    567  N   PHE A  71      30.743  -5.409  66.109  1.00 27.91           N  
ATOM    568  CA  PHE A  71      30.965  -4.960  64.725  1.00 27.99           C  
ATOM    569  C   PHE A  71      30.702  -3.495  64.448  1.00 33.17           C  
ATOM    570  O   PHE A  71      30.848  -3.059  63.308  1.00 33.15           O  
ATOM    571  CB  PHE A  71      30.171  -5.841  63.763  1.00 28.98           C  
ATOM    572  CG  PHE A  71      30.259  -7.310  64.098  1.00 30.70           C  
ATOM    573  CD1 PHE A  71      31.416  -8.042  63.795  1.00 34.69           C  
ATOM    574  CD2 PHE A  71      29.215  -7.951  64.748  1.00 31.59           C  
ATOM    575  CE1 PHE A  71      31.509  -9.396  64.118  1.00 35.49           C  
ATOM    576  CE2 PHE A  71      29.301  -9.287  65.074  1.00 34.29           C  
ATOM    577  CZ  PHE A  71      30.446 -10.015  64.769  1.00 33.28           C  
ATOM    578  N   GLY A  72      30.348  -2.720  65.465  1.00 30.19           N  
ATOM    579  CA  GLY A  72      30.271  -1.279  65.293  1.00 30.59           C  
ATOM    580  C   GLY A  72      28.954  -0.825  64.685  1.00 34.93           C  
ATOM    581  O   GLY A  72      28.160  -1.625  64.179  1.00 34.32           O  
ATOM    582  N   ASN A  73      28.725   0.476  64.753  1.00 31.85           N  
ATOM    583  CA  ASN A  73      27.468   1.080  64.337  1.00 30.94           C  
ATOM    584  C   ASN A  73      27.110   0.888  62.878  1.00 33.68           C  
ATOM    585  O   ASN A  73      25.922   0.730  62.539  1.00 32.50           O  
ATOM    586  CB  ASN A  73      27.480   2.589  64.634  1.00 31.38           C  
ATOM    587  CG  ASN A  73      26.535   2.966  65.750  1.00 54.53           C  
ATOM    588  ND2 ASN A  73      27.059   3.622  66.776  1.00 46.63           N  
ATOM    589  OD1 ASN A  73      25.336   2.666  65.688  1.00 50.36           O  
ATOM    590  N   PHE A  74      28.118   0.947  62.010  1.00 29.60           N  
ATOM    591  CA  PHE A  74      27.861   0.945  60.578  1.00 28.48           C  
ATOM    592  C   PHE A  74      27.336  -0.403  60.148  1.00 30.52           C  
ATOM    593  O   PHE A  74      26.347  -0.482  59.431  1.00 29.73           O  
ATOM    594  CB  PHE A  74      29.095   1.289  59.734  1.00 31.14           C  
ATOM    595  CG  PHE A  74      28.830   1.207  58.275  1.00 32.58           C  
ATOM    596  CD1 PHE A  74      28.077   2.185  57.653  1.00 36.11           C  
ATOM    597  CD2 PHE A  74      29.263   0.123  57.540  1.00 34.57           C  
ATOM    598  CE1 PHE A  74      27.779   2.109  56.307  1.00 37.38           C  
ATOM    599  CE2 PHE A  74      28.969   0.013  56.187  1.00 37.85           C  
ATOM    600  CZ  PHE A  74      28.226   1.010  55.558  1.00 36.37           C  
ATOM    601  N   LEU A  75      28.021  -1.463  60.550  1.00 26.64           N  
ATOM    602  CA  LEU A  75      27.574  -2.800  60.196  1.00 25.72           C  
ATOM    603  C   LEU A  75      26.195  -3.098  60.838  1.00 29.25           C  
ATOM    604  O   LEU A  75      25.398  -3.834  60.265  1.00 28.74           O  
ATOM    605  CB  LEU A  75      28.642  -3.842  60.537  1.00 25.70           C  
ATOM    606  CG  LEU A  75      29.846  -3.714  59.588  1.00 30.71           C  
ATOM    607  CD1 LEU A  75      31.061  -4.547  60.035  1.00 31.26           C  
ATOM    608  CD2 LEU A  75      29.470  -4.045  58.141  1.00 32.05           C  
ATOM    609  N   CYS A  76      25.900  -2.477  61.982  1.00 25.67           N  
ATOM    610  CA  CYS A  76      24.614  -2.700  62.657  1.00 24.79           C  
ATOM    611  C   CYS A  76      23.488  -2.238  61.739  1.00 27.33           C  
ATOM    612  O   CYS A  76      22.519  -2.951  61.519  1.00 26.54           O  
ATOM    613  CB  CYS A  76      24.552  -2.001  64.018  1.00 25.29           C  
ATOM    614  SG  CYS A  76      22.964  -2.118  64.876  1.00 28.75           S  
ATOM    615  N   LYS A  77      23.649  -1.062  61.164  1.00 23.70           N  
ATOM    616  CA  LYS A  77      22.721  -0.583  60.156  1.00 22.36           C  
ATOM    617  C   LYS A  77      22.682  -1.541  58.949  1.00 26.25           C  
ATOM    618  O   LYS A  77      21.588  -1.929  58.500  1.00 25.15           O  
ATOM    619  CB  LYS A  77      23.117   0.816  59.721  1.00 24.13           C  
ATOM    620  CG  LYS A  77      22.951   1.873  60.822  1.00 20.62           C  
ATOM    621  CD  LYS A  77      23.568   3.191  60.415  1.00 17.18           C  
ATOM    622  CE  LYS A  77      23.390   4.223  61.490  1.00 25.43           C  
ATOM    623  NZ  LYS A  77      21.941   4.395  61.949  1.00 34.65           N1+
ATOM    624  N   ALA A  78      23.867  -1.968  58.487  1.00 22.77           N  
ATOM    625  CA  ALA A  78      23.987  -2.724  57.241  1.00 22.13           C  
ATOM    626  C   ALA A  78      23.328  -4.086  57.294  1.00 25.61           C  
ATOM    627  O   ALA A  78      22.753  -4.530  56.292  1.00 25.80           O  
ATOM    628  CB  ALA A  78      25.413  -2.870  56.812  1.00 23.41           C  
ATOM    629  N   VAL A  79      23.408  -4.745  58.438  1.00 21.07           N  
ATOM    630  CA  VAL A  79      22.797  -6.057  58.555  1.00 20.51           C  
ATOM    631  C   VAL A  79      21.265  -5.942  58.621  1.00 23.83           C  
ATOM    632  O   VAL A  79      20.573  -6.806  58.099  1.00 24.16           O  
ATOM    633  CB  VAL A  79      23.405  -6.913  59.738  1.00 24.25           C  
ATOM    634  CG1 VAL A  79      24.915  -7.075  59.540  1.00 24.12           C  
ATOM    635  CG2 VAL A  79      23.118  -6.284  61.074  1.00 24.18           C  
ATOM    636  N   HIS A  80      20.755  -4.886  59.254  1.00 19.18           N  
ATOM    637  CA  HIS A  80      19.318  -4.529  59.206  1.00 17.98           C  
ATOM    638  C   HIS A  80      18.884  -4.265  57.755  1.00 22.39           C  
ATOM    639  O   HIS A  80      18.012  -4.956  57.219  1.00 21.84           O  
ATOM    640  CB  HIS A  80      18.999  -3.304  60.097  1.00 18.26           C  
ATOM    641  CG  HIS A  80      18.856  -3.633  61.549  1.00 21.08           C  
ATOM    642  CD2 HIS A  80      17.764  -3.900  62.300  1.00 21.88           C  
ATOM    643  ND1 HIS A  80      19.930  -3.745  62.399  1.00 23.07           N  
ATOM    644  CE1 HIS A  80      19.509  -4.082  63.604  1.00 22.03           C  
ATOM    645  NE2 HIS A  80      18.195  -4.173  63.573  1.00 21.70           N  
ATOM    646  N   VAL A  81      19.505  -3.289  57.106  1.00 19.17           N  
ATOM    647  CA  VAL A  81      19.134  -2.954  55.741  1.00 18.87           C  
ATOM    648  C   VAL A  81      18.987  -4.256  54.966  1.00 23.58           C  
ATOM    649  O   VAL A  81      17.996  -4.457  54.269  1.00 23.06           O  
ATOM    650  CB  VAL A  81      20.175  -2.009  55.061  1.00 23.84           C  
ATOM    651  CG1 VAL A  81      19.967  -1.932  53.536  1.00 23.75           C  
ATOM    652  CG2 VAL A  81      20.104  -0.609  55.663  1.00 23.94           C  
ATOM    653  N   ILE A  82      19.958  -5.152  55.118  1.00 21.31           N  
ATOM    654  CA  ILE A  82      20.075  -6.344  54.280  1.00 21.51           C  
ATOM    655  C   ILE A  82      18.961  -7.323  54.665  1.00 27.70           C  
ATOM    656  O   ILE A  82      18.355  -7.991  53.794  1.00 27.74           O  
ATOM    657  CB  ILE A  82      21.514  -6.982  54.403  1.00 24.71           C  
ATOM    658  CG1 ILE A  82      22.498  -6.172  53.543  1.00 25.42           C  
ATOM    659  CG2 ILE A  82      21.535  -8.428  53.954  1.00 24.83           C  
ATOM    660  CD1 ILE A  82      23.946  -6.584  53.640  1.00 27.32           C  
ATOM    661  N   TYR A  83      18.674  -7.367  55.967  1.00 24.44           N  
ATOM    662  CA  TYR A  83      17.530  -8.094  56.479  1.00 24.10           C  
ATOM    663  C   TYR A  83      16.241  -7.570  55.844  1.00 26.62           C  
ATOM    664  O   TYR A  83      15.490  -8.326  55.262  1.00 25.54           O  
ATOM    665  CB  TYR A  83      17.482  -7.997  58.014  1.00 26.25           C  
ATOM    666  CG  TYR A  83      16.293  -8.686  58.628  1.00 29.28           C  
ATOM    667  CD1 TYR A  83      16.282 -10.075  58.816  1.00 31.36           C  
ATOM    668  CD2 TYR A  83      15.161  -7.968  58.980  1.00 30.34           C  
ATOM    669  CE1 TYR A  83      15.166 -10.736  59.373  1.00 31.40           C  
ATOM    670  CE2 TYR A  83      14.050  -8.613  59.534  1.00 31.59           C  
ATOM    671  CZ  TYR A  83      14.066  -9.992  59.737  1.00 40.62           C  
ATOM    672  OH  TYR A  83      12.953 -10.616  60.274  1.00 45.44           O  
ATOM    673  N   THR A  84      15.989  -6.277  55.929  1.00 23.67           N  
ATOM    674  CA  THR A  84      14.759  -5.751  55.366  1.00 23.45           C  
ATOM    675  C   THR A  84      14.720  -5.959  53.864  1.00 27.02           C  
ATOM    676  O   THR A  84      13.707  -6.392  53.321  1.00 26.17           O  
ATOM    677  CB  THR A  84      14.558  -4.275  55.651  1.00 35.02           C  
ATOM    678  CG2 THR A  84      13.193  -3.836  55.110  1.00 33.42           C  
ATOM    679  OG1 THR A  84      14.601  -4.043  57.066  1.00 37.42           O  
ATOM    680  N   VAL A  85      15.814  -5.660  53.179  1.00 24.38           N  
ATOM    681  CA  VAL A  85      15.853  -5.907  51.737  1.00 24.51           C  
ATOM    682  C   VAL A  85      15.361  -7.318  51.415  1.00 27.34           C  
ATOM    683  O   VAL A  85      14.530  -7.492  50.550  1.00 27.23           O  
ATOM    684  CB  VAL A  85      17.264  -5.680  51.147  1.00 29.49           C  
ATOM    685  CG1 VAL A  85      17.321  -6.131  49.684  1.00 29.97           C  
ATOM    686  CG2 VAL A  85      17.654  -4.239  51.252  1.00 29.50           C  
ATOM    687  N   ASN A  86      15.863  -8.310  52.140  1.00 23.63           N  
ATOM    688  CA  ASN A  86      15.566  -9.719  51.890  1.00 23.01           C  
ATOM    689  C   ASN A  86      14.119 -10.083  52.177  1.00 27.59           C  
ATOM    690  O   ASN A  86      13.488 -10.755  51.379  1.00 26.72           O  
ATOM    691  CB  ASN A  86      16.493 -10.590  52.735  1.00 21.78           C  
ATOM    692  CG  ASN A  86      16.332 -12.079  52.447  1.00 38.61           C  
ATOM    693  ND2 ASN A  86      16.946 -12.542  51.364  1.00 33.43           N  
ATOM    694  OD1 ASN A  86      15.686 -12.807  53.202  1.00 27.27           O  
ATOM    695  N   LEU A  87      13.589  -9.672  53.325  1.00 25.65           N  
ATOM    696  CA  LEU A  87      12.189  -9.970  53.630  1.00 26.08           C  
ATOM    697  C   LEU A  87      11.252  -9.437  52.517  1.00 29.51           C  
ATOM    698  O   LEU A  87      10.315 -10.128  52.089  1.00 28.91           O  
ATOM    699  CB  LEU A  87      11.764  -9.379  54.978  1.00 26.42           C  
ATOM    700  CG  LEU A  87      12.079 -10.173  56.269  1.00 32.10           C  
ATOM    701  CD1 LEU A  87      10.967  -9.983  57.331  1.00 32.54           C  
ATOM    702  CD2 LEU A  87      12.311 -11.656  56.018  1.00 35.03           C  
ATOM    703  N   TYR A  88      11.498  -8.212  52.066  1.00 25.22           N  
ATOM    704  CA  TYR A  88      10.652  -7.628  51.048  1.00 25.03           C  
ATOM    705  C   TYR A  88      10.886  -8.263  49.680  1.00 28.73           C  
ATOM    706  O   TYR A  88       9.919  -8.653  48.998  1.00 28.79           O  
ATOM    707  CB  TYR A  88      10.831  -6.114  51.001  1.00 26.17           C  
ATOM    708  CG  TYR A  88      10.382  -5.424  52.265  1.00 27.66           C  
ATOM    709  CD1 TYR A  88       9.507  -6.052  53.159  1.00 29.52           C  
ATOM    710  CD2 TYR A  88      10.792  -4.132  52.563  1.00 28.32           C  
ATOM    711  CE1 TYR A  88       9.083  -5.422  54.318  1.00 29.99           C  
ATOM    712  CE2 TYR A  88      10.365  -3.502  53.707  1.00 29.24           C  
ATOM    713  CZ  TYR A  88       9.506  -4.155  54.584  1.00 36.47           C  
ATOM    714  OH  TYR A  88       9.065  -3.553  55.744  1.00 39.05           O  
ATOM    715  N   SER A  89      12.148  -8.413  49.283  1.00 24.45           N  
ATOM    716  CA  SER A  89      12.422  -8.728  47.885  1.00 23.70           C  
ATOM    717  C   SER A  89      11.942 -10.127  47.549  1.00 25.97           C  
ATOM    718  O   SER A  89      11.340 -10.345  46.501  1.00 26.22           O  
ATOM    719  CB  SER A  89      13.892  -8.525  47.520  1.00 25.81           C  
ATOM    720  OG  SER A  89      14.742  -9.214  48.408  1.00 34.04           O  
ATOM    721  N   SER A  90      12.170 -11.065  48.446  1.00 20.83           N  
ATOM    722  CA  SER A  90      11.887 -12.459  48.165  1.00 20.07           C  
ATOM    723  C   SER A  90      10.405 -12.729  48.082  1.00 23.91           C  
ATOM    724  O   SER A  90       9.961 -13.374  47.132  1.00 24.51           O  
ATOM    725  CB  SER A  90      12.533 -13.369  49.206  1.00 22.63           C  
ATOM    726  OG  SER A  90      12.204 -12.959  50.493  1.00 29.18           O  
ATOM    727  N   VAL A  91       9.624 -12.241  49.048  1.00 19.08           N  
ATOM    728  CA  VAL A  91       8.183 -12.444  49.006  1.00 17.93           C  
ATOM    729  C   VAL A  91       7.609 -11.800  47.749  1.00 21.75           C  
ATOM    730  O   VAL A  91       6.751 -12.389  47.072  1.00 22.26           O  
ATOM    731  CB  VAL A  91       7.452 -11.950  50.307  1.00 20.78           C  
ATOM    732  CG1 VAL A  91       7.390 -10.431  50.366  1.00 20.18           C  
ATOM    733  CG2 VAL A  91       6.036 -12.626  50.455  1.00 20.25           C  
ATOM    734  N   TRP A  92       8.122 -10.632  47.387  1.00 17.55           N  
ATOM    735  CA  TRP A  92       7.641  -9.961  46.163  1.00 17.34           C  
ATOM    736  C   TRP A  92       8.116 -10.662  44.892  1.00 22.71           C  
ATOM    737  O   TRP A  92       7.385 -10.713  43.905  1.00 23.78           O  
ATOM    738  CB  TRP A  92       7.957  -8.458  46.184  1.00 15.64           C  
ATOM    739  CG  TRP A  92       6.906  -7.764  46.950  1.00 16.38           C  
ATOM    740  CD1 TRP A  92       6.931  -7.447  48.277  1.00 18.90           C  
ATOM    741  CD2 TRP A  92       5.610  -7.403  46.474  1.00 16.35           C  
ATOM    742  CE2 TRP A  92       4.921  -6.837  47.548  1.00 19.77           C  
ATOM    743  CE3 TRP A  92       4.985  -7.455  45.223  1.00 17.92           C  
ATOM    744  NE1 TRP A  92       5.755  -6.880  48.639  1.00 18.25           N  
ATOM    745  CZ2 TRP A  92       3.626  -6.329  47.424  1.00 19.24           C  
ATOM    746  CZ3 TRP A  92       3.679  -6.965  45.101  1.00 19.37           C  
ATOM    747  CH2 TRP A  92       3.020  -6.413  46.196  1.00 19.74           C  
ATOM    748  N   ILE A  93       9.307 -11.248  44.910  1.00 18.92           N  
ATOM    749  CA  ILE A  93       9.711 -12.065  43.774  1.00 19.16           C  
ATOM    750  C   ILE A  93       8.691 -13.195  43.583  1.00 22.22           C  
ATOM    751  O   ILE A  93       8.221 -13.421  42.469  1.00 21.22           O  
ATOM    752  CB  ILE A  93      11.171 -12.560  43.914  1.00 22.23           C  
ATOM    753  CG1 ILE A  93      12.125 -11.394  43.745  1.00 21.83           C  
ATOM    754  CG2 ILE A  93      11.521 -13.615  42.865  1.00 23.57           C  
ATOM    755  CD1 ILE A  93      13.467 -11.713  44.283  1.00 27.22           C  
ATOM    756  N   LEU A  94       8.291 -13.827  44.688  1.00 19.83           N  
ATOM    757  CA  LEU A  94       7.220 -14.860  44.672  1.00 19.93           C  
ATOM    758  C   LEU A  94       5.913 -14.376  44.054  1.00 24.36           C  
ATOM    759  O   LEU A  94       5.254 -15.104  43.311  1.00 24.03           O  
ATOM    760  CB  LEU A  94       6.907 -15.369  46.090  1.00 19.38           C  
ATOM    761  CG  LEU A  94       8.010 -16.078  46.886  1.00 23.22           C  
ATOM    762  CD1 LEU A  94       7.382 -16.833  48.109  1.00 22.74           C  
ATOM    763  CD2 LEU A  94       8.824 -17.013  46.012  1.00 24.11           C  
ATOM    764  N   ALA A  95       5.545 -13.144  44.399  1.00 21.02           N  
ATOM    765  CA  ALA A  95       4.372 -12.496  43.845  1.00 20.17           C  
ATOM    766  C   ALA A  95       4.517 -12.287  42.337  1.00 23.99           C  
ATOM    767  O   ALA A  95       3.545 -12.430  41.585  1.00 24.81           O  
ATOM    768  CB  ALA A  95       4.138 -11.163  44.554  1.00 20.38           C  
ATOM    769  N   PHE A  96       5.711 -11.920  41.890  1.00 19.87           N  
ATOM    770  CA  PHE A  96       5.973 -11.815  40.447  1.00 20.02           C  
ATOM    771  C   PHE A  96       5.983 -13.201  39.768  1.00 22.62           C  
ATOM    772  O   PHE A  96       5.503 -13.337  38.641  1.00 22.98           O  
ATOM    773  CB  PHE A  96       7.296 -11.091  40.184  1.00 22.39           C  
ATOM    774  CG  PHE A  96       7.159  -9.615  40.044  1.00 24.63           C  
ATOM    775  CD1 PHE A  96       6.804  -8.830  41.134  1.00 28.02           C  
ATOM    776  CD2 PHE A  96       7.402  -8.999  38.818  1.00 27.53           C  
ATOM    777  CE1 PHE A  96       6.676  -7.453  41.000  1.00 29.24           C  
ATOM    778  CE2 PHE A  96       7.285  -7.627  38.674  1.00 30.69           C  
ATOM    779  CZ  PHE A  96       6.920  -6.849  39.757  1.00 28.54           C  
ATOM    780  N   ILE A  97       6.541 -14.221  40.420  1.00 18.02           N  
ATOM    781  CA  ILE A  97       6.369 -15.597  39.923  1.00 18.21           C  
ATOM    782  C   ILE A  97       4.878 -15.972  39.758  1.00 24.04           C  
ATOM    783  O   ILE A  97       4.529 -16.675  38.815  1.00 24.14           O  
ATOM    784  CB  ILE A  97       7.087 -16.642  40.793  1.00 20.72           C  
ATOM    785  CG1 ILE A  97       8.598 -16.543  40.587  1.00 21.27           C  
ATOM    786  CG2 ILE A  97       6.617 -18.050  40.465  1.00 20.56           C  
ATOM    787  CD1 ILE A  97       9.400 -17.319  41.643  1.00 27.17           C  
ATOM    788  N   SER A  98       4.006 -15.479  40.632  1.00 21.02           N  
ATOM    789  CA  SER A  98       2.566 -15.718  40.474  1.00 21.51           C  
ATOM    790  C   SER A  98       1.836 -14.867  39.372  1.00 26.10           C  
ATOM    791  O   SER A  98       0.916 -15.351  38.691  1.00 25.23           O  
ATOM    792  CB  SER A  98       1.841 -15.609  41.824  1.00 24.41           C  
ATOM    793  OG  SER A  98       1.925 -14.312  42.358  1.00 32.34           O  
ATOM    794  N   LEU A  99       2.225 -13.606  39.224  1.00 23.31           N  
ATOM    795  CA  LEU A  99       1.749 -12.781  38.095  1.00 23.85           C  
ATOM    796  C   LEU A  99       2.178 -13.400  36.760  1.00 28.07           C  
ATOM    797  O   LEU A  99       1.428 -13.378  35.800  1.00 28.45           O  
ATOM    798  CB  LEU A  99       2.289 -11.354  38.185  1.00 23.91           C  
ATOM    799  CG  LEU A  99       1.753 -10.509  39.341  1.00 28.44           C  
ATOM    800  CD1 LEU A  99       2.588  -9.244  39.552  1.00 27.98           C  
ATOM    801  CD2 LEU A  99       0.284 -10.140  39.088  1.00 32.26           C  
ATOM    802  N   ASP A 100       3.393 -13.948  36.720  1.00 24.32           N  
ATOM    803  CA  ASP A 100       3.938 -14.602  35.529  1.00 24.11           C  
ATOM    804  C   ASP A 100       3.148 -15.858  35.169  1.00 28.32           C  
ATOM    805  O   ASP A 100       2.754 -16.061  34.018  1.00 28.65           O  
ATOM    806  CB  ASP A 100       5.396 -14.973  35.767  1.00 25.50           C  
ATOM    807  CG  ASP A 100       6.051 -15.559  34.547  1.00 34.78           C  
ATOM    808  OD1 ASP A 100       6.317 -16.757  34.545  1.00 36.68           O  
ATOM    809  OD2 ASP A 100       6.291 -14.838  33.573  1.00 40.09           O1-
ATOM    810  N   ARG A 101       2.915 -16.700  36.163  1.00 24.08           N  
ATOM    811  CA  ARG A 101       2.049 -17.851  35.990  1.00 23.82           C  
ATOM    812  C   ARG A 101       0.667 -17.455  35.500  1.00 27.05           C  
ATOM    813  O   ARG A 101       0.086 -18.143  34.646  1.00 26.65           O  
ATOM    814  CB  ARG A 101       1.900 -18.630  37.296  1.00 23.40           C  
ATOM    815  CG  ARG A 101       1.414 -20.037  37.041  1.00 34.16           C  
ATOM    816  CD  ARG A 101       2.539 -21.044  36.929  1.00 39.87           C  
ATOM    817  NE  ARG A 101       3.708 -20.652  36.138  1.00 40.89           N  
ATOM    818  CZ  ARG A 101       3.896 -20.918  34.843  1.00 48.09           C  
ATOM    819  NH1 ARG A 101       2.967 -21.527  34.135  1.00 30.25           N1+
ATOM    820  NH2 ARG A 101       5.017 -20.534  34.240  1.00 31.33           N  
ATOM    821  N   TYR A 102       0.138 -16.367  36.055  1.00 23.57           N  
ATOM    822  CA  TYR A 102      -1.197 -15.883  35.683  1.00 23.81           C  
ATOM    823  C   TYR A 102      -1.234 -15.481  34.210  1.00 26.97           C  
ATOM    824  O   TYR A 102      -2.241 -15.648  33.560  1.00 27.05           O  
ATOM    825  CB  TYR A 102      -1.651 -14.695  36.558  1.00 25.20           C  
ATOM    826  CG  TYR A 102      -2.629 -13.712  35.879  1.00 27.95           C  
ATOM    827  CD1 TYR A 102      -4.004 -13.952  35.840  1.00 30.61           C  
ATOM    828  CD2 TYR A 102      -2.166 -12.543  35.302  1.00 28.83           C  
ATOM    829  CE1 TYR A 102      -4.893 -13.028  35.213  1.00 32.44           C  
ATOM    830  CE2 TYR A 102      -3.028 -11.628  34.685  1.00 30.26           C  
ATOM    831  CZ  TYR A 102      -4.375 -11.871  34.644  1.00 38.44           C  
ATOM    832  OH  TYR A 102      -5.163 -10.949  34.005  1.00 39.50           O  
ATOM    833  N   LEU A 103      -0.143 -14.941  33.699  1.00 23.17           N  
ATOM    834  CA  LEU A 103      -0.104 -14.547  32.320  1.00 23.95           C  
ATOM    835  C   LEU A 103       0.093 -15.771  31.439  1.00 29.37           C  
ATOM    836  O   LEU A 103      -0.584 -15.915  30.452  1.00 29.70           O  
ATOM    837  CB  LEU A 103       0.984 -13.504  32.088  1.00 24.11           C  
ATOM    838  CG  LEU A 103       0.813 -12.176  32.842  1.00 28.79           C  
ATOM    839  CD1 LEU A 103       2.109 -11.351  32.735  1.00 28.73           C  
ATOM    840  CD2 LEU A 103      -0.400 -11.363  32.320  1.00 32.09           C  
ATOM    841  N   ALA A 104       1.011 -16.656  31.807  1.00 26.67           N  
ATOM    842  CA  ALA A 104       1.239 -17.899  31.078  1.00 27.41           C  
ATOM    843  C   ALA A 104      -0.031 -18.750  30.841  1.00 34.25           C  
ATOM    844  O   ALA A 104      -0.166 -19.353  29.793  1.00 34.73           O  
ATOM    845  CB  ALA A 104       2.313 -18.735  31.791  1.00 27.56           C  
ATOM    846  N   ILE A 105      -0.955 -18.788  31.799  1.00 32.55           N  
ATOM    847  CA  ILE A 105      -2.142 -19.658  31.734  1.00 33.25           C  
ATOM    848  C   ILE A 105      -3.407 -18.929  31.303  1.00 40.12           C  
ATOM    849  O   ILE A 105      -4.226 -19.479  30.570  1.00 40.65           O  
ATOM    850  CB  ILE A 105      -2.440 -20.291  33.110  1.00 35.51           C  
ATOM    851  CG1 ILE A 105      -1.312 -21.223  33.536  1.00 35.25           C  
ATOM    852  CG2 ILE A 105      -3.778 -21.042  33.101  1.00 36.33           C  
ATOM    853  CD1 ILE A 105      -1.489 -21.730  34.946  1.00 39.44           C  
ATOM    854  N   VAL A 106      -3.634 -17.775  31.871  1.00 38.20           N  
ATOM    855  CA  VAL A 106      -4.759 -16.951  31.542  1.00 39.30           C  
ATOM    856  C   VAL A 106      -4.760 -16.221  30.220  1.00 46.63           C  
ATOM    857  O   VAL A 106      -5.755 -16.125  29.602  1.00 46.29           O  
ATOM    858  CB  VAL A 106      -5.112 -16.032  32.654  1.00 42.46           C  
ATOM    859  CG1 VAL A 106      -6.310 -15.254  32.312  1.00 42.69           C  
ATOM    860  CG2 VAL A 106      -5.352 -16.808  33.860  1.00 41.70           C  
ATOM    861  N   HIS A 107      -3.638 -15.702  29.788  1.00 45.84           N  
ATOM    862  CA  HIS A 107      -3.620 -14.941  28.572  1.00 47.71           C  
ATOM    863  C   HIS A 107      -2.587 -15.464  27.637  1.00 54.83           C  
ATOM    864  O   HIS A 107      -1.687 -14.773  27.313  1.00 54.22           O  
ATOM    865  CB  HIS A 107      -3.135 -13.538  28.869  1.00 48.34           C  
ATOM    866  CG  HIS A 107      -4.079 -12.707  29.660  1.00 51.69           C  
ATOM    867  CD2 HIS A 107      -4.437 -12.744  30.959  1.00 52.88           C  
ATOM    868  ND1 HIS A 107      -4.757 -11.659  29.114  1.00 54.08           N  
ATOM    869  CE1 HIS A 107      -5.507 -11.093  30.035  1.00 53.23           C  
ATOM    870  NE2 HIS A 107      -5.344 -11.743  31.161  1.00 52.78           N  
ATOM    871  N   ALA A 108      -2.740 -16.657  27.131  1.00 54.43           N  
ATOM    872  CA  ALA A 108      -1.721 -17.197  26.267  1.00 55.85           C  
ATOM    873  C   ALA A 108      -1.959 -16.812  24.799  1.00 63.57           C  
ATOM    874  O   ALA A 108      -1.298 -17.254  23.899  1.00 64.23           O  
ATOM    875  CB  ALA A 108      -1.577 -18.634  26.462  1.00 56.63           C  
ATOM    876  N   THR A 109      -2.928 -15.973  24.557  1.00 61.44           N  
ATOM    877  CA  THR A 109      -3.050 -15.455  23.248  1.00 62.57           C  
ATOM    878  C   THR A 109      -1.749 -14.646  23.055  1.00 67.23           C  
ATOM    879  O   THR A 109      -1.046 -14.754  22.049  1.00 68.27           O  
ATOM    880  CB  THR A 109      -4.268 -14.586  23.238  1.00 71.22           C  
ATOM    881  CG2 THR A 109      -4.106 -13.506  24.246  1.00 69.28           C  
ATOM    882  OG1 THR A 109      -4.488 -14.036  21.945  1.00 71.30           O  
ATOM    883  N   ASN A 110      -1.454 -13.819  24.055  1.00 62.40           N  
ATOM    884  CA  ASN A 110      -0.268 -12.969  24.044  1.00 61.68           C  
ATOM    885  C   ASN A 110       0.283 -12.737  25.449  1.00 62.79           C  
ATOM    886  O   ASN A 110      -0.100 -11.786  26.131  1.00 62.17           O  
ATOM    887  CB  ASN A 110      -0.573 -11.631  23.369  1.00 64.04           C  
ATOM    888  CG  ASN A 110      -1.637 -10.838  24.104  1.00 92.78           C  
ATOM    889  ND2 ASN A 110      -1.422  -9.532  24.226  1.00 88.26           N  
ATOM    890  OD1 ASN A 110      -2.639 -11.391  24.557  1.00 85.49           O  
ATOM    891  N   SER A 111       1.184 -13.617  25.872  1.00 57.06           N  
ATOM    892  CA  SER A 111       1.781 -13.550  27.155  1.00 55.08           C  
ATOM    893  C   SER A 111       3.168 -12.969  26.993  1.00 57.26           C  
ATOM    894  O   SER A 111       3.565 -12.211  27.815  1.00 56.51           O  
ATOM    895  CB  SER A 111       1.840 -14.934  27.840  1.00 57.72           C  
ATOM    896  OG  SER A 111       2.646 -15.892  27.177  1.00 65.28           O  
ATOM    897  N   GLN A 112       3.876 -13.321  25.914  1.00 52.63           N  
ATOM    898  CA  GLN A 112       5.324 -13.208  25.769  1.00 51.80           C  
ATOM    899  C   GLN A 112       5.857 -11.838  25.956  1.00 54.04           C  
ATOM    900  O   GLN A 112       6.837 -11.677  26.603  1.00 53.25           O  
ATOM    901  CB  GLN A 112       5.829 -13.768  24.422  1.00 54.22           C  
ATOM    902  CG  GLN A 112       7.258 -14.413  24.419  1.00 71.43           C  
ATOM    903  CD  GLN A 112       8.258 -13.996  23.252  1.00 93.45           C  
ATOM    904  NE2 GLN A 112       7.758 -13.770  22.047  1.00 84.24           N  
ATOM    905  OE1 GLN A 112       9.459 -13.933  23.469  1.00 90.66           O  
ATOM    906  N   ARG A 113       5.224 -10.832  25.428  1.00 49.47           N  
ATOM    907  CA  ARG A 113       5.736  -9.510  25.643  1.00 48.35           C  
ATOM    908  C   ARG A 113       5.631  -9.048  27.067  1.00 49.01           C  
ATOM    909  O   ARG A 113       6.553  -8.497  27.582  1.00 48.64           O  
ATOM    910  CB  ARG A 113       5.006  -8.524  24.739  1.00 49.44           C  
ATOM    911  CG  ARG A 113       5.847  -7.441  24.153  1.00 61.88           C  
ATOM    912  CD  ARG A 113       5.542  -7.309  22.657  1.00 76.71           C  
ATOM    913  NE  ARG A 113       6.471  -6.441  21.923  1.00 88.24           N  
ATOM    914  CZ  ARG A 113       6.337  -6.131  20.634  1.00104.38           C  
ATOM    915  NH1 ARG A 113       5.328  -6.622  19.937  1.00 91.20           N1+
ATOM    916  NH2 ARG A 113       7.207  -5.332  20.037  1.00 92.43           N  
ATOM    917  N   PRO A 114       4.500  -9.229  27.704  1.00 43.09           N  
ATOM    918  CA  PRO A 114       4.356  -8.765  29.064  1.00 41.19           C  
ATOM    919  C   PRO A 114       5.142  -9.559  30.069  1.00 42.25           C  
ATOM    920  O   PRO A 114       5.529  -8.995  31.030  1.00 41.75           O  
ATOM    921  CB  PRO A 114       2.867  -8.815  29.296  1.00 42.82           C  
ATOM    922  CG  PRO A 114       2.326  -8.770  28.068  1.00 48.44           C  
ATOM    923  CD  PRO A 114       3.190  -9.438  27.114  1.00 44.78           C  
ATOM    924  N   ARG A 115       5.292 -10.856  29.876  1.00 36.26           N  
ATOM    925  CA  ARG A 115       6.061 -11.649  30.806  1.00 34.25           C  
ATOM    926  C   ARG A 115       7.553 -11.315  30.679  1.00 38.37           C  
ATOM    927  O   ARG A 115       8.276 -11.290  31.676  1.00 37.50           O  
ATOM    928  CB  ARG A 115       5.835 -13.126  30.539  1.00 30.94           C  
ATOM    929  CG  ARG A 115       4.435 -13.583  30.825  1.00 29.15           C  
ATOM    930  CD  ARG A 115       4.238 -14.954  30.292  1.00 28.23           C  
ATOM    931  NE  ARG A 115       4.950 -15.916  31.113  1.00 32.65           N  
ATOM    932  CZ  ARG A 115       5.293 -17.143  30.739  1.00 44.97           C  
ATOM    933  NH1 ARG A 115       5.007 -17.595  29.539  1.00 36.26           N1+
ATOM    934  NH2 ARG A 115       5.942 -17.917  31.586  1.00 32.91           N  
ATOM    935  N   LYS A 116       7.998 -11.057  29.451  1.00 35.99           N  
ATOM    936  CA  LYS A 116       9.367 -10.635  29.184  1.00 36.46           C  
ATOM    937  C   LYS A 116       9.649  -9.290  29.846  1.00 40.76           C  
ATOM    938  O   LYS A 116      10.689  -9.113  30.474  1.00 40.05           O  
ATOM    939  CB  LYS A 116       9.625 -10.569  27.678  1.00 40.21           C  
ATOM    940  CG  LYS A 116      11.087 -10.295  27.300  1.00 57.50           C  
ATOM    941  CD  LYS A 116      11.382 -10.614  25.826  1.00 68.02           C  
ATOM    942  CE  LYS A 116      12.867 -10.417  25.493  1.00 77.49           C  
ATOM    943  NZ  LYS A 116      13.256 -11.096  24.219  1.00 87.43           N1+
ATOM    944  N   LEU A 117       8.701  -8.371  29.726  1.00 37.61           N  
ATOM    945  CA  LEU A 117       8.773  -7.061  30.364  1.00 37.40           C  
ATOM    946  C   LEU A 117       8.845  -7.177  31.895  1.00 39.18           C  
ATOM    947  O   LEU A 117       9.654  -6.512  32.532  1.00 38.36           O  
ATOM    948  CB  LEU A 117       7.538  -6.234  29.972  1.00 38.30           C  
ATOM    949  CG  LEU A 117       7.571  -4.702  30.043  1.00 44.10           C  
ATOM    950  CD1 LEU A 117       8.414  -4.108  28.897  1.00 45.52           C  
ATOM    951  CD2 LEU A 117       6.134  -4.132  30.020  1.00 46.91           C  
ATOM    952  N   LEU A 118       7.984  -7.993  32.493  1.00 34.84           N  
ATOM    953  CA  LEU A 118       7.998  -8.152  33.950  1.00 33.56           C  
ATOM    954  C   LEU A 118       9.336  -8.707  34.435  1.00 38.11           C  
ATOM    955  O   LEU A 118       9.923  -8.177  35.366  1.00 37.23           O  
ATOM    956  CB  LEU A 118       6.863  -9.054  34.431  1.00 33.01           C  
ATOM    957  CG  LEU A 118       5.511  -8.389  34.713  1.00 37.32           C  
ATOM    958  CD1 LEU A 118       4.431  -9.439  34.740  1.00 37.54           C  
ATOM    959  CD2 LEU A 118       5.527  -7.620  36.022  1.00 37.78           C  
ATOM    960  N   ALA A 119       9.824  -9.759  33.784  1.00 35.95           N  
ATOM    961  CA  ALA A 119      11.029 -10.451  34.235  1.00 35.70           C  
ATOM    962  C   ALA A 119      12.313  -9.633  34.088  1.00 41.31           C  
ATOM    963  O   ALA A 119      13.228  -9.802  34.896  1.00 41.15           O  
ATOM    964  CB  ALA A 119      11.170 -11.769  33.524  1.00 36.56           C  
ATOM    965  N   GLU A 120      12.396  -8.767  33.073  1.00 38.84           N  
ATOM    966  CA  GLU A 120      13.651  -8.064  32.754  1.00 39.19           C  
ATOM    967  C   GLU A 120      13.657  -6.586  33.116  1.00 43.44           C  
ATOM    968  O   GLU A 120      14.728  -5.989  33.215  1.00 43.90           O  
ATOM    969  CB  GLU A 120      13.964  -8.172  31.271  1.00 41.69           C  
ATOM    970  CG  GLU A 120      14.225  -9.588  30.750  1.00 52.63           C  
ATOM    971  CD  GLU A 120      14.132  -9.663  29.223  1.00 73.06           C  
ATOM    972  OE1 GLU A 120      13.926  -8.603  28.594  1.00 66.97           O  
ATOM    973  OE2 GLU A 120      14.258 -10.777  28.653  1.00 67.09           O1-
ATOM    974  N   LYS A 121      12.488  -5.980  33.303  1.00 39.28           N  
ATOM    975  CA  LYS A 121      12.433  -4.554  33.646  1.00 38.73           C  
ATOM    976  C   LYS A 121      11.664  -4.161  34.895  1.00 41.01           C  
ATOM    977  O   LYS A 121      12.171  -3.396  35.721  1.00 41.01           O  
ATOM    978  CB  LYS A 121      11.789  -3.762  32.523  1.00 41.73           C  
ATOM    979  CG  LYS A 121      12.746  -3.430  31.375  1.00 55.89           C  
ATOM    980  CD  LYS A 121      12.509  -4.278  30.113  1.00 64.87           C  
ATOM    981  CE  LYS A 121      13.062  -3.571  28.871  1.00 74.94           C  
ATOM    982  NZ  LYS A 121      12.869  -2.070  28.944  1.00 83.12           N1+
ATOM    983  N   VAL A 122      10.489  -4.713  35.095  1.00 35.39           N  
ATOM    984  CA  VAL A 122       9.639  -4.269  36.194  1.00 33.63           C  
ATOM    985  C   VAL A 122      10.108  -4.890  37.517  1.00 35.68           C  
ATOM    986  O   VAL A 122       9.875  -4.319  38.582  1.00 34.42           O  
ATOM    987  CB  VAL A 122       8.148  -4.549  35.933  1.00 36.91           C  
ATOM    988  CG1 VAL A 122       7.296  -4.288  37.178  1.00 35.91           C  
ATOM    989  CG2 VAL A 122       7.666  -3.694  34.756  1.00 37.32           C  
ATOM    990  N   VAL A 123      10.791  -6.031  37.454  1.00 31.95           N  
ATOM    991  CA  VAL A 123      11.302  -6.658  38.668  1.00 31.02           C  
ATOM    992  C   VAL A 123      12.297  -5.753  39.393  1.00 35.55           C  
ATOM    993  O   VAL A 123      12.369  -5.780  40.621  1.00 35.17           O  
ATOM    994  CB  VAL A 123      11.964  -8.033  38.415  1.00 34.62           C  
ATOM    995  CG1 VAL A 123      13.324  -7.880  37.753  1.00 34.86           C  
ATOM    996  CG2 VAL A 123      12.111  -8.786  39.722  1.00 33.73           C  
ATOM    997  N   TYR A 124      13.059  -4.953  38.645  1.00 32.35           N  
ATOM    998  CA  TYR A 124      13.995  -4.007  39.249  1.00 31.82           C  
ATOM    999  C   TYR A 124      13.240  -2.844  39.858  1.00 36.36           C  
ATOM   1000  O   TYR A 124      13.365  -2.551  41.043  1.00 35.79           O  
ATOM   1001  CB  TYR A 124      14.999  -3.493  38.213  1.00 33.18           C  
ATOM   1002  CG  TYR A 124      15.914  -4.582  37.736  1.00 34.23           C  
ATOM   1003  CD1 TYR A 124      15.718  -5.196  36.516  1.00 36.39           C  
ATOM   1004  CD2 TYR A 124      16.943  -5.030  38.535  1.00 34.57           C  
ATOM   1005  CE1 TYR A 124      16.534  -6.225  36.104  1.00 37.47           C  
ATOM   1006  CE2 TYR A 124      17.769  -6.048  38.138  1.00 35.69           C  
ATOM   1007  CZ  TYR A 124      17.567  -6.649  36.927  1.00 43.60           C  
ATOM   1008  OH  TYR A 124      18.392  -7.673  36.542  1.00 45.14           O  
ATOM   1009  N   VAL A 125      12.438  -2.187  39.045  1.00 34.02           N  
ATOM   1010  CA  VAL A 125      11.924  -0.884  39.431  1.00 34.81           C  
ATOM   1011  C   VAL A 125      10.788  -1.014  40.442  1.00 39.06           C  
ATOM   1012  O   VAL A 125      10.479  -0.052  41.137  1.00 39.20           O  
ATOM   1013  CB  VAL A 125      11.476  -0.062  38.181  1.00 40.00           C  
ATOM   1014  CG1 VAL A 125      10.175  -0.616  37.603  1.00 39.77           C  
ATOM   1015  CG2 VAL A 125      11.338   1.407  38.528  1.00 40.30           C  
ATOM   1016  N   GLY A 126      10.186  -2.209  40.509  1.00 34.99           N  
ATOM   1017  CA  GLY A 126       9.053  -2.502  41.366  1.00 33.78           C  
ATOM   1018  C   GLY A 126       9.333  -3.488  42.484  1.00 37.26           C  
ATOM   1019  O   GLY A 126       8.529  -3.589  43.417  1.00 37.14           O  
ATOM   1020  N   VAL A 127      10.441  -4.232  42.423  1.00 32.83           N  
ATOM   1021  CA  VAL A 127      10.805  -5.102  43.552  1.00 31.71           C  
ATOM   1022  C   VAL A 127      12.051  -4.585  44.251  1.00 34.47           C  
ATOM   1023  O   VAL A 127      11.993  -4.155  45.399  1.00 33.64           O  
ATOM   1024  CB  VAL A 127      11.012  -6.576  43.131  1.00 35.58           C  
ATOM   1025  CG1 VAL A 127      11.414  -7.433  44.327  1.00 34.81           C  
ATOM   1026  CG2 VAL A 127       9.747  -7.139  42.478  1.00 35.47           C  
ATOM   1027  N   TRP A 128      13.173  -4.602  43.549  1.00 30.77           N  
ATOM   1028  CA  TRP A 128      14.432  -4.294  44.179  1.00 30.33           C  
ATOM   1029  C   TRP A 128      14.489  -2.866  44.689  1.00 34.49           C  
ATOM   1030  O   TRP A 128      14.838  -2.649  45.852  1.00 34.67           O  
ATOM   1031  CB  TRP A 128      15.610  -4.580  43.246  1.00 29.59           C  
ATOM   1032  CG  TRP A 128      15.937  -6.019  43.121  1.00 30.34           C  
ATOM   1033  CD1 TRP A 128      15.695  -6.820  42.045  1.00 33.40           C  
ATOM   1034  CD2 TRP A 128      16.568  -6.842  44.100  1.00 29.88           C  
ATOM   1035  CE2 TRP A 128      16.684  -8.138  43.546  1.00 33.89           C  
ATOM   1036  CE3 TRP A 128      17.036  -6.620  45.392  1.00 30.87           C  
ATOM   1037  NE1 TRP A 128      16.150  -8.095  42.288  1.00 32.64           N  
ATOM   1038  CZ2 TRP A 128      17.261  -9.213  44.246  1.00 33.11           C  
ATOM   1039  CZ3 TRP A 128      17.629  -7.683  46.083  1.00 32.25           C  
ATOM   1040  CH2 TRP A 128      17.718  -8.968  45.510  1.00 32.98           C  
ATOM   1041  N   ILE A 129      14.148  -1.893  43.851  1.00 30.80           N  
ATOM   1042  CA  ILE A 129      14.359  -0.487  44.235  1.00 30.76           C  
ATOM   1043  C   ILE A 129      13.499  -0.056  45.427  1.00 34.23           C  
ATOM   1044  O   ILE A 129      14.013   0.586  46.338  1.00 33.60           O  
ATOM   1045  CB  ILE A 129      14.216   0.497  43.055  1.00 34.39           C  
ATOM   1046  CG1 ILE A 129      15.508   0.507  42.216  1.00 35.30           C  
ATOM   1047  CG2 ILE A 129      13.951   1.898  43.559  1.00 35.20           C  
ATOM   1048  CD1 ILE A 129      15.445   1.375  40.956  1.00 41.15           C  
ATOM   1049  N   PRO A 130      12.200  -0.408  45.430  1.00 30.86           N  
ATOM   1050  CA  PRO A 130      11.355  -0.149  46.614  1.00 30.29           C  
ATOM   1051  C   PRO A 130      11.861  -0.822  47.885  1.00 33.15           C  
ATOM   1052  O   PRO A 130      11.759  -0.256  48.981  1.00 32.58           O  
ATOM   1053  CB  PRO A 130      10.004  -0.750  46.215  1.00 31.84           C  
ATOM   1054  CG  PRO A 130       9.958  -0.586  44.726  1.00 36.73           C  
ATOM   1055  CD  PRO A 130      11.387  -0.737  44.239  1.00 32.56           C  
ATOM   1056  N   ALA A 131      12.390  -2.034  47.731  1.00 28.98           N  
ATOM   1057  CA  ALA A 131      12.955  -2.780  48.838  1.00 27.69           C  
ATOM   1058  C   ALA A 131      14.084  -1.976  49.408  1.00 31.74           C  
ATOM   1059  O   ALA A 131      14.169  -1.800  50.617  1.00 31.49           O  
ATOM   1060  CB  ALA A 131      13.448  -4.116  48.375  1.00 28.14           C  
ATOM   1061  N   LEU A 132      14.943  -1.456  48.537  1.00 28.32           N  
ATOM   1062  CA  LEU A 132      16.046  -0.622  49.002  1.00 28.51           C  
ATOM   1063  C   LEU A 132      15.569   0.664  49.653  1.00 31.73           C  
ATOM   1064  O   LEU A 132      16.046   1.008  50.728  1.00 31.54           O  
ATOM   1065  CB  LEU A 132      17.047  -0.343  47.888  1.00 29.56           C  
ATOM   1066  CG  LEU A 132      18.137  -1.420  47.746  1.00 35.33           C  
ATOM   1067  CD1 LEU A 132      18.441  -1.744  46.273  1.00 36.22           C  
ATOM   1068  CD2 LEU A 132      19.391  -0.980  48.503  1.00 39.50           C  
ATOM   1069  N   LEU A 133      14.615   1.361  49.042  1.00 27.72           N  
ATOM   1070  CA  LEU A 133      14.142   2.629  49.599  1.00 27.71           C  
ATOM   1071  C   LEU A 133      13.498   2.447  50.968  1.00 32.95           C  
ATOM   1072  O   LEU A 133      13.700   3.287  51.868  1.00 32.45           O  
ATOM   1073  CB  LEU A 133      13.142   3.313  48.670  1.00 27.78           C  
ATOM   1074  CG  LEU A 133      13.665   3.846  47.337  1.00 32.16           C  
ATOM   1075  CD1 LEU A 133      12.502   4.275  46.476  1.00 31.70           C  
ATOM   1076  CD2 LEU A 133      14.676   4.972  47.574  1.00 34.26           C  
ATOM   1077  N   LEU A 134      12.741   1.352  51.138  1.00 30.47           N  
ATOM   1078  CA  LEU A 134      12.062   1.077  52.423  1.00 30.52           C  
ATOM   1079  C   LEU A 134      13.001   0.714  53.552  1.00 35.25           C  
ATOM   1080  O   LEU A 134      12.537   0.581  54.676  1.00 35.07           O  
ATOM   1081  CB  LEU A 134      11.026  -0.044  52.298  1.00 30.23           C  
ATOM   1082  CG  LEU A 134       9.800   0.254  51.437  1.00 34.96           C  
ATOM   1083  CD1 LEU A 134       8.943  -0.959  51.427  1.00 34.39           C  
ATOM   1084  CD2 LEU A 134       9.024   1.484  51.945  1.00 37.93           C  
ATOM   1085  N   THR A 135      14.299   0.533  53.274  1.00 32.49           N  
ATOM   1086  CA  THR A 135      15.267   0.290  54.347  1.00 32.26           C  
ATOM   1087  C   THR A 135      15.787   1.564  55.022  1.00 36.32           C  
ATOM   1088  O   THR A 135      16.509   1.494  56.017  1.00 36.13           O  
ATOM   1089  CB  THR A 135      16.471  -0.515  53.859  1.00 41.53           C  
ATOM   1090  CG2 THR A 135      15.998  -1.774  53.170  1.00 41.73           C  
ATOM   1091  OG1 THR A 135      17.268   0.279  52.969  1.00 40.84           O  
ATOM   1092  N   ILE A 136      15.427   2.724  54.488  1.00 32.86           N  
ATOM   1093  CA  ILE A 136      15.898   3.992  55.037  1.00 33.27           C  
ATOM   1094  C   ILE A 136      15.638   4.113  56.549  1.00 37.76           C  
ATOM   1095  O   ILE A 136      16.513   4.566  57.265  1.00 37.84           O  
ATOM   1096  CB  ILE A 136      15.334   5.192  54.207  1.00 36.77           C  
ATOM   1097  CG1 ILE A 136      16.188   5.370  52.939  1.00 37.43           C  
ATOM   1098  CG2 ILE A 136      15.261   6.482  55.028  1.00 37.84           C  
ATOM   1099  CD1 ILE A 136      15.414   5.886  51.742  1.00 43.29           C  
ATOM   1100  N   PRO A 137      14.452   3.684  57.036  1.00 34.56           N  
ATOM   1101  CA  PRO A 137      14.193   3.578  58.475  1.00 34.25           C  
ATOM   1102  C   PRO A 137      15.236   2.805  59.261  1.00 38.95           C  
ATOM   1103  O   PRO A 137      15.764   3.327  60.245  1.00 38.88           O  
ATOM   1104  CB  PRO A 137      12.857   2.854  58.531  1.00 35.48           C  
ATOM   1105  CG  PRO A 137      12.141   3.335  57.334  1.00 40.26           C  
ATOM   1106  CD  PRO A 137      13.197   3.597  56.267  1.00 35.98           C  
ATOM   1107  N   ASP A 138      15.533   1.578  58.841  1.00 35.62           N  
ATOM   1108  CA  ASP A 138      16.554   0.754  59.506  1.00 35.44           C  
ATOM   1109  C   ASP A 138      17.893   1.453  59.544  1.00 38.73           C  
ATOM   1110  O   ASP A 138      18.562   1.497  60.582  1.00 38.80           O  
ATOM   1111  CB  ASP A 138      16.727  -0.594  58.800  1.00 37.46           C  
ATOM   1112  CG  ASP A 138      15.613  -1.579  59.133  1.00 54.73           C  
ATOM   1113  OD1 ASP A 138      15.891  -2.555  59.886  1.00 56.88           O  
ATOM   1114  OD2 ASP A 138      14.461  -1.376  58.655  1.00 61.07           O1-
ATOM   1115  N   PHE A 139      18.292   1.996  58.406  1.00 34.90           N  
ATOM   1116  CA  PHE A 139      19.524   2.775  58.339  1.00 35.24           C  
ATOM   1117  C   PHE A 139      19.499   3.905  59.361  1.00 37.75           C  
ATOM   1118  O   PHE A 139      20.512   4.192  59.996  1.00 38.86           O  
ATOM   1119  CB  PHE A 139      19.728   3.353  56.937  1.00 37.81           C  
ATOM   1120  CG  PHE A 139      20.784   4.402  56.871  1.00 40.94           C  
ATOM   1121  CD1 PHE A 139      22.121   4.040  56.724  1.00 45.57           C  
ATOM   1122  CD2 PHE A 139      20.455   5.749  56.967  1.00 44.10           C  
ATOM   1123  CE1 PHE A 139      23.127   5.021  56.664  1.00 47.84           C  
ATOM   1124  CE2 PHE A 139      21.430   6.736  56.906  1.00 48.43           C  
ATOM   1125  CZ  PHE A 139      22.779   6.377  56.755  1.00 47.39           C  
ATOM   1126  N   ILE A 140      18.353   4.550  59.528  1.00 31.30           N  
ATOM   1127  CA  ILE A 140      18.286   5.673  60.431  1.00 30.58           C  
ATOM   1128  C   ILE A 140      18.231   5.224  61.892  1.00 32.58           C  
ATOM   1129  O   ILE A 140      18.949   5.768  62.732  1.00 32.12           O  
ATOM   1130  CB  ILE A 140      17.096   6.591  60.104  1.00 33.57           C  
ATOM   1131  CG1 ILE A 140      17.385   7.369  58.824  1.00 34.25           C  
ATOM   1132  CG2 ILE A 140      16.826   7.553  61.258  1.00 34.16           C  
ATOM   1133  CD1 ILE A 140      16.143   7.718  58.055  1.00 43.54           C  
ATOM   1134  N   PHE A 141      17.402   4.231  62.191  1.00 27.82           N  
ATOM   1135  CA  PHE A 141      17.087   3.905  63.581  1.00 27.32           C  
ATOM   1136  C   PHE A 141      17.922   2.759  64.165  1.00 29.51           C  
ATOM   1137  O   PHE A 141      17.909   2.552  65.361  1.00 29.57           O  
ATOM   1138  CB  PHE A 141      15.595   3.587  63.735  1.00 28.56           C  
ATOM   1139  CG  PHE A 141      14.700   4.780  63.592  1.00 30.30           C  
ATOM   1140  CD1 PHE A 141      14.654   5.750  64.593  1.00 33.94           C  
ATOM   1141  CD2 PHE A 141      13.885   4.928  62.473  1.00 31.78           C  
ATOM   1142  CE1 PHE A 141      13.828   6.836  64.488  1.00 34.93           C  
ATOM   1143  CE2 PHE A 141      13.067   6.005  62.349  1.00 35.03           C  
ATOM   1144  CZ  PHE A 141      13.030   6.974  63.363  1.00 33.93           C  
ATOM   1145  N   ALA A 142      18.619   2.002  63.331  1.00 24.56           N  
ATOM   1146  CA  ALA A 142      19.540   0.971  63.839  1.00 23.65           C  
ATOM   1147  C   ALA A 142      20.781   1.603  64.473  1.00 25.83           C  
ATOM   1148  O   ALA A 142      21.517   2.316  63.814  1.00 24.18           O  
ATOM   1149  CB  ALA A 142      19.934   0.026  62.721  1.00 24.20           C  
ATOM   1150  N   ASN A 143      20.996   1.336  65.752  1.00 23.54           N  
ATOM   1151  CA  ASN A 143      22.148   1.853  66.495  1.00 24.22           C  
ATOM   1152  C   ASN A 143      22.609   0.868  67.620  1.00 28.17           C  
ATOM   1153  O   ASN A 143      21.861  -0.031  68.035  1.00 26.44           O  
ATOM   1154  CB  ASN A 143      21.848   3.256  67.081  1.00 25.53           C  
ATOM   1155  CG  ASN A 143      21.645   4.352  65.999  1.00 51.21           C  
ATOM   1156  ND2 ASN A 143      22.673   4.590  65.189  1.00 42.14           N  
ATOM   1157  OD1 ASN A 143      20.563   4.960  65.897  1.00 48.08           O  
ATOM   1158  N   VAL A 144      23.843   1.047  68.090  1.00 27.05           N  
ATOM   1159  CA  VAL A 144      24.445   0.165  69.092  1.00 28.52           C  
ATOM   1160  C   VAL A 144      24.326   0.745  70.475  1.00 36.09           C  
ATOM   1161  O   VAL A 144      24.649   1.892  70.694  1.00 36.94           O  
ATOM   1162  CB  VAL A 144      25.918  -0.104  68.817  1.00 32.73           C  
ATOM   1163  CG1 VAL A 144      26.513  -0.995  69.905  1.00 32.39           C  
ATOM   1164  CG2 VAL A 144      26.064  -0.760  67.436  1.00 32.11           C  
ATOM   1165  N   SER A 145      23.854  -0.059  71.409  1.00 34.33           N  
ATOM   1166  CA  SER A 145      23.557   0.405  72.765  1.00 35.20           C  
ATOM   1167  C   SER A 145      24.287  -0.500  73.765  1.00 40.05           C  
ATOM   1168  O   SER A 145      24.497  -1.672  73.495  1.00 39.46           O  
ATOM   1169  CB  SER A 145      22.043   0.340  72.990  1.00 38.10           C  
ATOM   1170  OG  SER A 145      21.665   0.893  74.240  1.00 47.08           O  
ATOM   1171  N   GLU A 146      24.689   0.059  74.902  1.00 37.84           N  
ATOM   1172  CA  GLU A 146      25.264  -0.718  76.020  1.00 38.14           C  
ATOM   1173  C   GLU A 146      24.146  -1.151  76.953  1.00 41.37           C  
ATOM   1174  O   GLU A 146      23.460  -0.301  77.531  1.00 40.71           O  
ATOM   1175  CB  GLU A 146      26.249   0.145  76.821  1.00 40.58           C  
ATOM   1176  CG  GLU A 146      27.694  -0.317  76.829  1.00 51.29           C  
ATOM   1177  CD  GLU A 146      28.527   0.405  77.882  1.00 67.76           C  
ATOM   1178  OE1 GLU A 146      28.147   1.514  78.328  1.00 55.64           O  
ATOM   1179  OE2 GLU A 146      29.573  -0.136  78.271  1.00 65.27           O1-
ATOM   1180  N   ALA A 147      23.965  -2.454  77.123  1.00 37.99           N  
ATOM   1181  CA  ALA A 147      22.905  -2.973  78.010  1.00 37.99           C  
ATOM   1182  C   ALA A 147      23.239  -4.371  78.486  1.00 43.21           C  
ATOM   1183  O   ALA A 147      23.559  -5.252  77.686  1.00 42.98           O  
ATOM   1184  CB  ALA A 147      21.546  -2.962  77.320  1.00 37.85           C  
ATOM   1185  N   ASP A 148      23.157  -4.552  79.800  1.00 40.81           N  
ATOM   1186  CA  ASP A 148      23.566  -5.781  80.511  1.00 40.85           C  
ATOM   1187  C   ASP A 148      24.888  -6.456  80.071  1.00 42.44           C  
ATOM   1188  O   ASP A 148      24.909  -7.591  79.569  1.00 41.66           O  
ATOM   1189  CB  ASP A 148      22.389  -6.755  80.606  1.00 42.69           C  
ATOM   1190  CG  ASP A 148      21.465  -6.409  81.785  1.00 53.14           C  
ATOM   1191  OD1 ASP A 148      20.334  -5.931  81.521  1.00 53.10           O  
ATOM   1192  OD2 ASP A 148      21.894  -6.576  82.967  1.00 58.39           O1-
ATOM   1193  N   ASP A 149      25.970  -5.705  80.282  1.00 37.63           N  
ATOM   1194  CA  ASP A 149      27.346  -6.198  80.293  1.00 37.31           C  
ATOM   1195  C   ASP A 149      27.851  -6.460  78.901  1.00 38.64           C  
ATOM   1196  O   ASP A 149      28.753  -7.274  78.711  1.00 38.30           O  
ATOM   1197  CB  ASP A 149      27.482  -7.466  81.148  1.00 39.83           C  
ATOM   1198  CG  ASP A 149      27.025  -7.262  82.597  1.00 48.86           C  
ATOM   1199  OD1 ASP A 149      27.210  -6.148  83.139  1.00 48.27           O  
ATOM   1200  OD2 ASP A 149      26.483  -8.236  83.189  1.00 54.97           O1-
ATOM   1201  N   ARG A 150      27.143  -5.867  77.946  1.00 33.34           N  
ATOM   1202  CA  ARG A 150      27.352  -6.083  76.526  1.00 31.88           C  
ATOM   1203  C   ARG A 150      26.836  -4.998  75.602  1.00 35.53           C  
ATOM   1204  O   ARG A 150      26.110  -4.159  75.991  1.00 34.62           O  
ATOM   1205  CB  ARG A 150      26.768  -7.423  76.102  1.00 29.29           C  
ATOM   1206  CG  ARG A 150      25.267  -7.514  76.131  1.00 35.11           C  
ATOM   1207  CD  ARG A 150      24.745  -8.651  75.334  1.00 38.25           C  
ATOM   1208  NE  ARG A 150      24.789  -8.343  73.934  1.00 39.77           N  
ATOM   1209  CZ  ARG A 150      24.532  -9.198  72.985  1.00 49.32           C  
ATOM   1210  NH1 ARG A 150      24.597  -8.835  71.757  1.00 32.85           N1+
ATOM   1211  NH2 ARG A 150      24.211 -10.397  73.277  1.00 37.83           N  
ATOM   1212  N   TYR A 151      27.222  -5.058  74.351  1.00 33.11           N  
ATOM   1213  CA  TYR A 151      26.670  -4.174  73.311  1.00 32.88           C  
ATOM   1214  C   TYR A 151      25.438  -4.784  72.613  1.00 35.21           C  
ATOM   1215  O   TYR A 151      25.466  -5.942  72.180  1.00 35.20           O  
ATOM   1216  CB  TYR A 151      27.752  -3.820  72.268  1.00 34.90           C  
ATOM   1217  CG  TYR A 151      28.811  -2.857  72.777  1.00 38.44           C  
ATOM   1218  CD1 TYR A 151      28.455  -1.598  73.260  1.00 40.28           C  
ATOM   1219  CD2 TYR A 151      30.167  -3.200  72.768  1.00 40.56           C  
ATOM   1220  CE1 TYR A 151      29.405  -0.708  73.721  1.00 42.14           C  
ATOM   1221  CE2 TYR A 151      31.135  -2.312  73.236  1.00 42.70           C  
ATOM   1222  CZ  TYR A 151      30.743  -1.058  73.715  1.00 52.06           C  
ATOM   1223  OH  TYR A 151      31.680  -0.144  74.189  1.00 56.52           O  
ATOM   1224  N   ILE A 152      24.376  -3.987  72.508  1.00 30.59           N  
ATOM   1225  CA  ILE A 152      23.129  -4.374  71.851  1.00 29.32           C  
ATOM   1226  C   ILE A 152      22.905  -3.608  70.537  1.00 30.60           C  
ATOM   1227  O   ILE A 152      22.781  -2.405  70.551  1.00 29.91           O  
ATOM   1228  CB  ILE A 152      21.916  -4.085  72.796  1.00 32.73           C  
ATOM   1229  CG1 ILE A 152      21.964  -4.970  74.044  1.00 33.80           C  
ATOM   1230  CG2 ILE A 152      20.579  -4.306  72.079  1.00 32.28           C  
ATOM   1231  CD1 ILE A 152      21.534  -6.431  73.777  1.00 40.88           C  
ATOM   1232  N   CYS A 153      22.852  -4.324  69.414  1.00 26.13           N  
ATOM   1233  CA  CYS A 153      22.480  -3.756  68.092  1.00 25.19           C  
ATOM   1234  C   CYS A 153      20.977  -3.969  67.850  1.00 28.41           C  
ATOM   1235  O   CYS A 153      20.502  -5.105  67.871  1.00 27.36           O  
ATOM   1236  CB  CYS A 153      23.315  -4.376  66.960  1.00 25.23           C  
ATOM   1237  SG  CYS A 153      22.724  -4.119  65.248  1.00 28.45           S  
ATOM   1238  N   ASP A 154      20.251  -2.858  67.651  1.00 24.40           N  
ATOM   1239  CA  ASP A 154      18.783  -2.855  67.572  1.00 23.15           C  
ATOM   1240  C   ASP A 154      18.278  -1.565  66.923  1.00 25.98           C  
ATOM   1241  O   ASP A 154      19.070  -0.693  66.589  1.00 26.27           O  
ATOM   1242  CB  ASP A 154      18.201  -3.011  68.985  1.00 25.15           C  
ATOM   1243  CG  ASP A 154      16.803  -3.609  68.990  1.00 32.41           C  
ATOM   1244  OD1 ASP A 154      16.176  -3.650  67.918  1.00 32.64           O  
ATOM   1245  OD2 ASP A 154      16.327  -4.020  70.067  1.00 35.72           O1-
ATOM   1246  N   ARG A 155      16.982  -1.449  66.703  1.00 21.75           N  
ATOM   1247  CA  ARG A 155      16.317  -0.213  66.277  1.00 20.86           C  
ATOM   1248  C   ARG A 155      15.715   0.521  67.428  1.00 24.12           C  
ATOM   1249  O   ARG A 155      14.862   0.038  68.072  1.00 23.53           O  
ATOM   1250  CB  ARG A 155      15.174  -0.509  65.364  1.00 19.97           C  
ATOM   1251  CG  ARG A 155      15.462  -0.380  63.975  1.00 30.38           C  
ATOM   1252  CD  ARG A 155      15.728  -1.682  63.398  1.00 38.56           C  
ATOM   1253  NE  ARG A 155      14.605  -2.261  62.693  1.00 43.69           N  
ATOM   1254  CZ  ARG A 155      13.976  -3.352  63.083  1.00 55.37           C  
ATOM   1255  NH1 ARG A 155      14.337  -3.948  64.191  1.00 42.85           N1+
ATOM   1256  NH2 ARG A 155      12.991  -3.836  62.376  1.00 38.62           N  
ATOM   1257  N   PHE A 156      16.175   1.720  67.672  1.00 20.99           N  
ATOM   1258  CA  PHE A 156      15.725   2.501  68.831  1.00 20.39           C  
ATOM   1259  C   PHE A 156      15.005   3.757  68.385  1.00 24.65           C  
ATOM   1260  O   PHE A 156      15.549   4.578  67.647  1.00 24.57           O  
ATOM   1261  CB  PHE A 156      16.918   2.918  69.692  1.00 22.30           C  
ATOM   1262  CG  PHE A 156      17.650   1.754  70.318  1.00 23.21           C  
ATOM   1263  CD1 PHE A 156      17.265   1.270  71.568  1.00 25.90           C  
ATOM   1264  CD2 PHE A 156      18.703   1.130  69.638  1.00 23.98           C  
ATOM   1265  CE1 PHE A 156      17.912   0.188  72.138  1.00 26.45           C  
ATOM   1266  CE2 PHE A 156      19.350   0.059  70.197  1.00 26.34           C  
ATOM   1267  CZ  PHE A 156      18.966  -0.414  71.450  1.00 24.87           C  
ATOM   1268  N   TYR A 157      13.795   3.917  68.886  1.00 21.84           N  
ATOM   1269  CA  TYR A 157      12.896   4.968  68.455  1.00 21.70           C  
ATOM   1270  C   TYR A 157      12.641   6.011  69.549  1.00 25.83           C  
ATOM   1271  O   TYR A 157      13.036   5.836  70.702  1.00 25.95           O  
ATOM   1272  CB  TYR A 157      11.565   4.345  68.068  1.00 22.38           C  
ATOM   1273  CG  TYR A 157      11.699   3.313  66.986  1.00 23.39           C  
ATOM   1274  CD1 TYR A 157      12.019   3.698  65.684  1.00 25.30           C  
ATOM   1275  CD2 TYR A 157      11.479   1.963  67.247  1.00 23.52           C  
ATOM   1276  CE1 TYR A 157      12.133   2.777  64.687  1.00 25.27           C  
ATOM   1277  CE2 TYR A 157      11.589   1.024  66.251  1.00 23.98           C  
ATOM   1278  CZ  TYR A 157      11.921   1.434  64.968  1.00 31.83           C  
ATOM   1279  OH  TYR A 157      12.034   0.518  63.955  1.00 32.56           O  
ATOM   1280  N   PRO A 158      11.964   7.100  69.183  1.00 22.18           N  
ATOM   1281  CA  PRO A 158      11.454   8.052  70.180  1.00 22.99           C  
ATOM   1282  C   PRO A 158      10.473   7.490  71.222  1.00 27.36           C  
ATOM   1283  O   PRO A 158      10.514   7.922  72.366  1.00 27.55           O  
ATOM   1284  CB  PRO A 158      10.781   9.113  69.318  1.00 24.68           C  
ATOM   1285  CG  PRO A 158      11.651   9.135  68.083  1.00 28.54           C  
ATOM   1286  CD  PRO A 158      12.012   7.692  67.840  1.00 23.10           C  
ATOM   1287  N   ASN A 159       9.617   6.543  70.823  1.00 23.44           N  
ATOM   1288  CA  ASN A 159       8.595   5.978  71.705  1.00 23.82           C  
ATOM   1289  C   ASN A 159       7.954   4.726  71.116  1.00 29.58           C  
ATOM   1290  O   ASN A 159       8.273   4.307  69.999  1.00 28.97           O  
ATOM   1291  CB  ASN A 159       7.506   7.020  72.065  1.00 22.70           C  
ATOM   1292  CG  ASN A 159       6.720   7.547  70.832  1.00 28.16           C  
ATOM   1293  ND2 ASN A 159       6.264   8.788  70.926  1.00 10.70           N  
ATOM   1294  OD1 ASN A 159       6.538   6.846  69.822  1.00 19.19           O  
ATOM   1295  N   ASP A 160       7.043   4.131  71.873  1.00 28.15           N  
ATOM   1296  CA  ASP A 160       6.483   2.825  71.531  1.00 28.09           C  
ATOM   1297  C   ASP A 160       5.570   2.868  70.302  1.00 29.43           C  
ATOM   1298  O   ASP A 160       5.438   1.893  69.575  1.00 28.85           O  
ATOM   1299  CB  ASP A 160       5.704   2.294  72.727  1.00 31.56           C  
ATOM   1300  CG  ASP A 160       4.375   2.998  72.891  1.00 50.59           C  
ATOM   1301  OD1 ASP A 160       4.379   4.219  73.231  1.00 52.35           O  
ATOM   1302  OD2 ASP A 160       3.333   2.328  72.633  1.00 59.86           O1-
ATOM   1303  N   LEU A 161       4.949   4.003  70.052  1.00 24.93           N  
ATOM   1304  CA  LEU A 161       4.174   4.191  68.802  1.00 23.84           C  
ATOM   1305  C   LEU A 161       4.967   3.922  67.522  1.00 24.92           C  
ATOM   1306  O   LEU A 161       4.428   3.370  66.579  1.00 23.72           O  
ATOM   1307  CB  LEU A 161       3.580   5.593  68.763  1.00 24.57           C  
ATOM   1308  CG  LEU A 161       2.633   5.881  69.941  1.00 29.96           C  
ATOM   1309  CD1 LEU A 161       2.137   7.351  69.953  1.00 30.67           C  
ATOM   1310  CD2 LEU A 161       1.473   4.851  69.857  1.00 32.02           C  
ATOM   1311  N   TRP A 162       6.244   4.317  67.492  1.00 20.89           N  
ATOM   1312  CA  TRP A 162       7.154   3.936  66.406  1.00 19.67           C  
ATOM   1313  C   TRP A 162       7.342   2.388  66.239  1.00 22.04           C  
ATOM   1314  O   TRP A 162       7.484   1.881  65.134  1.00 19.19           O  
ATOM   1315  CB  TRP A 162       8.502   4.584  66.608  1.00 18.63           C  
ATOM   1316  CG  TRP A 162       8.583   6.041  66.289  1.00 20.24           C  
ATOM   1317  CD1 TRP A 162       8.431   7.075  67.153  1.00 23.80           C  
ATOM   1318  CD2 TRP A 162       8.907   6.629  65.023  1.00 20.11           C  
ATOM   1319  CE2 TRP A 162       8.921   8.021  65.198  1.00 24.71           C  
ATOM   1320  CE3 TRP A 162       9.190   6.110  63.764  1.00 20.99           C  
ATOM   1321  NE1 TRP A 162       8.632   8.269  66.509  1.00 23.68           N  
ATOM   1322  CZ2 TRP A 162       9.204   8.908  64.160  1.00 24.51           C  
ATOM   1323  CZ3 TRP A 162       9.475   6.992  62.726  1.00 22.93           C  
ATOM   1324  CH2 TRP A 162       9.472   8.378  62.931  1.00 24.35           C  
ATOM   1325  N   VAL A 163       7.341   1.654  67.343  1.00 20.12           N  
ATOM   1326  CA  VAL A 163       7.348   0.205  67.276  1.00 20.02           C  
ATOM   1327  C   VAL A 163       6.147  -0.266  66.487  1.00 25.67           C  
ATOM   1328  O   VAL A 163       6.248  -1.203  65.702  1.00 25.57           O  
ATOM   1329  CB  VAL A 163       7.356  -0.490  68.704  1.00 23.37           C  
ATOM   1330  CG1 VAL A 163       7.132  -2.031  68.591  1.00 22.44           C  
ATOM   1331  CG2 VAL A 163       8.645  -0.161  69.442  1.00 22.72           C  
ATOM   1332  N   VAL A 164       5.012   0.385  66.687  1.00 24.48           N  
ATOM   1333  CA  VAL A 164       3.749  -0.074  66.102  1.00 24.73           C  
ATOM   1334  C   VAL A 164       3.663   0.290  64.625  1.00 30.38           C  
ATOM   1335  O   VAL A 164       3.284  -0.538  63.779  1.00 28.92           O  
ATOM   1336  CB  VAL A 164       2.548   0.521  66.842  1.00 28.72           C  
ATOM   1337  CG1 VAL A 164       1.251   0.004  66.221  1.00 28.36           C  
ATOM   1338  CG2 VAL A 164       2.628   0.173  68.346  1.00 28.82           C  
ATOM   1339  N   VAL A 165       4.034   1.534  64.325  1.00 28.76           N  
ATOM   1340  CA  VAL A 165       4.064   2.011  62.950  1.00 28.42           C  
ATOM   1341  C   VAL A 165       4.908   1.088  62.092  1.00 31.20           C  
ATOM   1342  O   VAL A 165       4.456   0.670  61.034  1.00 31.00           O  
ATOM   1343  CB  VAL A 165       4.549   3.482  62.842  1.00 32.54           C  
ATOM   1344  CG1 VAL A 165       4.579   3.946  61.396  1.00 32.28           C  
ATOM   1345  CG2 VAL A 165       3.636   4.385  63.619  1.00 32.94           C  
ATOM   1346  N   PHE A 166       6.100   0.729  62.549  1.00 27.11           N  
ATOM   1347  CA  PHE A 166       6.992  -0.100  61.708  1.00 26.06           C  
ATOM   1348  C   PHE A 166       6.670  -1.584  61.665  1.00 30.30           C  
ATOM   1349  O   PHE A 166       6.949  -2.224  60.673  1.00 29.25           O  
ATOM   1350  CB  PHE A 166       8.477   0.144  62.011  1.00 27.31           C  
ATOM   1351  CG  PHE A 166       8.941   1.500  61.593  1.00 29.01           C  
ATOM   1352  CD1 PHE A 166       8.540   2.049  60.377  1.00 32.81           C  
ATOM   1353  CD2 PHE A 166       9.742   2.255  62.420  1.00 31.18           C  
ATOM   1354  CE1 PHE A 166       8.940   3.342  60.009  1.00 34.38           C  
ATOM   1355  CE2 PHE A 166      10.152   3.520  62.058  1.00 34.30           C  
ATOM   1356  CZ  PHE A 166       9.746   4.071  60.862  1.00 32.93           C  
ATOM   1357  N   GLN A 167       6.077  -2.134  62.715  1.00 27.51           N  
ATOM   1358  CA  GLN A 167       5.705  -3.524  62.671  1.00 27.29           C  
ATOM   1359  C   GLN A 167       4.570  -3.709  61.694  1.00 32.54           C  
ATOM   1360  O   GLN A 167       4.574  -4.682  60.935  1.00 32.50           O  
ATOM   1361  CB  GLN A 167       5.294  -4.048  64.040  1.00 28.89           C  
ATOM   1362  CG  GLN A 167       4.972  -5.567  64.021  1.00 43.91           C  
ATOM   1363  CD  GLN A 167       6.194  -6.461  63.750  1.00 55.58           C  
ATOM   1364  NE2 GLN A 167       6.394  -6.833  62.496  1.00 42.74           N  
ATOM   1365  OE1 GLN A 167       6.918  -6.833  64.666  1.00 52.34           O  
ATOM   1366  N   PHE A 168       3.598  -2.789  61.708  1.00 29.79           N  
ATOM   1367  CA  PHE A 168       2.452  -2.865  60.809  1.00 29.98           C  
ATOM   1368  C   PHE A 168       2.903  -2.806  59.338  1.00 34.76           C  
ATOM   1369  O   PHE A 168       2.466  -3.627  58.528  1.00 34.36           O  
ATOM   1370  CB  PHE A 168       1.433  -1.766  61.131  1.00 32.59           C  
ATOM   1371  CG  PHE A 168       0.031  -2.030  60.602  1.00 34.97           C  
ATOM   1372  CD1 PHE A 168      -0.957  -1.079  60.774  1.00 39.19           C  
ATOM   1373  CD2 PHE A 168      -0.309  -3.226  59.938  1.00 37.44           C  
ATOM   1374  CE1 PHE A 168      -2.260  -1.288  60.288  1.00 40.71           C  
ATOM   1375  CE2 PHE A 168      -1.593  -3.440  59.454  1.00 40.91           C  
ATOM   1376  CZ  PHE A 168      -2.572  -2.468  59.620  1.00 39.59           C  
ATOM   1377  N   GLN A 169       3.802  -1.868  59.012  1.00 32.09           N  
ATOM   1378  CA  GLN A 169       4.508  -1.878  57.719  1.00 32.09           C  
ATOM   1379  C   GLN A 169       5.174  -3.219  57.361  1.00 36.98           C  
ATOM   1380  O   GLN A 169       5.099  -3.647  56.209  1.00 36.77           O  
ATOM   1381  CB  GLN A 169       5.581  -0.795  57.668  1.00 33.56           C  
ATOM   1382  CG  GLN A 169       6.080  -0.503  56.256  1.00 50.37           C  
ATOM   1383  CD  GLN A 169       7.304   0.368  56.240  1.00 72.20           C  
ATOM   1384  NE2 GLN A 169       8.429  -0.191  56.669  1.00 62.38           N  
ATOM   1385  OE1 GLN A 169       7.249   1.536  55.835  1.00 69.90           O  
ATOM   1386  N   HIS A 170       5.832  -3.875  58.312  1.00 34.39           N  
ATOM   1387  CA  HIS A 170       6.477  -5.162  58.002  1.00 34.83           C  
ATOM   1388  C   HIS A 170       5.430  -6.232  57.611  1.00 36.96           C  
ATOM   1389  O   HIS A 170       5.604  -6.964  56.636  1.00 35.81           O  
ATOM   1390  CB  HIS A 170       7.407  -5.650  59.139  1.00 36.53           C  
ATOM   1391  CG  HIS A 170       8.840  -5.238  58.957  1.00 41.21           C  
ATOM   1392  CD2 HIS A 170       9.818  -5.741  58.165  1.00 43.56           C  
ATOM   1393  ND1 HIS A 170       9.404  -4.159  59.620  1.00 43.99           N  
ATOM   1394  CE1 HIS A 170      10.669  -4.026  59.252  1.00 43.61           C  
ATOM   1395  NE2 HIS A 170      10.947  -4.977  58.374  1.00 43.74           N  
ATOM   1396  N   ILE A 171       4.334  -6.281  58.361  1.00 32.58           N  
ATOM   1397  CA  ILE A 171       3.251  -7.206  58.092  1.00 31.91           C  
ATOM   1398  C   ILE A 171       2.540  -6.875  56.789  1.00 35.96           C  
ATOM   1399  O   ILE A 171       2.165  -7.768  56.055  1.00 35.82           O  
ATOM   1400  CB  ILE A 171       2.200  -7.156  59.210  1.00 34.98           C  
ATOM   1401  CG1 ILE A 171       2.794  -7.609  60.545  1.00 34.78           C  
ATOM   1402  CG2 ILE A 171       1.017  -8.012  58.852  1.00 36.23           C  
ATOM   1403  CD1 ILE A 171       1.944  -7.214  61.745  1.00 37.73           C  
ATOM   1404  N   MET A 172       2.341  -5.618  56.512  1.00 32.15           N  
ATOM   1405  CA  MET A 172       1.717  -5.253  55.289  1.00 32.21           C  
ATOM   1406  C   MET A 172       2.498  -5.531  54.044  1.00 33.76           C  
ATOM   1407  O   MET A 172       2.100  -6.259  53.214  1.00 33.50           O  
ATOM   1408  CB  MET A 172       1.581  -3.747  55.339  1.00 35.55           C  
ATOM   1409  CG  MET A 172       0.534  -3.139  54.563  1.00 40.57           C  
ATOM   1410  SD  MET A 172      -0.857  -3.587  55.498  1.00 46.72           S  
ATOM   1411  CE  MET A 172      -2.194  -2.868  54.623  1.00 44.02           C  
ATOM   1412  N   VAL A 173       3.681  -4.998  53.977  1.00 28.88           N  
ATOM   1413  CA  VAL A 173       4.549  -5.115  52.832  1.00 27.78           C  
ATOM   1414  C   VAL A 173       5.108  -6.495  52.684  1.00 30.26           C  
ATOM   1415  O   VAL A 173       5.333  -6.969  51.612  1.00 29.54           O  
ATOM   1416  CB  VAL A 173       5.586  -3.999  52.826  1.00 31.40           C  
ATOM   1417  CG1 VAL A 173       6.690  -4.242  51.887  1.00 31.22           C  
ATOM   1418  CG2 VAL A 173       4.929  -2.820  52.460  1.00 31.21           C  
ATOM   1419  N   GLY A 174       5.383  -7.057  53.837  1.00 25.55           N  
ATOM   1420  CA  GLY A 174       5.836  -8.387  54.039  1.00 24.48           C  
ATOM   1421  C   GLY A 174       4.898  -9.497  53.776  1.00 28.03           C  
ATOM   1422  O   GLY A 174       5.305 -10.512  53.368  1.00 27.80           O  
ATOM   1423  N   LEU A 175       3.643  -9.329  54.105  1.00 24.37           N  
ATOM   1424  CA  LEU A 175       2.728 -10.410  53.960  1.00 23.94           C  
ATOM   1425  C   LEU A 175       1.431 -10.195  53.213  1.00 28.95           C  
ATOM   1426  O   LEU A 175       1.028 -10.974  52.431  1.00 28.81           O  
ATOM   1427  CB  LEU A 175       2.538 -10.981  55.334  1.00 23.85           C  
ATOM   1428  CG  LEU A 175       1.764 -12.212  55.448  1.00 28.30           C  
ATOM   1429  CD1 LEU A 175       2.440 -13.161  54.707  1.00 27.69           C  
ATOM   1430  CD2 LEU A 175       1.749 -12.536  56.830  1.00 30.90           C  
ATOM   1431  N   ILE A 176       0.739  -9.150  53.513  1.00 25.74           N  
ATOM   1432  CA  ILE A 176      -0.659  -8.937  53.237  1.00 25.82           C  
ATOM   1433  C   ILE A 176      -0.838  -8.342  51.902  1.00 29.69           C  
ATOM   1434  O   ILE A 176      -1.761  -8.629  51.259  1.00 30.75           O  
ATOM   1435  CB  ILE A 176      -1.280  -7.928  54.104  1.00 29.05           C  
ATOM   1436  CG1 ILE A 176      -1.054  -8.371  55.524  1.00 29.45           C  
ATOM   1437  CG2 ILE A 176      -2.698  -7.772  53.747  1.00 29.45           C  
ATOM   1438  CD1 ILE A 176      -2.155  -8.255  56.350  1.00 36.31           C  
ATOM   1439  N   LEU A 177       0.095  -7.562  51.451  1.00 24.58           N  
ATOM   1440  CA  LEU A 177       0.024  -7.069  50.084  1.00 24.20           C  
ATOM   1441  C   LEU A 177       0.551  -8.189  49.138  1.00 27.05           C  
ATOM   1442  O   LEU A 177      -0.114  -8.532  48.175  1.00 27.35           O  
ATOM   1443  CB  LEU A 177       0.750  -5.728  49.907  1.00 24.23           C  
ATOM   1444  CG  LEU A 177       0.162  -4.554  50.722  1.00 28.92           C  
ATOM   1445  CD1 LEU A 177       0.879  -3.230  50.460  1.00 29.56           C  
ATOM   1446  CD2 LEU A 177      -1.302  -4.386  50.399  1.00 31.26           C  
ATOM   1447  N   PRO A 178       1.717  -8.787  49.418  1.00 22.16           N  
ATOM   1448  CA  PRO A 178       2.111  -9.860  48.508  1.00 22.02           C  
ATOM   1449  C   PRO A 178       1.167 -11.059  48.563  1.00 25.90           C  
ATOM   1450  O   PRO A 178       0.893 -11.703  47.536  1.00 25.20           O  
ATOM   1451  CB  PRO A 178       3.521 -10.245  48.991  1.00 23.38           C  
ATOM   1452  CG  PRO A 178       3.734  -9.518  50.275  1.00 26.96           C  
ATOM   1453  CD  PRO A 178       2.827  -8.355  50.275  1.00 22.90           C  
ATOM   1454  N   GLY A 179       0.655 -11.336  49.752  1.00 22.76           N  
ATOM   1455  CA  GLY A 179      -0.338 -12.394  49.926  1.00 22.65           C  
ATOM   1456  C   GLY A 179      -1.555 -12.151  49.081  1.00 26.37           C  
ATOM   1457  O   GLY A 179      -2.046 -13.059  48.453  1.00 26.56           O  
ATOM   1458  N   ILE A 180      -2.048 -10.920  49.061  1.00 23.21           N  
ATOM   1459  CA  ILE A 180      -3.249 -10.604  48.284  1.00 23.43           C  
ATOM   1460  C   ILE A 180      -3.017 -10.849  46.787  1.00 26.88           C  
ATOM   1461  O   ILE A 180      -3.896 -11.385  46.074  1.00 27.10           O  
ATOM   1462  CB  ILE A 180      -3.717  -9.158  48.548  1.00 26.59           C  
ATOM   1463  CG1 ILE A 180      -4.325  -9.070  49.956  1.00 26.77           C  
ATOM   1464  CG2 ILE A 180      -4.743  -8.678  47.472  1.00 27.38           C  
ATOM   1465  CD1 ILE A 180      -4.490  -7.626  50.482  1.00 31.34           C  
ATOM   1466  N   VAL A 181      -1.820 -10.490  46.333  1.00 22.06           N  
ATOM   1467  CA  VAL A 181      -1.503 -10.517  44.927  1.00 21.67           C  
ATOM   1468  C   VAL A 181      -1.436 -11.944  44.480  1.00 25.00           C  
ATOM   1469  O   VAL A 181      -2.083 -12.311  43.505  1.00 25.32           O  
ATOM   1470  CB  VAL A 181      -0.187  -9.772  44.629  1.00 25.69           C  
ATOM   1471  CG1 VAL A 181       0.297 -10.031  43.211  1.00 25.72           C  
ATOM   1472  CG2 VAL A 181      -0.378  -8.260  44.828  1.00 25.77           C  
ATOM   1473  N   ILE A 182      -0.645 -12.732  45.205  1.00 20.39           N  
ATOM   1474  CA  ILE A 182      -0.471 -14.149  44.952  1.00 19.58           C  
ATOM   1475  C   ILE A 182      -1.798 -14.857  44.951  1.00 25.16           C  
ATOM   1476  O   ILE A 182      -2.105 -15.543  43.996  1.00 25.90           O  
ATOM   1477  CB  ILE A 182       0.514 -14.828  46.016  1.00 21.55           C  
ATOM   1478  CG1 ILE A 182       1.975 -14.396  45.746  1.00 20.83           C  
ATOM   1479  CG2 ILE A 182       0.388 -16.394  46.022  1.00 20.54           C  
ATOM   1480  CD1 ILE A 182       2.899 -14.469  46.966  1.00 21.42           C  
ATOM   1481  N   LEU A 183      -2.587 -14.710  46.012  1.00 22.78           N  
ATOM   1482  CA  LEU A 183      -3.895 -15.390  46.085  1.00 23.45           C  
ATOM   1483  C   LEU A 183      -4.887 -14.914  45.011  1.00 28.00           C  
ATOM   1484  O   LEU A 183      -5.672 -15.723  44.524  1.00 28.32           O  
ATOM   1485  CB  LEU A 183      -4.538 -15.263  47.459  1.00 23.91           C  
ATOM   1486  CG  LEU A 183      -3.777 -15.866  48.651  1.00 28.97           C  
ATOM   1487  CD1 LEU A 183      -4.352 -15.288  49.970  1.00 29.48           C  
ATOM   1488  CD2 LEU A 183      -3.795 -17.417  48.639  1.00 30.54           C  
ATOM   1489  N   SER A 184      -4.847 -13.632  44.629  1.00 24.25           N  
ATOM   1490  CA  SER A 184      -5.717 -13.154  43.550  1.00 24.34           C  
ATOM   1491  C   SER A 184      -5.337 -13.810  42.238  1.00 28.87           C  
ATOM   1492  O   SER A 184      -6.217 -14.158  41.449  1.00 28.28           O  
ATOM   1493  CB  SER A 184      -5.676 -11.633  43.390  1.00 26.89           C  
ATOM   1494  OG  SER A 184      -5.861 -10.994  44.640  1.00 34.11           O  
ATOM   1495  N   CYS A 185      -4.028 -13.972  42.012  1.00 26.37           N  
ATOM   1496  CA  CYS A 185      -3.531 -14.555  40.766  1.00 26.62           C  
ATOM   1497  C   CYS A 185      -4.008 -15.983  40.727  1.00 31.84           C  
ATOM   1498  O   CYS A 185      -4.611 -16.403  39.766  1.00 31.63           O  
ATOM   1499  CB  CYS A 185      -2.015 -14.501  40.672  1.00 26.69           C  
ATOM   1500  SG  CYS A 185      -1.345 -12.854  40.333  1.00 30.65           S  
ATOM   1501  N   TYR A 186      -3.785 -16.717  41.806  1.00 29.89           N  
ATOM   1502  CA  TYR A 186      -4.206 -18.108  41.855  1.00 30.65           C  
ATOM   1503  C   TYR A 186      -5.751 -18.261  41.929  1.00 37.90           C  
ATOM   1504  O   TYR A 186      -6.273 -19.281  41.519  1.00 39.10           O  
ATOM   1505  CB  TYR A 186      -3.455 -18.858  42.969  1.00 30.91           C  
ATOM   1506  CG  TYR A 186      -1.998 -19.166  42.606  1.00 31.37           C  
ATOM   1507  CD1 TYR A 186      -0.964 -18.374  43.048  1.00 32.35           C  
ATOM   1508  CD2 TYR A 186      -1.672 -20.247  41.799  1.00 32.31           C  
ATOM   1509  CE1 TYR A 186       0.359 -18.643  42.695  1.00 31.75           C  
ATOM   1510  CE2 TYR A 186      -0.372 -20.516  41.451  1.00 32.66           C  
ATOM   1511  CZ  TYR A 186       0.649 -19.711  41.903  1.00 37.70           C  
ATOM   1512  OH  TYR A 186       1.974 -19.994  41.567  1.00 37.00           O  
ATOM   1513  N   CYS A 187      -6.488 -17.256  42.399  1.00 35.77           N  
ATOM   1514  CA  CYS A 187      -7.956 -17.301  42.296  1.00 37.42           C  
ATOM   1515  C   CYS A 187      -8.378 -17.288  40.829  1.00 41.28           C  
ATOM   1516  O   CYS A 187      -9.236 -18.053  40.417  1.00 41.81           O  
ATOM   1517  CB  CYS A 187      -8.626 -16.115  43.022  1.00 38.72           C  
ATOM   1518  SG  CYS A 187     -10.405 -15.751  42.551  1.00 44.29           S  
ATOM   1519  N   ILE A 188      -7.774 -16.403  40.048  1.00 36.74           N  
ATOM   1520  CA  ILE A 188      -8.063 -16.322  38.631  1.00 36.25           C  
ATOM   1521  C   ILE A 188      -7.596 -17.597  37.900  1.00 40.88           C  
ATOM   1522  O   ILE A 188      -8.272 -18.062  36.978  1.00 41.79           O  
ATOM   1523  CB  ILE A 188      -7.453 -15.063  37.998  1.00 38.18           C  
ATOM   1524  CG1 ILE A 188      -8.080 -13.807  38.629  1.00 37.98           C  
ATOM   1525  CG2 ILE A 188      -7.674 -15.079  36.487  1.00 38.63           C  
ATOM   1526  CD1 ILE A 188      -7.113 -12.638  38.819  1.00 41.34           C  
ATOM   1527  N   ILE A 189      -6.478 -18.182  38.318  1.00 35.95           N  
ATOM   1528  CA  ILE A 189      -5.962 -19.362  37.624  1.00 35.45           C  
ATOM   1529  C   ILE A 189      -6.920 -20.547  37.794  1.00 42.42           C  
ATOM   1530  O   ILE A 189      -7.574 -20.947  36.826  1.00 43.22           O  
ATOM   1531  CB  ILE A 189      -4.557 -19.751  38.079  1.00 37.00           C  
ATOM   1532  CG1 ILE A 189      -3.529 -18.730  37.585  1.00 35.79           C  
ATOM   1533  CG2 ILE A 189      -4.204 -21.136  37.554  1.00 38.48           C  
ATOM   1534  CD1 ILE A 189      -2.148 -18.871  38.237  1.00 34.77           C  
ATOM   1535  N   ILE A 190      -7.040 -21.085  39.013  1.00 39.69           N  
ATOM   1536  CA  ILE A 190      -7.876 -22.281  39.243  1.00 40.15           C  
ATOM   1537  C   ILE A 190      -9.328 -22.101  38.803  1.00 44.85           C  
ATOM   1538  O   ILE A 190     -10.005 -23.095  38.504  1.00 45.40           O  
ATOM   1539  CB  ILE A 190      -7.830 -22.831  40.715  1.00 43.00           C  
ATOM   1540  CG1 ILE A 190      -8.225 -21.788  41.750  1.00 42.78           C  
ATOM   1541  CG2 ILE A 190      -6.454 -23.401  41.035  1.00 43.93           C  
ATOM   1542  CD1 ILE A 190      -7.546 -21.995  43.112  1.00 46.68           C  
ATOM   1543  N   SER A 191      -9.805 -20.856  38.742  1.00 40.61           N  
ATOM   1544  CA  SER A 191     -11.150 -20.612  38.230  1.00 40.88           C  
ATOM   1545  C   SER A 191     -11.194 -20.734  36.718  1.00 46.17           C  
ATOM   1546  O   SER A 191     -12.260 -20.888  36.148  1.00 46.72           O  
ATOM   1547  CB  SER A 191     -11.674 -19.237  38.644  1.00 43.45           C  
ATOM   1548  OG  SER A 191     -11.183 -18.215  37.791  1.00 50.97           O  
ATOM   1549  N   LYS A 192     -10.041 -20.644  36.064  1.00 43.13           N  
ATOM   1550  CA  LYS A 192      -9.989 -20.647  34.597  1.00 43.69           C  
ATOM   1551  C   LYS A 192      -9.047 -21.710  34.030  1.00 48.12           C  
ATOM   1552  O   LYS A 192      -8.879 -21.805  32.821  1.00 48.10           O  
ATOM   1553  CB  LYS A 192      -9.611 -19.239  34.082  1.00 45.83           C  
ATOM   1554  CG  LYS A 192     -10.729 -18.187  34.291  1.00 56.94           C  
ATOM   1555  CD  LYS A 192     -10.251 -16.719  34.125  1.00 65.06           C  
ATOM   1556  CE  LYS A 192     -10.044 -16.335  32.638  1.00 76.20           C  
ATOM   1557  NZ  LYS A 192      -9.581 -14.917  32.412  1.00 82.33           N1+
ATOM   1558  N   LEU A 193      -8.454 -22.533  34.886  1.00 45.12           N  
ATOM   1559  CA  LEU A 193      -7.459 -23.492  34.427  1.00 45.49           C  
ATOM   1560  C   LEU A 193      -8.044 -24.430  33.354  1.00 52.40           C  
ATOM   1561  O   LEU A 193      -7.392 -24.712  32.356  1.00 52.88           O  
ATOM   1562  CB  LEU A 193      -6.881 -24.282  35.615  1.00 45.01           C  
ATOM   1563  CG  LEU A 193      -5.823 -25.366  35.310  1.00 49.84           C  
ATOM   1564  CD1 LEU A 193      -4.657 -24.841  34.455  1.00 49.62           C  
ATOM   1565  CD2 LEU A 193      -5.301 -25.996  36.604  1.00 51.25           C  
ATOM   1566  N   SER A 194      -9.283 -24.880  33.558  1.00 50.07           N  
ATOM   1567  CA  SER A 194      -9.923 -25.866  32.678  1.00 50.75           C  
ATOM   1568  C   SER A 194     -10.343 -25.321  31.314  1.00 55.40           C  
ATOM   1569  O   SER A 194     -10.421 -26.084  30.363  1.00 56.13           O  
ATOM   1570  CB  SER A 194     -11.145 -26.473  33.370  1.00 54.21           C  
ATOM   1571  OG  SER A 194     -10.778 -27.061  34.605  1.00 61.52           O  
ATOM   1572  N   HIS A 195     -10.626 -24.026  31.214  1.00 51.52           N  
ATOM   1573  CA  HIS A 195     -10.995 -23.420  29.931  1.00 52.02           C  
ATOM   1574  C   HIS A 195      -9.912 -22.477  29.399  1.00 55.12           C  
ATOM   1575  O   HIS A 195     -10.208 -21.442  28.798  1.00 54.43           O  
ATOM   1576  CB  HIS A 195     -12.337 -22.687  30.042  1.00 53.33           C  
ATOM   1577  CG  HIS A 195     -13.475 -23.574  30.436  1.00 57.65           C  
ATOM   1578  CD2 HIS A 195     -13.677 -24.901  30.249  1.00 60.16           C  
ATOM   1579  ND1 HIS A 195     -14.570 -23.114  31.135  1.00 59.70           N  
ATOM   1580  CE1 HIS A 195     -15.404 -24.117  31.349  1.00 59.94           C  
ATOM   1581  NE2 HIS A 195     -14.884 -25.213  30.825  1.00 60.57           N  
ATOM   1582  N   SER A 196      -8.657 -22.861  29.593  1.00 51.52           N  
ATOM   1583  CA  SER A 196      -7.533 -22.084  29.104  1.00 51.20           C  
ATOM   1584  C   SER A 196      -6.733 -22.868  28.071  1.00 56.01           C  
ATOM   1585  O   SER A 196      -7.038 -24.030  27.795  1.00 56.15           O  
ATOM   1586  CB  SER A 196      -6.652 -21.672  30.271  1.00 53.91           C  
ATOM   1587  OG  SER A 196      -7.241 -20.564  30.927  1.00 64.08           O  
ATOM   1588  N   LYS A 197       1.599 -27.184  25.006  1.00 72.41           N  
ATOM   1589  CA  LYS A 197       2.658 -28.075  25.480  1.00 71.88           C  
ATOM   1590  C   LYS A 197       2.427 -28.182  26.999  1.00 74.26           C  
ATOM   1591  O   LYS A 197       3.319 -27.939  27.809  1.00 73.33           O  
ATOM   1592  CB  LYS A 197       4.071 -27.604  25.099  1.00 74.67           C  
ATOM   1593  CG  LYS A 197       4.989 -28.767  24.617  1.00 89.14           C  
ATOM   1594  CD  LYS A 197       5.068 -29.956  25.604  1.00 99.02           C  
ATOM   1595  CE  LYS A 197       4.963 -31.307  24.873  1.00110.94           C  
ATOM   1596  NZ  LYS A 197       5.234 -32.498  25.748  1.00119.72           N1+
ATOM   1597  N   GLY A 198       1.201 -28.566  27.355  1.00 70.38           N  
ATOM   1598  CA  GLY A 198       0.692 -28.483  28.720  1.00 69.41           C  
ATOM   1599  C   GLY A 198       1.198 -29.514  29.713  1.00 72.49           C  
ATOM   1600  O   GLY A 198       0.665 -29.612  30.822  1.00 71.41           O  
ATOM   1601  N   HIS A 199       2.210 -30.288  29.321  1.00 68.93           N  
ATOM   1602  CA  HIS A 199       2.869 -31.229  30.226  1.00 67.95           C  
ATOM   1603  C   HIS A 199       4.003 -30.489  30.938  1.00 69.37           C  
ATOM   1604  O   HIS A 199       4.244 -30.708  32.137  1.00 68.36           O  
ATOM   1605  CB  HIS A 199       3.365 -32.472  29.458  1.00 69.33           C  
ATOM   1606  CG  HIS A 199       2.273 -33.207  28.730  1.00 73.51           C  
ATOM   1607  CD2 HIS A 199       1.513 -32.850  27.662  1.00 75.85           C  
ATOM   1608  ND1 HIS A 199       1.843 -34.466  29.097  1.00 75.36           N  
ATOM   1609  CE1 HIS A 199       0.872 -34.853  28.285  1.00 75.28           C  
ATOM   1610  NE2 HIS A 199       0.650 -33.889  27.409  1.00 75.95           N  
ATOM   1611  N   GLN A 200       4.678 -29.600  30.203  1.00 64.38           N  
ATOM   1612  CA  GLN A 200       5.678 -28.704  30.795  1.00 62.84           C  
ATOM   1613  C   GLN A 200       5.011 -27.551  31.571  1.00 63.88           C  
ATOM   1614  O   GLN A 200       5.472 -27.190  32.653  1.00 63.39           O  
ATOM   1615  CB  GLN A 200       6.629 -28.151  29.726  1.00 64.64           C  
ATOM   1616  CG  GLN A 200       7.551 -29.203  29.096  1.00 85.20           C  
ATOM   1617  CD  GLN A 200       8.720 -29.609  30.002  1.00109.57           C  
ATOM   1618  NE2 GLN A 200       8.800 -30.904  30.329  1.00104.01           N  
ATOM   1619  OE1 GLN A 200       9.546 -28.775  30.386  1.00105.20           O  
ATOM   1620  N   LYS A 201       3.935 -26.984  31.025  1.00 58.11           N  
ATOM   1621  CA  LYS A 201       3.180 -25.930  31.712  1.00 56.38           C  
ATOM   1622  C   LYS A 201       2.644 -26.361  33.078  1.00 57.99           C  
ATOM   1623  O   LYS A 201       2.668 -25.583  34.026  1.00 56.98           O  
ATOM   1624  CB  LYS A 201       2.022 -25.426  30.849  1.00 58.99           C  
ATOM   1625  CG  LYS A 201       2.376 -24.253  29.970  1.00 72.22           C  
ATOM   1626  CD  LYS A 201       1.267 -23.946  28.959  1.00 81.92           C  
ATOM   1627  CE  LYS A 201       1.494 -22.602  28.271  1.00 91.29           C  
ATOM   1628  NZ  LYS A 201       2.914 -22.408  27.827  1.00 99.74           N1+
ATOM   1629  N   ARG A 202       2.159 -27.590  33.178  1.00 53.54           N  
ATOM   1630  CA  ARG A 202       1.665 -28.113  34.457  1.00 52.48           C  
ATOM   1631  C   ARG A 202       2.798 -28.404  35.462  1.00 53.49           C  
ATOM   1632  O   ARG A 202       2.590 -28.310  36.670  1.00 52.91           O  
ATOM   1633  CB  ARG A 202       0.776 -29.359  34.248  1.00 53.97           C  
ATOM   1634  CG  ARG A 202      -0.664 -29.020  33.792  1.00 66.70           C  
ATOM   1635  CD  ARG A 202      -1.683 -30.157  34.056  1.00 77.83           C  
ATOM   1636  NE  ARG A 202      -1.653 -31.224  33.049  1.00 83.84           N  
ATOM   1637  CZ  ARG A 202      -0.936 -32.346  33.134  1.00 97.47           C  
ATOM   1638  NH1 ARG A 202      -0.988 -33.240  32.146  1.00 85.59           N1+
ATOM   1639  NH2 ARG A 202      -0.153 -32.587  34.182  1.00 83.11           N  
ATOM   1640  N   LYS A 203       3.979 -28.755  34.957  1.00 47.56           N  
ATOM   1641  CA  LYS A 203       5.168 -28.917  35.793  1.00 45.87           C  
ATOM   1642  C   LYS A 203       5.642 -27.541  36.300  1.00 47.62           C  
ATOM   1643  O   LYS A 203       6.174 -27.419  37.415  1.00 46.36           O  
ATOM   1644  CB  LYS A 203       6.285 -29.620  35.004  1.00 48.13           C  
ATOM   1645  CG  LYS A 203       7.509 -30.026  35.832  1.00 61.35           C  
ATOM   1646  CD  LYS A 203       7.654 -31.557  35.987  1.00 72.13           C  
ATOM   1647  CE  LYS A 203       8.937 -31.931  36.763  1.00 81.84           C  
ATOM   1648  NZ  LYS A 203       8.946 -33.351  37.275  1.00 89.33           N1+
ATOM   1649  N   ALA A 204       5.449 -26.515  35.466  1.00 42.54           N  
ATOM   1650  CA  ALA A 204       5.757 -25.135  35.834  1.00 40.92           C  
ATOM   1651  C   ALA A 204       4.814 -24.630  36.941  1.00 42.18           C  
ATOM   1652  O   ALA A 204       5.246 -23.933  37.853  1.00 41.10           O  
ATOM   1653  CB  ALA A 204       5.675 -24.228  34.602  1.00 41.87           C  
ATOM   1654  N   LEU A 205       3.535 -24.991  36.843  1.00 37.40           N  
ATOM   1655  CA  LEU A 205       2.533 -24.596  37.823  1.00 36.24           C  
ATOM   1656  C   LEU A 205       2.810 -25.283  39.142  1.00 38.32           C  
ATOM   1657  O   LEU A 205       2.671 -24.679  40.206  1.00 38.19           O  
ATOM   1658  CB  LEU A 205       1.096 -24.944  37.352  1.00 36.50           C  
ATOM   1659  CG  LEU A 205      -0.056 -24.371  38.215  1.00 40.66           C  
ATOM   1660  CD1 LEU A 205       0.032 -22.848  38.308  1.00 40.59           C  
ATOM   1661  CD2 LEU A 205      -1.436 -24.757  37.722  1.00 42.71           C  
ATOM   1662  N   LYS A 206       3.206 -26.548  39.069  1.00 33.18           N  
ATOM   1663  CA  LYS A 206       3.402 -27.370  40.271  1.00 31.54           C  
ATOM   1664  C   LYS A 206       4.594 -26.860  41.064  1.00 32.36           C  
ATOM   1665  O   LYS A 206       4.514 -26.719  42.278  1.00 31.19           O  
ATOM   1666  CB  LYS A 206       3.571 -28.862  39.894  1.00 33.66           C  
ATOM   1667  CG  LYS A 206       3.462 -29.856  41.068  1.00 43.28           C  
ATOM   1668  CD  LYS A 206       3.703 -31.316  40.624  1.00 52.03           C  
ATOM   1669  CE  LYS A 206       4.191 -32.193  41.790  1.00 62.27           C  
ATOM   1670  NZ  LYS A 206       4.028 -33.663  41.573  1.00 69.44           N1+
ATOM   1671  N   THR A 207       5.688 -26.578  40.360  1.00 27.98           N  
ATOM   1672  CA  THR A 207       6.882 -25.981  40.975  1.00 26.89           C  
ATOM   1673  C   THR A 207       6.556 -24.681  41.683  1.00 29.22           C  
ATOM   1674  O   THR A 207       6.896 -24.505  42.849  1.00 28.20           O  
ATOM   1675  CB  THR A 207       7.968 -25.642  39.955  1.00 34.57           C  
ATOM   1676  CG2 THR A 207       9.198 -25.128  40.670  1.00 33.76           C  
ATOM   1677  OG1 THR A 207       8.311 -26.805  39.202  1.00 34.84           O  
ATOM   1678  N   THR A 208       5.887 -23.772  40.983  1.00 25.04           N  
ATOM   1679  CA  THR A 208       5.584 -22.507  41.587  1.00 24.03           C  
ATOM   1680  C   THR A 208       4.695 -22.682  42.824  1.00 27.47           C  
ATOM   1681  O   THR A 208       4.955 -22.056  43.847  1.00 27.40           O  
ATOM   1682  CB  THR A 208       4.986 -21.469  40.603  1.00 30.03           C  
ATOM   1683  CG2 THR A 208       5.730 -21.454  39.279  1.00 26.19           C  
ATOM   1684  OG1 THR A 208       3.588 -21.700  40.413  1.00 32.38           O  
ATOM   1685  N   VAL A 209       3.687 -23.548  42.771  1.00 23.78           N  
ATOM   1686  CA  VAL A 209       2.825 -23.734  43.944  1.00 23.41           C  
ATOM   1687  C   VAL A 209       3.609 -24.300  45.166  1.00 27.62           C  
ATOM   1688  O   VAL A 209       3.422 -23.837  46.313  1.00 27.41           O  
ATOM   1689  CB  VAL A 209       1.528 -24.579  43.632  1.00 27.01           C  
ATOM   1690  CG1 VAL A 209       0.833 -24.938  44.892  1.00 26.74           C  
ATOM   1691  CG2 VAL A 209       0.556 -23.815  42.739  1.00 26.57           C  
ATOM   1692  N   ILE A 210       4.496 -25.263  44.918  1.00 24.07           N  
ATOM   1693  CA  ILE A 210       5.331 -25.854  45.969  1.00 23.83           C  
ATOM   1694  C   ILE A 210       6.286 -24.836  46.593  1.00 28.09           C  
ATOM   1695  O   ILE A 210       6.432 -24.761  47.810  1.00 27.46           O  
ATOM   1696  CB  ILE A 210       6.115 -27.061  45.402  1.00 27.26           C  
ATOM   1697  CG1 ILE A 210       5.180 -28.272  45.322  1.00 28.35           C  
ATOM   1698  CG2 ILE A 210       7.375 -27.388  46.214  1.00 26.88           C  
ATOM   1699  CD1 ILE A 210       5.870 -29.570  44.943  1.00 37.21           C  
ATOM   1700  N   LEU A 211       6.943 -24.055  45.745  1.00 25.51           N  
ATOM   1701  CA  LEU A 211       7.904 -23.036  46.185  1.00 25.10           C  
ATOM   1702  C   LEU A 211       7.210 -22.077  47.145  1.00 26.56           C  
ATOM   1703  O   LEU A 211       7.604 -21.937  48.297  1.00 25.68           O  
ATOM   1704  CB  LEU A 211       8.447 -22.293  44.942  1.00 25.72           C  
ATOM   1705  CG  LEU A 211       9.278 -21.028  45.163  1.00 31.19           C  
ATOM   1706  CD1 LEU A 211      10.562 -21.350  45.950  1.00 31.82           C  
ATOM   1707  CD2 LEU A 211       9.585 -20.394  43.827  1.00 33.63           C  
ATOM   1708  N   ILE A 212       6.153 -21.450  46.646  1.00 22.27           N  
ATOM   1709  CA  ILE A 212       5.310 -20.539  47.424  1.00 21.71           C  
ATOM   1710  C   ILE A 212       4.656 -21.144  48.698  1.00 26.28           C  
ATOM   1711  O   ILE A 212       4.736 -20.539  49.767  1.00 25.62           O  
ATOM   1712  CB  ILE A 212       4.204 -19.934  46.521  1.00 24.36           C  
ATOM   1713  CG1 ILE A 212       4.847 -19.016  45.481  1.00 24.46           C  
ATOM   1714  CG2 ILE A 212       3.166 -19.180  47.354  1.00 24.08           C  
ATOM   1715  CD1 ILE A 212       3.840 -18.371  44.510  1.00 30.85           C  
ATOM   1716  N   LEU A 213       4.006 -22.305  48.610  1.00 23.31           N  
ATOM   1717  CA  LEU A 213       3.384 -22.864  49.828  1.00 23.58           C  
ATOM   1718  C   LEU A 213       4.411 -23.115  50.948  1.00 27.80           C  
ATOM   1719  O   LEU A 213       4.147 -22.807  52.117  1.00 27.25           O  
ATOM   1720  CB  LEU A 213       2.625 -24.153  49.561  1.00 23.90           C  
ATOM   1721  CG  LEU A 213       1.135 -23.985  49.308  1.00 29.48           C  
ATOM   1722  CD1 LEU A 213       0.622 -25.318  48.763  1.00 30.09           C  
ATOM   1723  CD2 LEU A 213       0.388 -23.587  50.593  1.00 32.50           C  
ATOM   1724  N   ALA A 214       5.565 -23.680  50.568  1.00 23.85           N  
ATOM   1725  CA  ALA A 214       6.643 -23.967  51.511  1.00 23.14           C  
ATOM   1726  C   ALA A 214       7.196 -22.680  52.107  1.00 26.46           C  
ATOM   1727  O   ALA A 214       7.566 -22.639  53.274  1.00 26.37           O  
ATOM   1728  CB  ALA A 214       7.751 -24.722  50.816  1.00 23.74           C  
ATOM   1729  N   PHE A 215       7.271 -21.635  51.295  1.00 22.02           N  
ATOM   1730  CA  PHE A 215       7.795 -20.365  51.761  1.00 21.42           C  
ATOM   1731  C   PHE A 215       6.892 -19.923  52.888  1.00 25.01           C  
ATOM   1732  O   PHE A 215       7.355 -19.644  53.989  1.00 25.39           O  
ATOM   1733  CB  PHE A 215       7.837 -19.332  50.627  1.00 22.95           C  
ATOM   1734  CG  PHE A 215       8.275 -17.951  51.053  1.00 23.84           C  
ATOM   1735  CD1 PHE A 215       9.626 -17.579  50.987  1.00 25.81           C  
ATOM   1736  CD2 PHE A 215       7.322 -17.000  51.485  1.00 24.91           C  
ATOM   1737  CE1 PHE A 215      10.020 -16.282  51.366  1.00 26.25           C  
ATOM   1738  CE2 PHE A 215       7.699 -15.693  51.878  1.00 26.64           C  
ATOM   1739  CZ  PHE A 215       9.035 -15.325  51.809  1.00 24.74           C  
ATOM   1740  N   PHE A 216       5.592 -19.885  52.642  1.00 20.34           N  
ATOM   1741  CA  PHE A 216       4.690 -19.467  53.696  1.00 19.36           C  
ATOM   1742  C   PHE A 216       4.704 -20.425  54.874  1.00 24.62           C  
ATOM   1743  O   PHE A 216       4.594 -19.982  56.018  1.00 24.44           O  
ATOM   1744  CB  PHE A 216       3.307 -19.179  53.135  1.00 20.38           C  
ATOM   1745  CG  PHE A 216       3.281 -17.923  52.322  1.00 20.91           C  
ATOM   1746  CD1 PHE A 216       3.386 -16.696  52.939  1.00 23.28           C  
ATOM   1747  CD2 PHE A 216       3.243 -17.964  50.947  1.00 22.06           C  
ATOM   1748  CE1 PHE A 216       3.395 -15.543  52.187  1.00 23.71           C  
ATOM   1749  CE2 PHE A 216       3.269 -16.820  50.209  1.00 24.25           C  
ATOM   1750  CZ  PHE A 216       3.343 -15.616  50.824  1.00 22.17           C  
ATOM   1751  N   ALA A 217       4.927 -21.713  54.612  1.00 22.05           N  
ATOM   1752  CA  ALA A 217       4.972 -22.715  55.686  1.00 22.49           C  
ATOM   1753  C   ALA A 217       6.104 -22.475  56.707  1.00 27.57           C  
ATOM   1754  O   ALA A 217       5.890 -22.530  57.942  1.00 26.57           O  
ATOM   1755  CB  ALA A 217       5.070 -24.086  55.109  1.00 23.32           C  
ATOM   1756  N   CYS A 218       7.287 -22.185  56.166  1.00 25.06           N  
ATOM   1757  CA  CYS A 218       8.435 -21.716  56.928  1.00 25.23           C  
ATOM   1758  C   CYS A 218       8.113 -20.516  57.812  1.00 28.55           C  
ATOM   1759  O   CYS A 218       8.420 -20.489  59.008  1.00 28.13           O  
ATOM   1760  CB  CYS A 218       9.543 -21.303  55.964  1.00 26.05           C  
ATOM   1761  SG  CYS A 218      10.316 -22.667  55.110  1.00 30.64           S  
ATOM   1762  N   TRP A 219       7.481 -19.521  57.217  1.00 24.55           N  
ATOM   1763  CA  TRP A 219       7.203 -18.274  57.911  1.00 23.95           C  
ATOM   1764  C   TRP A 219       6.015 -18.341  58.857  1.00 27.25           C  
ATOM   1765  O   TRP A 219       5.859 -17.452  59.689  1.00 28.33           O  
ATOM   1766  CB  TRP A 219       6.999 -17.133  56.900  1.00 22.60           C  
ATOM   1767  CG  TRP A 219       8.290 -16.545  56.457  1.00 23.51           C  
ATOM   1768  CD1 TRP A 219       8.916 -16.729  55.257  1.00 26.33           C  
ATOM   1769  CD2 TRP A 219       9.150 -15.713  57.234  1.00 23.36           C  
ATOM   1770  CE2 TRP A 219      10.283 -15.416  56.432  1.00 27.26           C  
ATOM   1771  CE3 TRP A 219       9.079 -15.187  58.527  1.00 24.60           C  
ATOM   1772  NE1 TRP A 219      10.111 -16.045  55.229  1.00 25.77           N  
ATOM   1773  CZ2 TRP A 219      11.329 -14.606  56.880  1.00 26.30           C  
ATOM   1774  CZ3 TRP A 219      10.141 -14.370  58.984  1.00 25.98           C  
ATOM   1775  CH2 TRP A 219      11.243 -14.090  58.158  1.00 26.47           C  
ATOM   1776  N   LEU A 220       5.189 -19.375  58.769  1.00 21.99           N  
ATOM   1777  CA  LEU A 220       3.924 -19.374  59.520  1.00 21.39           C  
ATOM   1778  C   LEU A 220       4.059 -19.383  61.078  1.00 25.38           C  
ATOM   1779  O   LEU A 220       3.351 -18.620  61.756  1.00 24.83           O  
ATOM   1780  CB  LEU A 220       2.999 -20.481  58.998  1.00 21.17           C  
ATOM   1781  CG  LEU A 220       1.673 -20.775  59.687  1.00 25.31           C  
ATOM   1782  CD1 LEU A 220       0.789 -19.504  59.735  1.00 25.52           C  
ATOM   1783  CD2 LEU A 220       0.988 -21.934  58.973  1.00 26.58           C  
ATOM   1784  N   PRO A 221       4.976 -20.207  61.647  1.00 22.06           N  
ATOM   1785  CA  PRO A 221       5.088 -20.227  63.125  1.00 21.34           C  
ATOM   1786  C   PRO A 221       5.541 -18.896  63.657  1.00 24.26           C  
ATOM   1787  O   PRO A 221       5.131 -18.480  64.730  1.00 22.64           O  
ATOM   1788  CB  PRO A 221       6.124 -21.314  63.414  1.00 23.09           C  
ATOM   1789  CG  PRO A 221       6.202 -22.141  62.175  1.00 27.89           C  
ATOM   1790  CD  PRO A 221       5.855 -21.210  61.013  1.00 23.67           C  
ATOM   1791  N   TYR A 222       6.363 -18.200  62.883  1.00 21.72           N  
ATOM   1792  CA  TYR A 222       6.756 -16.846  63.245  1.00 21.60           C  
ATOM   1793  C   TYR A 222       5.595 -15.849  63.152  1.00 26.72           C  
ATOM   1794  O   TYR A 222       5.497 -14.960  63.988  1.00 27.03           O  
ATOM   1795  CB  TYR A 222       7.927 -16.385  62.372  1.00 22.09           C  
ATOM   1796  CG  TYR A 222       8.291 -14.934  62.531  1.00 22.83           C  
ATOM   1797  CD1 TYR A 222       9.047 -14.494  63.612  1.00 24.19           C  
ATOM   1798  CD2 TYR A 222       7.872 -13.996  61.594  1.00 23.32           C  
ATOM   1799  CE1 TYR A 222       9.379 -13.157  63.747  1.00 23.66           C  
ATOM   1800  CE2 TYR A 222       8.193 -12.658  61.728  1.00 23.87           C  
ATOM   1801  CZ  TYR A 222       8.945 -12.249  62.795  1.00 31.17           C  
ATOM   1802  OH  TYR A 222       9.248 -10.908  62.905  1.00 35.10           O  
ATOM   1803  N   TYR A 223       4.712 -15.969  62.160  1.00 22.87           N  
ATOM   1804  CA  TYR A 223       3.558 -15.067  62.135  1.00 22.43           C  
ATOM   1805  C   TYR A 223       2.666 -15.308  63.346  1.00 25.38           C  
ATOM   1806  O   TYR A 223       2.047 -14.366  63.835  1.00 25.86           O  
ATOM   1807  CB  TYR A 223       2.689 -15.201  60.879  1.00 24.01           C  
ATOM   1808  CG  TYR A 223       3.377 -15.072  59.545  1.00 26.46           C  
ATOM   1809  CD1 TYR A 223       4.496 -14.252  59.358  1.00 27.84           C  
ATOM   1810  CD2 TYR A 223       2.877 -15.759  58.436  1.00 27.88           C  
ATOM   1811  CE1 TYR A 223       5.098 -14.138  58.103  1.00 27.69           C  
ATOM   1812  CE2 TYR A 223       3.481 -15.658  57.185  1.00 28.55           C  
ATOM   1813  CZ  TYR A 223       4.578 -14.842  57.029  1.00 33.73           C  
ATOM   1814  OH  TYR A 223       5.127 -14.742  55.780  1.00 32.71           O  
ATOM   1815  N   ILE A 224       2.569 -16.558  63.811  1.00 20.33           N  
ATOM   1816  CA  ILE A 224       1.750 -16.868  64.977  1.00 19.38           C  
ATOM   1817  C   ILE A 224       2.352 -16.200  66.228  1.00 23.96           C  
ATOM   1818  O   ILE A 224       1.636 -15.609  67.020  1.00 24.59           O  
ATOM   1819  CB  ILE A 224       1.578 -18.384  65.157  1.00 21.75           C  
ATOM   1820  CG1 ILE A 224       0.760 -18.947  63.994  1.00 21.06           C  
ATOM   1821  CG2 ILE A 224       0.921 -18.754  66.540  1.00 21.85           C  
ATOM   1822  CD1 ILE A 224       1.032 -20.400  63.745  1.00 25.10           C  
ATOM   1823  N   GLY A 225       3.666 -16.247  66.375  1.00 20.62           N  
ATOM   1824  CA  GLY A 225       4.356 -15.559  67.467  1.00 20.49           C  
ATOM   1825  C   GLY A 225       4.111 -14.059  67.520  1.00 24.46           C  
ATOM   1826  O   GLY A 225       3.862 -13.504  68.588  1.00 24.81           O  
ATOM   1827  N   ILE A 226       4.199 -13.405  66.367  1.00 20.49           N  
ATOM   1828  CA  ILE A 226       4.031 -11.957  66.242  1.00 19.77           C  
ATOM   1829  C   ILE A 226       2.584 -11.542  66.570  1.00 23.36           C  
ATOM   1830  O   ILE A 226       2.326 -10.517  67.216  1.00 22.74           O  
ATOM   1831  CB  ILE A 226       4.374 -11.515  64.794  1.00 22.43           C  
ATOM   1832  CG1 ILE A 226       5.865 -11.704  64.510  1.00 21.98           C  
ATOM   1833  CG2 ILE A 226       4.012 -10.074  64.561  1.00 23.59           C  
ATOM   1834  CD1 ILE A 226       6.772 -10.856  65.412  1.00 26.67           C  
ATOM   1835  N   SER A 227       1.651 -12.365  66.106  1.00 20.18           N  
ATOM   1836  CA  SER A 227       0.224 -12.196  66.396  1.00 19.93           C  
ATOM   1837  C   SER A 227      -0.041 -12.299  67.890  1.00 23.80           C  
ATOM   1838  O   SER A 227      -0.874 -11.582  68.406  1.00 23.97           O  
ATOM   1839  CB  SER A 227      -0.600 -13.210  65.589  1.00 23.35           C  
ATOM   1840  OG  SER A 227      -0.391 -13.026  64.185  1.00 30.04           O  
ATOM   1841  N   ILE A 228       0.671 -13.193  68.570  1.00 20.56           N  
ATOM   1842  CA  ILE A 228       0.548 -13.327  70.024  1.00 20.94           C  
ATOM   1843  C   ILE A 228       1.080 -12.047  70.687  1.00 25.82           C  
ATOM   1844  O   ILE A 228       0.403 -11.453  71.516  1.00 25.89           O  
ATOM   1845  CB  ILE A 228       1.217 -14.649  70.562  1.00 23.90           C  
ATOM   1846  CG1 ILE A 228       0.389 -15.874  70.153  1.00 23.87           C  
ATOM   1847  CG2 ILE A 228       1.322 -14.657  72.076  1.00 25.32           C  
ATOM   1848  CD1 ILE A 228       1.062 -17.218  70.425  1.00 27.65           C  
ATOM   1849  N   ASP A 229       2.266 -11.607  70.283  1.00 22.93           N  
ATOM   1850  CA  ASP A 229       2.835 -10.335  70.751  1.00 23.35           C  
ATOM   1851  C   ASP A 229       1.916  -9.141  70.505  1.00 27.82           C  
ATOM   1852  O   ASP A 229       1.790  -8.256  71.368  1.00 27.67           O  
ATOM   1853  CB  ASP A 229       4.175 -10.061  70.059  1.00 25.22           C  
ATOM   1854  CG  ASP A 229       5.376 -10.108  71.007  1.00 38.28           C  
ATOM   1855  OD1 ASP A 229       6.498  -9.917  70.479  1.00 39.50           O  
ATOM   1856  OD2 ASP A 229       5.230 -10.315  72.243  1.00 43.25           O1-
ATOM   1857  N   SER A 230       1.302  -9.095  69.318  1.00 24.11           N  
ATOM   1858  CA  SER A 230       0.281  -8.080  69.004  1.00 23.20           C  
ATOM   1859  C   SER A 230      -0.875  -8.104  70.003  1.00 26.85           C  
ATOM   1860  O   SER A 230      -1.328  -7.060  70.456  1.00 26.85           O  
ATOM   1861  CB  SER A 230      -0.260  -8.289  67.601  1.00 25.82           C  
ATOM   1862  OG  SER A 230       0.803  -8.225  66.667  1.00 35.44           O  
ATOM   1863  N   PHE A 231      -1.335  -9.294  70.362  1.00 22.69           N  
ATOM   1864  CA  PHE A 231      -2.406  -9.402  71.351  1.00 23.12           C  
ATOM   1865  C   PHE A 231      -2.036  -8.819  72.733  1.00 27.75           C  
ATOM   1866  O   PHE A 231      -2.900  -8.355  73.474  1.00 27.50           O  
ATOM   1867  CB  PHE A 231      -2.835 -10.857  71.514  1.00 25.10           C  
ATOM   1868  CG  PHE A 231      -3.423 -11.468  70.270  1.00 26.53           C  
ATOM   1869  CD1 PHE A 231      -3.684 -10.709  69.143  1.00 29.06           C  
ATOM   1870  CD2 PHE A 231      -3.741 -12.817  70.251  1.00 29.03           C  
ATOM   1871  CE1 PHE A 231      -4.226 -11.297  68.019  1.00 29.73           C  
ATOM   1872  CE2 PHE A 231      -4.284 -13.416  69.133  1.00 31.55           C  
ATOM   1873  CZ  PHE A 231      -4.535 -12.668  68.020  1.00 29.17           C  
ATOM   1874  N   ILE A 232      -0.750  -8.859  73.067  1.00 24.79           N  
ATOM   1875  CA  ILE A 232      -0.272  -8.403  74.361  1.00 24.69           C  
ATOM   1876  C   ILE A 232      -0.359  -6.888  74.353  1.00 28.65           C  
ATOM   1877  O   ILE A 232      -1.058  -6.309  75.162  1.00 29.00           O  
ATOM   1878  CB  ILE A 232       1.185  -8.923  74.647  1.00 27.07           C  
ATOM   1879  CG1 ILE A 232       1.179 -10.450  74.782  1.00 27.14           C  
ATOM   1880  CG2 ILE A 232       1.782  -8.303  75.904  1.00 27.08           C  
ATOM   1881  CD1 ILE A 232       2.559 -11.056  74.702  1.00 30.36           C  
ATOM   1882  N   LEU A 233       0.319  -6.263  73.407  1.00 24.94           N  
ATOM   1883  CA  LEU A 233       0.313  -4.811  73.271  1.00 24.81           C  
ATOM   1884  C   LEU A 233      -1.075  -4.179  73.096  1.00 30.11           C  
ATOM   1885  O   LEU A 233      -1.354  -3.084  73.595  1.00 31.15           O  
ATOM   1886  CB  LEU A 233       1.168  -4.423  72.073  1.00 24.34           C  
ATOM   1887  CG  LEU A 233       2.672  -4.596  72.266  1.00 28.91           C  
ATOM   1888  CD1 LEU A 233       3.388  -4.221  70.962  1.00 28.50           C  
ATOM   1889  CD2 LEU A 233       3.111  -3.734  73.457  1.00 30.03           C  
ATOM   1890  N   LEU A 234      -1.931  -4.850  72.354  1.00 25.64           N  
ATOM   1891  CA  LEU A 234      -3.252  -4.340  72.082  1.00 24.78           C  
ATOM   1892  C   LEU A 234      -4.263  -4.696  73.167  1.00 27.87           C  
ATOM   1893  O   LEU A 234      -5.425  -4.329  73.051  1.00 27.69           O  
ATOM   1894  CB  LEU A 234      -3.725  -4.887  70.739  1.00 24.36           C  
ATOM   1895  CG  LEU A 234      -2.945  -4.364  69.540  1.00 28.16           C  
ATOM   1896  CD1 LEU A 234      -3.643  -4.806  68.256  1.00 28.36           C  
ATOM   1897  CD2 LEU A 234      -2.808  -2.867  69.585  1.00 30.31           C  
ATOM   1898  N   GLU A 235      -3.819  -5.425  74.188  1.00 24.09           N  
ATOM   1899  CA  GLU A 235      -4.669  -5.936  75.289  1.00 24.45           C  
ATOM   1900  C   GLU A 235      -5.815  -6.857  74.856  1.00 28.31           C  
ATOM   1901  O   GLU A 235      -6.882  -6.871  75.468  1.00 28.32           O  
ATOM   1902  CB  GLU A 235      -5.161  -4.775  76.165  1.00 25.99           C  
ATOM   1903  CG  GLU A 235      -3.983  -4.061  76.811  1.00 33.40           C  
ATOM   1904  CD  GLU A 235      -4.362  -2.792  77.529  1.00 53.86           C  
ATOM   1905  OE1 GLU A 235      -5.320  -2.826  78.347  1.00 41.91           O  
ATOM   1906  OE2 GLU A 235      -3.670  -1.764  77.290  1.00 50.57           O1-
ATOM   1907  N   ILE A 236      -5.585  -7.648  73.819  1.00 24.33           N  
ATOM   1908  CA  ILE A 236      -6.521  -8.696  73.458  1.00 24.46           C  
ATOM   1909  C   ILE A 236      -6.396  -9.861  74.431  1.00 30.25           C  
ATOM   1910  O   ILE A 236      -7.356 -10.605  74.592  1.00 30.69           O  
ATOM   1911  CB  ILE A 236      -6.300  -9.210  72.032  1.00 26.54           C  
ATOM   1912  CG1 ILE A 236      -6.515  -8.066  71.025  1.00 26.52           C  
ATOM   1913  CG2 ILE A 236      -7.220 -10.379  71.755  1.00 25.74           C  
ATOM   1914  CD1 ILE A 236      -6.244  -8.441  69.594  1.00 32.17           C  
ATOM   1915  N   ILE A 237      -5.205 -10.023  75.025  1.00 27.29           N  
ATOM   1916  CA  ILE A 237      -4.956 -10.879  76.201  1.00 27.47           C  
ATOM   1917  C   ILE A 237      -4.154 -10.134  77.285  1.00 31.74           C  
ATOM   1918  O   ILE A 237      -3.449  -9.179  77.005  1.00 30.58           O  
ATOM   1919  CB  ILE A 237      -4.196 -12.195  75.852  1.00 30.22           C  
ATOM   1920  CG1 ILE A 237      -2.776 -11.909  75.383  1.00 29.51           C  
ATOM   1921  CG2 ILE A 237      -4.967 -12.997  74.801  1.00 31.00           C  
ATOM   1922  CD1 ILE A 237      -2.046 -13.129  74.830  1.00 35.89           C  
ATOM   1923  N   LYS A 238      -4.286 -10.586  78.525  1.00 29.64           N  
ATOM   1924  CA  LYS A 238      -3.613  -9.988  79.656  1.00 29.79           C  
ATOM   1925  C   LYS A 238      -3.011 -11.067  80.522  1.00 34.88           C  
ATOM   1926  O   LYS A 238      -3.652 -11.601  81.400  1.00 35.36           O  
ATOM   1927  CB  LYS A 238      -4.572  -9.119  80.468  1.00 32.61           C  
ATOM   1928  CG  LYS A 238      -4.997  -7.860  79.693  1.00 42.88           C  
ATOM   1929  CD  LYS A 238      -5.567  -6.772  80.592  1.00 47.53           C  
ATOM   1930  CE  LYS A 238      -5.166  -5.418  80.099  1.00 46.22           C  
ATOM   1931  NZ  LYS A 238      -3.730  -5.227  80.399  1.00 54.61           N1+
ATOM   1932  N   GLN A 239      -1.757 -11.377  80.240  1.00 31.81           N  
ATOM   1933  CA  GLN A 239      -0.986 -12.305  81.007  1.00 32.07           C  
ATOM   1934  C   GLN A 239       0.165 -11.557  81.648  1.00 37.25           C  
ATOM   1935  O   GLN A 239       0.370 -10.393  81.369  1.00 37.05           O  
ATOM   1936  CB  GLN A 239      -0.477 -13.392  80.083  1.00 32.72           C  
ATOM   1937  CG  GLN A 239      -1.585 -14.197  79.444  1.00 40.23           C  
ATOM   1938  CD  GLN A 239      -2.359 -15.028  80.463  1.00 55.34           C  
ATOM   1939  NE2 GLN A 239      -1.705 -16.039  81.020  1.00 47.55           N  
ATOM   1940  OE1 GLN A 239      -3.526 -14.757  80.745  1.00 49.61           O  
ATOM   1941  N   GLY A 240       0.904 -12.225  82.523  1.00 35.12           N  
ATOM   1942  CA  GLY A 240       2.007 -11.606  83.235  1.00 35.44           C  
ATOM   1943  C   GLY A 240       3.303 -11.655  82.462  1.00 40.70           C  
ATOM   1944  O   GLY A 240       3.321 -11.952  81.262  1.00 39.91           O  
ATOM   1945  N   CYS A 241       4.397 -11.371  83.167  1.00 39.14           N  
ATOM   1946  CA  CYS A 241       5.722 -11.215  82.567  1.00 39.19           C  
ATOM   1947  C   CYS A 241       6.285 -12.546  82.046  1.00 39.85           C  
ATOM   1948  O   CYS A 241       6.876 -12.614  80.977  1.00 38.59           O  
ATOM   1949  CB  CYS A 241       6.665 -10.603  83.599  1.00 41.43           C  
ATOM   1950  SG  CYS A 241       5.995  -9.076  84.429  1.00 46.74           S  
ATOM   1951  N   GLU A 242       6.080 -13.599  82.816  1.00 35.26           N  
ATOM   1952  CA  GLU A 242       6.499 -14.945  82.453  1.00 34.32           C  
ATOM   1953  C   GLU A 242       5.972 -15.334  81.069  1.00 35.57           C  
ATOM   1954  O   GLU A 242       6.715 -15.820  80.229  1.00 35.10           O  
ATOM   1955  CB  GLU A 242       5.981 -15.921  83.513  1.00 36.65           C  
ATOM   1956  CG  GLU A 242       6.896 -17.086  83.868  1.00 49.92           C  
ATOM   1957  CD  GLU A 242       6.630 -17.626  85.292  1.00 73.26           C  
ATOM   1958  OE1 GLU A 242       7.478 -18.406  85.806  1.00 73.77           O  
ATOM   1959  OE2 GLU A 242       5.585 -17.262  85.893  1.00 61.76           O1-
ATOM   1960  N   PHE A 243       4.685 -15.092  80.840  1.00 30.44           N  
ATOM   1961  CA  PHE A 243       4.028 -15.439  79.585  1.00 28.52           C  
ATOM   1962  C   PHE A 243       4.646 -14.640  78.462  1.00 31.02           C  
ATOM   1963  O   PHE A 243       4.991 -15.210  77.437  1.00 30.63           O  
ATOM   1964  CB  PHE A 243       2.505 -15.186  79.661  1.00 30.24           C  
ATOM   1965  CG  PHE A 243       1.779 -15.413  78.358  1.00 30.79           C  
ATOM   1966  CD1 PHE A 243       1.267 -16.662  78.039  1.00 32.84           C  
ATOM   1967  CD2 PHE A 243       1.612 -14.381  77.454  1.00 32.32           C  
ATOM   1968  CE1 PHE A 243       0.618 -16.881  76.854  1.00 33.11           C  
ATOM   1969  CE2 PHE A 243       0.941 -14.596  76.241  1.00 34.35           C  
ATOM   1970  CZ  PHE A 243       0.454 -15.844  75.940  1.00 32.07           C  
ATOM   1971  N   GLU A 244       4.796 -13.327  78.655  1.00 27.25           N  
ATOM   1972  CA  GLU A 244       5.428 -12.474  77.649  1.00 26.42           C  
ATOM   1973  C   GLU A 244       6.853 -12.953  77.347  1.00 30.10           C  
ATOM   1974  O   GLU A 244       7.233 -13.062  76.185  1.00 29.20           O  
ATOM   1975  CB  GLU A 244       5.422 -11.000  78.063  1.00 28.19           C  
ATOM   1976  CG  GLU A 244       4.009 -10.332  78.230  1.00 41.46           C  
ATOM   1977  CD  GLU A 244       4.102  -8.886  78.771  1.00 62.14           C  
ATOM   1978  OE1 GLU A 244       3.200  -8.436  79.531  1.00 54.29           O  
ATOM   1979  OE2 GLU A 244       5.108  -8.213  78.451  1.00 54.37           O1-
ATOM   1980  N   ASN A 245       7.626 -13.276  78.379  1.00 27.52           N  
ATOM   1981  CA  ASN A 245       8.981 -13.835  78.185  1.00 27.20           C  
ATOM   1982  C   ASN A 245       8.987 -15.115  77.363  1.00 31.09           C  
ATOM   1983  O   ASN A 245       9.877 -15.294  76.555  1.00 30.23           O  
ATOM   1984  CB  ASN A 245       9.683 -14.117  79.516  1.00 28.59           C  
ATOM   1985  CG  ASN A 245      11.017 -14.860  79.331  1.00 55.03           C  
ATOM   1986  ND2 ASN A 245      11.896 -14.311  78.488  1.00 46.85           N  
ATOM   1987  OD1 ASN A 245      11.247 -15.919  79.932  1.00 49.00           O  
ATOM   1988  N   THR A 246       8.011 -16.001  77.575  1.00 28.53           N  
ATOM   1989  CA  THR A 246       7.922 -17.250  76.800  1.00 28.51           C  
ATOM   1990  C   THR A 246       7.578 -16.966  75.315  1.00 32.37           C  
ATOM   1991  O   THR A 246       8.086 -17.610  74.400  1.00 31.79           O  
ATOM   1992  CB  THR A 246       6.914 -18.244  77.458  1.00 35.89           C  
ATOM   1993  CG2 THR A 246       6.755 -19.503  76.647  1.00 32.23           C  
ATOM   1994  OG1 THR A 246       7.403 -18.608  78.761  1.00 37.11           O  
ATOM   1995  N   VAL A 247       6.741 -15.971  75.078  1.00 28.53           N  
ATOM   1996  CA  VAL A 247       6.449 -15.585  73.727  1.00 27.33           C  
ATOM   1997  C   VAL A 247       7.716 -14.975  73.088  1.00 31.72           C  
ATOM   1998  O   VAL A 247       8.001 -15.217  71.917  1.00 31.43           O  
ATOM   1999  CB  VAL A 247       5.315 -14.540  73.680  1.00 30.70           C  
ATOM   2000  CG1 VAL A 247       5.018 -14.164  72.227  1.00 29.72           C  
ATOM   2001  CG2 VAL A 247       4.049 -15.043  74.401  1.00 30.87           C  
ATOM   2002  N   HIS A 248       8.469 -14.174  73.838  1.00 28.29           N  
ATOM   2003  CA  HIS A 248       9.625 -13.512  73.252  1.00 27.85           C  
ATOM   2004  C   HIS A 248      10.611 -14.541  72.716  1.00 30.80           C  
ATOM   2005  O   HIS A 248      11.107 -14.397  71.596  1.00 29.69           O  
ATOM   2006  CB  HIS A 248      10.316 -12.570  74.239  1.00 29.20           C  
ATOM   2007  CG  HIS A 248      11.696 -12.153  73.819  1.00 32.71           C  
ATOM   2008  CD2 HIS A 248      12.922 -12.538  74.259  1.00 34.62           C  
ATOM   2009  ND1 HIS A 248      11.924 -11.212  72.836  1.00 34.36           N  
ATOM   2010  CE1 HIS A 248      13.228 -11.027  72.699  1.00 33.60           C  
ATOM   2011  NE2 HIS A 248      13.857 -11.825  73.547  1.00 34.17           N  
ATOM   2012  N   LYS A 249      10.845 -15.592  73.492  1.00 27.78           N  
ATOM   2013  CA  LYS A 249      11.823 -16.596  73.122  1.00 27.91           C  
ATOM   2014  C   LYS A 249      11.385 -17.495  71.939  1.00 32.73           C  
ATOM   2015  O   LYS A 249      12.225 -17.953  71.153  1.00 31.74           O  
ATOM   2016  CB  LYS A 249      12.300 -17.397  74.357  1.00 31.09           C  
ATOM   2017  CG  LYS A 249      11.234 -18.030  75.277  1.00 45.76           C  
ATOM   2018  CD  LYS A 249      11.900 -19.075  76.231  1.00 56.22           C  
ATOM   2019  CE  LYS A 249      10.940 -20.169  76.731  1.00 65.89           C  
ATOM   2020  NZ  LYS A 249      11.652 -21.482  76.862  1.00 72.18           N1+
ATOM   2021  N   TRP A 250      10.082 -17.705  71.775  1.00 30.24           N  
ATOM   2022  CA  TRP A 250       9.615 -18.551  70.692  1.00 30.10           C  
ATOM   2023  C   TRP A 250       9.573 -17.796  69.363  1.00 31.89           C  
ATOM   2024  O   TRP A 250       9.682 -18.420  68.295  1.00 30.58           O  
ATOM   2025  CB  TRP A 250       8.282 -19.207  71.047  1.00 29.98           C  
ATOM   2026  CG  TRP A 250       8.487 -20.399  71.932  1.00 32.43           C  
ATOM   2027  CD1 TRP A 250       8.520 -20.417  73.306  1.00 35.99           C  
ATOM   2028  CD2 TRP A 250       8.755 -21.743  71.509  1.00 32.75           C  
ATOM   2029  CE2 TRP A 250       8.911 -22.525  72.679  1.00 37.55           C  
ATOM   2030  CE3 TRP A 250       8.854 -22.368  70.256  1.00 33.95           C  
ATOM   2031  NE1 TRP A 250       8.768 -21.690  73.759  1.00 36.22           N  
ATOM   2032  CZ2 TRP A 250       9.159 -23.894  72.632  1.00 37.21           C  
ATOM   2033  CZ3 TRP A 250       9.111 -23.724  70.205  1.00 35.72           C  
ATOM   2034  CH2 TRP A 250       9.261 -24.475  71.385  1.00 36.98           C  
ATOM   2035  N   ILE A 251       9.433 -16.466  69.435  1.00 27.28           N  
ATOM   2036  CA  ILE A 251       9.592 -15.591  68.273  1.00 26.04           C  
ATOM   2037  C   ILE A 251      11.042 -15.625  67.748  1.00 28.78           C  
ATOM   2038  O   ILE A 251      11.255 -15.662  66.543  1.00 26.98           O  
ATOM   2039  CB  ILE A 251       9.193 -14.125  68.605  1.00 28.92           C  
ATOM   2040  CG1 ILE A 251       7.677 -14.012  68.646  1.00 29.25           C  
ATOM   2041  CG2 ILE A 251       9.750 -13.150  67.596  1.00 28.62           C  
ATOM   2042  CD1 ILE A 251       7.190 -12.643  68.988  1.00 35.43           C  
ATOM   2043  N   SER A 252      12.026 -15.621  68.649  1.00 25.80           N  
ATOM   2044  CA  SER A 252      13.414 -15.827  68.243  1.00 25.69           C  
ATOM   2045  C   SER A 252      13.610 -17.217  67.605  1.00 29.99           C  
ATOM   2046  O   SER A 252      14.272 -17.361  66.563  1.00 29.31           O  
ATOM   2047  CB  SER A 252      14.356 -15.648  69.431  1.00 30.24           C  
ATOM   2048  OG  SER A 252      14.566 -14.269  69.698  1.00 41.73           O  
ATOM   2049  N   ILE A 253      13.005 -18.236  68.216  1.00 26.86           N  
ATOM   2050  CA  ILE A 253      13.112 -19.600  67.701  1.00 26.67           C  
ATOM   2051  C   ILE A 253      12.591 -19.655  66.294  1.00 28.55           C  
ATOM   2052  O   ILE A 253      13.282 -20.127  65.400  1.00 28.52           O  
ATOM   2053  CB  ILE A 253      12.352 -20.600  68.574  1.00 30.77           C  
ATOM   2054  CG1 ILE A 253      13.309 -21.275  69.531  1.00 32.51           C  
ATOM   2055  CG2 ILE A 253      11.743 -21.718  67.773  1.00 31.82           C  
ATOM   2056  CD1 ILE A 253      14.042 -22.476  68.907  1.00 45.90           C  
ATOM   2057  N   THR A 254      11.378 -19.145  66.100  1.00 23.10           N  
ATOM   2058  CA  THR A 254      10.625 -19.344  64.861  1.00 21.39           C  
ATOM   2059  C   THR A 254      11.141 -18.492  63.701  1.00 24.30           C  
ATOM   2060  O   THR A 254      11.115 -18.905  62.538  1.00 24.80           O  
ATOM   2061  CB  THR A 254       9.158 -18.989  65.066  1.00 23.25           C  
ATOM   2062  CG2 THR A 254       8.485 -20.015  65.993  1.00 19.70           C  
ATOM   2063  OG1 THR A 254       9.089 -17.678  65.647  1.00 22.22           O  
ATOM   2064  N   GLU A 255      11.594 -17.300  64.014  1.00 19.32           N  
ATOM   2065  CA  GLU A 255      12.237 -16.475  63.033  1.00 18.96           C  
ATOM   2066  C   GLU A 255      13.494 -17.192  62.493  1.00 25.07           C  
ATOM   2067  O   GLU A 255      13.717 -17.278  61.270  1.00 25.50           O  
ATOM   2068  CB  GLU A 255      12.616 -15.162  63.668  1.00 20.07           C  
ATOM   2069  CG  GLU A 255      13.379 -14.284  62.734  1.00 28.92           C  
ATOM   2070  CD  GLU A 255      13.933 -13.075  63.414  1.00 38.27           C  
ATOM   2071  OE1 GLU A 255      13.851 -12.007  62.778  1.00 37.15           O  
ATOM   2072  OE2 GLU A 255      14.436 -13.190  64.556  1.00 22.28           O1-
ATOM   2073  N   ALA A 256      14.300 -17.696  63.421  1.00 21.59           N  
ATOM   2074  CA  ALA A 256      15.452 -18.500  63.095  1.00 21.57           C  
ATOM   2075  C   ALA A 256      15.102 -19.643  62.147  1.00 26.63           C  
ATOM   2076  O   ALA A 256      15.728 -19.796  61.102  1.00 26.41           O  
ATOM   2077  CB  ALA A 256      16.048 -19.048  64.349  1.00 22.69           C  
ATOM   2078  N   LEU A 257      14.106 -20.442  62.529  1.00 24.08           N  
ATOM   2079  CA  LEU A 257      13.617 -21.550  61.701  1.00 24.05           C  
ATOM   2080  C   LEU A 257      13.052 -21.092  60.341  1.00 27.24           C  
ATOM   2081  O   LEU A 257      13.135 -21.809  59.355  1.00 26.96           O  
ATOM   2082  CB  LEU A 257      12.533 -22.338  62.477  1.00 24.41           C  
ATOM   2083  CG  LEU A 257      12.982 -23.187  63.698  1.00 28.74           C  
ATOM   2084  CD1 LEU A 257      11.786 -23.721  64.518  1.00 28.96           C  
ATOM   2085  CD2 LEU A 257      13.854 -24.353  63.268  1.00 29.58           C  
ATOM   2086  N   ALA A 258      12.448 -19.900  60.326  1.00 23.51           N  
ATOM   2087  CA  ALA A 258      11.842 -19.299  59.157  1.00 22.59           C  
ATOM   2088  C   ALA A 258      12.893 -18.979  58.109  1.00 26.16           C  
ATOM   2089  O   ALA A 258      12.572 -18.885  56.928  1.00 25.34           O  
ATOM   2090  CB  ALA A 258      11.100 -18.030  59.567  1.00 23.33           C  
ATOM   2091  N   PHE A 259      14.148 -18.830  58.525  1.00 23.25           N  
ATOM   2092  CA  PHE A 259      15.211 -18.511  57.583  1.00 22.99           C  
ATOM   2093  C   PHE A 259      15.584 -19.674  56.697  1.00 27.80           C  
ATOM   2094  O   PHE A 259      16.315 -19.447  55.716  1.00 27.64           O  
ATOM   2095  CB  PHE A 259      16.489 -18.011  58.271  1.00 24.67           C  
ATOM   2096  CG  PHE A 259      16.337 -16.716  59.031  1.00 25.31           C  
ATOM   2097  CD1 PHE A 259      15.318 -15.829  58.763  1.00 27.34           C  
ATOM   2098  CD2 PHE A 259      17.245 -16.398  60.014  1.00 26.61           C  
ATOM   2099  CE1 PHE A 259      15.208 -14.676  59.463  1.00 27.88           C  
ATOM   2100  CE2 PHE A 259      17.138 -15.249  60.732  1.00 29.06           C  
ATOM   2101  CZ  PHE A 259      16.127 -14.377  60.453  1.00 27.24           C  
ATOM   2102  N   PHE A 260      15.097 -20.888  56.996  1.00 24.83           N  
ATOM   2103  CA  PHE A 260      15.170 -21.986  56.023  1.00 25.15           C  
ATOM   2104  C   PHE A 260      14.498 -21.604  54.692  1.00 27.81           C  
ATOM   2105  O   PHE A 260      14.731 -22.262  53.688  1.00 27.62           O  
ATOM   2106  CB  PHE A 260      14.557 -23.313  56.551  1.00 27.95           C  
ATOM   2107  CG  PHE A 260      15.473 -24.112  57.502  1.00 30.94           C  
ATOM   2108  CD1 PHE A 260      15.271 -24.094  58.889  1.00 34.34           C  
ATOM   2109  CD2 PHE A 260      16.517 -24.903  57.001  1.00 33.86           C  
ATOM   2110  CE1 PHE A 260      16.096 -24.844  59.761  1.00 35.80           C  
ATOM   2111  CE2 PHE A 260      17.353 -25.635  57.870  1.00 37.06           C  
ATOM   2112  CZ  PHE A 260      17.138 -25.604  59.255  1.00 35.26           C  
ATOM   2113  N   HIS A 261      13.666 -20.563  54.659  1.00 23.67           N  
ATOM   2114  CA  HIS A 261      13.096 -20.101  53.379  1.00 23.07           C  
ATOM   2115  C   HIS A 261      14.201 -19.915  52.342  1.00 29.26           C  
ATOM   2116  O   HIS A 261      13.976 -20.137  51.145  1.00 30.03           O  
ATOM   2117  CB  HIS A 261      12.226 -18.814  53.523  1.00 22.80           C  
ATOM   2118  CG  HIS A 261      12.994 -17.524  53.524  1.00 25.43           C  
ATOM   2119  CD2 HIS A 261      13.554 -16.819  52.513  1.00 26.39           C  
ATOM   2120  ND1 HIS A 261      13.237 -16.799  54.674  1.00 26.85           N  
ATOM   2121  CE1 HIS A 261      13.928 -15.713  54.376  1.00 25.78           C  
ATOM   2122  NE2 HIS A 261      14.127 -15.698  53.068  1.00 26.05           N  
ATOM   2123  N   CYS A 262      15.389 -19.539  52.810  1.00 26.16           N  
ATOM   2124  CA  CYS A 262      16.539 -19.310  51.952  1.00 26.49           C  
ATOM   2125  C   CYS A 262      17.091 -20.554  51.241  1.00 30.71           C  
ATOM   2126  O   CYS A 262      17.827 -20.430  50.257  1.00 30.89           O  
ATOM   2127  CB  CYS A 262      17.653 -18.661  52.762  1.00 27.33           C  
ATOM   2128  SG  CYS A 262      17.202 -17.045  53.552  1.00 31.53           S  
ATOM   2129  N   CYS A 263      16.746 -21.745  51.715  1.00 26.80           N  
ATOM   2130  CA  CYS A 263      17.292 -22.973  51.141  1.00 26.42           C  
ATOM   2131  C   CYS A 263      16.282 -23.725  50.316  1.00 29.20           C  
ATOM   2132  O   CYS A 263      16.627 -24.714  49.701  1.00 28.37           O  
ATOM   2133  CB  CYS A 263      17.805 -23.873  52.246  1.00 26.84           C  
ATOM   2134  SG  CYS A 263      18.748 -22.924  53.394  1.00 30.71           S  
ATOM   2135  N   LEU A 264      15.034 -23.268  50.315  1.00 25.93           N  
ATOM   2136  CA  LEU A 264      13.995 -23.900  49.507  1.00 25.94           C  
ATOM   2137  C   LEU A 264      14.362 -23.844  48.038  1.00 28.31           C  
ATOM   2138  O   LEU A 264      14.390 -24.862  47.376  1.00 27.30           O  
ATOM   2139  CB  LEU A 264      12.636 -23.210  49.721  1.00 26.23           C  
ATOM   2140  CG  LEU A 264      12.194 -23.241  51.184  1.00 31.61           C  
ATOM   2141  CD1 LEU A 264      11.034 -22.258  51.461  1.00 31.72           C  
ATOM   2142  CD2 LEU A 264      11.868 -24.699  51.615  1.00 34.43           C  
ATOM   2143  N   ASN A 265      14.635 -22.649  47.541  1.00 24.77           N  
ATOM   2144  CA  ASN A 265      14.881 -22.456  46.118  1.00 25.34           C  
ATOM   2145  C   ASN A 265      15.986 -23.430  45.646  1.00 29.74           C  
ATOM   2146  O   ASN A 265      15.747 -24.277  44.788  1.00 29.54           O  
ATOM   2147  CB  ASN A 265      15.159 -20.952  45.804  1.00 25.78           C  
ATOM   2148  CG  ASN A 265      15.560 -20.695  44.354  1.00 39.61           C  
ATOM   2149  ND2 ASN A 265      16.352 -19.651  44.127  1.00 29.09           N  
ATOM   2150  OD1 ASN A 265      15.158 -21.416  43.455  1.00 34.91           O  
ATOM   2151  N   PRO A 266      17.176 -23.355  46.248  1.00 26.62           N  
ATOM   2152  CA  PRO A 266      18.159 -24.392  45.885  1.00 26.67           C  
ATOM   2153  C   PRO A 266      17.681 -25.846  46.032  1.00 30.64           C  
ATOM   2154  O   PRO A 266      17.917 -26.658  45.129  1.00 31.17           O  
ATOM   2155  CB  PRO A 266      19.333 -24.106  46.823  1.00 28.05           C  
ATOM   2156  CG  PRO A 266      19.233 -22.637  47.091  1.00 32.21           C  
ATOM   2157  CD  PRO A 266      17.771 -22.287  47.071  1.00 27.56           C  
ATOM   2158  N   ILE A 267      17.025 -26.195  47.123  1.00 26.31           N  
ATOM   2159  CA  ILE A 267      16.653 -27.585  47.307  1.00 26.49           C  
ATOM   2160  C   ILE A 267      15.756 -28.073  46.192  1.00 32.86           C  
ATOM   2161  O   ILE A 267      15.919 -29.179  45.707  1.00 33.45           O  
ATOM   2162  CB  ILE A 267      15.956 -27.832  48.650  1.00 29.41           C  
ATOM   2163  CG1 ILE A 267      16.963 -27.791  49.790  1.00 29.63           C  
ATOM   2164  CG2 ILE A 267      15.294 -29.202  48.672  1.00 30.23           C  
ATOM   2165  CD1 ILE A 267      16.271 -27.850  51.138  1.00 37.25           C  
ATOM   2166  N   LEU A 268      14.806 -27.242  45.775  1.00 30.84           N  
ATOM   2167  CA  LEU A 268      13.868 -27.611  44.720  1.00 30.83           C  
ATOM   2168  C   LEU A 268      14.550 -27.976  43.405  1.00 34.76           C  
ATOM   2169  O   LEU A 268      13.992 -28.734  42.607  1.00 34.53           O  
ATOM   2170  CB  LEU A 268      12.810 -26.521  44.514  1.00 30.90           C  
ATOM   2171  CG  LEU A 268      11.627 -26.696  45.480  1.00 35.24           C  
ATOM   2172  CD1 LEU A 268      10.773 -25.450  45.573  1.00 34.82           C  
ATOM   2173  CD2 LEU A 268      10.773 -27.948  45.069  1.00 36.88           C  
ATOM   2174  N   TYR A 269      15.756 -27.455  43.190  1.00 30.97           N  
ATOM   2175  CA  TYR A 269      16.558 -27.828  42.017  1.00 30.45           C  
ATOM   2176  C   TYR A 269      17.412 -29.066  42.270  1.00 34.72           C  
ATOM   2177  O   TYR A 269      18.104 -29.511  41.362  1.00 35.04           O  
ATOM   2178  CB  TYR A 269      17.502 -26.703  41.597  1.00 30.63           C  
ATOM   2179  CG  TYR A 269      16.875 -25.564  40.845  1.00 30.48           C  
ATOM   2180  CD1 TYR A 269      16.172 -25.786  39.655  1.00 32.21           C  
ATOM   2181  CD2 TYR A 269      17.057 -24.242  41.285  1.00 30.32           C  
ATOM   2182  CE1 TYR A 269      15.631 -24.718  38.944  1.00 31.93           C  
ATOM   2183  CE2 TYR A 269      16.534 -23.194  40.602  1.00 31.09           C  
ATOM   2184  CZ  TYR A 269      15.808 -23.423  39.434  1.00 38.99           C  
ATOM   2185  OH  TYR A 269      15.282 -22.332  38.765  1.00 40.57           O  
TER    2186      TYR A 269 
HETATM 2187  C1  LG1 X   1      13.396  -8.178  63.233  1.00 20.00           C  
HETATM 2188  N1  LG1 X   1      15.117  -9.718  64.007  1.00 20.00           N  
HETATM 2189  S1  LG1 X   1      16.259 -11.019  66.209  1.00 20.00           S  
HETATM 2190  C2  LG1 X   1      14.847  -8.320  63.672  1.00 20.00           C  
HETATM 2191  N2  LG1 X   1      15.624  -8.580  65.807  1.00 20.00           N  
HETATM 2192  S2  LG1 X   1      17.939  -6.737  67.675  1.00 20.00           S  
HETATM 2193  C3  LG1 X   1      15.558  -9.768  65.271  1.00 20.00           C  
HETATM 2194  N3  LG1 X   1      18.566  -8.333  69.570  1.00 20.00           N  
HETATM 2195  C4  LG1 X   1      16.553  -9.875  67.490  1.00 20.00           C  
HETATM 2196  N4  LG1 X   1      20.188  -8.079  67.883  1.00 20.00           N  
HETATM 2197  C5  LG1 X   1      16.141  -8.590  67.062  1.00 20.00           C  
HETATM 2198  C6  LG1 X   1      15.097  -7.524  64.961  1.00 20.00           C  
HETATM 2199  C7  LG1 X   1      16.294  -7.339  67.892  1.00 20.00           C  
HETATM 2200  C8  LG1 X   1      18.991  -7.803  68.418  1.00 20.00           C  
HETATM 2201  C9  LG1 X   1      19.225  -9.271  70.467  1.00 20.00           C  
HETATM 2202  C10 LG1 X   1      20.198  -8.639  71.451  1.00 20.00           C  
HETATM 2203  C11 LG1 X   1      20.425  -9.595  72.621  1.00 20.00           C  
HETATM 2204  C12 LG1 X   1      20.899 -10.975  72.162  1.00 20.00           C  
HETATM 2205  C13 LG1 X   1      20.078 -11.549  70.997  1.00 20.00           C  
HETATM 2206  C14 LG1 X   1      19.801 -10.547  69.873  1.00 20.00           C  
HETATM 2207  C15 LG1 X   1      20.476  -8.404  66.485  1.00 20.00           C  
HETATM 2208  C16 LG1 X   1      19.305  -8.840  65.608  1.00 20.00           C  
HETATM 2209  C17 LG1 X   1      19.808  -9.369  64.265  1.00 20.00           C  
HETATM 2210  C18 LG1 X   1      20.719  -8.371  63.547  1.00 20.00           C  
HETATM 2211  C19 LG1 X   1      21.839  -7.858  64.446  1.00 20.00           C  
HETATM 2212  C20 LG1 X   1      21.304  -7.336  65.779  1.00 20.00           C  
HETATM 2213  C21 LG1 X   1      15.814  -7.857  62.585  1.00 20.00           C  
HETATM 2214  H1  LG1 X   1      12.899  -7.434  63.855  1.00 20.00           H  
HETATM 2215  H2  LG1 X   1      12.889  -9.137  63.339  1.00 20.00           H  
HETATM 2216  H3  LG1 X   1      13.360  -7.862  62.191  1.00 20.00           H  
HETATM 2217  H4  LG1 X   1      16.983 -10.112  68.462  1.00 20.00           H  
HETATM 2218  H5  LG1 X   1      15.824  -6.725  64.810  1.00 20.00           H  
HETATM 2219  H6  LG1 X   1      14.174  -7.104  65.364  1.00 20.00           H  
HETATM 2220  H7  LG1 X   1      16.120  -7.569  68.944  1.00 20.00           H  
HETATM 2221  H8  LG1 X   1      15.577  -6.586  67.563  1.00 20.00           H  
HETATM 2222  H9  LG1 X   1      17.709  -8.788  69.328  1.00 20.00           H  
HETATM 2223  H10 LG1 X   1      18.351  -9.614  71.022  1.00 20.00           H  
HETATM 2224  H11 LG1 X   1      21.146  -8.444  70.951  1.00 20.00           H  
HETATM 2225  H12 LG1 X   1      19.783  -7.701  71.822  1.00 20.00           H  
HETATM 2226  H13 LG1 X   1      21.179  -9.168  73.282  1.00 20.00           H  
HETATM 2227  H14 LG1 X   1      19.487  -9.710  73.165  1.00 20.00           H  
HETATM 2228  H15 LG1 X   1      21.939 -10.895  71.845  1.00 20.00           H  
HETATM 2229  H16 LG1 X   1      20.828 -11.663  73.005  1.00 20.00           H  
HETATM 2230  H17 LG1 X   1      20.624 -12.392  70.576  1.00 20.00           H  
HETATM 2231  H18 LG1 X   1      19.122 -11.895  71.391  1.00 20.00           H  
HETATM 2232  H19 LG1 X   1      19.087 -10.976  69.170  1.00 20.00           H  
HETATM 2233  H20 LG1 X   1      20.731 -10.318  69.352  1.00 20.00           H  
HETATM 2234  H21 LG1 X   1      21.072  -9.309  66.601  1.00 20.00           H  
HETATM 2235  H22 LG1 X   1      18.749  -9.627  66.117  1.00 20.00           H  
HETATM 2236  H23 LG1 X   1      18.650  -7.987  65.434  1.00 20.00           H  
HETATM 2237  H24 LG1 X   1      20.366 -10.289  64.438  1.00 20.00           H  
HETATM 2238  H25 LG1 X   1      18.949  -9.579  63.628  1.00 20.00           H  
HETATM 2239  H26 LG1 X   1      21.163  -8.862  62.681  1.00 20.00           H  
HETATM 2240  H27 LG1 X   1      20.118  -7.523  63.216  1.00 20.00           H  
HETATM 2241  H28 LG1 X   1      22.535  -8.673  64.641  1.00 20.00           H  
HETATM 2242  H29 LG1 X   1      22.359  -7.049  63.935  1.00 20.00           H  
HETATM 2243  H30 LG1 X   1      20.678  -6.462  65.595  1.00 20.00           H  
HETATM 2244  H31 LG1 X   1      22.142  -7.055  66.417  1.00 20.00           H  
HETATM 2245  H32 LG1 X   1      15.720  -8.506  61.714  1.00 20.00           H  
HETATM 2246  H33 LG1 X   1      16.835  -7.903  62.963  1.00 20.00           H  
HETATM 2247  H34 LG1 X   1      15.577  -6.832  62.301  1.00 20.00           H  
CONECT 2187 2190 2214 2215 2216
CONECT 2188 2190 2193
CONECT 2189 2193
CONECT 2189 2193
CONECT 2189 2193
CONECT 2189 2193
CONECT 2189 2195
CONECT 2189 2195
CONECT 2189 2195
CONECT 2189 2195
CONECT 2190 2187 2188 2198 2213
CONECT 2191 2193
CONECT 2191 2193
CONECT 2191 2193
CONECT 2191 2193
CONECT 2191 2197
CONECT 2191 2197
CONECT 2191 2197
CONECT 2191 2197
CONECT 2191 2198
CONECT 2192 2199 2200
CONECT 2193 2188
CONECT 2193 2189
CONECT 2193 2189
CONECT 2193 2189
CONECT 2193 2189
CONECT 2193 2191
CONECT 2193 2191
CONECT 2193 2191
CONECT 2193 2191
CONECT 2194 2200 2201 2222
CONECT 2195 2189
CONECT 2195 2189
CONECT 2195 2189
CONECT 2195 2189
CONECT 2195 2197
CONECT 2195 2197
CONECT 2195 2197
CONECT 2195 2197
CONECT 2195 2217
CONECT 2196 2200 2207
CONECT 2197 2191
CONECT 2197 2191
CONECT 2197 2191
CONECT 2197 2191
CONECT 2197 2195
CONECT 2197 2195
CONECT 2197 2195
CONECT 2197 2195
CONECT 2197 2199
CONECT 2198 2190 2191 2218 2219
CONECT 2199 2192 2197 2220 2221
CONECT 2200 2192 2194 2196
CONECT 2201 2194 2202 2206 2223
CONECT 2202 2201 2203 2224 2225
CONECT 2203 2202 2204 2226 2227
CONECT 2204 2203 2205 2228 2229
CONECT 2205 2204 2206 2230 2231
CONECT 2206 2201 2205 2232 2233
CONECT 2207 2196 2208 2212 2234
CONECT 2208 2207 2209 2235 2236
CONECT 2209 2208 2210 2237 2238
CONECT 2210 2209 2211 2239 2240
CONECT 2211 2210 2212 2241 2242
CONECT 2212 2207 2211 2243 2244
CONECT 2213 2190 2245 2246 2247
CONECT 2214 2187
CONECT 2215 2187
CONECT 2216 2187
CONECT 2217 2195
CONECT 2218 2198
CONECT 2219 2198
CONECT 2220 2199
CONECT 2221 2199
CONECT 2222 2194
CONECT 2223 2201
CONECT 2224 2202
CONECT 2225 2202
CONECT 2226 2203
CONECT 2227 2203
CONECT 2228 2204
CONECT 2229 2204
CONECT 2230 2205
CONECT 2231 2205
CONECT 2232 2206
CONECT 2233 2206
CONECT 2234 2207
CONECT 2235 2208
CONECT 2236 2208
CONECT 2237 2209
CONECT 2238 2209
CONECT 2239 2210
CONECT 2240 2210
CONECT 2241 2211
CONECT 2242 2211
CONECT 2243 2212
CONECT 2244 2212
CONECT 2245 2213
CONECT 2246 2213
CONECT 2247 2213
END
