# Supplementary material for: Assessment and Challenges of Ligand Docking into Comparative Models of G-Protein Coupled Receptors
Source: PLoS One. 2013 Jul 2;8(7):e67302. doi: 10.1371/journal.pone.0067302 (PMC3699586; doi:10.1371/journal.pone.0067302)
Supplement: File S2 — Files for protocol capture. The input files necessary to carry out the steps outlined in the protocol capture in File S1 as well as the output files relating to the results found in the manuscript are provided in this attachment. (ZIP) [file pone.0067302.s015.zip › FileS2_GPCR_model_dock/rosetta_inputs/3pblA_clean.pdb]

ATOM      1  N   TYR A   1      55.099   5.548  12.610  1.00125.43           N  
ATOM      2  CA  TYR A   1      53.662   5.439  12.800  1.00120.88           C  
ATOM      3  C   TYR A   1      53.031   6.816  12.777  1.00124.28           C  
ATOM      4  O   TYR A   1      52.312   7.181  13.689  1.00120.25           O  
ATOM      5  CB  TYR A   1      53.346   4.757  14.129  1.00117.82           C  
ATOM      6  CG  TYR A   1      53.991   3.395  14.379  1.00119.78           C  
ATOM      7  CD1 TYR A   1      53.487   2.244  13.805  1.00120.66           C  
ATOM      8  CD2 TYR A   1      55.065   3.264  15.237  1.00121.74           C  
ATOM      9  CE1 TYR A   1      54.052   1.028  14.049  1.00121.75           C  
ATOM     10  CE2 TYR A   1      55.628   2.050  15.487  1.00122.90           C  
ATOM     11  CZ  TYR A   1      55.119   0.938  14.892  1.00130.14           C  
ATOM     12  OH  TYR A   1      55.691  -0.277  15.145  1.00132.47           O  
ATOM     13  N   ALA A   2      53.306   7.581  11.730  1.00124.63           N  
ATOM     14  CA  ALA A   2      52.893   8.974  11.688  1.00125.34           C  
ATOM     15  C   ALA A   2      51.578   9.260  10.992  1.00127.42           C  
ATOM     16  O   ALA A   2      50.659   9.829  11.577  1.00124.56           O  
ATOM     17  CB  ALA A   2      53.955   9.796  11.017  1.00131.96           C  
ATOM     18  N   LEU A   3      51.501   8.888   9.729  1.00125.79           N  
ATOM     19  CA  LEU A   3      50.278   9.060   8.991  1.00124.96           C  
ATOM     20  C   LEU A   3      49.594   7.736   9.057  1.00123.43           C  
ATOM     21  O   LEU A   3      48.404   7.620   8.840  1.00120.96           O  
ATOM     22  CB  LEU A   3      50.568   9.420   7.554  1.00130.72           C  
ATOM     23  CG  LEU A   3      51.167  10.807   7.515  1.00139.59           C  
ATOM     24  CD1 LEU A   3      50.073  11.831   7.268  1.00140.42           C  
ATOM     25  CD2 LEU A   3      51.826  11.035   8.851  1.00139.61           C  
ATOM     26  N   SER A   4      50.358   6.715   9.375  1.00118.06           N  
ATOM     27  CA  SER A   4      49.724   5.392   9.445  1.00113.78           C  
ATOM     28  C   SER A   4      48.473   5.411  10.310  1.00111.60           C  
ATOM     29  O   SER A   4      47.417   4.939   9.889  1.00109.34           O  
ATOM     30  CB  SER A   4      50.700   4.350  10.004  1.00116.49           C  
ATOM     31  OG  SER A   4      51.809   4.170   9.138  1.00129.89           O  
ATOM     32  N   TYR A   5      48.604   5.959  11.518  1.00105.54           N  
ATOM     33  CA  TYR A   5      47.487   6.031  12.468  1.00100.79           C  
ATOM     34  C   TYR A   5      46.279   6.785  11.898  1.00104.27           C  
ATOM     35  O   TYR A   5      45.138   6.361  12.079  1.00101.09           O  
ATOM     36  CB  TYR A   5      47.930   6.649  13.810  1.00100.68           C  
ATOM     37  CG  TYR A   5      48.450   5.626  14.817  1.00 99.79           C  
ATOM     38  CD1 TYR A   5      49.816   5.359  14.929  1.00103.94           C  
ATOM     39  CD2 TYR A   5      47.570   4.922  15.654  1.00 96.22           C  
ATOM     40  CE1 TYR A   5      50.300   4.415  15.850  1.00102.70           C  
ATOM     41  CE2 TYR A   5      48.045   3.976  16.575  1.00 95.01           C  
ATOM     42  CZ  TYR A   5      49.411   3.732  16.666  1.00104.01           C  
ATOM     43  OH  TYR A   5      49.897   2.809  17.563  1.00102.57           O  
ATOM     44  N   CYS A   6      46.531   7.884  11.200  1.00104.01           N  
ATOM     45  CA  CYS A   6      45.456   8.657  10.584  1.00104.94           C  
ATOM     46  C   CYS A   6      44.710   7.840   9.530  1.00107.92           C  
ATOM     47  O   CYS A   6      43.491   7.946   9.411  1.00106.56           O  
ATOM     48  CB  CYS A   6      46.029   9.928   9.978  1.00110.28           C  
ATOM     49  SG  CYS A   6      47.241  10.662  11.081  1.00114.51           S  
ATOM     50  N   ALA A   7      45.448   7.025   8.776  1.00105.15           N  
ATOM     51  CA  ALA A   7      44.848   6.093   7.822  1.00104.67           C  
ATOM     52  C   ALA A   7      43.909   5.135   8.549  1.00102.54           C  
ATOM     53  O   ALA A   7      42.762   4.934   8.145  1.00101.38           O  
ATOM     54  CB  ALA A   7      45.932   5.312   7.090  1.00107.79           C  
ATOM     55  N   LEU A   8      44.408   4.555   9.634  1.00 95.29           N  
ATOM     56  CA  LEU A   8      43.624   3.633  10.439  1.00 90.25           C  
ATOM     57  C   LEU A   8      42.400   4.345  11.000  1.00 91.63           C  
ATOM     58  O   LEU A   8      41.299   3.810  10.951  1.00 89.53           O  
ATOM     59  CB  LEU A   8      44.473   3.061  11.575  1.00 87.92           C  
ATOM     60  CG  LEU A   8      43.939   1.787  12.219  1.00 88.93           C  
ATOM     61  CD1 LEU A   8      44.123   0.607  11.275  1.00 90.17           C  
ATOM     62  CD2 LEU A   8      44.638   1.532  13.545  1.00 89.61           C  
ATOM     63  N   ILE A   9      42.601   5.554  11.518  1.00 88.69           N  
ATOM     64  CA  ILE A   9      41.507   6.376  12.040  1.00 87.54           C  
ATOM     65  C   ILE A   9      40.320   6.419  11.088  1.00 92.59           C  
ATOM     66  O   ILE A   9      39.189   6.157  11.496  1.00 90.04           O  
ATOM     67  CB  ILE A   9      41.964   7.831  12.332  1.00 93.15           C  
ATOM     68  CG1 ILE A   9      42.582   7.924  13.732  1.00 91.04           C  
ATOM     69  CG2 ILE A   9      40.796   8.817  12.195  1.00 95.38           C  
ATOM     70  CD1 ILE A   9      43.223   9.271  14.043  1.00 99.98           C  
ATOM     71  N   LEU A  10      40.574   6.745   9.824  1.00 93.03           N  
ATOM     72  CA  LEU A  10      39.493   6.818   8.838  1.00 94.81           C  
ATOM     73  C   LEU A  10      38.949   5.421   8.522  1.00 95.91           C  
ATOM     74  O   LEU A  10      37.733   5.228   8.470  1.00 94.78           O  
ATOM     75  CB  LEU A  10      39.941   7.550   7.565  1.00100.31           C  
ATOM     76  CG  LEU A  10      40.536   8.950   7.784  1.00107.95           C  
ATOM     77  CD1 LEU A  10      40.601   9.728   6.466  1.00114.13           C  
ATOM     78  CD2 LEU A  10      39.759   9.744   8.838  1.00108.83           C  
ATOM     79  N   ALA A  11      39.842   4.447   8.349  1.00 91.06           N  
ATOM     80  CA  ALA A  11      39.435   3.060   8.092  1.00 88.58           C  
ATOM     81  C   ALA A  11      38.400   2.553   9.105  1.00 87.35           C  
ATOM     82  O   ALA A  11      37.460   1.843   8.746  1.00 86.23           O  
ATOM     83  CB  ALA A  11      40.656   2.150   8.090  1.00 88.88           C  
ATOM     84  N   ILE A  12      38.577   2.935  10.367  1.00 80.65           N  
ATOM     85  CA  ILE A  12      37.684   2.517  11.447  1.00 76.47           C  
ATOM     86  C   ILE A  12      36.330   3.235  11.418  1.00 79.81           C  
ATOM     87  O   ILE A  12      35.282   2.595  11.523  1.00 77.51           O  
ATOM     88  CB  ILE A  12      38.354   2.732  12.822  1.00 77.38           C  
ATOM     89  CG1 ILE A  12      39.509   1.737  12.992  1.00 76.67           C  
ATOM     90  CG2 ILE A  12      37.336   2.570  13.955  1.00 75.55           C  
ATOM     91  CD1 ILE A  12      40.327   1.946  14.249  1.00 81.40           C  
ATOM     92  N   VAL A  13      36.351   4.558  11.275  1.00 78.54           N  
ATOM     93  CA  VAL A  13      35.107   5.332  11.181  1.00 79.67           C  
ATOM     94  C   VAL A  13      34.357   4.994   9.887  1.00 85.98           C  
ATOM     95  O   VAL A  13      33.134   5.138   9.819  1.00 86.32           O  
ATOM     96  CB  VAL A  13      35.351   6.861  11.250  1.00 86.11           C  
ATOM     97  CG1 VAL A  13      34.024   7.618  11.257  1.00 87.71           C  
ATOM     98  CG2 VAL A  13      36.160   7.221  12.485  1.00 83.72           C  
ATOM     99  N   PHE A  14      35.091   4.542   8.871  1.00 83.90           N  
ATOM    100  CA  PHE A  14      34.504   4.125   7.599  1.00 86.17           C  
ATOM    101  C   PHE A  14      33.750   2.798   7.741  1.00 86.41           C  
ATOM    102  O   PHE A  14      32.527   2.759   7.596  1.00 86.56           O  
ATOM    103  CB  PHE A  14      35.601   4.020   6.528  1.00 90.89           C  
ATOM    104  CG  PHE A  14      35.086   3.752   5.137  1.00 96.02           C  
ATOM    105  CD1 PHE A  14      34.309   4.694   4.472  1.00103.16           C  
ATOM    106  CD2 PHE A  14      35.404   2.568   4.480  1.00 97.84           C  
ATOM    107  CE1 PHE A  14      33.841   4.452   3.188  1.00107.74           C  
ATOM    108  CE2 PHE A  14      34.942   2.323   3.194  1.00104.22           C  
ATOM    109  CZ  PHE A  14      34.159   3.267   2.549  1.00106.29           C  
ATOM    110  N   GLY A  15      34.475   1.722   8.043  1.00 79.30           N  
ATOM    111  CA  GLY A  15      33.892   0.383   8.074  1.00 76.47           C  
ATOM    112  C   GLY A  15      32.771   0.208   9.085  1.00 77.19           C  
ATOM    113  O   GLY A  15      31.677  -0.250   8.745  1.00 76.91           O  
ATOM    114  N   ASN A  16      33.051   0.577  10.333  1.00 71.44           N  
ATOM    115  CA  ASN A  16      32.089   0.427  11.434  1.00 68.72           C  
ATOM    116  C   ASN A  16      30.972   1.479  11.359  1.00 74.06           C  
ATOM    117  O   ASN A  16      29.907   1.311  11.951  1.00 72.45           O  
ATOM    118  CB  ASN A  16      32.795   0.491  12.802  1.00 66.47           C  
ATOM    119  CG  ASN A  16      33.827  -0.633  13.001  1.00 86.38           C  
ATOM    120  ND2 ASN A  16      34.932  -0.562  12.264  1.00 79.90           N  
ATOM    121  OD1 ASN A  16      33.632  -1.542  13.819  1.00 77.65           O  
ATOM    122  N   GLY A  17      31.234   2.567  10.636  1.00 73.35           N  
ATOM    123  CA  GLY A  17      30.202   3.538  10.287  1.00 76.05           C  
ATOM    124  C   GLY A  17      29.219   2.931   9.307  1.00 81.13           C  
ATOM    125  O   GLY A  17      28.029   3.245   9.344  1.00 82.55           O  
ATOM    126  N   LEU A  18      29.719   2.060   8.425  1.00 76.94           N  
ATOM    127  CA  LEU A  18      28.865   1.305   7.507  1.00 77.65           C  
ATOM    128  C   LEU A  18      28.116   0.215   8.250  1.00 77.49           C  
ATOM    129  O   LEU A  18      26.893   0.137   8.171  1.00 78.11           O  
ATOM    130  CB  LEU A  18      29.680   0.674   6.374  1.00 78.80           C  
ATOM    131  CG  LEU A  18      29.980   1.559   5.167  1.00 88.11           C  
ATOM    132  CD1 LEU A  18      30.944   0.848   4.234  1.00 89.02           C  
ATOM    133  CD2 LEU A  18      28.695   1.931   4.438  1.00 94.50           C  
ATOM    134  N   VAL A  19      28.852  -0.625   8.970  1.00 70.09           N  
ATOM    135  CA  VAL A  19      28.247  -1.717   9.741  1.00 66.78           C  
ATOM    136  C   VAL A  19      26.991  -1.251  10.479  1.00 70.51           C  
ATOM    137  O   VAL A  19      25.979  -1.942  10.479  1.00 69.82           O  
ATOM    138  CB  VAL A  19      29.251  -2.327  10.749  1.00 66.86           C  
ATOM    139  CG1 VAL A  19      28.532  -3.107  11.836  1.00 63.84           C  
ATOM    140  CG2 VAL A  19      30.259  -3.209  10.027  1.00 66.55           C  
ATOM    141  N   CYS A  20      27.059  -0.072  11.088  1.00 67.79           N  
ATOM    142  CA  CYS A  20      25.902   0.507  11.759  1.00 68.70           C  
ATOM    143  C   CYS A  20      24.830   0.924  10.763  1.00 76.47           C  
ATOM    144  O   CYS A  20      23.654   0.642  10.966  1.00 76.55           O  
ATOM    145  CB  CYS A  20      26.322   1.704  12.604  1.00 69.14           C  
ATOM    146  SG  CYS A  20      27.489   1.269  13.917  1.00 68.63           S  
ATOM    147  N   MET A  21      25.238   1.594   9.691  1.00 76.37           N  
ATOM    148  CA  MET A  21      24.306   2.008   8.639  1.00 81.02           C  
ATOM    149  C   MET A  21      23.518   0.820   8.062  1.00 84.62           C  
ATOM    150  O   MET A  21      22.317   0.933   7.806  1.00 87.05           O  
ATOM    151  CB  MET A  21      25.052   2.727   7.503  1.00 86.86           C  
ATOM    152  CG  MET A  21      25.510   4.154   7.817  1.00 92.56           C  
ATOM    153  SD  MET A  21      24.405   5.461   7.213  1.00103.45           S  
ATOM    154  CE  MET A  21      24.333   5.129   5.449  1.00104.41           C  
ATOM    155  N   ALA A  22      24.196  -0.309   7.864  1.00 78.00           N  
ATOM    156  CA  ALA A  22      23.577  -1.481   7.253  1.00 77.92           C  
ATOM    157  C   ALA A  22      22.434  -2.018   8.107  1.00 81.03           C  
ATOM    158  O   ALA A  22      21.319  -2.176   7.626  1.00 83.20           O  
ATOM    159  CB  ALA A  22      24.617  -2.562   7.021  1.00 75.88           C  
ATOM    160  N   VAL A  23      22.727  -2.277   9.378  1.00 74.46           N  
ATOM    161  CA  VAL A  23      21.761  -2.845  10.329  1.00 73.04           C  
ATOM    162  C   VAL A  23      20.550  -1.954  10.556  1.00 80.31           C  
ATOM    163  O   VAL A  23      19.409  -2.409  10.493  1.00 81.42           O  
ATOM    164  CB  VAL A  23      22.418  -3.093  11.709  1.00 72.76           C  
ATOM    165  CG1 VAL A  23      21.357  -3.235  12.798  1.00 72.27           C  
ATOM    166  CG2 VAL A  23      23.327  -4.314  11.654  1.00 69.54           C  
ATOM    167  N   LEU A  24      20.810  -0.685  10.835  1.00 78.60           N  
ATOM    168  CA  LEU A  24      19.745   0.273  11.117  1.00 82.17           C  
ATOM    169  C   LEU A  24      18.764   0.384   9.943  1.00 91.67           C  
ATOM    170  O   LEU A  24      17.557   0.505  10.159  1.00 94.10           O  
ATOM    171  CB  LEU A  24      20.339   1.642  11.496  1.00 83.00           C  
ATOM    172  CG  LEU A  24      21.098   1.626  12.841  1.00 83.56           C  
ATOM    173  CD1 LEU A  24      22.225   2.659  12.895  1.00 83.47           C  
ATOM    174  CD2 LEU A  24      20.140   1.797  14.024  1.00 86.42           C  
ATOM    175  N   LYS A  25      19.273   0.297   8.712  1.00 90.05           N  
ATOM    176  CA  LYS A  25      18.434   0.415   7.509  1.00 94.97           C  
ATOM    177  C   LYS A  25      17.868  -0.925   7.020  1.00 98.65           C  
ATOM    178  O   LYS A  25      16.664  -1.042   6.791  1.00101.49           O  
ATOM    179  CB  LYS A  25      19.205   1.107   6.373  1.00100.32           C  
ATOM    180  CG  LYS A  25      19.145   2.634   6.409  1.00118.07           C  
ATOM    181  CD  LYS A  25      17.804   3.148   5.891  1.00134.14           C  
ATOM    182  CE  LYS A  25      17.685   4.662   5.998  1.00149.49           C  
ATOM    183  NZ  LYS A  25      16.467   5.154   5.291  1.00165.61           N1+
ATOM    184  N   GLU A  26      18.732  -1.924   6.861  1.00 91.88           N  
ATOM    185  CA  GLU A  26      18.338  -3.217   6.288  1.00 91.68           C  
ATOM    186  C   GLU A  26      17.452  -4.055   7.230  1.00 94.08           C  
ATOM    187  O   GLU A  26      17.912  -4.501   8.291  1.00 89.57           O  
ATOM    188  CB  GLU A  26      19.588  -4.018   5.918  1.00 90.03           C  
ATOM    189  CG  GLU A  26      19.332  -5.179   4.978  1.00100.87           C  
ATOM    190  CD  GLU A  26      19.138  -4.735   3.551  1.00123.86           C  
ATOM    191  OE1 GLU A  26      19.939  -3.901   3.071  1.00119.76           O  
ATOM    192  OE2 GLU A  26      18.188  -5.224   2.908  1.00120.33           O1-
ATOM    193  N   ARG A  27      16.197  -4.275   6.826  1.00 94.18           N  
ATOM    194  CA  ARG A  27      15.229  -5.071   7.606  1.00 93.41           C  
ATOM    195  C   ARG A  27      15.784  -6.443   7.985  1.00 92.61           C  
ATOM    196  O   ARG A  27      15.716  -6.855   9.146  1.00 89.42           O  
ATOM    197  CB  ARG A  27      13.926  -5.262   6.815  1.00 99.39           C  
ATOM    198  CG  ARG A  27      12.821  -6.029   7.563  1.00112.09           C  
ATOM    199  CD  ARG A  27      11.581  -6.247   6.685  1.00129.41           C  
ATOM    200  NE  ARG A  27      11.609  -7.536   5.980  1.00140.16           N  
ATOM    201  CZ  ARG A  27      10.592  -8.405   5.898  1.00158.76           C  
ATOM    202  NH1 ARG A  27       9.403  -8.156   6.456  1.00149.48           N1+
ATOM    203  NH2 ARG A  27      10.759  -9.543   5.226  1.00145.87           N  
ATOM    204  N   ALA A  28      16.325  -7.142   6.991  1.00 88.56           N  
ATOM    205  CA  ALA A  28      16.855  -8.489   7.174  1.00 84.78           C  
ATOM    206  C   ALA A  28      17.925  -8.557   8.265  1.00 83.65           C  
ATOM    207  O   ALA A  28      17.928  -9.482   9.076  1.00 80.73           O  
ATOM    208  CB  ALA A  28      17.414  -9.004   5.860  1.00 86.63           C  
ATOM    209  N   LEU A  29      18.811  -7.565   8.295  1.00 79.35           N  
ATOM    210  CA  LEU A  29      19.948  -7.574   9.215  1.00 74.98           C  
ATOM    211  C   LEU A  29      19.603  -7.224  10.664  1.00 76.70           C  
ATOM    212  O   LEU A  29      20.483  -7.238  11.519  1.00 72.88           O  
ATOM    213  CB  LEU A  29      21.037  -6.621   8.715  1.00 75.27           C  
ATOM    214  CG  LEU A  29      21.783  -7.072   7.464  1.00 80.98           C  
ATOM    215  CD1 LEU A  29      22.716  -5.973   7.005  1.00 82.01           C  
ATOM    216  CD2 LEU A  29      22.555  -8.363   7.715  1.00 80.62           C  
ATOM    217  N   GLN A  30      18.337  -6.926  10.948  1.00 75.87           N  
ATOM    218  CA  GLN A  30      17.919  -6.523  12.300  1.00 75.01           C  
ATOM    219  C   GLN A  30      17.668  -7.710  13.259  1.00 76.71           C  
ATOM    220  O   GLN A  30      16.555  -7.878  13.771  1.00 78.18           O  
ATOM    221  CB  GLN A  30      16.671  -5.635  12.210  1.00 80.53           C  
ATOM    222  CG  GLN A  30      16.946  -4.265  11.623  1.00 96.05           C  
ATOM    223  CD  GLN A  30      15.679  -3.502  11.280  1.00120.20           C  
ATOM    224  NE2 GLN A  30      15.790  -2.564  10.342  1.00115.15           N  
ATOM    225  OE1 GLN A  30      14.613  -3.746  11.853  1.00117.15           O  
ATOM    226  N   THR A  31      18.702  -8.515  13.511  1.00 69.63           N  
ATOM    227  CA  THR A  31      18.597  -9.665  14.419  1.00 67.39           C  
ATOM    228  C   THR A  31      19.407  -9.417  15.690  1.00 68.55           C  
ATOM    229  O   THR A  31      20.279  -8.545  15.716  1.00 67.12           O  
ATOM    230  CB  THR A  31      19.081 -10.969  13.746  1.00 72.97           C  
ATOM    231  CG2 THR A  31      18.297 -11.237  12.465  1.00 74.97           C  
ATOM    232  OG1 THR A  31      20.477 -10.870  13.442  1.00 69.30           O  
ATOM    233  N   THR A  32      19.119 -10.187  16.739  1.00 64.17           N  
ATOM    234  CA  THR A  32      19.786 -10.018  18.040  1.00 61.78           C  
ATOM    235  C   THR A  32      21.313 -10.091  17.941  1.00 63.02           C  
ATOM    236  O   THR A  32      22.019  -9.305  18.578  1.00 61.56           O  
ATOM    237  CB  THR A  32      19.314 -11.073  19.075  1.00 69.31           C  
ATOM    238  CG2 THR A  32      20.225 -11.082  20.308  1.00 65.33           C  
ATOM    239  OG1 THR A  32      17.972 -10.783  19.483  1.00 71.33           O  
ATOM    240  N   THR A  33      21.820 -11.034  17.157  1.00 58.67           N  
ATOM    241  CA  THR A  33      23.254 -11.134  16.955  1.00 56.65           C  
ATOM    242  C   THR A  33      23.773  -9.808  16.435  1.00 61.39           C  
ATOM    243  O   THR A  33      24.657  -9.195  17.030  1.00 59.62           O  
ATOM    244  CB  THR A  33      23.602 -12.222  15.941  1.00 64.79           C  
ATOM    245  CG2 THR A  33      25.105 -12.249  15.660  1.00 60.83           C  
ATOM    246  OG1 THR A  33      23.186 -13.489  16.456  1.00 66.19           O  
ATOM    247  N   ASN A  34      23.196  -9.357  15.329  1.00 60.40           N  
ATOM    248  CA  ASN A  34      23.662  -8.144  14.685  1.00 61.21           C  
ATOM    249  C   ASN A  34      23.606  -6.939  15.624  1.00 65.35           C  
ATOM    250  O   ASN A  34      24.580  -6.198  15.741  1.00 64.12           O  
ATOM    251  CB  ASN A  34      22.887  -7.900  13.386  1.00 64.30           C  
ATOM    252  CG  ASN A  34      23.293  -8.862  12.265  1.00 85.28           C  
ATOM    253  ND2 ASN A  34      22.384  -9.079  11.319  1.00 80.48           N  
ATOM    254  OD1 ASN A  34      24.412  -9.392  12.248  1.00 76.78           O  
ATOM    255  N   TYR A  35      22.493  -6.768  16.328  1.00 63.39           N  
ATOM    256  CA  TYR A  35      22.370  -5.676  17.305  1.00 63.75           C  
ATOM    257  C   TYR A  35      23.544  -5.618  18.307  1.00 64.69           C  
ATOM    258  O   TYR A  35      23.954  -4.528  18.714  1.00 64.58           O  
ATOM    259  CB  TYR A  35      21.042  -5.767  18.060  1.00 66.94           C  
ATOM    260  CG  TYR A  35      19.820  -5.356  17.253  1.00 72.92           C  
ATOM    261  CD1 TYR A  35      19.730  -4.084  16.686  1.00 77.48           C  
ATOM    262  CD2 TYR A  35      18.738  -6.223  17.090  1.00 75.14           C  
ATOM    263  CE1 TYR A  35      18.604  -3.691  15.961  1.00 82.27           C  
ATOM    264  CE2 TYR A  35      17.607  -5.841  16.368  1.00 79.73           C  
ATOM    265  CZ  TYR A  35      17.548  -4.574  15.807  1.00 90.27           C  
ATOM    266  OH  TYR A  35      16.440  -4.182  15.089  1.00 96.13           O  
ATOM    267  N   LEU A  36      24.077  -6.778  18.700  1.00 58.67           N  
ATOM    268  CA  LEU A  36      25.289  -6.822  19.534  1.00 55.86           C  
ATOM    269  C   LEU A  36      26.506  -6.467  18.699  1.00 58.06           C  
ATOM    270  O   LEU A  36      27.459  -5.896  19.213  1.00 56.79           O  
ATOM    271  CB  LEU A  36      25.497  -8.197  20.202  1.00 54.53           C  
ATOM    272  CG  LEU A  36      24.605  -8.573  21.403  1.00 59.53           C  
ATOM    273  CD1 LEU A  36      24.943  -9.970  21.920  1.00 58.71           C  
ATOM    274  CD2 LEU A  36      24.711  -7.551  22.537  1.00 61.82           C  
ATOM    275  N   VAL A  37      26.476  -6.811  17.418  1.00 54.82           N  
ATOM    276  CA  VAL A  37      27.544  -6.417  16.501  1.00 54.67           C  
ATOM    277  C   VAL A  37      27.599  -4.891  16.359  1.00 59.54           C  
ATOM    278  O   VAL A  37      28.689  -4.315  16.265  1.00 58.77           O  
ATOM    279  CB  VAL A  37      27.386  -7.094  15.114  1.00 59.60           C  
ATOM    280  CG1 VAL A  37      28.352  -6.506  14.105  1.00 60.43           C  
ATOM    281  CG2 VAL A  37      27.584  -8.600  15.241  1.00 58.12           C  
ATOM    282  N   VAL A  38      26.431  -4.245  16.360  1.00 57.28           N  
ATOM    283  CA  VAL A  38      26.368  -2.783  16.353  1.00 58.31           C  
ATOM    284  C   VAL A  38      27.126  -2.211  17.541  1.00 60.41           C  
ATOM    285  O   VAL A  38      28.041  -1.406  17.364  1.00 60.57           O  
ATOM    286  CB  VAL A  38      24.921  -2.243  16.382  1.00 64.20           C  
ATOM    287  CG1 VAL A  38      24.882  -0.809  16.916  1.00 65.21           C  
ATOM    288  CG2 VAL A  38      24.306  -2.316  14.997  1.00 66.54           C  
ATOM    289  N   SER A  39      26.764  -2.634  18.749  1.00 54.77           N  
ATOM    290  CA  SER A  39      27.413  -2.086  19.943  1.00 52.95           C  
ATOM    291  C   SER A  39      28.922  -2.337  19.900  1.00 54.63           C  
ATOM    292  O   SER A  39      29.692  -1.480  20.310  1.00 54.19           O  
ATOM    293  CB  SER A  39      26.805  -2.641  21.239  1.00 55.29           C  
ATOM    294  OG  SER A  39      27.650  -3.604  21.845  1.00 61.08           O  
ATOM    295  N   LEU A  40      29.336  -3.492  19.387  1.00 50.01           N  
ATOM    296  CA  LEU A  40      30.762  -3.783  19.213  1.00 48.97           C  
ATOM    297  C   LEU A  40      31.370  -2.845  18.182  1.00 54.57           C  
ATOM    298  O   LEU A  40      32.525  -2.433  18.317  1.00 53.84           O  
ATOM    299  CB  LEU A  40      30.992  -5.238  18.779  1.00 48.27           C  
ATOM    300  CG  LEU A  40      32.440  -5.657  18.462  1.00 52.62           C  
ATOM    301  CD1 LEU A  40      33.333  -5.447  19.671  1.00 51.81           C  
ATOM    302  CD2 LEU A  40      32.511  -7.098  17.999  1.00 54.70           C  
ATOM    303  N   ALA A  41      30.598  -2.530  17.145  1.00 53.09           N  
ATOM    304  CA  ALA A  41      31.004  -1.536  16.158  1.00 55.06           C  
ATOM    305  C   ALA A  41      31.089  -0.133  16.775  1.00 59.62           C  
ATOM    306  O   ALA A  41      31.935   0.665  16.382  1.00 60.08           O  
ATOM    307  CB  ALA A  41      30.044  -1.543  14.981  1.00 58.04           C  
ATOM    308  N   VAL A  42      30.214   0.158  17.737  1.00 56.02           N  
ATOM    309  CA  VAL A  42      30.248   1.440  18.457  1.00 56.71           C  
ATOM    310  C   VAL A  42      31.494   1.557  19.346  1.00 58.83           C  
ATOM    311  O   VAL A  42      32.048   2.641  19.489  1.00 59.37           O  
ATOM    312  CB  VAL A  42      28.967   1.663  19.314  1.00 60.96           C  
ATOM    313  CG1 VAL A  42      29.034   2.994  20.062  1.00 61.98           C  
ATOM    314  CG2 VAL A  42      27.709   1.601  18.441  1.00 62.87           C  
ATOM    315  N   ALA A  43      31.940   0.445  19.927  1.00 53.51           N  
ATOM    316  CA  ALA A  43      33.178   0.423  20.726  1.00 52.35           C  
ATOM    317  C   ALA A  43      34.387   0.848  19.899  1.00 58.00           C  
ATOM    318  O   ALA A  43      35.356   1.397  20.420  1.00 57.61           O  
ATOM    319  CB  ALA A  43      33.422  -0.968  21.313  1.00 51.10           C  
ATOM    320  N   ASP A  44      34.318   0.583  18.605  1.00 56.31           N  
ATOM    321  CA  ASP A  44      35.407   0.874  17.700  1.00 57.73           C  
ATOM    322  C   ASP A  44      35.256   2.291  17.133  1.00 63.65           C  
ATOM    323  O   ASP A  44      36.248   2.979  16.900  1.00 64.50           O  
ATOM    324  CB  ASP A  44      35.437  -0.194  16.597  1.00 60.09           C  
ATOM    325  CG  ASP A  44      35.479  -1.626  17.164  1.00 69.27           C  
ATOM    326  OD1 ASP A  44      36.132  -1.820  18.220  1.00 68.52           O  
ATOM    327  OD2 ASP A  44      34.854  -2.540  16.562  1.00 74.65           O1-
ATOM    328  N   LEU A  45      34.022   2.738  16.927  1.00 60.99           N  
ATOM    329  CA  LEU A  45      33.786   4.109  16.479  1.00 63.59           C  
ATOM    330  C   LEU A  45      34.247   5.107  17.540  1.00 67.05           C  
ATOM    331  O   LEU A  45      34.914   6.084  17.218  1.00 69.01           O  
ATOM    332  CB  LEU A  45      32.310   4.345  16.128  1.00 65.24           C  
ATOM    333  CG  LEU A  45      31.849   3.859  14.748  1.00 71.64           C  
ATOM    334  CD1 LEU A  45      30.335   3.680  14.696  1.00 72.48           C  
ATOM    335  CD2 LEU A  45      32.316   4.817  13.660  1.00 77.62           C  
ATOM    336  N   LEU A  46      33.914   4.864  18.803  1.00 60.81           N  
ATOM    337  CA  LEU A  46      34.382   5.755  19.871  1.00 60.32           C  
ATOM    338  C   LEU A  46      35.910   5.752  19.960  1.00 63.95           C  
ATOM    339  O   LEU A  46      36.520   6.821  19.960  1.00 65.52           O  
ATOM    340  CB  LEU A  46      33.759   5.403  21.231  1.00 58.23           C  
ATOM    341  CG  LEU A  46      32.276   5.754  21.421  1.00 63.70           C  
ATOM    342  CD1 LEU A  46      31.807   5.302  22.790  1.00 62.23           C  
ATOM    343  CD2 LEU A  46      32.005   7.234  21.235  1.00 68.73           C  
ATOM    344  N   VAL A  47      36.524   4.567  20.010  1.00 58.59           N  
ATOM    345  CA  VAL A  47      37.994   4.456  20.022  1.00 58.50           C  
ATOM    346  C   VAL A  47      38.657   5.331  18.960  1.00 65.62           C  
ATOM    347  O   VAL A  47      39.649   6.002  19.245  1.00 66.87           O  
ATOM    348  CB  VAL A  47      38.481   3.002  19.824  1.00 60.78           C  
ATOM    349  CG1 VAL A  47      39.800   2.961  19.054  1.00 62.09           C  
ATOM    350  CG2 VAL A  47      38.625   2.310  21.162  1.00 58.39           C  
ATOM    351  N   ALA A  48      38.104   5.337  17.749  1.00 63.39           N  
ATOM    352  CA  ALA A  48      38.685   6.104  16.640  1.00 66.42           C  
ATOM    353  C   ALA A  48      38.483   7.617  16.760  1.00 72.54           C  
ATOM    354  O   ALA A  48      39.242   8.378  16.165  1.00 74.59           O  
ATOM    355  CB  ALA A  48      38.133   5.608  15.310  1.00 68.44           C  
ATOM    356  N   THR A  49      37.470   8.043  17.521  1.00 68.61           N  
ATOM    357  CA  THR A  49      37.101   9.466  17.626  1.00 71.10           C  
ATOM    358  C   THR A  49      37.369  10.119  18.997  1.00 74.61           C  
ATOM    359  O   THR A  49      37.371  11.348  19.098  1.00 76.89           O  
ATOM    360  CB  THR A  49      35.603   9.696  17.274  1.00 77.63           C  
ATOM    361  CG2 THR A  49      35.225   8.990  15.973  1.00 76.03           C  
ATOM    362  OG1 THR A  49      34.771   9.224  18.342  1.00 73.62           O  
ATOM    363  N   LEU A  50      37.573   9.320  20.045  1.00 68.03           N  
ATOM    364  CA  LEU A  50      37.826   9.870  21.389  1.00 67.27           C  
ATOM    365  C   LEU A  50      39.139   9.414  22.043  1.00 69.36           C  
ATOM    366  O   LEU A  50      39.563  10.004  23.041  1.00 68.91           O  
ATOM    367  CB  LEU A  50      36.657   9.548  22.330  1.00 65.73           C  
ATOM    368  CG  LEU A  50      35.232   9.870  21.855  1.00 72.09           C  
ATOM    369  CD1 LEU A  50      34.274   9.805  23.047  1.00 71.32           C  
ATOM    370  CD2 LEU A  50      35.130  11.227  21.153  1.00 78.52           C  
ATOM    371  N   VAL A  51      39.781   8.383  21.494  1.00 64.68           N  
ATOM    372  CA  VAL A  51      41.020   7.859  22.066  1.00 63.38           C  
ATOM    373  C   VAL A  51      42.211   7.987  21.116  1.00 69.72           C  
ATOM    374  O   VAL A  51      43.288   8.429  21.513  1.00 70.48           O  
ATOM    375  CB  VAL A  51      40.854   6.386  22.489  1.00 64.10           C  
ATOM    376  CG1 VAL A  51      42.214   5.721  22.697  1.00 63.67           C  
ATOM    377  CG2 VAL A  51      40.004   6.291  23.756  1.00 62.11           C  
ATOM    378  N   MET A  52      42.025   7.613  19.860  1.00 67.33           N  
ATOM    379  CA  MET A  52      43.140   7.569  18.924  1.00 69.51           C  
ATOM    380  C   MET A  52      43.692   8.933  18.498  1.00 78.05           C  
ATOM    381  O   MET A  52      44.854   9.018  18.093  1.00 79.93           O  
ATOM    382  CB  MET A  52      42.758   6.746  17.705  1.00 71.94           C  
ATOM    383  CG  MET A  52      42.572   5.287  18.047  1.00 72.53           C  
ATOM    384  SD  MET A  52      42.161   4.309  16.612  1.00 77.25           S  
ATOM    385  CE  MET A  52      43.709   4.433  15.696  1.00 77.39           C  
ATOM    386  N   PRO A  53      42.876  10.004  18.579  1.00 76.22           N  
ATOM    387  CA  PRO A  53      43.462  11.323  18.321  1.00 79.77           C  
ATOM    388  C   PRO A  53      44.581  11.650  19.311  1.00 83.76           C  
ATOM    389  O   PRO A  53      45.608  12.229  18.937  1.00 86.45           O  
ATOM    390  CB  PRO A  53      42.280  12.281  18.516  1.00 82.37           C  
ATOM    391  CG  PRO A  53      41.076  11.454  18.263  1.00 84.54           C  
ATOM    392  CD  PRO A  53      41.415  10.085  18.769  1.00 76.52           C  
ATOM    393  N   TRP A  54      44.373  11.265  20.563  1.00 77.09           N  
ATOM    394  CA  TRP A  54      45.360  11.479  21.601  1.00 76.80           C  
ATOM    395  C   TRP A  54      46.552  10.534  21.393  1.00 79.24           C  
ATOM    396  O   TRP A  54      47.700  10.927  21.585  1.00 80.85           O  
ATOM    397  CB  TRP A  54      44.720  11.292  22.979  1.00 73.13           C  
ATOM    398  CG  TRP A  54      43.498  12.190  23.252  1.00 74.81           C  
ATOM    399  CD1 TRP A  54      42.262  11.790  23.709  1.00 75.61           C  
ATOM    400  CD2 TRP A  54      43.413  13.615  23.082  1.00 78.02           C  
ATOM    401  CE2 TRP A  54      42.104  14.005  23.457  1.00 81.72           C  
ATOM    402  CE3 TRP A  54      44.315  14.599  22.656  1.00 82.85           C  
ATOM    403  NE1 TRP A  54      41.424  12.875  23.832  1.00 76.93           N  
ATOM    404  CZ2 TRP A  54      41.679  15.336  23.415  1.00 84.18           C  
ATOM    405  CZ3 TRP A  54      43.887  15.923  22.613  1.00 87.35           C  
ATOM    406  CH2 TRP A  54      42.581  16.278  22.990  1.00 87.61           C  
ATOM    407  N   VAL A  55      46.286   9.302  20.965  1.00 73.07           N  
ATOM    408  CA  VAL A  55      47.356   8.366  20.603  1.00 72.95           C  
ATOM    409  C   VAL A  55      48.213   8.927  19.467  1.00 80.05           C  
ATOM    410  O   VAL A  55      49.416   8.684  19.416  1.00 81.01           O  
ATOM    411  CB  VAL A  55      46.799   6.980  20.184  1.00 74.26           C  
ATOM    412  CG1 VAL A  55      47.918   6.064  19.685  1.00 75.28           C  
ATOM    413  CG2 VAL A  55      46.060   6.333  21.339  1.00 70.48           C  
ATOM    414  N   VAL A  56      47.591   9.677  18.565  1.00 78.56           N  
ATOM    415  CA  VAL A  56      48.322  10.312  17.470  1.00 82.85           C  
ATOM    416  C   VAL A  56      49.104  11.549  17.948  1.00 89.95           C  
ATOM    417  O   VAL A  56      50.122  11.913  17.346  1.00 93.46           O  
ATOM    418  CB  VAL A  56      47.389  10.705  16.296  1.00 88.26           C  
ATOM    419  CG1 VAL A  56      48.203  11.200  15.101  1.00 92.74           C  
ATOM    420  CG2 VAL A  56      46.522   9.526  15.879  1.00 85.36           C  
ATOM    421  N   TYR A  57      48.635  12.193  19.019  1.00 84.97           N  
ATOM    422  CA  TYR A  57      49.365  13.323  19.608  1.00 87.08           C  
ATOM    423  C   TYR A  57      50.617  12.848  20.353  1.00 90.27           C  
ATOM    424  O   TYR A  57      51.695  13.401  20.157  1.00 93.36           O  
ATOM    425  CB  TYR A  57      48.459  14.146  20.532  1.00 87.22           C  
ATOM    426  CG  TYR A  57      49.209  15.029  21.510  1.00 90.82           C  
ATOM    427  CD1 TYR A  57      49.785  16.225  21.102  1.00 97.08           C  
ATOM    428  CD2 TYR A  57      49.340  14.661  22.851  1.00 89.15           C  
ATOM    429  CE1 TYR A  57      50.474  17.031  22.003  1.00 99.51           C  
ATOM    430  CE2 TYR A  57      50.026  15.462  23.759  1.00 91.59           C  
ATOM    431  CZ  TYR A  57      50.590  16.641  23.329  1.00102.70           C  
ATOM    432  OH  TYR A  57      51.269  17.430  24.228  1.00105.77           O  
ATOM    433  N   LEU A  58      50.474  11.821  21.193  1.00 83.09           N  
ATOM    434  CA  LEU A  58      51.618  11.252  21.923  1.00 83.08           C  
ATOM    435  C   LEU A  58      52.634  10.591  20.996  1.00 88.97           C  
ATOM    436  O   LEU A  58      53.769  10.351  21.395  1.00 90.36           O  
ATOM    437  CB  LEU A  58      51.164  10.226  22.975  1.00 79.27           C  
ATOM    438  CG  LEU A  58      50.649  10.735  24.327  1.00 82.33           C  
ATOM    439  CD1 LEU A  58      50.389   9.568  25.271  1.00 79.28           C  
ATOM    440  CD2 LEU A  58      51.624  11.707  24.965  1.00 87.96           C  
ATOM    441  N   GLU A  59      52.219  10.276  19.775  1.00 85.49           N  
ATOM    442  CA  GLU A  59      53.132   9.763  18.759  1.00 88.10           C  
ATOM    443  C   GLU A  59      53.978  10.871  18.125  1.00 96.47           C  
ATOM    444  O   GLU A  59      55.160  10.658  17.848  1.00 99.07           O  
ATOM    445  CB  GLU A  59      52.357   9.001  17.678  1.00 88.48           C  
ATOM    446  CG  GLU A  59      52.123   7.528  18.009  1.00 96.12           C  
ATOM    447  CD  GLU A  59      53.329   6.636  17.702  1.00121.94           C  
ATOM    448  OE1 GLU A  59      54.344   7.129  17.148  1.00117.55           O  
ATOM    449  OE2 GLU A  59      53.253   5.423  18.011  1.00116.27           O1-
ATOM    450  N   VAL A  60      53.383  12.044  17.891  1.00 94.01           N  
ATOM    451  CA  VAL A  60      54.110  13.184  17.293  1.00 98.93           C  
ATOM    452  C   VAL A  60      55.232  13.676  18.220  1.00104.14           C  
ATOM    453  O   VAL A  60      56.361  13.905  17.774  1.00107.99           O  
ATOM    454  CB  VAL A  60      53.162  14.364  16.958  1.00103.91           C  
ATOM    455  CG1 VAL A  60      53.954  15.572  16.466  1.00109.27           C  
ATOM    456  CG2 VAL A  60      52.131  13.940  15.921  1.00102.83           C  
ATOM    457  N   THR A  61      54.901  13.841  19.500  1.00 97.42           N  
ATOM    458  CA  THR A  61      55.899  14.026  20.555  1.00 98.15           C  
ATOM    459  C   THR A  61      56.531  12.660  20.847  1.00101.38           C  
ATOM    460  O   THR A  61      55.981  11.628  20.472  1.00 98.41           O  
ATOM    461  CB  THR A  61      55.266  14.595  21.854  1.00100.76           C  
ATOM    462  CG2 THR A  61      54.446  15.843  21.567  1.00 99.75           C  
ATOM    463  OG1 THR A  61      54.420  13.610  22.455  1.00 94.59           O  
ATOM    464  N   GLY A  62      57.675  12.640  21.524  1.00100.47           N  
ATOM    465  CA  GLY A  62      58.343  11.375  21.850  1.00 99.93           C  
ATOM    466  C   GLY A  62      57.758  10.639  23.050  1.00 99.57           C  
ATOM    467  O   GLY A  62      58.458   9.858  23.697  1.00 99.76           O  
ATOM    468  N   GLY A  63      56.476  10.862  23.335  1.00 92.09           N  
ATOM    469  CA  GLY A  63      55.827  10.317  24.528  1.00 87.89           C  
ATOM    470  C   GLY A  63      55.678  11.345  25.636  1.00 91.43           C  
ATOM    471  O   GLY A  63      55.702  10.998  26.819  1.00 89.52           O  
ATOM    472  N   VAL A  64      55.511  12.609  25.252  1.00 89.69           N  
ATOM    473  CA  VAL A  64      55.387  13.714  26.198  1.00 89.89           C  
ATOM    474  C   VAL A  64      53.972  14.295  26.152  1.00 91.02           C  
ATOM    475  O   VAL A  64      53.437  14.570  25.079  1.00 91.17           O  
ATOM    476  CB  VAL A  64      56.408  14.816  25.883  1.00 98.65           C  
ATOM    477  CG1 VAL A  64      56.293  15.955  26.885  1.00 99.34           C  
ATOM    478  CG2 VAL A  64      57.814  14.238  25.887  1.00101.18           C  
ATOM    479  N   TRP A  65      53.383  14.491  27.329  1.00 85.20           N  
ATOM    480  CA  TRP A  65      51.986  14.887  27.464  1.00 82.73           C  
ATOM    481  C   TRP A  65      51.889  16.265  28.110  1.00 88.16           C  
ATOM    482  O   TRP A  65      52.140  16.417  29.306  1.00 87.57           O  
ATOM    483  CB  TRP A  65      51.251  13.856  28.314  1.00 77.62           C  
ATOM    484  CG  TRP A  65      49.839  14.203  28.616  1.00 76.61           C  
ATOM    485  CD1 TRP A  65      49.380  14.847  29.722  1.00 79.48           C  
ATOM    486  CD2 TRP A  65      48.687  13.910  27.811  1.00 74.75           C  
ATOM    487  CE2 TRP A  65      47.564  14.411  28.496  1.00 77.73           C  
ATOM    488  CE3 TRP A  65      48.497  13.270  26.579  1.00 75.43           C  
ATOM    489  NE1 TRP A  65      48.017  14.982  29.658  1.00 77.38           N  
ATOM    490  CZ2 TRP A  65      46.261  14.297  27.991  1.00 75.56           C  
ATOM    491  CZ3 TRP A  65      47.202  13.161  26.075  1.00 75.30           C  
ATOM    492  CH2 TRP A  65      46.104  13.672  26.782  1.00 75.10           C  
ATOM    493  N   ASN A  66      51.509  17.259  27.311  1.00 86.64           N  
ATOM    494  CA  ASN A  66      51.448  18.650  27.762  1.00 89.11           C  
ATOM    495  C   ASN A  66      50.071  19.091  28.261  1.00 90.95           C  
ATOM    496  O   ASN A  66      49.928  20.209  28.756  1.00 92.93           O  
ATOM    497  CB  ASN A  66      51.895  19.578  26.630  1.00 94.60           C  
ATOM    498  CG  ASN A  66      53.289  19.254  26.130  1.00118.51           C  
ATOM    499  ND2 ASN A  66      53.409  18.986  24.832  1.00112.58           N  
ATOM    500  OD1 ASN A  66      54.249  19.241  26.903  1.00111.39           O  
ATOM    501  N   PHE A  67      49.068  18.224  28.140  1.00 83.47           N  
ATOM    502  CA  PHE A  67      47.698  18.557  28.554  1.00 81.82           C  
ATOM    503  C   PHE A  67      47.419  18.195  30.014  1.00 83.26           C  
ATOM    504  O   PHE A  67      48.173  17.451  30.646  1.00 81.60           O  
ATOM    505  CB  PHE A  67      46.674  17.866  27.646  1.00 81.38           C  
ATOM    506  CG  PHE A  67      46.671  18.376  26.225  1.00 85.13           C  
ATOM    507  CD1 PHE A  67      45.829  19.415  25.847  1.00 90.22           C  
ATOM    508  CD2 PHE A  67      47.500  17.806  25.263  1.00 87.35           C  
ATOM    509  CE1 PHE A  67      45.820  19.880  24.542  1.00 93.73           C  
ATOM    510  CE2 PHE A  67      47.495  18.271  23.953  1.00 92.67           C  
ATOM    511  CZ  PHE A  67      46.654  19.307  23.595  1.00 93.06           C  
ATOM    512  N   SER A  68      46.317  18.729  30.533  1.00 79.73           N  
ATOM    513  CA  SER A  68      45.918  18.538  31.927  1.00 78.49           C  
ATOM    514  C   SER A  68      45.912  17.075  32.327  1.00 79.62           C  
ATOM    515  O   SER A  68      45.535  16.219  31.530  1.00 77.19           O  
ATOM    516  CB  SER A  68      44.513  19.110  32.157  1.00 82.53           C  
ATOM    517  OG  SER A  68      43.981  18.695  33.409  1.00 90.49           O  
ATOM    518  N   ARG A  69      46.300  16.795  33.571  1.00 76.26           N  
ATOM    519  CA  ARG A  69      46.240  15.428  34.098  1.00 73.36           C  
ATOM    520  C   ARG A  69      44.812  14.875  34.065  1.00 75.16           C  
ATOM    521  O   ARG A  69      44.610  13.674  33.883  1.00 72.33           O  
ATOM    522  CB  ARG A  69      46.804  15.363  35.522  1.00 74.15           C  
ATOM    523  CG  ARG A  69      48.320  15.535  35.619  1.00 84.55           C  
ATOM    524  CD  ARG A  69      49.105  14.508  34.792  1.00 92.78           C  
ATOM    525  NE  ARG A  69      48.724  13.124  35.083  1.00 97.79           N  
ATOM    526  CZ  ARG A  69      49.209  12.053  34.449  1.00110.25           C  
ATOM    527  NH1 ARG A  69      50.107  12.185  33.474  1.00 95.72           N1+
ATOM    528  NH2 ARG A  69      48.793  10.833  34.790  1.00 96.91           N  
ATOM    529  N   ILE A  70      43.832  15.762  34.222  1.00 73.24           N  
ATOM    530  CA  ILE A  70      42.418  15.398  34.114  1.00 71.82           C  
ATOM    531  C   ILE A  70      42.106  14.930  32.688  1.00 74.97           C  
ATOM    532  O   ILE A  70      41.327  13.994  32.494  1.00 72.18           O  
ATOM    533  CB  ILE A  70      41.484  16.588  34.505  1.00 77.32           C  
ATOM    534  CG1 ILE A  70      41.675  16.982  35.981  1.00 79.23           C  
ATOM    535  CG2 ILE A  70      40.025  16.243  34.250  1.00 76.89           C  
ATOM    536  CD1 ILE A  70      42.785  18.019  36.237  1.00 89.07           C  
ATOM    537  N   CYS A  71      42.723  15.578  31.699  1.00 73.89           N  
ATOM    538  CA  CYS A  71      42.548  15.197  30.292  1.00 73.47           C  
ATOM    539  C   CYS A  71      43.287  13.902  29.936  1.00 73.58           C  
ATOM    540  O   CYS A  71      42.936  13.236  28.970  1.00 71.86           O  
ATOM    541  CB  CYS A  71      42.996  16.335  29.365  1.00 77.49           C  
ATOM    542  SG  CYS A  71      42.610  16.048  27.608  1.00 82.00           S  
ATOM    543  N   CYS A  72      44.314  13.559  30.709  1.00 68.92           N  
ATOM    544  CA  CYS A  72      44.996  12.276  30.557  1.00 66.55           C  
ATOM    545  C   CYS A  72      44.158  11.131  31.127  1.00 66.23           C  
ATOM    546  O   CYS A  72      44.077  10.057  30.529  1.00 63.82           O  
ATOM    547  CB  CYS A  72      46.357  12.308  31.250  1.00 68.23           C  
ATOM    548  SG  CYS A  72      47.159  10.693  31.385  1.00 70.57           S  
ATOM    549  N   ASP A  73      43.542  11.367  32.285  1.00 61.72           N  
ATOM    550  CA  ASP A  73      42.701  10.363  32.942  1.00 59.06           C  
ATOM    551  C   ASP A  73      41.554   9.943  32.032  1.00 60.66           C  
ATOM    552  O   ASP A  73      41.393   8.756  31.756  1.00 58.42           O  
ATOM    553  CB  ASP A  73      42.138  10.898  34.263  1.00 61.83           C  
ATOM    554  CG  ASP A  73      43.228  11.283  35.263  1.00 74.86           C  
ATOM    555  OD1 ASP A  73      44.295  10.631  35.282  1.00 75.65           O  
ATOM    556  OD2 ASP A  73      43.018  12.245  36.037  1.00 82.99           O1-
ATOM    557  N   VAL A  74      40.772  10.926  31.572  1.00 57.84           N  
ATOM    558  CA  VAL A  74      39.701  10.712  30.582  1.00 56.69           C  
ATOM    559  C   VAL A  74      40.204   9.867  29.422  1.00 59.18           C  
ATOM    560  O   VAL A  74      39.618   8.830  29.102  1.00 56.61           O  
ATOM    561  CB  VAL A  74      39.165  12.057  29.999  1.00 62.84           C  
ATOM    562  CG1 VAL A  74      38.516  11.855  28.628  1.00 62.51           C  
ATOM    563  CG2 VAL A  74      38.183  12.706  30.954  1.00 63.83           C  
ATOM    564  N   PHE A  75      41.300  10.315  28.811  1.00 57.10           N  
ATOM    565  CA  PHE A  75      41.917   9.605  27.688  1.00 56.23           C  
ATOM    566  C   PHE A  75      42.247   8.153  28.011  1.00 56.20           C  
ATOM    567  O   PHE A  75      41.922   7.263  27.236  1.00 54.17           O  
ATOM    568  CB  PHE A  75      43.182  10.324  27.215  1.00 60.57           C  
ATOM    569  CG  PHE A  75      44.187   9.416  26.561  1.00 62.08           C  
ATOM    570  CD1 PHE A  75      44.034   9.030  25.245  1.00 65.37           C  
ATOM    571  CD2 PHE A  75      45.288   8.945  27.268  1.00 64.42           C  
ATOM    572  CE1 PHE A  75      44.965   8.189  24.633  1.00 66.51           C  
ATOM    573  CE2 PHE A  75      46.224   8.103  26.665  1.00 67.43           C  
ATOM    574  CZ  PHE A  75      46.059   7.725  25.346  1.00 65.64           C  
ATOM    575  N   VAL A  76      42.892   7.906  29.145  1.00 51.92           N  
ATOM    576  CA  VAL A  76      43.253   6.533  29.489  1.00 49.77           C  
ATOM    577  C   VAL A  76      42.023   5.698  29.877  1.00 51.32           C  
ATOM    578  O   VAL A  76      41.943   4.542  29.475  1.00 49.92           O  
ATOM    579  CB  VAL A  76      44.357   6.440  30.581  1.00 54.16           C  
ATOM    580  CG1 VAL A  76      44.725   5.003  30.840  1.00 52.81           C  
ATOM    581  CG2 VAL A  76      45.592   7.176  30.150  1.00 56.13           C  
ATOM    582  N   THR A  77      41.061   6.251  30.616  1.00 47.47           N  
ATOM    583  CA  THR A  77      39.907   5.427  31.009  1.00 45.85           C  
ATOM    584  C   THR A  77      39.124   4.999  29.767  1.00 48.54           C  
ATOM    585  O   THR A  77      38.827   3.820  29.584  1.00 46.47           O  
ATOM    586  CB  THR A  77      38.932   6.097  32.012  1.00 56.06           C  
ATOM    587  CG2 THR A  77      39.668   6.903  33.068  1.00 56.25           C  
ATOM    588  OG1 THR A  77      38.006   6.934  31.313  1.00 57.71           O  
ATOM    589  N   LEU A  78      38.799   5.959  28.908  1.00 46.02           N  
ATOM    590  CA  LEU A  78      38.114   5.641  27.654  1.00 45.32           C  
ATOM    591  C   LEU A  78      38.817   4.490  26.924  1.00 48.83           C  
ATOM    592  O   LEU A  78      38.180   3.497  26.574  1.00 47.67           O  
ATOM    593  CB  LEU A  78      37.989   6.878  26.756  1.00 47.20           C  
ATOM    594  CG  LEU A  78      36.676   7.660  26.877  1.00 52.81           C  
ATOM    595  CD1 LEU A  78      36.264   7.906  28.331  1.00 52.87           C  
ATOM    596  CD2 LEU A  78      36.779   8.976  26.102  1.00 58.05           C  
ATOM    597  N   ASP A  79      40.127   4.601  26.732  1.00 46.29           N  
ATOM    598  CA  ASP A  79      40.898   3.522  26.113  1.00 45.82           C  
ATOM    599  C   ASP A  79      40.668   2.156  26.797  1.00 48.66           C  
ATOM    600  O   ASP A  79      40.521   1.131  26.120  1.00 47.75           O  
ATOM    601  CB  ASP A  79      42.388   3.866  26.104  1.00 49.16           C  
ATOM    602  CG  ASP A  79      43.191   2.962  25.184  1.00 61.99           C  
ATOM    603  OD1 ASP A  79      42.734   2.657  24.056  1.00 63.06           O  
ATOM    604  OD2 ASP A  79      44.296   2.556  25.590  1.00 68.74           O1-
ATOM    605  N   VAL A  80      40.615   2.139  28.125  1.00 45.04           N  
ATOM    606  CA  VAL A  80      40.300   0.908  28.854  1.00 44.01           C  
ATOM    607  C   VAL A  80      38.832   0.488  28.646  1.00 48.58           C  
ATOM    608  O   VAL A  80      38.521  -0.695  28.459  1.00 46.59           O  
ATOM    609  CB  VAL A  80      40.565   1.056  30.369  1.00 47.76           C  
ATOM    610  CG1 VAL A  80      40.249  -0.240  31.100  1.00 46.75           C  
ATOM    611  CG2 VAL A  80      41.995   1.461  30.623  1.00 48.90           C  
ATOM    612  N   MET A  81      37.937   1.469  28.668  1.00 47.50           N  
ATOM    613  CA  MET A  81      36.509   1.201  28.624  1.00 47.68           C  
ATOM    614  C   MET A  81      36.087   0.593  27.308  1.00 52.66           C  
ATOM    615  O   MET A  81      35.344  -0.383  27.296  1.00 51.83           O  
ATOM    616  CB  MET A  81      35.724   2.484  28.863  1.00 51.45           C  
ATOM    617  CG  MET A  81      34.245   2.264  29.145  1.00 55.69           C  
ATOM    618  SD  MET A  81      33.260   3.754  28.885  1.00 62.42           S  
ATOM    619  CE  MET A  81      34.333   4.996  29.611  1.00 60.29           C  
ATOM    620  N   MET A  82      36.547   1.165  26.202  1.00 50.60           N  
ATOM    621  CA  MET A  82      36.195   0.624  24.899  1.00 50.58           C  
ATOM    622  C   MET A  82      36.746  -0.792  24.797  1.00 53.59           C  
ATOM    623  O   MET A  82      36.003  -1.720  24.504  1.00 53.09           O  
ATOM    624  CB  MET A  82      36.708   1.496  23.756  1.00 54.63           C  
ATOM    625  CG  MET A  82      36.191   2.957  23.768  1.00 60.31           C  
ATOM    626  SD  MET A  82      34.392   3.237  23.962  1.00 65.37           S  
ATOM    627  CE  MET A  82      34.209   3.364  25.740  1.00 61.52           C  
ATOM    628  N   CYS A  83      38.026  -0.989  25.090  1.00 50.13           N  
ATOM    629  CA  CYS A  83      38.598  -2.326  24.982  1.00 49.24           C  
ATOM    630  C   CYS A  83      37.891  -3.327  25.888  1.00 51.46           C  
ATOM    631  O   CYS A  83      37.711  -4.480  25.508  1.00 51.00           O  
ATOM    632  CB  CYS A  83      40.085  -2.320  25.286  1.00 50.53           C  
ATOM    633  SG  CYS A  83      40.859  -3.875  24.835  1.00 54.76           S  
ATOM    634  N   THR A  84      37.489  -2.888  27.080  1.00 47.28           N  
ATOM    635  CA  THR A  84      36.657  -3.717  27.969  1.00 46.30           C  
ATOM    636  C   THR A  84      35.293  -4.018  27.343  1.00 49.42           C  
ATOM    637  O   THR A  84      34.821  -5.159  27.377  1.00 48.42           O  
ATOM    638  CB  THR A  84      36.417  -3.038  29.338  1.00 53.85           C  
ATOM    639  CG2 THR A  84      35.265  -3.711  30.083  1.00 51.86           C  
ATOM    640  OG1 THR A  84      37.605  -3.122  30.135  1.00 53.45           O  
ATOM    641  N   ALA A  85      34.666  -2.991  26.775  1.00 46.00           N  
ATOM    642  CA  ALA A  85      33.387  -3.162  26.088  1.00 45.56           C  
ATOM    643  C   ALA A  85      33.504  -4.176  24.945  1.00 48.83           C  
ATOM    644  O   ALA A  85      32.597  -4.991  24.751  1.00 48.62           O  
ATOM    645  CB  ALA A  85      32.852  -1.816  25.568  1.00 47.22           C  
ATOM    646  N   SER A  86      34.621  -4.140  24.213  1.00 44.65           N  
ATOM    647  CA  SER A  86      34.804  -5.003  23.046  1.00 44.26           C  
ATOM    648  C   SER A  86      34.808  -6.458  23.458  1.00 47.00           C  
ATOM    649  O   SER A  86      33.932  -7.223  23.073  1.00 46.13           O  
ATOM    650  CB  SER A  86      36.106  -4.675  22.297  1.00 48.50           C  
ATOM    651  OG  SER A  86      35.977  -3.527  21.462  1.00 58.78           O  
ATOM    652  N   ILE A  87      35.795  -6.835  24.254  1.00 43.45           N  
ATOM    653  CA  ILE A  87      35.960  -8.225  24.637  1.00 43.06           C  
ATOM    654  C   ILE A  87      34.686  -8.781  25.259  1.00 45.35           C  
ATOM    655  O   ILE A  87      34.347  -9.939  25.021  1.00 45.02           O  
ATOM    656  CB  ILE A  87      37.123  -8.393  25.631  1.00 46.99           C  
ATOM    657  CG1 ILE A  87      37.427  -9.882  25.890  1.00 48.17           C  
ATOM    658  CG2 ILE A  87      36.812  -7.653  26.957  1.00 47.80           C  
ATOM    659  CD1 ILE A  87      37.959 -10.646  24.691  1.00 55.97           C  
ATOM    660  N   TRP A  88      33.986  -7.961  26.047  1.00 40.95           N  
ATOM    661  CA  TRP A  88      32.776  -8.418  26.745  1.00 40.39           C  
ATOM    662  C   TRP A  88      31.584  -8.587  25.806  1.00 43.57           C  
ATOM    663  O   TRP A  88      30.913  -9.612  25.880  1.00 43.79           O  
ATOM    664  CB  TRP A  88      32.438  -7.529  27.956  1.00 39.48           C  
ATOM    665  CG  TRP A  88      33.247  -7.926  29.168  1.00 40.80           C  
ATOM    666  CD1 TRP A  88      34.324  -7.280  29.687  1.00 43.77           C  
ATOM    667  CD2 TRP A  88      33.065  -9.102  29.967  1.00 41.33           C  
ATOM    668  CE2 TRP A  88      34.062  -9.090  30.960  1.00 45.75           C  
ATOM    669  CE3 TRP A  88      32.151 -10.161  29.942  1.00 42.96           C  
ATOM    670  NE1 TRP A  88      34.813  -7.962  30.770  1.00 43.94           N  
ATOM    671  CZ2 TRP A  88      34.175 -10.096  31.921  1.00 46.27           C  
ATOM    672  CZ3 TRP A  88      32.259 -11.157  30.898  1.00 45.50           C  
ATOM    673  CH2 TRP A  88      33.267 -11.116  31.874  1.00 46.93           C  
ATOM    674  N   ASN A  89      31.324  -7.608  24.931  1.00 39.36           N  
ATOM    675  CA  ASN A  89      30.384  -7.804  23.810  1.00 38.99           C  
ATOM    676  C   ASN A  89      30.692  -9.105  23.113  1.00 41.52           C  
ATOM    677  O   ASN A  89      29.817  -9.950  22.935  1.00 41.74           O  
ATOM    678  CB  ASN A  89      30.522  -6.715  22.744  1.00 40.04           C  
ATOM    679  CG  ASN A  89      29.683  -5.512  23.018  1.00 62.16           C  
ATOM    680  ND2 ASN A  89      30.241  -4.335  22.751  1.00 53.57           N  
ATOM    681  OD1 ASN A  89      28.533  -5.622  23.437  1.00 56.74           O  
ATOM    682  N   LEU A  90      31.954  -9.251  22.723  1.00 37.09           N  
ATOM    683  CA  LEU A  90      32.408 -10.435  22.018  1.00 37.01           C  
ATOM    684  C   LEU A  90      31.998 -11.695  22.753  1.00 40.86           C  
ATOM    685  O   LEU A  90      31.589 -12.660  22.129  1.00 41.71           O  
ATOM    686  CB  LEU A  90      33.921 -10.408  21.847  1.00 37.25           C  
ATOM    687  CG  LEU A  90      34.394 -10.573  20.411  1.00 42.77           C  
ATOM    688  CD1 LEU A  90      33.424  -9.924  19.444  1.00 43.31           C  
ATOM    689  CD2 LEU A  90      35.780  -9.965  20.262  1.00 45.64           C  
ATOM    690  N   CYS A  91      32.099 -11.668  24.076  1.00 36.27           N  
ATOM    691  CA  CYS A  91      31.626 -12.760  24.918  1.00 36.13           C  
ATOM    692  C   CYS A  91      30.100 -12.864  24.931  1.00 40.54           C  
ATOM    693  O   CYS A  91      29.560 -13.972  24.935  1.00 41.25           O  
ATOM    694  CB  CYS A  91      32.155 -12.588  26.346  1.00 36.37           C  
ATOM    695  SG  CYS A  91      31.280 -13.524  27.624  1.00 41.14           S  
ATOM    696  N   ALA A  92      29.406 -11.725  24.956  1.00 36.87           N  
ATOM    697  CA  ALA A  92      27.936 -11.718  24.908  1.00 37.54           C  
ATOM    698  C   ALA A  92      27.439 -12.433  23.669  1.00 41.51           C  
ATOM    699  O   ALA A  92      26.525 -13.241  23.741  1.00 42.13           O  
ATOM    700  CB  ALA A  92      27.401 -10.302  24.933  1.00 38.65           C  
ATOM    701  N   ILE A  93      28.054 -12.115  22.537  1.00 37.69           N  
ATOM    702  CA  ILE A  93      27.808 -12.812  21.278  1.00 37.97           C  
ATOM    703  C   ILE A  93      28.099 -14.306  21.363  1.00 41.11           C  
ATOM    704  O   ILE A  93      27.320 -15.103  20.867  1.00 41.65           O  
ATOM    705  CB  ILE A  93      28.672 -12.215  20.147  1.00 41.15           C  
ATOM    706  CG1 ILE A  93      28.024 -10.927  19.626  1.00 42.38           C  
ATOM    707  CG2 ILE A  93      28.882 -13.228  19.017  1.00 42.33           C  
ATOM    708  CD1 ILE A  93      29.007 -10.006  18.941  1.00 50.41           C  
ATOM    709  N   SER A  94      29.221 -14.683  21.973  1.00 36.60           N  
ATOM    710  CA  SER A  94      29.587 -16.096  22.115  1.00 36.80           C  
ATOM    711  C   SER A  94      28.472 -16.888  22.737  1.00 41.10           C  
ATOM    712  O   SER A  94      28.120 -17.949  22.240  1.00 41.89           O  
ATOM    713  CB  SER A  94      30.796 -16.263  23.007  1.00 40.40           C  
ATOM    714  OG  SER A  94      31.846 -15.452  22.554  1.00 50.25           O  
ATOM    715  N   ILE A  95      27.935 -16.373  23.838  1.00 37.08           N  
ATOM    716  CA  ILE A  95      26.819 -17.013  24.528  1.00 37.76           C  
ATOM    717  C   ILE A  95      25.591 -17.029  23.628  1.00 41.63           C  
ATOM    718  O   ILE A  95      24.862 -18.023  23.563  1.00 42.75           O  
ATOM    719  CB  ILE A  95      26.492 -16.288  25.848  1.00 41.06           C  
ATOM    720  CG1 ILE A  95      27.661 -16.433  26.827  1.00 41.34           C  
ATOM    721  CG2 ILE A  95      25.227 -16.841  26.469  1.00 43.57           C  
ATOM    722  CD1 ILE A  95      27.462 -15.682  28.108  1.00 48.68           C  
ATOM    723  N   ASP A  96      25.373 -15.925  22.922  1.00 36.81           N  
ATOM    724  CA  ASP A  96      24.253 -15.822  21.986  1.00 37.06           C  
ATOM    725  C   ASP A  96      24.279 -16.951  20.964  1.00 40.19           C  
ATOM    726  O   ASP A  96      23.248 -17.547  20.686  1.00 41.51           O  
ATOM    727  CB  ASP A  96      24.257 -14.455  21.297  1.00 38.30           C  
ATOM    728  CG  ASP A  96      23.227 -14.348  20.195  1.00 46.73           C  
ATOM    729  OD1 ASP A  96      22.040 -14.098  20.513  1.00 48.72           O  
ATOM    730  OD2 ASP A  96      23.619 -14.485  19.015  1.00 50.09           O1-
ATOM    731  N   ARG A  97      25.450 -17.264  20.426  1.00 35.10           N  
ATOM    732  CA  ARG A  97      25.569 -18.383  19.490  1.00 35.65           C  
ATOM    733  C   ARG A  97      25.371 -19.713  20.210  1.00 40.29           C  
ATOM    734  O   ARG A  97      24.609 -20.554  19.755  1.00 41.40           O  
ATOM    735  CB  ARG A  97      26.913 -18.375  18.754  1.00 35.42           C  
ATOM    736  CG  ARG A  97      27.293 -17.054  18.063  1.00 45.64           C  
ATOM    737  CD  ARG A  97      26.091 -16.249  17.574  1.00 55.90           C  
ATOM    738  NE  ARG A  97      25.240 -17.017  16.665  1.00 65.37           N  
ATOM    739  CZ  ARG A  97      23.962 -16.737  16.390  1.00 81.16           C  
ATOM    740  NH1 ARG A  97      23.346 -15.707  16.957  1.00 70.43           N1+
ATOM    741  NH2 ARG A  97      23.280 -17.503  15.547  1.00 68.79           N  
ATOM    742  N   TYR A  98      26.039 -19.894  21.341  1.00 35.67           N  
ATOM    743  CA  TYR A  98      25.848 -21.086  22.170  1.00 36.26           C  
ATOM    744  C   TYR A  98      24.379 -21.442  22.330  1.00 42.10           C  
ATOM    745  O   TYR A  98      24.026 -22.610  22.252  1.00 43.22           O  
ATOM    746  CB  TYR A  98      26.500 -20.878  23.538  1.00 36.38           C  
ATOM    747  CG  TYR A  98      26.207 -21.928  24.585  1.00 39.11           C  
ATOM    748  CD1 TYR A  98      26.888 -23.139  24.599  1.00 42.23           C  
ATOM    749  CD2 TYR A  98      25.282 -21.689  25.593  1.00 40.67           C  
ATOM    750  CE1 TYR A  98      26.631 -24.102  25.579  1.00 44.75           C  
ATOM    751  CE2 TYR A  98      25.023 -22.645  26.576  1.00 43.69           C  
ATOM    752  CZ  TYR A  98      25.702 -23.844  26.559  1.00 51.19           C  
ATOM    753  OH  TYR A  98      25.444 -24.780  27.523  1.00 53.27           O  
ATOM    754  N   THR A  99      23.517 -20.449  22.532  1.00 39.30           N  
ATOM    755  CA  THR A  99      22.084 -20.743  22.657  1.00 41.42           C  
ATOM    756  C   THR A  99      21.443 -21.055  21.307  1.00 45.78           C  
ATOM    757  O   THR A  99      20.616 -21.957  21.209  1.00 46.90           O  
ATOM    758  CB  THR A  99      21.287 -19.628  23.365  1.00 53.45           C  
ATOM    759  CG2 THR A  99      21.953 -19.240  24.678  1.00 51.98           C  
ATOM    760  OG1 THR A  99      21.180 -18.484  22.513  1.00 54.54           O  
ATOM    761  N   ALA A 100      21.826 -20.329  20.265  1.00 41.22           N  
ATOM    762  CA  ALA A 100      21.332 -20.633  18.922  1.00 41.88           C  
ATOM    763  C   ALA A 100      21.772 -22.017  18.425  1.00 45.71           C  
ATOM    764  O   ALA A 100      21.157 -22.560  17.521  1.00 46.43           O  
ATOM    765  CB  ALA A 100      21.760 -19.556  17.940  1.00 41.65           C  
ATOM    766  N   VAL A 101      22.826 -22.579  19.015  1.00 41.66           N  
ATOM    767  CA  VAL A 101      23.337 -23.899  18.632  1.00 42.26           C  
ATOM    768  C   VAL A 101      22.783 -25.026  19.494  1.00 48.57           C  
ATOM    769  O   VAL A 101      22.351 -26.053  18.969  1.00 50.40           O  
ATOM    770  CB  VAL A 101      24.858 -23.949  18.730  1.00 44.46           C  
ATOM    771  CG1 VAL A 101      25.339 -25.398  18.809  1.00 45.70           C  
ATOM    772  CG2 VAL A 101      25.478 -23.215  17.552  1.00 43.20           C  
ATOM    773  N   VAL A 102      22.815 -24.838  20.811  1.00 45.32           N  
ATOM    774  CA  VAL A 102      22.289 -25.831  21.751  1.00 47.57           C  
ATOM    775  C   VAL A 102      20.762 -25.925  21.688  1.00 54.78           C  
ATOM    776  O   VAL A 102      20.211 -27.022  21.688  1.00 56.38           O  
ATOM    777  CB  VAL A 102      22.719 -25.532  23.206  1.00 50.98           C  
ATOM    778  CG1 VAL A 102      22.111 -26.542  24.176  1.00 53.55           C  
ATOM    779  CG2 VAL A 102      24.227 -25.552  23.322  1.00 49.65           C  
ATOM    780  N   MET A 103      20.087 -24.778  21.632  1.00 52.12           N  
ATOM    781  CA  MET A 103      18.625 -24.720  21.658  1.00 54.52           C  
ATOM    782  C   MET A 103      18.092 -23.982  20.433  1.00 58.36           C  
ATOM    783  O   MET A 103      17.511 -22.907  20.565  1.00 57.96           O  
ATOM    784  CB  MET A 103      18.162 -24.027  22.941  1.00 57.65           C  
ATOM    785  CG  MET A 103      18.169 -24.942  24.159  1.00 64.00           C  
ATOM    786  SD  MET A 103      17.300 -24.242  25.594  1.00 70.77           S  
ATOM    787  CE  MET A 103      16.296 -25.668  26.097  1.00 71.85           C  
ATOM    788  N   PRO A 104      18.256 -24.579  19.236  1.00 55.26           N  
ATOM    789  CA  PRO A 104      18.050 -23.859  17.980  1.00 54.82           C  
ATOM    790  C   PRO A 104      16.595 -23.587  17.623  1.00 61.99           C  
ATOM    791  O   PRO A 104      16.311 -22.547  17.023  1.00 61.42           O  
ATOM    792  CB  PRO A 104      18.673 -24.784  16.929  1.00 56.66           C  
ATOM    793  CG  PRO A 104      18.947 -26.086  17.618  1.00 61.92           C  
ATOM    794  CD  PRO A 104      18.428 -26.021  19.006  1.00 58.09           C  
ATOM    795  N   VAL A 105      15.699 -24.515  17.971  1.00 61.37           N  
ATOM    796  CA  VAL A 105      14.273 -24.389  17.661  1.00 64.08           C  
ATOM    797  C   VAL A 105      13.617 -23.339  18.544  1.00 69.90           C  
ATOM    798  O   VAL A 105      12.678 -22.667  18.125  1.00 71.54           O  
ATOM    799  CB  VAL A 105      13.527 -25.711  17.869  1.00 70.53           C  
ATOM    800  CG1 VAL A 105      12.064 -25.540  17.522  1.00 73.57           C  
ATOM    801  CG2 VAL A 105      14.141 -26.822  17.030  1.00 70.31           C  
ATOM    802  N   HIS A 106      14.120 -23.215  19.770  1.00 66.24           N  
ATOM    803  CA  HIS A 106      13.669 -22.196  20.719  1.00 67.17           C  
ATOM    804  C   HIS A 106      14.302 -20.815  20.452  1.00 69.78           C  
ATOM    805  O   HIS A 106      13.656 -19.790  20.664  1.00 70.49           O  
ATOM    806  CB  HIS A 106      13.959 -22.665  22.153  1.00 68.22           C  
ATOM    807  CG  HIS A 106      13.873 -21.579  23.181  1.00 71.46           C  
ATOM    808  CD2 HIS A 106      14.817 -20.739  23.668  1.00 70.69           C  
ATOM    809  ND1 HIS A 106      12.702 -21.265  23.838  1.00 76.29           N  
ATOM    810  CE1 HIS A 106      12.929 -20.276  24.685  1.00 74.95           C  
ATOM    811  NE2 HIS A 106      14.204 -19.936  24.599  1.00 71.81           N  
ATOM    812  N   TYR A 107      15.557 -20.793  20.001  1.00 64.17           N  
ATOM    813  CA  TYR A 107      16.243 -19.546  19.654  1.00 62.18           C  
ATOM    814  C   TYR A 107      15.509 -18.773  18.566  1.00 70.27           C  
ATOM    815  O   TYR A 107      15.344 -17.564  18.683  1.00 69.69           O  
ATOM    816  CB  TYR A 107      17.680 -19.820  19.187  1.00 60.48           C  
ATOM    817  CG  TYR A 107      18.479 -18.567  18.835  1.00 60.06           C  
ATOM    818  CD1 TYR A 107      19.148 -17.838  19.819  1.00 60.19           C  
ATOM    819  CD2 TYR A 107      18.568 -18.116  17.520  1.00 60.91           C  
ATOM    820  CE1 TYR A 107      19.869 -16.692  19.506  1.00 58.77           C  
ATOM    821  CE2 TYR A 107      19.293 -16.967  17.200  1.00 60.42           C  
ATOM    822  CZ  TYR A 107      19.940 -16.262  18.200  1.00 64.48           C  
ATOM    823  OH  TYR A 107      20.655 -15.129  17.891  1.00 62.12           O  
ATOM    824  N   GLN A 108      15.090 -19.464  17.504  1.00 70.95           N  
ATOM    825  CA  GLN A 108      14.349 -18.836  16.400  1.00 73.86           C  
ATOM    826  C   GLN A 108      13.029 -18.217  16.855  1.00 83.86           C  
ATOM    827  O   GLN A 108      12.614 -17.174  16.335  1.00 84.82           O  
ATOM    828  CB  GLN A 108      14.045 -19.851  15.302  1.00 76.68           C  
ATOM    829  CG  GLN A 108      15.235 -20.244  14.470  1.00 89.25           C  
ATOM    830  CD  GLN A 108      14.900 -21.335  13.469  1.00111.92           C  
ATOM    831  NE2 GLN A 108      13.707 -21.267  12.885  1.00108.85           N  
ATOM    832  OE1 GLN A 108      15.700 -22.233  13.229  1.00106.13           O  
ATOM    833  N   HIS A 109      12.373 -18.873  17.811  1.00 84.37           N  
ATOM    834  CA  HIS A 109      11.103 -18.408  18.363  1.00 88.80           C  
ATOM    835  C   HIS A 109      11.287 -17.196  19.281  1.00 94.71           C  
ATOM    836  O   HIS A 109      10.515 -16.234  19.215  1.00 96.47           O  
ATOM    837  CB  HIS A 109      10.439 -19.539  19.138  1.00 91.83           C  
ATOM    838  CG  HIS A 109       9.027 -19.251  19.530  1.00 99.62           C  
ATOM    839  CD2 HIS A 109       7.851 -19.660  18.992  1.00105.46           C  
ATOM    840  ND1 HIS A 109       8.702 -18.450  20.604  1.00102.42           N  
ATOM    841  CE1 HIS A 109       7.386 -18.376  20.711  1.00106.24           C  
ATOM    842  NE2 HIS A 109       6.846 -19.103  19.745  1.00108.53           N  
ATOM    843  N   GLY A 110      12.306 -17.256  20.137  1.00 90.82           N  
ATOM    844  CA  GLY A 110      12.603 -16.186  21.098  1.00 90.83           C  
ATOM    845  C   GLY A 110      13.436 -15.020  20.569  1.00 95.17           C  
ATOM    846  O   GLY A 110      13.827 -14.134  21.344  1.00 94.15           O  
ATOM    847  N   THR A 111      13.753 -15.041  19.269  1.00 92.57           N  
ATOM    848  CA  THR A 111      14.299 -13.863  18.569  1.00 92.04           C  
ATOM    849  C   THR A 111      13.196 -13.199  17.728  1.00100.60           C  
ATOM    850  O   THR A 111      13.291 -12.006  17.408  1.00100.98           O  
ATOM    851  CB  THR A 111      15.546 -14.202  17.686  1.00 96.83           C  
ATOM    852  CG2 THR A 111      16.710 -14.700  18.557  1.00 92.05           C  
ATOM    853  OG1 THR A 111      15.206 -15.186  16.696  1.00 96.71           O  
ATOM    854  N   GLY A 112      12.157 -13.973  17.390  1.00100.17           N  
ATOM    855  CA  GLY A 112      10.965 -13.464  16.703  1.00104.16           C  
ATOM    856  C   GLY A 112       9.876 -13.155  17.722  1.00111.24           C  
ATOM    857  O   GLY A 112       8.889 -13.889  17.828  1.00113.51           O  
ATOM    858  N   GLN A 113      10.078 -12.072  18.476  1.00107.68           N  
ATOM    859  CA  GLN A 113       9.073 -11.517  19.404  1.00110.85           C  
ATOM    860  C   GLN A 113       9.680 -10.263  20.080  1.00112.90           C  
ATOM    861  O   GLN A 113      10.701  -9.745  19.603  1.00109.29           O  
ATOM    862  CB  GLN A 113       8.589 -12.528  20.454  1.00112.99           C  
ATOM    863  N   SER A 114       9.072  -9.781  21.172  1.00111.69           N  
ATOM    864  CA  SER A 114       9.573  -8.590  21.897  1.00110.49           C  
ATOM    865  C   SER A 114      10.860  -9.055  22.606  1.00108.62           C  
ATOM    866  O   SER A 114      10.886  -9.264  23.829  1.00107.98           O  
ATOM    867  CB  SER A 114       8.533  -8.100  22.914  1.00118.04           C  
ATOM    868  N   SER A 115      11.931  -9.162  21.818  1.00100.77           N  
ATOM    869  CA  SER A 115      13.210  -9.734  22.247  1.00 95.68           C  
ATOM    870  C   SER A 115      14.220  -8.596  22.263  1.00 96.18           C  
ATOM    871  O   SER A 115      15.422  -8.833  22.080  1.00 92.62           O  
ATOM    872  CB  SER A 115      13.736 -10.844  21.329  1.00 96.94           C  
ATOM    873  OG  SER A 115      15.051 -11.238  21.686  1.00102.07           O  
ATOM    874  N   CYS A 116      13.738  -7.365  22.462  1.00 93.62           N  
ATOM    875  CA  CYS A 116      14.622  -6.204  22.547  1.00 91.22           C  
ATOM    876  C   CYS A 116      14.931  -5.889  24.015  1.00 92.11           C  
ATOM    877  O   CYS A 116      16.072  -5.546  24.352  1.00 88.86           O  
ATOM    878  CB  CYS A 116      14.033  -4.989  21.810  1.00 94.79           C  
ATOM    879  SG  CYS A 116      15.315  -3.968  20.975  1.00 96.63           S  
ATOM    880  N   ARG A 117      13.933  -6.045  24.892  1.00 89.50           N  
ATOM    881  CA  ARG A 117      14.152  -5.847  26.335  1.00 88.22           C  
ATOM    882  C   ARG A 117      15.147  -6.845  26.963  1.00 86.11           C  
ATOM    883  O   ARG A 117      15.499  -6.709  28.135  1.00 85.61           O  
ATOM    884  CB  ARG A 117      12.822  -5.829  27.112  1.00 93.12           C  
ATOM    885  CG  ARG A 117      12.198  -4.436  27.200  1.00107.07           C  
ATOM    886  CD  ARG A 117      11.451  -4.185  28.517  1.00122.11           C  
ATOM    887  NE  ARG A 117       9.999  -4.307  28.364  1.00136.60           N  
ATOM    888  CZ  ARG A 117       9.092  -3.717  29.148  1.00155.30           C  
ATOM    889  NH1 ARG A 117       9.455  -2.947  30.172  1.00142.71           N1+
ATOM    890  NH2 ARG A 117       7.796  -3.893  28.904  1.00145.99           N  
ATOM    891  N   ARG A 118      15.594  -7.830  26.188  1.00 78.41           N  
ATOM    892  CA  ARG A 118      16.735  -8.659  26.566  1.00 73.90           C  
ATOM    893  C   ARG A 118      18.003  -8.029  26.023  1.00 71.81           C  
ATOM    894  O   ARG A 118      18.904  -7.691  26.785  1.00 69.76           O  
ATOM    895  CB  ARG A 118      16.574 -10.082  26.026  1.00 74.45           C  
ATOM    896  CG  ARG A 118      17.480 -11.133  26.678  1.00 84.09           C  
ATOM    897  CD  ARG A 118      16.703 -12.441  26.877  1.00 98.64           C  
ATOM    898  NE  ARG A 118      17.487 -13.508  27.500  1.00108.40           N  
ATOM    899  CZ  ARG A 118      17.812 -13.572  28.793  1.00124.85           C  
ATOM    900  NH1 ARG A 118      17.445 -12.614  29.650  1.00113.00           N1+
ATOM    901  NH2 ARG A 118      18.530 -14.604  29.233  1.00112.28           N  
ATOM    902  N   VAL A 119      18.054  -7.859  24.705  1.00 66.09           N  
ATOM    903  CA  VAL A 119      19.189  -7.218  24.025  1.00 63.02           C  
ATOM    904  C   VAL A 119      19.600  -5.915  24.726  1.00 65.62           C  
ATOM    905  O   VAL A 119      20.788  -5.680  24.981  1.00 62.91           O  
ATOM    906  CB  VAL A 119      18.853  -6.925  22.538  1.00 67.77           C  
ATOM    907  CG1 VAL A 119      19.889  -6.009  21.902  1.00 66.24           C  
ATOM    908  CG2 VAL A 119      18.746  -8.219  21.760  1.00 67.11           C  
ATOM    909  N   ALA A 120      18.607  -5.080  25.033  1.00 63.79           N  
ATOM    910  CA  ALA A 120      18.820  -3.877  25.827  1.00 63.62           C  
ATOM    911  C   ALA A 120      19.664  -4.227  27.039  1.00 63.93           C  
ATOM    912  O   ALA A 120      20.742  -3.664  27.246  1.00 61.91           O  
ATOM    913  CB  ALA A 120      17.486  -3.296  26.277  1.00 68.29           C  
ATOM    914  N   LEU A 121      19.176  -5.199  27.806  1.00 59.88           N  
ATOM    915  CA  LEU A 121      19.782  -5.567  29.080  1.00 58.25           C  
ATOM    916  C   LEU A 121      21.184  -6.154  28.932  1.00 57.82           C  
ATOM    917  O   LEU A 121      22.015  -5.988  29.820  1.00 56.56           O  
ATOM    918  CB  LEU A 121      18.877  -6.539  29.850  1.00 60.15           C  
ATOM    919  CG  LEU A 121      19.033  -6.514  31.376  1.00 65.73           C  
ATOM    920  CD1 LEU A 121      18.704  -5.122  31.940  1.00 68.09           C  
ATOM    921  CD2 LEU A 121      18.160  -7.587  32.025  1.00 69.74           C  
ATOM    922  N   MET A 122      21.445  -6.826  27.815  1.00 52.06           N  
ATOM    923  CA  MET A 122      22.781  -7.352  27.532  1.00 48.83           C  
ATOM    924  C   MET A 122      23.749  -6.243  27.157  1.00 50.30           C  
ATOM    925  O   MET A 122      24.874  -6.201  27.652  1.00 48.36           O  
ATOM    926  CB  MET A 122      22.740  -8.341  26.377  1.00 50.61           C  
ATOM    927  CG  MET A 122      21.926  -9.579  26.629  1.00 55.54           C  
ATOM    928  SD  MET A 122      21.802 -10.556  25.126  1.00 59.64           S  
ATOM    929  CE  MET A 122      23.487 -11.179  24.968  1.00 53.89           C  
ATOM    930  N   ILE A 123      23.323  -5.360  26.258  1.00 46.99           N  
ATOM    931  CA  ILE A 123      24.179  -4.259  25.828  1.00 45.82           C  
ATOM    932  C   ILE A 123      24.472  -3.401  27.059  1.00 49.33           C  
ATOM    933  O   ILE A 123      25.638  -3.133  27.371  1.00 47.49           O  
ATOM    934  CB  ILE A 123      23.534  -3.395  24.716  1.00 50.63           C  
ATOM    935  CG1 ILE A 123      23.185  -4.236  23.485  1.00 51.08           C  
ATOM    936  CG2 ILE A 123      24.480  -2.278  24.279  1.00 51.00           C  
ATOM    937  CD1 ILE A 123      22.080  -3.626  22.639  1.00 61.57           C  
ATOM    938  N   THR A 124      23.411  -2.999  27.760  1.00 47.06           N  
ATOM    939  CA  THR A 124      23.543  -2.244  29.001  1.00 47.17           C  
ATOM    940  C   THR A 124      24.584  -2.843  29.913  1.00 48.34           C  
ATOM    941  O   THR A 124      25.524  -2.155  30.312  1.00 47.15           O  
ATOM    942  CB  THR A 124      22.250  -2.238  29.792  1.00 56.45           C  
ATOM    943  CG2 THR A 124      22.513  -1.877  31.254  1.00 54.57           C  
ATOM    944  OG1 THR A 124      21.363  -1.284  29.217  1.00 58.42           O  
ATOM    945  N   ALA A 125      24.403  -4.125  30.244  1.00 43.92           N  
ATOM    946  CA  ALA A 125      25.306  -4.837  31.148  1.00 42.34           C  
ATOM    947  C   ALA A 125      26.712  -4.600  30.700  1.00 43.81           C  
ATOM    948  O   ALA A 125      27.522  -4.059  31.448  1.00 42.95           O  
ATOM    949  CB  ALA A 125      25.019  -6.323  31.147  1.00 42.93           C  
ATOM    950  N   VAL A 126      26.970  -4.971  29.452  1.00 39.55           N  
ATOM    951  CA  VAL A 126      28.312  -4.937  28.895  1.00 37.97           C  
ATOM    952  C   VAL A 126      28.953  -3.568  29.032  1.00 43.28           C  
ATOM    953  O   VAL A 126      30.125  -3.476  29.390  1.00 42.40           O  
ATOM    954  CB  VAL A 126      28.334  -5.356  27.418  1.00 40.89           C  
ATOM    955  CG1 VAL A 126      29.690  -5.035  26.798  1.00 39.57           C  
ATOM    956  CG2 VAL A 126      28.018  -6.841  27.285  1.00 40.33           C  
ATOM    957  N   TRP A 127      28.195  -2.507  28.757  1.00 42.14           N  
ATOM    958  CA  TRP A 127      28.743  -1.155  28.872  1.00 43.07           C  
ATOM    959  C   TRP A 127      28.950  -0.735  30.321  1.00 45.41           C  
ATOM    960  O   TRP A 127      29.967  -0.131  30.642  1.00 44.87           O  
ATOM    961  CB  TRP A 127      27.862  -0.137  28.159  1.00 44.52           C  
ATOM    962  CG  TRP A 127      28.003  -0.170  26.675  1.00 46.03           C  
ATOM    963  CD1 TRP A 127      27.094  -0.642  25.775  1.00 49.68           C  
ATOM    964  CD2 TRP A 127      29.118   0.293  25.913  1.00 45.63           C  
ATOM    965  CE2 TRP A 127      28.816   0.072  24.553  1.00 49.98           C  
ATOM    966  CE3 TRP A 127      30.349   0.870  26.249  1.00 46.82           C  
ATOM    967  NE1 TRP A 127      27.572  -0.498  24.496  1.00 49.16           N  
ATOM    968  CZ2 TRP A 127      29.697   0.409  23.527  1.00 49.44           C  
ATOM    969  CZ3 TRP A 127      31.227   1.209  25.228  1.00 48.55           C  
ATOM    970  CH2 TRP A 127      30.895   0.976  23.882  1.00 49.72           C  
ATOM    971  N   VAL A 128      28.005  -1.065  31.197  1.00 41.21           N  
ATOM    972  CA  VAL A 128      28.122  -0.680  32.603  1.00 41.20           C  
ATOM    973  C   VAL A 128      29.292  -1.412  33.243  1.00 43.07           C  
ATOM    974  O   VAL A 128      30.040  -0.826  34.023  1.00 42.49           O  
ATOM    975  CB  VAL A 128      26.852  -0.967  33.399  1.00 46.57           C  
ATOM    976  CG1 VAL A 128      26.923  -0.282  34.742  1.00 48.13           C  
ATOM    977  CG2 VAL A 128      25.641  -0.485  32.653  1.00 47.79           C  
ATOM    978  N   LEU A 129      29.456  -2.687  32.898  1.00 38.56           N  
ATOM    979  CA  LEU A 129      30.664  -3.444  33.272  1.00 37.15           C  
ATOM    980  C   LEU A 129      31.895  -2.805  32.680  1.00 39.37           C  
ATOM    981  O   LEU A 129      32.943  -2.787  33.319  1.00 39.35           O  
ATOM    982  CB  LEU A 129      30.596  -4.888  32.780  1.00 36.36           C  
ATOM    983  CG  LEU A 129      31.750  -5.821  33.175  1.00 40.53           C  
ATOM    984  CD1 LEU A 129      31.771  -6.087  34.671  1.00 42.30           C  
ATOM    985  CD2 LEU A 129      31.669  -7.144  32.403  1.00 41.51           C  
ATOM    986  N   ALA A 130      31.761  -2.305  31.450  1.00 34.75           N  
ATOM    987  CA  ALA A 130      32.838  -1.592  30.770  1.00 33.78           C  
ATOM    988  C   ALA A 130      33.259  -0.387  31.572  1.00 38.70           C  
ATOM    989  O   ALA A 130      34.436  -0.168  31.819  1.00 38.20           O  
ATOM    990  CB  ALA A 130      32.409  -1.162  29.366  1.00 34.32           C  
ATOM    991  N   PHE A 131      32.287   0.398  31.993  1.00 36.73           N  
ATOM    992  CA  PHE A 131      32.606   1.643  32.637  1.00 37.90           C  
ATOM    993  C   PHE A 131      33.228   1.374  34.001  1.00 42.60           C  
ATOM    994  O   PHE A 131      34.339   1.828  34.278  1.00 42.68           O  
ATOM    995  CB  PHE A 131      31.366   2.530  32.754  1.00 41.47           C  
ATOM    996  CG  PHE A 131      31.614   3.781  33.513  1.00 44.69           C  
ATOM    997  CD1 PHE A 131      32.304   4.830  32.921  1.00 48.29           C  
ATOM    998  CD2 PHE A 131      31.214   3.897  34.833  1.00 48.27           C  
ATOM    999  CE1 PHE A 131      32.567   5.995  33.620  1.00 50.82           C  
ATOM   1000  CE2 PHE A 131      31.469   5.058  35.542  1.00 52.88           C  
ATOM   1001  CZ  PHE A 131      32.148   6.113  34.932  1.00 51.33           C  
ATOM   1002  N   ALA A 132      32.522   0.624  34.842  1.00 39.59           N  
ATOM   1003  CA  ALA A 132      32.978   0.384  36.198  1.00 40.39           C  
ATOM   1004  C   ALA A 132      34.449  -0.061  36.231  1.00 44.27           C  
ATOM   1005  O   ALA A 132      35.223   0.385  37.074  1.00 44.50           O  
ATOM   1006  CB  ALA A 132      32.096  -0.633  36.866  1.00 41.72           C  
ATOM   1007  N   VAL A 133      34.836  -0.916  35.293  1.00 40.08           N  
ATOM   1008  CA  VAL A 133      36.223  -1.389  35.210  1.00 40.02           C  
ATOM   1009  C   VAL A 133      37.236  -0.268  34.953  1.00 45.96           C  
ATOM   1010  O   VAL A 133      38.368  -0.323  35.448  1.00 46.25           O  
ATOM   1011  CB  VAL A 133      36.383  -2.453  34.102  1.00 42.42           C  
ATOM   1012  CG1 VAL A 133      37.852  -2.685  33.783  1.00 42.21           C  
ATOM   1013  CG2 VAL A 133      35.705  -3.759  34.513  1.00 42.33           C  
ATOM   1014  N   SER A 134      36.817   0.743  34.185  1.00 43.35           N  
ATOM   1015  CA  SER A 134      37.683   1.855  33.757  1.00 43.65           C  
ATOM   1016  C   SER A 134      37.672   3.055  34.678  1.00 49.29           C  
ATOM   1017  O   SER A 134      38.625   3.831  34.700  1.00 49.57           O  
ATOM   1018  CB  SER A 134      37.247   2.338  32.383  1.00 46.34           C  
ATOM   1019  OG  SER A 134      37.291   1.267  31.465  1.00 56.17           O  
ATOM   1020  N   CYS A 135      36.604   3.206  35.449  1.00 47.08           N  
ATOM   1021  CA  CYS A 135      36.397   4.444  36.191  1.00 48.90           C  
ATOM   1022  C   CYS A 135      37.429   4.723  37.297  1.00 54.31           C  
ATOM   1023  O   CYS A 135      37.618   5.886  37.649  1.00 55.96           O  
ATOM   1024  CB  CYS A 135      34.960   4.552  36.735  1.00 50.29           C  
ATOM   1025  SG  CYS A 135      34.695   3.904  38.398  1.00 55.62           S  
ATOM   1026  N   PRO A 136      38.102   3.686  37.843  1.00 50.17           N  
ATOM   1027  CA  PRO A 136      39.101   3.999  38.878  1.00 51.52           C  
ATOM   1028  C   PRO A 136      40.190   4.975  38.417  1.00 55.51           C  
ATOM   1029  O   PRO A 136      40.621   5.833  39.193  1.00 57.00           O  
ATOM   1030  CB  PRO A 136      39.710   2.633  39.203  1.00 52.98           C  
ATOM   1031  CG  PRO A 136      38.636   1.671  38.899  1.00 56.04           C  
ATOM   1032  CD  PRO A 136      37.886   2.234  37.723  1.00 50.36           C  
ATOM   1033  N   LEU A 137      40.605   4.854  37.155  1.00 50.41           N  
ATOM   1034  CA  LEU A 137      41.626   5.738  36.578  1.00 50.71           C  
ATOM   1035  C   LEU A 137      41.175   7.187  36.673  1.00 56.41           C  
ATOM   1036  O   LEU A 137      41.984   8.094  36.877  1.00 57.74           O  
ATOM   1037  CB  LEU A 137      41.876   5.387  35.114  1.00 49.20           C  
ATOM   1038  CG  LEU A 137      42.222   3.931  34.816  1.00 52.43           C  
ATOM   1039  CD1 LEU A 137      42.161   3.674  33.312  1.00 51.58           C  
ATOM   1040  CD2 LEU A 137      43.583   3.560  35.407  1.00 55.15           C  
ATOM   1041  N   LEU A 138      39.868   7.378  36.527  1.00 52.95           N  
ATOM   1042  CA  LEU A 138      39.226   8.684  36.581  1.00 54.43           C  
ATOM   1043  C   LEU A 138      39.282   9.311  37.977  1.00 60.92           C  
ATOM   1044  O   LEU A 138      39.366  10.535  38.112  1.00 62.29           O  
ATOM   1045  CB  LEU A 138      37.765   8.545  36.132  1.00 53.93           C  
ATOM   1046  CG  LEU A 138      37.220   9.613  35.191  1.00 59.77           C  
ATOM   1047  CD1 LEU A 138      38.130   9.777  33.981  1.00 59.65           C  
ATOM   1048  CD2 LEU A 138      35.817   9.240  34.758  1.00 61.46           C  
ATOM   1049  N   PHE A 139      39.236   8.470  39.008  1.00 58.02           N  
ATOM   1050  CA  PHE A 139      39.255   8.937  40.399  1.00 60.40           C  
ATOM   1051  C   PHE A 139      40.589   8.654  41.094  1.00 65.35           C  
ATOM   1052  O   PHE A 139      40.628   8.252  42.253  1.00 65.94           O  
ATOM   1053  CB  PHE A 139      38.055   8.354  41.164  1.00 62.77           C  
ATOM   1054  CG  PHE A 139      36.742   8.577  40.453  1.00 64.29           C  
ATOM   1055  CD1 PHE A 139      36.160   9.848  40.417  1.00 69.72           C  
ATOM   1056  CD2 PHE A 139      36.117   7.538  39.767  1.00 64.55           C  
ATOM   1057  CE1 PHE A 139      34.962  10.074  39.730  1.00 70.79           C  
ATOM   1058  CE2 PHE A 139      34.914   7.749  39.080  1.00 67.44           C  
ATOM   1059  CZ  PHE A 139      34.336   9.020  39.062  1.00 67.75           C  
ATOM   1060  N   GLY A 140      41.678   8.858  40.352  1.00 62.21           N  
ATOM   1061  CA  GLY A 140      43.017   8.979  40.932  1.00 63.78           C  
ATOM   1062  C   GLY A 140      43.999   7.848  40.678  1.00 67.04           C  
ATOM   1063  O   GLY A 140      45.199   8.028  40.878  1.00 68.22           O  
ATOM   1064  N   PHE A 141      43.517   6.688  40.239  1.00 61.51           N  
ATOM   1065  CA  PHE A 141      44.390   5.502  40.112  1.00 60.89           C  
ATOM   1066  C   PHE A 141      45.296   5.512  38.885  1.00 63.66           C  
ATOM   1067  O   PHE A 141      46.065   4.564  38.668  1.00 63.22           O  
ATOM   1068  CB  PHE A 141      43.570   4.206  40.173  1.00 61.22           C  
ATOM   1069  CG  PHE A 141      43.054   3.911  41.542  1.00 64.11           C  
ATOM   1070  CD1 PHE A 141      43.785   3.112  42.407  1.00 68.63           C  
ATOM   1071  CD2 PHE A 141      41.867   4.485  41.990  1.00 66.47           C  
ATOM   1072  CE1 PHE A 141      43.327   2.864  43.681  1.00 71.34           C  
ATOM   1073  CE2 PHE A 141      41.397   4.242  43.262  1.00 70.95           C  
ATOM   1074  CZ  PHE A 141      42.122   3.430  44.113  1.00 70.61           C  
ATOM   1075  N   ASN A 142      45.200   6.575  38.088  1.00 59.75           N  
ATOM   1076  CA  ASN A 142      46.155   6.810  37.035  1.00 59.88           C  
ATOM   1077  C   ASN A 142      47.304   7.606  37.630  1.00 67.73           C  
ATOM   1078  O   ASN A 142      47.377   8.827  37.483  1.00 68.92           O  
ATOM   1079  CB  ASN A 142      45.511   7.549  35.868  1.00 58.08           C  
ATOM   1080  CG  ASN A 142      46.434   7.652  34.670  1.00 80.54           C  
ATOM   1081  ND2 ASN A 142      46.067   8.503  33.717  1.00 74.32           N  
ATOM   1082  OD1 ASN A 142      47.468   6.975  34.601  1.00 75.23           O  
ATOM   1083  N   THR A 143      48.189   6.900  38.325  1.00 65.57           N  
ATOM   1084  CA  THR A 143      49.359   7.505  38.943  1.00 68.20           C  
ATOM   1085  C   THR A 143      50.587   7.254  38.065  1.00 73.74           C  
ATOM   1086  O   THR A 143      50.790   6.132  37.583  1.00 72.41           O  
ATOM   1087  CB  THR A 143      49.588   6.920  40.342  1.00 77.34           C  
ATOM   1088  CG2 THR A 143      48.344   7.114  41.201  1.00 74.84           C  
ATOM   1089  OG1 THR A 143      49.889   5.519  40.240  1.00 76.67           O  
ATOM   1090  N   THR A 144      51.388   8.301  37.842  1.00 72.91           N  
ATOM   1091  CA  THR A 144      52.677   8.168  37.150  1.00 74.66           C  
ATOM   1092  C   THR A 144      53.741   8.907  37.931  1.00 82.15           C  
ATOM   1093  O   THR A 144      53.419   9.675  38.833  1.00 82.69           O  
ATOM   1094  CB  THR A 144      52.640   8.728  35.714  1.00 80.84           C  
ATOM   1095  CG2 THR A 144      51.539   8.029  34.873  1.00 76.47           C  
ATOM   1096  OG1 THR A 144      52.415  10.143  35.756  1.00 78.32           O  
ATOM   1097  N   GLY A 145      55.002   8.667  37.583  1.00 81.17           N  
ATOM   1098  CA  GLY A 145      56.140   9.306  38.258  1.00 84.67           C  
ATOM   1099  C   GLY A 145      56.570  10.636  37.652  1.00 90.00           C  
ATOM   1100  O   GLY A 145      57.547  11.238  38.094  1.00 93.11           O  
ATOM   1101  N   ASP A 146      55.844  11.091  36.635  1.00 84.23           N  
ATOM   1102  CA  ASP A 146      56.146  12.351  35.962  1.00 85.68           C  
ATOM   1103  C   ASP A 146      54.911  12.778  35.168  1.00 85.75           C  
ATOM   1104  O   ASP A 146      54.329  11.961  34.455  1.00 82.60           O  
ATOM   1105  CB  ASP A 146      57.364  12.179  35.045  1.00 90.34           C  
ATOM   1106  CG  ASP A 146      57.720  13.451  34.287  1.00103.91           C  
ATOM   1107  OD1 ASP A 146      57.031  13.756  33.292  1.00103.49           O  
ATOM   1108  OD2 ASP A 146      58.698  14.134  34.673  1.00112.53           O1-
ATOM   1109  N   PRO A 147      54.501  14.052  35.296  1.00 82.49           N  
ATOM   1110  CA  PRO A 147      53.266  14.532  34.670  1.00 80.06           C  
ATOM   1111  C   PRO A 147      53.269  14.571  33.139  1.00 83.56           C  
ATOM   1112  O   PRO A 147      52.194  14.600  32.535  1.00 81.02           O  
ATOM   1113  CB  PRO A 147      53.121  15.950  35.228  1.00 83.88           C  
ATOM   1114  CG  PRO A 147      54.488  16.360  35.570  1.00 91.71           C  
ATOM   1115  CD  PRO A 147      55.165  15.122  36.060  1.00 86.96           C  
ATOM   1116  N   THR A 148      54.448  14.587  32.519  1.00 82.75           N  
ATOM   1117  CA  THR A 148      54.540  14.571  31.057  1.00 83.23           C  
ATOM   1118  C   THR A 148      54.373  13.155  30.487  1.00 85.37           C  
ATOM   1119  O   THR A 148      54.160  12.991  29.287  1.00 84.77           O  
ATOM   1120  CB  THR A 148      55.864  15.184  30.546  1.00 94.73           C  
ATOM   1121  CG2 THR A 148      56.102  16.564  31.160  1.00 95.84           C  
ATOM   1122  OG1 THR A 148      56.960  14.314  30.853  1.00 95.45           O  
ATOM   1123  N   VAL A 149      54.476  12.140  31.346  1.00 80.94           N  
ATOM   1124  CA  VAL A 149      54.214  10.748  30.962  1.00 78.47           C  
ATOM   1125  C   VAL A 149      52.780  10.390  31.330  1.00 78.60           C  
ATOM   1126  O   VAL A 149      52.446  10.320  32.512  1.00 77.10           O  
ATOM   1127  CB  VAL A 149      55.204   9.770  31.656  1.00 83.57           C  
ATOM   1128  CG1 VAL A 149      54.656   8.357  31.682  1.00 80.62           C  
ATOM   1129  CG2 VAL A 149      56.569   9.809  30.958  1.00 87.09           C  
ATOM   1130  N   CYS A 150      51.950  10.184  30.305  1.00 73.79           N  
ATOM   1131  CA  CYS A 150      50.540   9.799  30.453  1.00 70.59           C  
ATOM   1132  C   CYS A 150      50.358   8.340  30.024  1.00 72.33           C  
ATOM   1133  O   CYS A 150      50.291   8.032  28.834  1.00 71.84           O  
ATOM   1134  CB  CYS A 150      49.650  10.731  29.606  1.00 70.84           C  
ATOM   1135  SG  CYS A 150      47.854  10.321  29.510  1.00 71.36           S  
ATOM   1136  N   SER A 151      50.286   7.445  31.003  1.00 67.43           N  
ATOM   1137  CA  SER A 151      50.166   6.012  30.732  1.00 65.59           C  
ATOM   1138  C   SER A 151      49.725   5.255  31.985  1.00 67.90           C  
ATOM   1139  O   SER A 151      49.875   5.761  33.108  1.00 69.37           O  
ATOM   1140  CB  SER A 151      51.506   5.451  30.266  1.00 71.31           C  
ATOM   1141  OG  SER A 151      52.477   5.571  31.295  1.00 82.27           O  
ATOM   1142  N   ILE A 152      49.195   4.046  31.786  1.00 61.16           N  
ATOM   1143  CA  ILE A 152      48.824   3.182  32.903  1.00 59.63           C  
ATOM   1144  C   ILE A 152      50.090   2.557  33.432  1.00 65.67           C  
ATOM   1145  O   ILE A 152      50.639   1.643  32.813  1.00 65.86           O  
ATOM   1146  CB  ILE A 152      47.833   2.068  32.506  1.00 60.05           C  
ATOM   1147  CG1 ILE A 152      46.472   2.664  32.175  1.00 58.34           C  
ATOM   1148  CG2 ILE A 152      47.650   1.090  33.646  1.00 60.33           C  
ATOM   1149  CD1 ILE A 152      45.476   1.655  31.688  1.00 63.08           C  
ATOM   1150  N   SER A 153      50.554   3.075  34.567  1.00 63.77           N  
ATOM   1151  CA  SER A 153      51.766   2.596  35.215  1.00 66.50           C  
ATOM   1152  C   SER A 153      51.500   1.937  36.578  1.00 71.35           C  
ATOM   1153  O   SER A 153      52.435   1.451  37.214  1.00 73.88           O  
ATOM   1154  CB  SER A 153      52.776   3.747  35.352  1.00 72.48           C  
ATOM   1155  OG  SER A 153      52.146   4.969  35.696  1.00 79.74           O  
ATOM   1156  N   ASN A 154      50.241   1.891  37.017  1.00 65.94           N  
ATOM   1157  CA  ASN A 154      49.920   1.366  38.350  1.00 66.68           C  
ATOM   1158  C   ASN A 154      49.986  -0.166  38.413  1.00 71.66           C  
ATOM   1159  O   ASN A 154      49.230  -0.841  37.709  1.00 68.73           O  
ATOM   1160  CB  ASN A 154      48.540   1.840  38.809  1.00 64.54           C  
ATOM   1161  CG  ASN A 154      48.255   1.469  40.251  1.00 84.36           C  
ATOM   1162  ND2 ASN A 154      49.032   2.030  41.160  1.00 80.04           N  
ATOM   1163  OD1 ASN A 154      47.364   0.672  40.540  1.00 75.37           O  
ATOM   1164  N   PRO A 155      50.870  -0.719  39.274  1.00 71.85           N  
ATOM   1165  CA  PRO A 155      51.093  -2.174  39.368  1.00 72.94           C  
ATOM   1166  C   PRO A 155      49.868  -2.997  39.750  1.00 75.28           C  
ATOM   1167  O   PRO A 155      49.695  -4.106  39.247  1.00 74.51           O  
ATOM   1168  CB  PRO A 155      52.154  -2.308  40.469  1.00 78.73           C  
ATOM   1169  CG  PRO A 155      52.786  -0.978  40.573  1.00 84.23           C  
ATOM   1170  CD  PRO A 155      51.727   0.016  40.222  1.00 76.46           C  
ATOM   1171  N   ASP A 156      49.039  -2.470  40.647  1.00 70.99           N  
ATOM   1172  CA  ASP A 156      47.823  -3.171  41.065  1.00 69.23           C  
ATOM   1173  C   ASP A 156      46.750  -3.113  39.966  1.00 67.71           C  
ATOM   1174  O   ASP A 156      46.310  -4.158  39.492  1.00 66.01           O  
ATOM   1175  CB  ASP A 156      47.301  -2.628  42.411  1.00 72.48           C  
ATOM   1176  CG  ASP A 156      48.189  -3.033  43.608  1.00 87.64           C  
ATOM   1177  OD1 ASP A 156      48.778  -4.144  43.592  1.00 90.24           O  
ATOM   1178  OD2 ASP A 156      48.290  -2.240  44.575  1.00 96.02           O1-
ATOM   1179  N   PHE A 157      46.360  -1.914  39.535  1.00 61.75           N  
ATOM   1180  CA  PHE A 157      45.331  -1.774  38.491  1.00 58.50           C  
ATOM   1181  C   PHE A 157      45.589  -2.636  37.252  1.00 60.09           C  
ATOM   1182  O   PHE A 157      44.671  -3.270  36.733  1.00 57.23           O  
ATOM   1183  CB  PHE A 157      45.208  -0.317  38.053  1.00 59.72           C  
ATOM   1184  CG  PHE A 157      44.006  -0.043  37.178  1.00 59.14           C  
ATOM   1185  CD1 PHE A 157      42.759   0.224  37.745  1.00 61.93           C  
ATOM   1186  CD2 PHE A 157      44.119  -0.035  35.793  1.00 60.33           C  
ATOM   1187  CE1 PHE A 157      41.644   0.484  36.943  1.00 61.28           C  
ATOM   1188  CE2 PHE A 157      43.008   0.225  34.980  1.00 61.46           C  
ATOM   1189  CZ  PHE A 157      41.771   0.481  35.557  1.00 59.08           C  
ATOM   1190  N   VAL A 158      46.838  -2.635  36.782  1.00 57.83           N  
ATOM   1191  CA  VAL A 158      47.238  -3.379  35.577  1.00 56.91           C  
ATOM   1192  C   VAL A 158      46.914  -4.872  35.689  1.00 60.77           C  
ATOM   1193  O   VAL A 158      46.405  -5.481  34.741  1.00 58.75           O  
ATOM   1194  CB  VAL A 158      48.753  -3.185  35.259  1.00 62.96           C  
ATOM   1195  CG1 VAL A 158      49.304  -4.350  34.441  1.00 63.59           C  
ATOM   1196  CG2 VAL A 158      48.981  -1.877  34.521  1.00 62.20           C  
ATOM   1197  N   ILE A 159      47.202  -5.454  36.850  1.00 59.42           N  
ATOM   1198  CA  ILE A 159      46.863  -6.848  37.101  1.00 59.81           C  
ATOM   1199  C   ILE A 159      45.349  -7.019  37.047  1.00 61.25           C  
ATOM   1200  O   ILE A 159      44.840  -7.898  36.359  1.00 60.07           O  
ATOM   1201  CB  ILE A 159      47.331  -7.312  38.478  1.00 66.01           C  
ATOM   1202  CG1 ILE A 159      48.849  -7.198  38.613  1.00 69.58           C  
ATOM   1203  CG2 ILE A 159      46.902  -8.745  38.715  1.00 67.93           C  
ATOM   1204  CD1 ILE A 159      49.302  -6.973  40.059  1.00 83.39           C  
ATOM   1205  N   TYR A 160      44.641  -6.164  37.778  1.00 56.96           N  
ATOM   1206  CA  TYR A 160      43.180  -6.202  37.855  1.00 54.75           C  
ATOM   1207  C   TYR A 160      42.583  -6.165  36.465  1.00 55.79           C  
ATOM   1208  O   TYR A 160      41.890  -7.103  36.061  1.00 54.46           O  
ATOM   1209  CB  TYR A 160      42.691  -5.049  38.751  1.00 55.93           C  
ATOM   1210  CG  TYR A 160      41.303  -4.441  38.540  1.00 55.58           C  
ATOM   1211  CD1 TYR A 160      40.150  -5.089  38.959  1.00 57.60           C  
ATOM   1212  CD2 TYR A 160      41.170  -3.151  38.020  1.00 55.04           C  
ATOM   1213  CE1 TYR A 160      38.893  -4.487  38.807  1.00 57.39           C  
ATOM   1214  CE2 TYR A 160      39.930  -2.542  37.867  1.00 54.67           C  
ATOM   1215  CZ  TYR A 160      38.788  -3.201  38.260  1.00 61.53           C  
ATOM   1216  OH  TYR A 160      37.554  -2.573  38.097  1.00 60.69           O  
ATOM   1217  N   SER A 161      42.896  -5.114  35.714  1.00 51.54           N  
ATOM   1218  CA  SER A 161      42.287  -4.938  34.402  1.00 49.54           C  
ATOM   1219  C   SER A 161      42.579  -6.129  33.518  1.00 54.35           C  
ATOM   1220  O   SER A 161      41.660  -6.666  32.907  1.00 52.95           O  
ATOM   1221  CB  SER A 161      42.751  -3.663  33.713  1.00 52.42           C  
ATOM   1222  OG  SER A 161      42.103  -3.553  32.456  1.00 59.46           O  
ATOM   1223  N   SER A 162      43.843  -6.550  33.467  1.00 52.66           N  
ATOM   1224  CA  SER A 162      44.250  -7.702  32.658  1.00 52.83           C  
ATOM   1225  C   SER A 162      43.358  -8.932  32.878  1.00 56.30           C  
ATOM   1226  O   SER A 162      42.931  -9.580  31.916  1.00 54.94           O  
ATOM   1227  CB  SER A 162      45.685  -8.070  32.976  1.00 58.94           C  
ATOM   1228  OG  SER A 162      45.782  -8.489  34.317  1.00 69.30           O  
ATOM   1229  N   VAL A 163      43.073  -9.249  34.142  1.00 53.80           N  
ATOM   1230  CA  VAL A 163      42.106 -10.301  34.463  1.00 53.49           C  
ATOM   1231  C   VAL A 163      40.707  -9.947  33.958  1.00 55.53           C  
ATOM   1232  O   VAL A 163      40.165 -10.663  33.119  1.00 54.05           O  
ATOM   1233  CB  VAL A 163      42.009 -10.582  35.972  1.00 59.05           C  
ATOM   1234  CG1 VAL A 163      40.763 -11.399  36.280  1.00 58.54           C  
ATOM   1235  CG2 VAL A 163      43.248 -11.302  36.457  1.00 61.91           C  
ATOM   1236  N   VAL A 164      40.129  -8.852  34.465  1.00 51.88           N  
ATOM   1237  CA  VAL A 164      38.743  -8.503  34.135  1.00 49.98           C  
ATOM   1238  C   VAL A 164      38.562  -8.071  32.681  1.00 52.44           C  
ATOM   1239  O   VAL A 164      37.527  -8.364  32.090  1.00 51.06           O  
ATOM   1240  CB  VAL A 164      38.173  -7.420  35.073  1.00 53.84           C  
ATOM   1241  CG1 VAL A 164      36.879  -6.845  34.514  1.00 52.22           C  
ATOM   1242  CG2 VAL A 164      37.930  -8.002  36.449  1.00 55.53           C  
ATOM   1243  N   SER A 165      39.549  -7.393  32.098  1.00 49.38           N  
ATOM   1244  CA  SER A 165      39.426  -6.907  30.713  1.00 48.36           C  
ATOM   1245  C   SER A 165      39.585  -8.156  29.853  1.00 53.05           C  
ATOM   1246  O   SER A 165      38.689  -8.490  29.074  1.00 52.73           O  
ATOM   1247  CB  SER A 165      40.171  -5.580  30.502  1.00 52.73           C  
ATOM   1248  OG  SER A 165      39.547  -4.519  31.203  1.00 63.51           O  
ATOM   1249  N   PHE A 166      40.702  -8.857  29.973  1.00 50.36           N  
ATOM   1250  CA  PHE A 166      40.882 -10.021  29.129  1.00 50.36           C  
ATOM   1251  C   PHE A 166      40.752 -11.465  29.573  1.00 54.44           C  
ATOM   1252  O   PHE A 166      39.872 -12.194  29.111  1.00 53.18           O  
ATOM   1253  CB  PHE A 166      42.333  -9.669  28.789  1.00 53.69           C  
ATOM   1254  CG  PHE A 166      42.810 -10.243  27.487  1.00 56.21           C  
ATOM   1255  CD1 PHE A 166      42.287  -9.785  26.275  1.00 58.41           C  
ATOM   1256  CD2 PHE A 166      43.801 -11.222  27.465  1.00 60.80           C  
ATOM   1257  CE1 PHE A 166      42.732 -10.313  25.060  1.00 60.24           C  
ATOM   1258  CE2 PHE A 166      44.262 -11.751  26.257  1.00 64.64           C  
ATOM   1259  CZ  PHE A 166      43.725 -11.295  25.052  1.00 61.46           C  
ATOM   1260  N   TYR A 167      41.596 -11.875  30.503  1.00 52.61           N  
ATOM   1261  CA  TYR A 167      41.721 -13.292  30.804  1.00 54.25           C  
ATOM   1262  C   TYR A 167      40.439 -13.940  31.329  1.00 56.62           C  
ATOM   1263  O   TYR A 167      40.304 -15.154  31.260  1.00 57.42           O  
ATOM   1264  CB  TYR A 167      42.901 -13.526  31.747  1.00 58.59           C  
ATOM   1265  CG  TYR A 167      44.217 -13.106  31.121  1.00 61.98           C  
ATOM   1266  CD1 TYR A 167      44.697 -13.740  29.971  1.00 64.68           C  
ATOM   1267  CD2 TYR A 167      44.973 -12.076  31.662  1.00 63.63           C  
ATOM   1268  CE1 TYR A 167      45.891 -13.359  29.383  1.00 66.73           C  
ATOM   1269  CE2 TYR A 167      46.174 -11.691  31.083  1.00 66.11           C  
ATOM   1270  CZ  TYR A 167      46.625 -12.335  29.943  1.00 75.04           C  
ATOM   1271  OH  TYR A 167      47.818 -11.950  29.374  1.00 78.59           O  
ATOM   1272  N   LEU A 168      39.499 -13.147  31.836  1.00 51.09           N  
ATOM   1273  CA  LEU A 168      38.210 -13.687  32.252  1.00 50.47           C  
ATOM   1274  C   LEU A 168      37.227 -13.805  31.087  1.00 52.80           C  
ATOM   1275  O   LEU A 168      36.790 -14.904  30.777  1.00 52.78           O  
ATOM   1276  CB  LEU A 168      37.601 -12.882  33.403  1.00 50.34           C  
ATOM   1277  CG  LEU A 168      36.184 -13.311  33.804  1.00 55.11           C  
ATOM   1278  CD1 LEU A 168      36.107 -14.822  34.109  1.00 57.24           C  
ATOM   1279  CD2 LEU A 168      35.701 -12.499  34.995  1.00 58.22           C  
ATOM   1280  N   PRO A 169      36.863 -12.687  30.442  1.00 47.68           N  
ATOM   1281  CA  PRO A 169      35.922 -12.866  29.342  1.00 46.32           C  
ATOM   1282  C   PRO A 169      36.463 -13.748  28.212  1.00 51.18           C  
ATOM   1283  O   PRO A 169      35.680 -14.403  27.525  1.00 50.77           O  
ATOM   1284  CB  PRO A 169      35.652 -11.433  28.862  1.00 46.60           C  
ATOM   1285  CG  PRO A 169      36.760 -10.609  29.404  1.00 51.10           C  
ATOM   1286  CD  PRO A 169      37.161 -11.263  30.680  1.00 48.25           C  
ATOM   1287  N   PHE A 170      37.782 -13.763  28.029  1.00 48.96           N  
ATOM   1288  CA  PHE A 170      38.443 -14.651  27.047  1.00 49.79           C  
ATOM   1289  C   PHE A 170      38.279 -16.114  27.451  1.00 53.15           C  
ATOM   1290  O   PHE A 170      37.914 -16.949  26.638  1.00 52.91           O  
ATOM   1291  CB  PHE A 170      39.920 -14.234  26.903  1.00 53.18           C  
ATOM   1292  CG  PHE A 170      40.840 -15.290  26.336  1.00 57.35           C  
ATOM   1293  CD1 PHE A 170      40.679 -15.776  25.037  1.00 60.57           C  
ATOM   1294  CD2 PHE A 170      41.936 -15.742  27.089  1.00 62.36           C  
ATOM   1295  CE1 PHE A 170      41.581 -16.739  24.507  1.00 64.02           C  
ATOM   1296  CE2 PHE A 170      42.832 -16.690  26.574  1.00 67.81           C  
ATOM   1297  CZ  PHE A 170      42.652 -17.187  25.279  1.00 65.88           C  
ATOM   1298  N   GLY A 171      38.518 -16.394  28.725  1.00 49.55           N  
ATOM   1299  CA  GLY A 171      38.292 -17.713  29.287  1.00 50.68           C  
ATOM   1300  C   GLY A 171      36.850 -18.175  29.203  1.00 52.81           C  
ATOM   1301  O   GLY A 171      36.585 -19.356  28.986  1.00 53.85           O  
ATOM   1302  N   VAL A 172      35.907 -17.261  29.379  1.00 46.75           N  
ATOM   1303  CA  VAL A 172      34.512 -17.626  29.219  1.00 45.88           C  
ATOM   1304  C   VAL A 172      34.287 -18.060  27.772  1.00 49.35           C  
ATOM   1305  O   VAL A 172      33.934 -19.222  27.509  1.00 50.26           O  
ATOM   1306  CB  VAL A 172      33.560 -16.470  29.575  1.00 48.25           C  
ATOM   1307  CG1 VAL A 172      32.187 -16.698  28.963  1.00 47.61           C  
ATOM   1308  CG2 VAL A 172      33.446 -16.311  31.096  1.00 49.24           C  
ATOM   1309  N   THR A 173      34.531 -17.142  26.839  1.00 43.91           N  
ATOM   1310  CA  THR A 173      34.261 -17.395  25.419  1.00 42.95           C  
ATOM   1311  C   THR A 173      34.972 -18.626  24.885  1.00 48.52           C  
ATOM   1312  O   THR A 173      34.425 -19.333  24.041  1.00 48.30           O  
ATOM   1313  CB  THR A 173      34.725 -16.257  24.519  1.00 47.26           C  
ATOM   1314  CG2 THR A 173      34.294 -14.882  25.078  1.00 44.71           C  
ATOM   1315  OG1 THR A 173      36.152 -16.344  24.355  1.00 46.47           O  
ATOM   1316  N   VAL A 174      36.201 -18.858  25.340  1.00 46.50           N  
ATOM   1317  CA  VAL A 174      36.955 -20.021  24.876  1.00 48.44           C  
ATOM   1318  C   VAL A 174      36.279 -21.292  25.328  1.00 54.38           C  
ATOM   1319  O   VAL A 174      36.231 -22.260  24.581  1.00 55.58           O  
ATOM   1320  CB  VAL A 174      38.409 -20.044  25.370  1.00 53.91           C  
ATOM   1321  CG1 VAL A 174      38.842 -21.475  25.656  1.00 56.77           C  
ATOM   1322  CG2 VAL A 174      39.330 -19.396  24.338  1.00 53.56           C  
ATOM   1323  N   LEU A 175      35.752 -21.296  26.546  1.00 51.16           N  
ATOM   1324  CA  LEU A 175      35.085 -22.493  27.054  1.00 52.90           C  
ATOM   1325  C   LEU A 175      33.647 -22.615  26.506  1.00 55.58           C  
ATOM   1326  O   LEU A 175      33.134 -23.730  26.331  1.00 56.93           O  
ATOM   1327  CB  LEU A 175      35.150 -22.547  28.590  1.00 54.40           C  
ATOM   1328  CG  LEU A 175      36.579 -22.656  29.178  1.00 61.12           C  
ATOM   1329  CD1 LEU A 175      36.551 -22.547  30.712  1.00 62.68           C  
ATOM   1330  CD2 LEU A 175      37.312 -23.935  28.746  1.00 66.44           C  
ATOM   1331  N   VAL A 176      33.011 -21.486  26.206  1.00 49.28           N  
ATOM   1332  CA  VAL A 176      31.763 -21.509  25.445  1.00 48.01           C  
ATOM   1333  C   VAL A 176      31.989 -22.129  24.068  1.00 52.04           C  
ATOM   1334  O   VAL A 176      31.302 -23.072  23.677  1.00 53.41           O  
ATOM   1335  CB  VAL A 176      31.197 -20.106  25.234  1.00 49.59           C  
ATOM   1336  CG1 VAL A 176      30.228 -20.093  24.050  1.00 48.62           C  
ATOM   1337  CG2 VAL A 176      30.538 -19.613  26.506  1.00 49.45           C  
ATOM   1338  N   TYR A 177      32.955 -21.592  23.330  1.00 46.99           N  
ATOM   1339  CA  TYR A 177      33.255 -22.103  21.997  1.00 47.05           C  
ATOM   1340  C   TYR A 177      33.802 -23.528  22.002  1.00 52.01           C  
ATOM   1341  O   TYR A 177      33.644 -24.251  21.029  1.00 52.67           O  
ATOM   1342  CB  TYR A 177      34.205 -21.167  21.255  1.00 47.66           C  
ATOM   1343  CG  TYR A 177      33.471 -20.251  20.326  1.00 47.99           C  
ATOM   1344  CD1 TYR A 177      32.827 -20.763  19.207  1.00 50.57           C  
ATOM   1345  CD2 TYR A 177      33.402 -18.890  20.563  1.00 47.12           C  
ATOM   1346  CE1 TYR A 177      32.140 -19.952  18.341  1.00 50.67           C  
ATOM   1347  CE2 TYR A 177      32.713 -18.059  19.694  1.00 47.31           C  
ATOM   1348  CZ  TYR A 177      32.085 -18.608  18.580  1.00 56.27           C  
ATOM   1349  OH  TYR A 177      31.395 -17.815  17.698  1.00 58.37           O  
ATOM   1350  N   ALA A 178      34.447 -23.929  23.087  1.00 49.04           N  
ATOM   1351  CA  ALA A 178      34.795 -25.323  23.269  1.00 51.61           C  
ATOM   1352  C   ALA A 178      33.526 -26.148  23.107  1.00 55.52           C  
ATOM   1353  O   ALA A 178      33.481 -27.085  22.318  1.00 56.49           O  
ATOM   1354  CB  ALA A 178      35.385 -25.542  24.639  1.00 53.87           C  
ATOM   1355  N   ARG A 179      32.486 -25.767  23.839  1.00 50.49           N  
ATOM   1356  CA  ARG A 179      31.225 -26.505  23.821  1.00 50.67           C  
ATOM   1357  C   ARG A 179      30.485 -26.381  22.486  1.00 52.61           C  
ATOM   1358  O   ARG A 179      29.794 -27.312  22.075  1.00 53.59           O  
ATOM   1359  CB  ARG A 179      30.331 -26.053  24.986  1.00 49.71           C  
ATOM   1360  CG  ARG A 179      29.041 -26.866  25.194  1.00 60.17           C  
ATOM   1361  CD  ARG A 179      29.277 -28.363  25.475  1.00 71.96           C  
ATOM   1362  NE  ARG A 179      30.037 -28.610  26.701  1.00 81.83           N  
ATOM   1363  CZ  ARG A 179      30.286 -29.818  27.209  1.00102.04           C  
ATOM   1364  NH1 ARG A 179      29.835 -30.917  26.609  1.00 93.19           N1+
ATOM   1365  NH2 ARG A 179      30.991 -29.932  28.330  1.00 91.86           N  
ATOM   1366  N   ILE A 180      30.624 -25.252  21.801  1.00 46.36           N  
ATOM   1367  CA  ILE A 180      29.994 -25.116  20.495  1.00 45.56           C  
ATOM   1368  C   ILE A 180      30.546 -26.175  19.561  1.00 52.23           C  
ATOM   1369  O   ILE A 180      29.795 -26.826  18.839  1.00 52.90           O  
ATOM   1370  CB  ILE A 180      30.184 -23.716  19.896  1.00 46.26           C  
ATOM   1371  CG1 ILE A 180      29.375 -22.697  20.711  1.00 45.15           C  
ATOM   1372  CG2 ILE A 180      29.752 -23.690  18.433  1.00 46.49           C  
ATOM   1373  CD1 ILE A 180      29.300 -21.310  20.090  1.00 50.13           C  
ATOM   1374  N   TYR A 181      31.862 -26.359  19.599  1.00 50.18           N  
ATOM   1375  CA  TYR A 181      32.529 -27.356  18.770  1.00 52.53           C  
ATOM   1376  C   TYR A 181      32.016 -28.737  19.144  1.00 59.09           C  
ATOM   1377  O   TYR A 181      31.571 -29.487  18.280  1.00 59.86           O  
ATOM   1378  CB  TYR A 181      34.053 -27.256  18.940  1.00 54.62           C  
ATOM   1379  CG  TYR A 181      34.862 -28.224  18.102  1.00 59.61           C  
ATOM   1380  CD1 TYR A 181      34.885 -28.123  16.709  1.00 62.18           C  
ATOM   1381  CD2 TYR A 181      35.623 -29.234  18.703  1.00 63.18           C  
ATOM   1382  CE1 TYR A 181      35.635 -29.016  15.930  1.00 66.37           C  
ATOM   1383  CE2 TYR A 181      36.376 -30.126  17.937  1.00 67.26           C  
ATOM   1384  CZ  TYR A 181      36.378 -30.010  16.552  1.00 75.47           C  
ATOM   1385  OH  TYR A 181      37.113 -30.887  15.792  1.00 80.19           O  
ATOM   1386  N   VAL A 182      32.039 -29.056  20.436  1.00 56.83           N  
ATOM   1387  CA  VAL A 182      31.637 -30.388  20.906  1.00 59.51           C  
ATOM   1388  C   VAL A 182      30.265 -30.782  20.367  1.00 63.55           C  
ATOM   1389  O   VAL A 182      30.068 -31.929  19.976  1.00 65.35           O  
ATOM   1390  CB  VAL A 182      31.615 -30.489  22.454  1.00 63.95           C  
ATOM   1391  CG1 VAL A 182      31.053 -31.825  22.889  1.00 66.86           C  
ATOM   1392  CG2 VAL A 182      33.009 -30.298  23.033  1.00 64.50           C  
ATOM   1393  N   VAL A 183      29.340 -29.822  20.331  1.00 58.09           N  
ATOM   1394  CA  VAL A 183      27.962 -30.072  19.901  1.00 58.29           C  
ATOM   1395  C   VAL A 183      27.846 -30.246  18.383  1.00 63.33           C  
ATOM   1396  O   VAL A 183      27.263 -31.225  17.913  1.00 65.18           O  
ATOM   1397  CB  VAL A 183      27.017 -28.940  20.350  1.00 59.68           C  
ATOM   1398  CG1 VAL A 183      25.607 -29.186  19.838  1.00 60.13           C  
ATOM   1399  CG2 VAL A 183      27.025 -28.814  21.863  1.00 59.64           C  
ATOM   1400  N   LEU A 184      28.396 -29.301  17.628  1.00 58.77           N  
ATOM   1401  CA  LEU A 184      28.373 -29.363  16.160  1.00 59.65           C  
ATOM   1402  C   LEU A 184      29.196 -30.525  15.602  1.00 68.73           C  
ATOM   1403  O   LEU A 184      28.890 -31.047  14.538  1.00 69.73           O  
ATOM   1404  CB  LEU A 184      28.868 -28.048  15.560  1.00 57.45           C  
ATOM   1405  CG  LEU A 184      27.840 -26.916  15.526  1.00 59.74           C  
ATOM   1406  CD1 LEU A 184      28.413 -25.654  16.120  1.00 57.37           C  
ATOM   1407  CD2 LEU A 184      27.349 -26.680  14.101  1.00 62.69           C  
ATOM   1408  N   LYS A 185      30.243 -30.922  16.314  1.00 68.46           N  
ATOM   1409  CA  LYS A 185      31.001 -32.109  15.948  1.00 72.45           C  
ATOM   1410  C   LYS A 185      30.183 -33.377  16.224  1.00 81.41           C  
ATOM   1411  O   LYS A 185      30.338 -34.390  15.524  1.00 84.07           O  
ATOM   1412  CB  LYS A 185      32.336 -32.147  16.705  1.00 75.65           C  
ATOM   1413  CG  LYS A 185      33.226 -33.360  16.366  1.00 93.53           C  
ATOM   1414  CD  LYS A 185      34.705 -33.096  16.682  1.00103.94           C  
ATOM   1415  CE  LYS A 185      35.476 -34.388  16.957  1.00118.42           C  
ATOM   1416  NZ  LYS A 185      35.275 -34.886  18.352  1.00126.70           N1+
ATOM   1417  N   GLN A 186      29.319 -33.313  17.240  1.00 78.95           N  
ATOM   1418  CA  GLN A 186      28.462 -34.445  17.618  1.00 82.12           C  
ATOM   1419  C   GLN A 186      27.123 -34.386  16.890  1.00 88.13           C  
ATOM   1420  O   GLN A 186      26.084 -34.058  17.471  1.00 87.27           O  
ATOM   1421  CB  GLN A 186      28.285 -34.510  19.139  1.00 83.59           C  
ATOM   1422  CG  GLN A 186      29.544 -35.026  19.834  1.00101.74           C  
ATOM   1423  CD  GLN A 186      29.476 -35.002  21.351  1.00121.61           C  
ATOM   1424  NE2 GLN A 186      30.228 -35.902  21.985  1.00116.81           N  
ATOM   1425  OE1 GLN A 186      28.770 -34.182  21.951  1.00114.92           O  
ATOM   1426  N   ARG A 187      27.175 -34.719  15.603  1.00 87.16           N  
ATOM   1427  CA  ARG A 187      26.006 -34.706  14.729  1.00 87.92           C  
ATOM   1428  C   ARG A 187      25.218 -36.006  14.881  1.00 96.45           C  
ATOM   1429  O   ARG A 187      25.258 -36.891  14.014  1.00 99.20           O  
ATOM   1430  CB  ARG A 187      26.422 -34.467  13.258  1.00 89.43           C  
ATOM   1431  CG  ARG A 187      26.616 -32.984  12.910  1.00 97.71           C  
ATOM   1432  CD  ARG A 187      27.710 -32.722  11.863  1.00109.84           C  
ATOM   1433  NE  ARG A 187      28.192 -31.337  11.962  1.00117.44           N  
ATOM   1434  CZ  ARG A 187      29.285 -30.844  11.366  1.00133.04           C  
ATOM   1435  NH1 ARG A 187      30.053 -31.613  10.586  1.00123.20           N1+
ATOM   1436  NH2 ARG A 187      29.611 -29.561  11.552  1.00117.52           N  
ATOM   1437  N   ARG A 188      24.514 -36.117  16.001  1.00 93.60           N  
ATOM   1438  CA  ARG A 188      23.596 -37.237  16.212  1.00 96.87           C  
ATOM   1439  C   ARG A 188      22.311 -36.951  15.452  1.00 99.74           C  
ATOM   1440  O   ARG A 188      21.738 -35.861  15.577  1.00 97.33           O  
ATOM   1441  CB  ARG A 188      23.306 -37.482  17.700  1.00 99.64           C  
ATOM   1442  CG  ARG A 188      22.934 -36.239  18.513  1.00109.54           C  
ATOM   1443  CD  ARG A 188      23.128 -36.483  20.005  1.00124.44           C  
ATOM   1444  NE  ARG A 188      23.807 -35.363  20.659  1.00133.15           N  
ATOM   1445  CZ  ARG A 188      23.956 -35.234  21.981  1.00150.88           C  
ATOM   1446  NH1 ARG A 188      23.477 -36.159  22.820  1.00143.28           N1+
ATOM   1447  NH2 ARG A 188      24.590 -34.173  22.468  1.00135.79           N  
ATOM   1448  N   ARG A 189      21.886 -37.922  14.646  1.00 97.72           N  
ATOM   1449  CA  ARG A 189      20.617 -37.848  13.923  1.00 97.48           C  
ATOM   1450  C   ARG A 189      19.475 -37.709  14.935  1.00 99.40           C  
ATOM   1451  O   ARG A 189      19.664 -37.915  16.146  1.00 99.28           O  
ATOM   1452  CB  ARG A 189      20.430 -39.110  13.065  1.00101.62           C  
ATOM   1453  CG  ARG A 189      19.366 -39.021  11.969  1.00112.34           C  
ATOM   1454  CD  ARG A 189      19.154 -40.377  11.290  1.00124.93           C  
ATOM   1455  NE  ARG A 189      18.453 -41.333  12.162  1.00135.02           N  
ATOM   1456  CZ  ARG A 189      17.180 -41.731  12.032  1.00149.50           C  
ATOM   1457  NH1 ARG A 189      16.401 -41.281  11.047  1.00135.59           N1+
ATOM   1458  NH2 ARG A 189      16.675 -42.603  12.901  1.00137.54           N  
ATOM   1459  N   LYS A 190      18.303 -37.328  14.445  1.00 94.14           N  
ATOM   1460  CA  LYS A 190      17.126 -37.254  15.287  1.00 93.98           C  
ATOM   1461  C   LYS A 190      16.144 -38.356  14.933  1.00100.29           C  
ATOM   1462  O   LYS A 190      16.235 -38.977  13.878  1.00101.21           O  
ATOM   1463  CB  LYS A 190      16.476 -35.880  15.168  1.00 93.75           C  
ATOM   1464  CG  LYS A 190      17.476 -34.756  15.284  1.00104.23           C  
ATOM   1465  CD  LYS A 190      16.860 -33.490  15.814  1.00112.24           C  
ATOM   1466  CE  LYS A 190      17.905 -32.391  15.870  1.00121.44           C  
ATOM   1467  NZ  LYS A 190      17.468 -31.226  16.696  1.00131.44           N1+
ATOM   1468  N   GLY A 191      16.947 -29.039  12.952  1.00 90.42           N  
ATOM   1469  CA  GLY A 191      18.398 -28.921  13.008  1.00 84.68           C  
ATOM   1470  C   GLY A 191      18.841 -27.504  13.301  1.00 82.91           C  
ATOM   1471  O   GLY A 191      18.022 -26.624  13.560  1.00 83.47           O  
ATOM   1472  N   VAL A 192      20.146 -27.284  13.259  1.00 74.10           N  
ATOM   1473  CA  VAL A 192      20.692 -25.946  13.367  1.00 70.21           C  
ATOM   1474  C   VAL A 192      20.734 -25.356  11.961  1.00 74.69           C  
ATOM   1475  O   VAL A 192      21.407 -25.905  11.098  1.00 73.95           O  
ATOM   1476  CB  VAL A 192      22.110 -25.957  13.953  1.00 69.60           C  
ATOM   1477  CG1 VAL A 192      22.554 -24.539  14.286  1.00 66.13           C  
ATOM   1478  CG2 VAL A 192      22.170 -26.837  15.190  1.00 69.33           C  
ATOM   1479  N   PRO A 193      20.017 -24.243  11.720  1.00 72.61           N  
ATOM   1480  CA  PRO A 193      19.925 -23.696  10.362  1.00 74.13           C  
ATOM   1481  C   PRO A 193      21.270 -23.321   9.753  1.00 76.78           C  
ATOM   1482  O   PRO A 193      22.222 -23.029  10.477  1.00 72.49           O  
ATOM   1483  CB  PRO A 193      19.084 -22.428  10.544  1.00 76.85           C  
ATOM   1484  CG  PRO A 193      18.407 -22.580  11.822  1.00 81.86           C  
ATOM   1485  CD  PRO A 193      19.279 -23.414  12.686  1.00 74.50           C  
ATOM   1486  N   LEU A 194      21.337 -23.316   8.425  1.00 76.40           N  
ATOM   1487  CA  LEU A 194      22.547 -22.897   7.731  1.00 73.93           C  
ATOM   1488  C   LEU A 194      22.917 -21.474   8.139  1.00 75.87           C  
ATOM   1489  O   LEU A 194      24.054 -21.211   8.526  1.00 72.08           O  
ATOM   1490  CB  LEU A 194      22.361 -22.974   6.217  1.00 76.92           C  
ATOM   1491  CG  LEU A 194      23.631 -22.715   5.410  1.00 79.24           C  
ATOM   1492  CD1 LEU A 194      24.691 -23.756   5.737  1.00 77.29           C  
ATOM   1493  CD2 LEU A 194      23.316 -22.693   3.923  1.00 85.26           C  
ATOM   1494  N   ARG A 195      21.942 -20.570   8.071  1.00 75.07           N  
ATOM   1495  CA  ARG A 195      22.146 -19.162   8.426  1.00 73.13           C  
ATOM   1496  C   ARG A 195      22.928 -19.006   9.722  1.00 74.18           C  
ATOM   1497  O   ARG A 195      23.797 -18.136   9.818  1.00 71.15           O  
ATOM   1498  CB  ARG A 195      20.801 -18.438   8.557  1.00 76.29           C  
ATOM   1499  CG  ARG A 195      20.903 -16.914   8.571  1.00 83.67           C  
ATOM   1500  CD  ARG A 195      19.529 -16.248   8.648  1.00 97.29           C  
ATOM   1501  NE  ARG A 195      18.581 -16.795   7.671  1.00114.39           N  
ATOM   1502  CZ  ARG A 195      18.482 -16.425   6.390  1.00131.73           C  
ATOM   1503  NH1 ARG A 195      19.271 -15.482   5.879  1.00117.63           N1+
ATOM   1504  NH2 ARG A 195      17.579 -17.007   5.606  1.00121.94           N  
ATOM   1505  N   GLU A 196      22.630 -19.855  10.705  1.00 71.20           N  
ATOM   1506  CA  GLU A 196      23.222 -19.727  12.037  1.00 68.13           C  
ATOM   1507  C   GLU A 196      24.607 -20.375  12.134  1.00 70.37           C  
ATOM   1508  O   GLU A 196      25.493 -19.834  12.797  1.00 66.76           O  
ATOM   1509  CB  GLU A 196      22.289 -20.296  13.111  1.00 71.06           C  
ATOM   1510  CG  GLU A 196      20.826 -19.809  13.041  1.00 84.50           C  
ATOM   1511  CD  GLU A 196      20.607 -18.382  13.538  1.00 99.75           C  
ATOM   1512  OE1 GLU A 196      21.585 -17.618  13.670  1.00 88.02           O  
ATOM   1513  OE2 GLU A 196      19.437 -18.021  13.794  1.00 94.51           O1-
ATOM   1514  N   LYS A 197      24.807 -21.520  11.487  1.00 69.31           N  
ATOM   1515  CA  LYS A 197      26.149 -22.093  11.397  1.00 67.46           C  
ATOM   1516  C   LYS A 197      27.104 -21.032  10.878  1.00 71.34           C  
ATOM   1517  O   LYS A 197      28.146 -20.773  11.481  1.00 68.53           O  
ATOM   1518  CB  LYS A 197      26.184 -23.293  10.457  1.00 71.90           C  
ATOM   1519  CG  LYS A 197      25.683 -24.586  11.063  1.00 88.78           C  
ATOM   1520  CD  LYS A 197      25.726 -25.722  10.037  1.00101.36           C  
ATOM   1521  CE  LYS A 197      25.179 -27.037  10.602  1.00112.97           C  
ATOM   1522  NZ  LYS A 197      24.933 -28.062   9.538  1.00123.96           N1+
ATOM   1523  N   LYS A 198      26.721 -20.405   9.766  1.00 70.39           N  
ATOM   1524  CA  LYS A 198      27.557 -19.403   9.091  1.00 68.74           C  
ATOM   1525  C   LYS A 198      27.824 -18.163   9.941  1.00 71.45           C  
ATOM   1526  O   LYS A 198      28.857 -17.514   9.771  1.00 69.30           O  
ATOM   1527  CB  LYS A 198      26.923 -18.979   7.763  1.00 73.03           C  
ATOM   1528  CG  LYS A 198      26.795 -20.099   6.735  1.00 86.25           C  
ATOM   1529  CD  LYS A 198      28.140 -20.735   6.398  1.00 93.44           C  
ATOM   1530  CE  LYS A 198      28.173 -21.244   4.954  1.00109.49           C  
ATOM   1531  NZ  LYS A 198      27.084 -22.218   4.645  1.00122.66           N1+
ATOM   1532  N   ALA A 199      26.895 -17.831  10.837  1.00 68.99           N  
ATOM   1533  CA  ALA A 199      27.108 -16.760  11.813  1.00 67.08           C  
ATOM   1534  C   ALA A 199      28.076 -17.226  12.878  1.00 69.22           C  
ATOM   1535  O   ALA A 199      29.039 -16.539  13.185  1.00 66.48           O  
ATOM   1536  CB  ALA A 199      25.804 -16.344  12.456  1.00 69.60           C  
ATOM   1537  N   THR A 200      27.814 -18.400  13.441  1.00 67.37           N  
ATOM   1538  CA  THR A 200      28.681 -18.974  14.463  1.00 65.76           C  
ATOM   1539  C   THR A 200      30.108 -19.132  13.964  1.00 69.00           C  
ATOM   1540  O   THR A 200      31.056 -18.960  14.724  1.00 67.06           O  
ATOM   1541  CB  THR A 200      28.168 -20.334  14.914  1.00 74.57           C  
ATOM   1542  CG2 THR A 200      29.116 -20.969  15.915  1.00 72.16           C  
ATOM   1543  OG1 THR A 200      26.888 -20.161  15.520  1.00 75.32           O  
ATOM   1544  N   GLN A 201      30.254 -19.459  12.686  1.00 66.91           N  
ATOM   1545  CA  GLN A 201      31.570 -19.526  12.059  1.00 66.03           C  
ATOM   1546  C   GLN A 201      32.219 -18.138  11.976  1.00 68.29           C  
ATOM   1547  O   GLN A 201      33.389 -17.969  12.316  1.00 66.77           O  
ATOM   1548  CB  GLN A 201      31.452 -20.143  10.662  1.00 69.44           C  
ATOM   1549  CG  GLN A 201      32.780 -20.320   9.930  1.00 84.60           C  
ATOM   1550  CD  GLN A 201      32.629 -21.057   8.612  1.00107.48           C  
ATOM   1551  NE2 GLN A 201      33.278 -20.538   7.567  1.00 99.27           N  
ATOM   1552  OE1 GLN A 201      31.938 -22.084   8.530  1.00104.51           O  
ATOM   1553  N   MET A 202      31.452 -17.151  11.528  1.00 64.86           N  
ATOM   1554  CA  MET A 202      31.953 -15.787  11.373  1.00 63.25           C  
ATOM   1555  C   MET A 202      32.497 -15.231  12.682  1.00 64.89           C  
ATOM   1556  O   MET A 202      33.644 -14.799  12.753  1.00 62.99           O  
ATOM   1557  CB  MET A 202      30.828 -14.889  10.865  1.00 66.96           C  
ATOM   1558  CG  MET A 202      31.219 -13.455  10.618  1.00 69.84           C  
ATOM   1559  SD  MET A 202      29.813 -12.549   9.972  1.00 76.50           S  
ATOM   1560  CE  MET A 202      28.811 -12.371  11.453  1.00 73.34           C  
ATOM   1561  N   VAL A 203      31.665 -15.261  13.716  1.00 61.37           N  
ATOM   1562  CA  VAL A 203      32.018 -14.696  15.023  1.00 59.53           C  
ATOM   1563  C   VAL A 203      33.083 -15.495  15.790  1.00 62.01           C  
ATOM   1564  O   VAL A 203      33.574 -15.037  16.819  1.00 60.60           O  
ATOM   1565  CB  VAL A 203      30.771 -14.515  15.912  1.00 64.14           C  
ATOM   1566  CG1 VAL A 203      29.820 -13.518  15.279  1.00 65.20           C  
ATOM   1567  CG2 VAL A 203      30.074 -15.838  16.137  1.00 65.24           C  
ATOM   1568  N   ALA A 204      33.429 -16.685  15.301  1.00 58.82           N  
ATOM   1569  CA  ALA A 204      34.610 -17.400  15.785  1.00 57.97           C  
ATOM   1570  C   ALA A 204      35.869 -16.705  15.281  1.00 61.08           C  
ATOM   1571  O   ALA A 204      36.878 -16.631  15.976  1.00 60.12           O  
ATOM   1572  CB  ALA A 204      34.588 -18.836  15.315  1.00 59.97           C  
ATOM   1573  N   ILE A 205      35.796 -16.189  14.062  1.00 57.89           N  
ATOM   1574  CA  ILE A 205      36.932 -15.532  13.441  1.00 57.18           C  
ATOM   1575  C   ILE A 205      37.077 -14.090  13.932  1.00 59.77           C  
ATOM   1576  O   ILE A 205      38.197 -13.590  14.040  1.00 59.11           O  
ATOM   1577  CB  ILE A 205      36.826 -15.583  11.892  1.00 61.26           C  
ATOM   1578  CG1 ILE A 205      36.711 -17.038  11.403  1.00 63.04           C  
ATOM   1579  CG2 ILE A 205      38.016 -14.895  11.242  1.00 61.78           C  
ATOM   1580  CD1 ILE A 205      37.699 -18.022  12.049  1.00 70.79           C  
ATOM   1581  N   VAL A 206      35.963 -13.423  14.232  1.00 55.81           N  
ATOM   1582  CA  VAL A 206      36.016 -12.070  14.803  1.00 54.67           C  
ATOM   1583  C   VAL A 206      36.684 -12.147  16.168  1.00 57.43           C  
ATOM   1584  O   VAL A 206      37.478 -11.285  16.534  1.00 56.60           O  
ATOM   1585  CB  VAL A 206      34.606 -11.428  14.936  1.00 59.16           C  
ATOM   1586  CG1 VAL A 206      34.655 -10.165  15.775  1.00 58.49           C  
ATOM   1587  CG2 VAL A 206      34.030 -11.112  13.570  1.00 60.18           C  
ATOM   1588  N   LEU A 207      36.360 -13.202  16.904  1.00 54.05           N  
ATOM   1589  CA  LEU A 207      36.991 -13.483  18.177  1.00 53.62           C  
ATOM   1590  C   LEU A 207      38.459 -13.825  17.984  1.00 57.69           C  
ATOM   1591  O   LEU A 207      39.310 -13.329  18.711  1.00 57.03           O  
ATOM   1592  CB  LEU A 207      36.276 -14.644  18.862  1.00 54.25           C  
ATOM   1593  CG  LEU A 207      36.820 -15.105  20.214  1.00 59.25           C  
ATOM   1594  CD1 LEU A 207      36.967 -13.936  21.188  1.00 58.70           C  
ATOM   1595  CD2 LEU A 207      35.908 -16.181  20.779  1.00 62.79           C  
ATOM   1596  N   GLY A 208      38.754 -14.680  17.008  1.00 55.30           N  
ATOM   1597  CA  GLY A 208      40.137 -15.028  16.676  1.00 56.03           C  
ATOM   1598  C   GLY A 208      40.972 -13.792  16.391  1.00 60.30           C  
ATOM   1599  O   GLY A 208      42.058 -13.624  16.947  1.00 60.23           O  
ATOM   1600  N   ALA A 209      40.445 -12.921  15.531  1.00 56.79           N  
ATOM   1601  CA  ALA A 209      41.078 -11.644  15.203  1.00 56.60           C  
ATOM   1602  C   ALA A 209      41.459 -10.873  16.462  1.00 60.88           C  
ATOM   1603  O   ALA A 209      42.574 -10.347  16.579  1.00 61.20           O  
ATOM   1604  CB  ALA A 209      40.148 -10.798  14.346  1.00 56.96           C  
ATOM   1605  N   PHE A 210      40.527 -10.809  17.405  1.00 57.10           N  
ATOM   1606  CA  PHE A 210      40.750 -10.078  18.641  1.00 56.96           C  
ATOM   1607  C   PHE A 210      41.969 -10.629  19.369  1.00 61.89           C  
ATOM   1608  O   PHE A 210      42.965  -9.928  19.540  1.00 62.06           O  
ATOM   1609  CB  PHE A 210      39.511 -10.152  19.532  1.00 58.26           C  
ATOM   1610  CG  PHE A 210      39.497  -9.140  20.632  1.00 59.96           C  
ATOM   1611  CD1 PHE A 210      38.854  -7.921  20.461  1.00 63.21           C  
ATOM   1612  CD2 PHE A 210      40.118  -9.406  21.844  1.00 62.74           C  
ATOM   1613  CE1 PHE A 210      38.834  -6.980  21.480  1.00 64.65           C  
ATOM   1614  CE2 PHE A 210      40.104  -8.474  22.867  1.00 66.09           C  
ATOM   1615  CZ  PHE A 210      39.459  -7.256  22.685  1.00 64.14           C  
ATOM   1616  N   ILE A 211      41.901 -11.898  19.755  1.00 59.24           N  
ATOM   1617  CA  ILE A 211      42.926 -12.491  20.604  1.00 60.69           C  
ATOM   1618  C   ILE A 211      44.292 -12.398  19.957  1.00 66.71           C  
ATOM   1619  O   ILE A 211      45.286 -12.265  20.654  1.00 67.60           O  
ATOM   1620  CB  ILE A 211      42.632 -13.968  20.940  1.00 64.34           C  
ATOM   1621  CG1 ILE A 211      41.374 -14.088  21.803  1.00 63.86           C  
ATOM   1622  CG2 ILE A 211      43.804 -14.596  21.691  1.00 67.17           C  
ATOM   1623  CD1 ILE A 211      40.681 -15.417  21.656  1.00 71.51           C  
ATOM   1624  N   VAL A 212      44.345 -12.467  18.628  1.00 63.94           N  
ATOM   1625  CA  VAL A 212      45.609 -12.308  17.906  1.00 65.35           C  
ATOM   1626  C   VAL A 212      46.087 -10.860  18.003  1.00 69.42           C  
ATOM   1627  O   VAL A 212      47.280 -10.615  18.166  1.00 70.44           O  
ATOM   1628  CB  VAL A 212      45.483 -12.740  16.427  1.00 69.20           C  
ATOM   1629  CG1 VAL A 212      46.761 -12.452  15.672  1.00 70.78           C  
ATOM   1630  CG2 VAL A 212      45.145 -14.220  16.340  1.00 69.28           C  
ATOM   1631  N   CYS A 213      45.151  -9.914  17.934  1.00 65.06           N  
ATOM   1632  CA  CYS A 213      45.476  -8.480  18.039  1.00 65.29           C  
ATOM   1633  C   CYS A 213      45.849  -8.004  19.440  1.00 68.47           C  
ATOM   1634  O   CYS A 213      46.772  -7.196  19.598  1.00 69.88           O  
ATOM   1635  CB  CYS A 213      44.309  -7.623  17.545  1.00 64.63           C  
ATOM   1636  SG  CYS A 213      44.248  -7.429  15.763  1.00 68.76           S  
ATOM   1637  N   TRP A 214      45.123  -8.486  20.447  1.00 62.84           N  
ATOM   1638  CA  TRP A 214      45.265  -7.966  21.808  1.00 62.91           C  
ATOM   1639  C   TRP A 214      46.127  -8.817  22.753  1.00 66.85           C  
ATOM   1640  O   TRP A 214      46.636  -8.292  23.737  1.00 68.11           O  
ATOM   1641  CB  TRP A 214      43.883  -7.703  22.428  1.00 60.54           C  
ATOM   1642  CG  TRP A 214      43.221  -6.428  21.929  1.00 61.01           C  
ATOM   1643  CD1 TRP A 214      42.166  -6.332  21.062  1.00 62.79           C  
ATOM   1644  CD2 TRP A 214      43.578  -5.081  22.270  1.00 61.79           C  
ATOM   1645  CE2 TRP A 214      42.699  -4.222  21.570  1.00 65.01           C  
ATOM   1646  CE3 TRP A 214      44.558  -4.516  23.094  1.00 64.78           C  
ATOM   1647  NE1 TRP A 214      41.846  -5.010  20.843  1.00 62.43           N  
ATOM   1648  CZ2 TRP A 214      42.768  -2.831  21.677  1.00 65.10           C  
ATOM   1649  CZ3 TRP A 214      44.629  -3.128  23.194  1.00 67.02           C  
ATOM   1650  CH2 TRP A 214      43.738  -2.305  22.488  1.00 66.87           C  
ATOM   1651  N   LEU A 215      46.310 -10.106  22.474  1.00 62.21           N  
ATOM   1652  CA  LEU A 215      47.154 -10.954  23.336  1.00 63.49           C  
ATOM   1653  C   LEU A 215      48.608 -10.472  23.399  1.00 69.19           C  
ATOM   1654  O   LEU A 215      49.214 -10.488  24.469  1.00 70.87           O  
ATOM   1655  CB  LEU A 215      47.097 -12.429  22.906  1.00 63.60           C  
ATOM   1656  CG  LEU A 215      48.021 -13.455  23.575  1.00 70.57           C  
ATOM   1657  CD1 LEU A 215      47.970 -13.365  25.085  1.00 71.50           C  
ATOM   1658  CD2 LEU A 215      47.648 -14.849  23.119  1.00 72.64           C  
ATOM   1659  N   PRO A 216      49.173 -10.044  22.257  1.00 65.42           N  
ATOM   1660  CA  PRO A 216      50.521  -9.477  22.275  1.00 67.94           C  
ATOM   1661  C   PRO A 216      50.691  -8.355  23.298  1.00 72.62           C  
ATOM   1662  O   PRO A 216      51.631  -8.384  24.091  1.00 75.15           O  
ATOM   1663  CB  PRO A 216      50.677  -8.931  20.859  1.00 69.07           C  
ATOM   1664  CG  PRO A 216      49.838  -9.833  20.042  1.00 71.53           C  
ATOM   1665  CD  PRO A 216      48.658 -10.169  20.883  1.00 65.08           C  
ATOM   1666  N   PHE A 217      49.768  -7.394  23.282  1.00 66.83           N  
ATOM   1667  CA  PHE A 217      49.802  -6.259  24.203  1.00 67.21           C  
ATOM   1668  C   PHE A 217      49.721  -6.688  25.666  1.00 71.97           C  
ATOM   1669  O   PHE A 217      50.574  -6.329  26.474  1.00 74.09           O  
ATOM   1670  CB  PHE A 217      48.661  -5.286  23.891  1.00 66.52           C  
ATOM   1671  CG  PHE A 217      48.581  -4.125  24.840  1.00 68.91           C  
ATOM   1672  CD1 PHE A 217      49.379  -3.005  24.656  1.00 73.90           C  
ATOM   1673  CD2 PHE A 217      47.710  -4.153  25.924  1.00 70.21           C  
ATOM   1674  CE1 PHE A 217      49.313  -1.930  25.541  1.00 75.94           C  
ATOM   1675  CE2 PHE A 217      47.632  -3.085  26.809  1.00 74.17           C  
ATOM   1676  CZ  PHE A 217      48.434  -1.973  26.618  1.00 74.19           C  
ATOM   1677  N   PHE A 218      48.696  -7.457  26.005  1.00 66.87           N  
ATOM   1678  CA  PHE A 218      48.460  -7.817  27.401  1.00 67.62           C  
ATOM   1679  C   PHE A 218      49.613  -8.618  28.014  1.00 74.92           C  
ATOM   1680  O   PHE A 218      49.796  -8.615  29.230  1.00 75.93           O  
ATOM   1681  CB  PHE A 218      47.117  -8.542  27.555  1.00 66.84           C  
ATOM   1682  CG  PHE A 218      45.936  -7.605  27.643  1.00 66.22           C  
ATOM   1683  CD1 PHE A 218      45.416  -7.234  28.875  1.00 69.58           C  
ATOM   1684  CD2 PHE A 218      45.363  -7.074  26.496  1.00 66.16           C  
ATOM   1685  CE1 PHE A 218      44.336  -6.362  28.957  1.00 69.03           C  
ATOM   1686  CE2 PHE A 218      44.283  -6.204  26.571  1.00 67.54           C  
ATOM   1687  CZ  PHE A 218      43.773  -5.846  27.801  1.00 66.19           C  
ATOM   1688  N   LEU A 219      50.398  -9.284  27.170  1.00 72.92           N  
ATOM   1689  CA  LEU A 219      51.606  -9.965  27.630  1.00 76.51           C  
ATOM   1690  C   LEU A 219      52.762  -8.978  27.789  1.00 83.11           C  
ATOM   1691  O   LEU A 219      53.533  -9.080  28.740  1.00 86.03           O  
ATOM   1692  CB  LEU A 219      52.000 -11.109  26.680  1.00 77.09           C  
ATOM   1693  CG  LEU A 219      51.164 -12.400  26.730  1.00 80.46           C  
ATOM   1694  CD1 LEU A 219      51.549 -13.322  25.584  1.00 81.19           C  
ATOM   1695  CD2 LEU A 219      51.289 -13.133  28.071  1.00 85.24           C  
ATOM   1696  N   THR A 220      52.879  -8.026  26.864  1.00 78.80           N  
ATOM   1697  CA  THR A 220      53.973  -7.047  26.914  1.00 81.85           C  
ATOM   1698  C   THR A 220      53.781  -6.013  28.023  1.00 86.92           C  
ATOM   1699  O   THR A 220      54.708  -5.754  28.788  1.00 90.08           O  
ATOM   1700  CB  THR A 220      54.188  -6.315  25.553  1.00 88.69           C  
ATOM   1701  CG2 THR A 220      55.312  -6.962  24.758  1.00 89.78           C  
ATOM   1702  OG1 THR A 220      52.991  -6.364  24.771  1.00 84.40           O  
ATOM   1703  N   HIS A 221      52.583  -5.436  28.119  1.00 80.91           N  
ATOM   1704  CA  HIS A 221      52.310  -4.392  29.116  1.00 81.78           C  
ATOM   1705  C   HIS A 221      52.389  -4.918  30.555  1.00 88.77           C  
ATOM   1706  O   HIS A 221      52.808  -4.194  31.456  1.00 91.22           O  
ATOM   1707  CB  HIS A 221      50.949  -3.723  28.871  1.00 78.94           C  
ATOM   1708  CG  HIS A 221      50.796  -2.400  29.561  1.00 83.48           C  
ATOM   1709  CD2 HIS A 221      50.507  -2.091  30.848  1.00 86.56           C  
ATOM   1710  ND1 HIS A 221      50.965  -1.196  28.910  1.00 85.48           N  
ATOM   1711  CE1 HIS A 221      50.781  -0.203  29.764  1.00 86.30           C  
ATOM   1712  NE2 HIS A 221      50.501  -0.720  30.948  1.00 87.29           N  
ATOM   1713  N   VAL A 222      51.989  -6.168  30.766  1.00 85.20           N  
ATOM   1714  CA  VAL A 222      52.138  -6.811  32.072  1.00 87.85           C  
ATOM   1715  C   VAL A 222      53.613  -7.003  32.411  1.00 98.32           C  
ATOM   1716  O   VAL A 222      54.051  -6.699  33.519  1.00101.08           O  
ATOM   1717  CB  VAL A 222      51.429  -8.181  32.114  1.00 89.83           C  
ATOM   1718  CG1 VAL A 222      51.980  -9.037  33.246  1.00 93.17           C  
ATOM   1719  CG2 VAL A 222      49.916  -7.995  32.255  1.00 85.92           C  
ATOM   1720  N   LEU A 223      54.377  -7.492  31.443  1.00 97.32           N  
ATOM   1721  CA  LEU A 223      55.782  -7.829  31.667  1.00102.94           C  
ATOM   1722  C   LEU A 223      56.730  -6.618  31.641  1.00111.49           C  
ATOM   1723  O   LEU A 223      57.872  -6.724  32.094  1.00115.93           O  
ATOM   1724  CB  LEU A 223      56.230  -8.892  30.657  1.00103.24           C  
ATOM   1725  CG  LEU A 223      55.534 -10.250  30.823  1.00106.37           C  
ATOM   1726  CD1 LEU A 223      55.639 -11.080  29.556  1.00105.47           C  
ATOM   1727  CD2 LEU A 223      56.103 -11.010  32.017  1.00113.04           C  
ATOM   1728  N   ASN A 224      56.271  -5.481  31.114  1.00106.94           N  
ATOM   1729  CA  ASN A 224      57.064  -4.241  31.145  1.00110.38           C  
ATOM   1730  C   ASN A 224      57.025  -3.600  32.535  1.00118.41           C  
ATOM   1731  O   ASN A 224      58.034  -3.065  33.011  1.00122.60           O  
ATOM   1732  CB  ASN A 224      56.569  -3.242  30.086  1.00108.05           C  
ATOM   1733  CG  ASN A 224      57.436  -1.978  30.001  1.00135.35           C  
ATOM   1734  ND2 ASN A 224      56.830  -0.881  29.562  1.00124.85           N  
ATOM   1735  OD1 ASN A 224      58.629  -1.994  30.314  1.00135.31           O  
ATOM   1736  N   THR A 225      55.860  -3.669  33.178  1.00113.60           N  
ATOM   1737  CA  THR A 225      55.651  -3.048  34.486  1.00116.10           C  
ATOM   1738  C   THR A 225      55.959  -3.991  35.663  1.00125.15           C  
ATOM   1739  O   THR A 225      56.276  -3.525  36.761  1.00128.32           O  
ATOM   1740  CB  THR A 225      54.219  -2.476  34.600  1.00119.51           C  
ATOM   1741  CG2 THR A 225      54.024  -1.327  33.610  1.00115.76           C  
ATOM   1742  OG1 THR A 225      53.262  -3.504  34.322  1.00115.65           O  
ATOM   1743  N   HIS A 226      55.868  -5.304  35.436  1.00122.39           N  
ATOM   1744  CA  HIS A 226      56.340  -6.302  36.405  1.00126.87           C  
ATOM   1745  C   HIS A 226      57.568  -6.900  35.706  1.00137.49           C  
ATOM   1746  O   HIS A 226      57.448  -7.809  34.884  1.00135.09           O  
ATOM   1747  CB  HIS A 226      55.253  -7.343  36.678  1.00124.25           C  
ATOM   1748  CG  HIS A 226      54.006  -6.770  37.280  1.00124.50           C  
ATOM   1749  CD2 HIS A 226      53.035  -5.991  36.747  1.00121.89           C  
ATOM   1750  ND1 HIS A 226      53.647  -6.981  38.594  1.00127.88           N  
ATOM   1751  CE1 HIS A 226      52.510  -6.358  38.846  1.00124.19           C  
ATOM   1752  NE2 HIS A 226      52.117  -5.750  37.741  1.00121.04           N  
ATOM   1753  N   CYS A 227      58.742  -6.369  36.041  1.00142.41           N  
ATOM   1754  CA  CYS A 227      59.945  -6.574  35.238  1.00146.98           C  
ATOM   1755  C   CYS A 227      61.112  -7.261  35.959  1.00158.86           C  
ATOM   1756  O   CYS A 227      61.438  -6.966  37.107  1.00162.59           O  
ATOM   1757  CB  CYS A 227      60.458  -5.311  34.537  1.00148.51           C  
ATOM   1758  SG  CYS A 227      62.193  -5.389  34.033  1.00159.38           S  
ATOM   1759  N   GLN A 228      61.676  -8.192  35.185  1.00157.23           N  
ATOM   1760  CA  GLN A 228      62.780  -9.091  35.493  1.00163.49           C  
ATOM   1761  C   GLN A 228      62.951  -9.868  34.181  1.00165.88           C  
ATOM   1762  O   GLN A 228      62.072 -10.637  33.792  1.00161.05           O  
ATOM   1763  CB  GLN A 228      62.415 -10.033  36.637  1.00166.21           C  
ATOM   1764  CG  GLN A 228      63.536 -10.976  37.044  1.00188.22           C  
ATOM   1765  CD  GLN A 228      64.034 -11.823  35.890  1.00207.82           C  
ATOM   1766  NE2 GLN A 228      65.017 -11.309  35.160  1.00202.95           N  
ATOM   1767  OE1 GLN A 228      63.541 -12.927  35.657  1.00200.94           O  
ATOM   1768  N   THR A 229      64.069  -9.645  33.493  1.00166.22           N  
ATOM   1769  CA  THR A 229      64.209  -9.908  32.068  1.00163.97           C  
ATOM   1770  C   THR A 229      63.471  -9.091  31.006  1.00161.31           C  
ATOM   1771  O   THR A 229      62.953  -9.636  30.032  1.00157.05           O  
ATOM   1772  CB  THR A 229      63.685 -11.354  32.052  1.00170.66           C  
ATOM   1773  N   CYS A 230      63.430  -7.777  31.213  1.00156.97           N  
ATOM   1774  CA  CYS A 230      62.716  -6.855  30.340  1.00151.32           C  
ATOM   1775  C   CYS A 230      63.394  -6.898  28.974  1.00155.96           C  
ATOM   1776  O   CYS A 230      64.302  -6.108  28.710  1.00159.24           O  
ATOM   1777  CB  CYS A 230      63.356  -5.749  31.183  1.00155.69           C  
ATOM   1778  SG  CYS A 230      62.239  -4.784  32.096  1.00155.87           S  
ATOM   1779  N   HIS A 231      62.958  -7.800  28.100  1.00149.28           N  
ATOM   1780  CA  HIS A 231      63.480  -7.801  26.742  1.00149.38           C  
ATOM   1781  C   HIS A 231      62.292  -7.087  26.087  1.00146.03           C  
ATOM   1782  O   HIS A 231      61.568  -7.668  25.266  1.00141.43           O  
ATOM   1783  CB  HIS A 231      63.689  -9.225  26.196  1.00151.08           C  
ATOM   1784  CG  HIS A 231      64.638  -9.314  25.036  1.00157.53           C  
ATOM   1785  CD2 HIS A 231      65.877  -8.794  24.850  1.00164.86           C  
ATOM   1786  ND1 HIS A 231      64.352 -10.033  23.895  1.00156.97           N  
ATOM   1787  CE1 HIS A 231      65.367  -9.947  23.053  1.00160.34           C  
ATOM   1788  NE2 HIS A 231      66.306  -9.199  23.608  1.00165.45           N  
ATOM   1789  N   VAL A 232      62.102  -5.823  26.482  1.00141.35           N  
ATOM   1790  CA  VAL A 232      60.902  -5.040  26.159  1.00134.99           C  
ATOM   1791  C   VAL A 232      61.272  -3.616  25.715  1.00138.32           C  
ATOM   1792  O   VAL A 232      61.171  -2.654  26.484  1.00138.41           O  
ATOM   1793  CB  VAL A 232      59.922  -5.004  27.366  1.00136.32           C  
ATOM   1794  CG1 VAL A 232      60.592  -4.383  28.598  1.00140.48           C  
ATOM   1795  CG2 VAL A 232      58.629  -4.273  27.000  1.00130.70           C  
ATOM   1796  N   SER A 233      61.703  -3.504  24.460  1.00134.11           N  
ATOM   1797  CA  SER A 233      62.081  -2.224  23.870  1.00134.51           C  
ATOM   1798  C   SER A 233      60.831  -1.459  23.427  1.00131.92           C  
ATOM   1799  O   SER A 233      59.915  -2.064  22.869  1.00127.15           O  
ATOM   1800  CB  SER A 233      63.006  -2.449  22.669  1.00140.45           C  
ATOM   1801  OG  SER A 233      62.407  -3.313  21.715  1.00144.84           O  
ATOM   1802  N   PRO A 234      60.792  -0.125  23.654  1.00128.29           N  
ATOM   1803  CA  PRO A 234      59.642   0.697  23.236  1.00123.34           C  
ATOM   1804  C   PRO A 234      59.252   0.559  21.757  1.00122.91           C  
ATOM   1805  O   PRO A 234      58.110   0.855  21.401  1.00118.32           O  
ATOM   1806  CB  PRO A 234      60.107   2.132  23.522  1.00128.10           C  
ATOM   1807  CG  PRO A 234      61.138   2.001  24.578  1.00137.76           C  
ATOM   1808  CD  PRO A 234      61.821   0.688  24.334  1.00135.07           C  
ATOM   1809  N   GLU A 235      60.189   0.126  20.913  1.00120.93           N  
ATOM   1810  CA  GLU A 235      59.906  -0.138  19.498  1.00117.98           C  
ATOM   1811  C   GLU A 235      58.867  -1.253  19.405  1.00116.67           C  
ATOM   1812  O   GLU A 235      57.888  -1.139  18.663  1.00112.63           O  
ATOM   1813  CB  GLU A 235      61.173  -0.544  18.717  1.00123.30           C  
ATOM   1814  CG  GLU A 235      62.482   0.189  19.082  1.00138.48           C  
ATOM   1815  CD  GLU A 235      62.326   1.698  19.222  1.00156.69           C  
ATOM   1816  OE1 GLU A 235      61.494   2.293  18.503  1.00145.21           O  
ATOM   1817  OE2 GLU A 235      63.044   2.294  20.054  1.00152.80           O1-
ATOM   1818  N   LEU A 236      59.094  -2.321  20.171  1.00113.35           N  
ATOM   1819  CA  LEU A 236      58.152  -3.436  20.267  1.00109.19           C  
ATOM   1820  C   LEU A 236      56.801  -2.953  20.792  1.00107.81           C  
ATOM   1821  O   LEU A 236      55.765  -3.208  20.176  1.00103.55           O  
ATOM   1822  CB  LEU A 236      58.702  -4.529  21.196  1.00111.64           C  
ATOM   1823  CG  LEU A 236      57.969  -5.876  21.206  1.00113.56           C  
ATOM   1824  CD1 LEU A 236      58.463  -6.764  20.069  1.00114.75           C  
ATOM   1825  CD2 LEU A 236      58.145  -6.581  22.543  1.00117.31           C  
ATOM   1826  N   TYR A 237      56.829  -2.242  21.920  1.00104.72           N  
ATOM   1827  CA  TYR A 237      55.612  -1.763  22.584  1.00101.16           C  
ATOM   1828  C   TYR A 237      54.683  -0.996  21.639  1.00101.62           C  
ATOM   1829  O   TYR A 237      53.469  -1.205  21.660  1.00 97.88           O  
ATOM   1830  CB  TYR A 237      55.969  -0.892  23.794  1.00104.81           C  
ATOM   1831  CG  TYR A 237      54.769  -0.410  24.591  1.00103.86           C  
ATOM   1832  CD1 TYR A 237      54.078  -1.272  25.444  1.00104.25           C  
ATOM   1833  CD2 TYR A 237      54.327   0.912  24.495  1.00104.08           C  
ATOM   1834  CE1 TYR A 237      52.975  -0.833  26.178  1.00103.12           C  
ATOM   1835  CE2 TYR A 237      53.227   1.360  25.225  1.00103.09           C  
ATOM   1836  CZ  TYR A 237      52.555   0.484  26.065  1.00108.68           C  
ATOM   1837  OH  TYR A 237      51.470   0.931  26.788  1.00107.80           O  
ATOM   1838  N   SER A 238      55.253  -0.120  20.814  1.00 99.36           N  
ATOM   1839  CA  SER A 238      54.473   0.635  19.832  1.00 96.76           C  
ATOM   1840  C   SER A 238      53.741  -0.286  18.862  1.00 97.52           C  
ATOM   1841  O   SER A 238      52.612   0.003  18.460  1.00 94.46           O  
ATOM   1842  CB  SER A 238      55.369   1.589  19.052  1.00102.88           C  
ATOM   1843  OG  SER A 238      55.920   2.557  19.921  1.00114.08           O  
ATOM   1844  N   ALA A 239      54.382  -1.391  18.490  1.00 94.79           N  
ATOM   1845  CA  ALA A 239      53.756  -2.382  17.621  1.00 92.18           C  
ATOM   1846  C   ALA A 239      52.566  -3.040  18.325  1.00 93.16           C  
ATOM   1847  O   ALA A 239      51.438  -2.973  17.829  1.00 89.99           O  
ATOM   1848  CB  ALA A 239      54.767  -3.433  17.192  1.00 95.10           C  
ATOM   1849  N   THR A 240      52.817  -3.645  19.489  1.00 90.51           N  
ATOM   1850  CA  THR A 240      51.773  -4.363  20.242  1.00 87.82           C  
ATOM   1851  C   THR A 240      50.532  -3.511  20.462  1.00 89.82           C  
ATOM   1852  O   THR A 240      49.418  -4.029  20.450  1.00 87.16           O  
ATOM   1853  CB  THR A 240      52.269  -4.861  21.620  1.00 95.92           C  
ATOM   1854  CG2 THR A 240      53.322  -5.941  21.462  1.00 96.44           C  
ATOM   1855  OG1 THR A 240      52.818  -3.768  22.366  1.00 97.61           O  
ATOM   1856  N   THR A 241      50.734  -2.211  20.671  1.00 87.92           N  
ATOM   1857  CA  THR A 241      49.634  -1.255  20.765  1.00 86.41           C  
ATOM   1858  C   THR A 241      49.043  -0.997  19.381  1.00 89.56           C  
ATOM   1859  O   THR A 241      47.824  -1.013  19.219  1.00 87.02           O  
ATOM   1860  CB  THR A 241      50.091   0.082  21.375  1.00 96.93           C  
ATOM   1861  CG2 THR A 241      50.223  -0.018  22.888  1.00 96.79           C  
ATOM   1862  OG1 THR A 241      51.360   0.435  20.826  1.00 99.55           O  
ATOM   1863  N   TRP A 242      49.901  -0.765  18.388  1.00 88.19           N  
ATOM   1864  CA  TRP A 242      49.437  -0.548  17.012  1.00 87.44           C  
ATOM   1865  C   TRP A 242      48.543  -1.704  16.567  1.00 88.11           C  
ATOM   1866  O   TRP A 242      47.418  -1.503  16.104  1.00 86.25           O  
ATOM   1867  CB  TRP A 242      50.621  -0.390  16.040  1.00 88.88           C  
ATOM   1868  CG  TRP A 242      50.201  -0.196  14.589  1.00 89.64           C  
ATOM   1869  CD1 TRP A 242      49.784   0.973  14.004  1.00 92.89           C  
ATOM   1870  CD2 TRP A 242      50.156  -1.199  13.553  1.00 89.02           C  
ATOM   1871  CE2 TRP A 242      49.699  -0.562  12.374  1.00 92.97           C  
ATOM   1872  CE3 TRP A 242      50.460  -2.568  13.507  1.00 90.20           C  
ATOM   1873  NE1 TRP A 242      49.479   0.759  12.677  1.00 92.08           N  
ATOM   1874  CZ2 TRP A 242      49.538  -1.250  11.159  1.00 92.04           C  
ATOM   1875  CZ3 TRP A 242      50.297  -3.252  12.299  1.00 91.44           C  
ATOM   1876  CH2 TRP A 242      49.841  -2.589  11.144  1.00 91.99           C  
ATOM   1877  N   LEU A 243      49.055  -2.917  16.727  1.00 83.99           N  
ATOM   1878  CA  LEU A 243      48.330  -4.124  16.362  1.00 81.62           C  
ATOM   1879  C   LEU A 243      46.946  -4.153  16.996  1.00 83.00           C  
ATOM   1880  O   LEU A 243      45.975  -4.562  16.360  1.00 80.88           O  
ATOM   1881  CB  LEU A 243      49.120  -5.346  16.819  1.00 82.62           C  
ATOM   1882  CG  LEU A 243      48.635  -6.697  16.315  1.00 86.22           C  
ATOM   1883  CD1 LEU A 243      48.976  -6.863  14.842  1.00 87.03           C  
ATOM   1884  CD2 LEU A 243      49.262  -7.794  17.140  1.00 89.74           C  
ATOM   1885  N   GLY A 244      46.875  -3.719  18.254  1.00 79.78           N  
ATOM   1886  CA  GLY A 244      45.633  -3.706  19.023  1.00 78.00           C  
ATOM   1887  C   GLY A 244      44.573  -2.784  18.458  1.00 80.77           C  
ATOM   1888  O   GLY A 244      43.384  -3.095  18.517  1.00 78.77           O  
ATOM   1889  N   TYR A 245      45.000  -1.650  17.912  1.00 78.61           N  
ATOM   1890  CA  TYR A 245      44.076  -0.699  17.290  1.00 78.30           C  
ATOM   1891  C   TYR A 245      43.658  -1.125  15.876  1.00 82.51           C  
ATOM   1892  O   TYR A 245      42.546  -0.807  15.434  1.00 81.93           O  
ATOM   1893  CB  TYR A 245      44.675   0.713  17.284  1.00 80.88           C  
ATOM   1894  CG  TYR A 245      44.740   1.330  18.664  1.00 82.95           C  
ATOM   1895  CD1 TYR A 245      43.574   1.617  19.363  1.00 84.29           C  
ATOM   1896  CD2 TYR A 245      45.960   1.619  19.277  1.00 85.27           C  
ATOM   1897  CE1 TYR A 245      43.613   2.173  20.624  1.00 86.07           C  
ATOM   1898  CE2 TYR A 245      46.007   2.176  20.546  1.00 87.14           C  
ATOM   1899  CZ  TYR A 245      44.824   2.451  21.210  1.00 93.74           C  
ATOM   1900  OH  TYR A 245      44.824   3.003  22.465  1.00 95.88           O  
ATOM   1901  N   VAL A 246      44.536  -1.850  15.177  1.00 79.57           N  
ATOM   1902  CA  VAL A 246      44.211  -2.400  13.849  1.00 79.19           C  
ATOM   1903  C   VAL A 246      42.951  -3.270  13.883  1.00 82.02           C  
ATOM   1904  O   VAL A 246      42.168  -3.284  12.925  1.00 81.58           O  
ATOM   1905  CB  VAL A 246      45.361  -3.254  13.293  1.00 83.76           C  
ATOM   1906  CG1 VAL A 246      44.924  -3.976  12.019  1.00 83.34           C  
ATOM   1907  CG2 VAL A 246      46.586  -2.390  13.042  1.00 85.43           C  
ATOM   1908  N   ASN A 247      42.777  -3.991  14.992  1.00 77.85           N  
ATOM   1909  CA  ASN A 247      41.639  -4.884  15.205  1.00 76.49           C  
ATOM   1910  C   ASN A 247      40.297  -4.260  14.863  1.00 80.77           C  
ATOM   1911  O   ASN A 247      39.457  -4.904  14.238  1.00 80.33           O  
ATOM   1912  CB  ASN A 247      41.597  -5.329  16.659  1.00 75.51           C  
ATOM   1913  CG  ASN A 247      40.482  -6.296  16.928  1.00 93.19           C  
ATOM   1914  ND2 ASN A 247      39.491  -5.854  17.690  1.00 84.59           N  
ATOM   1915  OD1 ASN A 247      40.502  -7.429  16.452  1.00 86.46           O  
ATOM   1916  N   SER A 248      40.101  -3.013  15.281  1.00 77.94           N  
ATOM   1917  CA  SER A 248      38.832  -2.313  15.066  1.00 78.33           C  
ATOM   1918  C   SER A 248      38.414  -2.267  13.599  1.00 82.45           C  
ATOM   1919  O   SER A 248      37.272  -2.604  13.271  1.00 82.52           O  
ATOM   1920  CB  SER A 248      38.902  -0.892  15.627  1.00 83.18           C  
ATOM   1921  OG  SER A 248      38.575  -0.886  17.008  1.00 92.90           O  
ATOM   1922  N   ALA A 249      39.336  -1.869  12.727  1.00 78.71           N  
ATOM   1923  CA  ALA A 249      39.040  -1.750  11.297  1.00 79.11           C  
ATOM   1924  C   ALA A 249      38.884  -3.098  10.581  1.00 81.48           C  
ATOM   1925  O   ALA A 249      38.386  -3.135   9.455  1.00 82.24           O  
ATOM   1926  CB  ALA A 249      40.106  -0.913  10.606  1.00 80.93           C  
ATOM   1927  N   LEU A 250      39.303  -4.193  11.223  1.00 75.67           N  
ATOM   1928  CA  LEU A 250      39.187  -5.538  10.633  1.00 74.54           C  
ATOM   1929  C   LEU A 250      37.759  -6.096  10.638  1.00 78.52           C  
ATOM   1930  O   LEU A 250      37.329  -6.701   9.655  1.00 78.73           O  
ATOM   1931  CB  LEU A 250      40.112  -6.537  11.346  1.00 73.36           C  
ATOM   1932  CG  LEU A 250      41.620  -6.304  11.268  1.00 77.96           C  
ATOM   1933  CD1 LEU A 250      42.355  -7.507  11.833  1.00 77.62           C  
ATOM   1934  CD2 LEU A 250      42.068  -6.024   9.846  1.00 81.44           C  
ATOM   1935  N   ASN A 251      37.028  -5.908  11.738  1.00 74.87           N  
ATOM   1936  CA  ASN A 251      35.692  -6.515  11.883  1.00 74.94           C  
ATOM   1937  C   ASN A 251      34.840  -6.349  10.618  1.00 80.37           C  
ATOM   1938  O   ASN A 251      34.394  -7.347  10.056  1.00 80.30           O  
ATOM   1939  CB  ASN A 251      34.943  -5.999  13.128  1.00 74.69           C  
ATOM   1940  CG  ASN A 251      35.641  -6.362  14.437  1.00 89.95           C  
ATOM   1941  ND2 ASN A 251      35.929  -5.347  15.250  1.00 82.93           N  
ATOM   1942  OD1 ASN A 251      35.913  -7.532  14.714  1.00 78.68           O  
ATOM   1943  N   PRO A 252      34.644  -5.102  10.139  1.00 78.10           N  
ATOM   1944  CA  PRO A 252      33.853  -4.934   8.910  1.00 79.86           C  
ATOM   1945  C   PRO A 252      34.436  -5.618   7.658  1.00 83.52           C  
ATOM   1946  O   PRO A 252      33.682  -5.949   6.738  1.00 84.68           O  
ATOM   1947  CB  PRO A 252      33.796  -3.408   8.729  1.00 82.92           C  
ATOM   1948  CG  PRO A 252      34.100  -2.849  10.066  1.00 86.17           C  
ATOM   1949  CD  PRO A 252      35.085  -3.798  10.664  1.00 79.60           C  
ATOM   1950  N   VAL A 253      35.751  -5.825   7.620  1.00 78.56           N  
ATOM   1951  CA  VAL A 253      36.372  -6.591   6.539  1.00 78.75           C  
ATOM   1952  C   VAL A 253      36.063  -8.079   6.676  1.00 82.49           C  
ATOM   1953  O   VAL A 253      35.994  -8.787   5.675  1.00 83.30           O  
ATOM   1954  CB  VAL A 253      37.898  -6.370   6.478  1.00 81.86           C  
ATOM   1955  CG1 VAL A 253      38.579  -7.486   5.710  1.00 82.06           C  
ATOM   1956  CG2 VAL A 253      38.200  -5.025   5.840  1.00 82.84           C  
ATOM   1957  N   ILE A 254      35.864  -8.553   7.904  1.00 77.70           N  
ATOM   1958  CA  ILE A 254      35.429  -9.939   8.123  1.00 77.33           C  
ATOM   1959  C   ILE A 254      33.937 -10.089   7.822  1.00 81.85           C  
ATOM   1960  O   ILE A 254      33.520 -11.079   7.225  1.00 82.34           O  
ATOM   1961  CB  ILE A 254      35.708 -10.416   9.562  1.00 78.96           C  
ATOM   1962  CG1 ILE A 254      37.196 -10.270   9.894  1.00 78.61           C  
ATOM   1963  CG2 ILE A 254      35.284 -11.863   9.738  1.00 79.70           C  
ATOM   1964  CD1 ILE A 254      37.548 -10.735  11.286  1.00 86.37           C  
ATOM   1965  N   TYR A 255      33.142  -9.098   8.227  1.00 78.55           N  
ATOM   1966  CA  TYR A 255      31.697  -9.109   7.974  1.00 80.36           C  
ATOM   1967  C   TYR A 255      31.363  -9.108   6.484  1.00 86.32           C  
ATOM   1968  O   TYR A 255      30.357  -9.674   6.077  1.00 87.80           O  
ATOM   1969  CB  TYR A 255      31.002  -7.912   8.632  1.00 82.17           C  
ATOM   1970  CG  TYR A 255      31.078  -7.847  10.151  1.00 82.30           C  
ATOM   1971  CD1 TYR A 255      31.218  -6.627  10.798  1.00 84.07           C  
ATOM   1972  CD2 TYR A 255      30.990  -8.994  10.941  1.00 82.02           C  
ATOM   1973  CE1 TYR A 255      31.275  -6.543  12.177  1.00 83.85           C  
ATOM   1974  CE2 TYR A 255      31.049  -8.918  12.331  1.00 81.59           C  
ATOM   1975  CZ  TYR A 255      31.190  -7.687  12.938  1.00 89.33           C  
ATOM   1976  OH  TYR A 255      31.252  -7.579  14.310  1.00 90.06           O  
ATOM   1977  N   THR A 256      32.190  -8.463   5.672  1.00 82.95           N  
ATOM   1978  CA  THR A 256      31.997  -8.511   4.230  1.00 85.10           C  
ATOM   1979  C   THR A 256      32.535  -9.812   3.646  1.00 89.04           C  
ATOM   1980  O   THR A 256      31.995 -10.316   2.668  1.00 90.90           O  
ATOM   1981  CB  THR A 256      32.678  -7.343   3.526  1.00 92.64           C  
ATOM   1982  CG2 THR A 256      32.084  -6.032   3.993  1.00 91.34           C  
ATOM   1983  OG1 THR A 256      34.077  -7.371   3.815  1.00 90.00           O  
ATOM   1984  N   THR A 257      33.598 -10.351   4.238  1.00 83.54           N  
ATOM   1985  CA  THR A 257      34.220 -11.578   3.735  1.00 83.61           C  
ATOM   1986  C   THR A 257      33.279 -12.777   3.737  1.00 88.91           C  
ATOM   1987  O   THR A 257      33.135 -13.468   2.726  1.00 90.90           O  
ATOM   1988  CB  THR A 257      35.460 -11.964   4.565  1.00 90.00           C  
ATOM   1989  CG2 THR A 257      35.939 -13.370   4.211  1.00 88.40           C  
ATOM   1990  OG1 THR A 257      36.510 -11.026   4.309  1.00 90.20           O  
ATOM   1991  N   PHE A 258      32.640 -13.019   4.874  1.00 84.07           N  
ATOM   1992  CA  PHE A 258      31.903 -14.263   5.077  1.00 84.56           C  
ATOM   1993  C   PHE A 258      30.377 -14.107   4.994  1.00 89.50           C  
ATOM   1994  O   PHE A 258      29.693 -14.991   4.465  1.00 91.60           O  
ATOM   1995  CB  PHE A 258      32.351 -14.886   6.394  1.00 84.30           C  
ATOM   1996  CG  PHE A 258      33.842 -15.086   6.473  1.00 84.56           C  
ATOM   1997  CD1 PHE A 258      34.450 -16.127   5.788  1.00 88.81           C  
ATOM   1998  CD2 PHE A 258      34.638 -14.219   7.203  1.00 85.14           C  
ATOM   1999  CE1 PHE A 258      35.828 -16.315   5.847  1.00 89.00           C  
ATOM   2000  CE2 PHE A 258      36.016 -14.401   7.269  1.00 87.18           C  
ATOM   2001  CZ  PHE A 258      36.611 -15.451   6.589  1.00 86.31           C  
ATOM   2002  N   ASN A 259      29.858 -12.989   5.503  1.00 84.61           N  
ATOM   2003  CA  ASN A 259      28.427 -12.680   5.421  1.00 86.62           C  
ATOM   2004  C   ASN A 259      28.075 -12.083   4.061  1.00 92.60           C  
ATOM   2005  O   ASN A 259      28.628 -11.057   3.669  1.00 91.53           O  
ATOM   2006  CB  ASN A 259      28.022 -11.697   6.525  1.00 85.84           C  
ATOM   2007  CG  ASN A 259      26.534 -11.739   6.836  1.00109.67           C  
ATOM   2008  ND2 ASN A 259      26.154 -12.590   7.788  1.00 99.46           N  
ATOM   2009  OD1 ASN A 259      25.737 -11.014   6.232  1.00107.25           O  
ATOM   2010  N   ILE A 260      27.149 -12.724   3.351  1.00 92.10           N  
ATOM   2011  CA  ILE A 260      26.712 -12.228   2.050  1.00 95.09           C  
ATOM   2012  C   ILE A 260      25.823 -10.992   2.222  1.00 99.35           C  
ATOM   2013  O   ILE A 260      25.992 -10.009   1.505  1.00100.04           O  
ATOM   2014  CB  ILE A 260      25.943 -13.301   1.214  1.00102.07           C  
ATOM   2015  CG1 ILE A 260      26.708 -14.636   1.150  1.00101.38           C  
ATOM   2016  CG2 ILE A 260      25.671 -12.779  -0.203  1.00106.44           C  
ATOM   2017  CD1 ILE A 260      26.165 -15.721   2.082  1.00109.35           C  
ATOM   2018  N   GLU A 261      24.898 -11.033   3.181  1.00 95.47           N  
ATOM   2019  CA  GLU A 261      23.884  -9.977   3.308  1.00 97.72           C  
ATOM   2020  C   GLU A 261      24.437  -8.627   3.775  1.00 99.27           C  
ATOM   2021  O   GLU A 261      23.886  -7.583   3.418  1.00101.50           O  
ATOM   2022  CB  GLU A 261      22.735 -10.414   4.219  1.00100.58           C  
ATOM   2023  CG  GLU A 261      21.470  -9.583   4.015  1.00115.05           C  
ATOM   2024  CD  GLU A 261      20.229 -10.245   4.579  1.00136.43           C  
ATOM   2025  OE1 GLU A 261      20.208 -10.530   5.798  1.00126.54           O  
ATOM   2026  OE2 GLU A 261      19.274 -10.472   3.805  1.00134.56           O1-
ATOM   2027  N   PHE A 262      25.499  -8.645   4.581  1.00 91.18           N  
ATOM   2028  CA  PHE A 262      26.254  -7.422   4.870  1.00 88.87           C  
ATOM   2029  C   PHE A 262      26.868  -6.921   3.570  1.00 92.97           C  
ATOM   2030  O   PHE A 262      26.642  -5.784   3.167  1.00 94.23           O  
ATOM   2031  CB  PHE A 262      27.376  -7.663   5.889  1.00 86.34           C  
ATOM   2032  CG  PHE A 262      26.949  -7.512   7.330  1.00 86.73           C  
ATOM   2033  CD1 PHE A 262      26.338  -6.346   7.773  1.00 90.98           C  
ATOM   2034  CD2 PHE A 262      27.192  -8.524   8.250  1.00 86.46           C  
ATOM   2035  CE1 PHE A 262      25.952  -6.202   9.103  1.00 90.93           C  
ATOM   2036  CE2 PHE A 262      26.809  -8.387   9.579  1.00 88.28           C  
ATOM   2037  CZ  PHE A 262      26.189  -7.224  10.005  1.00 87.68           C  
ATOM   2038  N   ARG A 263      27.629  -7.796   2.916  1.00 88.33           N  
ATOM   2039  CA  ARG A 263      28.246  -7.500   1.621  1.00 89.28           C  
ATOM   2040  C   ARG A 263      27.233  -6.926   0.618  1.00 97.69           C  
ATOM   2041  O   ARG A 263      27.575  -6.059  -0.191  1.00 98.36           O  
ATOM   2042  CB  ARG A 263      28.899  -8.767   1.041  1.00 88.87           C  
ATOM   2043  CG  ARG A 263      30.051  -8.511   0.067  1.00 99.44           C  
ATOM   2044  CD  ARG A 263      30.354  -9.736  -0.812  1.00112.08           C  
ATOM   2045  NE  ARG A 263      30.611 -10.961  -0.044  1.00120.87           N  
ATOM   2046  CZ  ARG A 263      30.843 -12.160  -0.582  1.00138.18           C  
ATOM   2047  NH1 ARG A 263      30.864 -12.324  -1.901  1.00129.17           N1+
ATOM   2048  NH2 ARG A 263      31.060 -13.210   0.205  1.00124.76           N  
ATOM   2049  N   LYS A 264      25.993  -7.414   0.675  1.00 97.13           N  
ATOM   2050  CA  LYS A 264      24.910  -6.879  -0.156  1.00101.83           C  
ATOM   2051  C   LYS A 264      24.564  -5.442   0.242  1.00106.84           C  
ATOM   2052  O   LYS A 264      24.500  -4.558  -0.613  1.00109.10           O  
ATOM   2053  CB  LYS A 264      23.646  -7.753  -0.061  1.00107.03           C  
ATOM   2054  CG  LYS A 264      23.683  -9.051  -0.870  1.00120.42           C  
ATOM   2055  CD  LYS A 264      22.363  -9.823  -0.741  1.00132.77           C  
ATOM   2056  CE  LYS A 264      22.453 -11.219  -1.344  1.00143.65           C  
ATOM   2057  NZ  LYS A 264      21.143 -11.924  -1.326  1.00156.09           N1+
ATOM   2058  N   ALA A 265      24.347  -5.222   1.539  1.00101.41           N  
ATOM   2059  CA  ALA A 265      23.900  -3.920   2.051  1.00102.49           C  
ATOM   2060  C   ALA A 265      24.978  -2.839   1.958  1.00104.45           C  
ATOM   2061  O   ALA A 265      24.664  -1.656   1.809  1.00106.43           O  
ATOM   2062  CB  ALA A 265      23.420  -4.058   3.491  1.00101.76           C  
ATOM   2063  N   PHE A 266      26.241  -3.252   2.041  1.00 97.08           N  
ATOM   2064  CA  PHE A 266      27.386  -2.331   2.016  1.00 94.94           C  
ATOM   2065  C   PHE A 266      27.528  -1.648   0.654  1.00101.70           C  
ATOM   2066  O   PHE A 266      27.713  -0.428   0.572  1.00102.26           O  
ATOM   2067  CB  PHE A 266      28.680  -3.088   2.355  1.00 92.36           C  
ATOM   2068  CG  PHE A 266      28.895  -3.326   3.836  1.00 90.65           C  
ATOM   2069  CD1 PHE A 266      27.824  -3.476   4.719  1.00 94.51           C  
ATOM   2070  CD2 PHE A 266      30.187  -3.426   4.344  1.00 89.24           C  
ATOM   2071  CE1 PHE A 266      28.043  -3.697   6.074  1.00 92.51           C  
ATOM   2072  CE2 PHE A 266      30.410  -3.651   5.701  1.00 89.26           C  
ATOM   2073  CZ  PHE A 266      29.338  -3.785   6.562  1.00 87.91           C  
ATOM   2074  N   LEU A 267      27.445  -2.450  -0.405  1.00 99.74           N  
ATOM   2075  CA  LEU A 267      27.458  -1.945  -1.781  1.00102.90           C  
ATOM   2076  C   LEU A 267      26.154  -1.217  -2.137  1.00112.34           C  
ATOM   2077  O   LEU A 267      26.111  -0.468  -3.110  1.00115.22           O  
ATOM   2078  CB  LEU A 267      27.710  -3.094  -2.771  1.00103.25           C  
ATOM   2079  CG  LEU A 267      29.156  -3.598  -2.870  1.00104.08           C  
ATOM   2080  CD1 LEU A 267      29.214  -5.085  -3.237  1.00103.73           C  
ATOM   2081  CD2 LEU A 267      29.950  -2.753  -3.870  1.00107.73           C  
ATOM   2082  N   LYS A 268      25.100  -1.448  -1.352  1.00110.42           N  
ATOM   2083  CA  LYS A 268      23.803  -0.786  -1.544  1.00115.79           C  
ATOM   2084  C   LYS A 268      23.840   0.667  -1.049  1.00121.02           C  
ATOM   2085  O   LYS A 268      23.229   1.550  -1.662  1.00125.21           O  
ATOM   2086  CB  LYS A 268      22.694  -1.577  -0.825  1.00119.45           C  
ATOM   2087  CG  LYS A 268      21.322  -1.557  -1.514  1.00140.19           C  
ATOM   2088  CD  LYS A 268      20.266  -0.792  -0.721  1.00153.27           C  
ATOM   2089  CE  LYS A 268      18.866  -1.070  -1.260  1.00170.57           C  
ATOM   2090  NZ  LYS A 268      17.800  -0.526  -0.376  1.00182.24           N1+
ATOM   2091  N   ILE A 269      24.559   0.901   0.054  1.00113.81           N  
ATOM   2092  CA  ILE A 269      24.747   2.250   0.622  1.00114.12           C  
ATOM   2093  C   ILE A 269      25.853   3.030  -0.122  1.00118.35           C  
ATOM   2094  O   ILE A 269      25.803   4.262  -0.217  1.00120.27           O  
ATOM   2095  CB  ILE A 269      25.092   2.194   2.144  1.00113.00           C  
ATOM   2096  CG1 ILE A 269      24.015   1.439   2.942  1.00113.97           C  
ATOM   2097  CG2 ILE A 269      25.255   3.598   2.711  1.00114.42           C  
ATOM   2098  CD1 ILE A 269      22.818   2.284   3.355  1.00125.07           C  
ATOM   2099  N   LEU A 270      26.844   2.299  -0.637  1.00112.82           N  
ATOM   2100  CA  LEU A 270      27.959   2.882  -1.390  1.00112.54           C  
ATOM   2101  C   LEU A 270      27.607   3.183  -2.863  1.00122.11           C  
ATOM   2102  O   LEU A 270      28.274   3.995  -3.503  1.00122.72           O  
ATOM   2103  CB  LEU A 270      29.178   1.946  -1.299  1.00108.03           C  
ATOM   2104  CG  LEU A 270      30.459   2.257  -2.088  1.00112.07           C  
ATOM   2105  CD1 LEU A 270      30.926   3.715  -1.942  1.00113.19           C  
ATOM   2106  CD2 LEU A 270      31.559   1.286  -1.661  1.00109.95           C  
ATOM   2107  N   SER A 271      26.556   2.544  -3.383  1.00122.66           N  
ATOM   2108  CA  SER A 271      26.157   2.689  -4.795  1.00127.77           C  
ATOM   2109  C   SER A 271      25.287   3.927  -5.098  1.00138.18           C  
ATOM   2110  O   SER A 271      25.033   4.245  -6.271  1.00142.49           O  
ATOM   2111  CB  SER A 271      25.419   1.423  -5.262  1.00132.93           C  
ATOM   2112  OG  SER A 271      24.846   1.591  -6.551  1.00147.83           O  
TER    2113      SER A 271 
HETATM 2114 CL1  LG1 X   1      42.263  -2.215  28.161  1.00 20.00          CL  
HETATM 2115  C1  LG1 X   1      46.315  -1.325  29.917  1.00 20.00           C  
HETATM 2116  N1  LG1 X   1      45.969   1.722  27.923  1.00 20.00           N  
HETATM 2117  O1  LG1 X   1      47.531  -1.056  30.470  1.00 20.00           O  
HETATM 2118  C2  LG1 X   1      45.564  -2.393  30.421  1.00 20.00           C  
HETATM 2119  N2  LG1 X   1      46.942   2.764  25.024  1.00 20.00           N  
HETATM 2120  O2  LG1 X   1      44.053  -0.050  27.321  1.00 20.00           O  
HETATM 2121  C3  LG1 X   1      44.314  -2.660  29.863  1.00 20.00           C  
HETATM 2122  O3  LG1 X   1      47.888   0.696  28.534  1.00 20.00           O  
HETATM 2123  C4  LG1 X   1      43.818  -1.870  28.829  1.00 20.00           C  
HETATM 2124  C5  LG1 X   1      44.565  -0.801  28.333  1.00 20.00           C  
HETATM 2125  C6  LG1 X   1      44.300  -0.723  26.080  1.00 20.00           C  
HETATM 2126  C7  LG1 X   1      45.830  -0.525  28.872  1.00 20.00           C  
HETATM 2127  C8  LG1 X   1      46.666   0.689  28.403  1.00 20.00           C  
HETATM 2128  C9  LG1 X   1      46.587   2.978  27.457  1.00 20.00           C  
HETATM 2129  C10 LG1 X   1      47.604   2.715  26.341  1.00 20.00           C  
HETATM 2130  C11 LG1 X   1      48.640   3.834  26.322  1.00 20.00           C  
HETATM 2131  C12 LG1 X   1      47.934   4.907  25.509  1.00 20.00           C  
HETATM 2132  C13 LG1 X   1      47.199   4.098  24.440  1.00 20.00           C  
HETATM 2133  C14 LG1 X   1      47.540   1.750  24.139  1.00 20.00           C  
HETATM 2134  C15 LG1 X   1      47.065   0.349  24.535  1.00 20.00           C  
HETATM 2135  C16 LG1 X   1      46.035  -3.314  31.551  1.00 20.00           C  
HETATM 2136  C17 LG1 X   1      47.058  -4.337  31.055  1.00 20.00           C  
HETATM 2137  H1  LG1 X   1      44.964   1.639  27.876  1.00 20.00           H  
HETATM 2138  H2  LG1 X   1      47.992  -0.305  30.090  1.00 20.00           H  
HETATM 2139  H3  LG1 X   1      45.952   2.590  25.124  1.00 20.00           H  
HETATM 2140  H4  LG1 X   1      43.726  -3.487  30.236  1.00 20.00           H  
HETATM 2141  H5  LG1 X   1      43.894  -0.132  25.259  1.00 20.00           H  
HETATM 2142  H6  LG1 X   1      43.819  -1.701  26.095  1.00 20.00           H  
HETATM 2143  H7  LG1 X   1      45.374  -0.849  25.941  1.00 20.00           H  
HETATM 2144  H8  LG1 X   1      47.093   3.457  28.294  1.00 20.00           H  
HETATM 2145  H9  LG1 X   1      45.807   3.638  27.078  1.00 20.00           H  
HETATM 2146  H10 LG1 X   1      48.055   1.740  26.526  1.00 20.00           H  
HETATM 2147  H11 LG1 X   1      49.561   3.513  25.837  1.00 20.00           H  
HETATM 2148  H12 LG1 X   1      48.863   4.184  27.330  1.00 20.00           H  
HETATM 2149  H13 LG1 X   1      48.651   5.593  25.058  1.00 20.00           H  
HETATM 2150  H14 LG1 X   1      47.233   5.469  26.127  1.00 20.00           H  
HETATM 2151  H15 LG1 X   1      46.258   4.583  24.181  1.00 20.00           H  
HETATM 2152  H16 LG1 X   1      47.818   4.005  23.547  1.00 20.00           H  
HETATM 2153  H17 LG1 X   1      48.625   1.797  24.220  1.00 20.00           H  
HETATM 2154  H18 LG1 X   1      47.244   1.952  23.110  1.00 20.00           H  
HETATM 2155  H19 LG1 X   1      47.360   0.143  25.564  1.00 20.00           H  
HETATM 2156  H20 LG1 X   1      47.518  -0.389  23.873  1.00 20.00           H  
HETATM 2157  H21 LG1 X   1      45.980   0.296  24.450  1.00 20.00           H  
HETATM 2158  H22 LG1 X   1      45.173  -3.844  31.957  1.00 20.00           H  
HETATM 2159  H23 LG1 X   1      46.490  -2.709  32.335  1.00 20.00           H  
HETATM 2160  H24 LG1 X   1      46.612  -4.947  30.270  1.00 20.00           H  
HETATM 2161  H25 LG1 X   1      47.365  -4.976  31.883  1.00 20.00           H  
HETATM 2162  H26 LG1 X   1      47.930  -3.816  30.657  1.00 20.00           H  
CONECT 2114 2123
CONECT 2115 2117
CONECT 2115 2118
CONECT 2115 2118
CONECT 2115 2118
CONECT 2115 2118
CONECT 2115 2126
CONECT 2115 2126
CONECT 2115 2126
CONECT 2115 2126
CONECT 2116 2127 2128 2137
CONECT 2117 2115 2138
CONECT 2118 2115
CONECT 2118 2115
CONECT 2118 2115
CONECT 2118 2115
CONECT 2118 2121
CONECT 2118 2121
CONECT 2118 2121
CONECT 2118 2121
CONECT 2118 2135
CONECT 2119 2129 2132 2133 2139
CONECT 2120 2124 2125
CONECT 2121 2118
CONECT 2121 2118
CONECT 2121 2118
CONECT 2121 2118
CONECT 2121 2123
CONECT 2121 2123
CONECT 2121 2123
CONECT 2121 2123
CONECT 2121 2140
CONECT 2122 2127
CONECT 2122 2127
CONECT 2123 2114
CONECT 2123 2121
CONECT 2123 2121
CONECT 2123 2121
CONECT 2123 2121
CONECT 2123 2124
CONECT 2123 2124
CONECT 2123 2124
CONECT 2123 2124
CONECT 2124 2120
CONECT 2124 2123
CONECT 2124 2123
CONECT 2124 2123
CONECT 2124 2123
CONECT 2124 2126
CONECT 2124 2126
CONECT 2124 2126
CONECT 2124 2126
CONECT 2125 2120 2141 2142 2143
CONECT 2126 2115
CONECT 2126 2115
CONECT 2126 2115
CONECT 2126 2115
CONECT 2126 2124
CONECT 2126 2124
CONECT 2126 2124
CONECT 2126 2124
CONECT 2126 2127
CONECT 2127 2116
CONECT 2127 2122
CONECT 2127 2122
CONECT 2127 2126
CONECT 2128 2116 2129 2144 2145
CONECT 2129 2119 2128 2130 2146
CONECT 2130 2129 2131 2147 2148
CONECT 2131 2130 2132 2149 2150
CONECT 2132 2119 2131 2151 2152
CONECT 2133 2119 2134 2153 2154
CONECT 2134 2133 2155 2156 2157
CONECT 2135 2118 2136 2158 2159
CONECT 2136 2135 2160 2161 2162
CONECT 2137 2116
CONECT 2138 2117
CONECT 2139 2119
CONECT 2140 2121
CONECT 2141 2125
CONECT 2142 2125
CONECT 2143 2125
CONECT 2144 2128
CONECT 2145 2128
CONECT 2146 2129
CONECT 2147 2130
CONECT 2148 2130
CONECT 2149 2131
CONECT 2150 2131
CONECT 2151 2132
CONECT 2152 2132
CONECT 2153 2133
CONECT 2154 2133
CONECT 2155 2134
CONECT 2156 2134
CONECT 2157 2134
CONECT 2158 2135
CONECT 2159 2135
CONECT 2160 2136
CONECT 2161 2136
CONECT 2162 2136
END
