# Supplementary material for: Assessment and Challenges of Ligand Docking into Comparative Models of G-Protein Coupled Receptors
Source: PLoS One. 2013 Jul 2;8(7):e67302. doi: 10.1371/journal.pone.0067302 (PMC3699586; doi:10.1371/journal.pone.0067302)
Supplement: File S2 — Files for protocol capture. The input files necessary to carry out the steps outlined in the protocol capture in File S1 as well as the output files relating to the results found in the manuscript are provided in this attachment. (ZIP) [file pone.0067302.s015.zip › FileS2_GPCR_model_dock/rosetta_inputs/3rzeA_clean.pdb]

ATOM      1  N   MET A   1      59.697   8.534  10.717  1.00164.07           N
ATOM      2  CA  MET A   1      59.245   9.647   9.883  1.00166.06           C
ATOM      3  C   MET A   1      58.208   9.286   8.786  1.00169.83           C
ATOM      4  O   MET A   1      57.239  10.039   8.668  1.00169.06           O
ATOM      5  CB  MET A   1      60.421  10.469   9.328  1.00172.72           C
ATOM      6  CG  MET A   1      60.066  11.926   9.072  1.00178.23           C
ATOM      7  SD  MET A   1      61.501  13.026   8.960  1.00187.16           S
ATOM      8  CE  MET A   1      61.876  13.253  10.697  1.00181.52           C
ATOM      9  N   PRO A   2      58.340   8.191   7.975  1.00166.77           N
ATOM     10  CA  PRO A   2      57.292   7.910   6.968  1.00166.12           C
ATOM     11  C   PRO A   2      55.996   7.314   7.544  1.00166.31           C
ATOM     12  O   PRO A   2      54.971   7.316   6.854  1.00165.51           O
ATOM     13  CB  PRO A   2      57.984   6.957   5.990  1.00169.76           C
ATOM     14  CG  PRO A   2      58.995   6.246   6.808  1.00173.76           C
ATOM     15  CD  PRO A   2      59.412   7.169   7.927  1.00169.25           C
ATOM     16  N   LEU A   3      56.042   6.826   8.812  1.00160.14           N
ATOM     17  CA  LEU A   3      54.930   6.206   9.551  1.00155.69           C
ATOM     18  C   LEU A   3      54.010   7.217  10.273  1.00158.03           C
ATOM     19  O   LEU A   3      53.267   6.843  11.185  1.00153.82           O
ATOM     20  CB  LEU A   3      55.471   5.150  10.535  1.00153.72           C
ATOM     21  CG  LEU A   3      55.963   3.848   9.914  1.00158.57           C
ATOM     22  CD1 LEU A   3      57.253   3.393  10.555  1.00159.80           C
ATOM     23  CD2 LEU A   3      54.903   2.766   9.998  1.00157.08           C
ATOM     24  N   VAL A   4      54.051   8.488   9.846  1.00158.07           N
ATOM     25  CA  VAL A   4      53.222   9.568  10.386  1.00157.79           C
ATOM     26  C   VAL A   4      51.806   9.425   9.800  1.00160.95           C
ATOM     27  O   VAL A   4      50.826   9.408  10.553  1.00157.64           O
ATOM     28  CB  VAL A   4      53.861  10.966  10.105  1.00165.62           C
ATOM     29  CG1 VAL A   4      52.882  12.109  10.370  1.00165.39           C
ATOM     30  CG2 VAL A   4      55.138  11.163  10.919  1.00166.59           C
ATOM     31  N   VAL A   5      51.718   9.292   8.456  1.00160.18           N
ATOM     32  CA  VAL A   5      50.471   9.161   7.689  1.00159.49           C
ATOM     33  C   VAL A   5      50.011   7.692   7.517  1.00160.96           C
ATOM     34  O   VAL A   5      48.837   7.454   7.209  1.00159.30           O
ATOM     35  CB  VAL A   5      50.489   9.936   6.335  1.00167.17           C
ATOM     36  CG1 VAL A   5      49.137  10.595   6.067  1.00166.70           C
ATOM     37  CG2 VAL A   5      51.611  10.974   6.281  1.00170.56           C
ATOM     38  N   VAL A   6      50.932   6.715   7.723  1.00156.78           N
ATOM     39  CA  VAL A   6      50.666   5.269   7.628  1.00154.03           C
ATOM     40  C   VAL A   6      49.620   4.865   8.678  1.00153.23           C
ATOM     41  O   VAL A   6      48.641   4.199   8.337  1.00150.88           O
ATOM     42  CB  VAL A   6      51.972   4.429   7.712  1.00158.74           C
ATOM     43  CG1 VAL A   6      51.686   2.937   7.865  1.00155.83           C
ATOM     44  CG2 VAL A   6      52.857   4.677   6.495  1.00162.58           C
ATOM     45  N   LEU A   7      49.805   5.317   9.930  1.00148.41           N
ATOM     46  CA  LEU A   7      48.877   5.061  11.033  1.00144.95           C
ATOM     47  C   LEU A   7      47.620   5.935  10.896  1.00148.36           C
ATOM     48  O   LEU A   7      46.557   5.546  11.381  1.00145.59           O
ATOM     49  CB  LEU A   7      49.556   5.304  12.395  1.00144.44           C
ATOM     50  CG  LEU A   7      50.864   4.544  12.693  1.00149.61           C
ATOM     51  CD1 LEU A   7      51.628   5.201  13.822  1.00150.18           C
ATOM     52  CD2 LEU A   7      50.610   3.082  13.030  1.00149.84           C
ATOM     53  N   SER A   8      47.745   7.109  10.230  1.00147.44           N
ATOM     54  CA  SER A   8      46.645   8.054   9.991  1.00147.53           C
ATOM     55  C   SER A   8      45.645   7.543   8.948  1.00150.49           C
ATOM     56  O   SER A   8      44.445   7.740   9.131  1.00149.03           O
ATOM     57  CB  SER A   8      47.176   9.431   9.599  1.00154.06           C
ATOM     58  OG  SER A   8      47.545  10.192  10.736  1.00161.28           O
ATOM     59  N   THR A   9      46.131   6.893   7.860  1.00147.61           N
ATOM     60  CA  THR A   9      45.287   6.313   6.802  1.00147.01           C
ATOM     61  C   THR A   9      44.478   5.129   7.352  1.00146.70           C
ATOM     62  O   THR A   9      43.322   4.940   6.965  1.00145.38           O
ATOM     63  CB  THR A   9      46.108   5.952   5.548  1.00157.69           C
ATOM     64  CG2 THR A   9      46.438   7.168   4.689  1.00159.86           C
ATOM     65  OG1 THR A   9      47.310   5.279   5.929  1.00157.78           O
ATOM     66  N   ILE A  10      45.094   4.359   8.284  1.00140.81           N
ATOM     67  CA  ILE A  10      44.507   3.226   9.010  1.00136.96           C
ATOM     68  C   ILE A  10      43.329   3.759   9.858  1.00138.39           C
ATOM     69  O   ILE A  10      42.257   3.156   9.873  1.00136.47           O
ATOM     70  CB  ILE A  10      45.614   2.499   9.845  1.00139.15           C
ATOM     71  CG1 ILE A  10      46.505   1.622   8.930  1.00140.59           C
ATOM     72  CG2 ILE A  10      45.034   1.678  11.009  1.00137.06           C
ATOM     73  CD1 ILE A  10      47.838   1.131   9.541  1.00146.78           C
ATOM     74  N   CYS A  11      43.531   4.912  10.518  1.00134.88           N
ATOM     75  CA  CYS A  11      42.538   5.619  11.328  1.00133.30           C
ATOM     76  C   CYS A  11      41.380   6.123  10.437  1.00136.28           C
ATOM     77  O   CYS A  11      40.217   6.039  10.843  1.00134.06           O
ATOM     78  CB  CYS A  11      43.211   6.762  12.088  1.00135.08           C
ATOM     79  SG  CYS A  11      42.070   7.951  12.843  1.00139.12           S
ATOM     80  N   LEU A  12      41.714   6.622   9.223  1.00134.43           N
ATOM     81  CA  LEU A  12      40.772   7.165   8.235  1.00135.28           C
ATOM     82  C   LEU A  12      39.777   6.142   7.700  1.00136.54           C
ATOM     83  O   LEU A  12      38.636   6.508   7.409  1.00136.16           O
ATOM     84  CB  LEU A  12      41.510   7.849   7.074  1.00138.65           C
ATOM     85  CG  LEU A  12      42.155   9.199   7.377  1.00145.67           C
ATOM     86  CD1 LEU A  12      43.255   9.503   6.387  1.00149.13           C
ATOM     87  CD2 LEU A  12      41.123  10.326   7.415  1.00148.97           C
ATOM     88  N   VAL A  13      40.205   4.876   7.546  1.00131.22           N
ATOM     89  CA  VAL A  13      39.314   3.806   7.084  1.00129.31           C
ATOM     90  C   VAL A  13      38.375   3.353   8.206  1.00130.13           C
ATOM     91  O   VAL A  13      37.182   3.186   7.964  1.00128.69           O
ATOM     92  CB  VAL A  13      39.995   2.635   6.319  1.00133.10           C
ATOM     93  CG1 VAL A  13      40.237   3.000   4.861  1.00136.04           C
ATOM     94  CG2 VAL A  13      41.287   2.177   6.984  1.00132.25           C
ATOM     95  N   THR A  14      38.902   3.242   9.444  1.00125.70           N
ATOM     96  CA  THR A  14      38.174   2.846  10.657  1.00123.34           C
ATOM     97  C   THR A  14      37.001   3.779  10.991  1.00127.71           C
ATOM     98  O   THR A  14      35.987   3.309  11.509  1.00125.54           O
ATOM     99  CB  THR A  14      39.140   2.718  11.845  1.00131.76           C
ATOM    100  CG2 THR A  14      38.565   1.892  12.983  1.00127.99           C
ATOM    101  OG1 THR A  14      40.360   2.125  11.406  1.00132.93           O
ATOM    102  N   VAL A  15      37.138   5.092  10.711  1.00126.90           N
ATOM    103  CA  VAL A  15      36.071   6.069  10.977  1.00127.69           C
ATOM    104  C   VAL A  15      34.848   5.880  10.053  1.00132.23           C
ATOM    105  O   VAL A  15      33.733   6.231  10.435  1.00131.90           O
ATOM    106  CB  VAL A  15      36.543   7.554  11.067  1.00133.91           C
ATOM    107  CG1 VAL A  15      37.520   7.763  12.217  1.00133.00           C
ATOM    108  CG2 VAL A  15      37.129   8.060   9.749  1.00136.33           C
ATOM    109  N   GLY A  16      35.084   5.314   8.866  1.00129.03           N
ATOM    110  CA  GLY A  16      34.061   5.054   7.857  1.00129.15           C
ATOM    111  C   GLY A  16      33.566   3.622   7.801  1.00130.11           C
ATOM    112  O   GLY A  16      32.356   3.401   7.725  1.00129.43           O
ATOM    113  N   LEU A  17      34.497   2.637   7.811  1.00124.42           N
ATOM    114  CA  LEU A  17      34.177   1.204   7.752  1.00121.38           C
ATOM    115  C   LEU A  17      33.273   0.774   8.896  1.00122.77           C
ATOM    116  O   LEU A  17      32.305   0.068   8.652  1.00121.11           O
ATOM    117  CB  LEU A  17      35.440   0.324   7.693  1.00120.51           C
ATOM    118  CG  LEU A  17      36.295   0.378   6.416  1.00126.85           C
ATOM    119  CD1 LEU A  17      37.606  -0.354   6.618  1.00126.39           C
ATOM    120  CD2 LEU A  17      35.560  -0.194   5.207  1.00129.25           C
ATOM    121  N   ASN A  18      33.552   1.238  10.127  1.00119.21           N
ATOM    122  CA  ASN A  18      32.721   0.950  11.298  1.00117.69           C
ATOM    123  C   ASN A  18      31.404   1.726  11.238  1.00122.89           C
ATOM    124  O   ASN A  18      30.391   1.244  11.743  1.00121.82           O
ATOM    125  CB  ASN A  18      33.463   1.257  12.599  1.00118.15           C
ATOM    126  CG  ASN A  18      34.228   0.083  13.150  1.00140.41           C
ATOM    127  ND2 ASN A  18      35.545   0.188  13.161  1.00133.55           N
ATOM    128  OD1 ASN A  18      33.653  -0.918  13.590  1.00132.68           O
ATOM    129  N   LEU A  19      31.423   2.920  10.609  1.00121.24           N
ATOM    130  CA  LEU A  19      30.260   3.790  10.423  1.00122.38           C
ATOM    131  C   LEU A  19      29.309   3.179   9.373  1.00126.79           C
ATOM    132  O   LEU A  19      28.085   3.307   9.496  1.00126.84           O
ATOM    133  CB  LEU A  19      30.742   5.180   9.979  1.00124.85           C
ATOM    134  CG  LEU A  19      29.857   6.384  10.277  1.00131.08           C
ATOM    135  CD1 LEU A  19      29.834   6.711  11.765  1.00130.17           C
ATOM    136  CD2 LEU A  19      30.346   7.592   9.511  1.00136.64           C
ATOM    137  N   LEU A  20      29.892   2.494   8.357  1.00123.10           N
ATOM    138  CA  LEU A  20      29.205   1.800   7.260  1.00122.93           C
ATOM    139  C   LEU A  20      28.356   0.639   7.794  1.00125.17           C
ATOM    140  O   LEU A  20      27.227   0.458   7.338  1.00125.48           O
ATOM    141  CB  LEU A  20      30.247   1.337   6.201  1.00123.33           C
ATOM    142  CG  LEU A  20      30.145  -0.062   5.564  1.00126.33           C
ATOM    143  CD1 LEU A  20      29.180  -0.071   4.394  1.00127.90           C
ATOM    144  CD2 LEU A  20      31.508  -0.536   5.099  1.00128.20           C
ATOM    145  N   VAL A  21      28.911  -0.130   8.761  1.00119.57           N
ATOM    146  CA  VAL A  21      28.275  -1.264   9.443  1.00117.07           C
ATOM    147  C   VAL A  21      27.065  -0.722  10.224  1.00120.66           C
ATOM    148  O   VAL A  21      25.978  -1.293  10.140  1.00119.73           O
ATOM    149  CB  VAL A  21      29.289  -2.006  10.372  1.00119.19           C
ATOM    150  CG1 VAL A  21      28.619  -3.126  11.167  1.00117.15           C
ATOM    151  CG2 VAL A  21      30.478  -2.554   9.587  1.00118.92           C
ATOM    152  N   LEU A  22      27.262   0.406  10.944  1.00117.72           N
ATOM    153  CA  LEU A  22      26.242   1.092  11.740  1.00118.03           C
ATOM    154  C   LEU A  22      25.093   1.644  10.890  1.00124.09           C
ATOM    155  O   LEU A  22      23.953   1.653  11.352  1.00124.00           O
ATOM    156  CB  LEU A  22      26.873   2.198  12.604  1.00118.76           C
ATOM    157  CG  LEU A  22      27.721   1.723  13.786  1.00121.30           C
ATOM    158  CD1 LEU A  22      28.746   2.764  14.179  1.00122.34           C
ATOM    159  CD2 LEU A  22      26.852   1.345  14.976  1.00122.76           C
ATOM    160  N   TYR A  23      25.385   2.079   9.651  1.00122.51           N
ATOM    161  CA  TYR A  23      24.370   2.582   8.722  1.00124.70           C
ATOM    162  C   TYR A  23      23.609   1.407   8.094  1.00126.16           C
ATOM    163  O   TYR A  23      22.383   1.460   7.992  1.00126.16           O
ATOM    164  CB  TYR A  23      25.015   3.466   7.636  1.00128.88           C
ATOM    165  CG  TYR A  23      24.027   4.258   6.800  1.00134.38           C
ATOM    166  CD1 TYR A  23      23.579   5.511   7.215  1.00138.81           C
ATOM    167  CD2 TYR A  23      23.582   3.781   5.570  1.00135.98           C
ATOM    168  CE1 TYR A  23      22.686   6.254   6.440  1.00142.59           C
ATOM    169  CE2 TYR A  23      22.691   4.515   4.787  1.00139.79           C
ATOM    170  CZ  TYR A  23      22.247   5.753   5.224  1.00150.04           C
ATOM    171  OH  TYR A  23      21.374   6.486   4.453  1.00154.50           O
ATOM    172  N   ALA A  24      24.345   0.344   7.695  1.00120.66           N
ATOM    173  CA  ALA A  24      23.827  -0.873   7.065  1.00119.28           C
ATOM    174  C   ALA A  24      22.748  -1.608   7.877  1.00122.30           C
ATOM    175  O   ALA A  24      21.862  -2.217   7.277  1.00122.20           O
ATOM    176  CB  ALA A  24      24.970  -1.820   6.730  1.00118.39           C
ATOM    177  N   VAL A  25      22.823  -1.562   9.226  1.00118.00           N
ATOM    178  CA  VAL A  25      21.856  -2.214  10.119  1.00116.83           C
ATOM    179  C   VAL A  25      20.536  -1.438  10.149  1.00123.59           C
ATOM    180  O   VAL A  25      19.474  -2.045  10.021  1.00123.09           O
ATOM    181  CB  VAL A  25      22.436  -2.493  11.538  1.00118.81           C
ATOM    182  CG1 VAL A  25      21.360  -2.972  12.513  1.00118.19           C
ATOM    183  CG2 VAL A  25      23.579  -3.502  11.476  1.00116.56           C
ATOM    184  N   ARG A  26      20.603  -0.109  10.296  1.00123.02           N
ATOM    185  CA  ARG A  26      19.415   0.746  10.354  1.00125.78           C
ATOM    186  C   ARG A  26      18.706   0.864   9.007  1.00132.23           C
ATOM    187  O   ARG A  26      17.476   0.972   8.987  1.00133.23           O
ATOM    188  CB  ARG A  26      19.746   2.155  10.893  1.00128.68           C
ATOM    189  CG  ARG A  26      20.742   2.224  12.058  1.00142.23           C
ATOM    190  CD  ARG A  26      20.266   1.578  13.354  1.00157.39           C
ATOM    191  NE  ARG A  26      21.203   1.834  14.448  1.00168.85           N
ATOM    192  CZ  ARG A  26      22.253   1.070  14.740  1.00181.86           C
ATOM    193  NH1 ARG A  26      22.508  -0.018  14.025  1.00167.87           N
ATOM    194  NH2 ARG A  26      23.054   1.390  15.748  1.00169.29           N
ATOM    195  N   SER A  27      19.475   0.856   7.890  1.00129.52           N
ATOM    196  CA  SER A  27      18.957   0.997   6.517  1.00131.31           C
ATOM    197  C   SER A  27      18.200  -0.226   5.959  1.00133.76           C
ATOM    198  O   SER A  27      17.140  -0.063   5.344  1.00134.60           O
ATOM    199  CB  SER A  27      20.058   1.451   5.557  1.00136.05           C
ATOM    200  OG  SER A  27      21.170   0.571   5.530  1.00142.60           O
ATOM    201  N   GLU A  28      18.748  -1.439   6.173  1.00127.68           N
ATOM    202  CA  GLU A  28      18.178  -2.695   5.685  1.00126.12           C
ATOM    203  C   GLU A  28      17.293  -3.395   6.719  1.00128.31           C
ATOM    204  O   GLU A  28      17.680  -3.520   7.882  1.00126.38           O
ATOM    205  CB  GLU A  28      19.301  -3.634   5.189  1.00125.67           C
ATOM    206  CG  GLU A  28      18.836  -4.763   4.283  1.00137.16           C
ATOM    207  CD  GLU A  28      18.073  -4.327   3.047  1.00166.02           C
ATOM    208  OE1 GLU A  28      18.701  -3.743   2.135  1.00168.38           O
ATOM    209  OE2 GLU A  28      16.840  -4.546   3.004  1.00162.28           O
ATOM    210  N   ARG A  29      16.109  -3.859   6.279  1.00125.69           N
ATOM    211  CA  ARG A  29      15.176  -4.605   7.128  1.00124.77           C
ATOM    212  C   ARG A  29      15.669  -6.054   7.291  1.00126.21           C
ATOM    213  O   ARG A  29      15.396  -6.683   8.319  1.00124.60           O
ATOM    214  CB  ARG A  29      13.747  -4.572   6.557  1.00126.51           C
ATOM    215  CG  ARG A  29      12.684  -4.710   7.645  1.00135.08           C
ATOM    216  CD  ARG A  29      11.290  -4.982   7.111  1.00141.18           C
ATOM    217  NE  ARG A  29      10.288  -4.837   8.171  1.00147.33           N
ATOM    218  CZ  ARG A  29       9.783  -5.839   8.884  1.00158.28           C
ATOM    219  NH1 ARG A  29      10.158  -7.090   8.648  1.00141.21           N
ATOM    220  NH2 ARG A  29       8.887  -5.598   9.833  1.00145.13           N
ATOM    221  N   LYS A  30      16.414  -6.563   6.272  1.00122.03           N
ATOM    222  CA  LYS A  30      17.001  -7.912   6.205  1.00119.50           C
ATOM    223  C   LYS A  30      18.181  -8.099   7.171  1.00122.05           C
ATOM    224  O   LYS A  30      18.569  -9.241   7.448  1.00119.82           O
ATOM    225  CB  LYS A  30      17.427  -8.250   4.762  1.00121.80           C
ATOM    226  CG  LYS A  30      16.256  -8.524   3.817  1.00131.35           C
ATOM    227  CD  LYS A  30      16.711  -9.019   2.442  1.00134.76           C
ATOM    228  CE  LYS A  30      16.885 -10.519   2.359  1.00133.83           C
ATOM    229  NZ  LYS A  30      15.586 -11.235   2.435  1.00139.48           N
ATOM    230  N   LEU A  31      18.744  -6.976   7.678  1.00119.52           N
ATOM    231  CA  LEU A  31      19.868  -6.948   8.622  1.00118.02           C
ATOM    232  C   LEU A  31      19.442  -6.504  10.047  1.00121.34           C
ATOM    233  O   LEU A  31      20.300  -6.144  10.855  1.00120.27           O
ATOM    234  CB  LEU A  31      21.014  -6.076   8.066  1.00118.79           C
ATOM    235  CG  LEU A  31      22.041  -6.771   7.160  1.00122.82           C
ATOM    236  CD1 LEU A  31      21.516  -6.943   5.738  1.00124.02           C
ATOM    237  CD2 LEU A  31      23.312  -5.961   7.087  1.00126.09           C
ATOM    238  N   HIS A  32      18.118  -6.585  10.358  1.00118.02           N
ATOM    239  CA  HIS A  32      17.528  -6.249  11.664  1.00117.89           C
ATOM    240  C   HIS A  32      17.541  -7.452  12.627  1.00119.14           C
ATOM    241  O   HIS A  32      16.732  -7.505  13.559  1.00119.14           O
ATOM    242  CB  HIS A  32      16.090  -5.718  11.493  1.00120.68           C
ATOM    243  CG  HIS A  32      15.988  -4.300  11.018  1.00126.19           C
ATOM    244  CD2 HIS A  32      16.908  -3.309  11.033  1.00128.31           C
ATOM    245  ND1 HIS A  32      14.810  -3.806  10.486  1.00130.12           N
ATOM    246  CE1 HIS A  32      15.055  -2.543  10.180  1.00131.16           C
ATOM    247  NE2 HIS A  32      16.306  -2.200  10.488  1.00130.64           N
ATOM    248  N   THR A  33      18.481  -8.399  12.409  1.00113.09           N
ATOM    249  CA  THR A  33      18.674  -9.632  13.183  1.00111.02           C
ATOM    250  C   THR A  33      19.069  -9.344  14.635  1.00114.60           C
ATOM    251  O   THR A  33      19.846  -8.420  14.901  1.00114.25           O
ATOM    252  CB  THR A  33      19.719 -10.547  12.498  1.00115.25           C
ATOM    253  CG2 THR A  33      19.640 -12.005  12.969  1.00112.15           C
ATOM    254  OG1 THR A  33      19.573 -10.482  11.076  1.00114.62           O
ATOM    255  N   VAL A  34      18.531 -10.156  15.564  1.00110.46           N
ATOM    256  CA  VAL A  34      18.798 -10.099  17.008  1.00109.88           C
ATOM    257  C   VAL A  34      20.290 -10.341  17.305  1.00111.01           C
ATOM    258  O   VAL A  34      20.886  -9.603  18.091  1.00111.16           O
ATOM    259  CB  VAL A  34      17.810 -10.974  17.844  1.00114.24           C
ATOM    260  CG1 VAL A  34      17.215 -12.117  17.020  1.00113.63           C
ATOM    261  CG2 VAL A  34      18.425 -11.481  19.149  1.00113.62           C
ATOM    262  N   GLY A  35      20.882 -11.313  16.613  1.00105.05           N
ATOM    263  CA  GLY A  35      22.300 -11.640  16.718  1.00103.09           C
ATOM    264  C   GLY A  35      23.198 -10.592  16.086  1.00104.95           C
ATOM    265  O   GLY A  35      24.413 -10.626  16.293  1.00103.90           O
ATOM    266  N   ASN A  36      22.606  -9.657  15.302  1.00101.10           N
ATOM    267  CA  ASN A  36      23.311  -8.550  14.647  1.00100.82           C
ATOM    268  C   ASN A  36      23.411  -7.297  15.537  1.00104.17           C
ATOM    269  O   ASN A  36      24.149  -6.367  15.201  1.00104.04           O
ATOM    270  CB  ASN A  36      22.717  -8.231  13.268  1.00102.19           C
ATOM    271  CG  ASN A  36      23.333  -8.997  12.117  1.00125.40           C
ATOM    272  ND2 ASN A  36      22.635  -9.026  10.991  1.00119.29           N
ATOM    273  OD1 ASN A  36      24.447  -9.533  12.199  1.00117.14           O
ATOM    274  N   LEU A  37      22.697  -7.288  16.687  1.00100.16           N
ATOM    275  CA  LEU A  37      22.749  -6.209  17.682  1.00100.64           C
ATOM    276  C   LEU A  37      24.077  -6.275  18.466  1.00103.58           C
ATOM    277  O   LEU A  37      24.540  -5.257  18.984  1.00104.06           O
ATOM    278  CB  LEU A  37      21.553  -6.283  18.652  1.00101.53           C
ATOM    279  CG  LEU A  37      20.186  -5.855  18.105  1.00107.38           C
ATOM    280  CD1 LEU A  37      19.077  -6.273  19.044  1.00108.35           C
ATOM    281  CD2 LEU A  37      20.118  -4.349  17.878  1.00111.00           C
ATOM    282  N   TYR A  38      24.676  -7.483  18.534  1.00 98.23           N
ATOM    283  CA  TYR A  38      25.960  -7.781  19.166  1.00 97.05           C
ATOM    284  C   TYR A  38      27.082  -7.364  18.217  1.00100.71           C
ATOM    285  O   TYR A  38      28.204  -7.125  18.662  1.00100.19           O
ATOM    286  CB  TYR A  38      26.069  -9.283  19.469  1.00 97.28           C
ATOM    287  CG  TYR A  38      25.014  -9.809  20.415  1.00 99.66           C
ATOM    288  CD1 TYR A  38      25.212  -9.791  21.790  1.00102.53           C
ATOM    289  CD2 TYR A  38      23.830 -10.360  19.935  1.00100.28           C
ATOM    290  CE1 TYR A  38      24.246 -10.277  22.670  1.00104.24           C
ATOM    291  CE2 TYR A  38      22.851 -10.843  20.805  1.00101.89           C
ATOM    292  CZ  TYR A  38      23.064 -10.803  22.175  1.00110.57           C
ATOM    293  OH  TYR A  38      22.113 -11.277  23.050  1.00112.37           O
ATOM    294  N   ILE A  39      26.776  -7.289  16.911  1.00 97.83           N
ATOM    295  CA  ILE A  39      27.705  -6.858  15.859  1.00 97.98           C
ATOM    296  C   ILE A  39      27.706  -5.315  15.825  1.00104.04           C
ATOM    297  O   ILE A  39      28.718  -4.706  15.466  1.00103.87           O
ATOM    298  CB  ILE A  39      27.343  -7.512  14.489  1.00100.54           C
ATOM    299  CG1 ILE A  39      27.189  -9.067  14.579  1.00 99.71           C
ATOM    300  CG2 ILE A  39      28.293  -7.093  13.363  1.00101.47           C
ATOM    301  CD1 ILE A  39      28.469  -9.921  14.958  1.00105.75           C
ATOM    302  N   VAL A  40      26.576  -4.700  16.249  1.00102.19           N
ATOM    303  CA  VAL A  40      26.374  -3.250  16.357  1.00103.80           C
ATOM    304  C   VAL A  40      27.265  -2.697  17.484  1.00107.82           C
ATOM    305  O   VAL A  40      28.082  -1.812  17.228  1.00108.18           O
ATOM    306  CB  VAL A  40      24.868  -2.884  16.538  1.00108.97           C
ATOM    307  CG1 VAL A  40      24.679  -1.456  17.053  1.00110.52           C
ATOM    308  CG2 VAL A  40      24.094  -3.087  15.238  1.00109.16           C
ATOM    309  N   SER A  41      27.121  -3.245  18.716  1.00103.72           N
ATOM    310  CA  SER A  41      27.884  -2.875  19.917  1.00103.69           C
ATOM    311  C   SER A  41      29.403  -2.991  19.701  1.00107.14           C
ATOM    312  O   SER A  41      30.156  -2.155  20.206  1.00107.09           O
ATOM    313  CB  SER A  41      27.439  -3.721  21.107  1.00106.46           C
ATOM    314  OG  SER A  41      28.237  -3.499  22.258  1.00114.38           O
ATOM    315  N   LEU A  42      29.842  -4.010  18.936  1.00103.05           N
ATOM    316  CA  LEU A  42      31.243  -4.217  18.591  1.00102.55           C
ATOM    317  C   LEU A  42      31.711  -3.139  17.598  1.00108.16           C
ATOM    318  O   LEU A  42      32.848  -2.681  17.703  1.00108.48           O
ATOM    319  CB  LEU A  42      31.468  -5.624  18.022  1.00101.32           C
ATOM    320  CG  LEU A  42      32.924  -6.002  17.752  1.00105.80           C
ATOM    321  CD1 LEU A  42      33.658  -6.308  19.037  1.00105.81           C
ATOM    322  CD2 LEU A  42      33.014  -7.166  16.806  1.00108.04           C
ATOM    323  N   SER A  43      30.838  -2.721  16.659  1.00105.34           N
ATOM    324  CA  SER A  43      31.168  -1.660  15.701  1.00106.41           C
ATOM    325  C   SER A  43      31.163  -0.249  16.353  1.00110.62           C
ATOM    326  O   SER A  43      31.815   0.661  15.832  1.00111.08           O
ATOM    327  CB  SER A  43      30.271  -1.723  14.468  1.00110.73           C
ATOM    328  OG  SER A  43      28.901  -1.520  14.775  1.00120.69           O
ATOM    329  N   VAL A  44      30.444  -0.090  17.501  1.00106.40           N
ATOM    330  CA  VAL A  44      30.367   1.145  18.305  1.00107.30           C
ATOM    331  C   VAL A  44      31.716   1.291  19.026  1.00110.37           C
ATOM    332  O   VAL A  44      32.402   2.301  18.847  1.00111.15           O
ATOM    333  CB  VAL A  44      29.166   1.124  19.305  1.00111.49           C
ATOM    334  CG1 VAL A  44      29.285   2.215  20.372  1.00112.57           C
ATOM    335  CG2 VAL A  44      27.836   1.238  18.575  1.00112.01           C
ATOM    336  N   ALA A  45      32.102   0.254  19.811  1.00104.93           N
ATOM    337  CA  ALA A  45      33.368   0.185  20.534  1.00104.24           C
ATOM    338  C   ALA A  45      34.521   0.404  19.563  1.00108.42           C
ATOM    339  O   ALA A  45      35.424   1.169  19.874  1.00109.17           O
ATOM    340  CB  ALA A  45      33.509  -1.162  21.223  1.00103.56           C
ATOM    341  N   ASP A  46      34.446  -0.192  18.361  1.00104.51           N
ATOM    342  CA  ASP A  46      35.471  -0.024  17.337  1.00105.17           C
ATOM    343  C   ASP A  46      35.409   1.328  16.595  1.00110.77           C
ATOM    344  O   ASP A  46      36.377   1.687  15.919  1.00111.66           O
ATOM    345  CB  ASP A  46      35.538  -1.236  16.386  1.00106.29           C
ATOM    346  CG  ASP A  46      36.131  -2.505  16.992  1.00116.47           C
ATOM    347  OD1 ASP A  46      37.035  -2.393  17.856  1.00116.74           O
ATOM    348  OD2 ASP A  46      35.758  -3.608  16.536  1.00123.10           O
ATOM    349  N   LEU A  47      34.300   2.093  16.730  1.00107.47           N
ATOM    350  CA  LEU A  47      34.230   3.427  16.115  1.00108.89           C
ATOM    351  C   LEU A  47      34.888   4.431  17.060  1.00112.73           C
ATOM    352  O   LEU A  47      35.698   5.244  16.601  1.00114.24           O
ATOM    353  CB  LEU A  47      32.803   3.872  15.737  1.00109.70           C
ATOM    354  CG  LEU A  47      32.685   5.246  15.042  1.00116.51           C
ATOM    355  CD1 LEU A  47      33.157   5.194  13.586  1.00117.32           C
ATOM    356  CD2 LEU A  47      31.278   5.781  15.131  1.00119.94           C
ATOM    357  N   ILE A  48      34.563   4.353  18.386  1.00107.14           N
ATOM    358  CA  ILE A  48      35.163   5.192  19.432  1.00107.07           C
ATOM    359  C   ILE A  48      36.691   5.120  19.279  1.00110.41           C
ATOM    360  O   ILE A  48      37.336   6.161  19.228  1.00111.40           O
ATOM    361  CB  ILE A  48      34.620   4.821  20.857  1.00108.96           C
ATOM    362  CG1 ILE A  48      33.393   5.676  21.227  1.00110.55           C
ATOM    363  CG2 ILE A  48      35.670   4.946  21.959  1.00108.99           C
ATOM    364  CD1 ILE A  48      32.065   5.192  20.703  1.00116.65           C
ATOM    365  N   VAL A  49      37.232   3.900  19.066  1.00105.39           N
ATOM    366  CA  VAL A  49      38.653   3.630  18.832  1.00105.39           C
ATOM    367  C   VAL A  49      39.177   4.385  17.593  1.00112.45           C
ATOM    368  O   VAL A  49      40.279   4.918  17.639  1.00113.22           O
ATOM    369  CB  VAL A  49      38.951   2.104  18.789  1.00107.12           C
ATOM    370  CG1 VAL A  49      40.394   1.813  18.377  1.00107.31           C
ATOM    371  CG2 VAL A  49      38.646   1.452  20.131  1.00105.68           C
ATOM    372  N   GLY A  50      38.374   4.468  16.538  1.00110.56           N
ATOM    373  CA  GLY A  50      38.758   5.159  15.310  1.00112.88           C
ATOM    374  C   GLY A  50      38.744   6.675  15.376  1.00120.19           C
ATOM    375  O   GLY A  50      39.648   7.324  14.845  1.00121.57           O
ATOM    376  N   ALA A  51      37.701   7.251  16.004  1.00117.48           N
ATOM    377  CA  ALA A  51      37.484   8.698  16.106  1.00119.66           C
ATOM    378  C   ALA A  51      38.103   9.389  17.333  1.00124.31           C
ATOM    379  O   ALA A  51      38.416  10.582  17.264  1.00126.36           O
ATOM    380  CB  ALA A  51      35.992   8.997  16.043  1.00120.69           C
ATOM    381  N   VAL A  52      38.310   8.651  18.420  1.00118.71           N
ATOM    382  CA  VAL A  52      38.832   9.256  19.645  1.00118.78           C
ATOM    383  C   VAL A  52      40.206   8.742  20.093  1.00121.96           C
ATOM    384  O   VAL A  52      41.076   9.529  20.466  1.00122.88           O
ATOM    385  CB  VAL A  52      37.840   9.093  20.815  1.00121.66           C
ATOM    386  CG1 VAL A  52      38.507   9.458  22.131  1.00121.97           C
ATOM    387  CG2 VAL A  52      36.601   9.946  20.583  1.00122.67           C
ATOM    388  N   VAL A  53      40.388   7.426  20.071  1.00116.89           N
ATOM    389  CA  VAL A  53      41.578   6.798  20.634  1.00116.45           C
ATOM    390  C   VAL A  53      42.657   6.930  19.560  1.00123.87           C
ATOM    391  O   VAL A  53      43.798   7.287  19.857  1.00124.49           O
ATOM    392  CB  VAL A  53      41.398   5.307  20.981  1.00117.73           C
ATOM    393  CG1 VAL A  53      42.654   4.760  21.639  1.00117.27           C
ATOM    394  CG2 VAL A  53      40.186   5.115  21.881  1.00116.42           C
ATOM    395  N   MET A  54      42.295   6.634  18.317  1.00122.43           N
ATOM    396  CA  MET A  54      43.263   6.647  17.211  1.00124.51           C
ATOM    397  C   MET A  54      43.837   8.034  16.854  1.00133.15           C
ATOM    398  O   MET A  54      45.066   8.113  16.774  1.00134.35           O
ATOM    399  CB  MET A  54      42.751   5.898  15.965  1.00126.49           C
ATOM    400  CG  MET A  54      43.113   4.426  15.952  1.00128.49           C
ATOM    401  SD  MET A  54      41.886   3.420  15.087  1.00131.21           S
ATOM    402  CE  MET A  54      42.946   2.411  14.098  1.00128.26           C
ATOM    403  N   PRO A  55      43.031   9.127  16.639  1.00131.86           N
ATOM    404  CA  PRO A  55      43.641  10.432  16.292  1.00134.57           C
ATOM    405  C   PRO A  55      44.498  11.044  17.401  1.00138.77           C
ATOM    406  O   PRO A  55      45.536  11.631  17.101  1.00139.92           O
ATOM    407  CB  PRO A  55      42.429  11.318  15.951  1.00137.49           C
ATOM    408  CG  PRO A  55      41.289  10.361  15.729  1.00139.81           C
ATOM    409  CD  PRO A  55      41.558   9.243  16.680  1.00132.78           C
ATOM    410  N   MET A  56      44.080  10.877  18.677  1.00134.08           N
ATOM    411  CA  MET A  56      44.787  11.372  19.863  1.00134.36           C
ATOM    412  C   MET A  56      46.109  10.622  20.114  1.00138.49           C
ATOM    413  O   MET A  56      47.010  11.181  20.742  1.00139.21           O
ATOM    414  CB  MET A  56      43.886  11.321  21.109  1.00135.36           C
ATOM    415  CG  MET A  56      42.777  12.365  21.136  1.00140.14           C
ATOM    416  SD  MET A  56      41.891  12.400  22.726  1.00143.59           S
ATOM    417  CE  MET A  56      40.658  13.621  22.379  1.00142.29           C
ATOM    418  N   ASN A  57      46.228   9.372  19.632  1.00134.22           N
ATOM    419  CA  ASN A  57      47.453   8.587  19.776  1.00134.33           C
ATOM    420  C   ASN A  57      48.488   8.959  18.702  1.00141.11           C
ATOM    421  O   ASN A  57      49.680   8.738  18.918  1.00141.57           O
ATOM    422  CB  ASN A  57      47.166   7.086  19.781  1.00133.82           C
ATOM    423  CG  ASN A  57      48.246   6.277  20.462  1.00159.85           C
ATOM    424  ND2 ASN A  57      49.286   5.917  19.721  1.00152.89           N
ATOM    425  OD1 ASN A  57      48.173   5.977  21.659  1.00153.41           O
ATOM    426  N   ILE A  58      48.037   9.532  17.557  1.00139.32           N
ATOM    427  CA  ILE A  58      48.911   9.990  16.458  1.00141.92           C
ATOM    428  C   ILE A  58      49.700  11.248  16.921  1.00148.35           C
ATOM    429  O   ILE A  58      50.892  11.372  16.613  1.00149.60           O
ATOM    430  CB  ILE A  58      48.128  10.210  15.110  1.00145.97           C
ATOM    431  CG1 ILE A  58      47.368   8.930  14.671  1.00144.06           C
ATOM    432  CG2 ILE A  58      49.064  10.696  13.977  1.00149.91           C
ATOM    433  CD1 ILE A  58      46.177   9.148  13.693  1.00151.61           C
ATOM    434  N   LEU A  59      49.027  12.150  17.688  1.00145.06           N
ATOM    435  CA  LEU A  59      49.582  13.391  18.254  1.00146.86           C
ATOM    436  C   LEU A  59      50.800  13.120  19.135  1.00151.42           C
ATOM    437  O   LEU A  59      51.773  13.861  19.047  1.00153.40           O
ATOM    438  CB  LEU A  59      48.518  14.166  19.055  1.00146.35           C
ATOM    439  CG  LEU A  59      47.452  14.920  18.255  1.00151.83           C
ATOM    440  CD1 LEU A  59      46.143  14.968  19.011  1.00150.26           C
ATOM    441  CD2 LEU A  59      47.910  16.332  17.911  1.00157.61           C
ATOM    442  N   TYR A  60      50.752  12.042  19.956  1.00146.16           N
ATOM    443  CA  TYR A  60      51.828  11.594  20.855  1.00146.10           C
ATOM    444  C   TYR A  60      53.060  11.101  20.097  1.00151.60           C
ATOM    445  O   TYR A  60      54.141  11.008  20.684  1.00152.21           O
ATOM    446  CB  TYR A  60      51.328  10.471  21.767  1.00144.59           C
ATOM    447  CG  TYR A  60      50.769  10.937  23.090  1.00145.63           C
ATOM    448  CD1 TYR A  60      51.489  10.776  24.269  1.00147.50           C
ATOM    449  CD2 TYR A  60      49.488  11.481  23.175  1.00145.99           C
ATOM    450  CE1 TYR A  60      50.962  11.166  25.498  1.00147.95           C
ATOM    451  CE2 TYR A  60      48.950  11.875  24.397  1.00146.63           C
ATOM    452  CZ  TYR A  60      49.687  11.709  25.557  1.00154.39           C
ATOM    453  OH  TYR A  60      49.155  12.109  26.757  1.00155.82           O
ATOM    454  N   LEU A  61      52.890  10.754  18.809  1.00148.22           N
ATOM    455  CA  LEU A  61      53.973  10.303  17.936  1.00149.45           C
ATOM    456  C   LEU A  61      54.588  11.480  17.180  1.00156.36           C
ATOM    457  O   LEU A  61      55.760  11.422  16.800  1.00158.08           O
ATOM    458  CB  LEU A  61      53.468   9.239  16.958  1.00148.24           C
ATOM    459  CG  LEU A  61      53.290   7.856  17.553  1.00150.22           C
ATOM    460  CD1 LEU A  61      52.030   7.209  17.031  1.00148.40           C
ATOM    461  CD2 LEU A  61      54.523   7.003  17.318  1.00153.60           C
ATOM    462  N   LEU A  62      53.791  12.545  16.966  1.00153.35           N
ATOM    463  CA  LEU A  62      54.215  13.769  16.296  1.00156.38           C
ATOM    464  C   LEU A  62      54.825  14.733  17.334  1.00161.66           C
ATOM    465  O   LEU A  62      55.923  15.248  17.120  1.00163.84           O
ATOM    466  CB  LEU A  62      53.016  14.409  15.579  1.00156.69           C
ATOM    467  CG  LEU A  62      53.357  15.343  14.431  1.00164.80           C
ATOM    468  CD1 LEU A  62      52.809  14.815  13.124  1.00164.91           C
ATOM    469  CD2 LEU A  62      52.846  16.740  14.704  1.00169.01           C
ATOM    470  N   MET A  63      54.119  14.941  18.466  1.00156.42           N
ATOM    471  CA  MET A  63      54.509  15.809  19.582  1.00157.07           C
ATOM    472  C   MET A  63      54.627  14.945  20.845  1.00158.44           C
ATOM    473  O   MET A  63      53.604  14.488  21.359  1.00155.53           O
ATOM    474  CB  MET A  63      53.453  16.918  19.799  1.00159.97           C
ATOM    475  CG  MET A  63      53.063  17.670  18.536  1.00165.94           C
ATOM    476  SD  MET A  63      51.473  18.512  18.711  1.00169.99           S
ATOM    477  CE  MET A  63      52.013  20.081  19.373  1.00169.75           C
ATOM    478  N   SER A  64      55.869  14.714  21.334  1.00156.15           N
ATOM    479  CA  SER A  64      56.191  13.890  22.515  1.00154.58           C
ATOM    480  C   SER A  64      55.308  14.149  23.753  1.00158.10           C
ATOM    481  O   SER A  64      54.924  13.198  24.439  1.00155.42           O
ATOM    482  CB  SER A  64      57.669  14.016  22.868  1.00160.03           C
ATOM    483  OG  SER A  64      58.061  13.011  23.786  1.00168.29           O
ATOM    484  N   LYS A  65      54.991  15.429  24.024  1.00156.86           N
ATOM    485  CA  LYS A  65      54.118  15.846  25.127  1.00155.94           C
ATOM    486  C   LYS A  65      52.700  16.054  24.599  1.00160.01           C
ATOM    487  O   LYS A  65      52.514  16.336  23.411  1.00160.39           O
ATOM    488  CB  LYS A  65      54.644  17.125  25.810  1.00160.46           C
ATOM    489  CG  LYS A  65      55.775  16.871  26.805  1.00170.67           C
ATOM    490  CD  LYS A  65      56.377  18.165  27.346  1.00179.32           C
ATOM    491  CE  LYS A  65      57.617  17.906  28.169  1.00186.11           C
ATOM    492  NZ  LYS A  65      58.278  19.169  28.587  1.00193.98           N
ATOM    493  N   TRP A  66      51.708  15.920  25.484  1.00156.27           N
ATOM    494  CA  TRP A  66      50.289  16.043  25.145  1.00155.97           C
ATOM    495  C   TRP A  66      49.730  17.455  25.130  1.00161.49           C
ATOM    496  O   TRP A  66      49.817  18.172  26.130  1.00162.07           O
ATOM    497  CB  TRP A  66      49.428  15.140  26.028  1.00152.76           C
ATOM    498  CG  TRP A  66      49.714  15.226  27.499  1.00154.48           C
ATOM    499  CD1 TRP A  66      49.009  15.933  28.427  1.00157.73           C
ATOM    500  CD2 TRP A  66      50.748  14.533  28.219  1.00154.01           C
ATOM    501  CE2 TRP A  66      50.620  14.888  29.580  1.00158.26           C
ATOM    502  CE3 TRP A  66      51.793  13.668  27.842  1.00155.05           C
ATOM    503  NE1 TRP A  66      49.551  15.742  29.678  1.00157.50           N
ATOM    504  CZ2 TRP A  66      51.479  14.390  30.568  1.00157.57           C
ATOM    505  CZ3 TRP A  66      52.640  13.173  28.820  1.00156.51           C
ATOM    506  CH2 TRP A  66      52.484  13.535  30.164  1.00157.53           C
ATOM    507  N   SER A  67      49.095  17.827  24.000  1.00158.31           N
ATOM    508  CA  SER A  67      48.430  19.119  23.789  1.00159.91           C
ATOM    509  C   SER A  67      46.983  19.033  24.335  1.00161.83           C
ATOM    510  O   SER A  67      46.188  19.967  24.187  1.00162.65           O
ATOM    511  CB  SER A  67      48.426  19.472  22.302  1.00164.80           C
ATOM    512  OG  SER A  67      49.691  19.260  21.697  1.00173.15           O
ATOM    513  N   LEU A  68      46.676  17.896  24.993  1.00155.65           N
ATOM    514  CA  LEU A  68      45.389  17.526  25.575  1.00153.88           C
ATOM    515  C   LEU A  68      44.900  18.173  26.878  1.00157.23           C
ATOM    516  O   LEU A  68      43.797  18.722  26.912  1.00157.29           O
ATOM    517  CB  LEU A  68      45.365  16.000  25.860  1.00151.25           C
ATOM    518  CG  LEU A  68      45.126  15.066  24.669  1.00154.67           C
ATOM    519  CD1 LEU A  68      46.434  14.639  24.020  1.00155.16           C
ATOM    520  CD2 LEU A  68      44.386  13.829  25.099  1.00154.51           C
ATOM    521  N   GLY A  69      45.723  18.086  27.927  1.00152.99           N
ATOM    522  CA  GLY A  69      45.405  18.561  29.268  1.00153.25           C
ATOM    523  C   GLY A  69      44.489  17.642  30.048  1.00154.81           C
ATOM    524  O   GLY A  69      43.845  16.781  29.448  1.00152.38           O
ATOM    525  N   ARG A  70      44.411  17.820  31.387  1.00152.29           N
ATOM    526  CA  ARG A  70      43.587  17.009  32.304  1.00151.17           C
ATOM    527  C   ARG A  70      42.194  16.555  31.801  1.00154.91           C
ATOM    528  O   ARG A  70      41.941  15.352  31.877  1.00152.39           O
ATOM    529  CB  ARG A  70      43.523  17.601  33.729  1.00153.21           C
ATOM    530  CG  ARG A  70      44.780  17.370  34.572  1.00161.45           C
ATOM    531  CD  ARG A  70      44.815  16.007  35.257  1.00165.63           C
ATOM    532  NE  ARG A  70      44.095  16.005  36.533  1.00168.70           N
ATOM    533  CZ  ARG A  70      44.135  15.012  37.417  1.00177.00           C
ATOM    534  NH1 ARG A  70      44.865  13.927  37.179  1.00159.46           N
ATOM    535  NH2 ARG A  70      43.450  15.096  38.551  1.00162.70           N
ATOM    536  N   PRO A  71      41.300  17.428  31.245  1.00153.74           N
ATOM    537  CA  PRO A  71      39.989  16.927  30.777  1.00152.81           C
ATOM    538  C   PRO A  71      40.052  15.944  29.597  1.00155.31           C
ATOM    539  O   PRO A  71      39.486  14.853  29.703  1.00152.98           O
ATOM    540  CB  PRO A  71      39.210  18.210  30.439  1.00157.02           C
ATOM    541  CG  PRO A  71      39.968  19.329  31.097  1.00163.85           C
ATOM    542  CD  PRO A  71      41.394  18.892  31.059  1.00158.27           C
ATOM    543  N   LEU A  72      40.751  16.318  28.489  1.00153.09           N
ATOM    544  CA  LEU A  72      40.923  15.491  27.280  1.00151.40           C
ATOM    545  C   LEU A  72      41.770  14.249  27.554  1.00153.15           C
ATOM    546  O   LEU A  72      41.472  13.183  27.010  1.00151.22           O
ATOM    547  CB  LEU A  72      41.580  16.291  26.131  1.00152.97           C
ATOM    548  CG  LEU A  72      40.742  17.319  25.369  1.00159.54           C
ATOM    549  CD1 LEU A  72      41.640  18.254  24.571  1.00161.90           C
ATOM    550  CD2 LEU A  72      39.755  16.650  24.427  1.00160.33           C
ATOM    551  N   CYS A  73      42.848  14.399  28.359  1.00149.60           N
ATOM    552  CA  CYS A  73      43.765  13.308  28.677  1.00147.73           C
ATOM    553  C   CYS A  73      43.205  12.250  29.609  1.00149.82           C
ATOM    554  O   CYS A  73      43.497  11.077  29.398  1.00148.11           O
ATOM    555  CB  CYS A  73      45.129  13.813  29.130  1.00149.32           C
ATOM    556  SG  CYS A  73      46.521  12.903  28.415  1.00152.37           S
ATOM    557  N   LEU A  74      42.382  12.635  30.606  1.00146.45           N
ATOM    558  CA  LEU A  74      41.751  11.657  31.498  1.00144.87           C
ATOM    559  C   LEU A  74      40.634  10.882  30.770  1.00145.75           C
ATOM    560  O   LEU A  74      40.411   9.707  31.079  1.00143.82           O
ATOM    561  CB  LEU A  74      41.208  12.307  32.779  1.00146.60           C
ATOM    562  CG  LEU A  74      42.215  12.577  33.890  1.00152.68           C
ATOM    563  CD1 LEU A  74      41.725  13.680  34.801  1.00155.30           C
ATOM    564  CD2 LEU A  74      42.489  11.325  34.709  1.00154.10           C
ATOM    565  N   PHE A  75      39.947  11.538  29.798  1.00141.57           N
ATOM    566  CA  PHE A  75      38.876  10.929  28.997  1.00139.49           C
ATOM    567  C   PHE A  75      39.437   9.974  27.954  1.00139.67           C
ATOM    568  O   PHE A  75      38.813   8.953  27.681  1.00137.28           O
ATOM    569  CB  PHE A  75      37.975  11.989  28.353  1.00142.76           C
ATOM    570  CG  PHE A  75      36.538  11.546  28.203  1.00143.75           C
ATOM    571  CD1 PHE A  75      35.708  11.434  29.314  1.00147.25           C
ATOM    572  CD2 PHE A  75      36.011  11.259  26.950  1.00145.10           C
ATOM    573  CE1 PHE A  75      34.377  11.028  29.173  1.00147.88           C
ATOM    574  CE2 PHE A  75      34.678  10.859  26.811  1.00147.57           C
ATOM    575  CZ  PHE A  75      33.870  10.746  27.924  1.00146.12           C
ATOM    576  N   TRP A  76      40.623  10.289  27.396  1.00135.67           N
ATOM    577  CA  TRP A  76      41.330   9.432  26.444  1.00133.73           C
ATOM    578  C   TRP A  76      41.814   8.165  27.167  1.00134.84           C
ATOM    579  O   TRP A  76      41.839   7.096  26.561  1.00132.56           O
ATOM    580  CB  TRP A  76      42.513  10.172  25.812  1.00133.70           C
ATOM    581  CG  TRP A  76      43.263   9.363  24.796  1.00133.97           C
ATOM    582  CD1 TRP A  76      42.936   9.191  23.485  1.00136.41           C
ATOM    583  CD2 TRP A  76      44.455   8.590  25.016  1.00133.02           C
ATOM    584  CE2 TRP A  76      44.810   8.007  23.780  1.00136.61           C
ATOM    585  CE3 TRP A  76      45.260   8.335  26.141  1.00134.58           C
ATOM    586  NE1 TRP A  76      43.874   8.400  22.861  1.00135.37           N
ATOM    587  CZ2 TRP A  76      45.933   7.182  23.633  1.00135.58           C
ATOM    588  CZ3 TRP A  76      46.372   7.516  25.995  1.00135.63           C
ATOM    589  CH2 TRP A  76      46.699   6.951  24.755  1.00135.93           C
ATOM    590  N   LEU A  77      42.182   8.291  28.463  1.00131.39           N
ATOM    591  CA  LEU A  77      42.601   7.174  29.319  1.00129.92           C
ATOM    592  C   LEU A  77      41.401   6.265  29.593  1.00129.64           C
ATOM    593  O   LEU A  77      41.578   5.058  29.759  1.00128.14           O
ATOM    594  CB  LEU A  77      43.162   7.680  30.661  1.00131.67           C
ATOM    595  CG  LEU A  77      44.579   8.253  30.673  1.00138.39           C
ATOM    596  CD1 LEU A  77      44.781   9.156  31.883  1.00140.72           C
ATOM    597  CD2 LEU A  77      45.633   7.152  30.647  1.00140.46           C
ATOM    598  N   SER A  78      40.185   6.855  29.659  1.00124.05           N
ATOM    599  CA  SER A  78      38.938   6.127  29.878  1.00121.74           C
ATOM    600  C   SER A  78      38.485   5.443  28.585  1.00121.46           C
ATOM    601  O   SER A  78      38.329   4.224  28.581  1.00119.70           O
ATOM    602  CB  SER A  78      37.850   7.058  30.404  1.00126.26           C
ATOM    603  OG  SER A  78      37.966   7.245  31.805  1.00135.69           O
ATOM    604  N   MET A  79      38.339   6.217  27.479  1.00116.83           N
ATOM    605  CA  MET A  79      37.894   5.741  26.159  1.00115.01           C
ATOM    606  C   MET A  79      38.749   4.650  25.519  1.00115.92           C
ATOM    607  O   MET A  79      38.250   3.931  24.663  1.00114.29           O
ATOM    608  CB  MET A  79      37.599   6.901  25.185  1.00118.65           C
ATOM    609  CG  MET A  79      36.446   7.808  25.632  1.00123.67           C
ATOM    610  SD  MET A  79      34.890   6.987  26.127  1.00126.93           S
ATOM    611  CE  MET A  79      34.948   7.192  27.892  1.00124.36           C
ATOM    612  N   ASP A  80      40.011   4.509  25.944  1.00111.70           N
ATOM    613  CA  ASP A  80      40.901   3.456  25.458  1.00110.09           C
ATOM    614  C   ASP A  80      40.599   2.173  26.242  1.00111.07           C
ATOM    615  O   ASP A  80      40.476   1.104  25.643  1.00109.62           O
ATOM    616  CB  ASP A  80      42.376   3.880  25.600  1.00113.11           C
ATOM    617  CG  ASP A  80      43.390   2.784  25.334  1.00122.19           C
ATOM    618  OD1 ASP A  80      43.845   2.152  26.310  1.00122.29           O
ATOM    619  OD2 ASP A  80      43.751   2.578  24.152  1.00127.27           O
ATOM    620  N   TYR A  81      40.450   2.292  27.573  1.00106.44           N
ATOM    621  CA  TYR A  81      40.156   1.169  28.459  1.00104.79           C
ATOM    622  C   TYR A  81      38.697   0.700  28.409  1.00106.69           C
ATOM    623  O   TYR A  81      38.456  -0.504  28.484  1.00105.11           O
ATOM    624  CB  TYR A  81      40.622   1.456  29.896  1.00106.73           C
ATOM    625  CG  TYR A  81      42.098   1.189  30.109  1.00108.22           C
ATOM    626  CD1 TYR A  81      42.572  -0.106  30.305  1.00109.70           C
ATOM    627  CD2 TYR A  81      43.022   2.228  30.105  1.00109.72           C
ATOM    628  CE1 TYR A  81      43.929  -0.358  30.511  1.00111.04           C
ATOM    629  CE2 TYR A  81      44.384   1.988  30.299  1.00110.99           C
ATOM    630  CZ  TYR A  81      44.833   0.691  30.501  1.00116.95           C
ATOM    631  OH  TYR A  81      46.172   0.440  30.693  1.00116.63           O
ATOM    632  N   VAL A  82      37.733   1.632  28.264  1.00103.11           N
ATOM    633  CA  VAL A  82      36.297   1.322  28.184  1.00102.22           C
ATOM    634  C   VAL A  82      35.947   0.628  26.845  1.00102.88           C
ATOM    635  O   VAL A  82      35.326  -0.435  26.876  1.00101.49           O
ATOM    636  CB  VAL A  82      35.374   2.542  28.512  1.00107.79           C
ATOM    637  CG1 VAL A  82      33.892   2.187  28.379  1.00107.39           C
ATOM    638  CG2 VAL A  82      35.654   3.088  29.911  1.00109.07           C
ATOM    639  N   ALA A  83      36.364   1.207  25.692  1.00 97.96           N
ATOM    640  CA  ALA A  83      36.099   0.663  24.350  1.00 96.02           C
ATOM    641  C   ALA A  83      36.718  -0.701  24.095  1.00 96.67           C
ATOM    642  O   ALA A  83      36.069  -1.538  23.467  1.00 95.39           O
ATOM    643  CB  ALA A  83      36.537   1.635  23.276  1.00 97.51           C
ATOM    644  N   SER A  84      37.966  -0.924  24.558  1.00 91.55           N
ATOM    645  CA  SER A  84      38.656  -2.206  24.400  1.00 89.65           C
ATOM    646  C   SER A  84      38.009  -3.309  25.247  1.00 91.64           C
ATOM    647  O   SER A  84      37.945  -4.452  24.802  1.00 91.05           O
ATOM    648  CB  SER A  84      40.142  -2.072  24.703  1.00 92.91           C
ATOM    649  OG  SER A  84      40.829  -1.494  23.607  1.00 99.48           O
ATOM    650  N   THR A  85      37.493  -2.956  26.439  1.00 86.74           N
ATOM    651  CA  THR A  85      36.780  -3.888  27.315  1.00 85.40           C
ATOM    652  C   THR A  85      35.419  -4.188  26.676  1.00 87.53           C
ATOM    653  O   THR A  85      34.992  -5.343  26.661  1.00 86.57           O
ATOM    654  CB  THR A  85      36.660  -3.297  28.724  1.00 90.92           C
ATOM    655  CG2 THR A  85      35.905  -4.197  29.689  1.00 88.01           C
ATOM    656  OG1 THR A  85      37.975  -3.073  29.222  1.00 90.76           O
ATOM    657  N   ALA A  86      34.765  -3.144  26.108  1.00 83.38           N
ATOM    658  CA  ALA A  86      33.475  -3.251  25.417  1.00 82.14           C
ATOM    659  C   ALA A  86      33.593  -4.177  24.220  1.00 83.29           C
ATOM    660  O   ALA A  86      32.656  -4.920  23.948  1.00 81.88           O
ATOM    661  CB  ALA A  86      32.990  -1.881  24.972  1.00 83.74           C
ATOM    662  N   SER A  87      34.758  -4.161  23.536  1.00 79.25           N
ATOM    663  CA  SER A  87      35.053  -5.022  22.398  1.00 78.02           C
ATOM    664  C   SER A  87      35.103  -6.488  22.825  1.00 80.08           C
ATOM    665  O   SER A  87      34.366  -7.284  22.248  1.00 79.00           O
ATOM    666  CB  SER A  87      36.333  -4.587  21.697  1.00 82.77           C
ATOM    667  OG  SER A  87      36.097  -3.431  20.910  1.00 94.79           O
ATOM    668  N   ILE A  88      35.885  -6.838  23.870  1.00 76.24           N
ATOM    669  CA  ILE A  88      35.917  -8.223  24.366  1.00 75.54           C
ATOM    670  C   ILE A  88      34.544  -8.614  24.917  1.00 79.03           C
ATOM    671  O   ILE A  88      34.130  -9.760  24.753  1.00 78.20           O
ATOM    672  CB  ILE A  88      37.094  -8.553  25.344  1.00 79.26           C
ATOM    673  CG1 ILE A  88      37.298 -10.084  25.485  1.00 79.28           C
ATOM    674  CG2 ILE A  88      36.950  -7.864  26.717  1.00 80.96           C
ATOM    675  CD1 ILE A  88      38.712 -10.532  25.774  1.00 87.76           C
ATOM    676  N   PHE A  89      33.830  -7.653  25.527  1.00 75.84           N
ATOM    677  CA  PHE A  89      32.510  -7.919  26.083  1.00 75.83           C
ATOM    678  C   PHE A  89      31.433  -8.170  25.028  1.00 77.07           C
ATOM    679  O   PHE A  89      30.648  -9.098  25.207  1.00 75.94           O
ATOM    680  CB  PHE A  89      32.120  -6.906  27.174  1.00 79.27           C
ATOM    681  CG  PHE A  89      32.791  -7.151  28.515  1.00 82.16           C
ATOM    682  CD1 PHE A  89      33.453  -8.350  28.777  1.00 85.34           C
ATOM    683  CD2 PHE A  89      32.723  -6.203  29.528  1.00 85.82           C
ATOM    684  CE1 PHE A  89      34.057  -8.579  30.016  1.00 87.51           C
ATOM    685  CE2 PHE A  89      33.317  -6.439  30.773  1.00 89.70           C
ATOM    686  CZ  PHE A  89      33.984  -7.623  31.008  1.00 87.70           C
ATOM    687  N   SER A  90      31.461  -7.415  23.897  1.00 72.33           N
ATOM    688  CA  SER A  90      30.560  -7.592  22.750  1.00 70.78           C
ATOM    689  C   SER A  90      30.783  -8.983  22.153  1.00 73.21           C
ATOM    690  O   SER A  90      29.808  -9.684  21.880  1.00 72.88           O
ATOM    691  CB  SER A  90      30.801  -6.526  21.684  1.00 73.80           C
ATOM    692  OG  SER A  90      30.193  -5.292  22.027  1.00 82.42           O
ATOM    693  N   VAL A  91      32.064  -9.400  22.008  1.00 68.43           N
ATOM    694  CA  VAL A  91      32.447 -10.720  21.496  1.00 67.10           C
ATOM    695  C   VAL A  91      31.961 -11.840  22.445  1.00 70.09           C
ATOM    696  O   VAL A  91      31.271 -12.752  21.987  1.00 68.88           O
ATOM    697  CB  VAL A  91      33.956 -10.805  21.116  1.00 70.91           C
ATOM    698  CG1 VAL A  91      34.370 -12.221  20.727  1.00 70.35           C
ATOM    699  CG2 VAL A  91      34.280  -9.845  19.978  1.00 70.79           C
ATOM    700  N   PHE A  92      32.245 -11.723  23.759  1.00 66.84           N
ATOM    701  CA  PHE A  92      31.815 -12.687  24.778  1.00 67.06           C
ATOM    702  C   PHE A  92      30.303 -12.757  24.927  1.00 72.87           C
ATOM    703  O   PHE A  92      29.779 -13.836  25.195  1.00 72.69           O
ATOM    704  CB  PHE A  92      32.438 -12.365  26.130  1.00 69.54           C
ATOM    705  CG  PHE A  92      32.351 -13.490  27.129  1.00 71.41           C
ATOM    706  CD1 PHE A  92      33.217 -14.574  27.059  1.00 74.29           C
ATOM    707  CD2 PHE A  92      31.425 -13.452  28.165  1.00 74.18           C
ATOM    708  CE1 PHE A  92      33.149 -15.608  27.995  1.00 76.05           C
ATOM    709  CE2 PHE A  92      31.366 -14.482  29.109  1.00 77.90           C
ATOM    710  CZ  PHE A  92      32.224 -15.556  29.015  1.00 75.83           C
ATOM    711  N   ILE A  93      29.606 -11.616  24.771  1.00 71.02           N
ATOM    712  CA  ILE A  93      28.148 -11.580  24.854  1.00 71.92           C
ATOM    713  C   ILE A  93      27.491 -12.159  23.571  1.00 75.75           C
ATOM    714  O   ILE A  93      26.422 -12.779  23.658  1.00 75.44           O
ATOM    715  CB  ILE A  93      27.580 -10.213  25.373  1.00 76.27           C
ATOM    716  CG1 ILE A  93      26.222 -10.366  26.087  1.00 78.23           C
ATOM    717  CG2 ILE A  93      27.552  -9.111  24.312  1.00 76.43           C
ATOM    718  CD1 ILE A  93      26.299 -10.847  27.514  1.00 88.46           C
ATOM    719  N   LEU A  94      28.181 -12.013  22.400  1.00 71.91           N
ATOM    720  CA  LEU A  94      27.765 -12.555  21.092  1.00 70.92           C
ATOM    721  C   LEU A  94      27.900 -14.081  21.096  1.00 75.18           C
ATOM    722  O   LEU A  94      26.978 -14.758  20.652  1.00 74.61           O
ATOM    723  CB  LEU A  94      28.588 -11.938  19.936  1.00 70.28           C
ATOM    724  CG  LEU A  94      28.519 -12.608  18.550  1.00 73.65           C
ATOM    725  CD1 LEU A  94      27.263 -12.226  17.805  1.00 73.68           C
ATOM    726  CD2 LEU A  94      29.722 -12.239  17.710  1.00 75.34           C
ATOM    727  N   CYS A  95      29.043 -14.614  21.593  1.00 72.34           N
ATOM    728  CA  CYS A  95      29.308 -16.053  21.684  1.00 72.15           C
ATOM    729  C   CYS A  95      28.329 -16.758  22.607  1.00 78.17           C
ATOM    730  O   CYS A  95      27.917 -17.873  22.281  1.00 78.11           O
ATOM    731  CB  CYS A  95      30.752 -16.337  22.080  1.00 72.37           C
ATOM    732  SG  CYS A  95      31.091 -18.083  22.426  1.00 76.52           S
ATOM    733  N   ILE A  96      27.952 -16.130  23.748  1.00 76.13           N
ATOM    734  CA  ILE A  96      26.982 -16.718  24.687  1.00 77.19           C
ATOM    735  C   ILE A  96      25.600 -16.898  24.002  1.00 81.58           C
ATOM    736  O   ILE A  96      24.949 -17.933  24.194  1.00 81.20           O
ATOM    737  CB  ILE A  96      26.956 -15.998  26.073  1.00 81.42           C
ATOM    738  CG1 ILE A  96      28.232 -16.345  26.872  1.00 82.09           C
ATOM    739  CG2 ILE A  96      25.678 -16.315  26.885  1.00 83.78           C
ATOM    740  CD1 ILE A  96      28.229 -16.001  28.368  1.00 92.21           C
ATOM    741  N   ASP A  97      25.207 -15.921  23.146  1.00 78.52           N
ATOM    742  CA  ASP A  97      23.968 -15.968  22.373  1.00 78.65           C
ATOM    743  C   ASP A  97      24.034 -17.112  21.367  1.00 82.65           C
ATOM    744  O   ASP A  97      23.219 -18.025  21.453  1.00 83.36           O
ATOM    745  CB  ASP A  97      23.697 -14.627  21.666  1.00 80.35           C
ATOM    746  CG  ASP A  97      22.676 -14.721  20.547  1.00 90.55           C
ATOM    747  OD1 ASP A  97      21.465 -14.681  20.845  1.00 92.15           O
ATOM    748  OD2 ASP A  97      23.094 -14.873  19.374  1.00 95.02           O
ATOM    749  N   ARG A  98      24.990 -17.091  20.446  1.00 78.20           N
ATOM    750  CA  ARG A  98      25.102 -18.158  19.448  1.00 77.73           C
ATOM    751  C   ARG A  98      25.034 -19.564  20.060  1.00 84.03           C
ATOM    752  O   ARG A  98      24.544 -20.504  19.432  1.00 84.11           O
ATOM    753  CB  ARG A  98      26.394 -18.002  18.641  1.00 77.51           C
ATOM    754  CG  ARG A  98      26.177 -17.569  17.201  1.00 89.07           C
ATOM    755  CD  ARG A  98      26.717 -16.168  16.958  1.00103.32           C
ATOM    756  NE  ARG A  98      25.798 -15.357  16.167  1.00113.60           N
ATOM    757  CZ  ARG A  98      26.154 -14.652  15.098  1.00125.71           C
ATOM    758  NH1 ARG A  98      27.414 -14.658  14.686  1.00111.00           N
ATOM    759  NH2 ARG A  98      25.249 -13.941  14.439  1.00109.92           N
ATOM    760  N   TYR A  99      25.530 -19.690  21.286  1.00 82.49           N
ATOM    761  CA  TYR A  99      25.599 -20.950  22.006  1.00 84.01           C
ATOM    762  C   TYR A  99      24.203 -21.400  22.416  1.00 89.96           C
ATOM    763  O   TYR A  99      23.831 -22.542  22.165  1.00 89.73           O
ATOM    764  CB  TYR A  99      26.504 -20.790  23.235  1.00 86.74           C
ATOM    765  CG  TYR A  99      26.557 -22.032  24.096  1.00 90.97           C
ATOM    766  CD1 TYR A  99      27.394 -23.095  23.772  1.00 93.30           C
ATOM    767  CD2 TYR A  99      25.768 -22.145  25.240  1.00 93.69           C
ATOM    768  CE1 TYR A  99      27.449 -24.239  24.563  1.00 96.56           C
ATOM    769  CE2 TYR A  99      25.807 -23.289  26.035  1.00 96.47           C
ATOM    770  CZ  TYR A  99      26.653 -24.334  25.695  1.00106.21           C
ATOM    771  OH  TYR A  99      26.707 -25.470  26.472  1.00110.62           O
ATOM    772  N   ARG A 100      23.425 -20.495  23.039  1.00 88.66           N
ATOM    773  CA  ARG A 100      22.047 -20.783  23.443  1.00 90.29           C
ATOM    774  C   ARG A 100      21.112 -20.854  22.224  1.00 93.47           C
ATOM    775  O   ARG A 100      20.115 -21.576  22.266  1.00 93.83           O
ATOM    776  CB  ARG A 100      21.534 -19.826  24.552  1.00 93.12           C
ATOM    777  CG  ARG A 100      21.626 -18.319  24.260  1.00102.37           C
ATOM    778  CD  ARG A 100      20.329 -17.598  24.574  1.00113.42           C
ATOM    779  NE  ARG A 100      19.266 -17.979  23.640  1.00123.13           N
ATOM    780  CZ  ARG A 100      18.921 -17.275  22.567  1.00134.04           C
ATOM    781  NH1 ARG A 100      17.961 -17.711  21.762  1.00113.71           N
ATOM    782  NH2 ARG A 100      19.532 -16.130  22.290  1.00123.32           N
ATOM    783  N   SER A 101      21.469 -20.140  21.131  1.00 88.73           N
ATOM    784  CA  SER A 101      20.748 -20.118  19.855  1.00 88.00           C
ATOM    785  C   SER A 101      20.891 -21.487  19.183  1.00 92.02           C
ATOM    786  O   SER A 101      19.945 -21.981  18.566  1.00 92.06           O
ATOM    787  CB  SER A 101      21.316 -19.033  18.942  1.00 90.29           C
ATOM    788  OG  SER A 101      20.631 -18.960  17.702  1.00 98.28           O
ATOM    789  N   VAL A 102      22.081 -22.093  19.318  1.00 88.04           N
ATOM    790  CA  VAL A 102      22.414 -23.410  18.785  1.00 87.39           C
ATOM    791  C   VAL A 102      21.689 -24.495  19.617  1.00 93.59           C
ATOM    792  O   VAL A 102      21.031 -25.362  19.035  1.00 93.48           O
ATOM    793  CB  VAL A 102      23.967 -23.577  18.701  1.00 90.01           C
ATOM    794  CG1 VAL A 102      24.417 -25.029  18.820  1.00 90.04           C
ATOM    795  CG2 VAL A 102      24.514 -22.944  17.428  1.00 88.62           C
ATOM    796  N   GLN A 103      21.767 -24.399  20.967  1.00 91.66           N
ATOM    797  CA  GLN A 103      21.177 -25.347  21.923  1.00 93.16           C
ATOM    798  C   GLN A 103      19.646 -25.415  21.917  1.00 97.35           C
ATOM    799  O   GLN A 103      19.086 -26.509  21.814  1.00 96.60           O
ATOM    800  CB  GLN A 103      21.723 -25.123  23.350  1.00 95.77           C
ATOM    801  CG  GLN A 103      23.220 -25.430  23.519  1.00111.87           C
ATOM    802  CD  GLN A 103      23.564 -26.904  23.538  1.00130.62           C
ATOM    803  NE2 GLN A 103      24.126 -27.361  24.649  1.00123.91           N
ATOM    804  OE1 GLN A 103      23.390 -27.630  22.550  1.00124.54           O
ATOM    805  N   GLN A 104      18.976 -24.258  22.038  1.00 94.83           N
ATOM    806  CA  GLN A 104      17.518 -24.195  22.055  1.00 96.11           C
ATOM    807  C   GLN A 104      16.956 -23.355  20.883  1.00 98.75           C
ATOM    808  O   GLN A 104      16.868 -22.127  20.987  1.00 97.96           O
ATOM    809  CB  GLN A 104      16.995 -23.721  23.429  1.00 99.61           C
ATOM    810  CG  GLN A 104      15.489 -23.940  23.628  1.00118.63           C
ATOM    811  CD  GLN A 104      14.976 -23.586  25.009  1.00138.61           C
ATOM    812  NE2 GLN A 104      13.672 -23.712  25.188  1.00133.84           N
ATOM    813  OE1 GLN A 104      15.721 -23.207  25.925  1.00132.45           O
ATOM    814  N   PRO A 105      16.551 -24.002  19.761  1.00 94.66           N
ATOM    815  CA  PRO A 105      15.988 -23.228  18.637  1.00 93.79           C
ATOM    816  C   PRO A 105      14.683 -22.531  19.041  1.00 99.18           C
ATOM    817  O   PRO A 105      14.437 -21.404  18.609  1.00 98.82           O
ATOM    818  CB  PRO A 105      15.935 -24.244  17.494  1.00 94.68           C
ATOM    819  CG  PRO A 105      15.856 -25.561  18.163  1.00 99.91           C
ATOM    820  CD  PRO A 105      16.588 -25.448  19.463  1.00 96.07           C
ATOM    821  N   LEU A 106      13.853 -23.201  19.877  1.00 97.17           N
ATOM    822  CA  LEU A 106      12.577 -22.673  20.373  1.00 98.70           C
ATOM    823  C   LEU A 106      12.750 -21.847  21.662  1.00106.87           C
ATOM    824  O   LEU A 106      12.467 -22.316  22.774  1.00108.36           O
ATOM    825  CB  LEU A 106      11.557 -23.825  20.498  1.00 99.30           C
ATOM    826  CG  LEU A 106      11.045 -24.418  19.197  1.00101.71           C
ATOM    827  CD1 LEU A 106      10.418 -25.745  19.438  1.00102.70           C
ATOM    828  CD2 LEU A 106      10.058 -23.496  18.513  1.00103.32           C
ATOM    829  N   ARG A 107      13.225 -20.602  21.489  1.00104.60           N
ATOM    830  CA  ARG A 107      13.419 -19.640  22.575  1.00106.12           C
ATOM    831  C   ARG A 107      12.356 -18.540  22.402  1.00113.06           C
ATOM    832  O   ARG A 107      12.589 -17.375  22.741  1.00112.38           O
ATOM    833  CB  ARG A 107      14.851 -19.075  22.641  1.00104.81           C
ATOM    834  CG  ARG A 107      15.883 -20.035  23.233  1.00114.62           C
ATOM    835  CD  ARG A 107      15.869 -20.063  24.749  1.00127.89           C
ATOM    836  NE  ARG A 107      17.218 -20.152  25.308  1.00137.46           N
ATOM    837  CZ  ARG A 107      17.486 -20.273  26.604  1.00153.07           C
ATOM    838  NH1 ARG A 107      16.500 -20.339  27.491  1.00142.25           N
ATOM    839  NH2 ARG A 107      18.743 -20.333  27.024  1.00138.13           N
ATOM    840  N   TYR A 108      11.157 -18.951  21.908  1.00112.69           N
ATOM    841  CA  TYR A 108       9.946 -18.147  21.690  1.00115.07           C
ATOM    842  C   TYR A 108       9.405 -17.655  23.045  1.00124.32           C
ATOM    843  O   TYR A 108       8.320 -17.071  23.111  1.00125.79           O
ATOM    844  CB  TYR A 108       8.854 -19.010  21.009  1.00116.79           C
ATOM    845  CG  TYR A 108       8.332 -20.121  21.898  1.00119.92           C
ATOM    846  CD1 TYR A 108       7.189 -19.945  22.672  1.00124.50           C
ATOM    847  CD2 TYR A 108       9.006 -21.337  21.998  1.00119.57           C
ATOM    848  CE1 TYR A 108       6.737 -20.942  23.531  1.00126.58           C
ATOM    849  CE2 TYR A 108       8.563 -22.339  22.856  1.00122.02           C
ATOM    850  CZ  TYR A 108       7.426 -22.139  23.617  1.00131.52           C
ATOM    851  OH  TYR A 108       6.981 -23.126  24.457  1.00135.73           O
ATOM    852  N   LEU A 109      10.172 -17.925  24.123  1.00123.95           N
ATOM    853  CA  LEU A 109       9.922 -17.538  25.510  1.00127.75           C
ATOM    854  C   LEU A 109      10.483 -16.115  25.784  1.00134.88           C
ATOM    855  O   LEU A 109      10.693 -15.741  26.947  1.00135.98           O
ATOM    856  CB  LEU A 109      10.527 -18.589  26.471  1.00128.17           C
ATOM    857  CG  LEU A 109      12.052 -18.785  26.505  1.00130.53           C
ATOM    858  CD1 LEU A 109      12.619 -18.376  27.854  1.00131.72           C
ATOM    859  CD2 LEU A 109      12.412 -20.231  26.230  1.00132.43           C
ATOM    860  N   LYS A 110      10.754 -15.346  24.736  1.00132.47           N
ATOM    861  CA  LYS A 110      11.256 -13.979  24.914  1.00133.57           C
ATOM    862  C   LYS A 110      12.758 -13.821  25.183  1.00137.15           C
ATOM    863  O   LYS A 110      13.191 -12.850  25.804  1.00137.02           O
ATOM    864  CB  LYS A 110      10.423 -13.239  25.966  1.00139.83           C
ATOM    865  CG  LYS A 110       9.230 -12.490  25.397  1.00157.05           C
ATOM    866  CD  LYS A 110       8.631 -13.225  24.209  1.00165.37           C
ATOM    867  CE  LYS A 110       7.961 -12.261  23.244  1.00172.50           C
ATOM    868  NZ  LYS A 110       6.973 -12.949  22.367  1.00177.48           N
ATOM    869  N   TYR A 111      13.539 -14.780  24.702  1.00133.22           N
ATOM    870  CA  TYR A 111      15.003 -14.757  24.774  1.00132.07           C
ATOM    871  C   TYR A 111      15.851 -14.365  23.557  1.00134.39           C
ATOM    872  O   TYR A 111      16.953 -13.837  23.729  1.00133.32           O
ATOM    873  CB  TYR A 111      15.371 -16.171  25.249  1.00133.64           C
ATOM    874  CG  TYR A 111      16.271 -16.181  26.468  1.00137.07           C
ATOM    875  CD1 TYR A 111      15.769 -16.499  27.725  1.00141.70           C
ATOM    876  CD2 TYR A 111      17.624 -15.863  26.364  1.00136.56           C
ATOM    877  CE1 TYR A 111      16.592 -16.510  28.851  1.00143.82           C
ATOM    878  CE2 TYR A 111      18.454 -15.860  27.482  1.00138.30           C
ATOM    879  CZ  TYR A 111      17.934 -16.185  28.726  1.00148.86           C
ATOM    880  OH  TYR A 111      18.742 -16.190  29.837  1.00151.08           O
ATOM    881  N   ARG A 112      15.326 -14.672  22.370  1.00130.59           N
ATOM    882  CA  ARG A 112      15.895 -14.264  21.093  1.00128.96           C
ATOM    883  C   ARG A 112      15.028 -13.125  20.579  1.00133.15           C
ATOM    884  O   ARG A 112      14.179 -13.299  19.704  1.00133.04           O
ATOM    885  CB  ARG A 112      15.891 -15.427  20.101  1.00129.01           C
ATOM    886  CG  ARG A 112      16.784 -15.213  18.891  1.00139.60           C
ATOM    887  CD  ARG A 112      18.254 -15.248  19.276  1.00148.49           C
ATOM    888  NE  ARG A 112      19.053 -16.004  18.315  1.00155.94           N
ATOM    889  CZ  ARG A 112      19.746 -15.454  17.323  1.00169.82           C
ATOM    890  NH1 ARG A 112      19.740 -14.138  17.157  1.00154.86           N
ATOM    891  NH2 ARG A 112      20.446 -16.220  16.497  1.00158.80           N
ATOM    892  N   THR A 113      15.260 -11.958  21.159  1.00129.59           N
ATOM    893  CA  THR A 113      14.412 -10.769  21.025  1.00130.67           C
ATOM    894  C   THR A 113      15.191  -9.538  21.540  1.00133.27           C
ATOM    895  O   THR A 113      16.177  -9.695  22.268  1.00131.88           O
ATOM    896  CB  THR A 113      12.951 -10.870  21.537  1.00141.63           C
ATOM    897  CG2 THR A 113      12.863 -11.124  23.026  1.00140.97           C
ATOM    898  OG1 THR A 113      12.229  -9.683  21.199  1.00143.65           O
ATOM    899  N   LYS A 114      14.747  -8.324  21.146  1.00130.14           N
ATOM    900  CA  LYS A 114      15.336  -7.034  21.532  1.00130.10           C
ATOM    901  C   LYS A 114      15.375  -6.853  23.051  1.00133.49           C
ATOM    902  O   LYS A 114      16.386  -6.393  23.574  1.00132.29           O
ATOM    903  CB  LYS A 114      14.569  -5.866  20.886  1.00134.43           C
ATOM    904  CG  LYS A 114      14.667  -5.817  19.364  1.00145.87           C
ATOM    905  CD  LYS A 114      13.750  -4.752  18.770  1.00155.68           C
ATOM    906  CE  LYS A 114      12.453  -5.323  18.249  1.00163.46           C
ATOM    907  NZ  LYS A 114      11.664  -4.303  17.508  1.00172.74           N
ATOM    908  N   THR A 115      14.287  -7.247  23.757  1.00130.64           N
ATOM    909  CA  THR A 115      14.160  -7.151  25.219  1.00131.48           C
ATOM    910  C   THR A 115      15.212  -7.949  26.014  1.00131.62           C
ATOM    911  O   THR A 115      15.477  -7.616  27.171  1.00132.28           O
ATOM    912  CB  THR A 115      12.688  -7.275  25.699  1.00143.47           C
ATOM    913  CG2 THR A 115      12.057  -8.630  25.397  1.00140.88           C
ATOM    914  OG1 THR A 115      12.621  -7.021  27.103  1.00147.15           O
ATOM    915  N   ARG A 116      15.822  -8.975  25.384  1.00123.94           N
ATOM    916  CA  ARG A 116      16.867  -9.800  25.991  1.00121.51           C
ATOM    917  C   ARG A 116      18.252  -9.487  25.399  1.00121.43           C
ATOM    918  O   ARG A 116      19.263  -9.658  26.090  1.00120.26           O
ATOM    919  CB  ARG A 116      16.527 -11.293  25.865  1.00119.91           C
ATOM    920  CG  ARG A 116      17.097 -12.166  26.981  1.00128.15           C
ATOM    921  CD  ARG A 116      16.255 -12.103  28.240  1.00137.70           C
ATOM    922  NE  ARG A 116      16.679 -13.090  29.232  1.00143.13           N
ATOM    923  CZ  ARG A 116      16.140 -13.218  30.440  1.00158.52           C
ATOM    924  NH1 ARG A 116      15.152 -12.417  30.823  1.00147.41           N
ATOM    925  NH2 ARG A 116      16.584 -14.146  31.277  1.00146.57           N
ATOM    926  N   ALA A 117      18.296  -9.022  24.129  1.00115.78           N
ATOM    927  CA  ALA A 117      19.535  -8.651  23.445  1.00113.36           C
ATOM    928  C   ALA A 117      20.021  -7.290  23.948  1.00117.69           C
ATOM    929  O   ALA A 117      21.164  -7.194  24.398  1.00117.22           O
ATOM    930  CB  ALA A 117      19.328  -8.624  21.937  1.00113.06           C
ATOM    931  N   SER A 118      19.139  -6.253  23.922  1.00114.73           N
ATOM    932  CA  SER A 118      19.445  -4.889  24.388  1.00114.94           C
ATOM    933  C   SER A 118      19.653  -4.792  25.910  1.00118.53           C
ATOM    934  O   SER A 118      20.261  -3.831  26.374  1.00118.65           O
ATOM    935  CB  SER A 118      18.401  -3.888  23.899  1.00119.65           C
ATOM    936  OG  SER A 118      18.301  -3.905  22.484  1.00126.18           O
ATOM    937  N   ALA A 119      19.177  -5.795  26.676  1.00114.62           N
ATOM    938  CA  ALA A 119      19.364  -5.876  28.124  1.00115.31           C
ATOM    939  C   ALA A 119      20.785  -6.342  28.427  1.00116.64           C
ATOM    940  O   ALA A 119      21.368  -5.898  29.416  1.00116.98           O
ATOM    941  CB  ALA A 119      18.363  -6.842  28.732  1.00117.31           C
ATOM    942  N   THR A 120      21.337  -7.240  27.578  1.00110.63           N
ATOM    943  CA  THR A 120      22.699  -7.770  27.712  1.00108.71           C
ATOM    944  C   THR A 120      23.761  -6.923  26.999  1.00110.87           C
ATOM    945  O   THR A 120      24.942  -7.069  27.303  1.00109.79           O
ATOM    946  CB  THR A 120      22.775  -9.290  27.462  1.00115.21           C
ATOM    947  CG2 THR A 120      22.273 -10.107  28.648  1.00114.31           C
ATOM    948  OG1 THR A 120      22.030  -9.625  26.292  1.00116.42           O
ATOM    949  N   ILE A 121      23.348  -6.013  26.120  1.00107.42           N
ATOM    950  CA  ILE A 121      24.292  -5.118  25.440  1.00106.72           C
ATOM    951  C   ILE A 121      24.438  -3.766  26.153  1.00111.70           C
ATOM    952  O   ILE A 121      25.289  -2.950  25.799  1.00111.27           O
ATOM    953  CB  ILE A 121      23.883  -4.872  23.976  1.00109.69           C
ATOM    954  CG1 ILE A 121      22.530  -4.163  23.912  1.00112.30           C
ATOM    955  CG2 ILE A 121      23.837  -6.185  23.208  1.00108.97           C
ATOM    956  CD1 ILE A 121      22.406  -3.186  22.763  1.00121.97           C
ATOM    957  N   LEU A 122      23.595  -3.550  27.155  1.00109.67           N
ATOM    958  CA  LEU A 122      23.557  -2.329  27.961  1.00111.21           C
ATOM    959  C   LEU A 122      24.323  -2.664  29.246  1.00115.09           C
ATOM    960  O   LEU A 122      25.189  -1.892  29.657  1.00115.29           O
ATOM    961  CB  LEU A 122      22.113  -1.893  28.271  1.00113.38           C
ATOM    962  CG  LEU A 122      21.942  -0.484  28.829  1.00120.32           C
ATOM    963  CD1 LEU A 122      21.112   0.371  27.900  1.00121.49           C
ATOM    964  CD2 LEU A 122      21.327  -0.519  30.215  1.00124.79           C
ATOM    965  N   GLY A 123      24.040  -3.847  29.811  1.00110.97           N
ATOM    966  CA  GLY A 123      24.690  -4.387  31.001  1.00110.88           C
ATOM    967  C   GLY A 123      26.166  -4.674  30.795  1.00112.18           C
ATOM    968  O   GLY A 123      26.945  -4.617  31.755  1.00112.82           O
ATOM    969  N   ALA A 124      26.565  -4.975  29.535  1.00105.48           N
ATOM    970  CA  ALA A 124      27.957  -5.215  29.147  1.00103.24           C
ATOM    971  C   ALA A 124      28.742  -3.901  29.184  1.00105.90           C
ATOM    972  O   ALA A 124      29.904  -3.910  29.592  1.00105.40           O
ATOM    973  CB  ALA A 124      28.030  -5.835  27.762  1.00102.17           C
ATOM    974  N   TRP A 125      28.104  -2.772  28.803  1.00101.81           N
ATOM    975  CA  TRP A 125      28.733  -1.449  28.844  1.00102.00           C
ATOM    976  C   TRP A 125      28.849  -0.893  30.273  1.00108.41           C
ATOM    977  O   TRP A 125      29.595   0.065  30.493  1.00108.29           O
ATOM    978  CB  TRP A 125      28.030  -0.465  27.909  1.00100.84           C
ATOM    979  CG  TRP A 125      28.293  -0.742  26.464  1.00 99.86           C
ATOM    980  CD1 TRP A 125      27.700  -1.695  25.696  1.00101.74           C
ATOM    981  CD2 TRP A 125      29.224  -0.060  25.610  1.00 99.44           C
ATOM    982  CE2 TRP A 125      29.124  -0.647  24.328  1.00102.05           C
ATOM    983  CE3 TRP A 125      30.134   0.991  25.801  1.00101.31           C
ATOM    984  NE1 TRP A 125      28.186  -1.642  24.411  1.00100.08           N
ATOM    985  CZ2 TRP A 125      29.899  -0.219  23.242  1.00101.08           C
ATOM    986  CZ3 TRP A 125      30.906   1.412  24.726  1.00102.50           C
ATOM    987  CH2 TRP A 125      30.789   0.807  23.465  1.00102.03           C
ATOM    988  N   PHE A 126      28.129  -1.506  31.239  1.00106.92           N
ATOM    989  CA  PHE A 126      28.172  -1.150  32.658  1.00109.18           C
ATOM    990  C   PHE A 126      29.467  -1.697  33.267  1.00112.72           C
ATOM    991  O   PHE A 126      30.112  -0.996  34.042  1.00113.05           O
ATOM    992  CB  PHE A 126      26.933  -1.688  33.401  1.00112.77           C
ATOM    993  CG  PHE A 126      26.930  -1.520  34.905  1.00116.93           C
ATOM    994  CD1 PHE A 126      26.580  -0.305  35.485  1.00122.30           C
ATOM    995  CD2 PHE A 126      27.240  -2.587  35.742  1.00119.68           C
ATOM    996  CE1 PHE A 126      26.569  -0.152  36.876  1.00125.61           C
ATOM    997  CE2 PHE A 126      27.226  -2.435  37.134  1.00124.92           C
ATOM    998  CZ  PHE A 126      26.887  -1.219  37.692  1.00125.01           C
ATOM    999  N   LEU A 127      29.852  -2.933  32.898  1.00108.36           N
ATOM   1000  CA  LEU A 127      31.090  -3.554  33.367  1.00108.00           C
ATOM   1001  C   LEU A 127      32.339  -2.952  32.689  1.00110.53           C
ATOM   1002  O   LEU A 127      33.449  -3.080  33.214  1.00109.76           O
ATOM   1003  CB  LEU A 127      31.043  -5.075  33.174  1.00107.13           C
ATOM   1004  CG  LEU A 127      31.116  -5.913  34.449  1.00113.53           C
ATOM   1005  CD1 LEU A 127      30.787  -7.361  34.163  1.00112.86           C
ATOM   1006  CD2 LEU A 127      32.492  -5.815  35.114  1.00116.96           C
ATOM   1007  N   SER A 128      32.145  -2.291  31.532  1.00106.58           N
ATOM   1008  CA  SER A 128      33.193  -1.637  30.752  1.00105.99           C
ATOM   1009  C   SER A 128      33.434  -0.206  31.216  1.00112.25           C
ATOM   1010  O   SER A 128      34.590   0.216  31.294  1.00111.92           O
ATOM   1011  CB  SER A 128      32.846  -1.652  29.269  1.00108.25           C
ATOM   1012  OG  SER A 128      32.838  -2.978  28.774  1.00115.94           O
ATOM   1013  N   PHE A 129      32.352   0.544  31.524  1.00110.79           N
ATOM   1014  CA  PHE A 129      32.446   1.926  32.001  1.00112.53           C
ATOM   1015  C   PHE A 129      32.965   2.050  33.434  1.00118.29           C
ATOM   1016  O   PHE A 129      33.237   3.165  33.885  1.00119.28           O
ATOM   1017  CB  PHE A 129      31.131   2.696  31.808  1.00115.59           C
ATOM   1018  CG  PHE A 129      31.168   3.654  30.640  1.00117.16           C
ATOM   1019  CD1 PHE A 129      31.974   4.785  30.673  1.00121.31           C
ATOM   1020  CD2 PHE A 129      30.385   3.434  29.516  1.00118.47           C
ATOM   1021  CE1 PHE A 129      32.015   5.666  29.589  1.00122.44           C
ATOM   1022  CE2 PHE A 129      30.416   4.326  28.437  1.00121.49           C
ATOM   1023  CZ  PHE A 129      31.234   5.432  28.480  1.00120.65           C
ATOM   1024  N   LEU A 130      33.141   0.907  34.136  1.00115.14           N
ATOM   1025  CA  LEU A 130      33.692   0.849  35.490  1.00116.76           C
ATOM   1026  C   LEU A 130      35.168   1.267  35.492  1.00121.81           C
ATOM   1027  O   LEU A 130      35.711   1.569  36.552  1.00122.92           O
ATOM   1028  CB  LEU A 130      33.544  -0.561  36.090  1.00116.73           C
ATOM   1029  CG  LEU A 130      32.173  -0.935  36.659  1.00122.67           C
ATOM   1030  CD1 LEU A 130      32.075  -2.427  36.892  1.00122.37           C
ATOM   1031  CD2 LEU A 130      31.877  -0.191  37.955  1.00127.86           C
ATOM   1032  N   TRP A 131      35.802   1.303  34.296  1.00117.56           N
ATOM   1033  CA  TRP A 131      37.195   1.699  34.077  1.00117.28           C
ATOM   1034  C   TRP A 131      37.459   3.165  34.393  1.00122.78           C
ATOM   1035  O   TRP A 131      38.582   3.505  34.756  1.00122.85           O
ATOM   1036  CB  TRP A 131      37.639   1.363  32.652  1.00114.19           C
ATOM   1037  CG  TRP A 131      38.109  -0.047  32.536  1.00113.94           C
ATOM   1038  CD1 TRP A 131      37.356  -1.137  32.221  1.00115.90           C
ATOM   1039  CD2 TRP A 131      39.407  -0.542  32.881  1.00113.90           C
ATOM   1040  CE2 TRP A 131      39.384  -1.941  32.705  1.00117.00           C
ATOM   1041  CE3 TRP A 131      40.597   0.066  33.310  1.00116.03           C
ATOM   1042  NE1 TRP A 131      38.118  -2.279  32.302  1.00114.91           N
ATOM   1043  CZ2 TRP A 131      40.510  -2.743  32.927  1.00116.36           C
ATOM   1044  CZ3 TRP A 131      41.706  -0.730  33.545  1.00117.50           C
ATOM   1045  CH2 TRP A 131      41.662  -2.113  33.334  1.00117.28           C
ATOM   1046  N   VAL A 132      36.423   4.023  34.268  1.00120.31           N
ATOM   1047  CA  VAL A 132      36.482   5.465  34.550  1.00121.87           C
ATOM   1048  C   VAL A 132      36.747   5.716  36.064  1.00127.57           C
ATOM   1049  O   VAL A 132      37.386   6.715  36.414  1.00128.38           O
ATOM   1050  CB  VAL A 132      35.234   6.219  33.993  1.00126.37           C
ATOM   1051  CG1 VAL A 132      35.417   7.732  34.053  1.00128.07           C
ATOM   1052  CG2 VAL A 132      34.931   5.796  32.560  1.00124.37           C
ATOM   1053  N   ILE A 133      36.315   4.770  36.939  1.00124.24           N
ATOM   1054  CA  ILE A 133      36.538   4.813  38.389  1.00125.91           C
ATOM   1055  C   ILE A 133      38.058   4.736  38.727  1.00131.14           C
ATOM   1056  O   ILE A 133      38.575   5.768  39.161  1.00132.22           O
ATOM   1057  CB  ILE A 133      35.623   3.827  39.184  1.00129.26           C
ATOM   1058  CG1 ILE A 133      34.113   4.116  38.968  1.00130.19           C
ATOM   1059  CG2 ILE A 133      35.993   3.726  40.669  1.00131.56           C
ATOM   1060  CD1 ILE A 133      33.593   5.561  39.288  1.00140.38           C
ATOM   1061  N   PRO A 134      38.828   3.636  38.450  1.00127.05           N
ATOM   1062  CA  PRO A 134      40.274   3.657  38.756  1.00127.46           C
ATOM   1063  C   PRO A 134      41.128   4.645  37.937  1.00132.24           C
ATOM   1064  O   PRO A 134      42.330   4.752  38.187  1.00132.49           O
ATOM   1065  CB  PRO A 134      40.706   2.195  38.557  1.00127.91           C
ATOM   1066  CG  PRO A 134      39.431   1.402  38.569  1.00131.76           C
ATOM   1067  CD  PRO A 134      38.439   2.311  37.926  1.00126.98           C
ATOM   1068  N   ILE A 135      40.513   5.388  36.991  1.00129.04           N
ATOM   1069  CA  ILE A 135      41.195   6.420  36.199  1.00129.47           C
ATOM   1070  C   ILE A 135      41.387   7.685  37.068  1.00137.60           C
ATOM   1071  O   ILE A 135      42.419   8.356  36.957  1.00138.15           O
ATOM   1072  CB  ILE A 135      40.481   6.659  34.828  1.00131.26           C
ATOM   1073  CG1 ILE A 135      40.808   5.543  33.789  1.00129.55           C
ATOM   1074  CG2 ILE A 135      40.690   8.065  34.241  1.00132.89           C
ATOM   1075  CD1 ILE A 135      42.314   5.225  33.465  1.00135.30           C
ATOM   1076  N   LEU A 136      40.416   7.965  37.968  1.00136.59           N
ATOM   1077  CA  LEU A 136      40.444   9.099  38.908  1.00139.08           C
ATOM   1078  C   LEU A 136      40.822   8.699  40.365  1.00145.09           C
ATOM   1079  O   LEU A 136      40.883   9.562  41.244  1.00146.46           O
ATOM   1080  CB  LEU A 136      39.116   9.897  38.855  1.00140.16           C
ATOM   1081  CG  LEU A 136      37.805   9.140  39.139  1.00144.45           C
ATOM   1082  CD1 LEU A 136      37.308   9.411  40.548  1.00146.97           C
ATOM   1083  CD2 LEU A 136      36.733   9.530  38.143  1.00145.76           C
ATOM   1084  N   GLY A 137      41.088   7.408  40.582  1.00141.62           N
ATOM   1085  CA  GLY A 137      41.420   6.840  41.884  1.00143.26           C
ATOM   1086  C   GLY A 137      42.896   6.705  42.211  1.00148.73           C
ATOM   1087  O   GLY A 137      43.522   5.687  41.896  1.00146.89           O
ATOM   1088  N   TRP A 138      43.442   7.723  42.888  1.00148.50           N
ATOM   1089  CA  TRP A 138      44.828   7.770  43.364  1.00149.77           C
ATOM   1090  C   TRP A 138      44.864   7.562  44.891  1.00156.18           C
ATOM   1091  O   TRP A 138      45.949   7.421  45.462  1.00157.12           O
ATOM   1092  CB  TRP A 138      45.535   9.090  42.973  1.00149.30           C
ATOM   1093  CG  TRP A 138      44.640  10.155  42.407  1.00150.75           C
ATOM   1094  CD1 TRP A 138      44.601  10.585  41.116  1.00152.25           C
ATOM   1095  CD2 TRP A 138      43.640  10.908  43.114  1.00152.21           C
ATOM   1096  CE2 TRP A 138      43.039  11.784  42.181  1.00155.99           C
ATOM   1097  CE3 TRP A 138      43.183  10.920  44.446  1.00155.64           C
ATOM   1098  NE1 TRP A 138      43.647  11.569  40.970  1.00152.71           N
ATOM   1099  CZ2 TRP A 138      42.015  12.672  42.539  1.00156.91           C
ATOM   1100  CZ3 TRP A 138      42.171  11.803  44.799  1.00158.73           C
ATOM   1101  CH2 TRP A 138      41.598  12.665  43.852  1.00158.97           C
ATOM   1102  N   ASN A 139      43.668   7.520  45.535  1.00153.34           N
ATOM   1103  CA  ASN A 139      43.452   7.334  46.978  1.00155.46           C
ATOM   1104  C   ASN A 139      44.075   6.046  47.531  1.00160.34           C
ATOM   1105  O   ASN A 139      44.532   6.039  48.675  1.00162.19           O
ATOM   1106  CB  ASN A 139      41.955   7.353  47.303  1.00154.76           C
ATOM   1107  CG  ASN A 139      41.263   8.664  47.026  1.00169.49           C
ATOM   1108  ND2 ASN A 139      40.742   9.297  48.063  1.00162.81           N
ATOM   1109  OD1 ASN A 139      41.242   9.154  45.893  1.00159.10           O
ATOM   1110  N   HIS A 140      44.095   4.967  46.717  1.00155.26           N
ATOM   1111  CA  HIS A 140      44.624   3.640  47.059  1.00155.28           C
ATOM   1112  C   HIS A 140      46.170   3.590  47.188  1.00159.43           C
ATOM   1113  O   HIS A 140      46.847   4.592  46.935  1.00158.92           O
ATOM   1114  CB  HIS A 140      44.114   2.601  46.040  1.00153.67           C
ATOM   1115  CG  HIS A 140      43.822   1.256  46.633  1.00157.82           C
ATOM   1116  CD2 HIS A 140      42.766   0.847  47.371  1.00160.96           C
ATOM   1117  ND1 HIS A 140      44.695   0.192  46.473  1.00159.21           N
ATOM   1118  CE1 HIS A 140      44.141  -0.826  47.110  1.00159.68           C
ATOM   1119  NE2 HIS A 140      42.982  -0.480  47.673  1.00161.13           N
ATOM   1120  N   ARG A 141      55.684  10.065  36.150  1.00149.40           N
ATOM   1121  CA  ARG A 141      55.455  10.276  34.722  1.00148.48           C
ATOM   1122  C   ARG A 141      56.442   9.477  33.847  1.00153.08           C
ATOM   1123  O   ARG A 141      57.602   9.307  34.232  1.00153.63           O
ATOM   1124  CB  ARG A 141      55.514  11.775  34.386  1.00149.30           C
ATOM   1125  CG  ARG A 141      54.270  12.557  34.800  1.00156.30           C
ATOM   1126  CD  ARG A 141      54.591  14.021  35.020  1.00164.23           C
ATOM   1127  NE  ARG A 141      53.780  14.917  34.189  1.00170.13           N
ATOM   1128  CZ  ARG A 141      54.233  15.586  33.131  1.00182.88           C
ATOM   1129  NH1 ARG A 141      55.498  15.459  32.747  1.00171.18           N
ATOM   1130  NH2 ARG A 141      53.425  16.386  32.449  1.00168.52           N
ATOM   1131  N   ARG A 142      55.970   8.987  32.673  1.00149.07           N
ATOM   1132  CA  ARG A 142      56.766   8.218  31.698  1.00149.25           C
ATOM   1133  C   ARG A 142      56.571   8.665  30.225  1.00154.17           C
ATOM   1134  O   ARG A 142      55.913   9.681  29.979  1.00153.67           O
ATOM   1135  CB  ARG A 142      56.592   6.700  31.890  1.00147.36           C
ATOM   1136  CG  ARG A 142      57.528   6.144  32.948  1.00157.51           C
ATOM   1137  CD  ARG A 142      57.601   4.635  32.932  1.00165.73           C
ATOM   1138  NE  ARG A 142      58.668   4.162  33.814  1.00176.24           N
ATOM   1139  CZ  ARG A 142      58.514   3.244  34.764  1.00191.29           C
ATOM   1140  NH1 ARG A 142      57.335   2.664  34.956  1.00177.13           N
ATOM   1141  NH2 ARG A 142      59.543   2.886  35.519  1.00180.58           N
ATOM   1142  N   GLU A 143      57.175   7.930  29.259  1.00151.83           N
ATOM   1143  CA  GLU A 143      57.123   8.270  27.831  1.00152.33           C
ATOM   1144  C   GLU A 143      56.296   7.327  26.919  1.00155.92           C
ATOM   1145  O   GLU A 143      56.408   7.419  25.690  1.00156.09           O
ATOM   1146  CB  GLU A 143      58.545   8.463  27.286  1.00155.99           C
ATOM   1147  CG  GLU A 143      58.702   9.734  26.475  1.00167.07           C
ATOM   1148  CD  GLU A 143      60.071   9.896  25.848  1.00188.25           C
ATOM   1149  OE1 GLU A 143      61.072   9.925  26.599  1.00181.05           O
ATOM   1150  OE2 GLU A 143      60.141  10.016  24.603  1.00184.79           O
ATOM   1151  N   ASP A 144      55.448   6.455  27.505  1.00151.82           N
ATOM   1152  CA  ASP A 144      54.610   5.536  26.723  1.00150.45           C
ATOM   1153  C   ASP A 144      53.291   6.156  26.235  1.00153.43           C
ATOM   1154  O   ASP A 144      53.011   6.101  25.033  1.00152.87           O
ATOM   1155  CB  ASP A 144      54.407   4.170  27.416  1.00151.31           C
ATOM   1156  CG  ASP A 144      54.268   4.212  28.926  1.00163.27           C
ATOM   1157  OD1 ASP A 144      53.136   4.029  29.423  1.00163.12           O
ATOM   1158  OD2 ASP A 144      55.302   4.383  29.615  1.00170.22           O
ATOM   1159  N   LYS A 145      52.500   6.759  27.154  1.00149.39           N
ATOM   1160  CA  LYS A 145      51.217   7.412  26.842  1.00148.13           C
ATOM   1161  C   LYS A 145      50.873   8.590  27.799  1.00151.79           C
ATOM   1162  O   LYS A 145      51.786   9.279  28.263  1.00152.95           O
ATOM   1163  CB  LYS A 145      50.067   6.377  26.705  1.00148.40           C
ATOM   1164  CG  LYS A 145      49.745   5.556  27.956  1.00159.15           C
ATOM   1165  CD  LYS A 145      48.396   4.859  27.809  1.00166.39           C
ATOM   1166  CE  LYS A 145      47.809   4.431  29.131  1.00174.81           C
ATOM   1167  NZ  LYS A 145      48.561   3.304  29.735  1.00183.66           N
ATOM   1168  N   CYS A 146      49.565   8.834  28.060  1.00146.35           N
ATOM   1169  CA  CYS A 146      49.040   9.871  28.954  1.00146.22           C
ATOM   1170  C   CYS A 146      49.369   9.559  30.419  1.00148.76           C
ATOM   1171  O   CYS A 146      49.385  10.473  31.249  1.00149.73           O
ATOM   1172  CB  CYS A 146      47.536  10.040  28.742  1.00145.48           C
ATOM   1173  SG  CYS A 146      46.785  11.369  29.719  1.00150.54           S
ATOM   1174  N   GLU A 147      49.658   8.267  30.710  1.00142.79           N
ATOM   1175  CA  GLU A 147      49.975   7.657  32.005  1.00142.07           C
ATOM   1176  C   GLU A 147      48.719   7.233  32.741  1.00142.17           C
ATOM   1177  O   GLU A 147      47.873   8.060  33.093  1.00141.35           O
ATOM   1178  CB  GLU A 147      50.967   8.467  32.865  1.00145.68           C
ATOM   1179  CG  GLU A 147      52.365   7.866  32.939  1.00158.80           C
ATOM   1180  CD  GLU A 147      53.043   7.534  31.625  1.00178.60           C
ATOM   1181  OE1 GLU A 147      53.263   6.331  31.363  1.00168.74           O
ATOM   1182  OE2 GLU A 147      53.348   8.472  30.854  1.00175.10           O
ATOM   1183  N   THR A 148      48.601   5.932  32.995  1.00136.72           N
ATOM   1184  CA  THR A 148      47.371   5.344  33.532  1.00135.03           C
ATOM   1185  C   THR A 148      47.144   5.472  35.044  1.00138.00           C
ATOM   1186  O   THR A 148      46.269   4.804  35.595  1.00137.48           O
ATOM   1187  CB  THR A 148      47.257   3.852  33.148  1.00141.95           C
ATOM   1188  CG2 THR A 148      48.437   3.068  33.700  1.00141.08           C
ATOM   1189  OG1 THR A 148      46.040   3.311  33.675  1.00141.02           O
ATOM   1190  N   ASP A 149      47.914   6.326  35.713  1.00134.27           N
ATOM   1191  CA  ASP A 149      47.708   6.573  37.159  1.00134.75           C
ATOM   1192  C   ASP A 149      48.202   5.386  38.044  1.00137.58           C
ATOM   1193  O   ASP A 149      48.564   5.591  39.201  1.00138.45           O
ATOM   1194  CB  ASP A 149      46.290   7.139  37.442  1.00136.47           C
ATOM   1195  CG  ASP A 149      46.093   7.857  38.765  1.00145.03           C
ATOM   1196  OD1 ASP A 149      45.667   7.197  39.739  1.00145.62           O
ATOM   1197  OD2 ASP A 149      46.254   9.094  38.797  1.00150.23           O
ATOM   1198  N   PHE A 150      48.223   4.159  37.488  1.00132.22           N
ATOM   1199  CA  PHE A 150      48.666   2.934  38.162  1.00132.10           C
ATOM   1200  C   PHE A 150      49.720   2.111  37.404  1.00134.48           C
ATOM   1201  O   PHE A 150      49.991   0.964  37.768  1.00134.10           O
ATOM   1202  CB  PHE A 150      47.409   2.123  38.578  1.00133.31           C
ATOM   1203  CG  PHE A 150      46.308   1.963  37.546  1.00132.95           C
ATOM   1204  CD1 PHE A 150      46.441   1.067  36.493  1.00134.36           C
ATOM   1205  CD2 PHE A 150      45.108   2.659  37.670  1.00134.88           C
ATOM   1206  CE1 PHE A 150      45.418   0.907  35.553  1.00133.42           C
ATOM   1207  CE2 PHE A 150      44.090   2.504  36.723  1.00135.84           C
ATOM   1208  CZ  PHE A 150      44.251   1.629  35.673  1.00132.20           C
ATOM   1209  N   TYR A 151      50.344   2.728  36.373  1.00130.33           N
ATOM   1210  CA  TYR A 151      51.396   2.146  35.528  1.00130.07           C
ATOM   1211  C   TYR A 151      52.547   1.495  36.304  1.00134.93           C
ATOM   1212  O   TYR A 151      53.175   0.559  35.806  1.00133.84           O
ATOM   1213  CB  TYR A 151      51.915   3.172  34.497  1.00131.80           C
ATOM   1214  CG  TYR A 151      52.680   4.343  35.080  1.00135.96           C
ATOM   1215  CD1 TYR A 151      54.069   4.394  35.018  1.00139.62           C
ATOM   1216  CD2 TYR A 151      52.014   5.426  35.652  1.00137.19           C
ATOM   1217  CE1 TYR A 151      54.779   5.473  35.543  1.00142.20           C
ATOM   1218  CE2 TYR A 151      52.714   6.502  36.195  1.00139.83           C
ATOM   1219  CZ  TYR A 151      54.097   6.528  36.126  1.00148.37           C
ATOM   1220  OH  TYR A 151      54.797   7.587  36.646  1.00151.43           O
ATOM   1221  N   ASP A 152      52.808   2.001  37.525  1.00133.16           N
ATOM   1222  CA  ASP A 152      53.823   1.518  38.464  1.00134.48           C
ATOM   1223  C   ASP A 152      53.301   0.305  39.255  1.00136.90           C
ATOM   1224  O   ASP A 152      54.102  -0.526  39.688  1.00138.18           O
ATOM   1225  CB  ASP A 152      54.235   2.645  39.436  1.00138.07           C
ATOM   1226  CG  ASP A 152      55.636   3.189  39.221  1.00151.03           C
ATOM   1227  OD1 ASP A 152      55.913   3.699  38.113  1.00150.89           O
ATOM   1228  OD2 ASP A 152      56.440   3.145  40.176  1.00160.01           O
ATOM   1229  N   VAL A 153      51.959   0.216  39.450  1.00130.02           N
ATOM   1230  CA  VAL A 153      51.312  -0.873  40.191  1.00128.79           C
ATOM   1231  C   VAL A 153      51.270  -2.111  39.288  1.00130.24           C
ATOM   1232  O   VAL A 153      50.464  -2.159  38.357  1.00128.04           O
ATOM   1233  CB  VAL A 153      49.898  -0.498  40.734  1.00131.63           C
ATOM   1234  CG1 VAL A 153      49.463  -1.457  41.835  1.00132.41           C
ATOM   1235  CG2 VAL A 153      49.840   0.941  41.234  1.00132.31           C
ATOM   1236  N   THR A 154      52.161  -3.090  39.541  1.00127.08           N
ATOM   1237  CA  THR A 154      52.209  -4.319  38.740  1.00125.45           C
ATOM   1238  C   THR A 154      51.302  -5.422  39.272  1.00127.69           C
ATOM   1239  O   THR A 154      51.074  -6.395  38.555  1.00126.40           O
ATOM   1240  CB  THR A 154      53.636  -4.780  38.393  1.00135.61           C
ATOM   1241  CG2 THR A 154      54.469  -3.698  37.704  1.00134.36           C
ATOM   1242  OG1 THR A 154      54.286  -5.283  39.558  1.00139.22           O
ATOM   1243  N   TRP A 155      50.766  -5.277  40.504  1.00124.15           N
ATOM   1244  CA  TRP A 155      49.830  -6.268  41.046  1.00123.49           C
ATOM   1245  C   TRP A 155      48.415  -6.041  40.496  1.00122.10           C
ATOM   1246  O   TRP A 155      47.684  -7.007  40.278  1.00120.66           O
ATOM   1247  CB  TRP A 155      49.870  -6.362  42.587  1.00125.17           C
ATOM   1248  CG  TRP A 155      49.299  -5.196  43.350  1.00126.91           C
ATOM   1249  CD1 TRP A 155      50.001  -4.230  44.009  1.00131.43           C
ATOM   1250  CD2 TRP A 155      47.912  -4.957  43.650  1.00126.32           C
ATOM   1251  CE2 TRP A 155      47.849  -3.788  44.443  1.00131.61           C
ATOM   1252  CE3 TRP A 155      46.710  -5.598  43.292  1.00126.19           C
ATOM   1253  NE1 TRP A 155      49.137  -3.371  44.654  1.00131.34           N
ATOM   1254  CZ2 TRP A 155      46.635  -3.248  44.885  1.00131.03           C
ATOM   1255  CZ3 TRP A 155      45.508  -5.057  43.723  1.00127.74           C
ATOM   1256  CH2 TRP A 155      45.476  -3.898  44.514  1.00129.79           C
ATOM   1257  N   PHE A 156      48.039  -4.763  40.276  1.00116.02           N
ATOM   1258  CA  PHE A 156      46.748  -4.363  39.717  1.00113.30           C
ATOM   1259  C   PHE A 156      46.755  -4.545  38.198  1.00113.46           C
ATOM   1260  O   PHE A 156      45.735  -4.942  37.636  1.00111.08           O
ATOM   1261  CB  PHE A 156      46.416  -2.911  40.088  1.00115.39           C
ATOM   1262  CG  PHE A 156      45.080  -2.402  39.592  1.00115.46           C
ATOM   1263  CD1 PHE A 156      43.908  -2.683  40.288  1.00118.92           C
ATOM   1264  CD2 PHE A 156      44.999  -1.604  38.457  1.00115.89           C
ATOM   1265  CE1 PHE A 156      42.676  -2.200  39.838  1.00118.57           C
ATOM   1266  CE2 PHE A 156      43.764  -1.121  38.009  1.00117.48           C
ATOM   1267  CZ  PHE A 156      42.612  -1.418  38.705  1.00115.94           C
ATOM   1268  N   LYS A 157      47.900  -4.247  37.544  1.00109.47           N
ATOM   1269  CA  LYS A 157      48.098  -4.394  36.101  1.00107.59           C
ATOM   1270  C   LYS A 157      47.887  -5.844  35.644  1.00111.00           C
ATOM   1271  O   LYS A 157      47.379  -6.058  34.544  1.00109.24           O
ATOM   1272  CB  LYS A 157      49.499  -3.927  35.692  1.00110.77           C
ATOM   1273  CG  LYS A 157      49.549  -2.531  35.094  1.00123.48           C
ATOM   1274  CD  LYS A 157      50.789  -2.381  34.209  1.00135.11           C
ATOM   1275  CE  LYS A 157      51.033  -0.980  33.697  1.00145.97           C
ATOM   1276  NZ  LYS A 157      50.055  -0.558  32.657  1.00153.27           N
ATOM   1277  N   VAL A 158      48.275  -6.831  36.481  1.00108.98           N
ATOM   1278  CA  VAL A 158      48.122  -8.262  36.173  1.00108.63           C
ATOM   1279  C   VAL A 158      46.728  -8.790  36.497  1.00111.88           C
ATOM   1280  O   VAL A 158      46.280  -9.745  35.863  1.00110.32           O
ATOM   1281  CB  VAL A 158      49.248  -9.180  36.726  1.00114.73           C
ATOM   1282  CG1 VAL A 158      50.615  -8.774  36.183  1.00115.22           C
ATOM   1283  CG2 VAL A 158      49.252  -9.234  38.254  1.00116.66           C
ATOM   1284  N   MET A 159      46.051  -8.180  37.484  1.00109.57           N
ATOM   1285  CA  MET A 159      44.703  -8.569  37.886  1.00109.44           C
ATOM   1286  C   MET A 159      43.660  -8.101  36.857  1.00112.36           C
ATOM   1287  O   MET A 159      42.675  -8.804  36.637  1.00111.37           O
ATOM   1288  CB  MET A 159      44.380  -8.053  39.288  1.00113.55           C
ATOM   1289  CG  MET A 159      43.417  -8.939  40.033  1.00118.39           C
ATOM   1290  SD  MET A 159      42.722  -8.146  41.500  1.00125.04           S
ATOM   1291  CE  MET A 159      41.487  -7.077  40.744  1.00119.89           C
ATOM   1292  N   THR A 160      43.887  -6.935  36.214  1.00108.61           N
ATOM   1293  CA  THR A 160      42.999  -6.420  35.162  1.00106.61           C
ATOM   1294  C   THR A 160      43.306  -7.112  33.833  1.00109.10           C
ATOM   1295  O   THR A 160      42.447  -7.148  32.951  1.00107.41           O
ATOM   1296  CB  THR A 160      43.076  -4.898  35.031  1.00112.91           C
ATOM   1297  CG2 THR A 160      42.477  -4.172  36.224  1.00112.38           C
ATOM   1298  OG1 THR A 160      44.427  -4.499  34.804  1.00112.10           O
ATOM   1299  N   ALA A 161      44.534  -7.657  33.693  1.00105.70           N
ATOM   1300  CA  ALA A 161      44.971  -8.399  32.514  1.00104.28           C
ATOM   1301  C   ALA A 161      44.171  -9.697  32.415  1.00106.88           C
ATOM   1302  O   ALA A 161      43.735 -10.056  31.326  1.00105.22           O
ATOM   1303  CB  ALA A 161      46.456  -8.707  32.607  1.00106.32           C
ATOM   1304  N   ILE A 162      43.927 -10.366  33.555  1.00103.79           N
ATOM   1305  CA  ILE A 162      43.158 -11.607  33.590  1.00103.06           C
ATOM   1306  C   ILE A 162      41.654 -11.331  33.573  1.00105.21           C
ATOM   1307  O   ILE A 162      40.978 -11.804  32.662  1.00103.52           O
ATOM   1308  CB  ILE A 162      43.625 -12.567  34.716  1.00108.25           C
ATOM   1309  CG1 ILE A 162      45.113 -12.935  34.531  1.00109.78           C
ATOM   1310  CG2 ILE A 162      42.759 -13.832  34.765  1.00109.17           C
ATOM   1311  CD1 ILE A 162      45.882 -13.150  35.821  1.00119.58           C
ATOM   1312  N   ILE A 163      41.144 -10.541  34.543  1.00101.97           N
ATOM   1313  CA  ILE A 163      39.724 -10.170  34.672  1.00101.10           C
ATOM   1314  C   ILE A 163      39.109  -9.626  33.366  1.00102.00           C
ATOM   1315  O   ILE A 163      38.003 -10.038  33.005  1.00100.94           O
ATOM   1316  CB  ILE A 163      39.480  -9.262  35.933  1.00105.93           C
ATOM   1317  CG1 ILE A 163      39.467 -10.083  37.262  1.00108.57           C
ATOM   1318  CG2 ILE A 163      38.278  -8.299  35.816  1.00106.02           C
ATOM   1319  CD1 ILE A 163      38.302 -11.161  37.474  1.00114.68           C
ATOM   1320  N   ASN A 164      39.839  -8.758  32.640  1.00 96.83           N
ATOM   1321  CA  ASN A 164      39.355  -8.168  31.386  1.00 94.61           C
ATOM   1322  C   ASN A 164      39.799  -8.864  30.077  1.00 96.45           C
ATOM   1323  O   ASN A 164      39.243  -8.558  29.021  1.00 95.00           O
ATOM   1324  CB  ASN A 164      39.597  -6.656  31.354  1.00 94.18           C
ATOM   1325  CG  ASN A 164      38.853  -5.917  32.435  1.00113.01           C
ATOM   1326  ND2 ASN A 164      39.419  -5.873  33.632  1.00105.12           N
ATOM   1327  OD1 ASN A 164      37.756  -5.397  32.220  1.00106.63           O
ATOM   1328  N   PHE A 165      40.767  -9.801  30.138  1.00 92.61           N
ATOM   1329  CA  PHE A 165      41.219 -10.507  28.937  1.00 91.24           C
ATOM   1330  C   PHE A 165      41.396 -12.013  29.108  1.00 95.82           C
ATOM   1331  O   PHE A 165      40.680 -12.751  28.443  1.00 94.92           O
ATOM   1332  CB  PHE A 165      42.446  -9.832  28.297  1.00 93.08           C
ATOM   1333  CG  PHE A 165      42.940 -10.439  27.002  1.00 93.89           C
ATOM   1334  CD1 PHE A 165      42.431 -10.015  25.779  1.00 95.73           C
ATOM   1335  CD2 PHE A 165      43.948 -11.399  27.003  1.00 96.70           C
ATOM   1336  CE1 PHE A 165      42.904 -10.560  24.582  1.00 96.32           C
ATOM   1337  CE2 PHE A 165      44.418 -11.947  25.807  1.00 99.27           C
ATOM   1338  CZ  PHE A 165      43.895 -11.522  24.603  1.00 96.24           C
ATOM   1339  N   TYR A 166      42.334 -12.475  29.967  1.00 93.77           N
ATOM   1340  CA  TYR A 166      42.617 -13.907  30.179  1.00 94.38           C
ATOM   1341  C   TYR A 166      41.424 -14.750  30.646  1.00 96.30           C
ATOM   1342  O   TYR A 166      41.282 -15.892  30.205  1.00 95.07           O
ATOM   1343  CB  TYR A 166      43.869 -14.130  31.052  1.00 98.15           C
ATOM   1344  CG  TYR A 166      45.146 -13.642  30.401  1.00101.01           C
ATOM   1345  CD1 TYR A 166      45.820 -14.425  29.467  1.00103.56           C
ATOM   1346  CD2 TYR A 166      45.679 -12.394  30.713  1.00101.99           C
ATOM   1347  CE1 TYR A 166      46.988 -13.974  28.853  1.00105.23           C
ATOM   1348  CE2 TYR A 166      46.838 -11.925  30.094  1.00103.29           C
ATOM   1349  CZ  TYR A 166      47.493 -12.722  29.168  1.00111.33           C
ATOM   1350  OH  TYR A 166      48.646 -12.287  28.564  1.00113.24           O
ATOM   1351  N   LEU A 167      40.564 -14.178  31.514  1.00 92.48           N
ATOM   1352  CA  LEU A 167      39.351 -14.832  32.003  1.00 92.17           C
ATOM   1353  C   LEU A 167      38.300 -14.899  30.873  1.00 92.38           C
ATOM   1354  O   LEU A 167      37.951 -16.030  30.519  1.00 91.74           O
ATOM   1355  CB  LEU A 167      38.805 -14.179  33.291  1.00 93.73           C
ATOM   1356  CG  LEU A 167      37.563 -14.821  33.922  1.00 99.78           C
ATOM   1357  CD1 LEU A 167      37.946 -15.933  34.893  1.00102.25           C
ATOM   1358  CD2 LEU A 167      36.705 -13.767  34.618  1.00103.41           C
ATOM   1359  N   PRO A 168      37.835 -13.778  30.226  1.00 86.29           N
ATOM   1360  CA  PRO A 168      36.877 -13.939  29.114  1.00 83.86           C
ATOM   1361  C   PRO A 168      37.406 -14.792  27.954  1.00 85.32           C
ATOM   1362  O   PRO A 168      36.709 -15.731  27.586  1.00 84.84           O
ATOM   1363  CB  PRO A 168      36.525 -12.503  28.704  1.00 84.91           C
ATOM   1364  CG  PRO A 168      37.593 -11.665  29.251  1.00 90.46           C
ATOM   1365  CD  PRO A 168      38.106 -12.345  30.483  1.00 87.70           C
ATOM   1366  N   THR A 169      38.650 -14.555  27.451  1.00 80.37           N
ATOM   1367  CA  THR A 169      39.232 -15.352  26.356  1.00 79.19           C
ATOM   1368  C   THR A 169      39.258 -16.863  26.579  1.00 83.39           C
ATOM   1369  O   THR A 169      39.209 -17.604  25.604  1.00 82.64           O
ATOM   1370  CB  THR A 169      40.564 -14.803  25.831  1.00 85.88           C
ATOM   1371  CG2 THR A 169      41.750 -15.138  26.733  1.00 86.89           C
ATOM   1372  OG1 THR A 169      40.794 -15.397  24.559  1.00 85.26           O
ATOM   1373  N   LEU A 170      39.346 -17.315  27.837  1.00 81.05           N
ATOM   1374  CA  LEU A 170      39.347 -18.744  28.140  1.00 81.80           C
ATOM   1375  C   LEU A 170      37.919 -19.308  28.167  1.00 84.75           C
ATOM   1376  O   LEU A 170      37.686 -20.388  27.619  1.00 84.36           O
ATOM   1377  CB  LEU A 170      40.104 -19.035  29.443  1.00 83.94           C
ATOM   1378  CG  LEU A 170      41.410 -19.816  29.287  1.00 89.93           C
ATOM   1379  CD1 LEU A 170      42.557 -18.909  28.845  1.00 89.97           C
ATOM   1380  CD2 LEU A 170      41.772 -20.510  30.578  1.00 94.76           C
ATOM   1381  N   LEU A 171      36.967 -18.560  28.772  1.00 80.58           N
ATOM   1382  CA  LEU A 171      35.546 -18.924  28.857  1.00 79.50           C
ATOM   1383  C   LEU A 171      34.894 -18.838  27.484  1.00 80.60           C
ATOM   1384  O   LEU A 171      34.034 -19.657  27.162  1.00 80.22           O
ATOM   1385  CB  LEU A 171      34.801 -18.015  29.850  1.00 80.02           C
ATOM   1386  CG  LEU A 171      34.473 -18.601  31.222  1.00 86.64           C
ATOM   1387  CD1 LEU A 171      35.620 -18.379  32.205  1.00 88.45           C
ATOM   1388  CD2 LEU A 171      33.196 -17.998  31.773  1.00 88.44           C
ATOM   1389  N   MET A 172      35.320 -17.859  26.674  1.00 75.58           N
ATOM   1390  CA  MET A 172      34.860 -17.620  25.312  1.00 73.93           C
ATOM   1391  C   MET A 172      35.238 -18.807  24.450  1.00 77.96           C
ATOM   1392  O   MET A 172      34.392 -19.308  23.711  1.00 76.56           O
ATOM   1393  CB  MET A 172      35.548 -16.381  24.771  1.00 75.80           C
ATOM   1394  CG  MET A 172      34.703 -15.560  23.874  1.00 78.40           C
ATOM   1395  SD  MET A 172      35.464 -13.937  23.725  1.00 82.63           S
ATOM   1396  CE  MET A 172      37.057 -14.371  22.971  1.00 79.49           C
ATOM   1397  N   LEU A 173      36.511 -19.262  24.566  1.00 76.09           N
ATOM   1398  CA  LEU A 173      37.071 -20.420  23.864  1.00 76.52           C
ATOM   1399  C   LEU A 173      36.324 -21.698  24.273  1.00 82.22           C
ATOM   1400  O   LEU A 173      35.899 -22.446  23.393  1.00 81.41           O
ATOM   1401  CB  LEU A 173      38.583 -20.549  24.149  1.00 77.81           C
ATOM   1402  CG  LEU A 173      39.556 -20.231  22.994  1.00 82.46           C
ATOM   1403  CD1 LEU A 173      39.513 -18.760  22.581  1.00 81.40           C
ATOM   1404  CD2 LEU A 173      40.982 -20.579  23.381  1.00 87.14           C
ATOM   1405  N   TRP A 174      36.105 -21.901  25.602  1.00 80.60           N
ATOM   1406  CA  TRP A 174      35.380 -23.038  26.194  1.00 81.58           C
ATOM   1407  C   TRP A 174      33.974 -23.188  25.599  1.00 82.10           C
ATOM   1408  O   TRP A 174      33.572 -24.306  25.264  1.00 81.98           O
ATOM   1409  CB  TRP A 174      35.321 -22.902  27.731  1.00 82.54           C
ATOM   1410  CG  TRP A 174      34.375 -23.840  28.432  1.00 85.33           C
ATOM   1411  CD1 TRP A 174      33.126 -23.546  28.898  1.00 88.40           C
ATOM   1412  CD2 TRP A 174      34.628 -25.206  28.797  1.00 87.05           C
ATOM   1413  CE2 TRP A 174      33.479 -25.681  29.472  1.00 92.23           C
ATOM   1414  CE3 TRP A 174      35.709 -26.082  28.606  1.00 89.53           C
ATOM   1415  NE1 TRP A 174      32.576 -24.647  29.513  1.00 89.71           N
ATOM   1416  CZ2 TRP A 174      33.386 -26.989  29.968  1.00 93.50           C
ATOM   1417  CZ3 TRP A 174      35.618 -27.375  29.100  1.00 93.01           C
ATOM   1418  CH2 TRP A 174      34.466 -27.819  29.768  1.00 94.64           C
ATOM   1419  N   PHE A 175      33.251 -22.062  25.453  1.00 75.86           N
ATOM   1420  CA  PHE A 175      31.904 -22.011  24.884  1.00 74.14           C
ATOM   1421  C   PHE A 175      31.922 -22.270  23.379  1.00 75.64           C
ATOM   1422  O   PHE A 175      31.044 -22.974  22.878  1.00 74.58           O
ATOM   1423  CB  PHE A 175      31.235 -20.661  25.195  1.00 75.40           C
ATOM   1424  CG  PHE A 175      30.538 -20.555  26.532  1.00 78.24           C
ATOM   1425  CD1 PHE A 175      31.007 -21.253  27.641  1.00 83.00           C
ATOM   1426  CD2 PHE A 175      29.441 -19.718  26.697  1.00 80.51           C
ATOM   1427  CE1 PHE A 175      30.371 -21.143  28.880  1.00 85.53           C
ATOM   1428  CE2 PHE A 175      28.804 -19.608  27.940  1.00 84.94           C
ATOM   1429  CZ  PHE A 175      29.277 -20.315  29.023  1.00 84.61           C
ATOM   1430  N   TYR A 176      32.926 -21.714  22.661  1.00 70.84           N
ATOM   1431  CA  TYR A 176      33.082 -21.893  21.217  1.00 69.22           C
ATOM   1432  C   TYR A 176      33.452 -23.332  20.860  1.00 73.42           C
ATOM   1433  O   TYR A 176      32.956 -23.854  19.859  1.00 72.30           O
ATOM   1434  CB  TYR A 176      34.091 -20.898  20.631  1.00 69.82           C
ATOM   1435  CG  TYR A 176      34.153 -20.976  19.125  1.00 70.83           C
ATOM   1436  CD1 TYR A 176      33.186 -20.356  18.336  1.00 71.85           C
ATOM   1437  CD2 TYR A 176      35.135 -21.724  18.485  1.00 72.10           C
ATOM   1438  CE1 TYR A 176      33.213 -20.460  16.948  1.00 72.14           C
ATOM   1439  CE2 TYR A 176      35.172 -21.836  17.098  1.00 72.62           C
ATOM   1440  CZ  TYR A 176      34.205 -21.202  16.333  1.00 79.20           C
ATOM   1441  OH  TYR A 176      34.242 -21.299  14.966  1.00 81.98           O
ATOM   1442  N   ALA A 177      34.306 -23.973  21.690  1.00 71.30           N
ATOM   1443  CA  ALA A 177      34.712 -25.376  21.550  1.00 72.15           C
ATOM   1444  C   ALA A 177      33.488 -26.284  21.723  1.00 75.95           C
ATOM   1445  O   ALA A 177      33.508 -27.434  21.285  1.00 76.48           O
ATOM   1446  CB  ALA A 177      35.772 -25.726  22.583  1.00 74.57           C
ATOM   1447  N   LYS A 178      32.418 -25.751  22.349  1.00 71.40           N
ATOM   1448  CA  LYS A 178      31.137 -26.426  22.530  1.00 71.05           C
ATOM   1449  C   LYS A 178      30.228 -26.166  21.307  1.00 73.03           C
ATOM   1450  O   LYS A 178      29.540 -27.089  20.863  1.00 73.21           O
ATOM   1451  CB  LYS A 178      30.462 -25.999  23.842  1.00 74.03           C
ATOM   1452  CG  LYS A 178      31.071 -26.638  25.081  1.00 91.23           C
ATOM   1453  CD  LYS A 178      30.152 -26.499  26.289  1.00102.48           C
ATOM   1454  CE  LYS A 178      30.635 -27.286  27.488  1.00116.60           C
ATOM   1455  NZ  LYS A 178      30.510 -28.759  27.294  1.00126.10           N
ATOM   1456  N   ILE A 179      30.245 -24.918  20.752  1.00 67.24           N
ATOM   1457  CA  ILE A 179      29.486 -24.526  19.549  1.00 65.02           C
ATOM   1458  C   ILE A 179      29.995 -25.354  18.359  1.00 70.19           C
ATOM   1459  O   ILE A 179      29.188 -25.954  17.649  1.00 69.62           O
ATOM   1460  CB  ILE A 179      29.547 -22.989  19.284  1.00 66.23           C
ATOM   1461  CG1 ILE A 179      28.716 -22.221  20.314  1.00 66.24           C
ATOM   1462  CG2 ILE A 179      29.086 -22.635  17.871  1.00 65.33           C
ATOM   1463  CD1 ILE A 179      29.096 -20.790  20.466  1.00 72.27           C
ATOM   1464  N   TYR A 180      31.337 -25.419  18.188  1.00 68.31           N
ATOM   1465  CA  TYR A 180      32.022 -26.179  17.139  1.00 69.12           C
ATOM   1466  C   TYR A 180      31.806 -27.695  17.244  1.00 75.97           C
ATOM   1467  O   TYR A 180      31.980 -28.394  16.251  1.00 75.49           O
ATOM   1468  CB  TYR A 180      33.536 -25.928  17.202  1.00 71.27           C
ATOM   1469  CG  TYR A 180      34.304 -26.510  16.035  1.00 74.04           C
ATOM   1470  CD1 TYR A 180      34.508 -25.773  14.873  1.00 75.60           C
ATOM   1471  CD2 TYR A 180      34.849 -27.791  16.102  1.00 76.26           C
ATOM   1472  CE1 TYR A 180      35.208 -26.308  13.792  1.00 77.66           C
ATOM   1473  CE2 TYR A 180      35.547 -28.337  15.027  1.00 78.08           C
ATOM   1474  CZ  TYR A 180      35.727 -27.591  13.873  1.00 86.12           C
ATOM   1475  OH  TYR A 180      36.420 -28.127  12.814  1.00 89.30           O
ATOM   1476  N   LYS A 181      31.426 -28.194  18.442  1.00 75.28           N
ATOM   1477  CA  LYS A 181      31.142 -29.613  18.694  1.00 76.78           C
ATOM   1478  C   LYS A 181      29.691 -29.965  18.367  1.00 81.83           C
ATOM   1479  O   LYS A 181      29.384 -31.147  18.226  1.00 82.90           O
ATOM   1480  CB  LYS A 181      31.228 -29.946  20.198  1.00 80.41           C
ATOM   1481  CG  LYS A 181      31.240 -31.442  20.515  1.00 92.87           C
ATOM   1482  CD  LYS A 181      31.160 -31.705  22.019  1.00101.90           C
ATOM   1483  CE  LYS A 181      30.874 -33.157  22.331  1.00111.43           C
ATOM   1484  NZ  LYS A 181      30.785 -33.403  23.796  1.00120.11           N
ATOM   1485  N   ALA A 182      28.816 -28.948  18.223  1.00 78.42           N
ATOM   1486  CA  ALA A 182      27.389 -29.105  17.929  1.00 78.73           C
ATOM   1487  C   ALA A 182      27.094 -29.175  16.425  1.00 85.03           C
ATOM   1488  O   ALA A 182      26.190 -29.911  16.020  1.00 85.20           O
ATOM   1489  CB  ALA A 182      26.566 -27.947  18.459  1.00 78.75           C
ATOM   1490  N   VAL A 183      27.845 -28.420  15.605  1.00 83.24           N
ATOM   1491  CA  VAL A 183      27.666 -28.349  14.145  1.00 83.48           C
ATOM   1492  C   VAL A 183      28.919 -28.882  13.402  1.00 90.24           C
ATOM   1493  O   VAL A 183      29.354 -28.288  12.408  1.00 89.77           O
ATOM   1494  CB  VAL A 183      27.168 -26.969  13.609  1.00 86.13           C
ATOM   1495  CG1 VAL A 183      25.662 -26.811  13.804  1.00 85.74           C
ATOM   1496  CG2 VAL A 183      27.930 -25.801  14.233  1.00 85.47           C
ATOM   1497  N   ARG A 184      29.420 -30.044  13.827  1.00 89.04           N
ATOM   1498  CA  ARG A 184      30.622 -30.640  13.225  1.00 90.11           C
ATOM   1499  C   ARG A 184      30.529 -32.094  12.702  1.00 95.81           C
ATOM   1500  O   ARG A 184      30.890 -33.040  13.400  1.00 97.72           O
ATOM   1501  CB  ARG A 184      31.805 -30.520  14.192  1.00 90.67           C
ATOM   1502  CG  ARG A 184      33.034 -31.311  13.772  1.00102.78           C
ATOM   1503  CD  ARG A 184      33.737 -31.919  14.974  1.00116.84           C
ATOM   1504  NE  ARG A 184      35.061 -31.341  15.181  1.00126.65           N
ATOM   1505  CZ  ARG A 184      35.716 -31.370  16.337  1.00138.70           C
ATOM   1506  NH1 ARG A 184      35.170 -31.952  17.397  1.00125.33           N
ATOM   1507  NH2 ARG A 184      36.918 -30.818  16.435  1.00124.05           N
ATOM   1508  N   GLN A 185      30.122 -32.151  11.428  1.00 90.42           N
ATOM   1509  CA  GLN A 185      30.058 -33.332  10.583  1.00 89.99           C
ATOM   1510  C   GLN A 185      30.849 -33.052   9.304  1.00 91.31           C
ATOM   1511  O   GLN A 185      31.982 -33.481   9.163  1.00 92.51           O
ATOM   1512  CB  GLN A 185      28.598 -33.604  10.236  1.00 90.43           C
ATOM   1513  CG  GLN A 185      28.358 -34.928   9.591  1.00101.93           C
ATOM   1514  CD  GLN A 185      29.563 -35.784   9.673  1.00117.76           C
ATOM   1515  NE2 GLN A 185      29.387 -37.015  10.103  1.00111.98           N
ATOM   1516  OE1 GLN A 185      30.654 -35.340   9.375  1.00110.23           O
ATOM   1517  N   HIS A 186      30.226 -32.298   8.397  1.00 83.56           N
ATOM   1518  CA  HIS A 186      30.718 -31.925   7.051  1.00 81.21           C
ATOM   1519  C   HIS A 186      30.886 -33.077   6.105  1.00 77.13           C
ATOM   1520  O   HIS A 186      31.737 -33.152   5.245  1.00 77.12           O
ATOM   1521  CB  HIS A 186      31.882 -30.965   7.086  1.00 82.79           C
ATOM   1522  CG  HIS A 186      31.517 -29.655   7.686  1.00 85.42           C
ATOM   1523  CD2 HIS A 186      30.799 -29.563   8.852  1.00 86.57           C
ATOM   1524  ND1 HIS A 186      31.731 -28.389   7.272  1.00 87.25           N
ATOM   1525  CE1 HIS A 186      31.155 -27.561   8.200  1.00 85.94           C
ATOM   1526  NE2 HIS A 186      30.599 -28.294   9.143  1.00 85.22           N
ATOM   1527  N   CYS A 187      29.986 -33.987   6.299  1.00 67.01           N
ATOM   1528  CA  CYS A 187      29.733 -35.038   5.322  1.00 64.64           C
ATOM   1529  C   CYS A 187      30.945 -35.616   4.598  1.00 60.38           C
ATOM   1530  O   CYS A 187      32.082 -35.182   4.781  1.00 59.93           O
ATOM   1531  CB  CYS A 187      28.705 -34.558   4.291  1.00 64.27           C
ATOM   1532  SG  CYS A 187      27.088 -35.355   4.423  1.00 67.56           S
ATOM   1533  N   LEU A 188      23.587 -31.438   4.416  1.00 35.54           N
ATOM   1534  CA  LEU A 188      23.809 -30.954   5.779  1.00 37.36           C
ATOM   1535  C   LEU A 188      22.604 -30.208   6.296  1.00 52.26           C
ATOM   1536  O   LEU A 188      21.860 -29.611   5.509  1.00 52.11           O
ATOM   1537  CB  LEU A 188      25.059 -30.056   5.907  1.00 36.26           C
ATOM   1538  CG  LEU A 188      26.427 -30.628   5.523  1.00 40.45           C
ATOM   1539  CD1 LEU A 188      27.448 -29.519   5.390  1.00 40.19           C
ATOM   1540  CD2 LEU A 188      26.905 -31.676   6.502  1.00 42.52           C
ATOM   1541  N   HIS A 189      22.429 -30.232   7.632  1.00 57.12           N
ATOM   1542  CA  HIS A 189      21.361 -29.536   8.355  1.00 60.31           C
ATOM   1543  C   HIS A 189      21.973 -28.397   9.181  1.00 69.64           C
ATOM   1544  O   HIS A 189      23.200 -28.362   9.361  1.00 69.77           O
ATOM   1545  CB  HIS A 189      20.584 -30.507   9.259  1.00 62.49           C
ATOM   1546  CG  HIS A 189      19.974 -31.650   8.514  1.00 67.55           C
ATOM   1547  CD2 HIS A 189      18.786 -31.726   7.866  1.00 70.50           C
ATOM   1548  ND1 HIS A 189      20.643 -32.858   8.373  1.00 70.76           N
ATOM   1549  CE1 HIS A 189      19.839 -33.631   7.656  1.00 71.13           C
ATOM   1550  NE2 HIS A 189      18.707 -32.995   7.332  1.00 71.25           N
ATOM   1551  N   MET A 190      21.115 -27.462   9.672  1.00 70.20           N
ATOM   1552  CA  MET A 190      21.488 -26.283  10.474  1.00 71.85           C
ATOM   1553  C   MET A 190      22.515 -25.456   9.711  1.00 76.60           C
ATOM   1554  O   MET A 190      23.518 -25.048  10.298  1.00 76.34           O
ATOM   1555  CB  MET A 190      22.075 -26.671  11.861  1.00 75.44           C
ATOM   1556  CG  MET A 190      21.202 -27.564  12.713  1.00 81.14           C
ATOM   1557  SD  MET A 190      22.158 -28.274  14.089  1.00 87.23           S
ATOM   1558  CE  MET A 190      21.172 -29.766  14.416  1.00 85.01           C
ATOM   1559  N   ASN A 191      22.314 -25.256   8.400  1.00 74.04           N
ATOM   1560  CA  ASN A 191      23.293 -24.504   7.616  1.00 74.70           C
ATOM   1561  C   ASN A 191      23.441 -23.023   8.033  1.00 79.57           C
ATOM   1562  O   ASN A 191      24.538 -22.467   7.903  1.00 78.93           O
ATOM   1563  CB  ASN A 191      23.112 -24.713   6.110  1.00 77.07           C
ATOM   1564  CG  ASN A 191      23.767 -25.976   5.577  1.00103.99           C
ATOM   1565  ND2 ASN A 191      23.051 -26.701   4.729  1.00 96.34           N
ATOM   1566  OD1 ASN A 191      24.934 -26.287   5.869  1.00 99.52           O
ATOM   1567  N   ARG A 192      22.359 -22.423   8.603  1.00 76.45           N
ATOM   1568  CA  ARG A 192      22.350 -21.040   9.097  1.00 76.01           C
ATOM   1569  C   ARG A 192      23.230 -20.885  10.333  1.00 77.20           C
ATOM   1570  O   ARG A 192      23.954 -19.897  10.422  1.00 76.88           O
ATOM   1571  CB  ARG A 192      20.925 -20.531   9.349  1.00 78.99           C
ATOM   1572  CG  ARG A 192      20.224 -20.065   8.076  1.00 95.96           C
ATOM   1573  CD  ARG A 192      18.822 -19.553   8.347  1.00114.78           C
ATOM   1574  NE  ARG A 192      18.095 -19.281   7.102  1.00132.66           N
ATOM   1575  CZ  ARG A 192      17.071 -20.003   6.649  1.00152.76           C
ATOM   1576  NH1 ARG A 192      16.625 -21.046   7.340  1.00142.56           N
ATOM   1577  NH2 ARG A 192      16.478 -19.679   5.506  1.00141.53           N
ATOM   1578  N   GLU A 193      23.190 -21.872  11.262  1.00 72.30           N
ATOM   1579  CA  GLU A 193      24.026 -21.921  12.472  1.00 71.38           C
ATOM   1580  C   GLU A 193      25.483 -22.159  12.052  1.00 73.00           C
ATOM   1581  O   GLU A 193      26.377 -21.435  12.490  1.00 72.25           O
ATOM   1582  CB  GLU A 193      23.566 -23.040  13.429  1.00 73.16           C
ATOM   1583  CG  GLU A 193      22.359 -22.682  14.274  1.00 87.34           C
ATOM   1584  CD  GLU A 193      21.079 -23.408  13.911  1.00118.36           C
ATOM   1585  OE1 GLU A 193      20.565 -24.161  14.771  1.00122.72           O
ATOM   1586  OE2 GLU A 193      20.575 -23.212  12.780  1.00113.37           O
ATOM   1587  N   ARG A 194      25.696 -23.160  11.170  1.00 68.29           N
ATOM   1588  CA  ARG A 194      26.972 -23.564  10.576  1.00 67.85           C
ATOM   1589  C   ARG A 194      27.678 -22.332  10.013  1.00 71.29           C
ATOM   1590  O   ARG A 194      28.826 -22.080  10.369  1.00 70.83           O
ATOM   1591  CB  ARG A 194      26.691 -24.583   9.457  1.00 68.37           C
ATOM   1592  CG  ARG A 194      27.889 -25.398   8.979  1.00 77.21           C
ATOM   1593  CD  ARG A 194      27.437 -26.543   8.082  1.00 81.67           C
ATOM   1594  NE  ARG A 194      26.530 -27.458   8.782  1.00 89.01           N
ATOM   1595  CZ  ARG A 194      26.924 -28.478   9.541  1.00108.94           C
ATOM   1596  NH1 ARG A 194      28.218 -28.744   9.694  1.00 96.26           N
ATOM   1597  NH2 ARG A 194      26.028 -29.244  10.150  1.00 99.50           N
ATOM   1598  N   LYS A 195      26.960 -21.546   9.179  1.00 68.15           N
ATOM   1599  CA  LYS A 195      27.445 -20.308   8.570  1.00 68.62           C
ATOM   1600  C   LYS A 195      27.836 -19.295   9.664  1.00 72.17           C
ATOM   1601  O   LYS A 195      28.991 -18.853   9.702  1.00 72.38           O
ATOM   1602  CB  LYS A 195      26.383 -19.726   7.611  1.00 71.80           C
ATOM   1603  CG  LYS A 195      26.767 -19.809   6.137  1.00 92.79           C
ATOM   1604  CD  LYS A 195      26.680 -18.432   5.453  1.00107.63           C
ATOM   1605  CE  LYS A 195      27.431 -18.343   4.135  1.00117.31           C
ATOM   1606  NZ  LYS A 195      27.424 -16.963   3.571  1.00120.01           N
ATOM   1607  N   ALA A 196      26.891 -18.998  10.593  1.00 67.61           N
ATOM   1608  CA  ALA A 196      27.060 -18.081  11.728  1.00 67.10           C
ATOM   1609  C   ALA A 196      28.215 -18.456  12.677  1.00 69.04           C
ATOM   1610  O   ALA A 196      28.814 -17.558  13.276  1.00 68.49           O
ATOM   1611  CB  ALA A 196      25.760 -17.969  12.509  1.00 67.88           C
ATOM   1612  N   ALA A 197      28.519 -19.770  12.808  1.00 64.53           N
ATOM   1613  CA  ALA A 197      29.602 -20.300  13.644  1.00 64.18           C
ATOM   1614  C   ALA A 197      30.975 -19.984  13.045  1.00 68.60           C
ATOM   1615  O   ALA A 197      31.895 -19.645  13.790  1.00 68.48           O
ATOM   1616  CB  ALA A 197      29.445 -21.798  13.831  1.00 65.00           C
ATOM   1617  N   LYS A 198      31.106 -20.084  11.700  1.00 65.35           N
ATOM   1618  CA  LYS A 198      32.337 -19.764  10.973  1.00 65.92           C
ATOM   1619  C   LYS A 198      32.610 -18.270  11.156  1.00 69.85           C
ATOM   1620  O   LYS A 198      33.751 -17.895  11.427  1.00 69.76           O
ATOM   1621  CB  LYS A 198      32.200 -20.126   9.479  1.00 69.05           C
ATOM   1622  CG  LYS A 198      33.446 -19.853   8.626  1.00 88.37           C
ATOM   1623  CD  LYS A 198      33.081 -19.236   7.268  1.00100.05           C
ATOM   1624  CE  LYS A 198      34.273 -18.647   6.546  1.00110.63           C
ATOM   1625  NZ  LYS A 198      34.005 -17.263   6.072  1.00117.67           N
ATOM   1626  N   GLN A 199      31.550 -17.429  11.056  1.00 66.27           N
ATOM   1627  CA  GLN A 199      31.637 -15.980  11.248  1.00 66.46           C
ATOM   1628  C   GLN A 199      32.108 -15.649  12.661  1.00 70.26           C
ATOM   1629  O   GLN A 199      33.015 -14.831  12.793  1.00 70.61           O
ATOM   1630  CB  GLN A 199      30.300 -15.293  10.958  1.00 67.77           C
ATOM   1631  CG  GLN A 199      30.429 -13.778  10.811  1.00 83.05           C
ATOM   1632  CD  GLN A 199      29.165 -13.050  11.183  1.00101.60           C
ATOM   1633  NE2 GLN A 199      28.675 -12.213  10.283  1.00 90.08           N
ATOM   1634  OE1 GLN A 199      28.646 -13.185  12.295  1.00 98.75           O
ATOM   1635  N   LEU A 200      31.516 -16.293  13.708  1.00 66.20           N
ATOM   1636  CA  LEU A 200      31.915 -16.086  15.107  1.00 66.13           C
ATOM   1637  C   LEU A 200      33.381 -16.463  15.310  1.00 71.90           C
ATOM   1638  O   LEU A 200      34.127 -15.688  15.912  1.00 71.94           O
ATOM   1639  CB  LEU A 200      30.996 -16.824  16.096  1.00 65.53           C
ATOM   1640  CG  LEU A 200      31.450 -16.914  17.570  1.00 70.34           C
ATOM   1641  CD1 LEU A 200      31.563 -15.530  18.239  1.00 70.45           C
ATOM   1642  CD2 LEU A 200      30.515 -17.791  18.361  1.00 72.73           C
ATOM   1643  N   GLY A 201      33.780 -17.611  14.759  1.00 68.99           N
ATOM   1644  CA  GLY A 201      35.156 -18.095  14.794  1.00 69.72           C
ATOM   1645  C   GLY A 201      36.131 -17.138  14.137  1.00 74.62           C
ATOM   1646  O   GLY A 201      37.225 -16.930  14.655  1.00 74.81           O
ATOM   1647  N   PHE A 202      35.728 -16.529  13.009  1.00 72.01           N
ATOM   1648  CA  PHE A 202      36.525 -15.553  12.273  1.00 73.53           C
ATOM   1649  C   PHE A 202      36.733 -14.316  13.160  1.00 76.89           C
ATOM   1650  O   PHE A 202      37.872 -13.873  13.312  1.00 77.16           O
ATOM   1651  CB  PHE A 202      35.817 -15.173  10.957  1.00 76.34           C
ATOM   1652  CG  PHE A 202      36.651 -15.237   9.697  1.00 80.39           C
ATOM   1653  CD1 PHE A 202      37.529 -14.209   9.368  1.00 85.31           C
ATOM   1654  CD2 PHE A 202      36.513 -16.300   8.806  1.00 83.97           C
ATOM   1655  CE1 PHE A 202      38.279 -14.255   8.185  1.00 88.36           C
ATOM   1656  CE2 PHE A 202      37.257 -16.342   7.615  1.00 88.75           C
ATOM   1657  CZ  PHE A 202      38.142 -15.322   7.319  1.00 88.15           C
ATOM   1658  N   ILE A 203      35.636 -13.805  13.794  1.00 72.41           N
ATOM   1659  CA  ILE A 203      35.641 -12.658  14.722  1.00 71.77           C
ATOM   1660  C   ILE A 203      36.599 -12.932  15.896  1.00 77.16           C
ATOM   1661  O   ILE A 203      37.521 -12.146  16.112  1.00 76.96           O
ATOM   1662  CB  ILE A 203      34.190 -12.247  15.147  1.00 73.23           C
ATOM   1663  CG1 ILE A 203      33.541 -11.354  14.066  1.00 73.24           C
ATOM   1664  CG2 ILE A 203      34.145 -11.560  16.522  1.00 73.29           C
ATOM   1665  CD1 ILE A 203      32.012 -11.128  14.190  1.00 74.26           C
ATOM   1666  N   MET A 204      36.421 -14.078  16.592  1.00 75.53           N
ATOM   1667  CA  MET A 204      37.267 -14.522  17.704  1.00 76.90           C
ATOM   1668  C   MET A 204      38.706 -14.712  17.260  1.00 82.61           C
ATOM   1669  O   MET A 204      39.606 -14.337  18.000  1.00 83.33           O
ATOM   1670  CB  MET A 204      36.740 -15.818  18.328  1.00 79.47           C
ATOM   1671  CG  MET A 204      35.670 -15.590  19.368  1.00 83.68           C
ATOM   1672  SD  MET A 204      34.951 -17.122  20.020  1.00 89.04           S
ATOM   1673  CE  MET A 204      36.253 -17.662  21.113  1.00 87.25           C
ATOM   1674  N   ALA A 205      38.927 -15.258  16.043  1.00 79.87           N
ATOM   1675  CA  ALA A 205      40.267 -15.471  15.491  1.00 81.35           C
ATOM   1676  C   ALA A 205      41.008 -14.159  15.260  1.00 86.76           C
ATOM   1677  O   ALA A 205      42.229 -14.143  15.363  1.00 87.74           O
ATOM   1678  CB  ALA A 205      40.191 -16.258  14.196  1.00 82.44           C
ATOM   1679  N   ALA A 206      40.279 -13.070  14.956  1.00 83.32           N
ATOM   1680  CA  ALA A 206      40.867 -11.749  14.726  1.00 84.18           C
ATOM   1681  C   ALA A 206      41.293 -11.104  16.045  1.00 88.71           C
ATOM   1682  O   ALA A 206      42.432 -10.653  16.164  1.00 89.85           O
ATOM   1683  CB  ALA A 206      39.876 -10.854  13.995  1.00 84.57           C
ATOM   1684  N   PHE A 207      40.381 -11.091  17.039  1.00 84.51           N
ATOM   1685  CA  PHE A 207      40.567 -10.510  18.373  1.00 84.74           C
ATOM   1686  C   PHE A 207      41.682 -11.153  19.206  1.00 90.30           C
ATOM   1687  O   PHE A 207      42.239 -10.487  20.071  1.00 90.33           O
ATOM   1688  CB  PHE A 207      39.241 -10.518  19.137  1.00 85.43           C
ATOM   1689  CG  PHE A 207      39.120  -9.465  20.210  1.00 87.16           C
ATOM   1690  CD1 PHE A 207      38.683  -8.184  19.902  1.00 90.33           C
ATOM   1691  CD2 PHE A 207      39.394  -9.769  21.538  1.00 89.61           C
ATOM   1692  CE1 PHE A 207      38.555  -7.213  20.897  1.00 91.63           C
ATOM   1693  CE2 PHE A 207      39.266  -8.798  22.534  1.00 92.82           C
ATOM   1694  CZ  PHE A 207      38.840  -7.527  22.208  1.00 90.97           C
ATOM   1695  N   ILE A 208      42.002 -12.432  18.962  1.00 87.74           N
ATOM   1696  CA  ILE A 208      43.085 -13.106  19.685  1.00 88.89           C
ATOM   1697  C   ILE A 208      44.403 -12.876  18.915  1.00 97.47           C
ATOM   1698  O   ILE A 208      45.454 -12.722  19.533  1.00 98.42           O
ATOM   1699  CB  ILE A 208      42.763 -14.602  20.007  1.00 91.12           C
ATOM   1700  CG1 ILE A 208      41.368 -14.806  20.679  1.00 89.68           C
ATOM   1701  CG2 ILE A 208      43.871 -15.282  20.816  1.00 93.09           C
ATOM   1702  CD1 ILE A 208      40.913 -13.811  21.776  1.00 95.08           C
ATOM   1703  N   LEU A 209      44.316 -12.768  17.573  1.00 96.09           N
ATOM   1704  CA  LEU A 209      45.436 -12.504  16.663  1.00 98.24           C
ATOM   1705  C   LEU A 209      45.972 -11.076  16.840  1.00104.69           C
ATOM   1706  O   LEU A 209      47.165 -10.836  16.635  1.00105.90           O
ATOM   1707  CB  LEU A 209      44.949 -12.680  15.216  1.00 98.12           C
ATOM   1708  CG  LEU A 209      45.993 -12.981  14.159  1.00104.47           C
ATOM   1709  CD1 LEU A 209      45.705 -14.310  13.495  1.00104.41           C
ATOM   1710  CD2 LEU A 209      46.059 -11.863  13.131  1.00107.28           C
ATOM   1711  N   CYS A 210      45.085 -10.136  17.206  1.00101.83           N
ATOM   1712  CA  CYS A 210      45.387  -8.713  17.364  1.00103.21           C
ATOM   1713  C   CYS A 210      45.818  -8.267  18.767  1.00107.37           C
ATOM   1714  O   CYS A 210      46.635  -7.348  18.889  1.00108.04           O
ATOM   1715  CB  CYS A 210      44.216  -7.876  16.860  1.00103.11           C
ATOM   1716  SG  CYS A 210      43.945  -7.975  15.071  1.00107.75           S
ATOM   1717  N   TRP A 211      45.230  -8.868  19.814  1.00102.93           N
ATOM   1718  CA  TRP A 211      45.479  -8.488  21.198  1.00102.88           C
ATOM   1719  C   TRP A 211      46.420  -9.378  22.004  1.00109.33           C
ATOM   1720  O   TRP A 211      47.128  -8.832  22.852  1.00110.09           O
ATOM   1721  CB  TRP A 211      44.165  -8.264  21.946  1.00 99.96           C
ATOM   1722  CG  TRP A 211      43.454  -7.003  21.564  1.00100.40           C
ATOM   1723  CD1 TRP A 211      42.330  -6.895  20.799  1.00102.28           C
ATOM   1724  CD2 TRP A 211      43.794  -5.674  21.968  1.00100.96           C
ATOM   1725  CE2 TRP A 211      42.821  -4.806  21.423  1.00104.41           C
ATOM   1726  CE3 TRP A 211      44.825  -5.127  22.750  1.00103.22           C
ATOM   1727  NE1 TRP A 211      41.946  -5.578  20.703  1.00101.97           N
ATOM   1728  CZ2 TRP A 211      42.855  -3.421  21.619  1.00104.45           C
ATOM   1729  CZ3 TRP A 211      44.857  -3.754  22.944  1.00105.44           C
ATOM   1730  CH2 TRP A 211      43.884  -2.917  22.380  1.00105.59           C
ATOM   1731  N   ILE A 212      46.460 -10.668  21.696  1.00106.76           N
ATOM   1732  CA  ILE A 212      47.365 -11.603  22.354  1.00108.19           C
ATOM   1733  C   ILE A 212      48.789 -11.064  22.479  1.00114.41           C
ATOM   1734  O   ILE A 212      49.314 -10.956  23.588  1.00114.81           O
ATOM   1735  CB  ILE A 212      47.405 -12.957  21.621  1.00111.66           C
ATOM   1736  CG1 ILE A 212      47.421 -14.109  22.626  1.00112.51           C
ATOM   1737  CG2 ILE A 212      48.615 -13.029  20.701  1.00114.49           C
ATOM   1738  CD1 ILE A 212      46.079 -14.786  22.801  1.00118.90           C
ATOM   1739  N   PRO A 213      49.422 -10.736  21.355  1.00112.12           N
ATOM   1740  CA  PRO A 213      50.833 -10.308  21.406  1.00114.31           C
ATOM   1741  C   PRO A 213      51.084  -9.194  22.431  1.00119.53           C
ATOM   1742  O   PRO A 213      52.108  -9.227  23.111  1.00120.69           O
ATOM   1743  CB  PRO A 213      51.114  -9.842  19.973  1.00116.56           C
ATOM   1744  CG  PRO A 213      49.783  -9.531  19.402  1.00118.62           C
ATOM   1745  CD  PRO A 213      48.874 -10.543  19.995  1.00112.68           C
ATOM   1746  N   TYR A 214      50.132  -8.238  22.569  1.00115.48           N
ATOM   1747  CA  TYR A 214      50.182  -7.121  23.520  1.00115.85           C
ATOM   1748  C   TYR A 214      50.011  -7.600  24.965  1.00120.39           C
ATOM   1749  O   TYR A 214      50.693  -7.089  25.852  1.00121.47           O
ATOM   1750  CB  TYR A 214      49.127  -6.051  23.158  1.00115.77           C
ATOM   1751  CG  TYR A 214      48.817  -5.048  24.253  1.00117.24           C
ATOM   1752  CD1 TYR A 214      49.675  -3.986  24.519  1.00120.59           C
ATOM   1753  CD2 TYR A 214      47.640  -5.137  24.994  1.00116.59           C
ATOM   1754  CE1 TYR A 214      49.391  -3.061  25.524  1.00121.48           C
ATOM   1755  CE2 TYR A 214      47.339  -4.210  25.992  1.00117.53           C
ATOM   1756  CZ  TYR A 214      48.213  -3.167  26.247  1.00125.96           C
ATOM   1757  OH  TYR A 214      47.928  -2.252  27.231  1.00126.38           O
ATOM   1758  N   PHE A 215      49.079  -8.543  25.204  1.00116.07           N
ATOM   1759  CA  PHE A 215      48.823  -9.091  26.535  1.00116.28           C
ATOM   1760  C   PHE A 215      49.922 -10.031  26.993  1.00123.29           C
ATOM   1761  O   PHE A 215      50.148 -10.157  28.199  1.00123.62           O
ATOM   1762  CB  PHE A 215      47.433  -9.728  26.640  1.00116.39           C
ATOM   1763  CG  PHE A 215      46.358  -8.714  26.947  1.00116.67           C
ATOM   1764  CD1 PHE A 215      45.619  -8.128  25.926  1.00118.33           C
ATOM   1765  CD2 PHE A 215      46.102  -8.322  28.256  1.00119.08           C
ATOM   1766  CE1 PHE A 215      44.633  -7.180  26.211  1.00118.42           C
ATOM   1767  CE2 PHE A 215      45.120  -7.367  28.538  1.00121.08           C
ATOM   1768  CZ  PHE A 215      44.388  -6.810  27.514  1.00117.97           C
ATOM   1769  N   ILE A 216      50.622 -10.675  26.040  1.00122.02           N
ATOM   1770  CA  ILE A 216      51.760 -11.534  26.357  1.00124.59           C
ATOM   1771  C   ILE A 216      53.022 -10.659  26.565  1.00132.41           C
ATOM   1772  O   ILE A 216      53.995 -11.116  27.162  1.00134.13           O
ATOM   1773  CB  ILE A 216      51.923 -12.724  25.362  1.00127.92           C
ATOM   1774  CG1 ILE A 216      52.528 -13.961  26.042  1.00130.06           C
ATOM   1775  CG2 ILE A 216      52.657 -12.352  24.075  1.00129.22           C
ATOM   1776  CD1 ILE A 216      51.507 -14.944  26.557  1.00136.67           C
ATOM   1777  N   PHE A 217      52.965  -9.385  26.098  1.00129.75           N
ATOM   1778  CA  PHE A 217      54.005  -8.356  26.245  1.00131.64           C
ATOM   1779  C   PHE A 217      53.851  -7.687  27.615  1.00136.22           C
ATOM   1780  O   PHE A 217      54.806  -7.113  28.139  1.00137.60           O
ATOM   1781  CB  PHE A 217      53.879  -7.309  25.126  1.00133.20           C
ATOM   1782  CG  PHE A 217      55.133  -6.530  24.815  1.00137.22           C
ATOM   1783  CD1 PHE A 217      56.198  -7.130  24.152  1.00142.41           C
ATOM   1784  CD2 PHE A 217      55.231  -5.182  25.135  1.00140.08           C
ATOM   1785  CE1 PHE A 217      57.356  -6.405  23.855  1.00145.58           C
ATOM   1786  CE2 PHE A 217      56.389  -4.457  24.829  1.00145.06           C
ATOM   1787  CZ  PHE A 217      57.437  -5.069  24.177  1.00144.93           C
ATOM   1788  N   PHE A 218      52.635  -7.765  28.180  1.00131.61           N
ATOM   1789  CA  PHE A 218      52.263  -7.271  29.500  1.00131.74           C
ATOM   1790  C   PHE A 218      52.744  -8.284  30.530  1.00137.98           C
ATOM   1791  O   PHE A 218      53.120  -7.903  31.634  1.00138.49           O
ATOM   1792  CB  PHE A 218      50.740  -7.109  29.583  1.00131.56           C
ATOM   1793  CG  PHE A 218      50.263  -5.708  29.876  1.00132.73           C
ATOM   1794  CD1 PHE A 218      49.570  -5.424  31.048  1.00135.73           C
ATOM   1795  CD2 PHE A 218      50.502  -4.671  28.980  1.00134.96           C
ATOM   1796  CE1 PHE A 218      49.128  -4.126  31.321  1.00136.56           C
ATOM   1797  CE2 PHE A 218      50.074  -3.370  29.262  1.00137.75           C
ATOM   1798  CZ  PHE A 218      49.382  -3.108  30.426  1.00135.68           C
ATOM   1799  N   MET A 219      52.746  -9.578  30.146  1.00136.06           N
ATOM   1800  CA  MET A 219      53.234 -10.718  30.926  1.00138.20           C
ATOM   1801  C   MET A 219      54.773 -10.605  31.044  1.00145.03           C
ATOM   1802  O   MET A 219      55.350 -11.091  32.019  1.00146.43           O
ATOM   1803  CB  MET A 219      52.834 -12.034  30.215  1.00140.36           C
ATOM   1804  CG  MET A 219      53.075 -13.308  31.028  1.00145.80           C
ATOM   1805  SD  MET A 219      52.753 -14.838  30.090  1.00149.75           S
ATOM   1806  CE  MET A 219      54.313 -15.043  29.237  1.00148.53           C
ATOM   1807  N   VAL A 220      55.422  -9.953  30.047  1.00142.40           N
ATOM   1808  CA  VAL A 220      56.854  -9.700  30.030  1.00144.94           C
ATOM   1809  C   VAL A 220      57.422  -8.561  30.866  1.00150.40           C
ATOM   1810  O   VAL A 220      58.375  -8.778  31.616  1.00152.24           O
ATOM   1811  CB  VAL A 220      57.372  -9.400  28.543  1.00149.16           C
ATOM   1812  CG1 VAL A 220      58.839  -8.970  28.530  1.00151.73           C
ATOM   1813  CG2 VAL A 220      57.171 -10.592  27.617  1.00148.65           C
ATOM   1814  N   ILE A 221      56.776  -7.370  30.794  1.00145.86           N
ATOM   1815  CA  ILE A 221      57.083  -6.095  31.519  1.00146.47           C
ATOM   1816  C   ILE A 221      56.849  -6.223  33.009  1.00153.05           C
ATOM   1817  O   ILE A 221      57.639  -5.683  33.788  1.00154.21           O
ATOM   1818  CB  ILE A 221      56.381  -4.887  30.802  1.00147.43           C
ATOM   1819  CG1 ILE A 221      56.914  -4.652  29.364  1.00147.59           C
ATOM   1820  CG2 ILE A 221      56.489  -3.599  31.637  1.00148.66           C
ATOM   1821  CD1 ILE A 221      56.009  -3.818  28.455  1.00150.43           C
ATOM   1822  N   ALA A 222      55.782  -6.956  33.421  1.00150.26           N
ATOM   1823  CA  ALA A 222      55.360  -7.191  34.816  1.00151.57           C
ATOM   1824  C   ALA A 222      56.516  -7.506  35.776  1.00160.63           C
ATOM   1825  O   ALA A 222      56.652  -6.841  36.806  1.00161.46           O
ATOM   1826  CB  ALA A 222      54.312  -8.293  34.868  1.00151.12           C
ATOM   1827  N   PHE A 223      57.401  -8.433  35.409  1.00160.05           N
ATOM   1828  CA  PHE A 223      58.553  -8.767  36.263  1.00163.61           C
ATOM   1829  C   PHE A 223      59.923  -8.272  35.757  1.00172.03           C
ATOM   1830  O   PHE A 223      60.893  -8.220  36.516  1.00174.72           O
ATOM   1831  CB  PHE A 223      58.606 -10.278  36.511  1.00166.42           C
ATOM   1832  CG  PHE A 223      59.365 -10.662  37.749  1.00170.84           C
ATOM   1833  CD1 PHE A 223      59.053 -10.095  38.973  1.00174.29           C
ATOM   1834  CD2 PHE A 223      60.390 -11.591  37.689  1.00175.42           C
ATOM   1835  CE1 PHE A 223      59.750 -10.446  40.115  1.00178.03           C
ATOM   1836  CE2 PHE A 223      61.091 -11.946  38.827  1.00181.07           C
ATOM   1837  CZ  PHE A 223      60.769 -11.372  40.040  1.00179.54           C
ATOM   1838  N   CYS A 224      60.007  -7.862  34.496  1.00168.60           N
ATOM   1839  CA  CYS A 224      61.296  -7.455  33.918  1.00170.86           C
ATOM   1840  C   CYS A 224      61.731  -6.001  34.185  1.00175.30           C
ATOM   1841  O   CYS A 224      62.902  -5.735  34.447  1.00177.34           O
ATOM   1842  CB  CYS A 224      61.309  -7.729  32.411  1.00170.38           C
ATOM   1843  SG  CYS A 224      62.320  -9.146  31.919  1.00177.02           S
ATOM   1844  N   LYS A 225      60.776  -5.079  34.115  1.00169.87           N
ATOM   1845  CA  LYS A 225      61.054  -3.670  34.365  1.00170.33           C
ATOM   1846  C   LYS A 225      61.390  -2.925  33.078  1.00174.75           C
ATOM   1847  O   LYS A 225      62.026  -1.871  33.108  1.00175.63           O
ATOM   1848  CB  LYS A 225      62.197  -3.520  35.373  1.00175.65           C
ATOM   1849  N   ASN A 226      60.962  -3.479  31.949  1.00170.29           N
ATOM   1850  CA  ASN A 226      61.211  -2.860  30.652  1.00170.19           C
ATOM   1851  C   ASN A 226      62.264  -3.609  29.842  1.00175.50           C
ATOM   1852  O   ASN A 226      63.266  -3.030  29.423  1.00177.29           O
ATOM   1853  CB  ASN A 226      61.624  -1.398  30.827  1.00172.89           C
ATOM   1854  CG  ASN A 226      60.461  -0.439  30.666  1.00193.66           C
ATOM   1855  ND2 ASN A 226      60.689   0.829  30.989  1.00186.55           N
ATOM   1856  OD1 ASN A 226      59.369  -0.834  30.257  1.00185.09           O
ATOM   1857  N   CYS A 227      62.027  -4.898  29.622  1.00170.71           N
ATOM   1858  CA  CYS A 227      62.952  -5.732  28.847  1.00172.04           C
ATOM   1859  C   CYS A 227      63.199  -5.407  27.363  1.00174.36           C
ATOM   1860  O   CYS A 227      64.143  -5.916  26.757  1.00176.17           O
ATOM   1861  CB  CYS A 227      62.575  -7.208  29.002  1.00171.74           C
ATOM   1862  SG  CYS A 227      63.209  -7.987  30.504  1.00177.97           S
ATOM   1863  N   CYS A 228      62.345  -4.563  26.790  1.00167.67           N
ATOM   1864  CA  CYS A 228      62.415  -4.167  25.388  1.00167.34           C
ATOM   1865  C   CYS A 228      61.996  -2.715  25.162  1.00169.26           C
ATOM   1866  O   CYS A 228      61.357  -2.102  26.024  1.00166.98           O
ATOM   1867  CB  CYS A 228      61.627  -5.128  24.498  1.00165.92           C
ATOM   1868  SG  CYS A 228      62.631  -5.960  23.240  1.00172.47           S
ATOM   1869  N   ASN A 229      62.370  -2.176  23.990  1.00166.71           N
ATOM   1870  CA  ASN A 229      62.109  -0.816  23.526  1.00166.19           C
ATOM   1871  C   ASN A 229      60.618  -0.507  23.397  1.00166.06           C
ATOM   1872  O   ASN A 229      59.781  -1.412  23.442  1.00163.44           O
ATOM   1873  CB  ASN A 229      62.780  -0.616  22.159  1.00169.57           C
ATOM   1874  CG  ASN A 229      63.950   0.334  22.144  1.00195.09           C
ATOM   1875  ND2 ASN A 229      63.765   1.502  21.539  1.00186.72           N
ATOM   1876  OD1 ASN A 229      65.008   0.056  22.718  1.00191.58           O
ATOM   1877  N   GLU A 230      60.296   0.782  23.213  1.00162.18           N
ATOM   1878  CA  GLU A 230      58.933   1.264  23.001  1.00159.57           C
ATOM   1879  C   GLU A 230      58.681   1.431  21.487  1.00163.51           C
ATOM   1880  O   GLU A 230      57.701   2.066  21.092  1.00161.70           O
ATOM   1881  CB  GLU A 230      58.668   2.572  23.781  1.00160.88           C
ATOM   1882  CG  GLU A 230      58.855   2.474  25.289  1.00170.75           C
ATOM   1883  CD  GLU A 230      57.905   1.551  26.027  1.00186.05           C
ATOM   1884  OE1 GLU A 230      58.266   0.371  26.242  1.00180.95           O
ATOM   1885  OE2 GLU A 230      56.805   2.012  26.408  1.00177.43           O
ATOM   1886  N   HIS A 231      59.578   0.849  20.646  1.00161.88           N
ATOM   1887  CA  HIS A 231      59.475   0.863  19.182  1.00162.35           C
ATOM   1888  C   HIS A 231      58.560  -0.277  18.702  1.00164.27           C
ATOM   1889  O   HIS A 231      57.859  -0.120  17.699  1.00163.32           O
ATOM   1890  CB  HIS A 231      60.867   0.906  18.485  1.00166.31           C
ATOM   1891  CG  HIS A 231      61.530  -0.415  18.184  1.00170.55           C
ATOM   1892  CD2 HIS A 231      62.068  -0.679  16.933  1.00174.41           C
ATOM   1893  ND1 HIS A 231      61.782  -1.471  18.992  1.00171.66           N
ATOM   1894  CE1 HIS A 231      62.442  -2.410  18.233  1.00172.81           C
ATOM   1895  NE2 HIS A 231      62.593  -1.892  17.014  1.00174.76           N
ATOM   1896  N   LEU A 232      58.539  -1.399  19.463  1.00159.70           N
ATOM   1897  CA  LEU A 232      57.694  -2.571  19.217  1.00157.43           C
ATOM   1898  C   LEU A 232      56.434  -2.525  20.093  1.00158.01           C
ATOM   1899  O   LEU A 232      55.371  -2.957  19.649  1.00155.95           O
ATOM   1900  CB  LEU A 232      58.472  -3.903  19.361  1.00158.47           C
ATOM   1901  CG  LEU A 232      58.904  -4.390  20.758  1.00163.03           C
ATOM   1902  CD1 LEU A 232      58.919  -5.900  20.812  1.00162.79           C
ATOM   1903  CD2 LEU A 232      60.285  -3.865  21.131  1.00168.39           C
ATOM   1904  N   HIS A 233      56.552  -1.957  21.322  1.00153.80           N
ATOM   1905  CA  HIS A 233      55.461  -1.756  22.282  1.00151.22           C
ATOM   1906  C   HIS A 233      54.404  -0.827  21.670  1.00153.21           C
ATOM   1907  O   HIS A 233      53.220  -0.944  21.983  1.00150.49           O
ATOM   1908  CB  HIS A 233      56.006  -1.155  23.587  1.00152.86           C
ATOM   1909  CG  HIS A 233      54.953  -0.904  24.621  1.00154.55           C
ATOM   1910  CD2 HIS A 233      54.269   0.228  24.906  1.00155.71           C
ATOM   1911  ND1 HIS A 233      54.565  -1.895  25.506  1.00155.31           N
ATOM   1912  CE1 HIS A 233      53.653  -1.340  26.287  1.00153.57           C
ATOM   1913  NE2 HIS A 233      53.442  -0.065  25.964  1.00154.10           N
ATOM   1914  N   MET A 234      54.846   0.099  20.794  1.00150.93           N
ATOM   1915  CA  MET A 234      53.991   1.040  20.068  1.00149.98           C
ATOM   1916  C   MET A 234      53.215   0.297  18.970  1.00151.82           C
ATOM   1917  O   MET A 234      52.150   0.752  18.548  1.00150.32           O
ATOM   1918  CB  MET A 234      54.848   2.155  19.443  1.00154.79           C
ATOM   1919  CG  MET A 234      54.360   3.565  19.759  1.00158.60           C
ATOM   1920  SD  MET A 234      52.757   4.026  19.037  1.00161.33           S
ATOM   1921  CE  MET A 234      53.067   3.687  17.290  1.00159.68           C
ATOM   1922  N   PHE A 235      53.755  -0.847  18.505  1.00148.05           N
ATOM   1923  CA  PHE A 235      53.112  -1.650  17.468  1.00146.56           C
ATOM   1924  C   PHE A 235      52.070  -2.628  18.006  1.00145.52           C
ATOM   1925  O   PHE A 235      51.050  -2.827  17.350  1.00143.65           O
ATOM   1926  CB  PHE A 235      54.144  -2.353  16.578  1.00150.59           C
ATOM   1927  CG  PHE A 235      53.647  -2.556  15.168  1.00152.58           C
ATOM   1928  CD1 PHE A 235      53.669  -1.513  14.248  1.00157.35           C
ATOM   1929  CD2 PHE A 235      53.138  -3.785  14.764  1.00153.69           C
ATOM   1930  CE1 PHE A 235      53.191  -1.696  12.948  1.00158.76           C
ATOM   1931  CE2 PHE A 235      52.664  -3.969  13.462  1.00156.92           C
ATOM   1932  CZ  PHE A 235      52.694  -2.922  12.562  1.00156.66           C
ATOM   1933  N   THR A 236      52.311  -3.225  19.196  1.00139.99           N
ATOM   1934  CA  THR A 236      51.373  -4.163  19.823  1.00137.14           C
ATOM   1935  C   THR A 236      50.091  -3.460  20.279  1.00139.29           C
ATOM   1936  O   THR A 236      49.045  -4.107  20.363  1.00137.43           O
ATOM   1937  CB  THR A 236      52.027  -5.051  20.901  1.00141.73           C
ATOM   1938  CG2 THR A 236      53.338  -5.684  20.449  1.00140.91           C
ATOM   1939  OG1 THR A 236      52.195  -4.322  22.115  1.00140.46           O
ATOM   1940  N   ILE A 237      50.167  -2.136  20.562  1.00136.14           N
ATOM   1941  CA  ILE A 237      49.001  -1.324  20.921  1.00134.79           C
ATOM   1942  C   ILE A 237      48.245  -0.942  19.647  1.00138.10           C
ATOM   1943  O   ILE A 237      47.020  -0.828  19.681  1.00136.45           O
ATOM   1944  CB  ILE A 237      49.292  -0.093  21.833  1.00138.88           C
ATOM   1945  CG1 ILE A 237      50.259   0.922  21.194  1.00141.71           C
ATOM   1946  CG2 ILE A 237      49.755  -0.502  23.217  1.00139.45           C
ATOM   1947  CD1 ILE A 237      49.660   2.282  20.991  1.00150.94           C
ATOM   1948  N   TRP A 238      48.981  -0.761  18.524  1.00135.83           N
ATOM   1949  CA  TRP A 238      48.415  -0.433  17.216  1.00135.75           C
ATOM   1950  C   TRP A 238      47.875  -1.659  16.500  1.00136.19           C
ATOM   1951  O   TRP A 238      46.979  -1.522  15.670  1.00135.48           O
ATOM   1952  CB  TRP A 238      49.395   0.365  16.346  1.00137.41           C
ATOM   1953  CG  TRP A 238      49.193   1.842  16.484  1.00139.67           C
ATOM   1954  CD1 TRP A 238      49.763   2.659  17.411  1.00143.45           C
ATOM   1955  CD2 TRP A 238      48.261   2.654  15.751  1.00139.86           C
ATOM   1956  CE2 TRP A 238      48.367   3.971  16.255  1.00145.00           C
ATOM   1957  CE3 TRP A 238      47.367   2.407  14.693  1.00140.73           C
ATOM   1958  NE1 TRP A 238      49.294   3.945  17.265  1.00143.92           N
ATOM   1959  CZ2 TRP A 238      47.612   5.036  15.743  1.00145.08           C
ATOM   1960  CZ3 TRP A 238      46.625   3.463  14.182  1.00142.99           C
ATOM   1961  CH2 TRP A 238      46.744   4.757  14.711  1.00144.85           C
ATOM   1962  N   LEU A 239      48.382  -2.862  16.852  1.00130.64           N
ATOM   1963  CA  LEU A 239      47.899  -4.131  16.308  1.00128.64           C
ATOM   1964  C   LEU A 239      46.518  -4.430  16.885  1.00128.55           C
ATOM   1965  O   LEU A 239      45.684  -5.019  16.207  1.00127.38           O
ATOM   1966  CB  LEU A 239      48.867  -5.279  16.608  1.00129.20           C
ATOM   1967  CG  LEU A 239      48.768  -6.462  15.657  1.00133.88           C
ATOM   1968  CD1 LEU A 239      49.537  -6.202  14.369  1.00136.33           C
ATOM   1969  CD2 LEU A 239      49.267  -7.713  16.313  1.00136.09           C
ATOM   1970  N   GLY A 240      46.293  -3.995  18.122  1.00122.87           N
ATOM   1971  CA  GLY A 240      45.007  -4.091  18.795  1.00120.22           C
ATOM   1972  C   GLY A 240      44.035  -3.101  18.181  1.00122.37           C
ATOM   1973  O   GLY A 240      42.834  -3.370  18.114  1.00120.58           O
ATOM   1974  N   TYR A 241      44.561  -1.953  17.700  1.00119.89           N
ATOM   1975  CA  TYR A 241      43.790  -0.922  17.005  1.00120.08           C
ATOM   1976  C   TYR A 241      43.514  -1.391  15.563  1.00122.39           C
ATOM   1977  O   TYR A 241      42.625  -0.850  14.905  1.00121.83           O
ATOM   1978  CB  TYR A 241      44.527   0.447  17.006  1.00123.83           C
ATOM   1979  CG  TYR A 241      44.776   1.094  18.361  1.00126.44           C
ATOM   1980  CD1 TYR A 241      43.839   1.000  19.389  1.00127.29           C
ATOM   1981  CD2 TYR A 241      45.896   1.897  18.576  1.00129.03           C
ATOM   1982  CE1 TYR A 241      44.054   1.614  20.627  1.00128.47           C
ATOM   1983  CE2 TYR A 241      46.121   2.516  19.810  1.00130.15           C
ATOM   1984  CZ  TYR A 241      45.193   2.380  20.830  1.00135.54           C
ATOM   1985  OH  TYR A 241      45.406   2.991  22.041  1.00135.19           O
ATOM   1986  N   ILE A 242      44.285  -2.396  15.080  1.00118.38           N
ATOM   1987  CA  ILE A 242      44.131  -3.013  13.758  1.00118.26           C
ATOM   1988  C   ILE A 242      42.844  -3.869  13.730  1.00119.49           C
ATOM   1989  O   ILE A 242      42.158  -3.880  12.709  1.00119.45           O
ATOM   1990  CB  ILE A 242      45.441  -3.740  13.294  1.00122.64           C
ATOM   1991  CG1 ILE A 242      46.409  -2.742  12.610  1.00125.53           C
ATOM   1992  CG2 ILE A 242      45.185  -4.972  12.403  1.00122.80           C
ATOM   1993  CD1 ILE A 242      47.933  -3.126  12.637  1.00132.90           C
ATOM   1994  N   ASN A 243      42.486  -4.516  14.873  1.00113.36           N
ATOM   1995  CA  ASN A 243      41.261  -5.313  15.049  1.00110.79           C
ATOM   1996  C   ASN A 243      40.027  -4.435  14.834  1.00113.55           C
ATOM   1997  O   ASN A 243      39.023  -4.912  14.311  1.00112.55           O
ATOM   1998  CB  ASN A 243      41.210  -5.930  16.450  1.00109.73           C
ATOM   1999  CG  ASN A 243      39.999  -6.795  16.701  1.00130.87           C
ATOM   2000  ND2 ASN A 243      38.970  -6.213  17.297  1.00122.09           N
ATOM   2001  OD1 ASN A 243      39.962  -7.976  16.345  1.00125.01           O
ATOM   2002  N   SER A 244      40.108  -3.160  15.245  1.00110.34           N
ATOM   2003  CA  SER A 244      39.058  -2.157  15.097  1.00110.22           C
ATOM   2004  C   SER A 244      38.823  -1.813  13.618  1.00114.06           C
ATOM   2005  O   SER A 244      37.711  -1.446  13.234  1.00113.42           O
ATOM   2006  CB  SER A 244      39.426  -0.909  15.884  1.00115.34           C
ATOM   2007  OG  SER A 244      38.450   0.107  15.741  1.00126.08           O
ATOM   2008  N   THR A 245      39.878  -1.937  12.801  1.00111.08           N
ATOM   2009  CA  THR A 245      39.860  -1.695  11.359  1.00111.88           C
ATOM   2010  C   THR A 245      39.513  -3.009  10.633  1.00114.44           C
ATOM   2011  O   THR A 245      38.879  -2.979   9.575  1.00114.83           O
ATOM   2012  CB  THR A 245      41.235  -1.166  10.895  1.00118.60           C
ATOM   2013  CG2 THR A 245      41.174  -0.467   9.545  1.00117.95           C
ATOM   2014  OG1 THR A 245      41.793  -0.296  11.881  1.00116.99           O
ATOM   2015  N   LEU A 246      39.941  -4.156  11.209  1.00108.94           N
ATOM   2016  CA  LEU A 246      39.770  -5.500  10.657  1.00107.53           C
ATOM   2017  C   LEU A 246      38.366  -6.097  10.769  1.00109.05           C
ATOM   2018  O   LEU A 246      37.928  -6.736   9.816  1.00108.27           O
ATOM   2019  CB  LEU A 246      40.840  -6.462  11.209  1.00107.23           C
ATOM   2020  CG  LEU A 246      42.145  -6.679  10.393  1.00113.59           C
ATOM   2021  CD1 LEU A 246      42.007  -7.824   9.407  1.00113.83           C
ATOM   2022  CD2 LEU A 246      42.670  -5.399   9.720  1.00117.48           C
ATOM   2023  N   ASN A 247      37.665  -5.906  11.904  1.00104.51           N
ATOM   2024  CA  ASN A 247      36.305  -6.435  12.099  1.00103.02           C
ATOM   2025  C   ASN A 247      35.258  -5.980  11.060  1.00107.99           C
ATOM   2026  O   ASN A 247      34.567  -6.858  10.541  1.00106.70           O
ATOM   2027  CB  ASN A 247      35.806  -6.307  13.546  1.00101.39           C
ATOM   2028  CG  ASN A 247      36.367  -7.348  14.494  1.00115.56           C
ATOM   2029  ND2 ASN A 247      36.310  -7.051  15.779  1.00105.86           N
ATOM   2030  OD1 ASN A 247      36.845  -8.423  14.099  1.00107.50           O
ATOM   2031  N   PRO A 248      35.163  -4.677  10.657  1.00106.68           N
ATOM   2032  CA  PRO A 248      34.175  -4.310   9.613  1.00107.50           C
ATOM   2033  C   PRO A 248      34.397  -4.998   8.258  1.00112.20           C
ATOM   2034  O   PRO A 248      33.462  -5.112   7.463  1.00111.54           O
ATOM   2035  CB  PRO A 248      34.294  -2.783   9.519  1.00111.09           C
ATOM   2036  CG  PRO A 248      35.623  -2.454  10.104  1.00115.83           C
ATOM   2037  CD  PRO A 248      35.898  -3.487  11.144  1.00109.43           C
ATOM   2038  N   LEU A 249      35.630  -5.481   8.024  1.00110.17           N
ATOM   2039  CA  LEU A 249      36.068  -6.203   6.832  1.00111.32           C
ATOM   2040  C   LEU A 249      35.677  -7.693   6.933  1.00115.55           C
ATOM   2041  O   LEU A 249      35.486  -8.331   5.897  1.00115.86           O
ATOM   2042  CB  LEU A 249      37.596  -6.055   6.696  1.00112.62           C
ATOM   2043  CG  LEU A 249      38.225  -6.302   5.330  1.00119.06           C
ATOM   2044  CD1 LEU A 249      39.270  -5.247   5.023  1.00121.51           C
ATOM   2045  CD2 LEU A 249      38.855  -7.687   5.253  1.00120.73           C
ATOM   2046  N   ILE A 250      35.560  -8.240   8.168  1.00111.63           N
ATOM   2047  CA  ILE A 250      35.216  -9.651   8.425  1.00110.48           C
ATOM   2048  C   ILE A 250      33.768  -9.989   8.067  1.00115.84           C
ATOM   2049  O   ILE A 250      33.548 -10.982   7.374  1.00115.53           O
ATOM   2050  CB  ILE A 250      35.637 -10.131   9.857  1.00112.15           C
ATOM   2051  CG1 ILE A 250      37.171 -10.027  10.106  1.00113.54           C
ATOM   2052  CG2 ILE A 250      35.106 -11.525  10.219  1.00111.06           C
ATOM   2053  CD1 ILE A 250      38.163 -10.661   9.029  1.00121.96           C
ATOM   2054  N   TYR A 251      32.795  -9.165   8.522  1.00113.90           N
ATOM   2055  CA  TYR A 251      31.347  -9.352   8.299  1.00114.20           C
ATOM   2056  C   TYR A 251      30.903  -9.747   6.863  1.00120.76           C
ATOM   2057  O   TYR A 251      30.211 -10.760   6.748  1.00119.02           O
ATOM   2058  CB  TYR A 251      30.486  -8.205   8.881  1.00115.87           C
ATOM   2059  CG  TYR A 251      30.979  -7.581  10.174  1.00117.86           C
ATOM   2060  CD1 TYR A 251      31.300  -8.369  11.280  1.00118.67           C
ATOM   2061  CD2 TYR A 251      31.031  -6.199  10.328  1.00120.13           C
ATOM   2062  CE1 TYR A 251      31.745  -7.799  12.473  1.00119.91           C
ATOM   2063  CE2 TYR A 251      31.444  -5.615  11.527  1.00121.15           C
ATOM   2064  CZ  TYR A 251      31.809  -6.418  12.595  1.00128.15           C
ATOM   2065  OH  TYR A 251      32.232  -5.836  13.768  1.00129.82           O
ATOM   2066  N   PRO A 252      31.305  -9.048   5.761  1.00121.04           N
ATOM   2067  CA  PRO A 252      30.868  -9.494   4.421  1.00122.37           C
ATOM   2068  C   PRO A 252      31.473 -10.818   3.921  1.00126.90           C
ATOM   2069  O   PRO A 252      30.802 -11.529   3.169  1.00126.59           O
ATOM   2070  CB  PRO A 252      31.241  -8.318   3.514  1.00126.41           C
ATOM   2071  CG  PRO A 252      32.376  -7.658   4.199  1.00130.83           C
ATOM   2072  CD  PRO A 252      32.120  -7.815   5.670  1.00124.25           C
ATOM   2073  N   LEU A 253      32.725 -11.148   4.336  1.00123.76           N
ATOM   2074  CA  LEU A 253      33.446 -12.372   3.946  1.00123.79           C
ATOM   2075  C   LEU A 253      32.707 -13.647   4.358  1.00126.56           C
ATOM   2076  O   LEU A 253      32.768 -14.650   3.641  1.00126.53           O
ATOM   2077  CB  LEU A 253      34.866 -12.378   4.549  1.00124.21           C
ATOM   2078  CG  LEU A 253      35.911 -13.267   3.859  1.00130.28           C
ATOM   2079  CD1 LEU A 253      37.274 -12.616   3.894  1.00132.07           C
ATOM   2080  CD2 LEU A 253      35.987 -14.656   4.492  1.00131.63           C
ATOM   2081  N   CYS A 254      32.027 -13.606   5.520  1.00121.90           N
ATOM   2082  CA  CYS A 254      31.305 -14.743   6.089  1.00120.22           C
ATOM   2083  C   CYS A 254      29.795 -14.624   5.934  1.00122.63           C
ATOM   2084  O   CYS A 254      29.143 -15.623   5.635  1.00121.42           O
ATOM   2085  CB  CYS A 254      31.705 -14.959   7.544  1.00119.66           C
ATOM   2086  SG  CYS A 254      33.480 -14.771   7.870  1.00124.34           S
ATOM   2087  N   ASN A 255      29.238 -13.416   6.146  1.00119.21           N
ATOM   2088  CA  ASN A 255      27.800 -13.173   6.032  1.00118.92           C
ATOM   2089  C   ASN A 255      27.400 -12.737   4.616  1.00124.38           C
ATOM   2090  O   ASN A 255      28.008 -11.823   4.050  1.00125.28           O
ATOM   2091  CB  ASN A 255      27.321 -12.170   7.089  1.00118.70           C
ATOM   2092  CG  ASN A 255      25.828 -12.151   7.299  1.00134.84           C
ATOM   2093  ND2 ASN A 255      25.317 -13.101   8.069  1.00124.89           N
ATOM   2094  OD1 ASN A 255      25.118 -11.276   6.798  1.00128.38           O
ATOM   2095  N   GLU A 256      26.373 -13.412   4.056  1.00120.42           N
ATOM   2096  CA  GLU A 256      25.826 -13.189   2.712  1.00121.23           C
ATOM   2097  C   GLU A 256      25.044 -11.873   2.610  1.00124.85           C
ATOM   2098  O   GLU A 256      25.302 -11.091   1.694  1.00125.83           O
ATOM   2099  CB  GLU A 256      24.942 -14.381   2.295  1.00122.15           C
ATOM   2100  CG  GLU A 256      24.972 -14.696   0.806  1.00134.59           C
ATOM   2101  CD  GLU A 256      26.129 -15.561   0.334  1.00153.86           C
ATOM   2102  OE1 GLU A 256      26.296 -16.685   0.862  1.00142.94           O
ATOM   2103  OE2 GLU A 256      26.844 -15.127  -0.598  1.00150.31           O
ATOM   2104  N   ASN A 257      24.095 -11.635   3.547  1.00120.20           N
ATOM   2105  CA  ASN A 257      23.252 -10.434   3.619  1.00121.15           C
ATOM   2106  C   ASN A 257      24.068  -9.144   3.733  1.00126.79           C
ATOM   2107  O   ASN A 257      23.637  -8.109   3.224  1.00128.72           O
ATOM   2108  CB  ASN A 257      22.268 -10.533   4.782  1.00120.84           C
ATOM   2109  CG  ASN A 257      21.011 -11.285   4.447  1.00145.54           C
ATOM   2110  ND2 ASN A 257      19.967 -10.559   4.077  1.00139.49           N
ATOM   2111  OD1 ASN A 257      20.954 -12.515   4.530  1.00138.81           O
ATOM   2112  N   PHE A 258      25.236  -9.211   4.405  1.00122.12           N
ATOM   2113  CA  PHE A 258      26.164  -8.091   4.578  1.00122.47           C
ATOM   2114  C   PHE A 258      26.925  -7.831   3.278  1.00127.70           C
ATOM   2115  O   PHE A 258      27.058  -6.674   2.885  1.00128.72           O
ATOM   2116  CB  PHE A 258      27.158  -8.383   5.718  1.00122.76           C
ATOM   2117  CG  PHE A 258      26.834  -7.704   7.026  1.00123.60           C
ATOM   2118  CD1 PHE A 258      27.360  -6.454   7.328  1.00127.27           C
ATOM   2119  CD2 PHE A 258      26.020  -8.323   7.968  1.00124.43           C
ATOM   2120  CE1 PHE A 258      27.059  -5.827   8.538  1.00127.82           C
ATOM   2121  CE2 PHE A 258      25.724  -7.697   9.182  1.00126.94           C
ATOM   2122  CZ  PHE A 258      26.245  -6.451   9.457  1.00125.83           C
ATOM   2123  N   LYS A 259      27.409  -8.911   2.615  1.00124.28           N
ATOM   2124  CA  LYS A 259      28.178  -8.900   1.362  1.00126.06           C
ATOM   2125  C   LYS A 259      27.479  -8.136   0.221  1.00133.62           C
ATOM   2126  O   LYS A 259      28.150  -7.427  -0.534  1.00135.21           O
ATOM   2127  CB  LYS A 259      28.509 -10.344   0.936  1.00127.09           C
ATOM   2128  CG  LYS A 259      29.591 -10.467  -0.137  1.00134.88           C
ATOM   2129  CD  LYS A 259      29.499 -11.790  -0.893  1.00140.29           C
ATOM   2130  CE  LYS A 259      28.499 -11.745  -2.028  1.00148.60           C
ATOM   2131  NZ  LYS A 259      28.194 -13.099  -2.554  1.00153.50           N
ATOM   2132  N   LYS A 260      26.140  -8.279   0.111  1.00130.87           N
ATOM   2133  CA  LYS A 260      25.299  -7.633  -0.906  1.00133.16           C
ATOM   2134  C   LYS A 260      24.957  -6.183  -0.529  1.00140.27           C
ATOM   2135  O   LYS A 260      24.952  -5.321  -1.407  1.00142.16           O
ATOM   2136  CB  LYS A 260      24.018  -8.455  -1.147  1.00134.21           C
ATOM   2137  CG  LYS A 260      23.357  -8.218  -2.496  1.00139.50           C
ATOM   2138  CD  LYS A 260      22.104  -9.058  -2.631  1.00143.78           C
ATOM   2139  CE  LYS A 260      21.427  -8.859  -3.962  1.00153.24           C
ATOM   2140  NZ  LYS A 260      20.127  -9.575  -4.024  1.00160.32           N
ATOM   2141  N   THR A 261      24.668  -5.926   0.771  1.00137.20           N
ATOM   2142  CA  THR A 261      24.336  -4.598   1.314  1.00138.99           C
ATOM   2143  C   THR A 261      25.563  -3.664   1.235  1.00145.75           C
ATOM   2144  O   THR A 261      25.403  -2.466   0.987  1.00147.47           O
ATOM   2145  CB  THR A 261      23.715  -4.716   2.730  1.00146.07           C
ATOM   2146  CG2 THR A 261      23.159  -3.389   3.253  1.00146.31           C
ATOM   2147  OG1 THR A 261      22.662  -5.684   2.712  1.00144.62           O
ATOM   2148  N   PHE A 262      26.778  -4.225   1.416  1.00142.53           N
ATOM   2149  CA  PHE A 262      28.050  -3.500   1.326  1.00144.22           C
ATOM   2150  C   PHE A 262      28.389  -3.183  -0.134  1.00152.09           C
ATOM   2151  O   PHE A 262      28.939  -2.117  -0.409  1.00153.95           O
ATOM   2152  CB  PHE A 262      29.187  -4.304   1.988  1.00144.24           C
ATOM   2153  CG  PHE A 262      29.408  -4.095   3.474  1.00144.14           C
ATOM   2154  CD1 PHE A 262      28.366  -3.686   4.304  1.00146.61           C
ATOM   2155  CD2 PHE A 262      30.647  -4.352   4.051  1.00145.46           C
ATOM   2156  CE1 PHE A 262      28.571  -3.500   5.674  1.00146.15           C
ATOM   2157  CE2 PHE A 262      30.849  -4.175   5.424  1.00146.84           C
ATOM   2158  CZ  PHE A 262      29.807  -3.751   6.223  1.00144.37           C
ATOM   2159  N   LYS A 263      28.050  -4.103  -1.066  1.00149.48           N
ATOM   2160  CA  LYS A 263      28.265  -3.937  -2.507  1.00152.33           C
ATOM   2161  C   LYS A 263      27.283  -2.907  -3.089  1.00159.38           C
ATOM   2162  O   LYS A 263      27.699  -2.039  -3.859  1.00161.76           O
ATOM   2163  CB  LYS A 263      28.126  -5.283  -3.244  1.00154.06           C
ATOM   2164  CG  LYS A 263      29.398  -6.120  -3.290  1.00166.72           C
ATOM   2165  CD  LYS A 263      29.150  -7.433  -4.028  1.00175.76           C
ATOM   2166  CE  LYS A 263      30.371  -8.312  -4.098  1.00183.10           C
ATOM   2167  NZ  LYS A 263      30.129  -9.520  -4.931  1.00188.32           N
ATOM   2168  N   ARG A 264      25.986  -3.002  -2.708  1.00155.58           N
ATOM   2169  CA  ARG A 264      24.917  -2.115  -3.177  1.00157.91           C
ATOM   2170  C   ARG A 264      25.063  -0.662  -2.724  1.00163.40           C
ATOM   2171  O   ARG A 264      24.680   0.237  -3.475  1.00165.55           O
ATOM   2172  CB  ARG A 264      23.524  -2.679  -2.842  1.00157.26           C
ATOM   2173  N   ILE A 265      25.626  -0.433  -1.516  1.00158.93           N
ATOM   2174  CA  ILE A 265      25.860   0.904  -0.950  1.00160.57           C
ATOM   2175  C   ILE A 265      27.094   1.606  -1.563  1.00167.73           C
ATOM   2176  O   ILE A 265      27.126   2.841  -1.613  1.00169.88           O
ATOM   2177  CB  ILE A 265      25.845   0.908   0.608  1.00161.12           C
ATOM   2178  CG1 ILE A 265      25.410   2.274   1.169  1.00163.16           C
ATOM   2179  CG2 ILE A 265      27.169   0.431   1.223  1.00159.90           C
ATOM   2180  CD1 ILE A 265      24.234   2.213   2.105  1.00168.84           C
ATOM   2181  N   LEU A 266      28.098   0.816  -2.021  1.00164.26           N
ATOM   2182  CA  LEU A 266      29.319   1.331  -2.652  1.00166.49           C
ATOM   2183  C   LEU A 266      29.025   1.850  -4.063  1.00173.31           C
ATOM   2184  O   LEU A 266      29.540   2.904  -4.451  1.00175.70           O
ATOM   2185  CB  LEU A 266      30.429   0.262  -2.686  1.00165.16           C
ATOM   2186  CG  LEU A 266      31.269   0.089  -1.411  1.00167.55           C
ATOM   2187  CD1 LEU A 266      32.033  -1.221  -1.441  1.00165.94           C
ATOM   2188  CD2 LEU A 266      32.240   1.256  -1.207  1.00172.33           C
ATOM   2189  N   HIS A 267      28.156   1.132  -4.806  1.00169.19           N
ATOM   2190  CA  HIS A 267      27.733   1.497  -6.159  1.00172.17           C
ATOM   2191  C   HIS A 267      26.428   2.321  -6.121  1.00175.98           C
ATOM   2192  O   HIS A 267      25.702   2.416  -7.117  1.00177.90           O
ATOM   2193  CB  HIS A 267      27.649   0.243  -7.049  1.00172.59           C
ATOM   2194  CG  HIS A 267      28.925  -0.539  -7.047  1.00174.92           C
ATOM   2195  CD2 HIS A 267      30.078  -0.314  -7.719  1.00179.11           C
ATOM   2196  ND1 HIS A 267      29.104  -1.622  -6.208  1.00172.95           N
ATOM   2197  CE1 HIS A 267      30.339  -2.043  -6.421  1.00172.61           C
ATOM   2198  NE2 HIS A 267      30.964  -1.286  -7.322  1.00176.65           N
TER    2199      HIS A 267 
HETATM 2200  C1  LG1 X   1      46.663   0.812  25.637  0.50 73.17           C
HETATM 2201  N1  LG1 X   1      45.382   0.151  25.338  0.50134.26           N
HETATM 2202  O1  LG1 X   1      41.986  -4.374  30.082  0.50 60.56           O
HETATM 2203  C2  LG1 X   1      45.334  -0.186  23.907  0.50132.98           C
HETATM 2204  C3  LG1 X   1      45.256  -1.072  26.149  0.50101.39           C
HETATM 2205  C4  LG1 X   1      44.079  -0.958  27.113  0.50 63.13           C
HETATM 2206  C5  LG1 X   1      43.107  -2.077  26.823  0.50 97.28           C
HETATM 2207  C6  LG1 X   1      43.020  -3.234  27.510  0.50159.20           C
HETATM 2208  C7  LG1 X   1      42.001  -4.237  27.069  0.50151.60           C
HETATM 2209  C8  LG1 X   1      42.092  -4.856  25.821  0.50133.41           C
HETATM 2210  C9  LG1 X   1      41.135  -5.801  25.449  0.50144.02           C
HETATM 2211  C10 LG1 X   1      40.097  -6.121  26.326  0.50124.82           C
HETATM 2212  C11 LG1 X   1      40.008  -5.494  27.570  0.50 95.05           C
HETATM 2213  C12 LG1 X   1      40.968  -4.549  27.933  0.50118.35           C
HETATM 2214  C13 LG1 X   1      40.927  -3.861  29.276  0.50 79.50           C
HETATM 2215  C14 LG1 X   1      43.328  -4.150  29.870  0.50105.70           C
HETATM 2216  C15 LG1 X   1      43.874  -3.595  28.700  0.50154.58           C
HETATM 2217  C16 LG1 X   1      44.174  -4.515  30.922  0.50 61.44           C
HETATM 2218  C17 LG1 X   1      45.554  -4.351  30.821  0.50 50.85           C
HETATM 2219  C18 LG1 X   1      46.095  -3.818  29.655  0.50146.65           C
HETATM 2220  C19 LG1 X   1      45.261  -3.464  28.595  0.50111.98           C
CONECT 2200 2201
CONECT 2201 2200 2203 2204
CONECT 2202 2214 2215
CONECT 2203 2201
CONECT 2204 2201 2205
CONECT 2205 2204 2206
CONECT 2206 2205 2207
CONECT 2207 2206 2208 2216
CONECT 2208 2207 2209 2213
CONECT 2209 2208 2210
CONECT 2210 2209 2211
CONECT 2211 2210 2212
CONECT 2212 2211 2213
CONECT 2213 2208 2212 2214
CONECT 2214 2202 2213
CONECT 2215 2202 2216 2217
CONECT 2216 2207 2215 2220
CONECT 2217 2215 2218
CONECT 2218 2217 2219
CONECT 2219 2218 2220
CONECT 2220 2216 2219
END
