# Supplementary material for: Assessment and Challenges of Ligand Docking into Comparative Models of G-Protein Coupled Receptors
Source: PLoS One. 2013 Jul 2;8(7):e67302. doi: 10.1371/journal.pone.0067302 (PMC3699586; doi:10.1371/journal.pone.0067302)
Supplement: File S2 — Files for protocol capture. The input files necessary to carry out the steps outlined in the protocol capture in File S1 as well as the output files relating to the results found in the manuscript are provided in this attachment. (ZIP) [file pone.0067302.s015.zip › FileS2_GPCR_model_dock/rosetta_inputs/3uonA_clean.pdb]

ATOM      1  N   THR A   1      -4.444  26.688   6.909  1.00117.69           N  
ATOM      2  CA  THR A   1      -5.611  26.995   6.086  1.00116.97           C  
ATOM      3  C   THR A   1      -6.854  27.238   6.944  1.00116.16           C  
ATOM      4  O   THR A   1      -7.007  28.309   7.533  1.00119.70           O  
ATOM      5  CB  THR A   1      -5.888  25.877   5.061  1.00115.68           C  
ATOM      6  CG2 THR A   1      -4.718  25.739   4.096  1.00103.76           C  
ATOM      7  OG1 THR A   1      -6.086  24.633   5.744  1.00119.28           O  
ATOM      8  N   PHE A   2      -7.737  26.245   7.012  1.00109.27           N  
ATOM      9  CA  PHE A   2      -8.946  26.345   7.826  1.00110.11           C  
ATOM     10  C   PHE A   2      -8.694  25.760   9.214  1.00115.15           C  
ATOM     11  O   PHE A   2      -9.462  25.987  10.152  1.00104.73           O  
ATOM     12  CB  PHE A   2     -10.107  25.606   7.153  1.00 95.25           C  
ATOM     13  CG  PHE A   2     -10.008  24.109   7.243  1.00109.27           C  
ATOM     14  CD1 PHE A   2     -10.698  23.415   8.224  1.00112.24           C  
ATOM     15  CD2 PHE A   2      -9.218  23.395   6.354  1.00112.08           C  
ATOM     16  CE1 PHE A   2     -10.608  22.038   8.315  1.00108.70           C  
ATOM     17  CE2 PHE A   2      -9.126  22.014   6.441  1.00112.78           C  
ATOM     18  CZ  PHE A   2      -9.822  21.337   7.424  1.00107.31           C  
ATOM     19  N   GLU A   3      -7.606  25.005   9.327  1.00110.34           N  
ATOM     20  CA  GLU A   3      -7.257  24.289  10.549  1.00 99.90           C  
ATOM     21  C   GLU A   3      -6.413  25.139  11.495  1.00 96.72           C  
ATOM     22  O   GLU A   3      -5.853  24.628  12.465  1.00 87.34           O  
ATOM     23  CB  GLU A   3      -6.485  23.023  10.181  1.00105.28           C  
ATOM     24  CG  GLU A   3      -5.278  23.299   9.291  1.00109.92           C  
ATOM     25  CD  GLU A   3      -4.615  22.037   8.769  1.00119.65           C  
ATOM     26  OE1 GLU A   3      -5.042  20.929   9.155  1.00121.77           O  
ATOM     27  OE2 GLU A   3      -3.663  22.157   7.967  1.00118.02           O1-
ATOM     28  N   VAL A   4      -6.324  26.433  11.206  1.00101.23           N  
ATOM     29  CA  VAL A   4      -5.476  27.344  11.975  1.00 83.17           C  
ATOM     30  C   VAL A   4      -5.658  27.221  13.488  1.00 73.54           C  
ATOM     31  O   VAL A   4      -4.680  27.093  14.225  1.00 74.11           O  
ATOM     32  CB  VAL A   4      -5.690  28.816  11.555  1.00 78.55           C  
ATOM     33  CG1 VAL A   4      -5.003  29.755  12.535  1.00 62.87           C  
ATOM     34  CG2 VAL A   4      -5.183  29.043  10.137  1.00 82.14           C  
ATOM     35  N   VAL A   5      -6.908  27.256  13.940  1.00 81.04           N  
ATOM     36  CA  VAL A   5      -7.212  27.230  15.371  1.00 75.91           C  
ATOM     37  C   VAL A   5      -6.485  26.106  16.114  1.00 67.17           C  
ATOM     38  O   VAL A   5      -6.076  26.277  17.259  1.00 65.56           O  
ATOM     39  CB  VAL A   5      -8.731  27.119  15.636  1.00 76.09           C  
ATOM     40  CG1 VAL A   5      -9.280  25.805  15.093  1.00 71.26           C  
ATOM     41  CG2 VAL A   5      -9.020  27.251  17.122  1.00 74.11           C  
ATOM     42  N   PHE A   6      -6.319  24.964  15.453  1.00 63.80           N  
ATOM     43  CA  PHE A   6      -5.622  23.830  16.053  1.00 63.02           C  
ATOM     44  C   PHE A   6      -4.162  24.173  16.330  1.00 65.41           C  
ATOM     45  O   PHE A   6      -3.681  24.017  17.453  1.00 62.62           O  
ATOM     46  CB  PHE A   6      -5.710  22.599  15.147  1.00 60.67           C  
ATOM     47  CG  PHE A   6      -4.999  21.392  15.693  1.00 67.84           C  
ATOM     48  CD1 PHE A   6      -5.629  20.552  16.600  1.00 68.02           C  
ATOM     49  CD2 PHE A   6      -3.705  21.097  15.303  1.00 65.56           C  
ATOM     50  CE1 PHE A   6      -4.980  19.440  17.104  1.00 64.08           C  
ATOM     51  CE2 PHE A   6      -3.048  19.987  15.804  1.00 66.70           C  
ATOM     52  CZ  PHE A   6      -3.687  19.157  16.705  1.00 70.68           C  
ATOM     53  N   ILE A   7      -3.464  24.639  15.299  1.00 68.99           N  
ATOM     54  CA  ILE A   7      -2.063  25.019  15.431  1.00 59.30           C  
ATOM     55  C   ILE A   7      -1.880  26.043  16.546  1.00 51.77           C  
ATOM     56  O   ILE A   7      -1.002  25.899  17.397  1.00 51.14           O  
ATOM     57  CB  ILE A   7      -1.505  25.606  14.117  1.00 65.83           C  
ATOM     58  CG1 ILE A   7      -1.567  24.566  12.994  1.00 67.63           C  
ATOM     59  CG2 ILE A   7      -0.077  26.089  14.312  1.00 64.88           C  
ATOM     60  CD1 ILE A   7      -0.937  25.032  11.696  1.00 44.70           C  
ATOM     61  N   VAL A   8      -2.719  27.074  16.537  1.00 56.51           N  
ATOM     62  CA  VAL A   8      -2.634  28.145  17.524  1.00 58.50           C  
ATOM     63  C   VAL A   8      -2.801  27.617  18.945  1.00 61.65           C  
ATOM     64  O   VAL A   8      -2.093  28.039  19.860  1.00 65.94           O  
ATOM     65  CB  VAL A   8      -3.685  29.235  17.258  1.00 54.10           C  
ATOM     66  CG1 VAL A   8      -3.672  30.269  18.374  1.00 51.57           C  
ATOM     67  CG2 VAL A   8      -3.434  29.890  15.908  1.00 43.31           C  
ATOM     68  N   LEU A   9      -3.739  26.692  19.124  1.00 61.71           N  
ATOM     69  CA  LEU A   9      -3.967  26.082  20.430  1.00 63.75           C  
ATOM     70  C   LEU A   9      -2.749  25.278  20.880  1.00 64.34           C  
ATOM     71  O   LEU A   9      -2.278  25.431  22.010  1.00 69.67           O  
ATOM     72  CB  LEU A   9      -5.208  25.187  20.395  1.00 75.72           C  
ATOM     73  CG  LEU A   9      -6.558  25.893  20.253  1.00 73.66           C  
ATOM     74  CD1 LEU A   9      -7.675  24.887  20.011  1.00 71.53           C  
ATOM     75  CD2 LEU A   9      -6.846  26.746  21.480  1.00 72.73           C  
ATOM     76  N   VAL A  10      -2.245  24.427  19.992  1.00 58.82           N  
ATOM     77  CA  VAL A  10      -1.079  23.605  20.296  1.00 54.52           C  
ATOM     78  C   VAL A  10       0.135  24.459  20.655  1.00 57.50           C  
ATOM     79  O   VAL A  10       0.687  24.341  21.752  1.00 58.92           O  
ATOM     80  CB  VAL A  10      -0.716  22.677  19.123  1.00 48.01           C  
ATOM     81  CG1 VAL A  10       0.606  21.973  19.388  1.00 48.37           C  
ATOM     82  CG2 VAL A  10      -1.831  21.668  18.881  1.00 47.59           C  
ATOM     83  N   ALA A  11       0.546  25.315  19.725  1.00 52.50           N  
ATOM     84  CA  ALA A  11       1.695  26.184  19.940  1.00 54.26           C  
ATOM     85  C   ALA A  11       1.477  27.103  21.139  1.00 59.66           C  
ATOM     86  O   ALA A  11       2.403  27.368  21.902  1.00 59.53           O  
ATOM     87  CB  ALA A  11       1.992  26.998  18.688  1.00 50.68           C  
ATOM     88  N   GLY A  12       0.246  27.578  21.299  1.00 59.58           N  
ATOM     89  CA  GLY A  12      -0.109  28.421  22.427  1.00 56.38           C  
ATOM     90  C   GLY A  12       0.054  27.688  23.745  1.00 59.73           C  
ATOM     91  O   GLY A  12       0.645  28.213  24.690  1.00 57.02           O  
ATOM     92  N   SER A  13      -0.470  26.468  23.806  1.00 57.02           N  
ATOM     93  CA  SER A  13      -0.358  25.643  25.006  1.00 61.52           C  
ATOM     94  C   SER A  13       1.104  25.369  25.326  1.00 56.18           C  
ATOM     95  O   SER A  13       1.555  25.562  26.457  1.00 55.24           O  
ATOM     96  CB  SER A  13      -1.104  24.319  24.816  1.00 61.41           C  
ATOM     97  OG  SER A  13      -2.469  24.542  24.513  1.00 65.75           O  
ATOM     98  N   LEU A  14       1.839  24.917  24.315  1.00 52.58           N  
ATOM     99  CA  LEU A  14       3.255  24.619  24.466  1.00 52.15           C  
ATOM    100  C   LEU A  14       4.017  25.817  25.023  1.00 53.23           C  
ATOM    101  O   LEU A  14       4.840  25.675  25.926  1.00 50.85           O  
ATOM    102  CB  LEU A  14       3.851  24.190  23.125  1.00 47.70           C  
ATOM    103  CG  LEU A  14       5.334  23.825  23.128  1.00 47.77           C  
ATOM    104  CD1 LEU A  14       5.581  22.602  23.993  1.00 42.25           C  
ATOM    105  CD2 LEU A  14       5.827  23.589  21.711  1.00 54.82           C  
ATOM    106  N   SER A  15       3.742  26.997  24.478  1.00 52.77           N  
ATOM    107  CA  SER A  15       4.396  28.214  24.941  1.00 51.83           C  
ATOM    108  C   SER A  15       3.989  28.524  26.374  1.00 48.18           C  
ATOM    109  O   SER A  15       4.783  29.042  27.155  1.00 46.91           O  
ATOM    110  CB  SER A  15       4.055  29.394  24.027  1.00 45.98           C  
ATOM    111  OG  SER A  15       4.688  30.582  24.471  1.00 48.73           O  
ATOM    112  N   LEU A  16       2.745  28.205  26.711  1.00 47.56           N  
ATOM    113  CA  LEU A  16       2.233  28.431  28.057  1.00 50.27           C  
ATOM    114  C   LEU A  16       2.936  27.525  29.064  1.00 55.05           C  
ATOM    115  O   LEU A  16       3.373  27.973  30.125  1.00 54.05           O  
ATOM    116  CB  LEU A  16       0.722  28.193  28.102  1.00 54.49           C  
ATOM    117  CG  LEU A  16       0.026  28.572  29.409  1.00 59.05           C  
ATOM    118  CD1 LEU A  16       0.147  30.071  29.659  1.00 46.99           C  
ATOM    119  CD2 LEU A  16      -1.432  28.138  29.385  1.00 47.97           C  
ATOM    120  N   VAL A  17       3.038  26.244  28.725  1.00 51.95           N  
ATOM    121  CA  VAL A  17       3.726  25.282  29.579  1.00 48.27           C  
ATOM    122  C   VAL A  17       5.163  25.724  29.831  1.00 48.98           C  
ATOM    123  O   VAL A  17       5.669  25.626  30.947  1.00 59.40           O  
ATOM    124  CB  VAL A  17       3.735  23.874  28.955  1.00 49.87           C  
ATOM    125  CG1 VAL A  17       4.602  22.930  29.780  1.00 53.12           C  
ATOM    126  CG2 VAL A  17       2.316  23.338  28.831  1.00 42.62           C  
ATOM    127  N   THR A  18       5.813  26.215  28.783  1.00 45.37           N  
ATOM    128  CA  THR A  18       7.197  26.658  28.876  1.00 43.66           C  
ATOM    129  C   THR A  18       7.358  27.839  29.827  1.00 49.10           C  
ATOM    130  O   THR A  18       8.222  27.823  30.704  1.00 56.61           O  
ATOM    131  CB  THR A  18       7.760  27.044  27.495  1.00 45.80           C  
ATOM    132  CG2 THR A  18       9.211  27.485  27.617  1.00 45.15           C  
ATOM    133  OG1 THR A  18       7.678  25.919  26.612  1.00 44.07           O  
ATOM    134  N   ILE A  19       6.522  28.860  29.657  1.00 46.51           N  
ATOM    135  CA  ILE A  19       6.642  30.073  30.463  1.00 52.56           C  
ATOM    136  C   ILE A  19       6.297  29.845  31.933  1.00 55.35           C  
ATOM    137  O   ILE A  19       7.028  30.286  32.820  1.00 56.85           O  
ATOM    138  CB  ILE A  19       5.806  31.240  29.896  1.00 47.22           C  
ATOM    139  CG1 ILE A  19       4.366  30.797  29.655  1.00 58.05           C  
ATOM    140  CG2 ILE A  19       6.419  31.751  28.603  1.00 57.90           C  
ATOM    141  CD1 ILE A  19       3.540  31.809  28.877  1.00 57.20           C  
ATOM    142  N   ILE A  20       5.194  29.150  32.194  1.00 53.11           N  
ATOM    143  CA  ILE A  20       4.796  28.870  33.569  1.00 57.42           C  
ATOM    144  C   ILE A  20       5.745  27.868  34.221  1.00 51.24           C  
ATOM    145  O   ILE A  20       5.867  27.822  35.442  1.00 56.82           O  
ATOM    146  CB  ILE A  20       3.340  28.352  33.665  1.00 61.76           C  
ATOM    147  CG1 ILE A  20       3.256  26.872  33.281  1.00 63.37           C  
ATOM    148  CG2 ILE A  20       2.405  29.206  32.813  1.00 51.25           C  
ATOM    149  CD1 ILE A  20       3.371  25.920  34.459  1.00 48.78           C  
ATOM    150  N   GLY A  21       6.416  27.068  33.397  1.00 47.27           N  
ATOM    151  CA  GLY A  21       7.344  26.068  33.890  1.00 44.28           C  
ATOM    152  C   GLY A  21       8.635  26.670  34.411  1.00 53.23           C  
ATOM    153  O   GLY A  21       9.096  26.332  35.499  1.00 55.23           O  
ATOM    154  N   ASN A  22       9.219  27.568  33.623  1.00 51.22           N  
ATOM    155  CA  ASN A  22      10.465  28.227  33.997  1.00 41.02           C  
ATOM    156  C   ASN A  22      10.272  29.274  35.085  1.00 40.24           C  
ATOM    157  O   ASN A  22      11.090  29.392  35.995  1.00 49.05           O  
ATOM    158  CB  ASN A  22      11.129  28.863  32.775  1.00 45.62           C  
ATOM    159  CG  ASN A  22      11.737  27.836  31.845  1.00 52.30           C  
ATOM    160  ND2 ASN A  22      10.990  27.453  30.815  1.00 49.27           N  
ATOM    161  OD1 ASN A  22      12.868  27.393  32.049  1.00 54.99           O  
ATOM    162  N   ILE A  23       9.190  30.038  34.982  1.00 49.42           N  
ATOM    163  CA  ILE A  23       8.838  30.982  36.033  1.00 57.18           C  
ATOM    164  C   ILE A  23       8.641  30.222  37.342  1.00 55.45           C  
ATOM    165  O   ILE A  23       8.956  30.724  38.420  1.00 51.37           O  
ATOM    166  CB  ILE A  23       7.550  31.764  35.691  1.00 57.82           C  
ATOM    167  CG1 ILE A  23       7.810  32.748  34.549  1.00 55.24           C  
ATOM    168  CG2 ILE A  23       7.044  32.517  36.908  1.00 59.71           C  
ATOM    169  CD1 ILE A  23       6.628  33.645  34.236  1.00 53.41           C  
ATOM    170  N   LEU A  24       8.130  29.001  37.232  1.00 54.08           N  
ATOM    171  CA  LEU A  24       7.921  28.145  38.393  1.00 49.80           C  
ATOM    172  C   LEU A  24       9.259  27.742  39.005  1.00 49.11           C  
ATOM    173  O   LEU A  24       9.386  27.625  40.223  1.00 55.61           O  
ATOM    174  CB  LEU A  24       7.120  26.902  38.003  1.00 53.18           C  
ATOM    175  CG  LEU A  24       6.025  26.457  38.974  1.00 58.58           C  
ATOM    176  CD1 LEU A  24       5.083  27.612  39.286  1.00 53.43           C  
ATOM    177  CD2 LEU A  24       5.259  25.270  38.410  1.00 49.47           C  
ATOM    178  N   VAL A  25      10.254  27.537  38.148  1.00 48.79           N  
ATOM    179  CA  VAL A  25      11.602  27.195  38.594  1.00 49.08           C  
ATOM    180  C   VAL A  25      12.276  28.391  39.256  1.00 52.32           C  
ATOM    181  O   VAL A  25      12.773  28.291  40.379  1.00 53.11           O  
ATOM    182  CB  VAL A  25      12.483  26.710  37.425  1.00 45.66           C  
ATOM    183  CG1 VAL A  25      13.924  26.543  37.883  1.00 40.31           C  
ATOM    184  CG2 VAL A  25      11.938  25.409  36.852  1.00 51.20           C  
ATOM    185  N   MET A  26      12.288  29.518  38.553  1.00 46.70           N  
ATOM    186  CA  MET A  26      12.870  30.749  39.078  1.00 53.97           C  
ATOM    187  C   MET A  26      12.280  31.090  40.445  1.00 56.66           C  
ATOM    188  O   MET A  26      13.003  31.444  41.374  1.00 52.15           O  
ATOM    189  CB  MET A  26      12.667  31.907  38.093  1.00 40.32           C  
ATOM    190  CG  MET A  26      13.469  31.771  36.800  1.00 49.48           C  
ATOM    191  SD  MET A  26      12.924  32.838  35.445  1.00 51.35           S  
ATOM    192  CE  MET A  26      13.304  34.460  36.101  1.00 62.89           C  
ATOM    193  N   VAL A  27      10.962  30.971  40.563  1.00 53.42           N  
ATOM    194  CA  VAL A  27      10.287  31.219  41.829  1.00 53.17           C  
ATOM    195  C   VAL A  27      10.657  30.167  42.868  1.00 59.12           C  
ATOM    196  O   VAL A  27      10.978  30.501  44.010  1.00 64.15           O  
ATOM    197  CB  VAL A  27       8.756  31.251  41.660  1.00 48.61           C  
ATOM    198  CG1 VAL A  27       8.072  31.199  43.020  1.00 50.04           C  
ATOM    199  CG2 VAL A  27       8.336  32.489  40.892  1.00 51.50           C  
ATOM    200  N   SER A  28      10.617  28.899  42.466  1.00 50.22           N  
ATOM    201  CA  SER A  28      10.964  27.799  43.363  1.00 53.25           C  
ATOM    202  C   SER A  28      12.326  27.997  44.027  1.00 58.56           C  
ATOM    203  O   SER A  28      12.512  27.654  45.196  1.00 51.01           O  
ATOM    204  CB  SER A  28      10.934  26.462  42.618  1.00 52.13           C  
ATOM    205  OG  SER A  28       9.604  26.028  42.398  1.00 58.85           O  
ATOM    206  N   ILE A  29      13.272  28.548  43.275  1.00 63.92           N  
ATOM    207  CA  ILE A  29      14.617  28.792  43.787  1.00 57.30           C  
ATOM    208  C   ILE A  29      14.661  30.021  44.689  1.00 61.34           C  
ATOM    209  O   ILE A  29      15.291  30.008  45.747  1.00 61.87           O  
ATOM    210  CB  ILE A  29      15.629  28.968  42.638  1.00 53.88           C  
ATOM    211  CG1 ILE A  29      15.895  27.626  41.954  1.00 53.77           C  
ATOM    212  CG2 ILE A  29      16.925  29.564  43.157  1.00 51.22           C  
ATOM    213  CD1 ILE A  29      16.902  27.700  40.831  1.00 47.71           C  
ATOM    214  N   LYS A  30      13.977  31.077  44.263  1.00 62.15           N  
ATOM    215  CA  LYS A  30      13.937  32.334  45.001  1.00 64.85           C  
ATOM    216  C   LYS A  30      13.254  32.173  46.359  1.00 62.47           C  
ATOM    217  O   LYS A  30      13.681  32.764  47.353  1.00 47.99           O  
ATOM    218  CB  LYS A  30      13.200  33.395  44.177  1.00 58.61           C  
ATOM    219  CG  LYS A  30      13.896  34.748  44.101  1.00 48.36           C  
ATOM    220  CD  LYS A  30      15.158  34.670  43.255  1.00 51.99           C  
ATOM    221  CE  LYS A  30      15.706  36.055  42.936  1.00 64.49           C  
ATOM    222  NZ  LYS A  30      16.079  36.822  44.157  1.00 70.18           N1+
ATOM    223  N   VAL A  31      12.199  31.362  46.398  1.00 61.97           N  
ATOM    224  CA  VAL A  31      11.355  31.266  47.589  1.00 68.07           C  
ATOM    225  C   VAL A  31      11.738  30.127  48.540  1.00 63.60           C  
ATOM    226  O   VAL A  31      11.266  30.076  49.678  1.00 65.74           O  
ATOM    227  CB  VAL A  31       9.859  31.131  47.214  1.00 69.17           C  
ATOM    228  CG1 VAL A  31       9.574  29.754  46.632  1.00 63.29           C  
ATOM    229  CG2 VAL A  31       8.978  31.393  48.423  1.00 75.43           C  
ATOM    230  N   ASN A  32      12.591  29.218  48.080  1.00 64.00           N  
ATOM    231  CA  ASN A  32      13.009  28.096  48.914  1.00 59.71           C  
ATOM    232  C   ASN A  32      14.510  28.097  49.189  1.00 62.24           C  
ATOM    233  O   ASN A  32      15.317  27.893  48.282  1.00 63.25           O  
ATOM    234  CB  ASN A  32      12.586  26.766  48.284  1.00 55.29           C  
ATOM    235  CG  ASN A  32      12.892  25.577  49.172  1.00 58.52           C  
ATOM    236  ND2 ASN A  32      12.731  24.376  48.628  1.00 55.04           N  
ATOM    237  OD1 ASN A  32      13.264  25.734  50.337  1.00 62.92           O  
ATOM    238  N   ARG A  33      14.875  28.326  50.448  1.00 70.63           N  
ATOM    239  CA  ARG A  33      16.279  28.384  50.841  1.00 63.59           C  
ATOM    240  C   ARG A  33      17.019  27.084  50.524  1.00 56.34           C  
ATOM    241  O   ARG A  33      18.204  27.104  50.188  1.00 55.21           O  
ATOM    242  CB  ARG A  33      16.410  28.721  52.330  1.00 68.16           C  
ATOM    243  CG  ARG A  33      17.843  28.956  52.796  1.00 78.51           C  
ATOM    244  CD  ARG A  33      17.913  29.273  54.284  1.00 81.66           C  
ATOM    245  NE  ARG A  33      17.448  28.163  55.111  1.00 85.38           N  
ATOM    246  CZ  ARG A  33      16.231  28.078  55.639  1.00 90.85           C  
ATOM    247  NH1 ARG A  33      15.347  29.047  55.433  1.00 90.53           N1+
ATOM    248  NH2 ARG A  33      15.899  27.029  56.377  1.00 92.18           N  
ATOM    249  N   HIS A  34      16.315  25.960  50.627  1.00 53.26           N  
ATOM    250  CA  HIS A  34      16.916  24.657  50.348  1.00 55.34           C  
ATOM    251  C   HIS A  34      17.378  24.527  48.897  1.00 61.62           C  
ATOM    252  O   HIS A  34      18.299  23.768  48.600  1.00 60.94           O  
ATOM    253  CB  HIS A  34      15.945  23.523  50.695  1.00 46.87           C  
ATOM    254  CG  HIS A  34      15.860  23.226  52.158  1.00 63.04           C  
ATOM    255  CD2 HIS A  34      15.304  23.918  53.181  1.00 71.02           C  
ATOM    256  ND1 HIS A  34      16.394  22.081  52.719  1.00 63.70           N  
ATOM    257  CE1 HIS A  34      16.168  22.086  54.021  1.00 65.99           C  
ATOM    258  NE2 HIS A  34      15.510  23.189  54.325  1.00 71.79           N  
ATOM    259  N   LEU A  35      16.736  25.268  47.999  1.00 58.59           N  
ATOM    260  CA  LEU A  35      17.038  25.189  46.572  1.00 50.85           C  
ATOM    261  C   LEU A  35      18.045  26.246  46.131  1.00 52.36           C  
ATOM    262  O   LEU A  35      18.337  26.379  44.947  1.00 53.83           O  
ATOM    263  CB  LEU A  35      15.754  25.318  45.751  1.00 53.12           C  
ATOM    264  CG  LEU A  35      14.822  24.106  45.718  1.00 46.97           C  
ATOM    265  CD1 LEU A  35      13.499  24.472  45.069  1.00 53.49           C  
ATOM    266  CD2 LEU A  35      15.484  22.943  44.993  1.00 39.69           C  
ATOM    267  N   GLN A  36      18.571  26.997  47.091  1.00 55.50           N  
ATOM    268  CA  GLN A  36      19.476  28.102  46.792  1.00 53.91           C  
ATOM    269  C   GLN A  36      20.940  27.661  46.797  1.00 58.73           C  
ATOM    270  O   GLN A  36      21.616  27.748  47.819  1.00 63.94           O  
ATOM    271  CB  GLN A  36      19.259  29.246  47.786  1.00 55.74           C  
ATOM    272  CG  GLN A  36      17.838  29.772  47.805  1.00 54.71           C  
ATOM    273  CD  GLN A  36      17.612  30.818  48.875  1.00 63.55           C  
ATOM    274  NE2 GLN A  36      16.404  31.365  48.917  1.00 62.57           N  
ATOM    275  OE1 GLN A  36      18.510  31.130  49.658  1.00 66.80           O  
ATOM    276  N   THR A  37      21.418  27.182  45.650  1.00 61.88           N  
ATOM    277  CA  THR A  37      22.800  26.727  45.518  1.00 51.57           C  
ATOM    278  C   THR A  37      23.400  27.232  44.206  1.00 55.98           C  
ATOM    279  O   THR A  37      22.667  27.549  43.268  1.00 62.90           O  
ATOM    280  CB  THR A  37      22.888  25.189  45.563  1.00 53.09           C  
ATOM    281  CG2 THR A  37      22.206  24.653  46.816  1.00 54.83           C  
ATOM    282  OG1 THR A  37      22.251  24.633  44.406  1.00 52.80           O  
ATOM    283  N   VAL A  38      24.728  27.309  44.140  1.00 54.54           N  
ATOM    284  CA  VAL A  38      25.397  27.782  42.929  1.00 54.94           C  
ATOM    285  C   VAL A  38      24.962  26.980  41.705  1.00 56.07           C  
ATOM    286  O   VAL A  38      24.809  27.533  40.616  1.00 64.80           O  
ATOM    287  CB  VAL A  38      26.934  27.732  43.046  1.00 49.29           C  
ATOM    288  CG1 VAL A  38      27.411  28.625  44.184  1.00 51.03           C  
ATOM    289  CG2 VAL A  38      27.410  26.304  43.239  1.00 56.10           C  
ATOM    290  N   ASN A  39      24.760  25.680  41.888  1.00 48.33           N  
ATOM    291  CA  ASN A  39      24.299  24.825  40.801  1.00 52.77           C  
ATOM    292  C   ASN A  39      22.937  25.300  40.325  1.00 54.29           C  
ATOM    293  O   ASN A  39      22.672  25.373  39.126  1.00 48.20           O  
ATOM    294  CB  ASN A  39      24.210  23.367  41.256  1.00 56.88           C  
ATOM    295  CG  ASN A  39      25.395  22.943  42.099  1.00 62.33           C  
ATOM    296  ND2 ASN A  39      25.277  23.107  43.413  1.00 59.17           N  
ATOM    297  OD1 ASN A  39      26.404  22.465  41.578  1.00 70.04           O  
ATOM    298  N   ASN A  40      22.075  25.628  41.284  1.00 50.22           N  
ATOM    299  CA  ASN A  40      20.737  26.121  40.985  1.00 52.24           C  
ATOM    300  C   ASN A  40      20.740  27.550  40.446  1.00 51.23           C  
ATOM    301  O   ASN A  40      19.767  27.995  39.829  1.00 47.95           O  
ATOM    302  CB  ASN A  40      19.827  26.004  42.210  1.00 47.31           C  
ATOM    303  CG  ASN A  40      19.532  24.562  42.582  1.00 43.77           C  
ATOM    304  ND2 ASN A  40      19.026  24.354  43.794  1.00 42.23           N  
ATOM    305  OD1 ASN A  40      19.749  23.645  41.787  1.00 37.52           O  
ATOM    306  N   TYR A  41      21.832  28.271  40.682  1.00 45.39           N  
ATOM    307  CA  TYR A  41      21.997  29.586  40.080  1.00 49.12           C  
ATOM    308  C   TYR A  41      22.169  29.424  38.577  1.00 55.12           C  
ATOM    309  O   TYR A  41      21.642  30.208  37.787  1.00 51.24           O  
ATOM    310  CB  TYR A  41      23.201  30.321  40.667  1.00 52.95           C  
ATOM    311  CG  TYR A  41      23.003  30.795  42.091  1.00 58.98           C  
ATOM    312  CD1 TYR A  41      23.931  31.629  42.698  1.00 61.92           C  
ATOM    313  CD2 TYR A  41      21.891  30.405  42.830  1.00 66.24           C  
ATOM    314  CE1 TYR A  41      23.759  32.064  43.998  1.00 69.44           C  
ATOM    315  CE2 TYR A  41      21.712  30.833  44.133  1.00 63.80           C  
ATOM    316  CZ  TYR A  41      22.650  31.663  44.713  1.00 70.60           C  
ATOM    317  OH  TYR A  41      22.477  32.094  46.008  1.00 76.76           O  
ATOM    318  N   PHE A  42      22.914  28.394  38.193  1.00 54.39           N  
ATOM    319  CA  PHE A  42      23.085  28.053  36.789  1.00 53.96           C  
ATOM    320  C   PHE A  42      21.736  27.697  36.179  1.00 48.02           C  
ATOM    321  O   PHE A  42      21.389  28.169  35.098  1.00 46.98           O  
ATOM    322  CB  PHE A  42      24.057  26.881  36.637  1.00 50.60           C  
ATOM    323  CG  PHE A  42      25.473  27.213  37.014  1.00 62.70           C  
ATOM    324  CD1 PHE A  42      25.954  28.508  36.887  1.00 61.99           C  
ATOM    325  CD2 PHE A  42      26.326  26.232  37.496  1.00 61.06           C  
ATOM    326  CE1 PHE A  42      27.260  28.817  37.230  1.00 55.34           C  
ATOM    327  CE2 PHE A  42      27.633  26.534  37.842  1.00 53.80           C  
ATOM    328  CZ  PHE A  42      28.101  27.829  37.710  1.00 50.80           C  
ATOM    329  N   LEU A  43      20.978  26.863  36.884  1.00 45.46           N  
ATOM    330  CA  LEU A  43      19.651  26.466  36.430  1.00 45.76           C  
ATOM    331  C   LEU A  43      18.714  27.666  36.387  1.00 45.73           C  
ATOM    332  O   LEU A  43      17.761  27.700  35.606  1.00 39.75           O  
ATOM    333  CB  LEU A  43      19.070  25.389  37.346  1.00 44.00           C  
ATOM    334  CG  LEU A  43      19.864  24.092  37.486  1.00 32.52           C  
ATOM    335  CD1 LEU A  43      19.012  23.054  38.193  1.00 39.86           C  
ATOM    336  CD2 LEU A  43      20.315  23.581  36.132  1.00 25.99           C  
ATOM    337  N   PHE A  44      18.986  28.644  37.245  1.00 46.28           N  
ATOM    338  CA  PHE A  44      18.212  29.878  37.265  1.00 45.99           C  
ATOM    339  C   PHE A  44      18.454  30.656  35.979  1.00 46.52           C  
ATOM    340  O   PHE A  44      17.520  31.153  35.353  1.00 46.35           O  
ATOM    341  CB  PHE A  44      18.580  30.733  38.482  1.00 42.04           C  
ATOM    342  CG  PHE A  44      17.645  31.887  38.722  1.00 46.42           C  
ATOM    343  CD1 PHE A  44      16.599  31.771  39.621  1.00 47.67           C  
ATOM    344  CD2 PHE A  44      17.817  33.087  38.052  1.00 50.38           C  
ATOM    345  CE1 PHE A  44      15.742  32.827  39.848  1.00 49.90           C  
ATOM    346  CE2 PHE A  44      16.961  34.147  38.275  1.00 44.56           C  
ATOM    347  CZ  PHE A  44      15.923  34.017  39.175  1.00 47.57           C  
ATOM    348  N   SER A  45      19.717  30.749  35.586  1.00 46.01           N  
ATOM    349  CA  SER A  45      20.082  31.414  34.345  1.00 47.26           C  
ATOM    350  C   SER A  45      19.431  30.710  33.164  1.00 48.69           C  
ATOM    351  O   SER A  45      18.809  31.348  32.316  1.00 48.17           O  
ATOM    352  CB  SER A  45      21.602  31.430  34.172  1.00 49.17           C  
ATOM    353  OG  SER A  45      21.971  31.985  32.920  1.00 57.39           O  
ATOM    354  N   LEU A  46      19.584  29.392  33.116  1.00 47.42           N  
ATOM    355  CA  LEU A  46      18.971  28.567  32.081  1.00 43.05           C  
ATOM    356  C   LEU A  46      17.469  28.817  32.004  1.00 43.03           C  
ATOM    357  O   LEU A  46      16.898  28.910  30.920  1.00 43.10           O  
ATOM    358  CB  LEU A  46      19.225  27.089  32.375  1.00 46.88           C  
ATOM    359  CG  LEU A  46      20.010  26.302  31.328  1.00 49.73           C  
ATOM    360  CD1 LEU A  46      21.362  26.948  31.078  1.00 40.78           C  
ATOM    361  CD2 LEU A  46      20.171  24.860  31.781  1.00 42.61           C  
ATOM    362  N   ALA A  47      16.835  28.922  33.169  1.00 52.06           N  
ATOM    363  CA  ALA A  47      15.392  29.149  33.247  1.00 45.08           C  
ATOM    364  C   ALA A  47      14.996  30.495  32.647  1.00 44.62           C  
ATOM    365  O   ALA A  47      13.928  30.630  32.046  1.00 45.91           O  
ATOM    366  CB  ALA A  47      14.910  29.043  34.691  1.00 40.12           C  
ATOM    367  N   CYS A  48      15.861  31.488  32.817  1.00 44.87           N  
ATOM    368  CA  CYS A  48      15.628  32.815  32.260  1.00 42.90           C  
ATOM    369  C   CYS A  48      15.632  32.748  30.744  1.00 44.27           C  
ATOM    370  O   CYS A  48      14.678  33.168  30.090  1.00 45.66           O  
ATOM    371  CB  CYS A  48      16.695  33.798  32.739  1.00 36.72           C  
ATOM    372  SG  CYS A  48      16.675  34.088  34.518  1.00 56.14           S  
ATOM    373  N   ALA A  49      16.720  32.217  30.197  1.00 42.81           N  
ATOM    374  CA  ALA A  49      16.855  32.015  28.759  1.00 39.69           C  
ATOM    375  C   ALA A  49      15.670  31.240  28.200  1.00 41.48           C  
ATOM    376  O   ALA A  49      15.075  31.639  27.199  1.00 45.09           O  
ATOM    377  CB  ALA A  49      18.147  31.279  28.460  1.00 37.64           C  
ATOM    378  N   ASP A  50      15.324  30.137  28.855  1.00 41.29           N  
ATOM    379  CA  ASP A  50      14.221  29.294  28.406  1.00 45.11           C  
ATOM    380  C   ASP A  50      12.870  29.997  28.525  1.00 50.99           C  
ATOM    381  O   ASP A  50      11.948  29.726  27.752  1.00 50.51           O  
ATOM    382  CB  ASP A  50      14.208  27.968  29.173  1.00 48.68           C  
ATOM    383  CG  ASP A  50      15.405  27.096  28.847  1.00 59.20           C  
ATOM    384  OD1 ASP A  50      15.999  27.286  27.763  1.00 59.23           O  
ATOM    385  OD2 ASP A  50      15.748  26.220  29.670  1.00 57.27           O1-
ATOM    386  N   LEU A  51      12.756  30.900  29.495  1.00 49.58           N  
ATOM    387  CA  LEU A  51      11.534  31.682  29.649  1.00 52.79           C  
ATOM    388  C   LEU A  51      11.329  32.601  28.449  1.00 53.10           C  
ATOM    389  O   LEU A  51      10.240  32.661  27.875  1.00 49.45           O  
ATOM    390  CB  LEU A  51      11.567  32.499  30.943  1.00 46.25           C  
ATOM    391  CG  LEU A  51      10.327  33.360  31.209  1.00 48.09           C  
ATOM    392  CD1 LEU A  51       9.074  32.495  31.257  1.00 43.17           C  
ATOM    393  CD2 LEU A  51      10.478  34.164  32.493  1.00 48.51           C  
ATOM    394  N   ILE A  52      12.389  33.312  28.075  1.00 48.36           N  
ATOM    395  CA  ILE A  52      12.359  34.222  26.937  1.00 45.86           C  
ATOM    396  C   ILE A  52      12.010  33.491  25.642  1.00 51.03           C  
ATOM    397  O   ILE A  52      11.276  34.013  24.800  1.00 53.91           O  
ATOM    398  CB  ILE A  52      13.699  34.966  26.779  1.00 42.53           C  
ATOM    399  CG1 ILE A  52      13.919  35.909  27.964  1.00 36.13           C  
ATOM    400  CG2 ILE A  52      13.735  35.733  25.468  1.00 32.63           C  
ATOM    401  CD1 ILE A  52      15.160  36.757  27.841  1.00 36.07           C  
ATOM    402  N   ILE A  53      12.533  32.278  25.494  1.00 50.84           N  
ATOM    403  CA  ILE A  53      12.222  31.441  24.340  1.00 55.86           C  
ATOM    404  C   ILE A  53      10.728  31.127  24.283  1.00 54.60           C  
ATOM    405  O   ILE A  53      10.127  31.095  23.206  1.00 47.59           O  
ATOM    406  CB  ILE A  53      13.030  30.124  24.369  1.00 46.85           C  
ATOM    407  CG1 ILE A  53      14.502  30.395  24.045  1.00 44.59           C  
ATOM    408  CG2 ILE A  53      12.445  29.106  23.401  1.00 41.36           C  
ATOM    409  CD1 ILE A  53      14.730  30.986  22.669  1.00 39.65           C  
ATOM    410  N   GLY A  54      10.132  30.908  25.452  1.00 57.08           N  
ATOM    411  CA  GLY A  54       8.722  30.576  25.543  1.00 50.55           C  
ATOM    412  C   GLY A  54       7.813  31.752  25.243  1.00 55.76           C  
ATOM    413  O   GLY A  54       6.763  31.593  24.620  1.00 56.00           O  
ATOM    414  N   VAL A  55       8.216  32.940  25.683  1.00 53.67           N  
ATOM    415  CA  VAL A  55       7.409  34.139  25.481  1.00 52.53           C  
ATOM    416  C   VAL A  55       7.594  34.754  24.093  1.00 53.75           C  
ATOM    417  O   VAL A  55       6.623  35.172  23.458  1.00 47.57           O  
ATOM    418  CB  VAL A  55       7.696  35.207  26.564  1.00 46.53           C  
ATOM    419  CG1 VAL A  55       9.184  35.375  26.763  1.00 54.58           C  
ATOM    420  CG2 VAL A  55       7.052  36.533  26.194  1.00 40.43           C  
ATOM    421  N   PHE A  56       8.837  34.798  23.619  1.00 52.84           N  
ATOM    422  CA  PHE A  56       9.143  35.472  22.356  1.00 51.63           C  
ATOM    423  C   PHE A  56       9.361  34.529  21.173  1.00 49.48           C  
ATOM    424  O   PHE A  56       8.566  34.510  20.234  1.00 53.65           O  
ATOM    425  CB  PHE A  56      10.346  36.405  22.521  1.00 42.33           C  
ATOM    426  CG  PHE A  56      10.084  37.577  23.421  1.00 46.80           C  
ATOM    427  CD1 PHE A  56       9.375  38.676  22.963  1.00 54.89           C  
ATOM    428  CD2 PHE A  56      10.546  37.581  24.727  1.00 49.87           C  
ATOM    429  CE1 PHE A  56       9.133  39.756  23.793  1.00 53.21           C  
ATOM    430  CE2 PHE A  56      10.306  38.655  25.558  1.00 48.25           C  
ATOM    431  CZ  PHE A  56       9.600  39.744  25.090  1.00 51.61           C  
ATOM    432  N   SER A  57      10.442  33.755  21.218  1.00 48.57           N  
ATOM    433  CA  SER A  57      10.829  32.909  20.089  1.00 48.61           C  
ATOM    434  C   SER A  57       9.702  32.009  19.585  1.00 50.63           C  
ATOM    435  O   SER A  57       9.348  32.053  18.407  1.00 52.09           O  
ATOM    436  CB  SER A  57      12.064  32.072  20.436  1.00 50.35           C  
ATOM    437  OG  SER A  57      13.208  32.895  20.590  1.00 55.80           O  
ATOM    438  N   MET A  58       9.143  31.194  20.475  1.00 54.12           N  
ATOM    439  CA  MET A  58       8.063  30.284  20.104  1.00 51.84           C  
ATOM    440  C   MET A  58       6.897  31.017  19.449  1.00 50.19           C  
ATOM    441  O   MET A  58       6.513  30.706  18.321  1.00 51.13           O  
ATOM    442  CB  MET A  58       7.565  29.502  21.322  1.00 53.11           C  
ATOM    443  CG  MET A  58       8.414  28.292  21.683  1.00 52.68           C  
ATOM    444  SD  MET A  58       7.764  27.391  23.105  1.00 46.13           S  
ATOM    445  CE  MET A  58       8.754  25.899  23.048  1.00 38.96           C  
ATOM    446  N   ASN A  59       6.343  31.994  20.162  1.00 51.92           N  
ATOM    447  CA  ASN A  59       5.180  32.739  19.684  1.00 47.97           C  
ATOM    448  C   ASN A  59       5.382  33.411  18.326  1.00 42.47           C  
ATOM    449  O   ASN A  59       4.602  33.194  17.400  1.00 42.31           O  
ATOM    450  CB  ASN A  59       4.736  33.771  20.726  1.00 49.88           C  
ATOM    451  CG  ASN A  59       4.190  33.128  21.989  1.00 51.05           C  
ATOM    452  ND2 ASN A  59       4.382  33.795  23.123  1.00 45.64           N  
ATOM    453  OD1 ASN A  59       3.601  32.047  21.946  1.00 46.75           O  
ATOM    454  N   LEU A  60       6.424  34.230  18.213  1.00 41.88           N  
ATOM    455  CA  LEU A  60       6.702  34.941  16.967  1.00 38.64           C  
ATOM    456  C   LEU A  60       6.996  33.991  15.811  1.00 41.39           C  
ATOM    457  O   LEU A  60       6.577  34.235  14.680  1.00 40.01           O  
ATOM    458  CB  LEU A  60       7.852  35.935  17.144  1.00 43.39           C  
ATOM    459  CG  LEU A  60       7.466  37.368  17.522  1.00 44.33           C  
ATOM    460  CD1 LEU A  60       6.717  37.400  18.849  1.00 54.33           C  
ATOM    461  CD2 LEU A  60       8.696  38.263  17.570  1.00 42.57           C  
ATOM    462  N   TYR A  61       7.718  32.911  16.092  1.00 48.56           N  
ATOM    463  CA  TYR A  61       8.014  31.918  15.064  1.00 48.32           C  
ATOM    464  C   TYR A  61       6.735  31.256  14.559  1.00 46.79           C  
ATOM    465  O   TYR A  61       6.562  31.058  13.356  1.00 44.62           O  
ATOM    466  CB  TYR A  61       8.987  30.854  15.575  1.00 44.03           C  
ATOM    467  CG  TYR A  61       9.294  29.799  14.537  1.00 46.68           C  
ATOM    468  CD1 TYR A  61       8.650  28.567  14.557  1.00 45.18           C  
ATOM    469  CD2 TYR A  61      10.208  30.043  13.520  1.00 44.03           C  
ATOM    470  CE1 TYR A  61       8.920  27.604  13.602  1.00 42.57           C  
ATOM    471  CE2 TYR A  61      10.484  29.088  12.561  1.00 43.17           C  
ATOM    472  CZ  TYR A  61       9.838  27.870  12.607  1.00 42.78           C  
ATOM    473  OH  TYR A  61      10.110  26.916  11.654  1.00 42.55           O  
ATOM    474  N   THR A  62       5.848  30.909  15.485  1.00 48.75           N  
ATOM    475  CA  THR A  62       4.543  30.365  15.126  1.00 49.21           C  
ATOM    476  C   THR A  62       3.819  31.320  14.179  1.00 53.87           C  
ATOM    477  O   THR A  62       3.370  30.922  13.104  1.00 55.52           O  
ATOM    478  CB  THR A  62       3.670  30.117  16.369  1.00 45.91           C  
ATOM    479  CG2 THR A  62       2.234  29.831  15.963  1.00 53.23           C  
ATOM    480  OG1 THR A  62       4.182  28.995  17.097  1.00 52.73           O  
ATOM    481  N   LEU A  63       3.718  32.580  14.588  1.00 47.40           N  
ATOM    482  CA  LEU A  63       3.119  33.619  13.761  1.00 46.23           C  
ATOM    483  C   LEU A  63       3.710  33.612  12.358  1.00 45.77           C  
ATOM    484  O   LEU A  63       2.988  33.653  11.363  1.00 45.45           O  
ATOM    485  CB  LEU A  63       3.337  34.990  14.401  1.00 42.66           C  
ATOM    486  CG  LEU A  63       2.920  36.198  13.560  1.00 46.35           C  
ATOM    487  CD1 LEU A  63       1.452  36.097  13.169  1.00 40.09           C  
ATOM    488  CD2 LEU A  63       3.197  37.494  14.309  1.00 38.29           C  
ATOM    489  N   TYR A  64       5.036  33.556  12.293  1.00 45.45           N  
ATOM    490  CA  TYR A  64       5.758  33.619  11.030  1.00 43.06           C  
ATOM    491  C   TYR A  64       5.470  32.413  10.138  1.00 53.58           C  
ATOM    492  O   TYR A  64       5.437  32.533   8.913  1.00 53.59           O  
ATOM    493  CB  TYR A  64       7.259  33.744  11.298  1.00 42.13           C  
ATOM    494  CG  TYR A  64       8.121  33.862  10.060  1.00 49.98           C  
ATOM    495  CD1 TYR A  64       7.977  34.934   9.187  1.00 54.53           C  
ATOM    496  CD2 TYR A  64       9.097  32.915   9.778  1.00 57.83           C  
ATOM    497  CE1 TYR A  64       8.769  35.049   8.058  1.00 51.36           C  
ATOM    498  CE2 TYR A  64       9.895  33.024   8.652  1.00 58.75           C  
ATOM    499  CZ  TYR A  64       9.727  34.094   7.796  1.00 53.79           C  
ATOM    500  OH  TYR A  64      10.514  34.210   6.672  1.00 52.30           O  
ATOM    501  N   THR A  65       5.248  31.257  10.758  1.00 52.58           N  
ATOM    502  CA  THR A  65       5.036  30.013  10.020  1.00 55.40           C  
ATOM    503  C   THR A  65       3.577  29.785   9.619  1.00 56.88           C  
ATOM    504  O   THR A  65       3.302  29.266   8.538  1.00 59.94           O  
ATOM    505  CB  THR A  65       5.552  28.785  10.801  1.00 47.90           C  
ATOM    506  CG2 THR A  65       7.060  28.846  10.944  1.00 46.88           C  
ATOM    507  OG1 THR A  65       4.956  28.758  12.104  1.00 55.92           O  
ATOM    508  N   VAL A  66       2.646  30.169  10.488  1.00 54.17           N  
ATOM    509  CA  VAL A  66       1.227  29.998  10.190  1.00 56.88           C  
ATOM    510  C   VAL A  66       0.764  30.970   9.106  1.00 55.00           C  
ATOM    511  O   VAL A  66      -0.030  30.614   8.235  1.00 54.18           O  
ATOM    512  CB  VAL A  66       0.344  30.168  11.448  1.00 51.15           C  
ATOM    513  CG1 VAL A  66       0.602  31.514  12.110  1.00 50.26           C  
ATOM    514  CG2 VAL A  66      -1.130  30.022  11.088  1.00 44.97           C  
ATOM    515  N   ILE A  67       1.277  32.194   9.158  1.00 53.00           N  
ATOM    516  CA  ILE A  67       0.821  33.250   8.263  1.00 44.21           C  
ATOM    517  C   ILE A  67       1.551  33.226   6.917  1.00 53.79           C  
ATOM    518  O   ILE A  67       1.137  33.889   5.964  1.00 58.32           O  
ATOM    519  CB  ILE A  67       0.962  34.638   8.925  1.00 40.20           C  
ATOM    520  CG1 ILE A  67      -0.212  35.541   8.548  1.00 44.36           C  
ATOM    521  CG2 ILE A  67       2.289  35.275   8.560  1.00 41.80           C  
ATOM    522  CD1 ILE A  67      -0.221  36.865   9.283  1.00 46.57           C  
ATOM    523  N   GLY A  68       2.635  32.458   6.843  1.00 58.48           N  
ATOM    524  CA  GLY A  68       3.358  32.276   5.595  1.00 55.74           C  
ATOM    525  C   GLY A  68       4.433  33.310   5.310  1.00 57.52           C  
ATOM    526  O   GLY A  68       5.262  33.120   4.418  1.00 51.31           O  
ATOM    527  N   TYR A  69       4.421  34.406   6.064  1.00 55.53           N  
ATOM    528  CA  TYR A  69       5.401  35.472   5.883  1.00 47.81           C  
ATOM    529  C   TYR A  69       5.599  36.255   7.181  1.00 47.06           C  
ATOM    530  O   TYR A  69       5.062  35.892   8.225  1.00 43.47           O  
ATOM    531  CB  TYR A  69       4.964  36.410   4.753  1.00 46.92           C  
ATOM    532  CG  TYR A  69       3.805  37.312   5.119  1.00 49.26           C  
ATOM    533  CD1 TYR A  69       2.507  36.819   5.191  1.00 41.41           C  
ATOM    534  CD2 TYR A  69       4.011  38.660   5.394  1.00 43.38           C  
ATOM    535  CE1 TYR A  69       1.448  37.642   5.529  1.00 46.76           C  
ATOM    536  CE2 TYR A  69       2.960  39.490   5.731  1.00 40.95           C  
ATOM    537  CZ  TYR A  69       1.681  38.977   5.797  1.00 49.47           C  
ATOM    538  OH  TYR A  69       0.632  39.802   6.133  1.00 59.23           O  
ATOM    539  N   TRP A  70       6.374  37.333   7.113  1.00 42.24           N  
ATOM    540  CA  TRP A  70       6.636  38.156   8.290  1.00 40.95           C  
ATOM    541  C   TRP A  70       5.918  39.499   8.193  1.00 48.93           C  
ATOM    542  O   TRP A  70       6.275  40.334   7.364  1.00 54.57           O  
ATOM    543  CB  TRP A  70       8.139  38.375   8.469  1.00 49.39           C  
ATOM    544  CG  TRP A  70       8.485  39.183   9.689  1.00 52.02           C  
ATOM    545  CD1 TRP A  70       8.753  40.521   9.739  1.00 49.92           C  
ATOM    546  CD2 TRP A  70       8.593  38.699  11.035  1.00 54.18           C  
ATOM    547  CE2 TRP A  70       8.935  39.802  11.846  1.00 51.62           C  
ATOM    548  CE3 TRP A  70       8.436  37.445  11.633  1.00 51.55           C  
ATOM    549  NE1 TRP A  70       9.026  40.901  11.032  1.00 46.42           N  
ATOM    550  CZ2 TRP A  70       9.121  39.687  13.224  1.00 48.80           C  
ATOM    551  CZ3 TRP A  70       8.622  37.334  13.001  1.00 46.33           C  
ATOM    552  CH2 TRP A  70       8.960  38.448  13.781  1.00 45.19           C  
ATOM    553  N   PRO A  71       4.903  39.709   9.045  1.00 50.64           N  
ATOM    554  CA  PRO A  71       4.075  40.919   8.999  1.00 46.28           C  
ATOM    555  C   PRO A  71       4.564  42.047   9.906  1.00 47.86           C  
ATOM    556  O   PRO A  71       4.064  43.166   9.787  1.00 58.03           O  
ATOM    557  CB  PRO A  71       2.730  40.416   9.517  1.00 43.10           C  
ATOM    558  CG  PRO A  71       3.107  39.367  10.518  1.00 39.81           C  
ATOM    559  CD  PRO A  71       4.350  38.698   9.966  1.00 48.40           C  
ATOM    560  N   LEU A  72       5.524  41.771  10.785  1.00 48.01           N  
ATOM    561  CA  LEU A  72       5.852  42.716  11.859  1.00 49.27           C  
ATOM    562  C   LEU A  72       6.910  43.784  11.540  1.00 46.00           C  
ATOM    563  O   LEU A  72       7.074  44.746  12.295  1.00 36.45           O  
ATOM    564  CB  LEU A  72       6.210  41.963  13.143  1.00 49.37           C  
ATOM    565  CG  LEU A  72       5.034  41.246  13.804  1.00 43.60           C  
ATOM    566  CD1 LEU A  72       5.474  40.510  15.065  1.00 41.88           C  
ATOM    567  CD2 LEU A  72       3.923  42.241  14.116  1.00 38.11           C  
ATOM    568  N   GLY A  73       7.620  43.624  10.428  1.00 51.85           N  
ATOM    569  CA  GLY A  73       8.591  44.623  10.015  1.00 52.08           C  
ATOM    570  C   GLY A  73      10.030  44.258  10.325  1.00 53.12           C  
ATOM    571  O   GLY A  73      10.287  43.344  11.107  1.00 57.45           O  
ATOM    572  N   PRO A  74      10.979  44.992   9.722  1.00 59.74           N  
ATOM    573  CA  PRO A  74      12.415  44.700   9.813  1.00 56.24           C  
ATOM    574  C   PRO A  74      12.993  44.873  11.216  1.00 51.60           C  
ATOM    575  O   PRO A  74      13.723  43.999  11.686  1.00 56.07           O  
ATOM    576  CB  PRO A  74      13.039  45.722   8.854  1.00 47.99           C  
ATOM    577  CG  PRO A  74      12.073  46.845   8.821  1.00 48.91           C  
ATOM    578  CD  PRO A  74      10.716  46.204   8.926  1.00 60.12           C  
ATOM    579  N   VAL A  75      12.673  45.984  11.869  1.00 49.61           N  
ATOM    580  CA  VAL A  75      13.232  46.291  13.183  1.00 62.68           C  
ATOM    581  C   VAL A  75      12.877  45.244  14.244  1.00 59.47           C  
ATOM    582  O   VAL A  75      13.746  44.788  14.988  1.00 48.63           O  
ATOM    583  CB  VAL A  75      12.806  47.687  13.674  1.00 55.02           C  
ATOM    584  CG1 VAL A  75      11.297  47.852  13.562  1.00 66.82           C  
ATOM    585  CG2 VAL A  75      13.277  47.913  15.102  1.00 47.80           C  
ATOM    586  N   VAL A  76      11.603  44.867  14.316  1.00 55.62           N  
ATOM    587  CA  VAL A  76      11.176  43.850  15.273  1.00 55.79           C  
ATOM    588  C   VAL A  76      11.706  42.489  14.845  1.00 56.88           C  
ATOM    589  O   VAL A  76      11.913  41.602  15.674  1.00 57.65           O  
ATOM    590  CB  VAL A  76       9.644  43.779  15.400  1.00 48.18           C  
ATOM    591  CG1 VAL A  76       9.029  43.329  14.098  1.00 51.84           C  
ATOM    592  CG2 VAL A  76       9.258  42.827  16.519  1.00 54.88           C  
ATOM    593  N   CYS A  77      11.922  42.325  13.545  1.00 49.18           N  
ATOM    594  CA  CYS A  77      12.508  41.096  13.031  1.00 48.20           C  
ATOM    595  C   CYS A  77      13.938  40.943  13.536  1.00 55.75           C  
ATOM    596  O   CYS A  77      14.337  39.868  13.988  1.00 45.45           O  
ATOM    597  CB  CYS A  77      12.480  41.082  11.502  1.00 46.55           C  
ATOM    598  SG  CYS A  77      13.619  39.894  10.750  1.00 52.03           S  
ATOM    599  N   ASP A  78      14.704  42.026  13.465  1.00 54.62           N  
ATOM    600  CA  ASP A  78      16.101  42.000  13.886  1.00 57.69           C  
ATOM    601  C   ASP A  78      16.243  41.783  15.393  1.00 54.90           C  
ATOM    602  O   ASP A  78      17.126  41.050  15.841  1.00 57.44           O  
ATOM    603  CB  ASP A  78      16.819  43.281  13.454  1.00 56.86           C  
ATOM    604  CG  ASP A  78      16.844  43.451  11.946  1.00 51.49           C  
ATOM    605  OD1 ASP A  78      16.804  44.609  11.475  1.00 52.46           O  
ATOM    606  OD2 ASP A  78      16.904  42.428  11.231  1.00 46.80           O1-
ATOM    607  N   LEU A  79      15.376  42.421  16.170  1.00 49.80           N  
ATOM    608  CA  LEU A  79      15.373  42.225  17.615  1.00 42.98           C  
ATOM    609  C   LEU A  79      15.038  40.775  17.953  1.00 44.34           C  
ATOM    610  O   LEU A  79      15.639  40.179  18.849  1.00 46.35           O  
ATOM    611  CB  LEU A  79      14.374  43.166  18.290  1.00 42.13           C  
ATOM    612  CG  LEU A  79      14.702  44.661  18.243  1.00 40.42           C  
ATOM    613  CD1 LEU A  79      13.638  45.460  18.978  1.00 37.57           C  
ATOM    614  CD2 LEU A  79      16.079  44.929  18.830  1.00 26.33           C  
ATOM    615  N   TRP A  80      14.079  40.212  17.228  1.00 45.26           N  
ATOM    616  CA  TRP A  80      13.651  38.839  17.463  1.00 46.55           C  
ATOM    617  C   TRP A  80      14.783  37.840  17.239  1.00 47.49           C  
ATOM    618  O   TRP A  80      14.999  36.945  18.054  1.00 46.74           O  
ATOM    619  CB  TRP A  80      12.452  38.485  16.579  1.00 41.14           C  
ATOM    620  CG  TRP A  80      11.989  37.074  16.758  1.00 47.49           C  
ATOM    621  CD1 TRP A  80      11.639  36.471  17.930  1.00 53.81           C  
ATOM    622  CD2 TRP A  80      11.816  36.090  15.732  1.00 47.10           C  
ATOM    623  CE2 TRP A  80      11.362  34.911  16.358  1.00 47.43           C  
ATOM    624  CE3 TRP A  80      12.004  36.088  14.345  1.00 46.41           C  
ATOM    625  NE1 TRP A  80      11.263  35.170  17.700  1.00 49.34           N  
ATOM    626  CZ2 TRP A  80      11.090  33.745  15.646  1.00 44.59           C  
ATOM    627  CZ3 TRP A  80      11.733  34.929  13.641  1.00 47.37           C  
ATOM    628  CH2 TRP A  80      11.282  33.773  14.292  1.00 49.13           C  
ATOM    629  N   LEU A  81      15.500  37.997  16.131  1.00 53.41           N  
ATOM    630  CA  LEU A  81      16.612  37.110  15.809  1.00 50.19           C  
ATOM    631  C   LEU A  81      17.741  37.270  16.817  1.00 45.88           C  
ATOM    632  O   LEU A  81      18.252  36.286  17.352  1.00 44.10           O  
ATOM    633  CB  LEU A  81      17.129  37.382  14.395  1.00 51.47           C  
ATOM    634  CG  LEU A  81      16.129  37.201  13.251  1.00 42.58           C  
ATOM    635  CD1 LEU A  81      16.763  37.592  11.931  1.00 46.80           C  
ATOM    636  CD2 LEU A  81      15.608  35.773  13.198  1.00 32.45           C  
ATOM    637  N   ALA A  82      18.132  38.517  17.067  1.00 45.48           N  
ATOM    638  CA  ALA A  82      19.156  38.808  18.064  1.00 50.14           C  
ATOM    639  C   ALA A  82      18.834  38.106  19.378  1.00 50.34           C  
ATOM    640  O   ALA A  82      19.633  37.326  19.894  1.00 46.97           O  
ATOM    641  CB  ALA A  82      19.266  40.305  18.285  1.00 47.85           C  
ATOM    642  N   LEU A  83      17.650  38.391  19.906  1.00 47.05           N  
ATOM    643  CA  LEU A  83      17.199  37.803  21.159  1.00 41.39           C  
ATOM    644  C   LEU A  83      17.345  36.283  21.150  1.00 41.22           C  
ATOM    645  O   LEU A  83      17.913  35.701  22.068  1.00 45.14           O  
ATOM    646  CB  LEU A  83      15.747  38.196  21.433  1.00 38.60           C  
ATOM    647  CG  LEU A  83      15.162  37.777  22.781  1.00 42.73           C  
ATOM    648  CD1 LEU A  83      16.047  38.247  23.919  1.00 41.79           C  
ATOM    649  CD2 LEU A  83      13.752  38.325  22.932  1.00 52.11           C  
ATOM    650  N   ASP A  84      16.834  35.654  20.097  1.00 39.79           N  
ATOM    651  CA  ASP A  84      16.877  34.203  19.953  1.00 43.80           C  
ATOM    652  C   ASP A  84      18.307  33.665  20.000  1.00 46.40           C  
ATOM    653  O   ASP A  84      18.618  32.781  20.796  1.00 43.20           O  
ATOM    654  CB  ASP A  84      16.193  33.778  18.650  1.00 50.74           C  
ATOM    655  CG  ASP A  84      16.030  32.274  18.535  1.00 51.75           C  
ATOM    656  OD1 ASP A  84      16.615  31.537  19.357  1.00 56.50           O  
ATOM    657  OD2 ASP A  84      15.321  31.828  17.607  1.00 52.08           O1-
ATOM    658  N   TYR A  85      19.171  34.204  19.146  1.00 44.37           N  
ATOM    659  CA  TYR A  85      20.557  33.747  19.074  1.00 47.40           C  
ATOM    660  C   TYR A  85      21.381  34.137  20.299  1.00 43.46           C  
ATOM    661  O   TYR A  85      22.270  33.394  20.716  1.00 35.74           O  
ATOM    662  CB  TYR A  85      21.227  34.235  17.788  1.00 42.49           C  
ATOM    663  CG  TYR A  85      20.855  33.416  16.575  1.00 45.41           C  
ATOM    664  CD1 TYR A  85      19.567  33.457  16.057  1.00 49.78           C  
ATOM    665  CD2 TYR A  85      21.787  32.597  15.953  1.00 39.18           C  
ATOM    666  CE1 TYR A  85      19.216  32.707  14.951  1.00 40.97           C  
ATOM    667  CE2 TYR A  85      21.448  31.844  14.844  1.00 38.79           C  
ATOM    668  CZ  TYR A  85      20.161  31.905  14.346  1.00 38.57           C  
ATOM    669  OH  TYR A  85      19.810  31.161  13.243  1.00 45.32           O  
ATOM    670  N   VAL A  86      21.086  35.297  20.878  1.00 42.01           N  
ATOM    671  CA  VAL A  86      21.817  35.747  22.062  1.00 46.24           C  
ATOM    672  C   VAL A  86      21.538  34.853  23.267  1.00 41.23           C  
ATOM    673  O   VAL A  86      22.457  34.480  23.997  1.00 41.05           O  
ATOM    674  CB  VAL A  86      21.505  37.218  22.418  1.00 44.79           C  
ATOM    675  CG1 VAL A  86      21.940  37.523  23.844  1.00 45.88           C  
ATOM    676  CG2 VAL A  86      22.193  38.153  21.442  1.00 45.32           C  
ATOM    677  N   VAL A  87      20.270  34.510  23.466  1.00 39.07           N  
ATOM    678  CA  VAL A  87      19.878  33.655  24.583  1.00 38.00           C  
ATOM    679  C   VAL A  87      20.293  32.201  24.357  1.00 41.28           C  
ATOM    680  O   VAL A  87      20.628  31.485  25.303  1.00 39.64           O  
ATOM    681  CB  VAL A  87      18.364  33.723  24.845  1.00 32.33           C  
ATOM    682  CG1 VAL A  87      17.937  35.160  25.110  1.00 32.89           C  
ATOM    683  CG2 VAL A  87      17.591  33.140  23.674  1.00 31.64           C  
ATOM    684  N   SER A  88      20.268  31.772  23.099  1.00 41.03           N  
ATOM    685  CA  SER A  88      20.722  30.432  22.741  1.00 39.36           C  
ATOM    686  C   SER A  88      22.207  30.272  23.053  1.00 48.48           C  
ATOM    687  O   SER A  88      22.627  29.253  23.597  1.00 46.78           O  
ATOM    688  CB  SER A  88      20.450  30.140  21.264  1.00 37.30           C  
ATOM    689  OG  SER A  88      19.060  29.999  21.021  1.00 41.43           O  
ATOM    690  N   ASN A  89      22.997  31.287  22.708  1.00 51.02           N  
ATOM    691  CA  ASN A  89      24.424  31.292  23.018  1.00 45.04           C  
ATOM    692  C   ASN A  89      24.665  31.312  24.525  1.00 45.23           C  
ATOM    693  O   ASN A  89      25.562  30.636  25.036  1.00 42.93           O  
ATOM    694  CB  ASN A  89      25.115  32.487  22.359  1.00 36.56           C  
ATOM    695  CG  ASN A  89      26.622  32.389  22.414  1.00 40.68           C  
ATOM    696  ND2 ASN A  89      27.194  32.647  23.582  1.00 50.48           N  
ATOM    697  OD1 ASN A  89      27.268  32.085  21.413  1.00 51.97           O  
ATOM    698  N   ALA A  90      23.859  32.097  25.231  1.00 41.69           N  
ATOM    699  CA  ALA A  90      23.923  32.150  26.685  1.00 42.47           C  
ATOM    700  C   ALA A  90      23.710  30.754  27.262  1.00 49.46           C  
ATOM    701  O   ALA A  90      24.441  30.310  28.150  1.00 44.14           O  
ATOM    702  CB  ALA A  90      22.876  33.111  27.222  1.00 35.91           C  
ATOM    703  N   SER A  91      22.703  30.066  26.737  1.00 49.19           N  
ATOM    704  CA  SER A  91      22.374  28.716  27.175  1.00 43.49           C  
ATOM    705  C   SER A  91      23.557  27.759  27.021  1.00 47.18           C  
ATOM    706  O   SER A  91      23.928  27.066  27.968  1.00 52.27           O  
ATOM    707  CB  SER A  91      21.161  28.187  26.407  1.00 41.13           C  
ATOM    708  OG  SER A  91      20.024  29.005  26.630  1.00 44.36           O  
ATOM    709  N   VAL A  92      24.148  27.724  25.829  1.00 41.97           N  
ATOM    710  CA  VAL A  92      25.258  26.816  25.567  1.00 38.22           C  
ATOM    711  C   VAL A  92      26.479  27.156  26.415  1.00 48.51           C  
ATOM    712  O   VAL A  92      27.216  26.263  26.830  1.00 54.59           O  
ATOM    713  CB  VAL A  92      25.645  26.783  24.073  1.00 38.24           C  
ATOM    714  CG1 VAL A  92      24.458  26.342  23.235  1.00 41.97           C  
ATOM    715  CG2 VAL A  92      26.160  28.139  23.621  1.00 43.67           C  
ATOM    716  N   MET A  93      26.690  28.442  26.685  1.00 48.17           N  
ATOM    717  CA  MET A  93      27.809  28.851  27.526  1.00 45.79           C  
ATOM    718  C   MET A  93      27.573  28.472  28.985  1.00 48.94           C  
ATOM    719  O   MET A  93      28.517  28.156  29.715  1.00 47.31           O  
ATOM    720  CB  MET A  93      28.091  30.349  27.393  1.00 46.68           C  
ATOM    721  CG  MET A  93      28.862  30.715  26.138  1.00 50.01           C  
ATOM    722  SD  MET A  93      29.563  32.374  26.220  1.00 74.30           S  
ATOM    723  CE  MET A  93      30.332  32.505  24.608  1.00 72.78           C  
ATOM    724  N   ASN A  94      26.313  28.505  29.408  1.00 48.38           N  
ATOM    725  CA  ASN A  94      25.959  28.035  30.743  1.00 47.82           C  
ATOM    726  C   ASN A  94      26.265  26.550  30.890  1.00 51.57           C  
ATOM    727  O   ASN A  94      26.769  26.105  31.921  1.00 53.69           O  
ATOM    728  CB  ASN A  94      24.489  28.307  31.051  1.00 45.77           C  
ATOM    729  CG  ASN A  94      24.222  29.764  31.382  1.00 51.68           C  
ATOM    730  ND2 ASN A  94      23.979  30.569  30.355  1.00 61.49           N  
ATOM    731  OD1 ASN A  94      24.231  30.160  32.547  1.00 51.90           O  
ATOM    732  N   LEU A  95      25.955  25.787  29.848  1.00 45.56           N  
ATOM    733  CA  LEU A  95      26.304  24.375  29.806  1.00 46.19           C  
ATOM    734  C   LEU A  95      27.815  24.205  29.915  1.00 49.37           C  
ATOM    735  O   LEU A  95      28.301  23.286  30.572  1.00 44.12           O  
ATOM    736  CB  LEU A  95      25.793  23.735  28.514  1.00 50.56           C  
ATOM    737  CG  LEU A  95      24.275  23.601  28.391  1.00 48.88           C  
ATOM    738  CD1 LEU A  95      23.894  23.037  27.031  1.00 39.00           C  
ATOM    739  CD2 LEU A  95      23.737  22.726  29.511  1.00 40.43           C  
ATOM    740  N   LEU A  96      28.553  25.099  29.266  1.00 46.81           N  
ATOM    741  CA  LEU A  96      30.009  25.092  29.337  1.00 47.04           C  
ATOM    742  C   LEU A  96      30.482  25.353  30.762  1.00 47.12           C  
ATOM    743  O   LEU A  96      31.332  24.634  31.287  1.00 48.16           O  
ATOM    744  CB  LEU A  96      30.601  26.146  28.401  1.00 46.60           C  
ATOM    745  CG  LEU A  96      30.261  25.999  26.919  1.00 53.16           C  
ATOM    746  CD1 LEU A  96      31.006  27.039  26.101  1.00 58.35           C  
ATOM    747  CD2 LEU A  96      30.586  24.596  26.441  1.00 50.79           C  
ATOM    748  N   ILE A  97      29.930  26.392  31.381  1.00 45.18           N  
ATOM    749  CA  ILE A  97      30.297  26.753  32.746  1.00 41.31           C  
ATOM    750  C   ILE A  97      30.042  25.598  33.711  1.00 43.05           C  
ATOM    751  O   ILE A  97      30.885  25.277  34.551  1.00 44.00           O  
ATOM    752  CB  ILE A  97      29.538  28.005  33.223  1.00 47.98           C  
ATOM    753  CG1 ILE A  97      29.930  29.219  32.374  1.00 54.69           C  
ATOM    754  CG2 ILE A  97      29.821  28.272  34.693  1.00 46.16           C  
ATOM    755  CD1 ILE A  97      29.193  30.492  32.739  1.00 51.18           C  
ATOM    756  N   ILE A  98      28.875  24.977  33.583  1.00 44.96           N  
ATOM    757  CA  ILE A  98      28.536  23.805  34.380  1.00 37.51           C  
ATOM    758  C   ILE A  98      29.577  22.709  34.179  1.00 38.65           C  
ATOM    759  O   ILE A  98      30.010  22.067  35.133  1.00 44.75           O  
ATOM    760  CB  ILE A  98      27.145  23.258  34.009  1.00 38.64           C  
ATOM    761  CG1 ILE A  98      26.060  24.286  34.344  1.00 43.47           C  
ATOM    762  CG2 ILE A  98      26.881  21.939  34.722  1.00 35.13           C  
ATOM    763  CD1 ILE A  98      24.665  23.845  33.960  1.00 41.62           C  
ATOM    764  N   SER A  99      29.981  22.509  32.929  1.00 42.29           N  
ATOM    765  CA  SER A  99      30.984  21.507  32.590  1.00 40.32           C  
ATOM    766  C   SER A  99      32.309  21.795  33.285  1.00 38.21           C  
ATOM    767  O   SER A  99      32.896  20.910  33.907  1.00 45.91           O  
ATOM    768  CB  SER A  99      31.191  21.453  31.076  1.00 45.92           C  
ATOM    769  OG  SER A  99      30.005  21.053  30.412  1.00 55.42           O  
ATOM    770  N   PHE A 100      32.781  23.032  33.168  1.00 38.65           N  
ATOM    771  CA  PHE A 100      34.022  23.438  33.817  1.00 37.89           C  
ATOM    772  C   PHE A 100      33.929  23.290  35.329  1.00 38.37           C  
ATOM    773  O   PHE A 100      34.894  22.898  35.984  1.00 39.29           O  
ATOM    774  CB  PHE A 100      34.384  24.876  33.440  1.00 40.30           C  
ATOM    775  CG  PHE A 100      35.236  24.983  32.206  1.00 43.57           C  
ATOM    776  CD1 PHE A 100      34.744  24.599  30.969  1.00 41.10           C  
ATOM    777  CD2 PHE A 100      36.528  25.478  32.282  1.00 43.33           C  
ATOM    778  CE1 PHE A 100      35.527  24.699  29.833  1.00 38.77           C  
ATOM    779  CE2 PHE A 100      37.315  25.581  31.150  1.00 40.15           C  
ATOM    780  CZ  PHE A 100      36.814  25.191  29.924  1.00 35.10           C  
ATOM    781  N   ASP A 101      32.761  23.607  35.879  1.00 35.65           N  
ATOM    782  CA  ASP A 101      32.535  23.468  37.312  1.00 41.89           C  
ATOM    783  C   ASP A 101      32.711  22.018  37.754  1.00 43.27           C  
ATOM    784  O   ASP A 101      33.416  21.741  38.724  1.00 46.12           O  
ATOM    785  CB  ASP A 101      31.143  23.975  37.695  1.00 52.99           C  
ATOM    786  CG  ASP A 101      30.924  23.986  39.195  1.00 59.78           C  
ATOM    787  OD1 ASP A 101      31.852  24.382  39.935  1.00 50.53           O  
ATOM    788  OD2 ASP A 101      29.823  23.591  39.630  1.00 66.28           O1-
ATOM    789  N   ARG A 102      32.072  21.101  37.032  1.00 42.05           N  
ATOM    790  CA  ARG A 102      32.199  19.675  37.304  1.00 40.03           C  
ATOM    791  C   ARG A 102      33.642  19.206  37.192  1.00 42.08           C  
ATOM    792  O   ARG A 102      34.120  18.440  38.026  1.00 51.03           O  
ATOM    793  CB  ARG A 102      31.317  18.863  36.355  1.00 38.19           C  
ATOM    794  CG  ARG A 102      29.837  18.923  36.688  1.00 39.92           C  
ATOM    795  CD  ARG A 102      29.579  18.603  38.152  1.00 43.43           C  
ATOM    796  NE  ARG A 102      29.593  19.807  38.979  1.00 57.38           N  
ATOM    797  CZ  ARG A 102      29.568  19.797  40.307  1.00 56.66           C  
ATOM    798  NH1 ARG A 102      29.584  20.939  40.985  1.00 45.30           N1+
ATOM    799  NH2 ARG A 102      29.535  18.640  40.956  1.00 57.54           N  
ATOM    800  N   TYR A 103      34.334  19.677  36.162  1.00 46.12           N  
ATOM    801  CA  TYR A 103      35.723  19.293  35.934  1.00 47.28           C  
ATOM    802  C   TYR A 103      36.597  19.626  37.137  1.00 40.13           C  
ATOM    803  O   TYR A 103      37.306  18.766  37.658  1.00 42.34           O  
ATOM    804  CB  TYR A 103      36.270  19.979  34.681  1.00 44.96           C  
ATOM    805  CG  TYR A 103      37.715  19.650  34.389  1.00 42.21           C  
ATOM    806  CD1 TYR A 103      38.071  18.419  33.850  1.00 39.92           C  
ATOM    807  CD2 TYR A 103      38.724  20.570  34.647  1.00 38.31           C  
ATOM    808  CE1 TYR A 103      39.393  18.114  33.577  1.00 42.07           C  
ATOM    809  CE2 TYR A 103      40.047  20.273  34.377  1.00 39.75           C  
ATOM    810  CZ  TYR A 103      40.378  19.045  33.843  1.00 42.76           C  
ATOM    811  OH  TYR A 103      41.695  18.749  33.576  1.00 51.11           O  
ATOM    812  N   PHE A 104      36.538  20.882  37.572  1.00 36.54           N  
ATOM    813  CA  PHE A 104      37.336  21.343  38.700  1.00 41.42           C  
ATOM    814  C   PHE A 104      36.942  20.653  40.005  1.00 44.85           C  
ATOM    815  O   PHE A 104      37.806  20.272  40.798  1.00 38.98           O  
ATOM    816  CB  PHE A 104      37.223  22.862  38.843  1.00 43.29           C  
ATOM    817  CG  PHE A 104      37.891  23.627  37.737  1.00 41.75           C  
ATOM    818  CD1 PHE A 104      39.126  23.233  37.247  1.00 38.06           C  
ATOM    819  CD2 PHE A 104      37.278  24.737  37.181  1.00 43.80           C  
ATOM    820  CE1 PHE A 104      39.741  23.938  36.228  1.00 48.22           C  
ATOM    821  CE2 PHE A 104      37.885  25.445  36.159  1.00 45.96           C  
ATOM    822  CZ  PHE A 104      39.119  25.046  35.682  1.00 49.70           C  
ATOM    823  N   CYS A 105      35.638  20.498  40.224  1.00 47.05           N  
ATOM    824  CA  CYS A 105      35.137  19.798  41.405  1.00 46.17           C  
ATOM    825  C   CYS A 105      35.710  18.392  41.483  1.00 40.55           C  
ATOM    826  O   CYS A 105      36.171  17.956  42.536  1.00 34.75           O  
ATOM    827  CB  CYS A 105      33.606  19.730  41.392  1.00 36.68           C  
ATOM    828  SG  CYS A 105      32.781  21.221  41.992  1.00 44.68           S  
ATOM    829  N   VAL A 106      35.679  17.691  40.356  1.00 39.98           N  
ATOM    830  CA  VAL A 106      36.176  16.322  40.283  1.00 42.76           C  
ATOM    831  C   VAL A 106      37.701  16.248  40.324  1.00 38.09           C  
ATOM    832  O   VAL A 106      38.268  15.381  40.990  1.00 35.91           O  
ATOM    833  CB  VAL A 106      35.674  15.612  39.006  1.00 36.13           C  
ATOM    834  CG1 VAL A 106      36.354  14.260  38.844  1.00 34.29           C  
ATOM    835  CG2 VAL A 106      34.165  15.454  39.046  1.00 35.54           C  
ATOM    836  N   THR A 107      38.361  17.159  39.612  1.00 39.33           N  
ATOM    837  CA  THR A 107      39.817  17.121  39.496  1.00 39.48           C  
ATOM    838  C   THR A 107      40.547  17.734  40.690  1.00 35.33           C  
ATOM    839  O   THR A 107      41.661  17.323  41.013  1.00 35.65           O  
ATOM    840  CB  THR A 107      40.315  17.800  38.198  1.00 38.01           C  
ATOM    841  CG2 THR A 107      39.893  16.998  36.974  1.00 24.96           C  
ATOM    842  OG1 THR A 107      39.778  19.124  38.108  1.00 44.19           O  
ATOM    843  N   LYS A 108      39.925  18.713  41.342  1.00 39.77           N  
ATOM    844  CA  LYS A 108      40.568  19.402  42.461  1.00 44.72           C  
ATOM    845  C   LYS A 108      39.710  19.366  43.727  1.00 39.25           C  
ATOM    846  O   LYS A 108      39.261  20.407  44.208  1.00 40.90           O  
ATOM    847  CB  LYS A 108      40.888  20.851  42.081  1.00 40.16           C  
ATOM    848  CG  LYS A 108      41.654  21.007  40.773  1.00 34.19           C  
ATOM    849  CD  LYS A 108      43.015  20.329  40.833  1.00 41.08           C  
ATOM    850  CE  LYS A 108      43.711  20.358  39.478  1.00 44.00           C  
ATOM    851  NZ  LYS A 108      45.005  19.617  39.488  1.00 52.84           N1+
ATOM    852  N   PRO A 109      39.497  18.164  44.287  1.00 36.22           N  
ATOM    853  CA  PRO A 109      38.554  17.941  45.389  1.00 38.85           C  
ATOM    854  C   PRO A 109      38.861  18.764  46.636  1.00 45.66           C  
ATOM    855  O   PRO A 109      37.939  19.144  47.358  1.00 45.94           O  
ATOM    856  CB  PRO A 109      38.720  16.447  45.699  1.00 28.08           C  
ATOM    857  CG  PRO A 109      39.323  15.862  44.475  1.00 32.11           C  
ATOM    858  CD  PRO A 109      40.203  16.927  43.911  1.00 32.01           C  
ATOM    859  N   LEU A 110      40.137  19.039  46.880  1.00 52.97           N  
ATOM    860  CA  LEU A 110      40.548  19.738  48.093  1.00 53.82           C  
ATOM    861  C   LEU A 110      40.516  21.255  47.935  1.00 64.48           C  
ATOM    862  O   LEU A 110      39.929  21.966  48.756  1.00 60.51           O  
ATOM    863  CB  LEU A 110      41.953  19.298  48.500  1.00 50.16           C  
ATOM    864  CG  LEU A 110      42.176  17.790  48.638  1.00 49.51           C  
ATOM    865  CD1 LEU A 110      43.649  17.481  48.863  1.00 41.17           C  
ATOM    866  CD2 LEU A 110      41.324  17.213  49.762  1.00 39.82           C  
ATOM    867  N   THR A 111      41.151  21.746  46.876  1.00 65.12           N  
ATOM    868  CA  THR A 111      41.345  23.179  46.693  1.00 60.38           C  
ATOM    869  C   THR A 111      40.133  23.897  46.111  1.00 55.99           C  
ATOM    870  O   THR A 111      39.733  24.952  46.602  1.00 58.92           O  
ATOM    871  CB  THR A 111      42.557  23.460  45.786  1.00 61.51           C  
ATOM    872  CG2 THR A 111      43.844  23.043  46.478  1.00 58.57           C  
ATOM    873  OG1 THR A 111      42.420  22.725  44.563  1.00 56.67           O  
ATOM    874  N   TYR A 112      39.551  23.320  45.066  1.00 50.70           N  
ATOM    875  CA  TYR A 112      38.538  24.017  44.277  1.00 48.83           C  
ATOM    876  C   TYR A 112      37.198  24.272  44.979  1.00 45.91           C  
ATOM    877  O   TYR A 112      36.738  25.412  45.038  1.00 43.99           O  
ATOM    878  CB  TYR A 112      38.311  23.292  42.948  1.00 41.43           C  
ATOM    879  CG  TYR A 112      37.214  23.899  42.111  1.00 53.27           C  
ATOM    880  CD1 TYR A 112      37.403  25.110  41.457  1.00 48.67           C  
ATOM    881  CD2 TYR A 112      35.989  23.261  41.972  1.00 49.51           C  
ATOM    882  CE1 TYR A 112      36.403  25.668  40.687  1.00 43.87           C  
ATOM    883  CE2 TYR A 112      34.983  23.810  41.204  1.00 45.28           C  
ATOM    884  CZ  TYR A 112      35.194  25.013  40.564  1.00 47.63           C  
ATOM    885  OH  TYR A 112      34.190  25.561  39.797  1.00 53.03           O  
ATOM    886  N   PRO A 113      36.568  23.215  45.512  1.00 47.33           N  
ATOM    887  CA  PRO A 113      35.202  23.348  46.031  1.00 43.39           C  
ATOM    888  C   PRO A 113      35.035  24.494  47.030  1.00 46.48           C  
ATOM    889  O   PRO A 113      33.942  25.051  47.137  1.00 46.89           O  
ATOM    890  CB  PRO A 113      34.959  22.002  46.718  1.00 41.39           C  
ATOM    891  CG  PRO A 113      35.879  21.058  46.029  1.00 39.88           C  
ATOM    892  CD  PRO A 113      37.106  21.860  45.725  1.00 47.29           C  
ATOM    893  N   VAL A 114      36.104  24.842  47.739  1.00 50.82           N  
ATOM    894  CA  VAL A 114      36.038  25.885  48.760  1.00 52.49           C  
ATOM    895  C   VAL A 114      35.821  27.272  48.155  1.00 49.67           C  
ATOM    896  O   VAL A 114      35.212  28.138  48.783  1.00 39.11           O  
ATOM    897  CB  VAL A 114      37.307  25.909  49.641  1.00 45.35           C  
ATOM    898  CG1 VAL A 114      37.668  24.501  50.087  1.00 56.18           C  
ATOM    899  CG2 VAL A 114      38.468  26.540  48.893  1.00 46.58           C  
ATOM    900  N   LYS A 115      36.315  27.475  46.937  1.00 45.51           N  
ATOM    901  CA  LYS A 115      36.253  28.790  46.302  1.00 51.43           C  
ATOM    902  C   LYS A 115      35.027  28.969  45.402  1.00 51.54           C  
ATOM    903  O   LYS A 115      34.912  29.959  44.682  1.00 44.07           O  
ATOM    904  CB  LYS A 115      37.553  29.088  45.537  1.00 51.05           C  
ATOM    905  CG  LYS A 115      37.991  28.009  44.559  1.00 44.60           C  
ATOM    906  CD  LYS A 115      39.331  28.353  43.926  1.00 40.12           C  
ATOM    907  CE  LYS A 115      39.784  27.271  42.956  1.00 55.39           C  
ATOM    908  NZ  LYS A 115      41.069  27.612  42.281  1.00 60.41           N1+
ATOM    909  N   ARG A 116      34.110  28.008  45.458  1.00 54.21           N  
ATOM    910  CA  ARG A 116      32.844  28.108  44.738  1.00 51.10           C  
ATOM    911  C   ARG A 116      31.828  28.893  45.564  1.00 53.73           C  
ATOM    912  O   ARG A 116      31.200  28.345  46.468  1.00 57.78           O  
ATOM    913  CB  ARG A 116      32.284  26.719  44.413  1.00 41.98           C  
ATOM    914  CG  ARG A 116      33.296  25.750  43.832  1.00 43.59           C  
ATOM    915  CD  ARG A 116      32.613  24.517  43.263  1.00 53.19           C  
ATOM    916  NE  ARG A 116      31.382  24.176  43.971  1.00 59.43           N  
ATOM    917  CZ  ARG A 116      30.166  24.234  43.432  1.00 50.64           C  
ATOM    918  NH1 ARG A 116      30.010  24.617  42.171  1.00 42.03           N1+
ATOM    919  NH2 ARG A 116      29.105  23.903  44.153  1.00 49.42           N  
ATOM    920  N   THR A 117      31.676  30.178  45.258  1.00 53.16           N  
ATOM    921  CA  THR A 117      30.761  31.033  46.007  1.00 62.05           C  
ATOM    922  C   THR A 117      29.642  31.580  45.123  1.00 55.08           C  
ATOM    923  O   THR A 117      29.699  31.469  43.898  1.00 59.71           O  
ATOM    924  CB  THR A 117      31.505  32.210  46.670  1.00 57.56           C  
ATOM    925  CG2 THR A 117      32.690  31.703  47.475  1.00 48.82           C  
ATOM    926  OG1 THR A 117      31.968  33.121  45.664  1.00 53.96           O  
ATOM    927  N   THR A 118      28.625  32.165  45.751  1.00 53.46           N  
ATOM    928  CA  THR A 118      27.526  32.781  45.014  1.00 54.33           C  
ATOM    929  C   THR A 118      28.040  33.927  44.148  1.00 60.69           C  
ATOM    930  O   THR A 118      27.494  34.201  43.079  1.00 60.80           O  
ATOM    931  CB  THR A 118      26.424  33.313  45.956  1.00 53.82           C  
ATOM    932  CG2 THR A 118      25.779  32.169  46.729  1.00 53.19           C  
ATOM    933  OG1 THR A 118      26.985  34.254  46.880  1.00 54.99           O  
ATOM    934  N   LYS A 119      29.097  34.588  44.608  1.00 60.40           N  
ATOM    935  CA  LYS A 119      29.672  35.712  43.876  1.00 60.67           C  
ATOM    936  C   LYS A 119      30.321  35.260  42.571  1.00 59.11           C  
ATOM    937  O   LYS A 119      30.022  35.800  41.507  1.00 61.54           O  
ATOM    938  CB  LYS A 119      30.686  36.471  44.737  1.00 66.99           C  
ATOM    939  CG  LYS A 119      31.246  37.713  44.059  1.00 83.05           C  
ATOM    940  CD  LYS A 119      32.166  38.493  44.984  1.00 86.39           C  
ATOM    941  CE  LYS A 119      32.644  39.780  44.325  1.00 92.11           C  
ATOM    942  NZ  LYS A 119      33.527  40.572  45.226  1.00 99.83           N1+
ATOM    943  N   MET A 120      31.212  34.277  42.656  1.00 59.87           N  
ATOM    944  CA  MET A 120      31.850  33.729  41.463  1.00 58.26           C  
ATOM    945  C   MET A 120      30.802  33.280  40.453  1.00 56.98           C  
ATOM    946  O   MET A 120      30.947  33.504  39.251  1.00 57.81           O  
ATOM    947  CB  MET A 120      32.771  32.560  41.823  1.00 56.65           C  
ATOM    948  CG  MET A 120      34.155  32.982  42.286  1.00 81.06           C  
ATOM    949  SD  MET A 120      35.088  33.823  40.990  1.00108.91           S  
ATOM    950  CE  MET A 120      35.170  32.539  39.744  1.00 69.00           C  
ATOM    951  N   ALA A 121      29.745  32.652  40.955  1.00 55.31           N  
ATOM    952  CA  ALA A 121      28.654  32.188  40.109  1.00 56.67           C  
ATOM    953  C   ALA A 121      28.023  33.341  39.329  1.00 60.13           C  
ATOM    954  O   ALA A 121      28.016  33.336  38.097  1.00 56.50           O  
ATOM    955  CB  ALA A 121      27.603  31.472  40.948  1.00 50.77           C  
ATOM    956  N   GLY A 122      27.507  34.329  40.055  1.00 58.46           N  
ATOM    957  CA  GLY A 122      26.869  35.486  39.452  1.00 47.30           C  
ATOM    958  C   GLY A 122      27.746  36.189  38.435  1.00 52.20           C  
ATOM    959  O   GLY A 122      27.252  36.738  37.450  1.00 55.69           O  
ATOM    960  N   MET A 123      29.054  36.169  38.673  1.00 46.77           N  
ATOM    961  CA  MET A 123      30.013  36.798  37.770  1.00 52.41           C  
ATOM    962  C   MET A 123      30.216  35.980  36.496  1.00 55.45           C  
ATOM    963  O   MET A 123      30.305  36.537  35.398  1.00 53.03           O  
ATOM    964  CB  MET A 123      31.351  37.025  38.477  1.00 57.68           C  
ATOM    965  CG  MET A 123      32.490  37.433  37.552  1.00 63.36           C  
ATOM    966  SD  MET A 123      33.882  38.145  38.455  1.00 88.29           S  
ATOM    967  CE  MET A 123      34.030  36.994  39.818  1.00 78.73           C  
ATOM    968  N   MET A 124      30.293  34.661  36.645  1.00 48.18           N  
ATOM    969  CA  MET A 124      30.413  33.773  35.495  1.00 48.78           C  
ATOM    970  C   MET A 124      29.153  33.830  34.638  1.00 59.84           C  
ATOM    971  O   MET A 124      29.222  33.817  33.408  1.00 62.07           O  
ATOM    972  CB  MET A 124      30.689  32.337  35.943  1.00 50.32           C  
ATOM    973  CG  MET A 124      32.047  32.155  36.598  1.00 64.98           C  
ATOM    974  SD  MET A 124      33.411  32.466  35.462  1.00 61.42           S  
ATOM    975  CE  MET A 124      33.409  30.953  34.503  1.00 70.27           C  
ATOM    976  N   ILE A 125      28.000  33.892  35.298  1.00 55.35           N  
ATOM    977  CA  ILE A 125      26.729  34.047  34.602  1.00 51.71           C  
ATOM    978  C   ILE A 125      26.710  35.388  33.883  1.00 48.40           C  
ATOM    979  O   ILE A 125      26.336  35.475  32.712  1.00 39.26           O  
ATOM    980  CB  ILE A 125      25.536  33.964  35.577  1.00 45.61           C  
ATOM    981  CG1 ILE A 125      25.546  32.623  36.317  1.00 51.16           C  
ATOM    982  CG2 ILE A 125      24.221  34.157  34.836  1.00 45.82           C  
ATOM    983  CD1 ILE A 125      24.507  32.515  37.420  1.00 41.68           C  
ATOM    984  N   ALA A 126      27.127  36.432  34.590  1.00 46.04           N  
ATOM    985  CA  ALA A 126      27.199  37.768  34.015  1.00 47.88           C  
ATOM    986  C   ALA A 126      28.056  37.764  32.755  1.00 47.68           C  
ATOM    987  O   ALA A 126      27.651  38.283  31.714  1.00 49.77           O  
ATOM    988  CB  ALA A 126      27.754  38.753  35.034  1.00 39.14           C  
ATOM    989  N   ALA A 127      29.240  37.171  32.850  1.00 47.89           N  
ATOM    990  CA  ALA A 127      30.140  37.089  31.706  1.00 47.61           C  
ATOM    991  C   ALA A 127      29.479  36.354  30.546  1.00 50.31           C  
ATOM    992  O   ALA A 127      29.603  36.761  29.390  1.00 46.49           O  
ATOM    993  CB  ALA A 127      31.447  36.410  32.098  1.00 44.03           C  
ATOM    994  N   ALA A 128      28.773  35.272  30.864  1.00 49.36           N  
ATOM    995  CA  ALA A 128      28.117  34.457  29.845  1.00 48.44           C  
ATOM    996  C   ALA A 128      27.119  35.270  29.027  1.00 50.75           C  
ATOM    997  O   ALA A 128      27.205  35.322  27.801  1.00 51.32           O  
ATOM    998  CB  ALA A 128      27.430  33.261  30.479  1.00 41.36           C  
ATOM    999  N   TRP A 129      26.173  35.899  29.716  1.00 49.44           N  
ATOM   1000  CA  TRP A 129      25.163  36.721  29.063  1.00 46.90           C  
ATOM   1001  C   TRP A 129      25.788  37.876  28.288  1.00 51.38           C  
ATOM   1002  O   TRP A 129      25.543  38.037  27.093  1.00 52.86           O  
ATOM   1003  CB  TRP A 129      24.170  37.259  30.094  1.00 39.00           C  
ATOM   1004  CG  TRP A 129      23.226  36.220  30.605  1.00 45.23           C  
ATOM   1005  CD1 TRP A 129      23.388  35.435  31.711  1.00 50.99           C  
ATOM   1006  CD2 TRP A 129      21.972  35.842  30.025  1.00 49.01           C  
ATOM   1007  CE2 TRP A 129      21.425  34.825  30.834  1.00 45.81           C  
ATOM   1008  CE3 TRP A 129      21.256  36.269  28.901  1.00 41.40           C  
ATOM   1009  NE1 TRP A 129      22.309  34.595  31.856  1.00 54.38           N  
ATOM   1010  CZ2 TRP A 129      20.196  34.230  30.555  1.00 42.34           C  
ATOM   1011  CZ3 TRP A 129      20.037  35.676  28.625  1.00 38.69           C  
ATOM   1012  CH2 TRP A 129      19.519  34.668  29.449  1.00 44.95           C  
ATOM   1013  N   VAL A 130      26.595  38.675  28.978  1.00 45.73           N  
ATOM   1014  CA  VAL A 130      27.232  39.832  28.362  1.00 42.57           C  
ATOM   1015  C   VAL A 130      28.045  39.435  27.135  1.00 43.56           C  
ATOM   1016  O   VAL A 130      27.938  40.060  26.079  1.00 50.08           O  
ATOM   1017  CB  VAL A 130      28.135  40.584  29.363  1.00 39.57           C  
ATOM   1018  CG1 VAL A 130      28.909  41.685  28.657  1.00 34.33           C  
ATOM   1019  CG2 VAL A 130      27.301  41.155  30.498  1.00 34.12           C  
ATOM   1020  N   LEU A 131      28.852  38.387  27.272  1.00 43.27           N  
ATOM   1021  CA  LEU A 131      29.704  37.945  26.173  1.00 50.30           C  
ATOM   1022  C   LEU A 131      28.875  37.476  24.980  1.00 46.25           C  
ATOM   1023  O   LEU A 131      29.139  37.862  23.842  1.00 48.85           O  
ATOM   1024  CB  LEU A 131      30.658  36.842  26.635  1.00 59.14           C  
ATOM   1025  CG  LEU A 131      31.950  36.669  25.831  1.00 62.23           C  
ATOM   1026  CD1 LEU A 131      32.703  37.991  25.733  1.00 42.18           C  
ATOM   1027  CD2 LEU A 131      32.828  35.585  26.446  1.00 52.57           C  
ATOM   1028  N   SER A 132      27.872  36.643  25.247  1.00 48.38           N  
ATOM   1029  CA  SER A 132      26.970  36.164  24.206  1.00 50.77           C  
ATOM   1030  C   SER A 132      26.371  37.337  23.438  1.00 51.95           C  
ATOM   1031  O   SER A 132      26.481  37.416  22.214  1.00 51.24           O  
ATOM   1032  CB  SER A 132      25.850  35.318  24.820  1.00 53.62           C  
ATOM   1033  OG  SER A 132      26.373  34.215  25.541  1.00 58.56           O  
ATOM   1034  N   PHE A 133      25.734  38.246  24.171  1.00 50.03           N  
ATOM   1035  CA  PHE A 133      25.145  39.448  23.591  1.00 47.40           C  
ATOM   1036  C   PHE A 133      26.132  40.173  22.685  1.00 46.94           C  
ATOM   1037  O   PHE A 133      25.833  40.450  21.524  1.00 50.80           O  
ATOM   1038  CB  PHE A 133      24.661  40.387  24.699  1.00 50.02           C  
ATOM   1039  CG  PHE A 133      24.233  41.739  24.208  1.00 47.12           C  
ATOM   1040  CD1 PHE A 133      22.928  41.960  23.803  1.00 52.41           C  
ATOM   1041  CD2 PHE A 133      25.132  42.791  24.161  1.00 50.22           C  
ATOM   1042  CE1 PHE A 133      22.527  43.206  23.354  1.00 51.83           C  
ATOM   1043  CE2 PHE A 133      24.740  44.037  23.712  1.00 56.47           C  
ATOM   1044  CZ  PHE A 133      23.435  44.247  23.308  1.00 46.03           C  
ATOM   1045  N   ILE A 134      27.309  40.473  23.226  1.00 45.13           N  
ATOM   1046  CA  ILE A 134      28.343  41.183  22.479  1.00 49.73           C  
ATOM   1047  C   ILE A 134      28.647  40.514  21.137  1.00 47.77           C  
ATOM   1048  O   ILE A 134      28.897  41.192  20.139  1.00 43.41           O  
ATOM   1049  CB  ILE A 134      29.645  41.311  23.295  1.00 43.95           C  
ATOM   1050  CG1 ILE A 134      29.412  42.183  24.529  1.00 44.29           C  
ATOM   1051  CG2 ILE A 134      30.760  41.888  22.437  1.00 38.78           C  
ATOM   1052  CD1 ILE A 134      30.620  42.307  25.427  1.00 42.73           C  
ATOM   1053  N   LEU A 135      28.613  39.185  21.115  1.00 46.66           N  
ATOM   1054  CA  LEU A 135      28.911  38.437  19.897  1.00 46.68           C  
ATOM   1055  C   LEU A 135      27.800  38.551  18.857  1.00 55.00           C  
ATOM   1056  O   LEU A 135      28.039  38.970  17.725  1.00 70.20           O  
ATOM   1057  CB  LEU A 135      29.173  36.962  20.215  1.00 49.11           C  
ATOM   1058  CG  LEU A 135      30.494  36.625  20.911  1.00 45.07           C  
ATOM   1059  CD1 LEU A 135      30.627  35.123  21.110  1.00 50.35           C  
ATOM   1060  CD2 LEU A 135      31.671  37.165  20.112  1.00 31.64           C  
ATOM   1061  N   TRP A 136      26.586  38.185  19.254  1.00 54.90           N  
ATOM   1062  CA  TRP A 136      25.464  38.095  18.325  1.00 50.35           C  
ATOM   1063  C   TRP A 136      24.770  39.427  18.031  1.00 52.79           C  
ATOM   1064  O   TRP A 136      24.651  39.829  16.873  1.00 50.27           O  
ATOM   1065  CB  TRP A 136      24.442  37.075  18.831  1.00 45.31           C  
ATOM   1066  CG  TRP A 136      24.924  35.656  18.761  1.00 48.35           C  
ATOM   1067  CD1 TRP A 136      25.302  34.863  19.804  1.00 48.08           C  
ATOM   1068  CD2 TRP A 136      25.076  34.868  17.576  1.00 56.02           C  
ATOM   1069  CE2 TRP A 136      25.549  33.597  17.979  1.00 49.33           C  
ATOM   1070  CE3 TRP A 136      24.857  35.102  16.215  1.00 52.70           C  
ATOM   1071  NE1 TRP A 136      25.679  33.623  19.343  1.00 52.50           N  
ATOM   1072  CZ2 TRP A 136      25.807  32.573  17.069  1.00 50.15           C  
ATOM   1073  CZ3 TRP A 136      25.114  34.086  15.313  1.00 49.02           C  
ATOM   1074  CH2 TRP A 136      25.584  32.836  15.745  1.00 48.72           C  
ATOM   1075  N   ALA A 137      24.304  40.098  19.082  1.00 48.60           N  
ATOM   1076  CA  ALA A 137      23.504  41.314  18.932  1.00 51.38           C  
ATOM   1077  C   ALA A 137      24.039  42.307  17.892  1.00 64.98           C  
ATOM   1078  O   ALA A 137      23.354  42.603  16.910  1.00 57.12           O  
ATOM   1079  CB  ALA A 137      23.306  41.998  20.284  1.00 43.59           C  
ATOM   1080  N   PRO A 138      25.262  42.829  18.100  1.00 69.32           N  
ATOM   1081  CA  PRO A 138      25.794  43.834  17.171  1.00 65.31           C  
ATOM   1082  C   PRO A 138      25.784  43.348  15.727  1.00 59.45           C  
ATOM   1083  O   PRO A 138      25.248  44.028  14.851  1.00 52.20           O  
ATOM   1084  CB  PRO A 138      27.236  44.022  17.651  1.00 53.99           C  
ATOM   1085  CG  PRO A 138      27.198  43.648  19.089  1.00 57.36           C  
ATOM   1086  CD  PRO A 138      26.223  42.513  19.171  1.00 54.70           C  
ATOM   1087  N   ALA A 139      26.374  42.180  15.493  1.00 62.77           N  
ATOM   1088  CA  ALA A 139      26.455  41.607  14.153  1.00 56.77           C  
ATOM   1089  C   ALA A 139      25.082  41.466  13.503  1.00 56.87           C  
ATOM   1090  O   ALA A 139      24.888  41.867  12.359  1.00 61.54           O  
ATOM   1091  CB  ALA A 139      27.161  40.260  14.198  1.00 54.01           C  
ATOM   1092  N   ILE A 140      24.130  40.905  14.241  1.00 58.20           N  
ATOM   1093  CA  ILE A 140      22.799  40.629  13.708  1.00 52.55           C  
ATOM   1094  C   ILE A 140      22.025  41.892  13.324  1.00 53.00           C  
ATOM   1095  O   ILE A 140      21.417  41.958  12.256  1.00 56.39           O  
ATOM   1096  CB  ILE A 140      21.963  39.799  14.700  1.00 54.13           C  
ATOM   1097  CG1 ILE A 140      22.568  38.402  14.854  1.00 53.05           C  
ATOM   1098  CG2 ILE A 140      20.511  39.720  14.240  1.00 48.80           C  
ATOM   1099  CD1 ILE A 140      21.847  37.519  15.849  1.00 53.55           C  
ATOM   1100  N   LEU A 141      22.053  42.891  14.199  1.00 57.88           N  
ATOM   1101  CA  LEU A 141      21.282  44.117  13.995  1.00 55.38           C  
ATOM   1102  C   LEU A 141      21.944  45.084  13.022  1.00 53.33           C  
ATOM   1103  O   LEU A 141      21.269  45.730  12.220  1.00 63.58           O  
ATOM   1104  CB  LEU A 141      21.048  44.835  15.327  1.00 58.37           C  
ATOM   1105  CG  LEU A 141      19.987  44.264  16.267  1.00 62.85           C  
ATOM   1106  CD1 LEU A 141      20.274  42.807  16.567  1.00 65.64           C  
ATOM   1107  CD2 LEU A 141      19.921  45.076  17.554  1.00 59.38           C  
ATOM   1108  N   PHE A 142      23.266  45.179  13.095  1.00 57.09           N  
ATOM   1109  CA  PHE A 142      23.990  46.227  12.385  1.00 59.05           C  
ATOM   1110  C   PHE A 142      24.718  45.747  11.130  1.00 57.30           C  
ATOM   1111  O   PHE A 142      25.366  46.541  10.449  1.00 61.15           O  
ATOM   1112  CB  PHE A 142      24.980  46.907  13.332  1.00 62.66           C  
ATOM   1113  CG  PHE A 142      24.332  47.568  14.517  1.00 63.41           C  
ATOM   1114  CD1 PHE A 142      23.164  48.297  14.366  1.00 62.50           C  
ATOM   1115  CD2 PHE A 142      24.885  47.452  15.782  1.00 70.64           C  
ATOM   1116  CE1 PHE A 142      22.563  48.904  15.456  1.00 68.74           C  
ATOM   1117  CE2 PHE A 142      24.290  48.056  16.873  1.00 76.72           C  
ATOM   1118  CZ  PHE A 142      23.128  48.783  16.710  1.00 75.91           C  
ATOM   1119  N   TRP A 143      24.612  44.459  10.818  1.00 46.77           N  
ATOM   1120  CA  TRP A 143      25.295  43.914   9.649  1.00 52.16           C  
ATOM   1121  C   TRP A 143      24.873  44.645   8.381  1.00 55.24           C  
ATOM   1122  O   TRP A 143      25.697  44.913   7.507  1.00 48.49           O  
ATOM   1123  CB  TRP A 143      25.023  42.418   9.496  1.00 54.45           C  
ATOM   1124  CG  TRP A 143      25.750  41.817   8.341  1.00 51.74           C  
ATOM   1125  CD1 TRP A 143      25.266  41.620   7.083  1.00 50.90           C  
ATOM   1126  CD2 TRP A 143      27.104  41.350   8.331  1.00 48.75           C  
ATOM   1127  CE2 TRP A 143      27.368  40.875   7.032  1.00 48.73           C  
ATOM   1128  CE3 TRP A 143      28.115  41.283   9.294  1.00 47.56           C  
ATOM   1129  NE1 TRP A 143      26.230  41.049   6.289  1.00 44.56           N  
ATOM   1130  CZ2 TRP A 143      28.602  40.339   6.669  1.00 55.60           C  
ATOM   1131  CZ3 TRP A 143      29.340  40.751   8.933  1.00 51.71           C  
ATOM   1132  CH2 TRP A 143      29.573  40.286   7.630  1.00 54.35           C  
ATOM   1133  N   GLN A 144      23.586  44.962   8.291  1.00 59.84           N  
ATOM   1134  CA  GLN A 144      23.038  45.663   7.136  1.00 52.64           C  
ATOM   1135  C   GLN A 144      23.740  46.998   6.929  1.00 61.37           C  
ATOM   1136  O   GLN A 144      24.125  47.344   5.811  1.00 64.90           O  
ATOM   1137  CB  GLN A 144      21.533  45.881   7.307  1.00 49.63           C  
ATOM   1138  CG  GLN A 144      21.147  46.542   8.623  1.00 49.07           C  
ATOM   1139  CD  GLN A 144      19.646  46.668   8.793  1.00 58.97           C  
ATOM   1140  NE2 GLN A 144      19.185  46.638  10.040  1.00 49.10           N  
ATOM   1141  OE1 GLN A 144      18.908  46.785   7.814  1.00 62.78           O  
ATOM   1142  N   PHE A 145      23.902  47.744   8.016  1.00 62.59           N  
ATOM   1143  CA  PHE A 145      24.567  49.039   7.970  1.00 56.82           C  
ATOM   1144  C   PHE A 145      26.051  48.890   7.640  1.00 53.47           C  
ATOM   1145  O   PHE A 145      26.624  49.715   6.929  1.00 67.63           O  
ATOM   1146  CB  PHE A 145      24.387  49.783   9.297  1.00 51.92           C  
ATOM   1147  CG  PHE A 145      22.950  50.053   9.650  1.00 53.98           C  
ATOM   1148  CD1 PHE A 145      22.347  49.403  10.714  1.00 58.04           C  
ATOM   1149  CD2 PHE A 145      22.203  50.960   8.917  1.00 57.91           C  
ATOM   1150  CE1 PHE A 145      21.024  49.654  11.041  1.00 57.31           C  
ATOM   1151  CE2 PHE A 145      20.881  51.214   9.237  1.00 60.11           C  
ATOM   1152  CZ  PHE A 145      20.292  50.558  10.300  1.00 60.26           C  
ATOM   1153  N   ILE A 146      26.666  47.832   8.162  1.00 56.11           N  
ATOM   1154  CA  ILE A 146      28.072  47.551   7.894  1.00 63.29           C  
ATOM   1155  C   ILE A 146      28.316  47.397   6.397  1.00 62.93           C  
ATOM   1156  O   ILE A 146      29.200  48.039   5.832  1.00 62.94           O  
ATOM   1157  CB  ILE A 146      28.540  46.273   8.618  1.00 56.85           C  
ATOM   1158  CG1 ILE A 146      28.416  46.442  10.135  1.00 57.29           C  
ATOM   1159  CG2 ILE A 146      29.970  45.937   8.230  1.00 40.75           C  
ATOM   1160  CD1 ILE A 146      28.685  45.173  10.922  1.00 44.15           C  
ATOM   1161  N   VAL A 147      27.519  46.543   5.763  1.00 66.14           N  
ATOM   1162  CA  VAL A 147      27.632  46.294   4.331  1.00 67.19           C  
ATOM   1163  C   VAL A 147      26.953  47.406   3.534  1.00 67.12           C  
ATOM   1164  O   VAL A 147      27.274  47.630   2.366  1.00 71.23           O  
ATOM   1165  CB  VAL A 147      27.010  44.937   3.950  1.00 65.00           C  
ATOM   1166  CG1 VAL A 147      27.335  44.588   2.505  1.00 68.30           C  
ATOM   1167  CG2 VAL A 147      27.510  43.849   4.887  1.00 57.68           C  
ATOM   1168  N   GLY A 148      26.010  48.096   4.171  1.00 67.41           N  
ATOM   1169  CA  GLY A 148      25.349  49.235   3.561  1.00 61.77           C  
ATOM   1170  C   GLY A 148      24.019  48.914   2.906  1.00 61.73           C  
ATOM   1171  O   GLY A 148      23.271  49.817   2.527  1.00 58.80           O  
ATOM   1172  N   VAL A 149      23.719  47.625   2.775  1.00 66.03           N  
ATOM   1173  CA  VAL A 149      22.487  47.185   2.131  1.00 54.00           C  
ATOM   1174  C   VAL A 149      21.801  46.092   2.945  1.00 57.16           C  
ATOM   1175  O   VAL A 149      22.463  45.306   3.621  1.00 58.19           O  
ATOM   1176  CB  VAL A 149      22.757  46.657   0.706  1.00 56.08           C  
ATOM   1177  CG1 VAL A 149      23.824  45.573   0.735  1.00 57.71           C  
ATOM   1178  CG2 VAL A 149      21.475  46.138   0.073  1.00 60.89           C  
ATOM   1179  N   ARG A 150      20.472  46.052   2.878  1.00 56.82           N  
ATOM   1180  CA  ARG A 150      19.695  45.017   3.556  1.00 52.82           C  
ATOM   1181  C   ARG A 150      19.190  43.981   2.557  1.00 51.60           C  
ATOM   1182  O   ARG A 150      18.426  44.304   1.650  1.00 57.82           O  
ATOM   1183  CB  ARG A 150      18.518  45.635   4.313  1.00 45.74           C  
ATOM   1184  CG  ARG A 150      17.702  44.635   5.120  1.00 44.46           C  
ATOM   1185  CD  ARG A 150      16.603  45.332   5.912  1.00 47.80           C  
ATOM   1186  NE  ARG A 150      16.490  44.807   7.272  1.00 53.46           N  
ATOM   1187  CZ  ARG A 150      15.612  43.884   7.653  1.00 51.01           C  
ATOM   1188  NH1 ARG A 150      14.755  43.375   6.778  1.00 60.26           N1+
ATOM   1189  NH2 ARG A 150      15.587  43.472   8.912  1.00 45.99           N  
ATOM   1190  N   THR A 151      19.623  42.738   2.730  1.00 57.81           N  
ATOM   1191  CA  THR A 151      19.232  41.655   1.833  1.00 57.59           C  
ATOM   1192  C   THR A 151      17.865  41.089   2.210  1.00 56.57           C  
ATOM   1193  O   THR A 151      17.168  40.510   1.377  1.00 58.23           O  
ATOM   1194  CB  THR A 151      20.275  40.518   1.839  1.00 59.17           C  
ATOM   1195  CG2 THR A 151      19.886  39.424   0.858  1.00 58.91           C  
ATOM   1196  OG1 THR A 151      21.559  41.040   1.479  1.00 68.48           O  
ATOM   1197  N   VAL A 152      17.486  41.265   3.471  1.00 57.86           N  
ATOM   1198  CA  VAL A 152      16.219  40.741   3.968  1.00 62.08           C  
ATOM   1199  C   VAL A 152      15.037  41.579   3.482  1.00 51.81           C  
ATOM   1200  O   VAL A 152      15.028  42.802   3.633  1.00 45.15           O  
ATOM   1201  CB  VAL A 152      16.204  40.681   5.509  1.00 56.70           C  
ATOM   1202  CG1 VAL A 152      14.916  40.043   6.005  1.00 50.88           C  
ATOM   1203  CG2 VAL A 152      17.420  39.919   6.022  1.00 46.39           C  
ATOM   1204  N   GLU A 153      14.041  40.915   2.902  1.00 51.40           N  
ATOM   1205  CA  GLU A 153      12.858  41.603   2.395  1.00 58.72           C  
ATOM   1206  C   GLU A 153      11.815  41.833   3.488  1.00 56.86           C  
ATOM   1207  O   GLU A 153      12.034  41.491   4.649  1.00 65.95           O  
ATOM   1208  CB  GLU A 153      12.254  40.846   1.208  1.00 54.97           C  
ATOM   1209  CG  GLU A 153      13.158  40.804  -0.015  1.00 47.29           C  
ATOM   1210  CD  GLU A 153      13.518  42.189  -0.523  1.00 55.10           C  
ATOM   1211  OE1 GLU A 153      12.753  43.141  -0.257  1.00 60.78           O  
ATOM   1212  OE2 GLU A 153      14.572  42.325  -1.186  1.00 46.45           O1-
ATOM   1213  N   ASP A 154      10.681  42.413   3.106  1.00 53.24           N  
ATOM   1214  CA  ASP A 154       9.682  42.865   4.071  1.00 54.25           C  
ATOM   1215  C   ASP A 154       8.776  41.765   4.620  1.00 48.83           C  
ATOM   1216  O   ASP A 154       8.153  41.937   5.666  1.00 52.10           O  
ATOM   1217  CB  ASP A 154       8.831  43.985   3.466  1.00 64.60           C  
ATOM   1218  CG  ASP A 154       9.640  45.230   3.159  1.00 86.14           C  
ATOM   1219  OD1 ASP A 154      10.281  45.275   2.086  1.00 82.37           O  
ATOM   1220  OD2 ASP A 154       9.636  46.162   3.992  1.00 94.93           O1-
ATOM   1221  N   GLY A 155       8.698  40.640   3.916  1.00 48.07           N  
ATOM   1222  CA  GLY A 155       7.836  39.552   4.338  1.00 51.29           C  
ATOM   1223  C   GLY A 155       8.603  38.392   4.944  1.00 56.94           C  
ATOM   1224  O   GLY A 155       8.016  37.394   5.360  1.00 55.56           O  
ATOM   1225  N   GLU A 156       9.923  38.528   5.000  1.00 50.60           N  
ATOM   1226  CA  GLU A 156      10.777  37.452   5.484  1.00 49.51           C  
ATOM   1227  C   GLU A 156      11.676  37.920   6.624  1.00 53.43           C  
ATOM   1228  O   GLU A 156      11.953  39.112   6.765  1.00 45.02           O  
ATOM   1229  CB  GLU A 156      11.616  36.889   4.339  1.00 51.92           C  
ATOM   1230  CG  GLU A 156      12.370  37.950   3.552  1.00 53.59           C  
ATOM   1231  CD  GLU A 156      13.091  37.375   2.349  1.00 58.26           C  
ATOM   1232  OE1 GLU A 156      13.944  38.085   1.772  1.00 55.25           O  
ATOM   1233  OE2 GLU A 156      12.803  36.215   1.983  1.00 51.67           O1-
ATOM   1234  N   CYS A 157      12.125  36.970   7.440  1.00 53.69           N  
ATOM   1235  CA  CYS A 157      12.947  37.284   8.600  1.00 47.88           C  
ATOM   1236  C   CYS A 157      14.058  36.254   8.770  1.00 43.38           C  
ATOM   1237  O   CYS A 157      13.796  35.091   9.069  1.00 50.58           O  
ATOM   1238  CB  CYS A 157      12.080  37.340   9.858  1.00 49.69           C  
ATOM   1239  SG  CYS A 157      12.892  38.078  11.295  1.00 62.81           S  
ATOM   1240  N   TYR A 158      15.300  36.686   8.570  1.00 35.75           N  
ATOM   1241  CA  TYR A 158      16.449  35.801   8.723  1.00 41.40           C  
ATOM   1242  C   TYR A 158      17.751  36.586   8.888  1.00 47.91           C  
ATOM   1243  O   TYR A 158      17.817  37.774   8.572  1.00 47.01           O  
ATOM   1244  CB  TYR A 158      16.551  34.835   7.538  1.00 34.59           C  
ATOM   1245  CG  TYR A 158      16.764  35.510   6.199  1.00 50.03           C  
ATOM   1246  CD1 TYR A 158      18.044  35.696   5.689  1.00 51.20           C  
ATOM   1247  CD2 TYR A 158      15.686  35.957   5.442  1.00 54.07           C  
ATOM   1248  CE1 TYR A 158      18.246  36.312   4.465  1.00 52.58           C  
ATOM   1249  CE2 TYR A 158      15.878  36.576   4.216  1.00 51.11           C  
ATOM   1250  CZ  TYR A 158      17.159  36.750   3.732  1.00 54.90           C  
ATOM   1251  OH  TYR A 158      17.351  37.362   2.512  1.00 54.71           O  
ATOM   1252  N   ILE A 159      18.781  35.915   9.395  1.00 46.90           N  
ATOM   1253  CA  ILE A 159      20.091  36.533   9.571  1.00 48.19           C  
ATOM   1254  C   ILE A 159      20.747  36.785   8.216  1.00 48.60           C  
ATOM   1255  O   ILE A 159      20.904  35.869   7.410  1.00 47.18           O  
ATOM   1256  CB  ILE A 159      21.010  35.672  10.456  1.00 49.63           C  
ATOM   1257  CG1 ILE A 159      20.457  35.604  11.882  1.00 47.42           C  
ATOM   1258  CG2 ILE A 159      22.419  36.229  10.460  1.00 43.76           C  
ATOM   1259  CD1 ILE A 159      21.319  34.813  12.840  1.00 44.93           C  
ATOM   1260  N   GLN A 160      21.130  38.035   7.978  1.00 48.18           N  
ATOM   1261  CA  GLN A 160      21.582  38.466   6.657  1.00 49.47           C  
ATOM   1262  C   GLN A 160      22.864  37.792   6.167  1.00 50.07           C  
ATOM   1263  O   GLN A 160      22.923  37.327   5.029  1.00 49.30           O  
ATOM   1264  CB  GLN A 160      21.725  39.990   6.603  1.00 50.46           C  
ATOM   1265  CG  GLN A 160      22.062  40.527   5.223  1.00 54.01           C  
ATOM   1266  CD  GLN A 160      21.908  42.031   5.132  1.00 54.09           C  
ATOM   1267  NE2 GLN A 160      21.211  42.614   6.102  1.00 42.83           N  
ATOM   1268  OE1 GLN A 160      22.404  42.660   4.197  1.00 65.44           O  
ATOM   1269  N   PHE A 161      23.892  37.740   7.012  1.00 49.83           N  
ATOM   1270  CA  PHE A 161      25.146  37.112   6.602  1.00 51.81           C  
ATOM   1271  C   PHE A 161      25.010  35.598   6.445  1.00 52.44           C  
ATOM   1272  O   PHE A 161      25.877  34.947   5.863  1.00 52.52           O  
ATOM   1273  CB  PHE A 161      26.307  37.477   7.537  1.00 47.35           C  
ATOM   1274  CG  PHE A 161      25.985  37.362   9.002  1.00 56.96           C  
ATOM   1275  CD1 PHE A 161      25.447  38.438   9.694  1.00 53.59           C  
ATOM   1276  CD2 PHE A 161      26.247  36.190   9.696  1.00 57.52           C  
ATOM   1277  CE1 PHE A 161      25.163  38.342  11.049  1.00 48.32           C  
ATOM   1278  CE2 PHE A 161      25.964  36.088  11.050  1.00 45.44           C  
ATOM   1279  CZ  PHE A 161      25.422  37.165  11.726  1.00 45.37           C  
ATOM   1280  N   PHE A 162      23.913  35.047   6.954  1.00 51.15           N  
ATOM   1281  CA  PHE A 162      23.641  33.621   6.809  1.00 55.93           C  
ATOM   1282  C   PHE A 162      23.126  33.270   5.415  1.00 54.82           C  
ATOM   1283  O   PHE A 162      22.807  32.113   5.139  1.00 62.01           O  
ATOM   1284  CB  PHE A 162      22.633  33.145   7.859  1.00 56.86           C  
ATOM   1285  CG  PHE A 162      23.247  32.846   9.198  1.00 48.46           C  
ATOM   1286  CD1 PHE A 162      24.603  33.022   9.412  1.00 51.15           C  
ATOM   1287  CD2 PHE A 162      22.466  32.372  10.239  1.00 45.21           C  
ATOM   1288  CE1 PHE A 162      25.168  32.743  10.644  1.00 46.09           C  
ATOM   1289  CE2 PHE A 162      23.023  32.089  11.470  1.00 49.03           C  
ATOM   1290  CZ  PHE A 162      24.376  32.275  11.672  1.00 47.26           C  
ATOM   1291  N   SER A 163      23.043  34.267   4.539  1.00 60.06           N  
ATOM   1292  CA  SER A 163      22.588  34.033   3.171  1.00 59.49           C  
ATOM   1293  C   SER A 163      23.511  33.036   2.477  1.00 61.05           C  
ATOM   1294  O   SER A 163      23.070  32.228   1.659  1.00 62.83           O  
ATOM   1295  CB  SER A 163      22.516  35.343   2.382  1.00 43.62           C  
ATOM   1296  OG  SER A 163      23.802  35.920   2.225  1.00 60.24           O  
ATOM   1297  N   ASN A 164      24.797  33.098   2.813  1.00 52.58           N  
ATOM   1298  CA  ASN A 164      25.758  32.120   2.325  1.00 52.63           C  
ATOM   1299  C   ASN A 164      25.814  30.907   3.248  1.00 59.14           C  
ATOM   1300  O   ASN A 164      26.128  31.032   4.432  1.00 55.16           O  
ATOM   1301  CB  ASN A 164      27.146  32.745   2.183  1.00 59.75           C  
ATOM   1302  CG  ASN A 164      28.167  31.776   1.608  1.00 64.69           C  
ATOM   1303  ND2 ASN A 164      29.440  32.152   1.672  1.00 62.55           N  
ATOM   1304  OD1 ASN A 164      27.813  30.705   1.108  1.00 60.19           O  
ATOM   1305  N   ALA A 165      25.505  29.737   2.698  1.00 58.59           N  
ATOM   1306  CA  ALA A 165      25.440  28.504   3.480  1.00 50.02           C  
ATOM   1307  C   ALA A 165      26.745  28.214   4.219  1.00 56.74           C  
ATOM   1308  O   ALA A 165      26.732  27.820   5.386  1.00 57.48           O  
ATOM   1309  CB  ALA A 165      25.062  27.329   2.590  1.00 45.14           C  
ATOM   1310  N   ALA A 166      27.867  28.407   3.533  1.00 55.36           N  
ATOM   1311  CA  ALA A 166      29.175  28.140   4.121  1.00 49.35           C  
ATOM   1312  C   ALA A 166      29.369  28.912   5.421  1.00 49.31           C  
ATOM   1313  O   ALA A 166      29.848  28.360   6.410  1.00 49.45           O  
ATOM   1314  CB  ALA A 166      30.281  28.473   3.134  1.00 51.46           C  
ATOM   1315  N   VAL A 167      28.990  30.187   5.414  1.00 49.74           N  
ATOM   1316  CA  VAL A 167      29.125  31.031   6.598  1.00 45.23           C  
ATOM   1317  C   VAL A 167      28.236  30.527   7.731  1.00 43.54           C  
ATOM   1318  O   VAL A 167      28.626  30.550   8.900  1.00 39.96           O  
ATOM   1319  CB  VAL A 167      28.761  32.496   6.289  1.00 40.39           C  
ATOM   1320  CG1 VAL A 167      29.116  33.392   7.473  1.00 31.35           C  
ATOM   1321  CG2 VAL A 167      29.471  32.959   5.028  1.00 45.87           C  
ATOM   1322  N   THR A 168      27.038  30.072   7.374  1.00 43.82           N  
ATOM   1323  CA  THR A 168      26.092  29.543   8.348  1.00 40.82           C  
ATOM   1324  C   THR A 168      26.631  28.276   9.001  1.00 41.92           C  
ATOM   1325  O   THR A 168      26.548  28.112  10.218  1.00 40.76           O  
ATOM   1326  CB  THR A 168      24.733  29.236   7.699  1.00 46.75           C  
ATOM   1327  CG2 THR A 168      23.746  28.733   8.738  1.00 41.85           C  
ATOM   1328  OG1 THR A 168      24.214  30.423   7.087  1.00 53.63           O  
ATOM   1329  N   PHE A 169      27.181  27.380   8.185  1.00 41.23           N  
ATOM   1330  CA  PHE A 169      27.792  26.161   8.704  1.00 45.82           C  
ATOM   1331  C   PHE A 169      28.981  26.496   9.602  1.00 47.50           C  
ATOM   1332  O   PHE A 169      29.104  25.972  10.710  1.00 45.69           O  
ATOM   1333  CB  PHE A 169      28.241  25.242   7.565  1.00 45.01           C  
ATOM   1334  CG  PHE A 169      28.778  23.917   8.034  1.00 53.14           C  
ATOM   1335  CD1 PHE A 169      28.302  23.337   9.200  1.00 55.74           C  
ATOM   1336  CD2 PHE A 169      29.765  23.259   7.319  1.00 56.31           C  
ATOM   1337  CE1 PHE A 169      28.794  22.120   9.637  1.00 54.31           C  
ATOM   1338  CE2 PHE A 169      30.261  22.043   7.751  1.00 56.17           C  
ATOM   1339  CZ  PHE A 169      29.776  21.473   8.912  1.00 51.35           C  
ATOM   1340  N   GLY A 170      29.856  27.366   9.111  1.00 38.49           N  
ATOM   1341  CA  GLY A 170      31.011  27.794   9.872  1.00 33.75           C  
ATOM   1342  C   GLY A 170      30.592  28.287  11.240  1.00 43.71           C  
ATOM   1343  O   GLY A 170      31.194  27.934  12.253  1.00 45.35           O  
ATOM   1344  N   THR A 171      29.543  29.102  11.267  1.00 33.76           N  
ATOM   1345  CA  THR A 171      29.039  29.665  12.512  1.00 38.91           C  
ATOM   1346  C   THR A 171      28.475  28.576  13.423  1.00 47.00           C  
ATOM   1347  O   THR A 171      28.637  28.630  14.642  1.00 48.01           O  
ATOM   1348  CB  THR A 171      27.966  30.734  12.240  1.00 45.73           C  
ATOM   1349  CG2 THR A 171      27.410  31.279  13.545  1.00 46.60           C  
ATOM   1350  OG1 THR A 171      28.549  31.810  11.494  1.00 49.22           O  
ATOM   1351  N   ALA A 172      27.822  27.585  12.825  1.00 48.95           N  
ATOM   1352  CA  ALA A 172      27.302  26.448  13.578  1.00 41.43           C  
ATOM   1353  C   ALA A 172      28.427  25.729  14.314  1.00 43.80           C  
ATOM   1354  O   ALA A 172      28.310  25.414  15.500  1.00 47.49           O  
ATOM   1355  CB  ALA A 172      26.580  25.483  12.653  1.00 44.30           C  
ATOM   1356  N   ILE A 173      29.515  25.471  13.596  1.00 50.30           N  
ATOM   1357  CA  ILE A 173      30.678  24.796  14.165  1.00 50.57           C  
ATOM   1358  C   ILE A 173      31.223  25.535  15.381  1.00 47.34           C  
ATOM   1359  O   ILE A 173      31.408  24.947  16.447  1.00 50.99           O  
ATOM   1360  CB  ILE A 173      31.810  24.647  13.127  1.00 42.89           C  
ATOM   1361  CG1 ILE A 173      31.334  23.822  11.930  1.00 45.16           C  
ATOM   1362  CG2 ILE A 173      33.035  24.011  13.761  1.00 45.52           C  
ATOM   1363  CD1 ILE A 173      32.423  23.546  10.919  1.00 41.80           C  
ATOM   1364  N   ALA A 174      31.475  26.830  15.211  1.00 45.53           N  
ATOM   1365  CA  ALA A 174      32.052  27.655  16.268  1.00 45.56           C  
ATOM   1366  C   ALA A 174      31.096  27.844  17.446  1.00 50.49           C  
ATOM   1367  O   ALA A 174      31.521  27.855  18.599  1.00 49.35           O  
ATOM   1368  CB  ALA A 174      32.484  29.002  15.714  1.00 32.23           C  
ATOM   1369  N   ALA A 175      29.810  27.993  17.151  1.00 47.35           N  
ATOM   1370  CA  ALA A 175      28.821  28.295  18.182  1.00 48.65           C  
ATOM   1371  C   ALA A 175      28.276  27.039  18.857  1.00 47.35           C  
ATOM   1372  O   ALA A 175      27.963  27.053  20.051  1.00 49.38           O  
ATOM   1373  CB  ALA A 175      27.684  29.130  17.607  1.00 48.40           C  
ATOM   1374  N   PHE A 176      28.158  25.956  18.096  1.00 41.07           N  
ATOM   1375  CA  PHE A 176      27.509  24.750  18.603  1.00 38.68           C  
ATOM   1376  C   PHE A 176      28.434  23.536  18.702  1.00 39.82           C  
ATOM   1377  O   PHE A 176      28.556  22.924  19.761  1.00 41.70           O  
ATOM   1378  CB  PHE A 176      26.287  24.404  17.749  1.00 36.75           C  
ATOM   1379  CG  PHE A 176      25.556  23.175  18.208  1.00 40.26           C  
ATOM   1380  CD1 PHE A 176      24.665  23.240  19.263  1.00 37.09           C  
ATOM   1381  CD2 PHE A 176      25.762  21.954  17.584  1.00 41.26           C  
ATOM   1382  CE1 PHE A 176      23.993  22.113  19.692  1.00 37.60           C  
ATOM   1383  CE2 PHE A 176      25.092  20.824  18.007  1.00 39.11           C  
ATOM   1384  CZ  PHE A 176      24.206  20.903  19.063  1.00 38.62           C  
ATOM   1385  N   TYR A 177      29.075  23.186  17.593  1.00 40.01           N  
ATOM   1386  CA  TYR A 177      29.880  21.970  17.532  1.00 34.79           C  
ATOM   1387  C   TYR A 177      31.068  21.969  18.497  1.00 41.18           C  
ATOM   1388  O   TYR A 177      31.229  21.042  19.293  1.00 40.32           O  
ATOM   1389  CB  TYR A 177      30.351  21.703  16.102  1.00 35.31           C  
ATOM   1390  CG  TYR A 177      29.264  21.171  15.194  1.00 43.53           C  
ATOM   1391  CD1 TYR A 177      28.913  19.826  15.214  1.00 42.07           C  
ATOM   1392  CD2 TYR A 177      28.589  22.013  14.316  1.00 48.80           C  
ATOM   1393  CE1 TYR A 177      27.916  19.333  14.386  1.00 54.17           C  
ATOM   1394  CE2 TYR A 177      27.592  21.528  13.482  1.00 49.79           C  
ATOM   1395  CZ  TYR A 177      27.260  20.188  13.522  1.00 51.31           C  
ATOM   1396  OH  TYR A 177      26.271  19.701  12.697  1.00 44.65           O  
ATOM   1397  N   LEU A 178      31.896  23.006  18.427  1.00 38.96           N  
ATOM   1398  CA  LEU A 178      33.081  23.085  19.275  1.00 36.68           C  
ATOM   1399  C   LEU A 178      32.772  23.016  20.774  1.00 41.68           C  
ATOM   1400  O   LEU A 178      33.382  22.225  21.494  1.00 43.48           O  
ATOM   1401  CB  LEU A 178      33.909  24.330  18.950  1.00 39.29           C  
ATOM   1402  CG  LEU A 178      34.698  24.251  17.643  1.00 47.99           C  
ATOM   1403  CD1 LEU A 178      35.637  25.442  17.513  1.00 50.08           C  
ATOM   1404  CD2 LEU A 178      35.474  22.943  17.579  1.00 38.50           C  
ATOM   1405  N   PRO A 179      31.831  23.845  21.253  1.00 40.59           N  
ATOM   1406  CA  PRO A 179      31.492  23.752  22.677  1.00 43.64           C  
ATOM   1407  C   PRO A 179      31.044  22.343  23.051  1.00 43.30           C  
ATOM   1408  O   PRO A 179      31.383  21.861  24.132  1.00 47.91           O  
ATOM   1409  CB  PRO A 179      30.336  24.751  22.837  1.00 35.04           C  
ATOM   1410  CG  PRO A 179      29.840  25.009  21.452  1.00 37.60           C  
ATOM   1411  CD  PRO A 179      31.029  24.865  20.560  1.00 39.47           C  
ATOM   1412  N   VAL A 180      30.299  21.689  22.166  1.00 42.00           N  
ATOM   1413  CA  VAL A 180      29.881  20.310  22.396  1.00 48.88           C  
ATOM   1414  C   VAL A 180      31.091  19.384  22.480  1.00 44.78           C  
ATOM   1415  O   VAL A 180      31.189  18.553  23.385  1.00 42.59           O  
ATOM   1416  CB  VAL A 180      28.932  19.809  21.292  1.00 43.58           C  
ATOM   1417  CG1 VAL A 180      28.789  18.295  21.360  1.00 42.73           C  
ATOM   1418  CG2 VAL A 180      27.575  20.488  21.411  1.00 35.79           C  
ATOM   1419  N   ILE A 181      32.006  19.530  21.527  1.00 44.78           N  
ATOM   1420  CA  ILE A 181      33.242  18.753  21.531  1.00 44.44           C  
ATOM   1421  C   ILE A 181      33.979  18.930  22.853  1.00 42.36           C  
ATOM   1422  O   ILE A 181      34.329  17.953  23.515  1.00 40.90           O  
ATOM   1423  CB  ILE A 181      34.178  19.164  20.377  1.00 43.23           C  
ATOM   1424  CG1 ILE A 181      33.590  18.727  19.030  1.00 43.92           C  
ATOM   1425  CG2 ILE A 181      35.562  18.569  20.579  1.00 21.34           C  
ATOM   1426  CD1 ILE A 181      34.430  19.128  17.837  1.00 29.35           C  
ATOM   1427  N   ILE A 182      34.205  20.183  23.236  1.00 39.40           N  
ATOM   1428  CA  ILE A 182      34.891  20.485  24.485  1.00 40.30           C  
ATOM   1429  C   ILE A 182      34.182  19.871  25.689  1.00 42.30           C  
ATOM   1430  O   ILE A 182      34.821  19.272  26.554  1.00 42.27           O  
ATOM   1431  CB  ILE A 182      35.053  22.000  24.700  1.00 37.15           C  
ATOM   1432  CG1 ILE A 182      36.169  22.544  23.808  1.00 32.17           C  
ATOM   1433  CG2 ILE A 182      35.364  22.300  26.159  1.00 39.01           C  
ATOM   1434  CD1 ILE A 182      36.510  23.998  24.072  1.00 33.39           C  
ATOM   1435  N   MET A 183      32.862  20.023  25.748  1.00 42.14           N  
ATOM   1436  CA  MET A 183      32.089  19.435  26.834  1.00 42.57           C  
ATOM   1437  C   MET A 183      32.270  17.923  26.857  1.00 42.73           C  
ATOM   1438  O   MET A 183      32.307  17.309  27.922  1.00 47.64           O  
ATOM   1439  CB  MET A 183      30.609  19.794  26.707  1.00 40.24           C  
ATOM   1440  CG  MET A 183      30.307  21.253  26.996  1.00 43.33           C  
ATOM   1441  SD  MET A 183      28.544  21.619  26.993  1.00 53.98           S  
ATOM   1442  CE  MET A 183      28.104  21.141  25.326  1.00 50.05           C  
ATOM   1443  N   THR A 184      32.388  17.329  25.676  1.00 39.51           N  
ATOM   1444  CA  THR A 184      32.619  15.893  25.564  1.00 48.03           C  
ATOM   1445  C   THR A 184      33.961  15.504  26.172  1.00 45.19           C  
ATOM   1446  O   THR A 184      34.043  14.586  26.995  1.00 36.09           O  
ATOM   1447  CB  THR A 184      32.570  15.425  24.092  1.00 43.16           C  
ATOM   1448  CG2 THR A 184      33.149  14.024  23.955  1.00 33.44           C  
ATOM   1449  OG1 THR A 184      31.212  15.415  23.633  1.00 42.99           O  
ATOM   1450  N   VAL A 185      35.011  16.214  25.769  1.00 45.04           N  
ATOM   1451  CA  VAL A 185      36.368  15.909  26.211  1.00 40.03           C  
ATOM   1452  C   VAL A 185      36.541  15.995  27.727  1.00 47.69           C  
ATOM   1453  O   VAL A 185      37.060  15.068  28.347  1.00 59.39           O  
ATOM   1454  CB  VAL A 185      37.409  16.820  25.529  1.00 40.54           C  
ATOM   1455  CG1 VAL A 185      38.773  16.649  26.180  1.00 38.40           C  
ATOM   1456  CG2 VAL A 185      37.482  16.520  24.038  1.00 29.61           C  
ATOM   1457  N   LEU A 186      36.112  17.102  28.323  1.00 45.77           N  
ATOM   1458  CA  LEU A 186      36.298  17.286  29.760  1.00 47.87           C  
ATOM   1459  C   LEU A 186      35.376  16.382  30.580  1.00 49.24           C  
ATOM   1460  O   LEU A 186      35.699  16.018  31.708  1.00 54.98           O  
ATOM   1461  CB  LEU A 186      36.161  18.762  30.167  1.00 39.92           C  
ATOM   1462  CG  LEU A 186      34.821  19.487  30.019  1.00 52.04           C  
ATOM   1463  CD1 LEU A 186      33.874  19.108  31.148  1.00 51.92           C  
ATOM   1464  CD2 LEU A 186      35.038  20.998  29.994  1.00 43.96           C  
ATOM   1465  N   TYR A 187      34.231  16.020  30.011  1.00 47.74           N  
ATOM   1466  CA  TYR A 187      33.365  15.034  30.648  1.00 46.20           C  
ATOM   1467  C   TYR A 187      33.965  13.642  30.509  1.00 50.16           C  
ATOM   1468  O   TYR A 187      33.717  12.760  31.334  1.00 55.81           O  
ATOM   1469  CB  TYR A 187      31.946  15.084  30.076  1.00 37.65           C  
ATOM   1470  CG  TYR A 187      31.035  16.005  30.850  1.00 46.16           C  
ATOM   1471  CD1 TYR A 187      30.724  17.271  30.375  1.00 47.93           C  
ATOM   1472  CD2 TYR A 187      30.506  15.616  32.072  1.00 51.19           C  
ATOM   1473  CE1 TYR A 187      29.894  18.120  31.089  1.00 50.64           C  
ATOM   1474  CE2 TYR A 187      29.680  16.456  32.795  1.00 55.10           C  
ATOM   1475  CZ  TYR A 187      29.377  17.707  32.300  1.00 55.33           C  
ATOM   1476  OH  TYR A 187      28.555  18.545  33.018  1.00 52.09           O  
ATOM   1477  N   TRP A 188      34.756  13.452  29.457  1.00 48.73           N  
ATOM   1478  CA  TRP A 188      35.525  12.227  29.301  1.00 49.04           C  
ATOM   1479  C   TRP A 188      36.512  12.121  30.460  1.00 59.61           C  
ATOM   1480  O   TRP A 188      36.618  11.080  31.111  1.00 56.27           O  
ATOM   1481  CB  TRP A 188      36.259  12.219  27.957  1.00 45.62           C  
ATOM   1482  CG  TRP A 188      37.190  11.056  27.779  1.00 60.97           C  
ATOM   1483  CD1 TRP A 188      36.876   9.825  27.282  1.00 65.29           C  
ATOM   1484  CD2 TRP A 188      38.586  11.015  28.105  1.00 75.55           C  
ATOM   1485  CE2 TRP A 188      39.053   9.725  27.776  1.00 76.57           C  
ATOM   1486  CE3 TRP A 188      39.489  11.941  28.640  1.00 73.75           C  
ATOM   1487  NE1 TRP A 188      37.991   9.019  27.276  1.00 66.91           N  
ATOM   1488  CZ2 TRP A 188      40.380   9.340  27.965  1.00 81.12           C  
ATOM   1489  CZ3 TRP A 188      40.807  11.556  28.827  1.00 66.12           C  
ATOM   1490  CH2 TRP A 188      41.239  10.267  28.490  1.00 63.60           C  
ATOM   1491  N   HIS A 189      37.225  13.214  30.719  1.00 58.17           N  
ATOM   1492  CA  HIS A 189      38.146  13.286  31.848  1.00 56.93           C  
ATOM   1493  C   HIS A 189      37.417  13.114  33.178  1.00 54.19           C  
ATOM   1494  O   HIS A 189      37.904  12.423  34.072  1.00 54.99           O  
ATOM   1495  CB  HIS A 189      38.912  14.611  31.846  1.00 51.37           C  
ATOM   1496  CG  HIS A 189      40.163  14.584  31.019  1.00 59.30           C  
ATOM   1497  CD2 HIS A 189      41.453  14.356  31.367  1.00 58.75           C  
ATOM   1498  ND1 HIS A 189      40.166  14.815  29.662  1.00 65.11           N  
ATOM   1499  CE1 HIS A 189      41.404  14.730  29.204  1.00 56.49           C  
ATOM   1500  NE2 HIS A 189      42.203  14.453  30.217  1.00 64.47           N  
ATOM   1501  N   ILE A 190      36.255  13.748  33.303  1.00 56.03           N  
ATOM   1502  CA  ILE A 190      35.439  13.614  34.505  1.00 51.45           C  
ATOM   1503  C   ILE A 190      35.055  12.153  34.717  1.00 55.55           C  
ATOM   1504  O   ILE A 190      35.044  11.659  35.845  1.00 52.08           O  
ATOM   1505  CB  ILE A 190      34.167  14.482  34.425  1.00 50.88           C  
ATOM   1506  CG1 ILE A 190      34.531  15.966  34.514  1.00 50.40           C  
ATOM   1507  CG2 ILE A 190      33.194  14.116  35.535  1.00 43.28           C  
ATOM   1508  CD1 ILE A 190      33.353  16.898  34.348  1.00 52.77           C  
ATOM   1509  N   SER A 191      34.748  11.465  33.622  1.00 60.49           N  
ATOM   1510  CA  SER A 191      34.433  10.043  33.677  1.00 60.37           C  
ATOM   1511  C   SER A 191      35.635   9.253  34.182  1.00 61.43           C  
ATOM   1512  O   SER A 191      35.526   8.478  35.132  1.00 64.11           O  
ATOM   1513  CB  SER A 191      34.011   9.532  32.299  1.00 58.93           C  
ATOM   1514  OG  SER A 191      33.805   8.130  32.319  1.00 61.40           O  
ATOM   1515  N   ARG A 192      36.780   9.459  33.538  1.00 62.26           N  
ATOM   1516  CA  ARG A 192      38.013   8.779  33.918  1.00 54.68           C  
ATOM   1517  C   ARG A 192      38.277   8.904  35.412  1.00 61.11           C  
ATOM   1518  O   ARG A 192      38.583   7.919  36.083  1.00 77.18           O  
ATOM   1519  CB  ARG A 192      39.203   9.348  33.139  1.00 62.86           C  
ATOM   1520  CG  ARG A 192      39.066   9.263  31.628  1.00 71.47           C  
ATOM   1521  CD  ARG A 192      38.934   7.823  31.166  1.00 74.73           C  
ATOM   1522  NE  ARG A 192      40.019   6.986  31.671  1.00 83.43           N  
ATOM   1523  CZ  ARG A 192      40.198   5.711  31.338  1.00 92.62           C  
ATOM   1524  NH1 ARG A 192      39.362   5.123  30.490  1.00 87.12           N1+
ATOM   1525  NH2 ARG A 192      41.212   5.024  31.848  1.00 90.06           N  
ATOM   1526  N   ALA A 193      38.149  10.122  35.927  1.00 58.25           N  
ATOM   1527  CA  ALA A 193      38.474  10.408  37.319  1.00 54.30           C  
ATOM   1528  C   ALA A 193      37.463   9.824  38.304  1.00 56.47           C  
ATOM   1529  O   ALA A 193      37.809   9.526  39.445  1.00 65.74           O  
ATOM   1530  CB  ALA A 193      38.612  11.908  37.529  1.00 40.75           C  
ATOM   1531  N   SER A 194      36.220   9.654  37.862  1.00 57.76           N  
ATOM   1532  CA  SER A 194      35.139   9.260  38.763  1.00 56.50           C  
ATOM   1533  C   SER A 194      34.687   7.803  38.614  1.00 69.03           C  
ATOM   1534  O   SER A 194      33.690   7.401  39.216  1.00 67.10           O  
ATOM   1535  CB  SER A 194      33.937  10.185  38.569  1.00 52.93           C  
ATOM   1536  OG  SER A 194      34.286  11.540  38.782  1.00 48.46           O  
ATOM   1537  N   LYS A 195      35.414   7.019  37.819  1.00 82.43           N  
ATOM   1538  CA  LYS A 195      35.013   5.639  37.533  1.00 86.24           C  
ATOM   1539  C   LYS A 195      34.596   4.880  38.794  1.00 81.43           C  
ATOM   1540  O   LYS A 195      33.522   4.282  38.838  1.00 88.32           O  
ATOM   1541  CB  LYS A 195      36.103   4.881  36.762  1.00 75.07           C  
ATOM   1542  CG  LYS A 195      37.461   4.822  37.435  1.00 69.07           C  
ATOM   1543  CD  LYS A 195      38.446   4.042  36.576  1.00 73.17           C  
ATOM   1544  CE  LYS A 195      39.820   3.929  37.217  1.00 96.39           C  
ATOM   1545  NZ  LYS A 195      40.759   3.137  36.368  1.00 92.88           N1+
ATOM   1546  N   SER A 196      35.447   4.911  39.812  1.00 74.25           N  
ATOM   1547  CA  SER A 196      35.067   4.435  41.137  1.00 80.96           C  
ATOM   1548  C   SER A 196      34.897   5.659  42.033  1.00 71.59           C  
ATOM   1549  O   SER A 196      35.837   6.104  42.692  1.00 59.65           O  
ATOM   1550  CB  SER A 196      36.113   3.475  41.704  1.00 81.83           C  
ATOM   1551  OG  SER A 196      35.669   2.933  42.937  1.00 73.79           O  
ATOM   1552  N   ARG A 197      33.685   6.205  42.028  1.00 70.85           N  
ATOM   1553  CA  ARG A 197      33.404   7.528  42.586  1.00 69.72           C  
ATOM   1554  C   ARG A 197      33.257   7.582  44.105  1.00 66.15           C  
ATOM   1555  O   ARG A 197      32.177   7.336  44.641  1.00 54.46           O  
ATOM   1556  CB  ARG A 197      32.144   8.109  41.933  1.00 74.57           C  
ATOM   1557  N   ILE A 198      34.350   7.906  44.787  1.00 63.45           N  
ATOM   1558  CA  ILE A 198      34.321   8.280  46.196  1.00 55.12           C  
ATOM   1559  C   ILE A 198      35.262   9.464  46.366  1.00 51.51           C  
ATOM   1560  O   ILE A 198      36.374   9.455  45.840  1.00 53.48           O  
ATOM   1561  CB  ILE A 198      34.798   7.143  47.118  1.00 51.14           C  
ATOM   1562  CG1 ILE A 198      33.798   5.982  47.130  1.00 46.54           C  
ATOM   1563  CG2 ILE A 198      35.005   7.666  48.530  1.00 51.38           C  
ATOM   1564  CD1 ILE A 198      32.516   6.277  47.878  1.00 47.55           C  
ATOM   1565  N   PRO A 199      32.074   2.222  50.454  1.00 52.26           N  
ATOM   1566  CA  PRO A 199      30.912   1.907  49.619  1.00 49.99           C  
ATOM   1567  C   PRO A 199      30.277   3.163  49.020  1.00 56.81           C  
ATOM   1568  O   PRO A 199      30.013   4.127  49.743  1.00 56.20           O  
ATOM   1569  CB  PRO A 199      29.950   1.251  50.610  1.00 48.29           C  
ATOM   1570  CG  PRO A 199      30.267   1.906  51.908  1.00 45.66           C  
ATOM   1571  CD  PRO A 199      31.748   2.190  51.891  1.00 53.40           C  
ATOM   1572  N   PRO A 200      30.042   3.155  47.699  1.00 55.60           N  
ATOM   1573  CA  PRO A 200      29.383   4.259  46.994  1.00 50.62           C  
ATOM   1574  C   PRO A 200      27.964   4.495  47.507  1.00 62.95           C  
ATOM   1575  O   PRO A 200      27.330   3.565  48.008  1.00 65.00           O  
ATOM   1576  CB  PRO A 200      29.347   3.771  45.543  1.00 54.16           C  
ATOM   1577  CG  PRO A 200      30.465   2.788  45.446  1.00 45.42           C  
ATOM   1578  CD  PRO A 200      30.489   2.101  46.774  1.00 52.10           C  
ATOM   1579  N   PRO A 201      27.467   5.734  47.377  1.00 64.97           N  
ATOM   1580  CA  PRO A 201      26.155   6.172  47.870  1.00 67.28           C  
ATOM   1581  C   PRO A 201      24.970   5.389  47.301  1.00 75.49           C  
ATOM   1582  O   PRO A 201      23.883   5.438  47.878  1.00 77.11           O  
ATOM   1583  CB  PRO A 201      26.087   7.636  47.418  1.00 67.07           C  
ATOM   1584  CG  PRO A 201      27.512   8.056  47.310  1.00 54.54           C  
ATOM   1585  CD  PRO A 201      28.236   6.850  46.800  1.00 50.28           C  
ATOM   1586  N   SER A 202      25.173   4.692  46.188  1.00 77.74           N  
ATOM   1587  CA  SER A 202      24.118   3.892  45.562  1.00 84.06           C  
ATOM   1588  C   SER A 202      23.036   4.751  44.909  1.00 84.19           C  
ATOM   1589  O   SER A 202      22.282   4.274  44.061  1.00 87.72           O  
ATOM   1590  CB  SER A 202      23.498   2.913  46.567  1.00 88.87           C  
ATOM   1591  OG  SER A 202      24.470   2.002  47.060  1.00 81.99           O  
ATOM   1592  N   ARG A 203      22.958   6.016  45.311  1.00 90.84           N  
ATOM   1593  CA  ARG A 203      22.099   6.987  44.637  1.00 85.51           C  
ATOM   1594  C   ARG A 203      22.936   8.196  44.243  1.00 86.42           C  
ATOM   1595  O   ARG A 203      23.485   8.890  45.102  1.00 81.79           O  
ATOM   1596  CB  ARG A 203      20.940   7.423  45.534  1.00 88.96           C  
ATOM   1597  CG  ARG A 203      19.806   8.100  44.775  1.00 87.23           C  
ATOM   1598  CD  ARG A 203      19.068   9.118  45.634  1.00 90.28           C  
ATOM   1599  NE  ARG A 203      19.842  10.344  45.821  1.00 84.60           N  
ATOM   1600  CZ  ARG A 203      19.370  11.450  46.387  1.00 72.41           C  
ATOM   1601  NH1 ARG A 203      18.118  11.494  46.825  1.00 70.54           N1+
ATOM   1602  NH2 ARG A 203      20.148  12.518  46.514  1.00 59.57           N  
ATOM   1603  N   GLU A 204      23.036   8.442  42.940  1.00 79.50           N  
ATOM   1604  CA  GLU A 204      23.877   9.517  42.420  1.00 70.83           C  
ATOM   1605  C   GLU A 204      23.421  10.893  42.895  1.00 61.41           C  
ATOM   1606  O   GLU A 204      22.257  11.086  43.249  1.00 60.61           O  
ATOM   1607  CB  GLU A 204      23.909   9.473  40.890  1.00 72.79           C  
ATOM   1608  CG  GLU A 204      24.374   8.144  40.325  1.00 82.31           C  
ATOM   1609  CD  GLU A 204      24.331   8.106  38.811  1.00 97.46           C  
ATOM   1610  OE1 GLU A 204      24.407   6.998  38.240  1.00102.47           O  
ATOM   1611  OE2 GLU A 204      24.221   9.188  38.193  1.00104.61           O1-
ATOM   1612  N   LYS A 205      24.351  11.844  42.901  1.00 53.16           N  
ATOM   1613  CA  LYS A 205      24.057  13.212  43.312  1.00 59.98           C  
ATOM   1614  C   LYS A 205      22.927  13.821  42.488  1.00 63.06           C  
ATOM   1615  O   LYS A 205      22.746  13.478  41.318  1.00 62.42           O  
ATOM   1616  CB  LYS A 205      25.302  14.091  43.184  1.00 60.15           C  
ATOM   1617  CG  LYS A 205      26.365  13.843  44.232  1.00 64.07           C  
ATOM   1618  CD  LYS A 205      27.479  14.871  44.100  1.00 72.17           C  
ATOM   1619  CE  LYS A 205      28.372  14.890  45.329  1.00 78.25           C  
ATOM   1620  NZ  LYS A 205      29.369  15.994  45.256  1.00 71.54           N1+
ATOM   1621  N   LYS A 206      22.175  14.730  43.100  1.00 56.48           N  
ATOM   1622  CA  LYS A 206      21.131  15.455  42.385  1.00 53.75           C  
ATOM   1623  C   LYS A 206      21.744  16.313  41.284  1.00 56.71           C  
ATOM   1624  O   LYS A 206      21.169  16.462  40.206  1.00 59.61           O  
ATOM   1625  CB  LYS A 206      20.321  16.336  43.343  1.00 50.25           C  
ATOM   1626  CG  LYS A 206      19.488  15.571  44.356  1.00 58.43           C  
ATOM   1627  CD  LYS A 206      18.577  16.513  45.134  1.00 52.65           C  
ATOM   1628  CE  LYS A 206      17.732  15.759  46.151  1.00 53.59           C  
ATOM   1629  NZ  LYS A 206      16.909  14.694  45.513  1.00 56.46           N1+
ATOM   1630  N   VAL A 207      22.919  16.870  41.565  1.00 56.49           N  
ATOM   1631  CA  VAL A 207      23.605  17.738  40.614  1.00 50.90           C  
ATOM   1632  C   VAL A 207      24.059  16.981  39.364  1.00 53.05           C  
ATOM   1633  O   VAL A 207      23.825  17.431  38.243  1.00 57.85           O  
ATOM   1634  CB  VAL A 207      24.809  18.446  41.263  1.00 45.53           C  
ATOM   1635  CG1 VAL A 207      25.734  17.434  41.921  1.00 51.88           C  
ATOM   1636  CG2 VAL A 207      25.557  19.275  40.232  1.00 49.10           C  
ATOM   1637  N   THR A 208      24.703  15.834  39.559  1.00 52.33           N  
ATOM   1638  CA  THR A 208      25.168  15.027  38.434  1.00 53.15           C  
ATOM   1639  C   THR A 208      23.980  14.432  37.697  1.00 53.38           C  
ATOM   1640  O   THR A 208      23.971  14.337  36.470  1.00 51.90           O  
ATOM   1641  CB  THR A 208      26.082  13.878  38.894  1.00 46.03           C  
ATOM   1642  CG2 THR A 208      27.209  14.407  39.765  1.00 38.46           C  
ATOM   1643  OG1 THR A 208      25.315  12.921  39.634  1.00 56.30           O  
ATOM   1644  N   ARG A 209      22.971  14.032  38.463  1.00 50.77           N  
ATOM   1645  CA  ARG A 209      21.764  13.439  37.910  1.00 50.58           C  
ATOM   1646  C   ARG A 209      21.052  14.436  36.998  1.00 57.87           C  
ATOM   1647  O   ARG A 209      20.616  14.089  35.900  1.00 54.91           O  
ATOM   1648  CB  ARG A 209      20.839  13.004  39.046  1.00 49.71           C  
ATOM   1649  CG  ARG A 209      20.064  11.731  38.778  1.00 60.32           C  
ATOM   1650  CD  ARG A 209      19.656  11.090  40.090  1.00 66.02           C  
ATOM   1651  NE  ARG A 209      19.157  12.086  41.032  1.00 62.15           N  
ATOM   1652  CZ  ARG A 209      18.824  11.826  42.290  1.00 66.61           C  
ATOM   1653  NH1 ARG A 209      18.936  10.593  42.766  1.00 74.63           N1+
ATOM   1654  NH2 ARG A 209      18.378  12.799  43.072  1.00 61.09           N  
ATOM   1655  N   THR A 210      20.943  15.675  37.464  1.00 52.70           N  
ATOM   1656  CA  THR A 210      20.322  16.743  36.687  1.00 44.10           C  
ATOM   1657  C   THR A 210      21.157  17.096  35.461  1.00 50.75           C  
ATOM   1658  O   THR A 210      20.650  17.140  34.338  1.00 54.34           O  
ATOM   1659  CB  THR A 210      20.131  18.012  37.536  1.00 43.08           C  
ATOM   1660  CG2 THR A 210      19.642  19.163  36.672  1.00 49.30           C  
ATOM   1661  OG1 THR A 210      19.172  17.758  38.568  1.00 51.61           O  
ATOM   1662  N   ILE A 211      22.442  17.344  35.687  1.00 48.54           N  
ATOM   1663  CA  ILE A 211      23.357  17.715  34.616  1.00 48.82           C  
ATOM   1664  C   ILE A 211      23.276  16.769  33.422  1.00 45.23           C  
ATOM   1665  O   ILE A 211      23.226  17.208  32.274  1.00 46.93           O  
ATOM   1666  CB  ILE A 211      24.808  17.781  35.127  1.00 48.89           C  
ATOM   1667  CG1 ILE A 211      25.001  19.030  35.990  1.00 50.73           C  
ATOM   1668  CG2 ILE A 211      25.788  17.774  33.966  1.00 44.75           C  
ATOM   1669  CD1 ILE A 211      26.345  19.098  36.675  1.00 57.41           C  
ATOM   1670  N   LEU A 212      23.255  15.469  33.695  1.00 41.76           N  
ATOM   1671  CA  LEU A 212      23.204  14.472  32.631  1.00 48.79           C  
ATOM   1672  C   LEU A 212      21.965  14.657  31.757  1.00 49.21           C  
ATOM   1673  O   LEU A 212      22.058  14.695  30.529  1.00 44.77           O  
ATOM   1674  CB  LEU A 212      23.235  13.056  33.210  1.00 46.64           C  
ATOM   1675  CG  LEU A 212      23.247  11.921  32.180  1.00 44.58           C  
ATOM   1676  CD1 LEU A 212      24.448  12.054  31.244  1.00 26.05           C  
ATOM   1677  CD2 LEU A 212      23.229  10.555  32.859  1.00 28.97           C  
ATOM   1678  N   ALA A 213      20.808  14.772  32.400  1.00 47.56           N  
ATOM   1679  CA  ALA A 213      19.545  14.945  31.690  1.00 42.84           C  
ATOM   1680  C   ALA A 213      19.567  16.216  30.845  1.00 52.53           C  
ATOM   1681  O   ALA A 213      19.107  16.224  29.701  1.00 47.67           O  
ATOM   1682  CB  ALA A 213      18.386  14.980  32.670  1.00 37.78           C  
ATOM   1683  N   ILE A 214      20.102  17.288  31.422  1.00 49.67           N  
ATOM   1684  CA  ILE A 214      20.214  18.559  30.719  1.00 42.99           C  
ATOM   1685  C   ILE A 214      20.996  18.396  29.422  1.00 41.94           C  
ATOM   1686  O   ILE A 214      20.565  18.855  28.366  1.00 48.65           O  
ATOM   1687  CB  ILE A 214      20.899  19.628  31.590  1.00 45.09           C  
ATOM   1688  CG1 ILE A 214      20.041  19.944  32.815  1.00 43.64           C  
ATOM   1689  CG2 ILE A 214      21.146  20.889  30.781  1.00 47.09           C  
ATOM   1690  CD1 ILE A 214      18.662  20.460  32.470  1.00 53.13           C  
ATOM   1691  N   LEU A 215      22.145  17.735  29.511  1.00 41.62           N  
ATOM   1692  CA  LEU A 215      22.989  17.506  28.345  1.00 41.66           C  
ATOM   1693  C   LEU A 215      22.278  16.660  27.295  1.00 44.99           C  
ATOM   1694  O   LEU A 215      22.195  17.048  26.129  1.00 47.49           O  
ATOM   1695  CB  LEU A 215      24.310  16.855  28.755  1.00 39.43           C  
ATOM   1696  CG  LEU A 215      25.278  17.777  29.498  1.00 48.12           C  
ATOM   1697  CD1 LEU A 215      26.545  17.030  29.894  1.00 48.94           C  
ATOM   1698  CD2 LEU A 215      25.611  18.996  28.646  1.00 38.91           C  
ATOM   1699  N   LEU A 216      21.771  15.504  27.711  1.00 44.69           N  
ATOM   1700  CA  LEU A 216      21.012  14.641  26.812  1.00 40.71           C  
ATOM   1701  C   LEU A 216      19.961  15.443  26.056  1.00 48.53           C  
ATOM   1702  O   LEU A 216      19.941  15.458  24.824  1.00 44.21           O  
ATOM   1703  CB  LEU A 216      20.351  13.498  27.586  1.00 41.14           C  
ATOM   1704  CG  LEU A 216      21.239  12.286  27.872  1.00 56.59           C  
ATOM   1705  CD1 LEU A 216      20.660  11.429  28.993  1.00 50.79           C  
ATOM   1706  CD2 LEU A 216      21.436  11.470  26.601  1.00 48.01           C  
ATOM   1707  N   ALA A 217      19.095  16.121  26.802  1.00 46.98           N  
ATOM   1708  CA  ALA A 217      18.043  16.935  26.209  1.00 42.58           C  
ATOM   1709  C   ALA A 217      18.618  17.951  25.227  1.00 49.02           C  
ATOM   1710  O   ALA A 217      18.128  18.089  24.106  1.00 50.31           O  
ATOM   1711  CB  ALA A 217      17.241  17.636  27.295  1.00 43.51           C  
ATOM   1712  N   PHE A 218      19.666  18.653  25.651  1.00 47.08           N  
ATOM   1713  CA  PHE A 218      20.300  19.660  24.806  1.00 44.88           C  
ATOM   1714  C   PHE A 218      20.781  19.084  23.478  1.00 49.46           C  
ATOM   1715  O   PHE A 218      20.437  19.593  22.411  1.00 44.19           O  
ATOM   1716  CB  PHE A 218      21.467  20.329  25.535  1.00 40.59           C  
ATOM   1717  CG  PHE A 218      22.329  21.174  24.645  1.00 45.22           C  
ATOM   1718  CD1 PHE A 218      23.585  20.738  24.256  1.00 39.16           C  
ATOM   1719  CD2 PHE A 218      21.874  22.397  24.181  1.00 48.41           C  
ATOM   1720  CE1 PHE A 218      24.377  21.515  23.433  1.00 47.54           C  
ATOM   1721  CE2 PHE A 218      22.659  23.178  23.357  1.00 44.82           C  
ATOM   1722  CZ  PHE A 218      23.912  22.737  22.983  1.00 47.86           C  
ATOM   1723  N   ILE A 219      21.578  18.024  23.550  1.00 52.14           N  
ATOM   1724  CA  ILE A 219      22.163  17.429  22.351  1.00 49.88           C  
ATOM   1725  C   ILE A 219      21.119  16.786  21.434  1.00 49.23           C  
ATOM   1726  O   ILE A 219      21.159  16.968  20.219  1.00 46.96           O  
ATOM   1727  CB  ILE A 219      23.264  16.399  22.695  1.00 45.79           C  
ATOM   1728  CG1 ILE A 219      23.924  15.876  21.416  1.00 50.73           C  
ATOM   1729  CG2 ILE A 219      22.697  15.255  23.517  1.00 46.17           C  
ATOM   1730  CD1 ILE A 219      24.977  14.821  21.665  1.00 62.58           C  
ATOM   1731  N   ILE A 220      20.176  16.050  22.017  1.00 52.65           N  
ATOM   1732  CA  ILE A 220      19.157  15.360  21.228  1.00 49.87           C  
ATOM   1733  C   ILE A 220      18.227  16.326  20.493  1.00 51.73           C  
ATOM   1734  O   ILE A 220      17.722  16.012  19.416  1.00 54.10           O  
ATOM   1735  CB  ILE A 220      18.300  14.419  22.094  1.00 53.02           C  
ATOM   1736  CG1 ILE A 220      17.311  13.649  21.216  1.00 54.77           C  
ATOM   1737  CG2 ILE A 220      17.555  15.199  23.157  1.00 60.84           C  
ATOM   1738  CD1 ILE A 220      16.305  12.836  21.994  1.00 59.22           C  
ATOM   1739  N   THR A 221      18.010  17.502  21.073  1.00 48.72           N  
ATOM   1740  CA  THR A 221      17.086  18.481  20.497  1.00 49.45           C  
ATOM   1741  C   THR A 221      17.761  19.451  19.531  1.00 44.12           C  
ATOM   1742  O   THR A 221      17.124  19.960  18.610  1.00 45.39           O  
ATOM   1743  CB  THR A 221      16.384  19.303  21.592  1.00 49.07           C  
ATOM   1744  CG2 THR A 221      15.509  18.408  22.453  1.00 39.49           C  
ATOM   1745  OG1 THR A 221      17.369  19.943  22.413  1.00 51.47           O  
ATOM   1746  N   TRP A 222      19.047  19.711  19.748  1.00 40.27           N  
ATOM   1747  CA  TRP A 222      19.790  20.661  18.928  1.00 36.64           C  
ATOM   1748  C   TRP A 222      20.525  19.997  17.762  1.00 37.77           C  
ATOM   1749  O   TRP A 222      20.768  20.634  16.741  1.00 41.38           O  
ATOM   1750  CB  TRP A 222      20.784  21.443  19.787  1.00 39.93           C  
ATOM   1751  CG  TRP A 222      20.156  22.460  20.700  1.00 40.81           C  
ATOM   1752  CD1 TRP A 222      19.142  22.253  21.591  1.00 45.46           C  
ATOM   1753  CD2 TRP A 222      20.526  23.837  20.823  1.00 44.58           C  
ATOM   1754  CE2 TRP A 222      19.686  24.410  21.803  1.00 44.50           C  
ATOM   1755  CE3 TRP A 222      21.481  24.644  20.199  1.00 40.08           C  
ATOM   1756  NE1 TRP A 222      18.850  23.423  22.254  1.00 44.14           N  
ATOM   1757  CZ2 TRP A 222      19.774  25.751  22.168  1.00 46.78           C  
ATOM   1758  CZ3 TRP A 222      21.567  25.975  20.563  1.00 39.01           C  
ATOM   1759  CH2 TRP A 222      20.717  26.516  21.538  1.00 46.24           C  
ATOM   1760  N   ALA A 223      20.889  18.727  17.917  1.00 34.20           N  
ATOM   1761  CA  ALA A 223      21.615  18.013  16.866  1.00 32.85           C  
ATOM   1762  C   ALA A 223      20.849  17.967  15.543  1.00 41.16           C  
ATOM   1763  O   ALA A 223      21.421  18.249  14.487  1.00 38.36           O  
ATOM   1764  CB  ALA A 223      21.987  16.606  17.320  1.00 36.34           C  
ATOM   1765  N   PRO A 224      19.554  17.605  15.594  1.00 47.32           N  
ATOM   1766  CA  PRO A 224      18.744  17.557  14.371  1.00 47.03           C  
ATOM   1767  C   PRO A 224      18.906  18.819  13.531  1.00 42.66           C  
ATOM   1768  O   PRO A 224      19.236  18.738  12.348  1.00 38.74           O  
ATOM   1769  CB  PRO A 224      17.313  17.471  14.908  1.00 40.09           C  
ATOM   1770  CG  PRO A 224      17.453  16.777  16.219  1.00 40.83           C  
ATOM   1771  CD  PRO A 224      18.765  17.246  16.789  1.00 43.79           C  
ATOM   1772  N   TYR A 225      18.679  19.974  14.147  1.00 45.31           N  
ATOM   1773  CA  TYR A 225      18.780  21.245  13.443  1.00 42.00           C  
ATOM   1774  C   TYR A 225      20.176  21.486  12.875  1.00 40.20           C  
ATOM   1775  O   TYR A 225      20.330  21.851  11.714  1.00 43.37           O  
ATOM   1776  CB  TYR A 225      18.393  22.403  14.360  1.00 37.95           C  
ATOM   1777  CG  TYR A 225      18.404  23.732  13.650  1.00 40.56           C  
ATOM   1778  CD1 TYR A 225      17.241  24.267  13.114  1.00 44.64           C  
ATOM   1779  CD2 TYR A 225      19.586  24.445  13.497  1.00 44.18           C  
ATOM   1780  CE1 TYR A 225      17.251  25.479  12.457  1.00 49.21           C  
ATOM   1781  CE2 TYR A 225      19.606  25.659  12.840  1.00 50.17           C  
ATOM   1782  CZ  TYR A 225      18.436  26.173  12.322  1.00 49.34           C  
ATOM   1783  OH  TYR A 225      18.449  27.382  11.667  1.00 42.01           O  
ATOM   1784  N   ASN A 226      21.192  21.279  13.703  1.00 42.44           N  
ATOM   1785  CA  ASN A 226      22.568  21.548  13.303  1.00 41.05           C  
ATOM   1786  C   ASN A 226      23.102  20.577  12.254  1.00 44.08           C  
ATOM   1787  O   ASN A 226      23.865  20.974  11.373  1.00 46.41           O  
ATOM   1788  CB  ASN A 226      23.491  21.591  14.524  1.00 45.25           C  
ATOM   1789  CG  ASN A 226      23.275  22.824  15.373  1.00 41.40           C  
ATOM   1790  ND2 ASN A 226      22.332  22.746  16.307  1.00 37.04           N  
ATOM   1791  OD1 ASN A 226      23.949  23.840  15.192  1.00 36.85           O  
ATOM   1792  N   VAL A 227      22.714  19.309  12.343  1.00 46.41           N  
ATOM   1793  CA  VAL A 227      23.089  18.361  11.299  1.00 53.93           C  
ATOM   1794  C   VAL A 227      22.295  18.685  10.036  1.00 50.59           C  
ATOM   1795  O   VAL A 227      22.674  18.306   8.926  1.00 54.36           O  
ATOM   1796  CB  VAL A 227      22.858  16.893  11.718  1.00 43.19           C  
ATOM   1797  CG1 VAL A 227      21.377  16.606  11.887  1.00 41.90           C  
ATOM   1798  CG2 VAL A 227      23.469  15.944  10.690  1.00 35.63           C  
ATOM   1799  N   MET A 228      21.190  19.400  10.220  1.00 41.20           N  
ATOM   1800  CA  MET A 228      20.384  19.875   9.102  1.00 43.15           C  
ATOM   1801  C   MET A 228      21.165  20.945   8.352  1.00 49.06           C  
ATOM   1802  O   MET A 228      21.158  20.995   7.123  1.00 48.47           O  
ATOM   1803  CB  MET A 228      19.061  20.450   9.609  1.00 38.64           C  
ATOM   1804  CG  MET A 228      17.821  19.849   8.969  1.00 34.72           C  
ATOM   1805  SD  MET A 228      16.431  19.834  10.115  1.00 47.21           S  
ATOM   1806  CE  MET A 228      16.409  21.535  10.668  1.00 43.43           C  
ATOM   1807  N   VAL A 229      21.845  21.799   9.112  1.00 42.65           N  
ATOM   1808  CA  VAL A 229      22.695  22.832   8.539  1.00 40.89           C  
ATOM   1809  C   VAL A 229      23.842  22.190   7.765  1.00 45.37           C  
ATOM   1810  O   VAL A 229      24.101  22.539   6.616  1.00 49.66           O  
ATOM   1811  CB  VAL A 229      23.261  23.755   9.631  1.00 34.58           C  
ATOM   1812  CG1 VAL A 229      24.319  24.685   9.053  1.00 37.47           C  
ATOM   1813  CG2 VAL A 229      22.138  24.544  10.290  1.00 33.30           C  
ATOM   1814  N   LEU A 230      24.527  21.249   8.408  1.00 51.01           N  
ATOM   1815  CA  LEU A 230      25.613  20.506   7.775  1.00 53.97           C  
ATOM   1816  C   LEU A 230      25.191  19.969   6.410  1.00 52.91           C  
ATOM   1817  O   LEU A 230      25.813  20.269   5.391  1.00 50.98           O  
ATOM   1818  CB  LEU A 230      26.062  19.357   8.682  1.00 51.19           C  
ATOM   1819  CG  LEU A 230      26.938  18.280   8.041  1.00 55.21           C  
ATOM   1820  CD1 LEU A 230      28.143  18.896   7.339  1.00 56.04           C  
ATOM   1821  CD2 LEU A 230      27.377  17.265   9.085  1.00 60.61           C  
ATOM   1822  N   ILE A 231      24.126  19.172   6.399  1.00 50.30           N  
ATOM   1823  CA  ILE A 231      23.616  18.592   5.161  1.00 54.20           C  
ATOM   1824  C   ILE A 231      23.254  19.671   4.141  1.00 54.73           C  
ATOM   1825  O   ILE A 231      23.481  19.510   2.940  1.00 49.46           O  
ATOM   1826  CB  ILE A 231      22.389  17.698   5.424  1.00 50.52           C  
ATOM   1827  CG1 ILE A 231      22.793  16.488   6.270  1.00 53.24           C  
ATOM   1828  CG2 ILE A 231      21.758  17.251   4.111  1.00 42.56           C  
ATOM   1829  CD1 ILE A 231      21.661  15.521   6.540  1.00 52.05           C  
ATOM   1830  N   ASN A 232      22.701  20.773   4.635  1.00 52.78           N  
ATOM   1831  CA  ASN A 232      22.311  21.887   3.777  1.00 50.85           C  
ATOM   1832  C   ASN A 232      23.486  22.501   3.026  1.00 52.23           C  
ATOM   1833  O   ASN A 232      23.303  23.207   2.036  1.00 47.83           O  
ATOM   1834  CB  ASN A 232      21.613  22.973   4.598  1.00 52.67           C  
ATOM   1835  CG  ASN A 232      21.252  24.187   3.766  1.00 48.44           C  
ATOM   1836  ND2 ASN A 232      22.134  25.180   3.754  1.00 45.87           N  
ATOM   1837  OD1 ASN A 232      20.193  24.233   3.141  1.00 57.87           O  
ATOM   1838  N   THR A 233      24.697  22.226   3.501  1.00 55.60           N  
ATOM   1839  CA  THR A 233      25.888  22.836   2.932  1.00 49.25           C  
ATOM   1840  C   THR A 233      26.149  22.335   1.512  1.00 48.32           C  
ATOM   1841  O   THR A 233      26.510  23.119   0.630  1.00 44.86           O  
ATOM   1842  CB  THR A 233      27.130  22.614   3.827  1.00 48.28           C  
ATOM   1843  CG2 THR A 233      27.807  21.279   3.514  1.00 48.13           C  
ATOM   1844  OG1 THR A 233      28.060  23.686   3.633  1.00 48.07           O  
ATOM   1845  N   PHE A 234      25.948  21.040   1.286  1.00 52.33           N  
ATOM   1846  CA  PHE A 234      26.196  20.465  -0.029  1.00 54.75           C  
ATOM   1847  C   PHE A 234      24.906  20.234  -0.811  1.00 62.23           C  
ATOM   1848  O   PHE A 234      24.926  20.134  -2.038  1.00 67.97           O  
ATOM   1849  CB  PHE A 234      27.013  19.167   0.074  1.00 58.09           C  
ATOM   1850  CG  PHE A 234      26.436  18.146   1.022  1.00 59.54           C  
ATOM   1851  CD1 PHE A 234      25.313  17.410   0.678  1.00 61.98           C  
ATOM   1852  CD2 PHE A 234      27.041  17.900   2.248  1.00 54.96           C  
ATOM   1853  CE1 PHE A 234      24.792  16.463   1.544  1.00 62.43           C  
ATOM   1854  CE2 PHE A 234      26.524  16.954   3.118  1.00 51.95           C  
ATOM   1855  CZ  PHE A 234      25.400  16.235   2.764  1.00 59.61           C  
ATOM   1856  N   CYS A 235      23.787  20.155  -0.099  1.00 58.47           N  
ATOM   1857  CA  CYS A 235      22.505  19.894  -0.741  1.00 56.94           C  
ATOM   1858  C   CYS A 235      21.355  20.600  -0.033  1.00 57.56           C  
ATOM   1859  O   CYS A 235      20.867  20.135   0.997  1.00 55.85           O  
ATOM   1860  CB  CYS A 235      22.241  18.389  -0.815  1.00 53.40           C  
ATOM   1861  SG  CYS A 235      20.646  17.959  -1.545  1.00 83.02           S  
ATOM   1862  N   ALA A 236      20.925  21.722  -0.597  1.00 59.31           N  
ATOM   1863  CA  ALA A 236      19.836  22.508  -0.022  1.00 53.80           C  
ATOM   1864  C   ALA A 236      18.455  21.888  -0.256  1.00 64.78           C  
ATOM   1865  O   ALA A 236      17.641  21.823   0.667  1.00 61.50           O  
ATOM   1866  CB  ALA A 236      19.875  23.939  -0.550  1.00 46.85           C  
ATOM   1867  N   PRO A 237      18.181  21.425  -1.491  1.00 66.51           N  
ATOM   1868  CA  PRO A 237      16.871  20.829  -1.787  1.00 59.95           C  
ATOM   1869  C   PRO A 237      16.568  19.585  -0.954  1.00 63.33           C  
ATOM   1870  O   PRO A 237      15.398  19.247  -0.779  1.00 63.66           O  
ATOM   1871  CB  PRO A 237      16.987  20.451  -3.269  1.00 53.72           C  
ATOM   1872  CG  PRO A 237      18.014  21.379  -3.813  1.00 55.44           C  
ATOM   1873  CD  PRO A 237      19.007  21.546  -2.705  1.00 58.85           C  
ATOM   1874  N   CYS A 238      17.600  18.912  -0.453  1.00 64.64           N  
ATOM   1875  CA  CYS A 238      17.407  17.704   0.350  1.00 59.34           C  
ATOM   1876  C   CYS A 238      16.545  17.968   1.580  1.00 54.45           C  
ATOM   1877  O   CYS A 238      15.748  17.121   1.981  1.00 45.61           O  
ATOM   1878  CB  CYS A 238      18.753  17.105   0.775  1.00 56.83           C  
ATOM   1879  SG  CYS A 238      19.746  16.420  -0.572  1.00 77.62           S  
ATOM   1880  N   ILE A 239      16.713  19.148   2.171  1.00 58.77           N  
ATOM   1881  CA  ILE A 239      15.978  19.524   3.374  1.00 53.17           C  
ATOM   1882  C   ILE A 239      14.768  20.394   3.039  1.00 56.22           C  
ATOM   1883  O   ILE A 239      14.917  21.574   2.712  1.00 57.37           O  
ATOM   1884  CB  ILE A 239      16.881  20.288   4.370  1.00 51.60           C  
ATOM   1885  CG1 ILE A 239      18.249  19.610   4.500  1.00 50.76           C  
ATOM   1886  CG2 ILE A 239      16.198  20.417   5.725  1.00 41.66           C  
ATOM   1887  CD1 ILE A 239      18.189  18.217   5.086  1.00 53.52           C  
ATOM   1888  N   PRO A 240      13.562  19.809   3.104  1.00 54.22           N  
ATOM   1889  CA  PRO A 240      12.321  20.556   2.875  1.00 53.14           C  
ATOM   1890  C   PRO A 240      12.080  21.578   3.984  1.00 57.71           C  
ATOM   1891  O   PRO A 240      12.783  21.564   4.997  1.00 57.06           O  
ATOM   1892  CB  PRO A 240      11.239  19.469   2.927  1.00 48.28           C  
ATOM   1893  CG  PRO A 240      11.964  18.177   2.723  1.00 48.31           C  
ATOM   1894  CD  PRO A 240      13.311  18.378   3.338  1.00 53.32           C  
ATOM   1895  N   ASN A 241      11.096  22.449   3.794  1.00 59.74           N  
ATOM   1896  CA  ASN A 241      10.765  23.451   4.796  1.00 61.10           C  
ATOM   1897  C   ASN A 241      10.161  22.815   6.048  1.00 55.89           C  
ATOM   1898  O   ASN A 241      10.516  23.178   7.170  1.00 58.10           O  
ATOM   1899  CB  ASN A 241       9.815  24.501   4.211  1.00 60.71           C  
ATOM   1900  CG  ASN A 241       9.723  25.756   5.065  1.00 74.26           C  
ATOM   1901  ND2 ASN A 241       9.678  26.912   4.412  1.00 82.70           N  
ATOM   1902  OD1 ASN A 241       9.692  25.689   6.295  1.00 77.90           O  
ATOM   1903  N   THR A 242       9.257  21.859   5.852  1.00 52.20           N  
ATOM   1904  CA  THR A 242       8.622  21.159   6.967  1.00 59.57           C  
ATOM   1905  C   THR A 242       9.661  20.550   7.905  1.00 61.66           C  
ATOM   1906  O   THR A 242       9.441  20.447   9.111  1.00 54.56           O  
ATOM   1907  CB  THR A 242       7.668  20.049   6.480  1.00 51.64           C  
ATOM   1908  CG2 THR A 242       7.105  19.272   7.662  1.00 51.23           C  
ATOM   1909  OG1 THR A 242       6.586  20.635   5.746  1.00 51.21           O  
ATOM   1910  N   VAL A 243      10.794  20.145   7.340  1.00 57.75           N  
ATOM   1911  CA  VAL A 243      11.879  19.590   8.136  1.00 54.34           C  
ATOM   1912  C   VAL A 243      12.528  20.671   8.995  1.00 53.67           C  
ATOM   1913  O   VAL A 243      12.732  20.481  10.195  1.00 54.43           O  
ATOM   1914  CB  VAL A 243      12.946  18.923   7.252  1.00 53.40           C  
ATOM   1915  CG1 VAL A 243      14.107  18.436   8.104  1.00 55.56           C  
ATOM   1916  CG2 VAL A 243      12.334  17.774   6.471  1.00 50.29           C  
ATOM   1917  N   TRP A 244      12.850  21.803   8.376  1.00 48.98           N  
ATOM   1918  CA  TRP A 244      13.406  22.937   9.104  1.00 47.85           C  
ATOM   1919  C   TRP A 244      12.506  23.332  10.268  1.00 47.34           C  
ATOM   1920  O   TRP A 244      12.983  23.629  11.363  1.00 48.39           O  
ATOM   1921  CB  TRP A 244      13.602  24.137   8.174  1.00 57.86           C  
ATOM   1922  CG  TRP A 244      14.758  23.997   7.240  1.00 55.60           C  
ATOM   1923  CD1 TRP A 244      14.703  23.754   5.900  1.00 53.49           C  
ATOM   1924  CD2 TRP A 244      16.149  24.089   7.576  1.00 57.96           C  
ATOM   1925  CE2 TRP A 244      16.878  23.894   6.387  1.00 56.98           C  
ATOM   1926  CE3 TRP A 244      16.848  24.318   8.769  1.00 47.28           C  
ATOM   1927  NE1 TRP A 244      15.973  23.692   5.378  1.00 55.61           N  
ATOM   1928  CZ2 TRP A 244      18.271  23.922   6.353  1.00 55.77           C  
ATOM   1929  CZ3 TRP A 244      18.230  24.344   8.734  1.00 39.66           C  
ATOM   1930  CH2 TRP A 244      18.928  24.147   7.535  1.00 48.30           C  
ATOM   1931  N   THR A 245      11.201  23.335  10.023  1.00 50.86           N  
ATOM   1932  CA  THR A 245      10.232  23.699  11.049  1.00 50.60           C  
ATOM   1933  C   THR A 245      10.329  22.755  12.237  1.00 53.75           C  
ATOM   1934  O   THR A 245      10.296  23.183  13.392  1.00 50.35           O  
ATOM   1935  CB  THR A 245       8.795  23.676  10.505  1.00 43.72           C  
ATOM   1936  CG2 THR A 245       7.808  24.067  11.592  1.00 39.98           C  
ATOM   1937  OG1 THR A 245       8.684  24.594   9.410  1.00 56.16           O  
ATOM   1938  N   ILE A 246      10.448  21.464  11.945  1.00 54.51           N  
ATOM   1939  CA  ILE A 246      10.594  20.453  12.983  1.00 45.58           C  
ATOM   1940  C   ILE A 246      11.866  20.702  13.776  1.00 46.27           C  
ATOM   1941  O   ILE A 246      11.858  20.686  15.005  1.00 47.78           O  
ATOM   1942  CB  ILE A 246      10.645  19.039  12.385  1.00 46.05           C  
ATOM   1943  CG1 ILE A 246       9.356  18.740  11.619  1.00 47.70           C  
ATOM   1944  CG2 ILE A 246      10.862  18.005  13.482  1.00 48.61           C  
ATOM   1945  CD1 ILE A 246       9.312  17.351  11.029  1.00 48.66           C  
ATOM   1946  N   GLY A 247      12.958  20.933  13.056  1.00 44.13           N  
ATOM   1947  CA  GLY A 247      14.227  21.262  13.674  1.00 42.07           C  
ATOM   1948  C   GLY A 247      14.099  22.428  14.634  1.00 47.45           C  
ATOM   1949  O   GLY A 247      14.611  22.380  15.748  1.00 47.82           O  
ATOM   1950  N   TYR A 248      13.404  23.477  14.200  1.00 46.82           N  
ATOM   1951  CA  TYR A 248      13.200  24.668  15.022  1.00 49.17           C  
ATOM   1952  C   TYR A 248      12.441  24.360  16.306  1.00 48.38           C  
ATOM   1953  O   TYR A 248      12.820  24.809  17.388  1.00 55.91           O  
ATOM   1954  CB  TYR A 248      12.455  25.748  14.234  1.00 42.69           C  
ATOM   1955  CG  TYR A 248      13.350  26.833  13.689  1.00 49.28           C  
ATOM   1956  CD1 TYR A 248      13.593  27.990  14.420  1.00 47.19           C  
ATOM   1957  CD2 TYR A 248      13.958  26.701  12.448  1.00 55.98           C  
ATOM   1958  CE1 TYR A 248      14.413  28.989  13.927  1.00 51.56           C  
ATOM   1959  CE2 TYR A 248      14.782  27.698  11.944  1.00 60.39           C  
ATOM   1960  CZ  TYR A 248      15.006  28.839  12.688  1.00 66.20           C  
ATOM   1961  OH  TYR A 248      15.824  29.830  12.191  1.00 74.47           O  
ATOM   1962  N   TRP A 249      11.363  23.594  16.182  1.00 46.34           N  
ATOM   1963  CA  TRP A 249      10.524  23.284  17.332  1.00 46.52           C  
ATOM   1964  C   TRP A 249      11.206  22.355  18.332  1.00 49.69           C  
ATOM   1965  O   TRP A 249      10.928  22.404  19.533  1.00 51.19           O  
ATOM   1966  CB  TRP A 249       9.171  22.728  16.887  1.00 51.44           C  
ATOM   1967  CG  TRP A 249       8.252  23.803  16.419  1.00 56.46           C  
ATOM   1968  CD1 TRP A 249       7.883  24.064  15.134  1.00 51.96           C  
ATOM   1969  CD2 TRP A 249       7.611  24.780  17.237  1.00 61.05           C  
ATOM   1970  CE2 TRP A 249       6.848  25.606  16.374  1.00 53.83           C  
ATOM   1971  CE3 TRP A 249       7.589  25.046  18.607  1.00 50.00           C  
ATOM   1972  NE1 TRP A 249       7.033  25.145  15.099  1.00 50.53           N  
ATOM   1973  CZ2 TRP A 249       6.083  26.666  16.843  1.00 45.56           C  
ATOM   1974  CZ3 TRP A 249       6.832  26.099  19.072  1.00 53.70           C  
ATOM   1975  CH2 TRP A 249       6.088  26.899  18.192  1.00 54.11           C  
ATOM   1976  N   LEU A 250      12.108  21.517  17.839  1.00 44.62           N  
ATOM   1977  CA  LEU A 250      12.897  20.677  18.725  1.00 40.14           C  
ATOM   1978  C   LEU A 250      13.779  21.550  19.608  1.00 47.30           C  
ATOM   1979  O   LEU A 250      13.744  21.443  20.832  1.00 53.25           O  
ATOM   1980  CB  LEU A 250      13.747  19.691  17.929  1.00 41.38           C  
ATOM   1981  CG  LEU A 250      12.986  18.546  17.259  1.00 47.11           C  
ATOM   1982  CD1 LEU A 250      13.956  17.599  16.566  1.00 42.87           C  
ATOM   1983  CD2 LEU A 250      12.128  17.798  18.274  1.00 45.02           C  
ATOM   1984  N   CYS A 251      14.563  22.417  18.979  1.00 40.56           N  
ATOM   1985  CA  CYS A 251      15.405  23.361  19.705  1.00 43.44           C  
ATOM   1986  C   CYS A 251      14.582  24.165  20.701  1.00 50.50           C  
ATOM   1987  O   CYS A 251      15.043  24.478  21.800  1.00 56.23           O  
ATOM   1988  CB  CYS A 251      16.118  24.304  18.734  1.00 41.21           C  
ATOM   1989  SG  CYS A 251      17.318  23.496  17.659  1.00 61.87           S  
ATOM   1990  N   TYR A 252      13.357  24.500  20.312  1.00 50.22           N  
ATOM   1991  CA  TYR A 252      12.491  25.308  21.162  1.00 49.79           C  
ATOM   1992  C   TYR A 252      11.991  24.534  22.381  1.00 48.27           C  
ATOM   1993  O   TYR A 252      12.172  24.973  23.519  1.00 45.27           O  
ATOM   1994  CB  TYR A 252      11.312  25.874  20.360  1.00 45.34           C  
ATOM   1995  CG  TYR A 252      11.675  27.044  19.471  1.00 48.21           C  
ATOM   1996  CD1 TYR A 252      12.827  27.785  19.703  1.00 51.17           C  
ATOM   1997  CD2 TYR A 252      10.865  27.410  18.402  1.00 50.77           C  
ATOM   1998  CE1 TYR A 252      13.164  28.857  18.894  1.00 53.95           C  
ATOM   1999  CE2 TYR A 252      11.195  28.480  17.586  1.00 45.20           C  
ATOM   2000  CZ  TYR A 252      12.344  29.201  17.837  1.00 49.90           C  
ATOM   2001  OH  TYR A 252      12.677  30.264  17.029  1.00 43.37           O  
ATOM   2002  N   ILE A 253      11.374  23.381  22.139  1.00 49.01           N  
ATOM   2003  CA  ILE A 253      10.791  22.584  23.216  1.00 52.64           C  
ATOM   2004  C   ILE A 253      11.823  22.145  24.254  1.00 51.92           C  
ATOM   2005  O   ILE A 253      11.466  21.804  25.381  1.00 48.15           O  
ATOM   2006  CB  ILE A 253      10.050  21.335  22.683  1.00 50.99           C  
ATOM   2007  CG1 ILE A 253      11.041  20.347  22.063  1.00 55.19           C  
ATOM   2008  CG2 ILE A 253       8.966  21.733  21.687  1.00 46.55           C  
ATOM   2009  CD1 ILE A 253      10.477  18.963  21.859  1.00 53.74           C  
ATOM   2010  N   ASN A 254      13.097  22.146  23.874  1.00 47.93           N  
ATOM   2011  CA  ASN A 254      14.167  21.821  24.813  1.00 47.50           C  
ATOM   2012  C   ASN A 254      14.141  22.773  25.997  1.00 48.66           C  
ATOM   2013  O   ASN A 254      14.609  22.447  27.089  1.00 57.07           O  
ATOM   2014  CB  ASN A 254      15.535  21.872  24.127  1.00 54.03           C  
ATOM   2015  CG  ASN A 254      16.680  21.629  25.094  1.00 49.80           C  
ATOM   2016  ND2 ASN A 254      16.818  20.390  25.549  1.00 41.01           N  
ATOM   2017  OD1 ASN A 254      17.427  22.549  25.435  1.00 51.59           O  
ATOM   2018  N   SER A 255      13.582  23.956  25.766  1.00 40.21           N  
ATOM   2019  CA  SER A 255      13.404  24.940  26.820  1.00 43.66           C  
ATOM   2020  C   SER A 255      12.179  24.581  27.651  1.00 46.93           C  
ATOM   2021  O   SER A 255      11.980  25.111  28.743  1.00 47.83           O  
ATOM   2022  CB  SER A 255      13.261  26.340  26.220  1.00 50.50           C  
ATOM   2023  OG  SER A 255      14.441  26.717  25.531  1.00 52.52           O  
ATOM   2024  N   THR A 256      11.369  23.664  27.133  1.00 50.90           N  
ATOM   2025  CA  THR A 256      10.151  23.243  27.817  1.00 51.92           C  
ATOM   2026  C   THR A 256      10.405  22.063  28.753  1.00 51.88           C  
ATOM   2027  O   THR A 256       9.850  22.001  29.849  1.00 52.32           O  
ATOM   2028  CB  THR A 256       9.043  22.847  26.817  1.00 44.47           C  
ATOM   2029  CG2 THR A 256       7.719  22.637  27.538  1.00 41.95           C  
ATOM   2030  OG1 THR A 256       8.891  23.874  25.829  1.00 49.16           O  
ATOM   2031  N   ILE A 257      11.247  21.132  28.314  1.00 49.81           N  
ATOM   2032  CA  ILE A 257      11.504  19.914  29.077  1.00 53.71           C  
ATOM   2033  C   ILE A 257      12.571  20.089  30.158  1.00 57.05           C  
ATOM   2034  O   ILE A 257      12.855  19.157  30.910  1.00 59.14           O  
ATOM   2035  CB  ILE A 257      11.902  18.740  28.159  1.00 51.07           C  
ATOM   2036  CG1 ILE A 257      13.143  19.099  27.337  1.00 53.83           C  
ATOM   2037  CG2 ILE A 257      10.744  18.353  27.249  1.00 44.09           C  
ATOM   2038  CD1 ILE A 257      13.553  18.024  26.354  1.00 57.25           C  
ATOM   2039  N   ASN A 258      13.157  21.280  30.237  1.00 53.08           N  
ATOM   2040  CA  ASN A 258      14.148  21.560  31.275  1.00 56.03           C  
ATOM   2041  C   ASN A 258      13.564  21.526  32.688  1.00 59.49           C  
ATOM   2042  O   ASN A 258      14.068  20.802  33.548  1.00 59.81           O  
ATOM   2043  CB  ASN A 258      14.875  22.884  31.018  1.00 50.00           C  
ATOM   2044  CG  ASN A 258      16.016  22.741  30.032  1.00 58.76           C  
ATOM   2045  ND2 ASN A 258      16.798  23.804  29.875  1.00 61.04           N  
ATOM   2046  OD1 ASN A 258      16.191  21.690  29.413  1.00 60.09           O  
ATOM   2047  N   PRO A 259      12.500  22.310  32.936  1.00 60.42           N  
ATOM   2048  CA  PRO A 259      11.855  22.265  34.254  1.00 57.59           C  
ATOM   2049  C   PRO A 259      11.348  20.864  34.579  1.00 54.51           C  
ATOM   2050  O   PRO A 259      11.313  20.485  35.749  1.00 56.81           O  
ATOM   2051  CB  PRO A 259      10.671  23.223  34.097  1.00 56.76           C  
ATOM   2052  CG  PRO A 259      11.078  24.149  33.003  1.00 58.25           C  
ATOM   2053  CD  PRO A 259      11.873  23.308  32.050  1.00 52.21           C  
ATOM   2054  N   ALA A 260      10.952  20.115  33.555  1.00 51.98           N  
ATOM   2055  CA  ALA A 260      10.523  18.735  33.741  1.00 53.99           C  
ATOM   2056  C   ALA A 260      11.656  17.913  34.345  1.00 57.63           C  
ATOM   2057  O   ALA A 260      11.448  17.140  35.280  1.00 60.24           O  
ATOM   2058  CB  ALA A 260      10.079  18.138  32.418  1.00 43.77           C  
ATOM   2059  N   CYS A 261      12.857  18.095  33.804  1.00 63.89           N  
ATOM   2060  CA  CYS A 261      14.049  17.393  34.274  1.00 60.74           C  
ATOM   2061  C   CYS A 261      14.395  17.744  35.717  1.00 62.63           C  
ATOM   2062  O   CYS A 261      14.778  16.874  36.501  1.00 65.09           O  
ATOM   2063  CB  CYS A 261      15.246  17.708  33.373  1.00 63.89           C  
ATOM   2064  SG  CYS A 261      15.103  17.095  31.677  1.00 84.41           S  
ATOM   2065  N   TYR A 262      14.271  19.023  36.061  1.00 57.96           N  
ATOM   2066  CA  TYR A 262      14.580  19.478  37.413  1.00 55.61           C  
ATOM   2067  C   TYR A 262      13.680  18.761  38.410  1.00 60.61           C  
ATOM   2068  O   TYR A 262      14.121  18.361  39.487  1.00 54.81           O  
ATOM   2069  CB  TYR A 262      14.393  20.990  37.543  1.00 46.21           C  
ATOM   2070  CG  TYR A 262      15.163  21.812  36.529  1.00 57.67           C  
ATOM   2071  CD1 TYR A 262      16.188  21.251  35.775  1.00 58.01           C  
ATOM   2072  CD2 TYR A 262      14.863  23.153  36.326  1.00 52.20           C  
ATOM   2073  CE1 TYR A 262      16.890  22.003  34.848  1.00 46.16           C  
ATOM   2074  CE2 TYR A 262      15.560  23.912  35.403  1.00 51.94           C  
ATOM   2075  CZ  TYR A 262      16.573  23.332  34.666  1.00 52.61           C  
ATOM   2076  OH  TYR A 262      17.270  24.083  33.742  1.00 55.61           O  
ATOM   2077  N   ALA A 263      12.418  18.600  38.030  1.00 62.21           N  
ATOM   2078  CA  ALA A 263      11.412  17.987  38.888  1.00 52.13           C  
ATOM   2079  C   ALA A 263      11.607  16.479  39.010  1.00 57.67           C  
ATOM   2080  O   ALA A 263      11.333  15.894  40.055  1.00 68.11           O  
ATOM   2081  CB  ALA A 263      10.018  18.301  38.369  1.00 45.15           C  
ATOM   2082  N   LEU A 264      12.082  15.853  37.935  1.00 55.65           N  
ATOM   2083  CA  LEU A 264      12.270  14.406  37.915  1.00 59.36           C  
ATOM   2084  C   LEU A 264      13.600  13.989  38.535  1.00 71.63           C  
ATOM   2085  O   LEU A 264      13.687  12.963  39.212  1.00 75.50           O  
ATOM   2086  CB  LEU A 264      12.177  13.869  36.486  1.00 56.64           C  
ATOM   2087  CG  LEU A 264      10.814  13.995  35.811  1.00 58.65           C  
ATOM   2088  CD1 LEU A 264      10.887  13.500  34.374  1.00 60.21           C  
ATOM   2089  CD2 LEU A 264       9.756  13.235  36.592  1.00 48.38           C  
ATOM   2090  N   CYS A 265      14.635  14.789  38.298  1.00 68.82           N  
ATOM   2091  CA  CYS A 265      15.972  14.474  38.790  1.00 64.86           C  
ATOM   2092  C   CYS A 265      16.239  15.104  40.155  1.00 67.44           C  
ATOM   2093  O   CYS A 265      17.267  14.844  40.780  1.00 60.97           O  
ATOM   2094  CB  CYS A 265      17.031  14.911  37.777  1.00 57.17           C  
ATOM   2095  SG  CYS A 265      16.900  14.066  36.186  1.00 74.89           S  
ATOM   2096  N   ASN A 266      15.302  15.929  40.610  1.00 68.72           N  
ATOM   2097  CA  ASN A 266      15.405  16.562  41.918  1.00 62.05           C  
ATOM   2098  C   ASN A 266      14.047  16.636  42.609  1.00 61.45           C  
ATOM   2099  O   ASN A 266      13.144  17.336  42.150  1.00 64.70           O  
ATOM   2100  CB  ASN A 266      16.020  17.956  41.793  1.00 61.29           C  
ATOM   2101  CG  ASN A 266      16.328  18.580  43.139  1.00 62.96           C  
ATOM   2102  ND2 ASN A 266      17.494  19.211  43.246  1.00 63.32           N  
ATOM   2103  OD1 ASN A 266      15.532  18.493  44.074  1.00 61.02           O  
ATOM   2104  N   ALA A 267      13.911  15.908  43.712  1.00 56.53           N  
ATOM   2105  CA  ALA A 267      12.638  15.818  44.419  1.00 54.69           C  
ATOM   2106  C   ALA A 267      12.241  17.133  45.086  1.00 58.54           C  
ATOM   2107  O   ALA A 267      11.057  17.385  45.315  1.00 56.92           O  
ATOM   2108  CB  ALA A 267      12.680  14.694  45.441  1.00 45.05           C  
ATOM   2109  N   THR A 268      13.227  17.968  45.400  1.00 59.64           N  
ATOM   2110  CA  THR A 268      12.956  19.233  46.073  1.00 58.11           C  
ATOM   2111  C   THR A 268      12.272  20.226  45.135  1.00 51.32           C  
ATOM   2112  O   THR A 268      11.350  20.938  45.538  1.00 46.85           O  
ATOM   2113  CB  THR A 268      14.236  19.861  46.656  1.00 56.21           C  
ATOM   2114  CG2 THR A 268      13.893  21.076  47.505  1.00 59.61           C  
ATOM   2115  OG1 THR A 268      14.918  18.897  47.468  1.00 55.06           O  
ATOM   2116  N   PHE A 269      12.726  20.268  43.886  1.00 54.52           N  
ATOM   2117  CA  PHE A 269      12.109  21.118  42.870  1.00 54.74           C  
ATOM   2118  C   PHE A 269      10.661  20.709  42.624  1.00 51.98           C  
ATOM   2119  O   PHE A 269       9.763  21.552  42.616  1.00 49.14           O  
ATOM   2120  CB  PHE A 269      12.901  21.062  41.562  1.00 54.49           C  
ATOM   2121  CG  PHE A 269      13.889  22.184  41.399  1.00 52.02           C  
ATOM   2122  CD1 PHE A 269      13.540  23.484  41.727  1.00 46.73           C  
ATOM   2123  CD2 PHE A 269      15.165  21.937  40.919  1.00 47.93           C  
ATOM   2124  CE1 PHE A 269      14.448  24.517  41.577  1.00 42.05           C  
ATOM   2125  CE2 PHE A 269      16.075  22.966  40.769  1.00 38.25           C  
ATOM   2126  CZ  PHE A 269      15.717  24.255  41.099  1.00 35.91           C  
ATOM   2127  N   LYS A 270      10.441  19.414  42.421  1.00 50.84           N  
ATOM   2128  CA  LYS A 270       9.093  18.890  42.224  1.00 56.94           C  
ATOM   2129  C   LYS A 270       8.190  19.273  43.393  1.00 61.10           C  
ATOM   2130  O   LYS A 270       7.119  19.848  43.199  1.00 63.05           O  
ATOM   2131  CB  LYS A 270       9.121  17.369  42.047  1.00 53.23           C  
ATOM   2132  CG  LYS A 270       7.744  16.717  42.088  1.00 47.27           C  
ATOM   2133  CD  LYS A 270       7.834  15.209  41.893  1.00 53.57           C  
ATOM   2134  CE  LYS A 270       7.477  14.804  40.471  1.00 63.76           C  
ATOM   2135  NZ  LYS A 270       6.023  14.989  40.181  1.00 55.58           N1+
ATOM   2136  N   LYS A 271       8.632  18.949  44.605  1.00 61.20           N  
ATOM   2137  CA  LYS A 271       7.915  19.323  45.819  1.00 52.55           C  
ATOM   2138  C   LYS A 271       7.561  20.805  45.817  1.00 55.17           C  
ATOM   2139  O   LYS A 271       6.403  21.179  46.007  1.00 61.69           O  
ATOM   2140  CB  LYS A 271       8.759  18.999  47.053  1.00 61.14           C  
ATOM   2141  CG  LYS A 271       8.439  19.855  48.274  1.00 70.63           C  
ATOM   2142  CD  LYS A 271       9.564  19.785  49.299  1.00 67.96           C  
ATOM   2143  CE  LYS A 271       9.420  20.866  50.359  1.00 79.00           C  
ATOM   2144  NZ  LYS A 271      10.634  20.969  51.219  1.00 81.64           N1+
ATOM   2145  N   THR A 272       8.570  21.641  45.605  1.00 56.10           N  
ATOM   2146  CA  THR A 272       8.384  23.084  45.614  1.00 60.30           C  
ATOM   2147  C   THR A 272       7.323  23.510  44.604  1.00 62.28           C  
ATOM   2148  O   THR A 272       6.438  24.303  44.925  1.00 67.03           O  
ATOM   2149  CB  THR A 272       9.704  23.827  45.333  1.00 56.59           C  
ATOM   2150  CG2 THR A 272       9.543  25.316  45.593  1.00 53.38           C  
ATOM   2151  OG1 THR A 272      10.737  23.302  46.177  1.00 52.70           O  
ATOM   2152  N   PHE A 273       7.411  22.976  43.389  1.00 59.36           N  
ATOM   2153  CA  PHE A 273       6.406  23.246  42.366  1.00 61.75           C  
ATOM   2154  C   PHE A 273       5.019  22.903  42.899  1.00 65.62           C  
ATOM   2155  O   PHE A 273       4.107  23.729  42.872  1.00 65.63           O  
ATOM   2156  CB  PHE A 273       6.685  22.430  41.101  1.00 62.04           C  
ATOM   2157  CG  PHE A 273       7.978  22.781  40.418  1.00 61.30           C  
ATOM   2158  CD1 PHE A 273       8.547  24.035  40.575  1.00 60.26           C  
ATOM   2159  CD2 PHE A 273       8.622  21.854  39.612  1.00 50.38           C  
ATOM   2160  CE1 PHE A 273       9.737  24.356  39.944  1.00 55.77           C  
ATOM   2161  CE2 PHE A 273       9.812  22.169  38.981  1.00 44.88           C  
ATOM   2162  CZ  PHE A 273      10.370  23.420  39.148  1.00 48.62           C  
ATOM   2163  N   LYS A 274       4.880  21.673  43.383  1.00 67.69           N  
ATOM   2164  CA  LYS A 274       3.625  21.179  43.940  1.00 72.20           C  
ATOM   2165  C   LYS A 274       3.014  22.158  44.937  1.00 77.91           C  
ATOM   2166  O   LYS A 274       1.818  22.448  44.883  1.00 84.37           O  
ATOM   2167  CB  LYS A 274       3.849  19.822  44.609  1.00 75.24           C  
ATOM   2168  CG  LYS A 274       2.656  19.296  45.385  1.00 83.63           C  
ATOM   2169  CD  LYS A 274       3.010  18.008  46.115  1.00 94.57           C  
ATOM   2170  CE  LYS A 274       1.843  17.499  46.947  1.00107.37           C  
ATOM   2171  NZ  LYS A 274       2.197  16.254  47.684  1.00 94.22           N1+
ATOM   2172  N   HIS A 275       3.839  22.664  45.850  1.00 72.83           N  
ATOM   2173  CA  HIS A 275       3.375  23.605  46.862  1.00 79.10           C  
ATOM   2174  C   HIS A 275       3.175  25.009  46.290  1.00 80.12           C  
ATOM   2175  O   HIS A 275       2.413  25.808  46.839  1.00 81.25           O  
ATOM   2176  CB  HIS A 275       4.348  23.649  48.046  1.00 74.62           C  
ATOM   2177  CG  HIS A 275       4.446  22.358  48.798  1.00 81.35           C  
ATOM   2178  CD2 HIS A 275       3.878  21.957  49.960  1.00 80.79           C  
ATOM   2179  ND1 HIS A 275       5.206  21.295  48.357  1.00 85.35           N  
ATOM   2180  CE1 HIS A 275       5.103  20.296  49.216  1.00 83.37           C  
ATOM   2181  NE2 HIS A 275       4.303  20.672  50.198  1.00 81.37           N  
ATOM   2182  N   LEU A 276       3.857  25.305  45.186  1.00 70.86           N  
ATOM   2183  CA  LEU A 276       3.755  26.618  44.558  1.00 70.19           C  
ATOM   2184  C   LEU A 276       2.448  26.789  43.790  1.00 78.16           C  
ATOM   2185  O   LEU A 276       1.942  27.903  43.650  1.00 76.81           O  
ATOM   2186  CB  LEU A 276       4.945  26.878  43.636  1.00 67.39           C  
ATOM   2187  CG  LEU A 276       6.168  27.516  44.293  1.00 65.47           C  
ATOM   2188  CD1 LEU A 276       7.294  27.670  43.288  1.00 63.55           C  
ATOM   2189  CD2 LEU A 276       5.808  28.864  44.905  1.00 48.52           C  
ATOM   2190  N   LEU A 277       1.904  25.683  43.294  1.00 81.41           N  
ATOM   2191  CA  LEU A 277       0.634  25.720  42.581  1.00 75.65           C  
ATOM   2192  C   LEU A 277      -0.494  26.073  43.544  1.00 83.88           C  
ATOM   2193  O   LEU A 277      -1.545  26.564  43.134  1.00 89.87           O  
ATOM   2194  CB  LEU A 277       0.357  24.381  41.897  1.00 77.10           C  
ATOM   2195  CG  LEU A 277       1.424  23.910  40.908  1.00 77.64           C  
ATOM   2196  CD1 LEU A 277       0.998  22.614  40.238  1.00 86.42           C  
ATOM   2197  CD2 LEU A 277       1.718  24.985  39.871  1.00 57.49           C  
ATOM   2198  N   MET A 278      -0.257  25.820  44.828  1.00 91.31           N  
ATOM   2199  CA  MET A 278      -1.212  26.158  45.875  1.00 88.77           C  
ATOM   2200  C   MET A 278      -0.669  27.281  46.756  1.00 83.33           C  
ATOM   2201  O   MET A 278      -1.001  28.451  46.562  1.00 84.41           O  
ATOM   2202  CB  MET A 278      -1.525  24.930  46.731  1.00 64.28           C  
TER    2203      MET A 278 
HETATM 2204  C1  LG1 X   1      23.043  27.141  16.591  1.00 20.00           C  
HETATM 2205  N1  LG1 X   1      17.890  28.879  17.949  1.00 20.00           N  
HETATM 2206  O1  LG1 X   1      23.874  25.992  16.792  1.00 20.00           O  
HETATM 2207  C2  LG1 X   1      23.374  28.146  17.657  1.00 20.00           C  
HETATM 2208  O2  LG1 X   1      21.312  25.666  17.283  1.00 20.00           O  
HETATM 2209  C3  LG1 X   1      23.075  29.490  17.477  1.00 20.00           C  
HETATM 2210  O3  LG1 X   1      20.518  27.508  16.156  1.00 20.00           O  
HETATM 2211  C4  LG1 X   1      23.396  30.412  18.470  1.00 20.00           C  
HETATM 2212  C5  LG1 X   1      24.023  29.991  19.639  1.00 20.00           C  
HETATM 2213  C6  LG1 X   1      24.328  28.648  19.815  1.00 20.00           C  
HETATM 2214  C7  LG1 X   1      24.008  27.727  18.823  1.00 20.00           C  
HETATM 2215  C8  LG1 X   1      23.344  27.703  15.230  1.00 20.00           C  
HETATM 2216  C9  LG1 X   1      24.572  28.313  14.993  1.00 20.00           C  
HETATM 2217  C10 LG1 X   1      24.865  28.829  13.735  1.00 20.00           C  
HETATM 2218  C11 LG1 X   1      23.933  28.727  12.707  1.00 20.00           C  
HETATM 2219  C12 LG1 X   1      22.710  28.109  12.936  1.00 20.00           C  
HETATM 2220  C13 LG1 X   1      22.420  27.595  14.195  1.00 20.00           C  
HETATM 2221  C14 LG1 X   1      21.598  26.708  16.714  1.00 20.00           C  
HETATM 2222  C15 LG1 X   1      19.262  27.240  16.774  1.00 20.00           C  
HETATM 2223  C16 LG1 X   1      19.121  28.070  18.045  1.00 20.00           C  
HETATM 2224  C17 LG1 X   1      17.928  29.843  16.828  1.00 20.00           C  
HETATM 2225  C18 LG1 X   1      18.239  29.108  15.532  1.00 20.00           C  
HETATM 2226  C19 LG1 X   1      18.149  27.621  15.811  1.00 20.00           C  
HETATM 2227  C20 LG1 X   1      16.783  27.354  16.429  1.00 20.00           C  
HETATM 2228  C21 LG1 X   1      16.735  27.971  17.822  1.00 20.00           C  
HETATM 2229  H1  LG1 X   1      22.595  29.821  16.568  1.00 20.00           H  
HETATM 2230  H2  LG1 X   1      23.157  31.456  18.332  1.00 20.00           H  
HETATM 2231  H3  LG1 X   1      24.272  30.708  20.408  1.00 20.00           H  
HETATM 2232  H4  LG1 X   1      24.814  28.318  20.722  1.00 20.00           H  
HETATM 2233  H5  LG1 X   1      24.252  26.684  18.958  1.00 20.00           H  
HETATM 2234  H6  LG1 X   1      25.300  28.388  15.787  1.00 20.00           H  
HETATM 2235  H7  LG1 X   1      25.815  29.308  13.556  1.00 20.00           H  
HETATM 2236  H8  LG1 X   1      24.160  29.128  11.729  1.00 20.00           H  
HETATM 2237  H9  LG1 X   1      21.986  28.029  12.139  1.00 20.00           H  
HETATM 2238  H10 LG1 X   1      21.471  27.109  14.370  1.00 20.00           H  
HETATM 2239  H11 LG1 X   1      24.787  26.277  16.712  1.00 20.00           H  
HETATM 2240  H12 LG1 X   1      19.201  26.181  17.024  1.00 20.00           H  
HETATM 2241  H13 LG1 X   1      19.984  28.727  18.152  1.00 20.00           H  
HETATM 2242  H14 LG1 X   1      19.058  27.409  18.910  1.00 20.00           H  
HETATM 2243  H15 LG1 X   1      17.806  29.432  18.790  1.00 20.00           H  
HETATM 2244  H16 LG1 X   1      18.701  30.588  17.017  1.00 20.00           H  
HETATM 2245  H17 LG1 X   1      16.960  30.337  16.741  1.00 20.00           H  
HETATM 2246  H18 LG1 X   1      19.244  29.362  15.194  1.00 20.00           H  
HETATM 2247  H19 LG1 X   1      17.516  29.386  14.765  1.00 20.00           H  
HETATM 2248  H20 LG1 X   1      18.261  27.030  14.902  1.00 20.00           H  
HETATM 2249  H21 LG1 X   1      16.618  26.280  16.500  1.00 20.00           H  
HETATM 2250  H22 LG1 X   1      16.008  27.800  15.806  1.00 20.00           H  
HETATM 2251  H23 LG1 X   1      15.807  28.530  17.950  1.00 20.00           H  
HETATM 2252  H24 LG1 X   1      16.794  27.187  18.577  1.00 20.00           H  
CONECT 2204 2206 2207 2215 2221
CONECT 2205 2223 2224 2228 2243
CONECT 2206 2204 2239
CONECT 2207 2204
CONECT 2207 2209
CONECT 2207 2209
CONECT 2207 2209
CONECT 2207 2209
CONECT 2207 2214
CONECT 2207 2214
CONECT 2207 2214
CONECT 2207 2214
CONECT 2208 2221
CONECT 2208 2221
CONECT 2209 2207
CONECT 2209 2207
CONECT 2209 2207
CONECT 2209 2207
CONECT 2209 2211
CONECT 2209 2211
CONECT 2209 2211
CONECT 2209 2211
CONECT 2209 2229
CONECT 2210 2221 2222
CONECT 2211 2209
CONECT 2211 2209
CONECT 2211 2209
CONECT 2211 2209
CONECT 2211 2212
CONECT 2211 2212
CONECT 2211 2212
CONECT 2211 2212
CONECT 2211 2230
CONECT 2212 2211
CONECT 2212 2211
CONECT 2212 2211
CONECT 2212 2211
CONECT 2212 2213
CONECT 2212 2213
CONECT 2212 2213
CONECT 2212 2213
CONECT 2212 2231
CONECT 2213 2212
CONECT 2213 2212
CONECT 2213 2212
CONECT 2213 2212
CONECT 2213 2214
CONECT 2213 2214
CONECT 2213 2214
CONECT 2213 2214
CONECT 2213 2232
CONECT 2214 2207
CONECT 2214 2207
CONECT 2214 2207
CONECT 2214 2207
CONECT 2214 2213
CONECT 2214 2213
CONECT 2214 2213
CONECT 2214 2213
CONECT 2214 2233
CONECT 2215 2204
CONECT 2215 2216
CONECT 2215 2216
CONECT 2215 2216
CONECT 2215 2216
CONECT 2215 2220
CONECT 2215 2220
CONECT 2215 2220
CONECT 2215 2220
CONECT 2216 2215
CONECT 2216 2215
CONECT 2216 2215
CONECT 2216 2215
CONECT 2216 2217
CONECT 2216 2217
CONECT 2216 2217
CONECT 2216 2217
CONECT 2216 2234
CONECT 2217 2216
CONECT 2217 2216
CONECT 2217 2216
CONECT 2217 2216
CONECT 2217 2218
CONECT 2217 2218
CONECT 2217 2218
CONECT 2217 2218
CONECT 2217 2235
CONECT 2218 2217
CONECT 2218 2217
CONECT 2218 2217
CONECT 2218 2217
CONECT 2218 2219
CONECT 2218 2219
CONECT 2218 2219
CONECT 2218 2219
CONECT 2218 2236
CONECT 2219 2218
CONECT 2219 2218
CONECT 2219 2218
CONECT 2219 2218
CONECT 2219 2220
CONECT 2219 2220
CONECT 2219 2220
CONECT 2219 2220
CONECT 2219 2237
CONECT 2220 2215
CONECT 2220 2215
CONECT 2220 2215
CONECT 2220 2215
CONECT 2220 2219
CONECT 2220 2219
CONECT 2220 2219
CONECT 2220 2219
CONECT 2220 2238
CONECT 2221 2204
CONECT 2221 2208
CONECT 2221 2208
CONECT 2221 2210
CONECT 2222 2210 2223 2226 2240
CONECT 2223 2205 2222 2241 2242
CONECT 2224 2205 2225 2244 2245
CONECT 2225 2224 2226 2246 2247
CONECT 2226 2222 2225 2227 2248
CONECT 2227 2226 2228 2249 2250
CONECT 2228 2205 2227 2251 2252
CONECT 2229 2209
CONECT 2230 2211
CONECT 2231 2212
CONECT 2232 2213
CONECT 2233 2214
CONECT 2234 2216
CONECT 2235 2217
CONECT 2236 2218
CONECT 2237 2219
CONECT 2238 2220
CONECT 2239 2206
CONECT 2240 2222
CONECT 2241 2223
CONECT 2242 2223
CONECT 2243 2205
CONECT 2244 2224
CONECT 2245 2224
CONECT 2246 2225
CONECT 2247 2225
CONECT 2248 2226
CONECT 2249 2227
CONECT 2250 2227
CONECT 2251 2228
CONECT 2252 2228
END
