# Supplementary material for: Assessment and Challenges of Ligand Docking into Comparative Models of G-Protein Coupled Receptors
Source: PLoS One. 2013 Jul 2;8(7):e67302. doi: 10.1371/journal.pone.0067302 (PMC3699586; doi:10.1371/journal.pone.0067302)
Supplement: File S2 — Files for protocol capture. The input files necessary to carry out the steps outlined in the protocol capture in File S1 as well as the output files relating to the results found in the manuscript are provided in this attachment. (ZIP) [file pone.0067302.s015.zip › FileS2_GPCR_model_dock/rosetta_inputs/3v2wA_clean.pdb]

ATOM      1  N   LEU A   1      -1.903  23.097  12.754  1.00 81.95           N  
ATOM      2  CA  LEU A   1      -2.391  22.241  13.838  1.00 82.39           C  
ATOM      3  C   LEU A   1      -1.364  22.152  14.974  1.00 85.14           C  
ATOM      4  O   LEU A   1      -1.736  22.249  16.147  1.00 84.52           O  
ATOM      5  CB  LEU A   1      -2.720  20.836  13.314  1.00 84.05           C  
ATOM      6  N   THR A   2      -0.075  21.962  14.622  1.00 80.70           N  
ATOM      7  CA  THR A   2       1.023  21.866  15.589  1.00 79.31           C  
ATOM      8  C   THR A   2       1.418  23.252  16.085  1.00 80.69           C  
ATOM      9  O   THR A   2       1.845  23.389  17.229  1.00 79.53           O  
ATOM     10  CB  THR A   2       2.244  21.151  14.977  1.00 87.29           C  
ATOM     11  CG2 THR A   2       1.955  19.695  14.608  1.00 88.61           C  
ATOM     12  OG1 THR A   2       2.687  21.866  13.822  1.00 85.22           O  
ATOM     13  N   SER A   3       1.271  24.276  15.220  1.00 76.07           N  
ATOM     14  CA  SER A   3       1.642  25.662  15.493  1.00 74.17           C  
ATOM     15  C   SER A   3       0.849  26.248  16.673  1.00 77.00           C  
ATOM     16  O   SER A   3       1.469  26.627  17.667  1.00 76.02           O  
ATOM     17  CB  SER A   3       1.434  26.528  14.255  1.00 77.09           C  
ATOM     18  OG  SER A   3       2.297  26.133  13.201  1.00 84.59           O  
ATOM     19  N   VAL A   4      -0.503  26.279  16.589  1.00 73.31           N  
ATOM     20  CA  VAL A   4      -1.394  26.855  17.619  1.00 72.58           C  
ATOM     21  C   VAL A   4      -1.044  26.313  19.030  1.00 75.57           C  
ATOM     22  O   VAL A   4      -1.288  27.009  20.019  1.00 74.38           O  
ATOM     23  CB  VAL A   4      -2.896  26.619  17.321  1.00 77.45           C  
ATOM     24  CG1 VAL A   4      -3.351  27.444  16.119  1.00 77.15           C  
ATOM     25  CG2 VAL A   4      -3.221  25.134  17.135  1.00 78.58           C  
ATOM     26  N   VAL A   5      -0.444  25.107  19.105  1.00 72.47           N  
ATOM     27  CA  VAL A   5      -0.010  24.485  20.356  1.00 72.22           C  
ATOM     28  C   VAL A   5       1.209  25.265  20.893  1.00 75.66           C  
ATOM     29  O   VAL A   5       1.177  25.700  22.041  1.00 74.53           O  
ATOM     30  CB  VAL A   5       0.300  22.970  20.178  1.00 76.69           C  
ATOM     31  CG1 VAL A   5       0.778  22.343  21.485  1.00 76.40           C  
ATOM     32  CG2 VAL A   5      -0.913  22.219  19.637  1.00 77.74           C  
ATOM     33  N   PHE A   6       2.251  25.475  20.044  1.00 72.54           N  
ATOM     34  CA  PHE A   6       3.473  26.203  20.420  1.00 71.43           C  
ATOM     35  C   PHE A   6       3.186  27.677  20.661  1.00 72.77           C  
ATOM     36  O   PHE A   6       3.776  28.252  21.571  1.00 71.40           O  
ATOM     37  CB  PHE A   6       4.577  26.067  19.360  1.00 73.47           C  
ATOM     38  CG  PHE A   6       5.073  24.659  19.144  1.00 76.37           C  
ATOM     39  CD1 PHE A   6       5.936  24.063  20.056  1.00 79.71           C  
ATOM     40  CD2 PHE A   6       4.761  23.967  17.982  1.00 80.09           C  
ATOM     41  CE1 PHE A   6       6.392  22.758  19.859  1.00 81.67           C  
ATOM     42  CE2 PHE A   6       5.241  22.673  17.771  1.00 84.06           C  
ATOM     43  CZ  PHE A   6       6.061  22.079  18.708  1.00 82.07           C  
ATOM     44  N   ILE A   7       2.270  28.281  19.870  1.00 68.78           N  
ATOM     45  CA  ILE A   7       1.853  29.679  20.032  1.00 67.89           C  
ATOM     46  C   ILE A   7       1.408  29.894  21.487  1.00 71.36           C  
ATOM     47  O   ILE A   7       1.779  30.894  22.101  1.00 70.29           O  
ATOM     48  CB  ILE A   7       0.729  30.056  19.013  1.00 71.51           C  
ATOM     49  CG1 ILE A   7       1.226  29.897  17.550  1.00 72.15           C  
ATOM     50  CG2 ILE A   7       0.211  31.485  19.260  1.00 71.81           C  
ATOM     51  CD1 ILE A   7       0.169  30.123  16.425  1.00 80.83           C  
ATOM     52  N   LEU A   8       0.678  28.910  22.040  1.00 68.53           N  
ATOM     53  CA  LEU A   8       0.169  28.896  23.411  1.00 68.39           C  
ATOM     54  C   LEU A   8       1.305  28.595  24.421  1.00 71.36           C  
ATOM     55  O   LEU A   8       1.293  29.157  25.515  1.00 70.43           O  
ATOM     56  CB  LEU A   8      -0.949  27.838  23.512  1.00 69.65           C  
ATOM     57  CG  LEU A   8      -1.746  27.740  24.808  1.00 74.90           C  
ATOM     58  CD1 LEU A   8      -2.528  29.027  25.080  1.00 74.62           C  
ATOM     59  CD2 LEU A   8      -2.710  26.580  24.743  1.00 79.13           C  
ATOM     60  N   ILE A   9       2.280  27.719  24.048  1.00 67.74           N  
ATOM     61  CA  ILE A   9       3.437  27.347  24.892  1.00 66.94           C  
ATOM     62  C   ILE A   9       4.350  28.569  25.064  1.00 70.71           C  
ATOM     63  O   ILE A   9       4.917  28.750  26.137  1.00 69.85           O  
ATOM     64  CB  ILE A   9       4.224  26.128  24.308  1.00 70.04           C  
ATOM     65  CG1 ILE A   9       3.308  24.884  24.175  1.00 71.54           C  
ATOM     66  CG2 ILE A   9       5.460  25.799  25.167  1.00 69.63           C  
ATOM     67  CD1 ILE A   9       3.913  23.656  23.430  1.00 78.02           C  
ATOM     68  N   CYS A  10       4.470  29.412  24.023  1.00 68.27           N  
ATOM     69  CA  CYS A  10       5.285  30.628  24.058  1.00 68.01           C  
ATOM     70  C   CYS A  10       4.673  31.650  25.023  1.00 72.32           C  
ATOM     71  O   CYS A  10       5.425  32.379  25.661  1.00 71.41           O  
ATOM     72  CB  CYS A  10       5.442  31.220  22.664  1.00 68.45           C  
ATOM     73  SG  CYS A  10       6.308  30.144  21.492  1.00 72.87           S  
ATOM     74  N   CYS A  11       3.320  31.681  25.153  1.00 70.01           N  
ATOM     75  CA  CYS A  11       2.590  32.567  26.076  1.00 70.04           C  
ATOM     76  C   CYS A  11       2.911  32.186  27.535  1.00 73.65           C  
ATOM     77  O   CYS A  11       2.889  33.051  28.416  1.00 72.28           O  
ATOM     78  CB  CYS A  11       1.086  32.517  25.812  1.00 71.23           C  
ATOM     79  SG  CYS A  11       0.595  33.106  24.169  1.00 75.09           S  
ATOM     80  N   PHE A  12       3.196  30.887  27.781  1.00 71.24           N  
ATOM     81  CA  PHE A  12       3.607  30.369  29.086  1.00 71.41           C  
ATOM     82  C   PHE A  12       5.036  30.826  29.376  1.00 74.12           C  
ATOM     83  O   PHE A  12       5.351  31.158  30.517  1.00 74.29           O  
ATOM     84  CB  PHE A  12       3.488  28.833  29.136  1.00 74.29           C  
ATOM     85  CG  PHE A  12       3.762  28.212  30.489  1.00 76.70           C  
ATOM     86  CD1 PHE A  12       2.721  27.939  31.371  1.00 81.05           C  
ATOM     87  CD2 PHE A  12       5.060  27.893  30.879  1.00 78.93           C  
ATOM     88  CE1 PHE A  12       2.973  27.363  32.621  1.00 82.54           C  
ATOM     89  CE2 PHE A  12       5.313  27.331  32.134  1.00 82.34           C  
ATOM     90  CZ  PHE A  12       4.266  27.063  32.995  1.00 81.30           C  
ATOM     91  N   ILE A  13       5.896  30.858  28.326  1.00 69.05           N  
ATOM     92  CA  ILE A  13       7.288  31.316  28.405  1.00 67.53           C  
ATOM     93  C   ILE A  13       7.286  32.839  28.645  1.00 69.87           C  
ATOM     94  O   ILE A  13       8.180  33.339  29.327  1.00 69.06           O  
ATOM     95  CB  ILE A  13       8.108  30.919  27.135  1.00 70.32           C  
ATOM     96  CG1 ILE A  13       8.028  29.389  26.871  1.00 71.20           C  
ATOM     97  CG2 ILE A  13       9.571  31.386  27.248  1.00 70.33           C  
ATOM     98  CD1 ILE A  13       8.697  28.881  25.584  1.00 76.79           C  
ATOM     99  N   ILE A  14       6.259  33.561  28.129  1.00 66.14           N  
ATOM    100  CA  ILE A  14       6.110  35.007  28.343  1.00 65.70           C  
ATOM    101  C   ILE A  14       5.912  35.247  29.853  1.00 69.52           C  
ATOM    102  O   ILE A  14       6.747  35.916  30.464  1.00 68.62           O  
ATOM    103  CB  ILE A  14       4.956  35.651  27.487  1.00 69.12           C  
ATOM    104  CG1 ILE A  14       5.074  35.354  25.965  1.00 69.72           C  
ATOM    105  CG2 ILE A  14       4.810  37.157  27.743  1.00 69.36           C  
ATOM    106  CD1 ILE A  14       6.371  35.815  25.237  1.00 77.54           C  
ATOM    107  N   LEU A  15       4.856  34.627  30.454  1.00 66.53           N  
ATOM    108  CA  LEU A  15       4.526  34.746  31.879  1.00 66.67           C  
ATOM    109  C   LEU A  15       5.654  34.235  32.767  1.00 68.83           C  
ATOM    110  O   LEU A  15       6.019  34.932  33.710  1.00 68.43           O  
ATOM    111  CB  LEU A  15       3.233  33.994  32.240  1.00 68.04           C  
ATOM    112  CG  LEU A  15       1.911  34.544  31.687  1.00 74.11           C  
ATOM    113  CD1 LEU A  15       0.750  33.630  32.063  1.00 75.61           C  
ATOM    114  CD2 LEU A  15       1.630  35.964  32.199  1.00 76.97           C  
ATOM    115  N   GLU A  16       6.219  33.040  32.464  1.00 64.21           N  
ATOM    116  CA  GLU A  16       7.317  32.446  33.240  1.00 63.44           C  
ATOM    117  C   GLU A  16       8.452  33.473  33.444  1.00 67.10           C  
ATOM    118  O   GLU A  16       8.923  33.626  34.571  1.00 66.90           O  
ATOM    119  CB  GLU A  16       7.856  31.175  32.560  1.00 64.64           C  
ATOM    120  N   ASN A  17       8.810  34.242  32.385  1.00 63.31           N  
ATOM    121  CA  ASN A  17       9.861  35.262  32.437  1.00 62.50           C  
ATOM    122  C   ASN A  17       9.315  36.630  32.923  1.00 67.27           C  
ATOM    123  O   ASN A  17      10.118  37.456  33.375  1.00 66.77           O  
ATOM    124  CB  ASN A  17      10.527  35.423  31.084  1.00 60.20           C  
ATOM    125  CG  ASN A  17      11.378  34.234  30.717  1.00 73.32           C  
ATOM    126  ND2 ASN A  17      10.939  33.481  29.728  1.00 67.91           N  
ATOM    127  OD1 ASN A  17      12.458  34.006  31.281  1.00 60.41           O  
ATOM    128  N   ILE A  18       7.976  36.862  32.860  1.00 64.49           N  
ATOM    129  CA  ILE A  18       7.366  38.094  33.395  1.00 64.50           C  
ATOM    130  C   ILE A  18       7.564  38.096  34.918  1.00 69.39           C  
ATOM    131  O   ILE A  18       8.087  39.072  35.451  1.00 68.02           O  
ATOM    132  CB  ILE A  18       5.866  38.279  33.000  1.00 67.75           C  
ATOM    133  CG1 ILE A  18       5.727  38.628  31.496  1.00 67.47           C  
ATOM    134  CG2 ILE A  18       5.211  39.379  33.860  1.00 68.65           C  
ATOM    135  CD1 ILE A  18       4.273  38.753  30.972  1.00 72.51           C  
ATOM    136  N   PHE A  19       7.209  36.977  35.599  1.00 68.24           N  
ATOM    137  CA  PHE A  19       7.377  36.818  37.053  1.00 69.22           C  
ATOM    138  C   PHE A  19       8.853  36.948  37.470  1.00 72.84           C  
ATOM    139  O   PHE A  19       9.113  37.472  38.554  1.00 72.86           O  
ATOM    140  CB  PHE A  19       6.820  35.473  37.563  1.00 71.73           C  
ATOM    141  CG  PHE A  19       5.316  35.358  37.527  1.00 73.85           C  
ATOM    142  CD1 PHE A  19       4.676  34.707  36.483  1.00 76.96           C  
ATOM    143  CD2 PHE A  19       4.537  35.910  38.537  1.00 76.69           C  
ATOM    144  CE1 PHE A  19       3.285  34.604  36.449  1.00 78.67           C  
ATOM    145  CE2 PHE A  19       3.143  35.813  38.500  1.00 80.18           C  
ATOM    146  CZ  PHE A  19       2.526  35.158  37.459  1.00 78.37           C  
ATOM    147  N   VAL A  20       9.812  36.502  36.615  1.00 67.94           N  
ATOM    148  CA  VAL A  20      11.248  36.626  36.911  1.00 66.91           C  
ATOM    149  C   VAL A  20      11.597  38.123  36.984  1.00 70.07           C  
ATOM    150  O   VAL A  20      12.246  38.553  37.937  1.00 69.69           O  
ATOM    151  CB  VAL A  20      12.140  35.869  35.890  1.00 70.13           C  
ATOM    152  CG1 VAL A  20      13.625  36.113  36.161  1.00 69.49           C  
ATOM    153  CG2 VAL A  20      11.842  34.376  35.913  1.00 70.28           C  
ATOM    154  N   LEU A  21      11.087  38.913  36.027  1.00 66.05           N  
ATOM    155  CA  LEU A  21      11.287  40.363  35.960  1.00 65.47           C  
ATOM    156  C   LEU A  21      10.364  41.123  36.937  1.00 70.27           C  
ATOM    157  O   LEU A  21      10.613  42.300  37.229  1.00 69.84           O  
ATOM    158  CB  LEU A  21      11.026  40.840  34.530  1.00 64.84           C  
ATOM    159  CG  LEU A  21      12.111  40.502  33.533  1.00 68.66           C  
ATOM    160  CD1 LEU A  21      11.596  40.574  32.128  1.00 68.85           C  
ATOM    161  CD2 LEU A  21      13.317  41.392  33.732  1.00 70.33           C  
ATOM    162  N   LEU A  22       9.320  40.454  37.444  1.00 67.12           N  
ATOM    163  CA  LEU A  22       8.365  41.080  38.347  1.00 67.10           C  
ATOM    164  C   LEU A  22       8.797  40.863  39.793  1.00 72.05           C  
ATOM    165  O   LEU A  22       8.646  41.776  40.599  1.00 72.03           O  
ATOM    166  CB  LEU A  22       6.961  40.511  38.093  1.00 67.20           C  
ATOM    167  CG  LEU A  22       5.768  41.323  38.586  1.00 71.98           C  
ATOM    168  CD1 LEU A  22       5.686  42.679  37.875  1.00 71.55           C  
ATOM    169  CD2 LEU A  22       4.480  40.572  38.328  1.00 74.79           C  
ATOM    170  N   THR A  23       9.368  39.685  40.116  1.00 69.60           N  
ATOM    171  CA  THR A  23       9.828  39.374  41.475  1.00 70.84           C  
ATOM    172  C   THR A  23      11.152  40.076  41.799  1.00 76.35           C  
ATOM    173  O   THR A  23      11.351  40.456  42.950  1.00 76.89           O  
ATOM    174  CB  THR A  23       9.990  37.867  41.697  1.00 81.88           C  
ATOM    175  CG2 THR A  23       8.660  37.126  41.694  1.00 82.02           C  
ATOM    176  OG1 THR A  23      10.853  37.337  40.693  1.00 82.99           O  
ATOM    177  N   ILE A  24      12.052  40.245  40.811  1.00 73.23           N  
ATOM    178  CA  ILE A  24      13.346  40.917  41.020  1.00 73.49           C  
ATOM    179  C   ILE A  24      13.076  42.453  41.213  1.00 79.22           C  
ATOM    180  O   ILE A  24      13.820  43.124  41.939  1.00 78.55           O  
ATOM    181  CB  ILE A  24      14.322  40.593  39.844  1.00 75.91           C  
ATOM    182  CG1 ILE A  24      14.726  39.082  39.913  1.00 76.45           C  
ATOM    183  CG2 ILE A  24      15.583  41.480  39.883  1.00 76.20           C  
ATOM    184  CD1 ILE A  24      15.621  38.505  38.753  1.00 84.16           C  
ATOM    185  N   TRP A  25      11.964  42.959  40.647  1.00 77.54           N  
ATOM    186  CA  TRP A  25      11.528  44.347  40.800  1.00 78.44           C  
ATOM    187  C   TRP A  25      10.734  44.522  42.121  1.00 81.25           C  
ATOM    188  O   TRP A  25      10.659  45.639  42.639  1.00 81.02           O  
ATOM    189  CB  TRP A  25      10.677  44.772  39.581  1.00 77.86           C  
ATOM    190  CG  TRP A  25       9.971  46.095  39.719  1.00 80.05           C  
ATOM    191  CD1 TRP A  25      10.543  47.333  39.740  1.00 83.26           C  
ATOM    192  CD2 TRP A  25       8.550  46.310  39.699  1.00 80.50           C  
ATOM    193  CE2 TRP A  25       8.336  47.705  39.792  1.00 84.96           C  
ATOM    194  CE3 TRP A  25       7.433  45.457  39.632  1.00 82.05           C  
ATOM    195  NE1 TRP A  25       9.569  48.305  39.834  1.00 83.38           N  
ATOM    196  CZ2 TRP A  25       7.051  48.265  39.825  1.00 84.71           C  
ATOM    197  CZ3 TRP A  25       6.161  46.012  39.661  1.00 83.99           C  
ATOM    198  CH2 TRP A  25       5.981  47.401  39.760  1.00 84.89           C  
ATOM    199  N   LYS A  26      10.179  43.422  42.673  1.00 77.02           N  
ATOM    200  CA  LYS A  26       9.368  43.457  43.896  1.00 77.28           C  
ATOM    201  C   LYS A  26      10.156  43.011  45.161  1.00 80.59           C  
ATOM    202  O   LYS A  26       9.625  43.165  46.267  1.00 81.14           O  
ATOM    203  CB  LYS A  26       8.135  42.556  43.740  1.00 79.96           C  
ATOM    204  N   THR A  27      11.397  42.475  45.016  1.00 75.41           N  
ATOM    205  CA  THR A  27      12.186  42.023  46.175  1.00 74.97           C  
ATOM    206  C   THR A  27      13.398  42.957  46.386  1.00 77.50           C  
ATOM    207  O   THR A  27      14.243  43.072  45.500  1.00 76.44           O  
ATOM    208  CB  THR A  27      12.635  40.555  45.995  1.00 82.27           C  
ATOM    209  CG2 THR A  27      13.375  40.007  47.215  1.00 81.62           C  
ATOM    210  OG1 THR A  27      11.500  39.734  45.715  1.00 81.76           O  
ATOM    211  N   LYS A  28      13.481  43.587  47.586  1.00 73.94           N  
ATOM    212  CA  LYS A  28      14.543  44.517  47.995  1.00 73.51           C  
ATOM    213  C   LYS A  28      15.917  43.827  48.064  1.00 76.48           C  
ATOM    214  O   LYS A  28      16.928  44.459  47.755  1.00 76.06           O  
ATOM    215  CB  LYS A  28      14.216  45.135  49.359  1.00 77.01           C  
ATOM    216  N   LYS A  29      15.951  42.535  48.463  1.00 72.15           N  
ATOM    217  CA  LYS A  29      17.180  41.735  48.537  1.00 70.91           C  
ATOM    218  C   LYS A  29      17.679  41.373  47.136  1.00 73.06           C  
ATOM    219  O   LYS A  29      18.858  41.049  46.978  1.00 71.65           O  
ATOM    220  CB  LYS A  29      16.942  40.456  49.356  1.00 73.49           C  
ATOM    221  N   PHE A  30      16.766  41.430  46.122  1.00 69.66           N  
ATOM    222  CA  PHE A  30      17.026  41.111  44.708  1.00 68.64           C  
ATOM    223  C   PHE A  30      17.394  42.363  43.890  1.00 72.46           C  
ATOM    224  O   PHE A  30      17.514  42.269  42.670  1.00 71.26           O  
ATOM    225  CB  PHE A  30      15.805  40.428  44.068  1.00 70.24           C  
ATOM    226  CG  PHE A  30      15.511  39.002  44.487  1.00 72.08           C  
ATOM    227  CD1 PHE A  30      14.574  38.241  43.802  1.00 75.32           C  
ATOM    228  CD2 PHE A  30      16.217  38.400  45.527  1.00 74.62           C  
ATOM    229  CE1 PHE A  30      14.309  36.923  44.179  1.00 76.61           C  
ATOM    230  CE2 PHE A  30      15.953  37.080  45.900  1.00 77.64           C  
ATOM    231  CZ  PHE A  30      15.006  36.351  45.223  1.00 75.84           C  
ATOM    232  N   HIS A  31      17.621  43.512  44.550  1.00 70.01           N  
ATOM    233  CA  HIS A  31      18.087  44.724  43.877  1.00 69.89           C  
ATOM    234  C   HIS A  31      19.634  44.709  43.820  1.00 74.01           C  
ATOM    235  O   HIS A  31      20.277  45.759  43.741  1.00 73.75           O  
ATOM    236  CB  HIS A  31      17.547  45.983  44.568  1.00 71.45           C  
ATOM    237  CG  HIS A  31      16.172  46.361  44.122  1.00 75.07           C  
ATOM    238  CD2 HIS A  31      14.981  45.784  44.397  1.00 77.17           C  
ATOM    239  ND1 HIS A  31      15.969  47.395  43.227  1.00 76.89           N  
ATOM    240  CE1 HIS A  31      14.662  47.444  43.024  1.00 76.46           C  
ATOM    241  NE2 HIS A  31      14.028  46.487  43.699  1.00 76.95           N  
ATOM    242  N   ARG A  32      20.212  43.495  43.816  1.00 70.87           N  
ATOM    243  CA  ARG A  32      21.647  43.253  43.760  1.00 70.96           C  
ATOM    244  C   ARG A  32      22.128  43.173  42.297  1.00 75.04           C  
ATOM    245  O   ARG A  32      21.372  42.700  41.439  1.00 73.69           O  
ATOM    246  CB  ARG A  32      21.995  41.960  44.518  1.00 71.72           C  
ATOM    247  N   PRO A  33      23.392  43.600  42.011  1.00 72.68           N  
ATOM    248  CA  PRO A  33      23.898  43.598  40.627  1.00 72.31           C  
ATOM    249  C   PRO A  33      23.628  42.300  39.848  1.00 77.13           C  
ATOM    250  O   PRO A  33      23.124  42.405  38.730  1.00 77.04           O  
ATOM    251  CB  PRO A  33      25.415  43.777  40.796  1.00 73.97           C  
ATOM    252  CG  PRO A  33      25.670  43.862  42.273  1.00 78.99           C  
ATOM    253  CD  PRO A  33      24.379  44.220  42.914  1.00 74.91           C  
ATOM    254  N   MET A  34      23.938  41.098  40.412  1.00 73.92           N  
ATOM    255  CA  MET A  34      23.762  39.820  39.691  1.00 73.61           C  
ATOM    256  C   MET A  34      22.314  39.626  39.176  1.00 76.40           C  
ATOM    257  O   MET A  34      22.131  39.168  38.045  1.00 75.66           O  
ATOM    258  CB  MET A  34      24.137  38.609  40.563  1.00 76.39           C  
ATOM    259  CG  MET A  34      24.022  37.272  39.800  1.00 80.18           C  
ATOM    260  SD  MET A  34      24.083  35.759  40.791  1.00 85.02           S  
ATOM    261  CE  MET A  34      22.628  35.964  41.803  1.00 82.28           C  
ATOM    262  N   TYR A  35      21.305  39.968  40.000  1.00 72.34           N  
ATOM    263  CA  TYR A  35      19.894  39.795  39.646  1.00 71.60           C  
ATOM    264  C   TYR A  35      19.494  40.649  38.435  1.00 73.47           C  
ATOM    265  O   TYR A  35      18.610  40.227  37.691  1.00 73.11           O  
ATOM    266  CB  TYR A  35      18.978  40.133  40.827  1.00 73.32           C  
ATOM    267  CG  TYR A  35      19.058  39.130  41.955  1.00 74.86           C  
ATOM    268  CD1 TYR A  35      18.275  37.982  41.947  1.00 76.83           C  
ATOM    269  CD2 TYR A  35      19.911  39.332  43.036  1.00 75.73           C  
ATOM    270  CE1 TYR A  35      18.358  37.043  42.971  1.00 77.99           C  
ATOM    271  CE2 TYR A  35      19.998  38.403  44.069  1.00 76.94           C  
ATOM    272  CZ  TYR A  35      19.219  37.258  44.033  1.00 85.01           C  
ATOM    273  OH  TYR A  35      19.289  36.334  45.047  1.00 87.46           O  
ATOM    274  N   TYR A  36      20.150  41.812  38.216  1.00 68.41           N  
ATOM    275  CA  TYR A  36      19.851  42.655  37.055  1.00 67.27           C  
ATOM    276  C   TYR A  36      20.248  41.956  35.764  1.00 69.58           C  
ATOM    277  O   TYR A  36      19.565  42.130  34.755  1.00 69.21           O  
ATOM    278  CB  TYR A  36      20.547  44.016  37.138  1.00 68.56           C  
ATOM    279  CG  TYR A  36      20.097  44.877  38.296  1.00 70.94           C  
ATOM    280  CD1 TYR A  36      18.897  45.579  38.241  1.00 73.17           C  
ATOM    281  CD2 TYR A  36      20.930  45.102  39.386  1.00 72.11           C  
ATOM    282  CE1 TYR A  36      18.493  46.405  39.289  1.00 74.83           C  
ATOM    283  CE2 TYR A  36      20.542  45.929  40.438  1.00 73.65           C  
ATOM    284  CZ  TYR A  36      19.323  46.584  40.383  1.00 81.23           C  
ATOM    285  OH  TYR A  36      18.940  47.412  41.410  1.00 82.59           O  
ATOM    286  N   PHE A  37      21.334  41.151  35.795  1.00 65.18           N  
ATOM    287  CA  PHE A  37      21.816  40.407  34.624  1.00 64.34           C  
ATOM    288  C   PHE A  37      20.949  39.159  34.381  1.00 67.05           C  
ATOM    289  O   PHE A  37      20.779  38.755  33.230  1.00 65.84           O  
ATOM    290  CB  PHE A  37      23.291  40.005  34.782  1.00 66.09           C  
ATOM    291  CG  PHE A  37      24.244  41.121  35.144  1.00 67.93           C  
ATOM    292  CD1 PHE A  37      24.552  42.120  34.226  1.00 71.28           C  
ATOM    293  CD2 PHE A  37      24.928  41.106  36.352  1.00 70.42           C  
ATOM    294  CE1 PHE A  37      25.461  43.131  34.547  1.00 72.50           C  
ATOM    295  CE2 PHE A  37      25.841  42.115  36.670  1.00 73.58           C  
ATOM    296  CZ  PHE A  37      26.104  43.119  35.765  1.00 71.80           C  
ATOM    297  N   ILE A  38      20.402  38.563  35.469  1.00 63.92           N  
ATOM    298  CA  ILE A  38      19.480  37.411  35.458  1.00 63.86           C  
ATOM    299  C   ILE A  38      18.144  37.843  34.804  1.00 67.48           C  
ATOM    300  O   ILE A  38      17.549  37.081  34.029  1.00 66.50           O  
ATOM    301  CB  ILE A  38      19.282  36.873  36.915  1.00 67.35           C  
ATOM    302  CG1 ILE A  38      20.604  36.259  37.446  1.00 67.79           C  
ATOM    303  CG2 ILE A  38      18.129  35.854  37.007  1.00 68.16           C  
ATOM    304  CD1 ILE A  38      20.577  35.735  38.857  1.00 75.90           C  
ATOM    305  N   GLY A  39      17.715  39.065  35.127  1.00 64.17           N  
ATOM    306  CA  GLY A  39      16.511  39.687  34.598  1.00 63.76           C  
ATOM    307  C   GLY A  39      16.648  40.036  33.131  1.00 66.85           C  
ATOM    308  O   GLY A  39      15.725  39.782  32.355  1.00 66.98           O  
ATOM    309  N   ASN A  40      17.821  40.590  32.725  1.00 61.97           N  
ATOM    310  CA  ASN A  40      18.104  40.940  31.322  1.00 60.77           C  
ATOM    311  C   ASN A  40      18.071  39.681  30.443  1.00 63.14           C  
ATOM    312  O   ASN A  40      17.632  39.743  29.291  1.00 62.67           O  
ATOM    313  CB  ASN A  40      19.450  41.651  31.186  1.00 60.10           C  
ATOM    314  CG  ASN A  40      19.714  42.162  29.790  1.00 79.63           C  
ATOM    315  ND2 ASN A  40      20.941  42.011  29.326  1.00 74.59           N  
ATOM    316  OD1 ASN A  40      18.849  42.765  29.145  1.00 68.46           O  
ATOM    317  N   LEU A  41      18.526  38.537  31.014  1.00 58.16           N  
ATOM    318  CA  LEU A  41      18.507  37.213  30.397  1.00 56.97           C  
ATOM    319  C   LEU A  41      17.065  36.783  30.196  1.00 59.91           C  
ATOM    320  O   LEU A  41      16.734  36.250  29.137  1.00 59.54           O  
ATOM    321  CB  LEU A  41      19.288  36.212  31.281  1.00 56.81           C  
ATOM    322  CG  LEU A  41      19.325  34.740  30.867  1.00 61.30           C  
ATOM    323  CD1 LEU A  41      20.623  34.107  31.253  1.00 61.32           C  
ATOM    324  CD2 LEU A  41      18.139  33.964  31.435  1.00 64.11           C  
ATOM    325  N   ALA A  42      16.203  37.035  31.207  1.00 55.82           N  
ATOM    326  CA  ALA A  42      14.776  36.725  31.138  1.00 55.44           C  
ATOM    327  C   ALA A  42      14.087  37.636  30.124  1.00 57.17           C  
ATOM    328  O   ALA A  42      13.179  37.183  29.439  1.00 56.68           O  
ATOM    329  CB  ALA A  42      14.132  36.868  32.509  1.00 56.57           C  
ATOM    330  N   LEU A  43      14.558  38.897  29.988  1.00 52.53           N  
ATOM    331  CA  LEU A  43      14.032  39.853  29.010  1.00 52.14           C  
ATOM    332  C   LEU A  43      14.391  39.394  27.593  1.00 57.96           C  
ATOM    333  O   LEU A  43      13.585  39.551  26.675  1.00 58.28           O  
ATOM    334  CB  LEU A  43      14.565  41.276  29.279  1.00 51.53           C  
ATOM    335  CG  LEU A  43      14.023  42.408  28.389  1.00 55.16           C  
ATOM    336  CD1 LEU A  43      12.520  42.587  28.562  1.00 55.21           C  
ATOM    337  CD2 LEU A  43      14.708  43.708  28.701  1.00 56.99           C  
ATOM    338  N   SER A  44      15.589  38.799  27.430  1.00 54.81           N  
ATOM    339  CA  SER A  44      16.058  38.246  26.160  1.00 54.62           C  
ATOM    340  C   SER A  44      15.171  37.076  25.740  1.00 59.29           C  
ATOM    341  O   SER A  44      14.664  37.058  24.616  1.00 58.95           O  
ATOM    342  CB  SER A  44      17.514  37.806  26.276  1.00 57.82           C  
ATOM    343  OG  SER A  44      18.347  38.870  26.703  1.00 66.80           O  
ATOM    344  N   ASP A  45      14.937  36.136  26.685  1.00 56.61           N  
ATOM    345  CA  ASP A  45      14.099  34.946  26.506  1.00 56.97           C  
ATOM    346  C   ASP A  45      12.601  35.317  26.458  1.00 59.88           C  
ATOM    347  O   ASP A  45      11.810  34.531  25.929  1.00 59.89           O  
ATOM    348  CB  ASP A  45      14.357  33.923  27.630  1.00 59.37           C  
ATOM    349  CG  ASP A  45      15.724  33.238  27.587  1.00 72.10           C  
ATOM    350  OD1 ASP A  45      16.425  33.360  26.546  1.00 72.27           O  
ATOM    351  OD2 ASP A  45      16.053  32.509  28.552  1.00 79.01           O1-
ATOM    352  N   LEU A  46      12.216  36.505  26.988  1.00 55.02           N  
ATOM    353  CA  LEU A  46      10.837  37.001  26.941  1.00 54.55           C  
ATOM    354  C   LEU A  46      10.545  37.499  25.537  1.00 57.70           C  
ATOM    355  O   LEU A  46       9.504  37.166  24.978  1.00 57.33           O  
ATOM    356  CB  LEU A  46      10.607  38.102  27.999  1.00 54.62           C  
ATOM    357  CG  LEU A  46       9.191  38.699  28.143  1.00 60.02           C  
ATOM    358  CD1 LEU A  46       8.946  39.188  29.551  1.00 60.74           C  
ATOM    359  CD2 LEU A  46       8.906  39.794  27.104  1.00 61.99           C  
ATOM    360  N   LEU A  47      11.476  38.281  24.956  1.00 54.15           N  
ATOM    361  CA  LEU A  47      11.336  38.798  23.597  1.00 54.19           C  
ATOM    362  C   LEU A  47      11.528  37.659  22.590  1.00 58.63           C  
ATOM    363  O   LEU A  47      10.995  37.743  21.482  1.00 59.13           O  
ATOM    364  CB  LEU A  47      12.317  39.953  23.320  1.00 54.09           C  
ATOM    365  CG  LEU A  47      12.150  41.232  24.187  1.00 59.05           C  
ATOM    366  CD1 LEU A  47      13.247  42.237  23.900  1.00 59.15           C  
ATOM    367  CD2 LEU A  47      10.779  41.885  23.995  1.00 61.62           C  
ATOM    368  N   ALA A  48      12.232  36.569  22.994  1.00 54.21           N  
ATOM    369  CA  ALA A  48      12.408  35.364  22.174  1.00 53.50           C  
ATOM    370  C   ALA A  48      11.071  34.660  21.990  1.00 56.02           C  
ATOM    371  O   ALA A  48      10.731  34.291  20.871  1.00 55.81           O  
ATOM    372  CB  ALA A  48      13.427  34.428  22.810  1.00 54.21           C  
ATOM    373  N   GLY A  49      10.303  34.554  23.084  1.00 51.71           N  
ATOM    374  CA  GLY A  49       8.959  33.981  23.106  1.00 51.63           C  
ATOM    375  C   GLY A  49       7.988  34.790  22.270  1.00 54.86           C  
ATOM    376  O   GLY A  49       7.025  34.240  21.733  1.00 54.73           O  
ATOM    377  N   VAL A  50       8.245  36.109  22.149  1.00 50.87           N  
ATOM    378  CA  VAL A  50       7.474  37.022  21.302  1.00 50.61           C  
ATOM    379  C   VAL A  50       7.868  36.762  19.852  1.00 54.79           C  
ATOM    380  O   VAL A  50       7.036  36.329  19.056  1.00 55.08           O  
ATOM    381  CB  VAL A  50       7.661  38.521  21.691  1.00 53.88           C  
ATOM    382  CG1 VAL A  50       6.923  39.439  20.722  1.00 53.51           C  
ATOM    383  CG2 VAL A  50       7.221  38.790  23.123  1.00 53.81           C  
ATOM    384  N   ALA A  51       9.163  36.972  19.537  1.00 50.83           N  
ATOM    385  CA  ALA A  51       9.754  36.795  18.208  1.00 50.91           C  
ATOM    386  C   ALA A  51       9.457  35.407  17.618  1.00 55.23           C  
ATOM    387  O   ALA A  51       9.458  35.267  16.391  1.00 54.69           O  
ATOM    388  CB  ALA A  51      11.259  36.998  18.283  1.00 51.34           C  
ATOM    389  N   TYR A  52       9.205  34.389  18.474  1.00 52.30           N  
ATOM    390  CA  TYR A  52       8.922  33.061  17.967  1.00 53.13           C  
ATOM    391  C   TYR A  52       7.408  32.879  17.793  1.00 57.84           C  
ATOM    392  O   TYR A  52       7.014  32.106  16.920  1.00 58.47           O  
ATOM    393  CB  TYR A  52       9.512  31.948  18.846  1.00 55.00           C  
ATOM    394  CG  TYR A  52       9.477  30.601  18.153  1.00 58.47           C  
ATOM    395  CD1 TYR A  52      10.353  30.306  17.112  1.00 60.83           C  
ATOM    396  CD2 TYR A  52       8.543  29.634  18.513  1.00 60.16           C  
ATOM    397  CE1 TYR A  52      10.293  29.088  16.439  1.00 62.70           C  
ATOM    398  CE2 TYR A  52       8.506  28.394  17.878  1.00 62.07           C  
ATOM    399  CZ  TYR A  52       9.377  28.130  16.831  1.00 70.79           C  
ATOM    400  OH  TYR A  52       9.335  26.921  16.182  1.00 74.45           O  
ATOM    401  N   THR A  53       6.556  33.615  18.559  1.00 54.01           N  
ATOM    402  CA  THR A  53       5.096  33.558  18.343  1.00 54.28           C  
ATOM    403  C   THR A  53       4.808  34.170  16.963  1.00 58.32           C  
ATOM    404  O   THR A  53       4.021  33.610  16.193  1.00 59.04           O  
ATOM    405  CB  THR A  53       4.322  34.245  19.476  1.00 60.54           C  
ATOM    406  CG2 THR A  53       2.818  34.282  19.222  1.00 58.01           C  
ATOM    407  OG1 THR A  53       4.560  33.528  20.679  1.00 62.04           O  
ATOM    408  N   ALA A  54       5.513  35.283  16.636  1.00 53.02           N  
ATOM    409  CA  ALA A  54       5.440  35.960  15.346  1.00 51.93           C  
ATOM    410  C   ALA A  54       6.006  35.069  14.253  1.00 54.42           C  
ATOM    411  O   ALA A  54       5.436  35.022  13.170  1.00 54.29           O  
ATOM    412  CB  ALA A  54       6.192  37.278  15.402  1.00 51.99           C  
ATOM    413  N   ASN A  55       7.093  34.316  14.556  1.00 50.38           N  
ATOM    414  CA  ASN A  55       7.716  33.368  13.630  1.00 50.79           C  
ATOM    415  C   ASN A  55       6.698  32.294  13.228  1.00 56.68           C  
ATOM    416  O   ASN A  55       6.492  32.092  12.037  1.00 57.62           O  
ATOM    417  CB  ASN A  55       8.972  32.737  14.240  1.00 50.07           C  
ATOM    418  CG  ASN A  55       9.686  31.751  13.345  1.00 66.85           C  
ATOM    419  ND2 ASN A  55      10.677  32.232  12.610  1.00 58.05           N  
ATOM    420  OD1 ASN A  55       9.398  30.546  13.342  1.00 59.04           O  
ATOM    421  N   LEU A  56       6.008  31.669  14.213  1.00 53.09           N  
ATOM    422  CA  LEU A  56       4.970  30.654  13.977  1.00 53.61           C  
ATOM    423  C   LEU A  56       3.824  31.212  13.118  1.00 58.32           C  
ATOM    424  O   LEU A  56       3.360  30.529  12.200  1.00 58.87           O  
ATOM    425  CB  LEU A  56       4.411  30.128  15.313  1.00 53.52           C  
ATOM    426  CG  LEU A  56       5.368  29.316  16.181  1.00 57.82           C  
ATOM    427  CD1 LEU A  56       4.881  29.233  17.604  1.00 57.75           C  
ATOM    428  CD2 LEU A  56       5.657  27.944  15.580  1.00 60.85           C  
ATOM    429  N   LEU A  57       3.397  32.464  13.395  1.00 54.40           N  
ATOM    430  CA  LEU A  57       2.330  33.139  12.653  1.00 54.55           C  
ATOM    431  C   LEU A  57       2.780  33.511  11.227  1.00 59.84           C  
ATOM    432  O   LEU A  57       1.934  33.605  10.331  1.00 60.37           O  
ATOM    433  CB  LEU A  57       1.861  34.412  13.394  1.00 53.57           C  
ATOM    434  CG  LEU A  57       1.151  34.229  14.745  1.00 57.63           C  
ATOM    435  CD1 LEU A  57       0.948  35.550  15.425  1.00 56.95           C  
ATOM    436  CD2 LEU A  57      -0.183  33.514  14.590  1.00 60.27           C  
ATOM    437  N   LEU A  58       4.100  33.705  11.017  1.00 56.18           N  
ATOM    438  CA  LEU A  58       4.646  34.101   9.717  1.00 56.20           C  
ATOM    439  C   LEU A  58       5.539  32.977   9.101  1.00 62.46           C  
ATOM    440  O   LEU A  58       6.384  33.272   8.256  1.00 61.91           O  
ATOM    441  CB  LEU A  58       5.455  35.410   9.859  1.00 55.04           C  
ATOM    442  CG  LEU A  58       4.696  36.652  10.369  1.00 58.43           C  
ATOM    443  CD1 LEU A  58       5.649  37.744  10.762  1.00 57.65           C  
ATOM    444  CD2 LEU A  58       3.669  37.153   9.366  1.00 60.48           C  
ATOM    445  N   SER A  59       5.291  31.697   9.463  1.00 61.52           N  
ATOM    446  CA  SER A  59       6.016  30.534   8.914  1.00 62.92           C  
ATOM    447  C   SER A  59       5.120  29.681   7.988  1.00 69.03           C  
ATOM    448  O   SER A  59       3.914  29.924   7.882  1.00 68.91           O  
ATOM    449  CB  SER A  59       6.569  29.646  10.032  1.00 67.06           C  
ATOM    450  OG  SER A  59       7.621  30.257  10.759  1.00 75.81           O  
ATOM    451  N   GLY A  60       5.739  28.686   7.342  1.00 66.91           N  
ATOM    452  CA  GLY A  60       5.068  27.724   6.474  1.00 68.16           C  
ATOM    453  C   GLY A  60       4.485  28.316   5.214  1.00 72.84           C  
ATOM    454  O   GLY A  60       5.228  28.711   4.314  1.00 72.69           O  
ATOM    455  N   ALA A  61       3.142  28.359   5.134  1.00 69.69           N  
ATOM    456  CA  ALA A  61       2.420  28.891   3.976  1.00 69.75           C  
ATOM    457  C   ALA A  61       2.527  30.417   3.912  1.00 72.26           C  
ATOM    458  O   ALA A  61       2.608  30.974   2.814  1.00 72.58           O  
ATOM    459  CB  ALA A  61       0.959  28.473   4.034  1.00 71.19           C  
ATOM    460  N   THR A  62       2.560  31.087   5.085  1.00 66.67           N  
ATOM    461  CA  THR A  62       2.645  32.549   5.190  1.00 64.89           C  
ATOM    462  C   THR A  62       4.087  33.047   4.901  1.00 66.31           C  
ATOM    463  O   THR A  62       4.265  34.242   4.679  1.00 65.18           O  
ATOM    464  CB  THR A  62       2.174  33.030   6.582  1.00 73.69           C  
ATOM    465  CG2 THR A  62       0.680  32.799   6.814  1.00 73.48           C  
ATOM    466  OG1 THR A  62       2.903  32.332   7.587  1.00 73.12           O  
ATOM    467  N   THR A  63       5.098  32.136   4.864  1.00 61.96           N  
ATOM    468  CA  THR A  63       6.509  32.478   4.569  1.00 60.82           C  
ATOM    469  C   THR A  63       6.612  33.211   3.221  1.00 63.31           C  
ATOM    470  O   THR A  63       7.412  34.140   3.065  1.00 62.14           O  
ATOM    471  CB  THR A  63       7.385  31.192   4.553  1.00 68.46           C  
ATOM    472  CG2 THR A  63       8.866  31.473   4.282  1.00 65.96           C  
ATOM    473  OG1 THR A  63       7.242  30.484   5.785  1.00 67.93           O  
ATOM    474  N   TYR A  64       5.768  32.801   2.272  1.00 59.57           N  
ATOM    475  CA  TYR A  64       5.758  33.312   0.916  1.00 59.26           C  
ATOM    476  C   TYR A  64       4.942  34.621   0.824  1.00 61.62           C  
ATOM    477  O   TYR A  64       5.040  35.298  -0.204  1.00 61.45           O  
ATOM    478  CB  TYR A  64       5.198  32.242  -0.042  1.00 61.36           C  
ATOM    479  CG  TYR A  64       5.956  30.938   0.073  1.00 63.19           C  
ATOM    480  CD1 TYR A  64       7.207  30.782  -0.518  1.00 65.32           C  
ATOM    481  CD2 TYR A  64       5.452  29.879   0.820  1.00 64.27           C  
ATOM    482  CE1 TYR A  64       7.942  29.607  -0.358  1.00 66.55           C  
ATOM    483  CE2 TYR A  64       6.174  28.695   0.980  1.00 65.71           C  
ATOM    484  CZ  TYR A  64       7.419  28.563   0.386  1.00 72.48           C  
ATOM    485  OH  TYR A  64       8.140  27.405   0.540  1.00 72.91           O  
ATOM    486  N   LYS A  65       4.204  35.023   1.900  1.00 56.37           N  
ATOM    487  CA  LYS A  65       3.487  36.304   1.852  1.00 55.35           C  
ATOM    488  C   LYS A  65       4.360  37.381   2.566  1.00 56.61           C  
ATOM    489  O   LYS A  65       3.856  38.414   3.022  1.00 55.33           O  
ATOM    490  CB  LYS A  65       2.046  36.230   2.439  1.00 58.54           C  
ATOM    491  CG  LYS A  65       1.914  36.123   3.965  1.00 78.99           C  
ATOM    492  CD  LYS A  65       0.455  36.253   4.420  1.00 89.42           C  
ATOM    493  CE  LYS A  65       0.314  36.336   5.921  1.00 96.98           C  
ATOM    494  NZ  LYS A  65      -1.107  36.463   6.337  1.00104.32           N1+
ATOM    495  N   LEU A  66       5.682  37.147   2.591  1.00 52.43           N  
ATOM    496  CA  LEU A  66       6.654  38.058   3.196  1.00 51.06           C  
ATOM    497  C   LEU A  66       7.663  38.557   2.168  1.00 53.77           C  
ATOM    498  O   LEU A  66       8.020  37.827   1.242  1.00 54.13           O  
ATOM    499  CB  LEU A  66       7.404  37.365   4.358  1.00 50.66           C  
ATOM    500  CG  LEU A  66       6.575  36.913   5.565  1.00 54.62           C  
ATOM    501  CD1 LEU A  66       7.388  36.044   6.481  1.00 54.35           C  
ATOM    502  CD2 LEU A  66       5.990  38.097   6.320  1.00 55.98           C  
ATOM    503  N   THR A  67       8.122  39.803   2.338  1.00 48.55           N  
ATOM    504  CA  THR A  67       9.164  40.393   1.497  1.00 48.18           C  
ATOM    505  C   THR A  67      10.542  39.935   2.048  1.00 51.47           C  
ATOM    506  O   THR A  67      10.599  39.563   3.230  1.00 50.99           O  
ATOM    507  CB  THR A  67       9.017  41.931   1.444  1.00 54.47           C  
ATOM    508  CG2 THR A  67       7.722  42.375   0.797  1.00 53.41           C  
ATOM    509  OG1 THR A  67       9.121  42.478   2.760  1.00 51.13           O  
ATOM    510  N   PRO A  68      11.656  39.946   1.247  1.00 46.79           N  
ATOM    511  CA  PRO A  68      12.967  39.532   1.794  1.00 45.78           C  
ATOM    512  C   PRO A  68      13.336  40.302   3.065  1.00 47.78           C  
ATOM    513  O   PRO A  68      13.851  39.699   3.998  1.00 47.28           O  
ATOM    514  CB  PRO A  68      13.944  39.855   0.659  1.00 47.83           C  
ATOM    515  CG  PRO A  68      13.129  39.822  -0.552  1.00 52.97           C  
ATOM    516  CD  PRO A  68      11.781  40.341  -0.165  1.00 48.30           C  
ATOM    517  N   ALA A  69      13.018  41.615   3.115  1.00 43.02           N  
ATOM    518  CA  ALA A  69      13.262  42.479   4.266  1.00 41.78           C  
ATOM    519  C   ALA A  69      12.473  42.002   5.479  1.00 46.38           C  
ATOM    520  O   ALA A  69      13.051  41.858   6.562  1.00 46.37           O  
ATOM    521  CB  ALA A  69      12.894  43.909   3.927  1.00 42.17           C  
ATOM    522  N   GLN A  70      11.159  41.701   5.284  1.00 42.79           N  
ATOM    523  CA  GLN A  70      10.279  41.174   6.336  1.00 42.31           C  
ATOM    524  C   GLN A  70      10.815  39.834   6.854  1.00 46.55           C  
ATOM    525  O   GLN A  70      10.759  39.580   8.059  1.00 45.81           O  
ATOM    526  CB  GLN A  70       8.833  41.019   5.831  1.00 43.94           C  
ATOM    527  CG  GLN A  70       8.091  42.350   5.664  1.00 58.33           C  
ATOM    528  CD  GLN A  70       6.696  42.203   5.094  1.00 78.19           C  
ATOM    529  NE2 GLN A  70       5.822  43.131   5.451  1.00 69.81           N  
ATOM    530  OE1 GLN A  70       6.412  41.335   4.256  1.00 74.54           O  
ATOM    531  N   TRP A  71      11.391  39.012   5.944  1.00 43.47           N  
ATOM    532  CA  TRP A  71      12.005  37.721   6.246  1.00 43.13           C  
ATOM    533  C   TRP A  71      13.253  37.925   7.133  1.00 45.52           C  
ATOM    534  O   TRP A  71      13.334  37.329   8.206  1.00 44.52           O  
ATOM    535  CB  TRP A  71      12.364  37.002   4.938  1.00 42.67           C  
ATOM    536  CG  TRP A  71      12.658  35.544   5.097  1.00 44.16           C  
ATOM    537  CD1 TRP A  71      11.806  34.510   4.843  1.00 47.88           C  
ATOM    538  CD2 TRP A  71      13.866  34.958   5.598  1.00 43.74           C  
ATOM    539  CE2 TRP A  71      13.682  33.557   5.598  1.00 48.65           C  
ATOM    540  CE3 TRP A  71      15.097  35.474   6.022  1.00 44.09           C  
ATOM    541  NE1 TRP A  71      12.423  33.312   5.109  1.00 47.88           N  
ATOM    542  CZ2 TRP A  71      14.681  32.671   6.022  1.00 47.80           C  
ATOM    543  CZ3 TRP A  71      16.076  34.597   6.447  1.00 45.39           C  
ATOM    544  CH2 TRP A  71      15.868  33.215   6.440  1.00 46.65           C  
ATOM    545  N   PHE A  72      14.207  38.796   6.702  1.00 41.76           N  
ATOM    546  CA  PHE A  72      15.414  39.107   7.480  1.00 41.19           C  
ATOM    547  C   PHE A  72      15.066  39.726   8.822  1.00 45.71           C  
ATOM    548  O   PHE A  72      15.910  39.751   9.722  1.00 45.26           O  
ATOM    549  CB  PHE A  72      16.366  40.049   6.732  1.00 42.77           C  
ATOM    550  CG  PHE A  72      17.012  39.465   5.509  1.00 44.79           C  
ATOM    551  CD1 PHE A  72      17.942  38.441   5.619  1.00 48.21           C  
ATOM    552  CD2 PHE A  72      16.825  40.046   4.265  1.00 47.35           C  
ATOM    553  CE1 PHE A  72      18.564  37.918   4.488  1.00 49.92           C  
ATOM    554  CE2 PHE A  72      17.446  39.522   3.132  1.00 51.03           C  
ATOM    555  CZ  PHE A  72      18.306  38.458   3.250  1.00 49.40           C  
ATOM    556  N   LEU A  73      13.832  40.242   8.946  1.00 42.34           N  
ATOM    557  CA  LEU A  73      13.323  40.840  10.171  1.00 41.64           C  
ATOM    558  C   LEU A  73      12.619  39.743  10.997  1.00 45.41           C  
ATOM    559  O   LEU A  73      12.672  39.770  12.230  1.00 44.10           O  
ATOM    560  CB  LEU A  73      12.382  42.005   9.800  1.00 41.50           C  
ATOM    561  CG  LEU A  73      12.050  43.065  10.859  1.00 45.63           C  
ATOM    562  CD1 LEU A  73      11.560  44.330  10.204  1.00 45.84           C  
ATOM    563  CD2 LEU A  73      11.054  42.567  11.914  1.00 47.79           C  
ATOM    564  N   ARG A  74      12.025  38.744  10.307  1.00 42.92           N  
ATOM    565  CA  ARG A  74      11.338  37.612  10.934  1.00 43.38           C  
ATOM    566  C   ARG A  74      12.337  36.679  11.643  1.00 48.90           C  
ATOM    567  O   ARG A  74      11.999  36.091  12.677  1.00 48.70           O  
ATOM    568  CB  ARG A  74      10.537  36.813   9.883  1.00 43.17           C  
ATOM    569  CG  ARG A  74       9.633  35.746  10.491  1.00 49.90           C  
ATOM    570  CD  ARG A  74       9.101  34.760   9.484  1.00 55.31           C  
ATOM    571  NE  ARG A  74      10.168  33.933   8.922  1.00 62.27           N  
ATOM    572  CZ  ARG A  74       9.970  32.913   8.095  1.00 76.34           C  
ATOM    573  NH1 ARG A  74       8.738  32.563   7.743  1.00 61.39           N1+
ATOM    574  NH2 ARG A  74      10.997  32.214   7.636  1.00 65.01           N  
ATOM    575  N   GLU A  75      13.552  36.527  11.071  1.00 46.19           N  
ATOM    576  CA  GLU A  75      14.580  35.637  11.619  1.00 46.33           C  
ATOM    577  C   GLU A  75      15.642  36.410  12.392  1.00 51.08           C  
ATOM    578  O   GLU A  75      16.226  35.856  13.322  1.00 51.06           O  
ATOM    579  CB  GLU A  75      15.252  34.822  10.510  1.00 48.25           C  
ATOM    580  CG  GLU A  75      14.283  33.901   9.781  1.00 61.30           C  
ATOM    581  CD  GLU A  75      13.579  32.862  10.635  1.00 84.68           C  
ATOM    582  OE1 GLU A  75      14.221  32.304  11.555  1.00 79.76           O  
ATOM    583  OE2 GLU A  75      12.407  32.547  10.331  1.00 81.48           O1-
ATOM    584  N   GLY A  76      15.867  37.672  12.021  1.00 47.76           N  
ATOM    585  CA  GLY A  76      16.839  38.544  12.679  1.00 46.90           C  
ATOM    586  C   GLY A  76      16.532  38.786  14.142  1.00 49.55           C  
ATOM    587  O   GLY A  76      17.451  38.930  14.952  1.00 48.41           O  
ATOM    588  N   SER A  77      15.229  38.789  14.490  1.00 46.36           N  
ATOM    589  CA  SER A  77      14.736  38.977  15.851  1.00 46.27           C  
ATOM    590  C   SER A  77      15.128  37.785  16.765  1.00 51.50           C  
ATOM    591  O   SER A  77      15.272  37.975  17.973  1.00 50.50           O  
ATOM    592  CB  SER A  77      13.220  39.160  15.844  1.00 49.66           C  
ATOM    593  OG  SER A  77      12.552  38.050  15.270  1.00 59.73           O  
ATOM    594  N   MET A  78      15.327  36.576  16.184  1.00 49.61           N  
ATOM    595  CA  MET A  78      15.742  35.374  16.925  1.00 49.99           C  
ATOM    596  C   MET A  78      17.231  35.455  17.284  1.00 55.60           C  
ATOM    597  O   MET A  78      17.611  35.097  18.403  1.00 55.15           O  
ATOM    598  CB  MET A  78      15.460  34.088  16.121  1.00 52.75           C  
ATOM    599  CG  MET A  78      13.998  33.883  15.750  1.00 56.61           C  
ATOM    600  SD  MET A  78      12.845  33.765  17.142  1.00 60.70           S  
ATOM    601  CE  MET A  78      13.437  32.286  17.957  1.00 57.63           C  
ATOM    602  N   PHE A  79      18.070  35.917  16.327  1.00 53.51           N  
ATOM    603  CA  PHE A  79      19.516  36.090  16.494  1.00 53.85           C  
ATOM    604  C   PHE A  79      19.819  37.187  17.506  1.00 56.75           C  
ATOM    605  O   PHE A  79      20.759  37.034  18.284  1.00 56.59           O  
ATOM    606  CB  PHE A  79      20.188  36.412  15.154  1.00 56.64           C  
ATOM    607  CG  PHE A  79      20.347  35.238  14.215  1.00 59.60           C  
ATOM    608  CD1 PHE A  79      21.597  34.678  13.985  1.00 63.54           C  
ATOM    609  CD2 PHE A  79      19.242  34.664  13.595  1.00 62.56           C  
ATOM    610  CE1 PHE A  79      21.747  33.605  13.101  1.00 65.28           C  
ATOM    611  CE2 PHE A  79      19.390  33.572  12.739  1.00 66.15           C  
ATOM    612  CZ  PHE A  79      20.642  33.050  12.494  1.00 64.55           C  
ATOM    613  N   VAL A  80      19.017  38.280  17.516  1.00 52.19           N  
ATOM    614  CA  VAL A  80      19.163  39.380  18.482  1.00 50.97           C  
ATOM    615  C   VAL A  80      18.800  38.838  19.892  1.00 54.26           C  
ATOM    616  O   VAL A  80      19.508  39.136  20.861  1.00 53.48           O  
ATOM    617  CB  VAL A  80      18.318  40.623  18.088  1.00 54.11           C  
ATOM    618  CG1 VAL A  80      18.363  41.700  19.174  1.00 53.50           C  
ATOM    619  CG2 VAL A  80      18.782  41.194  16.752  1.00 53.90           C  
ATOM    620  N   ALA A  81      17.743  37.989  19.977  1.00 50.64           N  
ATOM    621  CA  ALA A  81      17.298  37.352  21.223  1.00 50.11           C  
ATOM    622  C   ALA A  81      18.317  36.320  21.703  1.00 53.21           C  
ATOM    623  O   ALA A  81      18.422  36.108  22.909  1.00 52.65           O  
ATOM    624  CB  ALA A  81      15.943  36.694  21.030  1.00 51.16           C  
ATOM    625  N   LEU A  82      19.073  35.687  20.770  1.00 49.46           N  
ATOM    626  CA  LEU A  82      20.135  34.742  21.120  1.00 49.21           C  
ATOM    627  C   LEU A  82      21.375  35.493  21.590  1.00 54.19           C  
ATOM    628  O   LEU A  82      21.908  35.175  22.656  1.00 53.60           O  
ATOM    629  CB  LEU A  82      20.493  33.811  19.946  1.00 49.39           C  
ATOM    630  CG  LEU A  82      21.764  32.939  20.121  1.00 53.97           C  
ATOM    631  CD1 LEU A  82      21.653  31.992  21.314  1.00 54.14           C  
ATOM    632  CD2 LEU A  82      22.071  32.160  18.873  1.00 56.99           C  
ATOM    633  N   SER A  83      21.849  36.467  20.778  1.00 51.80           N  
ATOM    634  CA  SER A  83      23.039  37.276  21.058  1.00 52.02           C  
ATOM    635  C   SER A  83      22.961  37.881  22.462  1.00 56.39           C  
ATOM    636  O   SER A  83      23.888  37.690  23.248  1.00 55.57           O  
ATOM    637  CB  SER A  83      23.198  38.373  20.008  1.00 56.27           C  
ATOM    638  OG  SER A  83      24.377  39.131  20.216  1.00 66.71           O  
ATOM    639  N   ALA A  84      21.814  38.519  22.802  1.00 53.67           N  
ATOM    640  CA  ALA A  84      21.550  39.125  24.109  1.00 53.58           C  
ATOM    641  C   ALA A  84      21.590  38.073  25.242  1.00 58.67           C  
ATOM    642  O   ALA A  84      22.185  38.345  26.289  1.00 58.40           O  
ATOM    643  CB  ALA A  84      20.202  39.819  24.093  1.00 54.21           C  
ATOM    644  N   SER A  85      21.006  36.868  25.012  1.00 55.75           N  
ATOM    645  CA  SER A  85      20.984  35.764  25.982  1.00 55.96           C  
ATOM    646  C   SER A  85      22.396  35.285  26.338  1.00 60.05           C  
ATOM    647  O   SER A  85      22.674  35.053  27.515  1.00 59.39           O  
ATOM    648  CB  SER A  85      20.180  34.581  25.447  1.00 60.68           C  
ATOM    649  OG  SER A  85      18.812  34.891  25.243  1.00 71.84           O  
ATOM    650  N   VAL A  86      23.278  35.130  25.320  1.00 57.33           N  
ATOM    651  CA  VAL A  86      24.665  34.659  25.476  1.00 57.30           C  
ATOM    652  C   VAL A  86      25.469  35.683  26.313  1.00 61.79           C  
ATOM    653  O   VAL A  86      26.115  35.280  27.283  1.00 60.94           O  
ATOM    654  CB  VAL A  86      25.341  34.390  24.099  1.00 61.21           C  
ATOM    655  CG1 VAL A  86      26.825  34.059  24.251  1.00 60.95           C  
ATOM    656  CG2 VAL A  86      24.624  33.273  23.351  1.00 61.32           C  
ATOM    657  N   PHE A  87      25.397  36.994  25.971  1.00 59.36           N  
ATOM    658  CA  PHE A  87      26.128  38.027  26.713  1.00 59.54           C  
ATOM    659  C   PHE A  87      25.537  38.212  28.114  1.00 62.82           C  
ATOM    660  O   PHE A  87      26.240  38.714  28.993  1.00 62.32           O  
ATOM    661  CB  PHE A  87      26.154  39.371  25.972  1.00 61.92           C  
ATOM    662  CG  PHE A  87      26.891  39.329  24.653  1.00 64.44           C  
ATOM    663  CD1 PHE A  87      28.276  39.207  24.617  1.00 68.07           C  
ATOM    664  CD2 PHE A  87      26.217  39.527  23.455  1.00 67.65           C  
ATOM    665  CE1 PHE A  87      28.961  39.180  23.398  1.00 69.47           C  
ATOM    666  CE2 PHE A  87      26.901  39.507  22.235  1.00 70.99           C  
ATOM    667  CZ  PHE A  87      28.269  39.335  22.214  1.00 69.18           C  
ATOM    668  N   SER A  88      24.279  37.775  28.339  1.00 59.14           N  
ATOM    669  CA  SER A  88      23.664  37.830  29.666  1.00 58.87           C  
ATOM    670  C   SER A  88      24.330  36.805  30.579  1.00 62.50           C  
ATOM    671  O   SER A  88      24.697  37.145  31.699  1.00 61.39           O  
ATOM    672  CB  SER A  88      22.162  37.602  29.584  1.00 62.07           C  
ATOM    673  OG  SER A  88      21.528  38.643  28.860  1.00 69.51           O  
ATOM    674  N   LEU A  89      24.564  35.579  30.060  1.00 60.02           N  
ATOM    675  CA  LEU A  89      25.269  34.494  30.754  1.00 60.29           C  
ATOM    676  C   LEU A  89      26.705  34.918  31.078  1.00 66.27           C  
ATOM    677  O   LEU A  89      27.167  34.673  32.193  1.00 65.96           O  
ATOM    678  CB  LEU A  89      25.256  33.216  29.901  1.00 60.16           C  
ATOM    679  CG  LEU A  89      23.899  32.533  29.736  1.00 64.79           C  
ATOM    680  CD1 LEU A  89      23.902  31.610  28.557  1.00 65.11           C  
ATOM    681  CD2 LEU A  89      23.470  31.812  31.014  1.00 67.34           C  
ATOM    682  N   LEU A  90      27.385  35.600  30.114  1.00 64.22           N  
ATOM    683  CA  LEU A  90      28.723  36.196  30.264  1.00 64.64           C  
ATOM    684  C   LEU A  90      28.743  37.170  31.438  1.00 69.93           C  
ATOM    685  O   LEU A  90      29.612  37.074  32.306  1.00 69.51           O  
ATOM    686  CB  LEU A  90      29.134  36.921  28.953  1.00 64.83           C  
ATOM    687  CG  LEU A  90      30.362  37.877  28.995  1.00 69.77           C  
ATOM    688  CD1 LEU A  90      31.665  37.131  29.269  1.00 70.02           C  
ATOM    689  CD2 LEU A  90      30.495  38.657  27.696  1.00 72.04           C  
ATOM    690  N   ALA A  91      27.766  38.103  31.457  1.00 67.50           N  
ATOM    691  CA  ALA A  91      27.599  39.123  32.488  1.00 67.57           C  
ATOM    692  C   ALA A  91      27.298  38.491  33.852  1.00 71.28           C  
ATOM    693  O   ALA A  91      27.707  39.053  34.861  1.00 70.95           O  
ATOM    694  CB  ALA A  91      26.488  40.082  32.101  1.00 68.37           C  
ATOM    695  N   ILE A  92      26.612  37.317  33.882  1.00 67.85           N  
ATOM    696  CA  ILE A  92      26.308  36.607  35.133  1.00 68.07           C  
ATOM    697  C   ILE A  92      27.573  35.867  35.595  1.00 71.88           C  
ATOM    698  O   ILE A  92      27.894  35.906  36.782  1.00 71.68           O  
ATOM    699  CB  ILE A  92      25.085  35.638  35.019  1.00 71.45           C  
ATOM    700  CG1 ILE A  92      23.802  36.398  34.597  1.00 72.00           C  
ATOM    701  CG2 ILE A  92      24.847  34.915  36.354  1.00 72.61           C  
ATOM    702  CD1 ILE A  92      22.562  35.528  34.314  1.00 78.28           C  
ATOM    703  N   ALA A  93      28.295  35.214  34.653  1.00 68.07           N  
ATOM    704  CA  ALA A  93      29.534  34.480  34.944  1.00 67.70           C  
ATOM    705  C   ALA A  93      30.645  35.417  35.428  1.00 72.31           C  
ATOM    706  O   ALA A  93      31.403  35.034  36.318  1.00 72.14           O  
ATOM    707  CB  ALA A  93      30.001  33.732  33.712  1.00 68.18           C  
ATOM    708  N   ILE A  94      30.735  36.644  34.864  1.00 69.16           N  
ATOM    709  CA  ILE A  94      31.763  37.607  35.266  1.00 69.02           C  
ATOM    710  C   ILE A  94      31.324  38.278  36.612  1.00 73.62           C  
ATOM    711  O   ILE A  94      32.193  38.653  37.394  1.00 73.34           O  
ATOM    712  CB  ILE A  94      32.063  38.658  34.142  1.00 71.89           C  
ATOM    713  CG1 ILE A  94      33.483  39.255  34.238  1.00 72.46           C  
ATOM    714  CG2 ILE A  94      30.968  39.719  33.945  1.00 72.31           C  
ATOM    715  CD1 ILE A  94      34.658  38.252  33.981  1.00 78.83           C  
ATOM    716  N   GLU A  95      29.988  38.356  36.902  1.00 70.53           N  
ATOM    717  CA  GLU A  95      29.448  38.928  38.151  1.00 70.75           C  
ATOM    718  C   GLU A  95      29.571  37.923  39.314  1.00 75.67           C  
ATOM    719  O   GLU A  95      29.143  38.222  40.435  1.00 75.85           O  
ATOM    720  CB  GLU A  95      27.986  39.360  37.985  1.00 72.11           C  
ATOM    721  N   ARG A  96      30.147  36.733  39.041  1.00 72.42           N  
ATOM    722  CA  ARG A  96      30.435  35.703  40.040  1.00 72.43           C  
ATOM    723  C   ARG A  96      31.879  35.810  40.482  1.00 78.02           C  
ATOM    724  O   ARG A  96      32.158  35.806  41.678  1.00 78.22           O  
ATOM    725  CB  ARG A  96      30.140  34.280  39.510  1.00 70.65           C  
ATOM    726  CG  ARG A  96      28.669  33.891  39.303  1.00 75.91           C  
ATOM    727  CD  ARG A  96      27.874  33.703  40.587  1.00 78.35           C  
ATOM    728  NE  ARG A  96      27.625  34.962  41.289  1.00 81.68           N  
ATOM    729  CZ  ARG A  96      26.987  35.055  42.448  1.00 96.83           C  
ATOM    730  NH1 ARG A  96      26.526  33.965  43.051  1.00 82.93           N1+
ATOM    731  NH2 ARG A  96      26.793  36.238  43.011  1.00 87.26           N  
ATOM    732  N   TYR A  97      32.799  35.947  39.513  1.00 75.46           N  
ATOM    733  CA  TYR A  97      34.237  36.038  39.748  1.00 76.02           C  
ATOM    734  C   TYR A  97      34.590  37.250  40.647  1.00 81.46           C  
ATOM    735  O   TYR A  97      35.622  37.226  41.322  1.00 81.48           O  
ATOM    736  CB  TYR A  97      34.972  36.141  38.397  1.00 77.15           C  
ATOM    737  CG  TYR A  97      36.473  36.001  38.498  1.00 79.50           C  
ATOM    738  CD1 TYR A  97      37.079  34.750  38.445  1.00 81.47           C  
ATOM    739  CD2 TYR A  97      37.292  37.119  38.612  1.00 80.95           C  
ATOM    740  CE1 TYR A  97      38.463  34.612  38.548  1.00 83.13           C  
ATOM    741  CE2 TYR A  97      38.676  36.995  38.724  1.00 82.32           C  
ATOM    742  CZ  TYR A  97      39.259  35.738  38.689  1.00 91.04           C  
ATOM    743  OH  TYR A  97      40.626  35.612  38.787  1.00 93.48           O  
ATOM    744  N   ILE A  98      33.718  38.272  40.691  1.00 78.82           N  
ATOM    745  CA  ILE A  98      33.968  39.490  41.462  1.00 79.77           C  
ATOM    746  C   ILE A  98      33.448  39.318  42.925  1.00 86.55           C  
ATOM    747  O   ILE A  98      33.823  40.128  43.780  1.00 86.87           O  
ATOM    748  CB  ILE A  98      33.317  40.714  40.752  1.00 82.80           C  
ATOM    749  CG1 ILE A  98      33.770  40.782  39.270  1.00 82.82           C  
ATOM    750  CG2 ILE A  98      33.644  42.035  41.484  1.00 83.95           C  
ATOM    751  CD1 ILE A  98      33.063  41.816  38.387  1.00 90.94           C  
ATOM    752  N   THR A  99      32.651  38.253  43.232  1.00 84.56           N  
ATOM    753  CA  THR A  99      32.154  38.032  44.612  1.00 85.41           C  
ATOM    754  C   THR A  99      33.343  37.798  45.567  1.00 91.80           C  
ATOM    755  O   THR A  99      33.443  38.480  46.594  1.00 92.18           O  
ATOM    756  CB  THR A  99      31.147  36.869  44.708  1.00 88.80           C  
ATOM    757  CG2 THR A  99      29.893  37.107  43.877  1.00 85.99           C  
ATOM    758  OG1 THR A  99      31.781  35.629  44.368  1.00 85.08           O  
ATOM    759  N   MET A 100      34.259  36.876  45.193  1.00 89.05           N  
ATOM    760  CA  MET A 100      35.471  36.574  45.959  1.00 89.30           C  
ATOM    761  C   MET A 100      36.490  37.746  45.828  1.00 93.62           C  
ATOM    762  O   MET A 100      37.016  38.208  46.844  1.00 93.80           O  
ATOM    763  CB  MET A 100      36.098  35.227  45.511  1.00 91.15           C  
ATOM    764  CG  MET A 100      36.403  35.134  44.007  1.00 94.47           C  
ATOM    765  SD  MET A 100      37.190  33.596  43.455  1.00 98.30           S  
ATOM    766  CE  MET A 100      38.757  33.687  44.315  1.00 95.33           C  
ATOM    767  N   LEU A 101      36.714  38.252  44.590  1.00 89.75           N  
ATOM    768  CA  LEU A 101      37.644  39.345  44.294  1.00 89.74           C  
ATOM    769  C   LEU A 101      36.896  40.703  44.366  1.00 93.79           C  
ATOM    770  O   LEU A 101      36.517  41.271  43.336  1.00 93.28           O  
ATOM    771  CB  LEU A 101      38.290  39.117  42.900  1.00 89.33           C  
ATOM    772  CG  LEU A 101      39.395  40.092  42.436  1.00 94.53           C  
ATOM    773  CD1 LEU A 101      40.621  40.034  43.349  1.00 95.27           C  
ATOM    774  CD2 LEU A 101      39.818  39.784  41.017  1.00 96.43           C  
ATOM    775  N   LYS A 102      36.659  41.197  45.597  1.00 90.35           N  
ATOM    776  CA  LYS A 102      35.959  42.463  45.813  1.00106.49           C  
ATOM    777  C   LYS A 102      36.792  43.362  46.727  1.00137.15           C  
ATOM    778  O   LYS A 102      37.986  43.540  46.491  1.00 99.32           O  
ATOM    779  CB  LYS A 102      34.561  42.212  46.402  1.00108.53           C  
ATOM    780  CG  LYS A 102      33.693  43.461  46.507  1.00117.74           C  
ATOM    781  CD  LYS A 102      32.318  43.134  47.060  1.00124.86           C  
ATOM    782  CE  LYS A 102      31.441  44.357  47.155  1.00132.81           C  
ATOM    783  NZ  LYS A 102      30.090  44.027  47.684  1.00139.37           N1+
ATOM    784  N   ASN A 103      28.955  51.383  41.418  1.00109.26           N  
ATOM    785  CA  ASN A 103      28.870  50.278  40.465  1.00107.78           C  
ATOM    786  C   ASN A 103      27.391  49.884  40.243  1.00108.79           C  
ATOM    787  O   ASN A 103      27.036  48.706  40.331  1.00107.89           O  
ATOM    788  CB  ASN A 103      29.708  49.066  40.948  1.00109.78           C  
ATOM    789  CG  ASN A 103      29.367  48.518  42.327  1.00136.37           C  
ATOM    790  ND2 ASN A 103      29.926  47.358  42.646  1.00128.39           N  
ATOM    791  OD1 ASN A 103      28.650  49.133  43.129  1.00131.84           O  
ATOM    792  N   ASN A 104      26.540  50.885  39.930  1.00103.43           N  
ATOM    793  CA  ASN A 104      25.107  50.684  39.701  1.00101.89           C  
ATOM    794  C   ASN A 104      24.684  51.312  38.367  1.00102.28           C  
ATOM    795  O   ASN A 104      23.920  50.691  37.629  1.00100.89           O  
ATOM    796  CB  ASN A 104      24.290  51.264  40.860  1.00104.50           C  
ATOM    797  CG  ASN A 104      24.583  50.630  42.209  1.00132.30           C  
ATOM    798  ND2 ASN A 104      24.378  51.391  43.280  1.00125.78           N  
ATOM    799  OD1 ASN A 104      24.928  49.444  42.319  1.00126.50           O  
ATOM    800  N   PHE A 105      25.190  52.528  38.049  1.00 97.24           N  
ATOM    801  CA  PHE A 105      24.926  53.204  36.772  1.00 95.85           C  
ATOM    802  C   PHE A 105      25.604  52.469  35.630  1.00 96.86           C  
ATOM    803  O   PHE A 105      24.989  52.258  34.582  1.00 95.88           O  
ATOM    804  CB  PHE A 105      25.399  54.672  36.809  1.00 98.38           C  
ATOM    805  CG  PHE A 105      25.585  55.312  35.447  1.00 99.71           C  
ATOM    806  CD1 PHE A 105      24.500  55.829  34.747  1.00102.61           C  
ATOM    807  CD2 PHE A 105      26.851  55.420  34.877  1.00101.82           C  
ATOM    808  CE1 PHE A 105      24.675  56.410  33.486  1.00103.41           C  
ATOM    809  CE2 PHE A 105      27.023  56.004  33.619  1.00104.53           C  
ATOM    810  CZ  PHE A 105      25.935  56.496  32.932  1.00102.51           C  
ATOM    811  N   ARG A 106      26.883  52.091  35.839  1.00 91.76           N  
ATOM    812  CA  ARG A 106      27.721  51.386  34.870  1.00 90.20           C  
ATOM    813  C   ARG A 106      27.100  50.020  34.498  1.00 91.42           C  
ATOM    814  O   ARG A 106      27.463  49.463  33.465  1.00 90.74           O  
ATOM    815  CB  ARG A 106      29.148  51.201  35.423  1.00 90.67           C  
ATOM    816  CG  ARG A 106      29.260  50.333  36.681  1.00102.58           C  
ATOM    817  CD  ARG A 106      30.650  50.380  37.290  1.00115.80           C  
ATOM    818  NE  ARG A 106      30.957  51.711  37.826  1.00127.94           N  
ATOM    819  CZ  ARG A 106      32.078  52.024  38.468  1.00142.78           C  
ATOM    820  NH1 ARG A 106      33.011  51.105  38.679  1.00131.03           N1+
ATOM    821  NH2 ARG A 106      32.267  53.256  38.920  1.00129.14           N  
ATOM    822  N   LEU A 107      26.147  49.512  35.312  1.00 86.24           N  
ATOM    823  CA  LEU A 107      25.457  48.249  35.042  1.00 84.69           C  
ATOM    824  C   LEU A 107      24.401  48.444  33.936  1.00 86.86           C  
ATOM    825  O   LEU A 107      24.405  47.689  32.960  1.00 86.06           O  
ATOM    826  CB  LEU A 107      24.805  47.669  36.313  1.00 84.67           C  
ATOM    827  CG  LEU A 107      25.712  47.365  37.512  1.00 89.30           C  
ATOM    828  CD1 LEU A 107      24.899  46.812  38.657  1.00 89.65           C  
ATOM    829  CD2 LEU A 107      26.819  46.379  37.158  1.00 90.72           C  
ATOM    830  N   PHE A 108      23.534  49.488  34.061  1.00 82.22           N  
ATOM    831  CA  PHE A 108      22.517  49.806  33.045  1.00 80.97           C  
ATOM    832  C   PHE A 108      23.196  50.492  31.835  1.00 79.71           C  
ATOM    833  O   PHE A 108      22.528  51.073  30.972  1.00 79.37           O  
ATOM    834  CB  PHE A 108      21.378  50.674  33.622  1.00 83.86           C  
ATOM    835  CG  PHE A 108      20.544  49.992  34.689  1.00 86.24           C  
ATOM    836  CD1 PHE A 108      19.529  49.107  34.343  1.00 89.42           C  
ATOM    837  CD2 PHE A 108      20.727  50.292  36.035  1.00 89.28           C  
ATOM    838  CE1 PHE A 108      18.758  48.479  35.332  1.00 90.44           C  
ATOM    839  CE2 PHE A 108      19.941  49.674  37.021  1.00 92.09           C  
ATOM    840  CZ  PHE A 108      18.960  48.777  36.660  1.00 89.67           C  
ATOM    841  N   LEU A 109      24.533  50.389  31.788  1.00 71.94           N  
ATOM    842  CA  LEU A 109      25.408  50.828  30.718  1.00 69.57           C  
ATOM    843  C   LEU A 109      25.960  49.585  30.033  1.00 70.47           C  
ATOM    844  O   LEU A 109      26.158  49.585  28.823  1.00 69.55           O  
ATOM    845  CB  LEU A 109      26.514  51.736  31.271  1.00 69.62           C  
ATOM    846  CG  LEU A 109      27.339  52.503  30.262  1.00 73.71           C  
ATOM    847  CD1 LEU A 109      26.527  53.635  29.656  1.00 73.98           C  
ATOM    848  CD2 LEU A 109      28.537  53.112  30.926  1.00 76.29           C  
ATOM    849  N   LEU A 110      26.163  48.497  30.818  1.00 65.71           N  
ATOM    850  CA  LEU A 110      26.579  47.179  30.323  1.00 64.63           C  
ATOM    851  C   LEU A 110      25.415  46.492  29.635  1.00 67.63           C  
ATOM    852  O   LEU A 110      25.596  45.864  28.593  1.00 67.33           O  
ATOM    853  CB  LEU A 110      27.127  46.278  31.454  1.00 64.50           C  
ATOM    854  CG  LEU A 110      28.456  46.660  32.107  1.00 69.42           C  
ATOM    855  CD1 LEU A 110      28.766  45.749  33.270  1.00 69.43           C  
ATOM    856  CD2 LEU A 110      29.607  46.628  31.104  1.00 72.02           C  
ATOM    857  N   ILE A 111      24.211  46.612  30.232  1.00 63.06           N  
ATOM    858  CA  ILE A 111      22.965  46.055  29.711  1.00 61.92           C  
ATOM    859  C   ILE A 111      22.619  46.781  28.386  1.00 64.84           C  
ATOM    860  O   ILE A 111      22.221  46.120  27.423  1.00 64.56           O  
ATOM    861  CB  ILE A 111      21.836  46.168  30.781  1.00 65.01           C  
ATOM    862  CG1 ILE A 111      22.203  45.322  32.039  1.00 65.19           C  
ATOM    863  CG2 ILE A 111      20.475  45.729  30.202  1.00 65.92           C  
ATOM    864  CD1 ILE A 111      21.248  45.420  33.255  1.00 70.61           C  
ATOM    865  N   SER A 112      22.828  48.118  28.321  1.00 60.50           N  
ATOM    866  CA  SER A 112      22.579  48.903  27.104  1.00 59.63           C  
ATOM    867  C   SER A 112      23.574  48.517  26.005  1.00 62.09           C  
ATOM    868  O   SER A 112      23.169  48.350  24.857  1.00 61.77           O  
ATOM    869  CB  SER A 112      22.658  50.398  27.389  1.00 63.18           C  
ATOM    870  OG  SER A 112      21.653  50.806  28.303  1.00 71.28           O  
ATOM    871  N   ALA A 113      24.858  48.320  26.369  1.00 57.30           N  
ATOM    872  CA  ALA A 113      25.906  47.902  25.436  1.00 56.42           C  
ATOM    873  C   ALA A 113      25.575  46.546  24.817  1.00 58.36           C  
ATOM    874  O   ALA A 113      25.652  46.406  23.600  1.00 58.01           O  
ATOM    875  CB  ALA A 113      27.247  47.838  26.149  1.00 57.34           C  
ATOM    876  N   CYS A 114      25.131  45.581  25.661  1.00 53.49           N  
ATOM    877  CA  CYS A 114      24.744  44.203  25.322  1.00 52.30           C  
ATOM    878  C   CYS A 114      23.722  44.182  24.169  1.00 55.47           C  
ATOM    879  O   CYS A 114      23.945  43.468  23.189  1.00 55.28           O  
ATOM    880  CB  CYS A 114      24.178  43.499  26.554  1.00 52.08           C  
ATOM    881  SG  CYS A 114      23.494  41.854  26.229  1.00 55.52           S  
ATOM    882  N   TRP A 115      22.610  44.941  24.294  1.00 51.11           N  
ATOM    883  CA  TRP A 115      21.556  44.973  23.280  1.00 50.61           C  
ATOM    884  C   TRP A 115      21.993  45.735  22.017  1.00 55.17           C  
ATOM    885  O   TRP A 115      21.491  45.422  20.937  1.00 55.07           O  
ATOM    886  CB  TRP A 115      20.274  45.592  23.832  1.00 49.11           C  
ATOM    887  CG  TRP A 115      19.539  44.679  24.762  1.00 49.80           C  
ATOM    888  CD1 TRP A 115      19.626  44.647  26.120  1.00 52.73           C  
ATOM    889  CD2 TRP A 115      18.669  43.602  24.390  1.00 49.57           C  
ATOM    890  CE2 TRP A 115      18.230  42.987  25.581  1.00 53.48           C  
ATOM    891  CE3 TRP A 115      18.207  43.100  23.158  1.00 50.95           C  
ATOM    892  NE1 TRP A 115      18.830  43.644  26.622  1.00 52.11           N  
ATOM    893  CZ2 TRP A 115      17.343  41.900  25.582  1.00 52.97           C  
ATOM    894  CZ3 TRP A 115      17.328  42.025  23.159  1.00 52.51           C  
ATOM    895  CH2 TRP A 115      16.902  41.439  24.357  1.00 53.19           C  
ATOM    896  N   VAL A 116      22.930  46.697  22.132  1.00 51.80           N  
ATOM    897  CA  VAL A 116      23.422  47.426  20.957  1.00 51.65           C  
ATOM    898  C   VAL A 116      24.290  46.455  20.130  1.00 53.71           C  
ATOM    899  O   VAL A 116      24.076  46.351  18.926  1.00 53.08           O  
ATOM    900  CB  VAL A 116      24.174  48.729  21.331  1.00 56.56           C  
ATOM    901  CG1 VAL A 116      24.866  49.343  20.115  1.00 56.99           C  
ATOM    902  CG2 VAL A 116      23.227  49.741  21.969  1.00 56.50           C  
ATOM    903  N   ILE A 117      25.186  45.692  20.798  1.00 49.63           N  
ATOM    904  CA  ILE A 117      26.064  44.670  20.194  1.00 49.60           C  
ATOM    905  C   ILE A 117      25.207  43.534  19.573  1.00 53.11           C  
ATOM    906  O   ILE A 117      25.584  42.969  18.539  1.00 52.35           O  
ATOM    907  CB  ILE A 117      27.052  44.114  21.267  1.00 52.92           C  
ATOM    908  CG1 ILE A 117      27.894  45.257  21.899  1.00 53.84           C  
ATOM    909  CG2 ILE A 117      27.966  43.011  20.676  1.00 53.74           C  
ATOM    910  CD1 ILE A 117      28.718  44.871  23.191  1.00 63.34           C  
ATOM    911  N   SER A 118      24.058  43.215  20.207  1.00 49.77           N  
ATOM    912  CA  SER A 118      23.121  42.189  19.745  1.00 49.66           C  
ATOM    913  C   SER A 118      22.454  42.614  18.426  1.00 53.70           C  
ATOM    914  O   SER A 118      22.494  41.850  17.460  1.00 53.27           O  
ATOM    915  CB  SER A 118      22.062  41.911  20.811  1.00 53.20           C  
ATOM    916  OG  SER A 118      22.657  41.431  22.005  1.00 60.85           O  
ATOM    917  N   LEU A 119      21.880  43.845  18.380  1.00 50.52           N  
ATOM    918  CA  LEU A 119      21.230  44.433  17.195  1.00 50.83           C  
ATOM    919  C   LEU A 119      22.187  44.514  15.993  1.00 55.43           C  
ATOM    920  O   LEU A 119      21.751  44.313  14.856  1.00 55.88           O  
ATOM    921  CB  LEU A 119      20.693  45.842  17.505  1.00 50.95           C  
ATOM    922  CG  LEU A 119      19.470  45.950  18.420  1.00 55.81           C  
ATOM    923  CD1 LEU A 119      19.318  47.353  18.972  1.00 56.26           C  
ATOM    924  CD2 LEU A 119      18.195  45.489  17.718  1.00 58.16           C  
ATOM    925  N   ILE A 120      23.481  44.815  16.246  1.00 51.04           N  
ATOM    926  CA  ILE A 120      24.520  44.913  15.221  1.00 50.61           C  
ATOM    927  C   ILE A 120      24.772  43.516  14.607  1.00 56.40           C  
ATOM    928  O   ILE A 120      24.744  43.404  13.383  1.00 56.22           O  
ATOM    929  CB  ILE A 120      25.808  45.530  15.814  1.00 53.11           C  
ATOM    930  CG1 ILE A 120      25.548  47.011  16.204  1.00 53.22           C  
ATOM    931  CG2 ILE A 120      26.970  45.423  14.815  1.00 53.99           C  
ATOM    932  CD1 ILE A 120      26.687  47.750  16.969  1.00 58.16           C  
ATOM    933  N   LEU A 121      24.972  42.462  15.440  1.00 54.39           N  
ATOM    934  CA  LEU A 121      25.228  41.091  14.958  1.00 55.05           C  
ATOM    935  C   LEU A 121      24.005  40.485  14.265  1.00 59.14           C  
ATOM    936  O   LEU A 121      24.150  39.907  13.189  1.00 59.30           O  
ATOM    937  CB  LEU A 121      25.667  40.152  16.092  1.00 55.18           C  
ATOM    938  CG  LEU A 121      27.045  40.423  16.691  1.00 60.83           C  
ATOM    939  CD1 LEU A 121      27.284  39.561  17.920  1.00 61.23           C  
ATOM    940  CD2 LEU A 121      28.161  40.212  15.655  1.00 64.16           C  
ATOM    941  N   GLY A 122      22.828  40.618  14.879  1.00 55.18           N  
ATOM    942  CA  GLY A 122      21.577  40.091  14.340  1.00 54.91           C  
ATOM    943  C   GLY A 122      21.073  40.826  13.115  1.00 58.43           C  
ATOM    944  O   GLY A 122      20.324  40.257  12.319  1.00 58.26           O  
ATOM    945  N   GLY A 123      21.488  42.086  12.974  1.00 54.60           N  
ATOM    946  CA  GLY A 123      21.102  42.957  11.870  1.00 54.57           C  
ATOM    947  C   GLY A 123      22.003  42.915  10.651  1.00 58.87           C  
ATOM    948  O   GLY A 123      21.601  43.396   9.589  1.00 59.13           O  
ATOM    949  N   LEU A 124      23.223  42.318  10.774  1.00 54.96           N  
ATOM    950  CA  LEU A 124      24.200  42.182   9.671  1.00 54.89           C  
ATOM    951  C   LEU A 124      23.553  41.642   8.372  1.00 57.85           C  
ATOM    952  O   LEU A 124      23.880  42.186   7.315  1.00 57.32           O  
ATOM    953  CB  LEU A 124      25.379  41.260  10.047  1.00 55.11           C  
ATOM    954  CG  LEU A 124      26.297  41.669  11.194  1.00 59.30           C  
ATOM    955  CD1 LEU A 124      27.270  40.551  11.533  1.00 59.54           C  
ATOM    956  CD2 LEU A 124      27.044  42.954  10.885  1.00 61.83           C  
ATOM    957  N   PRO A 125      22.642  40.610   8.397  1.00 54.13           N  
ATOM    958  CA  PRO A 125      22.048  40.137   7.134  1.00 54.64           C  
ATOM    959  C   PRO A 125      21.075  41.159   6.524  1.00 59.10           C  
ATOM    960  O   PRO A 125      21.001  41.264   5.297  1.00 59.06           O  
ATOM    961  CB  PRO A 125      21.313  38.862   7.546  1.00 56.28           C  
ATOM    962  CG  PRO A 125      21.007  39.044   8.970  1.00 59.82           C  
ATOM    963  CD  PRO A 125      22.155  39.802   9.537  1.00 55.08           C  
ATOM    964  N   ILE A 126      20.351  41.922   7.377  1.00 55.61           N  
ATOM    965  CA  ILE A 126      19.415  42.968   6.936  1.00 55.74           C  
ATOM    966  C   ILE A 126      20.237  44.099   6.297  1.00 60.62           C  
ATOM    967  O   ILE A 126      19.867  44.626   5.246  1.00 60.53           O  
ATOM    968  CB  ILE A 126      18.519  43.481   8.110  1.00 58.37           C  
ATOM    969  CG1 ILE A 126      18.101  42.334   9.082  1.00 59.20           C  
ATOM    970  CG2 ILE A 126      17.314  44.291   7.575  1.00 58.39           C  
ATOM    971  CD1 ILE A 126      17.396  42.761  10.431  1.00 67.78           C  
ATOM    972  N   MET A 127      21.404  44.404   6.910  1.00 57.62           N  
ATOM    973  CA  MET A 127      22.352  45.424   6.468  1.00 57.59           C  
ATOM    974  C   MET A 127      23.179  44.946   5.251  1.00 61.67           C  
ATOM    975  O   MET A 127      24.112  45.644   4.857  1.00 61.83           O  
ATOM    976  CB  MET A 127      23.295  45.813   7.617  1.00 59.65           C  
ATOM    977  N   GLY A 128      22.840  43.786   4.676  1.00 58.09           N  
ATOM    978  CA  GLY A 128      23.480  43.310   3.450  1.00 58.70           C  
ATOM    979  C   GLY A 128      24.249  42.003   3.427  1.00 62.78           C  
ATOM    980  O   GLY A 128      24.489  41.474   2.337  1.00 63.33           O  
ATOM    981  N   TRP A 129      24.681  41.476   4.585  1.00 58.56           N  
ATOM    982  CA  TRP A 129      25.475  40.244   4.568  1.00 58.41           C  
ATOM    983  C   TRP A 129      24.527  39.030   4.483  1.00 60.56           C  
ATOM    984  O   TRP A 129      24.233  38.368   5.485  1.00 59.93           O  
ATOM    985  CB  TRP A 129      26.417  40.160   5.785  1.00 56.92           C  
ATOM    986  CG  TRP A 129      27.344  38.972   5.789  1.00 58.30           C  
ATOM    987  CD1 TRP A 129      27.817  38.294   4.699  1.00 61.93           C  
ATOM    988  CD2 TRP A 129      28.105  38.503   6.909  1.00 57.84           C  
ATOM    989  CE2 TRP A 129      28.923  37.447   6.446  1.00 62.27           C  
ATOM    990  CE3 TRP A 129      28.168  38.863   8.267  1.00 58.42           C  
ATOM    991  NE1 TRP A 129      28.709  37.326   5.096  1.00 61.46           N  
ATOM    992  CZ2 TRP A 129      29.779  36.737   7.297  1.00 61.43           C  
ATOM    993  CZ3 TRP A 129      28.989  38.139   9.114  1.00 59.71           C  
ATOM    994  CH2 TRP A 129      29.783  37.090   8.629  1.00 60.85           C  
ATOM    995  N   ASN A 130      24.081  38.742   3.253  1.00 56.27           N  
ATOM    996  CA  ASN A 130      23.164  37.656   2.920  1.00 55.91           C  
ATOM    997  C   ASN A 130      23.606  36.972   1.596  1.00 60.81           C  
ATOM    998  O   ASN A 130      24.791  37.044   1.252  1.00 60.85           O  
ATOM    999  CB  ASN A 130      21.731  38.191   2.831  1.00 54.36           C  
ATOM   1000  CG  ASN A 130      21.529  39.364   1.897  1.00 69.75           C  
ATOM   1001  ND2 ASN A 130      20.769  40.343   2.351  1.00 57.79           N  
ATOM   1002  OD1 ASN A 130      21.983  39.380   0.746  1.00 66.63           O  
ATOM   1003  N   CYS A 131      22.670  36.305   0.867  1.00 57.51           N  
ATOM   1004  CA  CYS A 131      23.010  35.549  -0.341  1.00 58.12           C  
ATOM   1005  C   CYS A 131      21.963  35.752  -1.454  1.00 62.46           C  
ATOM   1006  O   CYS A 131      21.873  34.904  -2.343  1.00 63.02           O  
ATOM   1007  CB  CYS A 131      23.125  34.070   0.014  1.00 58.65           C  
ATOM   1008  SG  CYS A 131      21.566  33.313   0.562  1.00 62.43           S  
ATOM   1009  N   ILE A 132      21.217  36.872  -1.441  1.00 58.72           N  
ATOM   1010  CA  ILE A 132      20.100  37.134  -2.366  1.00 59.29           C  
ATOM   1011  C   ILE A 132      20.546  36.908  -3.878  1.00 65.38           C  
ATOM   1012  O   ILE A 132      19.700  36.535  -4.706  1.00 66.22           O  
ATOM   1013  CB  ILE A 132      19.508  38.553  -2.157  1.00 61.66           C  
ATOM   1014  CG1 ILE A 132      19.113  38.764  -0.681  1.00 61.34           C  
ATOM   1015  CG2 ILE A 132      18.294  38.759  -3.040  1.00 62.85           C  
ATOM   1016  CD1 ILE A 132      18.596  40.184  -0.321  1.00 71.61           C  
ATOM   1017  N   SER A 133      21.847  37.054  -4.211  1.00 62.01           N  
ATOM   1018  CA  SER A 133      22.310  36.759  -5.576  1.00 62.98           C  
ATOM   1019  C   SER A 133      23.149  35.474  -5.599  1.00 66.93           C  
ATOM   1020  O   SER A 133      23.280  34.847  -6.656  1.00 67.90           O  
ATOM   1021  CB  SER A 133      23.115  37.916  -6.160  1.00 66.74           C  
ATOM   1022  OG  SER A 133      23.543  37.619  -7.480  1.00 76.65           O  
ATOM   1023  N   ALA A 134      23.718  35.091  -4.436  1.00 61.71           N  
ATOM   1024  CA  ALA A 134      24.560  33.905  -4.314  1.00 61.50           C  
ATOM   1025  C   ALA A 134      23.749  32.704  -3.803  1.00 63.92           C  
ATOM   1026  O   ALA A 134      23.877  32.318  -2.636  1.00 62.85           O  
ATOM   1027  CB  ALA A 134      25.735  34.189  -3.382  1.00 61.55           C  
ATOM   1028  N   LEU A 135      22.931  32.099  -4.695  1.00 59.91           N  
ATOM   1029  CA  LEU A 135      22.131  30.910  -4.372  1.00 59.23           C  
ATOM   1030  C   LEU A 135      23.038  29.768  -3.907  1.00 63.64           C  
ATOM   1031  O   LEU A 135      22.718  29.095  -2.928  1.00 62.92           O  
ATOM   1032  CB  LEU A 135      21.285  30.465  -5.579  1.00 59.96           C  
ATOM   1033  CG  LEU A 135      20.124  31.370  -5.982  1.00 63.54           C  
ATOM   1034  CD1 LEU A 135      19.580  30.973  -7.311  1.00 64.96           C  
ATOM   1035  CD2 LEU A 135      19.015  31.357  -4.945  1.00 64.17           C  
ATOM   1036  N   SER A 136      24.216  29.630  -4.555  1.00 60.89           N  
ATOM   1037  CA  SER A 136      25.259  28.638  -4.260  1.00 61.14           C  
ATOM   1038  C   SER A 136      25.788  28.738  -2.811  1.00 63.96           C  
ATOM   1039  O   SER A 136      26.334  27.762  -2.289  1.00 63.25           O  
ATOM   1040  CB  SER A 136      26.429  28.827  -5.220  1.00 65.26           C  
ATOM   1041  OG  SER A 136      26.978  30.128  -5.093  1.00 72.92           O  
ATOM   1042  N   SER A 137      25.630  29.915  -2.182  1.00 59.95           N  
ATOM   1043  CA  SER A 137      26.110  30.196  -0.834  1.00 58.81           C  
ATOM   1044  C   SER A 137      24.968  30.305   0.194  1.00 62.51           C  
ATOM   1045  O   SER A 137      25.230  30.650   1.352  1.00 61.32           O  
ATOM   1046  CB  SER A 137      26.897  31.500  -0.840  1.00 61.95           C  
ATOM   1047  OG  SER A 137      28.007  31.471  -1.720  1.00 73.40           O  
ATOM   1048  N   CYS A 138      23.712  30.009  -0.208  1.00 59.95           N  
ATOM   1049  CA  CYS A 138      22.564  30.117   0.697  1.00 59.27           C  
ATOM   1050  C   CYS A 138      22.461  28.891   1.596  1.00 62.47           C  
ATOM   1051  O   CYS A 138      22.596  27.759   1.123  1.00 63.67           O  
ATOM   1052  CB  CYS A 138      21.267  30.321  -0.078  1.00 60.20           C  
ATOM   1053  SG  CYS A 138      21.135  31.936  -0.885  1.00 64.03           S  
ATOM   1054  N   SER A 139      22.184  29.134   2.895  1.00 56.51           N  
ATOM   1055  CA  SER A 139      21.965  28.106   3.916  1.00 55.72           C  
ATOM   1056  C   SER A 139      20.663  27.340   3.635  1.00 59.77           C  
ATOM   1057  O   SER A 139      19.731  27.927   3.091  1.00 60.18           O  
ATOM   1058  CB  SER A 139      21.923  28.748   5.295  1.00 57.82           C  
ATOM   1059  OG  SER A 139      21.597  27.806   6.304  1.00 66.46           O  
ATOM   1060  N   THR A 140      20.603  26.035   3.985  1.00 55.52           N  
ATOM   1061  CA  THR A 140      19.430  25.182   3.721  1.00 55.55           C  
ATOM   1062  C   THR A 140      18.345  25.392   4.793  1.00 57.52           C  
ATOM   1063  O   THR A 140      17.157  25.422   4.459  1.00 57.57           O  
ATOM   1064  CB  THR A 140      19.842  23.702   3.665  1.00 65.00           C  
ATOM   1065  CG2 THR A 140      18.729  22.791   3.138  1.00 64.92           C  
ATOM   1066  OG1 THR A 140      21.032  23.554   2.885  1.00 65.86           O  
ATOM   1067  N   VAL A 141      18.751  25.510   6.071  1.00 52.08           N  
ATOM   1068  CA  VAL A 141      17.836  25.700   7.196  1.00 50.76           C  
ATOM   1069  C   VAL A 141      17.320  27.188   7.172  1.00 53.91           C  
ATOM   1070  O   VAL A 141      16.167  27.428   7.543  1.00 53.08           O  
ATOM   1071  CB  VAL A 141      18.507  25.298   8.542  1.00 53.61           C  
ATOM   1072  CG1 VAL A 141      19.898  25.898   8.705  1.00 52.69           C  
ATOM   1073  CG2 VAL A 141      17.619  25.596   9.741  1.00 52.82           C  
ATOM   1074  N   LEU A 142      18.148  28.150   6.672  1.00 50.56           N  
ATOM   1075  CA  LEU A 142      17.795  29.576   6.492  1.00 49.92           C  
ATOM   1076  C   LEU A 142      18.113  30.000   5.031  1.00 55.22           C  
ATOM   1077  O   LEU A 142      19.242  30.398   4.739  1.00 54.26           O  
ATOM   1078  CB  LEU A 142      18.496  30.509   7.509  1.00 48.75           C  
ATOM   1079  CG  LEU A 142      18.086  30.437   8.990  1.00 52.51           C  
ATOM   1080  CD1 LEU A 142      18.745  29.271   9.708  1.00 52.51           C  
ATOM   1081  CD2 LEU A 142      18.564  31.661   9.714  1.00 54.76           C  
ATOM   1082  N   PRO A 143      17.117  29.913   4.111  1.00 53.76           N  
ATOM   1083  CA  PRO A 143      17.391  30.114   2.675  1.00 55.02           C  
ATOM   1084  C   PRO A 143      17.880  31.515   2.256  1.00 60.80           C  
ATOM   1085  O   PRO A 143      18.406  31.621   1.143  1.00 61.26           O  
ATOM   1086  CB  PRO A 143      16.027  29.883   2.037  1.00 57.30           C  
ATOM   1087  CG  PRO A 143      15.385  28.907   2.929  1.00 61.58           C  
ATOM   1088  CD  PRO A 143      15.754  29.377   4.302  1.00 55.79           C  
ATOM   1089  N   LEU A 144      17.715  32.568   3.077  1.00 57.71           N  
ATOM   1090  CA  LEU A 144      18.192  33.902   2.674  1.00 57.63           C  
ATOM   1091  C   LEU A 144      19.509  34.269   3.393  1.00 63.06           C  
ATOM   1092  O   LEU A 144      20.198  35.194   2.961  1.00 62.83           O  
ATOM   1093  CB  LEU A 144      17.147  35.005   2.920  1.00 56.80           C  
ATOM   1094  CG  LEU A 144      16.075  35.230   1.839  1.00 61.47           C  
ATOM   1095  CD1 LEU A 144      15.089  34.060   1.744  1.00 62.24           C  
ATOM   1096  CD2 LEU A 144      15.310  36.492   2.125  1.00 62.38           C  
ATOM   1097  N   TYR A 145      19.865  33.530   4.459  1.00 60.64           N  
ATOM   1098  CA  TYR A 145      21.099  33.739   5.221  1.00 60.29           C  
ATOM   1099  C   TYR A 145      22.291  33.086   4.509  1.00 64.20           C  
ATOM   1100  O   TYR A 145      22.171  31.983   3.961  1.00 63.98           O  
ATOM   1101  CB  TYR A 145      20.950  33.181   6.655  1.00 61.22           C  
ATOM   1102  CG  TYR A 145      20.327  34.136   7.658  1.00 62.37           C  
ATOM   1103  CD1 TYR A 145      20.964  34.430   8.856  1.00 63.85           C  
ATOM   1104  CD2 TYR A 145      19.172  34.847   7.351  1.00 63.11           C  
ATOM   1105  CE1 TYR A 145      20.415  35.329   9.771  1.00 64.29           C  
ATOM   1106  CE2 TYR A 145      18.626  35.769   8.247  1.00 63.38           C  
ATOM   1107  CZ  TYR A 145      19.246  35.999   9.461  1.00 70.30           C  
ATOM   1108  OH  TYR A 145      18.718  36.907  10.347  1.00 70.68           O  
ATOM   1109  N   HIS A 146      23.434  33.789   4.506  1.00 60.68           N  
ATOM   1110  CA  HIS A 146      24.674  33.318   3.888  1.00 61.15           C  
ATOM   1111  C   HIS A 146      25.367  32.317   4.804  1.00 64.53           C  
ATOM   1112  O   HIS A 146      25.366  32.518   6.025  1.00 64.31           O  
ATOM   1113  CB  HIS A 146      25.597  34.507   3.592  1.00 61.89           C  
ATOM   1114  CG  HIS A 146      26.621  34.233   2.539  1.00 66.30           C  
ATOM   1115  CD2 HIS A 146      27.722  33.455   2.583  1.00 68.39           C  
ATOM   1116  ND1 HIS A 146      26.490  34.748   1.260  1.00 68.93           N  
ATOM   1117  CE1 HIS A 146      27.546  34.319   0.590  1.00 69.01           C  
ATOM   1118  NE2 HIS A 146      28.303  33.519   1.336  1.00 69.10           N  
ATOM   1119  N   LYS A 147      25.968  31.248   4.238  1.00 59.94           N  
ATOM   1120  CA  LYS A 147      26.660  30.225   5.036  1.00 58.66           C  
ATOM   1121  C   LYS A 147      27.805  30.853   5.861  1.00 61.69           C  
ATOM   1122  O   LYS A 147      28.011  30.435   6.999  1.00 61.04           O  
ATOM   1123  CB  LYS A 147      27.194  29.092   4.156  1.00 60.97           C  
ATOM   1124  CG  LYS A 147      26.095  28.259   3.521  1.00 67.91           C  
ATOM   1125  CD  LYS A 147      26.661  27.206   2.591  1.00 78.15           C  
ATOM   1126  CE  LYS A 147      25.568  26.402   1.928  1.00 86.51           C  
ATOM   1127  NZ  LYS A 147      26.113  25.417   0.962  1.00 93.63           N1+
ATOM   1128  N   HIS A 148      28.483  31.902   5.323  1.00 57.73           N  
ATOM   1129  CA  HIS A 148      29.556  32.613   6.028  1.00 56.94           C  
ATOM   1130  C   HIS A 148      29.027  33.362   7.259  1.00 60.13           C  
ATOM   1131  O   HIS A 148      29.775  33.530   8.220  1.00 59.63           O  
ATOM   1132  CB  HIS A 148      30.291  33.605   5.112  1.00 58.16           C  
ATOM   1133  CG  HIS A 148      31.112  32.957   4.042  1.00 62.51           C  
ATOM   1134  CD2 HIS A 148      32.289  32.302   4.134  1.00 64.61           C  
ATOM   1135  ND1 HIS A 148      30.697  32.938   2.729  1.00 65.08           N  
ATOM   1136  CE1 HIS A 148      31.630  32.283   2.062  1.00 65.32           C  
ATOM   1137  NE2 HIS A 148      32.608  31.878   2.866  1.00 65.37           N  
ATOM   1138  N   TYR A 149      27.766  33.824   7.237  1.00 56.40           N  
ATOM   1139  CA  TYR A 149      27.194  34.511   8.394  1.00 55.44           C  
ATOM   1140  C   TYR A 149      26.898  33.495   9.499  1.00 59.43           C  
ATOM   1141  O   TYR A 149      27.217  33.766  10.655  1.00 58.79           O  
ATOM   1142  CB  TYR A 149      25.929  35.309   8.016  1.00 56.57           C  
ATOM   1143  CG  TYR A 149      25.209  35.933   9.197  1.00 57.63           C  
ATOM   1144  CD1 TYR A 149      25.619  37.154   9.727  1.00 58.94           C  
ATOM   1145  CD2 TYR A 149      24.086  35.330   9.751  1.00 58.23           C  
ATOM   1146  CE1 TYR A 149      24.952  37.735  10.805  1.00 58.46           C  
ATOM   1147  CE2 TYR A 149      23.417  35.898  10.832  1.00 58.35           C  
ATOM   1148  CZ  TYR A 149      23.836  37.113  11.339  1.00 64.97           C  
ATOM   1149  OH  TYR A 149      23.150  37.668  12.391  1.00 66.12           O  
ATOM   1150  N   ILE A 150      26.310  32.327   9.144  1.00 56.33           N  
ATOM   1151  CA  ILE A 150      25.966  31.271  10.104  1.00 56.07           C  
ATOM   1152  C   ILE A 150      27.269  30.666  10.672  1.00 60.88           C  
ATOM   1153  O   ILE A 150      27.336  30.447  11.883  1.00 60.09           O  
ATOM   1154  CB  ILE A 150      25.039  30.197   9.464  1.00 59.60           C  
ATOM   1155  CG1 ILE A 150      23.600  30.789   9.337  1.00 59.63           C  
ATOM   1156  CG2 ILE A 150      25.016  28.892  10.290  1.00 59.95           C  
ATOM   1157  CD1 ILE A 150      22.512  29.901   8.767  1.00 65.20           C  
ATOM   1158  N   LEU A 151      28.312  30.483   9.831  1.00 58.71           N  
ATOM   1159  CA  LEU A 151      29.622  29.965  10.263  1.00 58.89           C  
ATOM   1160  C   LEU A 151      30.256  30.892  11.314  1.00 61.27           C  
ATOM   1161  O   LEU A 151      30.868  30.405  12.262  1.00 60.53           O  
ATOM   1162  CB  LEU A 151      30.567  29.808   9.052  1.00 60.05           C  
ATOM   1163  CG  LEU A 151      31.994  29.275   9.305  1.00 65.38           C  
ATOM   1164  CD1 LEU A 151      31.976  27.888   9.945  1.00 65.96           C  
ATOM   1165  CD2 LEU A 151      32.786  29.226   8.016  1.00 68.82           C  
ATOM   1166  N   PHE A 152      30.075  32.216  11.149  1.00 57.17           N  
ATOM   1167  CA  PHE A 152      30.569  33.267  12.040  1.00 56.09           C  
ATOM   1168  C   PHE A 152      29.840  33.220  13.396  1.00 58.91           C  
ATOM   1169  O   PHE A 152      30.503  33.110  14.426  1.00 57.36           O  
ATOM   1170  CB  PHE A 152      30.389  34.644  11.367  1.00 57.75           C  
ATOM   1171  CG  PHE A 152      30.718  35.860  12.203  1.00 58.55           C  
ATOM   1172  CD1 PHE A 152      32.035  36.263  12.383  1.00 61.45           C  
ATOM   1173  CD2 PHE A 152      29.706  36.666  12.710  1.00 60.04           C  
ATOM   1174  CE1 PHE A 152      32.337  37.407  13.128  1.00 61.92           C  
ATOM   1175  CE2 PHE A 152      30.007  37.817  13.442  1.00 62.36           C  
ATOM   1176  CZ  PHE A 152      31.320  38.180  13.645  1.00 60.57           C  
ATOM   1177  N   CYS A 153      28.489  33.277  13.386  1.00 56.38           N  
ATOM   1178  CA  CYS A 153      27.636  33.264  14.582  1.00 56.63           C  
ATOM   1179  C   CYS A 153      27.894  32.008  15.414  1.00 61.98           C  
ATOM   1180  O   CYS A 153      28.118  32.115  16.623  1.00 61.18           O  
ATOM   1181  CB  CYS A 153      26.167  33.361  14.191  1.00 57.24           C  
ATOM   1182  SG  CYS A 153      25.731  34.904  13.361  1.00 61.28           S  
ATOM   1183  N   THR A 154      27.882  30.831  14.765  1.00 59.66           N  
ATOM   1184  CA  THR A 154      28.141  29.545  15.403  1.00 59.78           C  
ATOM   1185  C   THR A 154      29.492  29.607  16.148  1.00 64.87           C  
ATOM   1186  O   THR A 154      29.526  29.311  17.342  1.00 64.49           O  
ATOM   1187  CB  THR A 154      28.110  28.436  14.343  1.00 66.53           C  
ATOM   1188  CG2 THR A 154      28.388  27.053  14.916  1.00 66.52           C  
ATOM   1189  OG1 THR A 154      26.829  28.450  13.718  1.00 64.26           O  
ATOM   1190  N   THR A 155      30.569  30.070  15.462  1.00 62.08           N  
ATOM   1191  CA  THR A 155      31.940  30.187  15.987  1.00 61.73           C  
ATOM   1192  C   THR A 155      32.009  31.181  17.172  1.00 64.62           C  
ATOM   1193  O   THR A 155      32.503  30.802  18.234  1.00 63.98           O  
ATOM   1194  CB  THR A 155      32.895  30.627  14.861  1.00 70.31           C  
ATOM   1195  CG2 THR A 155      34.322  30.858  15.343  1.00 68.05           C  
ATOM   1196  OG1 THR A 155      32.901  29.602  13.865  1.00 72.26           O  
ATOM   1197  N   VAL A 156      31.527  32.432  16.991  1.00 60.27           N  
ATOM   1198  CA  VAL A 156      31.577  33.469  18.030  1.00 59.02           C  
ATOM   1199  C   VAL A 156      30.840  32.979  19.299  1.00 62.51           C  
ATOM   1200  O   VAL A 156      31.461  32.957  20.362  1.00 61.83           O  
ATOM   1201  CB  VAL A 156      31.003  34.834  17.549  1.00 62.36           C  
ATOM   1202  CG1 VAL A 156      30.962  35.852  18.688  1.00 61.54           C  
ATOM   1203  CG2 VAL A 156      31.807  35.386  16.374  1.00 62.52           C  
ATOM   1204  N   PHE A 157      29.559  32.549  19.183  1.00 59.32           N  
ATOM   1205  CA  PHE A 157      28.757  32.138  20.341  1.00 58.88           C  
ATOM   1206  C   PHE A 157      29.322  30.868  21.033  1.00 63.01           C  
ATOM   1207  O   PHE A 157      29.323  30.846  22.264  1.00 62.47           O  
ATOM   1208  CB  PHE A 157      27.291  31.896  19.975  1.00 60.73           C  
ATOM   1209  CG  PHE A 157      26.568  33.106  19.427  1.00 62.12           C  
ATOM   1210  CD1 PHE A 157      26.475  34.278  20.173  1.00 64.91           C  
ATOM   1211  CD2 PHE A 157      25.818  33.017  18.262  1.00 64.52           C  
ATOM   1212  CE1 PHE A 157      25.780  35.386  19.684  1.00 65.68           C  
ATOM   1213  CE2 PHE A 157      25.103  34.118  17.784  1.00 67.26           C  
ATOM   1214  CZ  PHE A 157      25.080  35.292  18.502  1.00 64.91           C  
ATOM   1215  N   THR A 158      29.824  29.847  20.286  1.00 59.89           N  
ATOM   1216  CA  THR A 158      30.429  28.667  20.942  1.00 59.76           C  
ATOM   1217  C   THR A 158      31.713  29.068  21.691  1.00 63.85           C  
ATOM   1218  O   THR A 158      31.940  28.561  22.790  1.00 63.92           O  
ATOM   1219  CB  THR A 158      30.732  27.508  19.980  1.00 67.25           C  
ATOM   1220  CG2 THR A 158      29.487  26.807  19.484  1.00 65.48           C  
ATOM   1221  OG1 THR A 158      31.505  27.984  18.883  1.00 68.48           O  
ATOM   1222  N   LEU A 159      32.531  29.996  21.124  1.00 59.52           N  
ATOM   1223  CA  LEU A 159      33.758  30.463  21.787  1.00 58.58           C  
ATOM   1224  C   LEU A 159      33.411  31.199  23.078  1.00 61.71           C  
ATOM   1225  O   LEU A 159      34.111  31.026  24.077  1.00 61.27           O  
ATOM   1226  CB  LEU A 159      34.609  31.359  20.874  1.00 58.54           C  
ATOM   1227  CG  LEU A 159      35.279  30.666  19.687  1.00 63.50           C  
ATOM   1228  CD1 LEU A 159      35.887  31.671  18.747  1.00 64.04           C  
ATOM   1229  CD2 LEU A 159      36.312  29.633  20.134  1.00 65.47           C  
ATOM   1230  N   LEU A 160      32.305  31.964  23.078  1.00 57.73           N  
ATOM   1231  CA  LEU A 160      31.841  32.638  24.283  1.00 57.20           C  
ATOM   1232  C   LEU A 160      31.346  31.597  25.278  1.00 61.53           C  
ATOM   1233  O   LEU A 160      31.803  31.611  26.414  1.00 60.98           O  
ATOM   1234  CB  LEU A 160      30.751  33.684  23.988  1.00 57.13           C  
ATOM   1235  CG  LEU A 160      31.161  34.900  23.146  1.00 61.87           C  
ATOM   1236  CD1 LEU A 160      29.954  35.738  22.784  1.00 62.10           C  
ATOM   1237  CD2 LEU A 160      32.216  35.749  23.848  1.00 63.67           C  
ATOM   1238  N   LEU A 161      30.512  30.624  24.825  1.00 58.81           N  
ATOM   1239  CA  LEU A 161      29.993  29.550  25.688  1.00 59.04           C  
ATOM   1240  C   LEU A 161      31.126  28.658  26.219  1.00 63.99           C  
ATOM   1241  O   LEU A 161      30.993  28.115  27.316  1.00 63.58           O  
ATOM   1242  CB  LEU A 161      28.950  28.675  24.975  1.00 59.34           C  
ATOM   1243  CG  LEU A 161      27.598  29.331  24.648  1.00 63.81           C  
ATOM   1244  CD1 LEU A 161      26.687  28.351  23.958  1.00 64.40           C  
ATOM   1245  CD2 LEU A 161      26.906  29.853  25.898  1.00 65.63           C  
ATOM   1246  N   LEU A 162      32.239  28.537  25.471  1.00 61.30           N  
ATOM   1247  CA  LEU A 162      33.418  27.789  25.914  1.00 61.25           C  
ATOM   1248  C   LEU A 162      34.085  28.543  27.068  1.00 65.12           C  
ATOM   1249  O   LEU A 162      34.259  27.985  28.150  1.00 64.09           O  
ATOM   1250  CB  LEU A 162      34.402  27.569  24.739  1.00 61.37           C  
ATOM   1251  CG  LEU A 162      35.714  26.834  25.041  1.00 65.71           C  
ATOM   1252  CD1 LEU A 162      35.464  25.411  25.518  1.00 65.85           C  
ATOM   1253  CD2 LEU A 162      36.599  26.807  23.823  1.00 68.55           C  
ATOM   1254  N   SER A 163      34.356  29.843  26.847  1.00 62.51           N  
ATOM   1255  CA  SER A 163      34.978  30.775  27.789  1.00 62.72           C  
ATOM   1256  C   SER A 163      34.198  30.875  29.110  1.00 67.10           C  
ATOM   1257  O   SER A 163      34.812  31.068  30.159  1.00 66.40           O  
ATOM   1258  CB  SER A 163      35.067  32.162  27.160  1.00 66.80           C  
ATOM   1259  OG  SER A 163      35.755  32.120  25.919  1.00 76.45           O  
ATOM   1260  N   ILE A 164      32.854  30.742  29.050  1.00 64.36           N  
ATOM   1261  CA  ILE A 164      31.964  30.829  30.216  1.00 64.29           C  
ATOM   1262  C   ILE A 164      32.078  29.530  31.033  1.00 68.08           C  
ATOM   1263  O   ILE A 164      32.121  29.604  32.259  1.00 67.91           O  
ATOM   1264  CB  ILE A 164      30.482  31.122  29.802  1.00 67.67           C  
ATOM   1265  CG1 ILE A 164      30.353  32.274  28.770  1.00 68.17           C  
ATOM   1266  CG2 ILE A 164      29.575  31.348  31.002  1.00 68.36           C  
ATOM   1267  CD1 ILE A 164      31.003  33.619  29.134  1.00 75.32           C  
ATOM   1268  N   VAL A 165      32.147  28.353  30.358  1.00 64.42           N  
ATOM   1269  CA  VAL A 165      32.296  27.045  31.020  1.00 64.20           C  
ATOM   1270  C   VAL A 165      33.656  27.017  31.770  1.00 68.42           C  
ATOM   1271  O   VAL A 165      33.684  26.672  32.957  1.00 68.08           O  
ATOM   1272  CB  VAL A 165      32.151  25.856  30.025  1.00 67.89           C  
ATOM   1273  CG1 VAL A 165      32.588  24.530  30.647  1.00 67.60           C  
ATOM   1274  CG2 VAL A 165      30.721  25.753  29.507  1.00 67.90           C  
ATOM   1275  N   ILE A 166      34.749  27.462  31.102  1.00 64.88           N  
ATOM   1276  CA  ILE A 166      36.109  27.534  31.670  1.00 64.59           C  
ATOM   1277  C   ILE A 166      36.138  28.564  32.842  1.00 68.47           C  
ATOM   1278  O   ILE A 166      36.923  28.398  33.779  1.00 67.72           O  
ATOM   1279  CB  ILE A 166      37.154  27.897  30.560  1.00 67.69           C  
ATOM   1280  CG1 ILE A 166      37.067  26.904  29.372  1.00 68.42           C  
ATOM   1281  CG2 ILE A 166      38.592  27.950  31.126  1.00 68.27           C  
ATOM   1282  CD1 ILE A 166      37.909  27.259  28.132  1.00 76.50           C  
ATOM   1283  N   LEU A 167      35.261  29.586  32.804  1.00 65.50           N  
ATOM   1284  CA  LEU A 167      35.212  30.600  33.850  1.00 65.63           C  
ATOM   1285  C   LEU A 167      34.531  30.052  35.119  1.00 71.92           C  
ATOM   1286  O   LEU A 167      35.058  30.294  36.202  1.00 72.21           O  
ATOM   1287  CB  LEU A 167      34.493  31.871  33.366  1.00 65.47           C  
ATOM   1288  CG  LEU A 167      34.485  33.082  34.316  1.00 69.96           C  
ATOM   1289  CD1 LEU A 167      35.895  33.480  34.737  1.00 70.14           C  
ATOM   1290  CD2 LEU A 167      33.797  34.267  33.674  1.00 72.44           C  
ATOM   1291  N   TYR A 168      33.395  29.309  35.000  1.00 69.66           N  
ATOM   1292  CA  TYR A 168      32.704  28.770  36.181  1.00 70.36           C  
ATOM   1293  C   TYR A 168      33.554  27.734  36.912  1.00 75.88           C  
ATOM   1294  O   TYR A 168      33.499  27.689  38.143  1.00 75.34           O  
ATOM   1295  CB  TYR A 168      31.348  28.148  35.845  1.00 72.15           C  
ATOM   1296  CG  TYR A 168      30.272  29.160  35.526  1.00 74.97           C  
ATOM   1297  CD1 TYR A 168      29.749  29.988  36.518  1.00 77.24           C  
ATOM   1298  CD2 TYR A 168      29.663  29.186  34.275  1.00 76.12           C  
ATOM   1299  CE1 TYR A 168      28.730  30.897  36.241  1.00 78.69           C  
ATOM   1300  CE2 TYR A 168      28.627  30.076  33.992  1.00 77.33           C  
ATOM   1301  CZ  TYR A 168      28.165  30.933  34.976  1.00 86.33           C  
ATOM   1302  OH  TYR A 168      27.161  31.826  34.676  1.00 88.40           O  
ATOM   1303  N   CYS A 169      34.339  26.912  36.171  1.00 73.90           N  
ATOM   1304  CA  CYS A 169      35.233  25.903  36.761  1.00 74.28           C  
ATOM   1305  C   CYS A 169      36.321  26.600  37.576  1.00 78.38           C  
ATOM   1306  O   CYS A 169      36.629  26.150  38.681  1.00 78.13           O  
ATOM   1307  CB  CYS A 169      35.836  25.006  35.685  1.00 74.74           C  
ATOM   1308  SG  CYS A 169      34.614  24.048  34.759  1.00 79.04           S  
ATOM   1309  N   ARG A 170      36.874  27.719  37.041  1.00 74.76           N  
ATOM   1310  CA  ARG A 170      37.855  28.557  37.725  1.00 74.54           C  
ATOM   1311  C   ARG A 170      37.254  29.126  38.998  1.00 79.37           C  
ATOM   1312  O   ARG A 170      37.840  28.946  40.057  1.00 79.22           O  
ATOM   1313  CB  ARG A 170      38.367  29.689  36.813  1.00 74.03           C  
ATOM   1314  CG  ARG A 170      39.556  29.314  35.921  1.00 82.33           C  
ATOM   1315  CD  ARG A 170      40.929  29.508  36.584  1.00 90.66           C  
ATOM   1316  NE  ARG A 170      41.139  28.682  37.770  1.00 99.17           N  
ATOM   1317  N   ILE A 171      36.049  29.728  38.914  1.00 76.52           N  
ATOM   1318  CA  ILE A 171      35.353  30.311  40.067  1.00 76.90           C  
ATOM   1319  C   ILE A 171      35.034  29.197  41.108  1.00 82.53           C  
ATOM   1320  O   ILE A 171      35.290  29.406  42.291  1.00 82.44           O  
ATOM   1321  CB  ILE A 171      34.063  31.071  39.627  1.00 79.74           C  
ATOM   1322  CG1 ILE A 171      34.420  32.224  38.657  1.00 79.66           C  
ATOM   1323  CG2 ILE A 171      33.296  31.618  40.848  1.00 80.68           C  
ATOM   1324  CD1 ILE A 171      33.268  32.859  37.977  1.00 84.22           C  
ATOM   1325  N   TYR A 172      34.553  28.020  40.666  1.00 80.18           N  
ATOM   1326  CA  TYR A 172      34.199  26.912  41.561  1.00 81.06           C  
ATOM   1327  C   TYR A 172      35.418  26.438  42.418  1.00 86.31           C  
ATOM   1328  O   TYR A 172      35.300  26.374  43.644  1.00 85.92           O  
ATOM   1329  CB  TYR A 172      33.636  25.725  40.745  1.00 82.65           C  
ATOM   1330  CG  TYR A 172      33.270  24.510  41.572  1.00 85.40           C  
ATOM   1331  CD1 TYR A 172      34.132  23.419  41.665  1.00 87.54           C  
ATOM   1332  CD2 TYR A 172      32.072  24.458  42.283  1.00 86.69           C  
ATOM   1333  CE1 TYR A 172      33.809  22.303  42.437  1.00 89.13           C  
ATOM   1334  CE2 TYR A 172      31.740  23.348  43.060  1.00 88.14           C  
ATOM   1335  CZ  TYR A 172      32.612  22.271  43.135  1.00 96.15           C  
ATOM   1336  OH  TYR A 172      32.292  21.174  43.900  1.00 97.17           O  
ATOM   1337  N   SER A 173      36.562  26.121  41.772  1.00 83.68           N  
ATOM   1338  CA  SER A 173      37.765  25.581  42.426  1.00 83.61           C  
ATOM   1339  C   SER A 173      38.546  26.640  43.249  1.00 86.90           C  
ATOM   1340  O   SER A 173      39.119  26.284  44.282  1.00 86.02           O  
ATOM   1341  CB  SER A 173      38.709  24.986  41.384  1.00 87.32           C  
ATOM   1342  OG  SER A 173      39.134  25.958  40.440  1.00 96.59           O  
ATOM   1343  N   LEU A 174      38.617  27.904  42.771  1.00 83.51           N  
ATOM   1344  CA  LEU A 174      39.358  28.972  43.460  1.00 83.44           C  
ATOM   1345  C   LEU A 174      38.612  29.411  44.727  1.00 87.00           C  
ATOM   1346  O   LEU A 174      39.267  29.729  45.720  1.00 87.04           O  
ATOM   1347  CB  LEU A 174      39.617  30.187  42.544  1.00 83.59           C  
ATOM   1348  CG  LEU A 174      40.474  29.937  41.274  1.00 88.39           C  
ATOM   1349  CD1 LEU A 174      40.472  31.143  40.361  1.00 88.69           C  
ATOM   1350  CD2 LEU A 174      41.899  29.513  41.609  1.00 91.60           C  
ATOM   1351  N   VAL A 175      37.254  29.395  44.708  1.00 82.89           N  
ATOM   1352  CA  VAL A 175      36.430  29.709  45.889  1.00 82.79           C  
ATOM   1353  C   VAL A 175      36.586  28.540  46.893  1.00 85.85           C  
ATOM   1354  O   VAL A 175      36.671  28.787  48.097  1.00 85.69           O  
ATOM   1355  CB  VAL A 175      34.935  30.009  45.541  1.00 86.73           C  
ATOM   1356  CG1 VAL A 175      34.045  30.029  46.786  1.00 87.02           C  
ATOM   1357  CG2 VAL A 175      34.798  31.318  44.774  1.00 86.45           C  
ATOM   1358  N   ARG A 176      36.707  27.285  46.382  1.00 81.34           N  
ATOM   1359  CA  ARG A 176      36.918  26.083  47.202  1.00 80.80           C  
ATOM   1360  C   ARG A 176      38.179  26.240  48.071  1.00 83.30           C  
ATOM   1361  O   ARG A 176      38.191  25.785  49.217  1.00 83.20           O  
ATOM   1362  CB  ARG A 176      37.027  24.830  46.316  1.00 80.68           C  
ATOM   1363  N   THR A 177      39.211  26.939  47.538  1.00 78.14           N  
ATOM   1364  CA  THR A 177      40.475  27.239  48.220  1.00 77.03           C  
ATOM   1365  C   THR A 177      40.297  28.508  49.086  1.00 79.49           C  
ATOM   1366  O   THR A 177      40.774  28.542  50.221  1.00 79.11           O  
ATOM   1367  CB  THR A 177      41.607  27.394  47.181  1.00 81.67           C  
ATOM   1368  CG2 THR A 177      42.976  27.611  47.818  1.00 80.15           C  
ATOM   1369  OG1 THR A 177      41.648  26.228  46.362  1.00 79.77           O  
ATOM   1370  N   ARG A 178      39.597  29.531  48.553  1.00 75.35           N  
ATOM   1371  CA  ARG A 178      39.345  30.807  49.235  1.00 75.54           C  
ATOM   1372  C   ARG A 178      38.551  30.612  50.533  1.00 79.61           C  
ATOM   1373  O   ARG A 178      38.799  31.331  51.502  1.00 79.98           O  
ATOM   1374  CB  ARG A 178      38.584  31.770  48.316  1.00 75.72           C  
ATOM   1375  N   ALA A 179      31.092  33.159  57.676  1.00 73.09           N  
ATOM   1376  CA  ALA A 179      30.654  34.307  56.875  1.00 73.88           C  
ATOM   1377  C   ALA A 179      29.170  34.157  56.494  1.00 81.39           C  
ATOM   1378  O   ALA A 179      28.768  33.104  55.990  1.00 80.78           O  
ATOM   1379  CB  ALA A 179      31.519  34.450  55.634  1.00 73.60           C  
ATOM   1380  N   SER A 180      28.360  35.218  56.774  1.00 80.87           N  
ATOM   1381  CA  SER A 180      26.901  35.306  56.573  1.00 81.72           C  
ATOM   1382  C   SER A 180      26.471  34.914  55.139  1.00 86.60           C  
ATOM   1383  O   SER A 180      25.708  33.960  54.984  1.00 85.74           O  
ATOM   1384  CB  SER A 180      26.415  36.721  56.871  1.00 85.88           C  
ATOM   1385  N   ARG A 181      26.944  35.644  54.107  1.00 84.66           N  
ATOM   1386  CA  ARG A 181      26.608  35.341  52.713  1.00 84.72           C  
ATOM   1387  C   ARG A 181      27.658  34.377  52.114  1.00 89.74           C  
ATOM   1388  O   ARG A 181      28.566  34.802  51.388  1.00 88.82           O  
ATOM   1389  CB  ARG A 181      26.484  36.619  51.844  1.00 85.45           C  
ATOM   1390  CG  ARG A 181      25.261  37.524  52.094  1.00 97.23           C  
ATOM   1391  CD  ARG A 181      25.314  38.416  53.328  1.00107.59           C  
ATOM   1392  NE  ARG A 181      24.145  39.300  53.381  1.00114.13           N  
ATOM   1393  CZ  ARG A 181      23.962  40.257  54.286  1.00127.67           C  
ATOM   1394  NH1 ARG A 181      24.882  40.484  55.217  1.00115.31           N1+
ATOM   1395  NH2 ARG A 181      22.871  41.011  54.252  1.00113.92           N  
ATOM   1396  N   SER A 182      27.537  33.079  52.450  1.00 87.55           N  
ATOM   1397  CA  SER A 182      28.442  32.027  51.968  1.00 87.30           C  
ATOM   1398  C   SER A 182      27.680  30.708  51.748  1.00 92.50           C  
ATOM   1399  O   SER A 182      28.288  29.682  51.429  1.00 91.99           O  
ATOM   1400  CB  SER A 182      29.597  31.820  52.940  1.00 90.75           C  
ATOM   1401  OG  SER A 182      30.415  32.974  53.001  1.00 98.74           O  
ATOM   1402  N   SER A 183      26.345  30.752  51.902  1.00 89.98           N  
ATOM   1403  CA  SER A 183      25.444  29.624  51.658  1.00 89.97           C  
ATOM   1404  C   SER A 183      24.517  29.964  50.517  1.00 93.13           C  
ATOM   1405  O   SER A 183      24.343  29.165  49.599  1.00 92.26           O  
ATOM   1406  CB  SER A 183      24.655  29.271  52.914  1.00 94.39           C  
ATOM   1407  OG  SER A 183      23.817  28.142  52.712  1.00102.96           O  
ATOM   1408  N   GLU A 184      23.935  31.178  50.572  1.00 89.61           N  
ATOM   1409  CA  GLU A 184      23.034  31.713  49.560  1.00 89.04           C  
ATOM   1410  C   GLU A 184      23.820  31.951  48.263  1.00 91.26           C  
ATOM   1411  O   GLU A 184      23.326  31.611  47.193  1.00 90.48           O  
ATOM   1412  CB  GLU A 184      22.340  33.001  50.063  1.00 90.98           C  
ATOM   1413  CG  GLU A 184      23.257  34.155  50.450  1.00101.15           C  
ATOM   1414  CD  GLU A 184      22.547  35.378  50.996  1.00116.09           C  
ATOM   1415  OE1 GLU A 184      22.642  36.447  50.351  1.00107.11           O  
ATOM   1416  OE2 GLU A 184      21.841  35.252  52.023  1.00106.89           O1-
ATOM   1417  N   ASN A 185      25.074  32.447  48.378  1.00 87.00           N  
ATOM   1418  CA  ASN A 185      25.986  32.673  47.250  1.00 85.82           C  
ATOM   1419  C   ASN A 185      26.472  31.340  46.686  1.00 87.65           C  
ATOM   1420  O   ASN A 185      26.702  31.222  45.480  1.00 86.32           O  
ATOM   1421  CB  ASN A 185      27.177  33.538  47.683  1.00 87.86           C  
ATOM   1422  CG  ASN A 185      26.826  34.907  48.229  1.00116.16           C  
ATOM   1423  ND2 ASN A 185      27.803  35.554  48.838  1.00108.63           N  
ATOM   1424  OD1 ASN A 185      25.705  35.416  48.076  1.00113.02           O  
ATOM   1425  N   VAL A 186      26.630  30.335  47.575  1.00 83.61           N  
ATOM   1426  CA  VAL A 186      27.044  28.977  47.233  1.00 82.72           C  
ATOM   1427  C   VAL A 186      25.907  28.264  46.491  1.00 85.89           C  
ATOM   1428  O   VAL A 186      26.170  27.491  45.568  1.00 85.05           O  
ATOM   1429  CB  VAL A 186      27.468  28.194  48.493  1.00 86.80           C  
ATOM   1430  N   ALA A 187      24.645  28.540  46.892  1.00 82.34           N  
ATOM   1431  CA  ALA A 187      23.445  27.966  46.275  1.00 81.98           C  
ATOM   1432  C   ALA A 187      23.206  28.573  44.903  1.00 84.45           C  
ATOM   1433  O   ALA A 187      22.720  27.876  44.013  1.00 84.00           O  
ATOM   1434  CB  ALA A 187      22.232  28.187  47.167  1.00 83.43           C  
ATOM   1435  N   LEU A 188      23.546  29.871  44.731  1.00 80.28           N  
ATOM   1436  CA  LEU A 188      23.415  30.583  43.454  1.00 79.58           C  
ATOM   1437  C   LEU A 188      24.420  30.024  42.447  1.00 81.31           C  
ATOM   1438  O   LEU A 188      24.015  29.650  41.351  1.00 80.61           O  
ATOM   1439  CB  LEU A 188      23.599  32.107  43.620  1.00 79.82           C  
ATOM   1440  CG  LEU A 188      22.528  32.859  44.428  1.00 85.37           C  
ATOM   1441  CD1 LEU A 188      23.041  34.195  44.922  1.00 85.83           C  
ATOM   1442  CD2 LEU A 188      21.224  32.984  43.671  1.00 87.71           C  
ATOM   1443  N   LEU A 189      25.717  29.891  42.849  1.00 76.14           N  
ATOM   1444  CA  LEU A 189      26.782  29.334  42.003  1.00 74.46           C  
ATOM   1445  C   LEU A 189      26.317  28.023  41.368  1.00 76.24           C  
ATOM   1446  O   LEU A 189      26.360  27.905  40.150  1.00 75.42           O  
ATOM   1447  CB  LEU A 189      28.079  29.116  42.800  1.00 74.30           C  
ATOM   1448  N   LYS A 190      25.764  27.098  42.180  1.00 72.09           N  
ATOM   1449  CA  LYS A 190      25.231  25.818  41.707  1.00 71.70           C  
ATOM   1450  C   LYS A 190      24.136  26.045  40.648  1.00 74.37           C  
ATOM   1451  O   LYS A 190      24.290  25.567  39.528  1.00 74.02           O  
ATOM   1452  CB  LYS A 190      24.679  24.971  42.877  1.00 74.77           C  
ATOM   1453  CG  LYS A 190      25.725  24.484  43.899  1.00 89.71           C  
ATOM   1454  CD  LYS A 190      26.706  23.432  43.337  1.00 99.18           C  
ATOM   1455  CE  LYS A 190      27.690  22.913  44.367  1.00109.02           C  
ATOM   1456  NZ  LYS A 190      28.592  23.978  44.886  1.00116.24           N1+
ATOM   1457  N   THR A 191      23.091  26.839  40.981  1.00 69.69           N  
ATOM   1458  CA  THR A 191      21.946  27.155  40.114  1.00 68.81           C  
ATOM   1459  C   THR A 191      22.404  27.895  38.832  1.00 70.82           C  
ATOM   1460  O   THR A 191      22.073  27.443  37.736  1.00 70.69           O  
ATOM   1461  CB  THR A 191      20.925  28.002  40.901  1.00 75.03           C  
ATOM   1462  CG2 THR A 191      19.760  28.497  40.038  1.00 72.78           C  
ATOM   1463  OG1 THR A 191      20.413  27.204  41.971  1.00 74.98           O  
ATOM   1464  N   VAL A 192      23.156  29.010  38.975  1.00 65.52           N  
ATOM   1465  CA  VAL A 192      23.663  29.862  37.884  1.00 64.15           C  
ATOM   1466  C   VAL A 192      24.408  28.990  36.819  1.00 66.26           C  
ATOM   1467  O   VAL A 192      24.194  29.203  35.621  1.00 65.44           O  
ATOM   1468  CB  VAL A 192      24.579  30.989  38.452  1.00 67.69           C  
ATOM   1469  CG1 VAL A 192      25.473  31.601  37.391  1.00 67.13           C  
ATOM   1470  CG2 VAL A 192      23.756  32.069  39.152  1.00 67.64           C  
ATOM   1471  N   ILE A 193      25.212  27.994  37.250  1.00 62.17           N  
ATOM   1472  CA  ILE A 193      25.930  27.093  36.332  1.00 61.52           C  
ATOM   1473  C   ILE A 193      24.905  26.175  35.596  1.00 65.00           C  
ATOM   1474  O   ILE A 193      25.037  25.996  34.383  1.00 64.12           O  
ATOM   1475  CB  ILE A 193      27.029  26.254  37.059  1.00 64.47           C  
ATOM   1476  CG1 ILE A 193      28.089  27.179  37.698  1.00 64.26           C  
ATOM   1477  CG2 ILE A 193      27.707  25.264  36.085  1.00 65.53           C  
ATOM   1478  CD1 ILE A 193      29.186  26.486  38.527  1.00 69.92           C  
ATOM   1479  N   ILE A 194      23.881  25.635  36.316  1.00 61.81           N  
ATOM   1480  CA  ILE A 194      22.855  24.745  35.729  1.00 61.99           C  
ATOM   1481  C   ILE A 194      22.103  25.507  34.608  1.00 66.98           C  
ATOM   1482  O   ILE A 194      21.805  24.903  33.572  1.00 67.22           O  
ATOM   1483  CB  ILE A 194      21.862  24.177  36.789  1.00 65.26           C  
ATOM   1484  CG1 ILE A 194      22.609  23.654  38.030  1.00 65.85           C  
ATOM   1485  CG2 ILE A 194      20.993  23.069  36.175  1.00 65.86           C  
ATOM   1486  CD1 ILE A 194      21.749  23.284  39.216  1.00 74.16           C  
ATOM   1487  N   VAL A 195      21.852  26.841  34.796  1.00 63.10           N  
ATOM   1488  CA  VAL A 195      21.195  27.715  33.802  1.00 62.31           C  
ATOM   1489  C   VAL A 195      21.994  27.632  32.488  1.00 65.05           C  
ATOM   1490  O   VAL A 195      21.395  27.452  31.424  1.00 64.55           O  
ATOM   1491  CB  VAL A 195      21.037  29.188  34.291  1.00 65.68           C  
ATOM   1492  CG1 VAL A 195      20.381  30.063  33.225  1.00 65.28           C  
ATOM   1493  CG2 VAL A 195      20.243  29.258  35.592  1.00 65.77           C  
ATOM   1494  N   LEU A 196      23.347  27.693  32.586  1.00 60.93           N  
ATOM   1495  CA  LEU A 196      24.240  27.546  31.436  1.00 60.43           C  
ATOM   1496  C   LEU A 196      24.223  26.085  30.934  1.00 64.57           C  
ATOM   1497  O   LEU A 196      24.166  25.861  29.718  1.00 65.08           O  
ATOM   1498  CB  LEU A 196      25.685  27.982  31.779  1.00 59.92           C  
ATOM   1499  CG  LEU A 196      26.716  27.877  30.627  1.00 64.41           C  
ATOM   1500  CD1 LEU A 196      26.491  28.949  29.574  1.00 64.27           C  
ATOM   1501  CD2 LEU A 196      28.119  27.988  31.141  1.00 66.79           C  
ATOM   1502  N   SER A 197      24.253  25.102  31.871  1.00 59.65           N  
ATOM   1503  CA  SER A 197      24.271  23.667  31.556  1.00 59.17           C  
ATOM   1504  C   SER A 197      23.059  23.259  30.725  1.00 60.75           C  
ATOM   1505  O   SER A 197      23.202  22.417  29.844  1.00 60.99           O  
ATOM   1506  CB  SER A 197      24.320  22.829  32.828  1.00 64.20           C  
ATOM   1507  OG  SER A 197      25.490  23.090  33.588  1.00 74.84           O  
ATOM   1508  N   VAL A 198      21.885  23.866  30.974  1.00 55.25           N  
ATOM   1509  CA  VAL A 198      20.669  23.582  30.206  1.00 54.74           C  
ATOM   1510  C   VAL A 198      20.741  24.370  28.875  1.00 57.86           C  
ATOM   1511  O   VAL A 198      20.420  23.808  27.826  1.00 57.76           O  
ATOM   1512  CB  VAL A 198      19.382  23.896  31.016  1.00 58.28           C  
ATOM   1513  CG1 VAL A 198      18.123  23.716  30.171  1.00 58.40           C  
ATOM   1514  CG2 VAL A 198      19.308  23.020  32.258  1.00 58.43           C  
ATOM   1515  N   PHE A 199      21.206  25.638  28.913  1.00 53.44           N  
ATOM   1516  CA  PHE A 199      21.346  26.471  27.715  1.00 52.89           C  
ATOM   1517  C   PHE A 199      22.233  25.771  26.667  1.00 57.21           C  
ATOM   1518  O   PHE A 199      21.792  25.585  25.526  1.00 57.39           O  
ATOM   1519  CB  PHE A 199      21.926  27.858  28.069  1.00 54.01           C  
ATOM   1520  CG  PHE A 199      22.106  28.815  26.901  1.00 55.39           C  
ATOM   1521  CD1 PHE A 199      21.096  29.697  26.540  1.00 58.44           C  
ATOM   1522  CD2 PHE A 199      23.305  28.864  26.196  1.00 57.20           C  
ATOM   1523  CE1 PHE A 199      21.268  30.590  25.475  1.00 59.00           C  
ATOM   1524  CE2 PHE A 199      23.471  29.751  25.127  1.00 59.65           C  
ATOM   1525  CZ  PHE A 199      22.454  30.612  24.778  1.00 57.69           C  
ATOM   1526  N   ILE A 200      23.455  25.344  27.064  1.00 53.17           N  
ATOM   1527  CA  ILE A 200      24.412  24.713  26.150  1.00 53.09           C  
ATOM   1528  C   ILE A 200      23.857  23.352  25.668  1.00 59.07           C  
ATOM   1529  O   ILE A 200      24.297  22.876  24.630  1.00 58.91           O  
ATOM   1530  CB  ILE A 200      25.838  24.558  26.783  1.00 55.53           C  
ATOM   1531  CG1 ILE A 200      25.906  23.585  27.998  1.00 56.20           C  
ATOM   1532  CG2 ILE A 200      26.454  25.920  27.120  1.00 55.13           C  
ATOM   1533  CD1 ILE A 200      25.980  22.041  27.698  1.00 63.58           C  
ATOM   1534  N   ALA A 201      22.887  22.753  26.391  1.00 57.19           N  
ATOM   1535  CA  ALA A 201      22.304  21.458  26.029  1.00 58.28           C  
ATOM   1536  C   ALA A 201      21.151  21.599  25.008  1.00 64.27           C  
ATOM   1537  O   ALA A 201      20.817  20.617  24.339  1.00 64.99           O  
ATOM   1538  CB  ALA A 201      21.794  20.751  27.272  1.00 59.17           C  
ATOM   1539  N   CYS A 202      20.552  22.800  24.889  1.00 61.00           N  
ATOM   1540  CA  CYS A 202      19.424  23.024  23.981  1.00 61.46           C  
ATOM   1541  C   CYS A 202      19.902  23.605  22.635  1.00 66.50           C  
ATOM   1542  O   CYS A 202      19.322  23.274  21.593  1.00 66.78           O  
ATOM   1543  CB  CYS A 202      18.395  23.942  24.629  1.00 61.30           C  
ATOM   1544  SG  CYS A 202      17.625  23.260  26.120  1.00 65.36           S  
ATOM   1545  N   TRP A 203      20.933  24.470  22.656  1.00 63.02           N  
ATOM   1546  CA  TRP A 203      21.454  25.117  21.450  1.00 62.85           C  
ATOM   1547  C   TRP A 203      22.493  24.254  20.714  1.00 65.46           C  
ATOM   1548  O   TRP A 203      22.506  24.290  19.486  1.00 65.28           O  
ATOM   1549  CB  TRP A 203      22.080  26.465  21.792  1.00 61.28           C  
ATOM   1550  CG  TRP A 203      21.062  27.528  22.059  1.00 62.28           C  
ATOM   1551  CD1 TRP A 203      20.541  27.888  23.268  1.00 64.98           C  
ATOM   1552  CD2 TRP A 203      20.371  28.307  21.075  1.00 62.24           C  
ATOM   1553  CE2 TRP A 203      19.468  29.149  21.763  1.00 65.90           C  
ATOM   1554  CE3 TRP A 203      20.429  28.380  19.672  1.00 63.81           C  
ATOM   1555  NE1 TRP A 203      19.595  28.874  23.101  1.00 64.35           N  
ATOM   1556  CZ2 TRP A 203      18.639  30.058  21.100  1.00 65.14           C  
ATOM   1557  CZ3 TRP A 203      19.620  29.295  19.017  1.00 65.31           C  
ATOM   1558  CH2 TRP A 203      18.734  30.118  19.727  1.00 65.64           C  
ATOM   1559  N   ALA A 204      23.342  23.476  21.442  1.00 60.84           N  
ATOM   1560  CA  ALA A 204      24.367  22.604  20.839  1.00 60.34           C  
ATOM   1561  C   ALA A 204      23.786  21.728  19.703  1.00 63.44           C  
ATOM   1562  O   ALA A 204      24.410  21.721  18.649  1.00 63.57           O  
ATOM   1563  CB  ALA A 204      25.008  21.714  21.887  1.00 61.10           C  
ATOM   1564  N   PRO A 205      22.599  21.051  19.814  1.00 59.28           N  
ATOM   1565  CA  PRO A 205      22.098  20.269  18.663  1.00 59.55           C  
ATOM   1566  C   PRO A 205      21.835  21.139  17.410  1.00 61.12           C  
ATOM   1567  O   PRO A 205      22.110  20.687  16.289  1.00 61.10           O  
ATOM   1568  CB  PRO A 205      20.785  19.672  19.190  1.00 61.93           C  
ATOM   1569  CG  PRO A 205      20.946  19.648  20.665  1.00 66.02           C  
ATOM   1570  CD  PRO A 205      21.696  20.902  20.976  1.00 60.71           C  
ATOM   1571  N   LEU A 206      21.336  22.390  17.599  1.00 54.87           N  
ATOM   1572  CA  LEU A 206      21.082  23.320  16.496  1.00 53.39           C  
ATOM   1573  C   LEU A 206      22.413  23.779  15.893  1.00 56.71           C  
ATOM   1574  O   LEU A 206      22.640  23.539  14.715  1.00 56.99           O  
ATOM   1575  CB  LEU A 206      20.241  24.523  16.965  1.00 52.21           C  
ATOM   1576  CG  LEU A 206      19.824  25.527  15.895  1.00 55.61           C  
ATOM   1577  CD1 LEU A 206      18.886  24.900  14.902  1.00 56.38           C  
ATOM   1578  CD2 LEU A 206      19.141  26.714  16.511  1.00 56.29           C  
ATOM   1579  N   PHE A 207      23.313  24.372  16.723  1.00 52.49           N  
ATOM   1580  CA  PHE A 207      24.670  24.825  16.365  1.00 52.22           C  
ATOM   1581  C   PHE A 207      25.476  23.776  15.582  1.00 56.63           C  
ATOM   1582  O   PHE A 207      26.303  24.152  14.754  1.00 56.09           O  
ATOM   1583  CB  PHE A 207      25.457  25.179  17.630  1.00 53.61           C  
ATOM   1584  CG  PHE A 207      25.285  26.578  18.157  1.00 54.98           C  
ATOM   1585  CD1 PHE A 207      24.117  26.957  18.806  1.00 58.30           C  
ATOM   1586  CD2 PHE A 207      26.337  27.484  18.118  1.00 57.24           C  
ATOM   1587  CE1 PHE A 207      23.974  28.246  19.326  1.00 58.83           C  
ATOM   1588  CE2 PHE A 207      26.203  28.763  18.660  1.00 59.65           C  
ATOM   1589  CZ  PHE A 207      25.021  29.138  19.259  1.00 57.60           C  
ATOM   1590  N   ILE A 208      25.271  22.478  15.874  1.00 53.94           N  
ATOM   1591  CA  ILE A 208      25.950  21.387  15.177  1.00 54.84           C  
ATOM   1592  C   ILE A 208      25.321  21.247  13.789  1.00 60.93           C  
ATOM   1593  O   ILE A 208      26.062  21.198  12.801  1.00 61.31           O  
ATOM   1594  CB  ILE A 208      25.904  20.064  15.994  1.00 58.33           C  
ATOM   1595  CG1 ILE A 208      26.791  20.203  17.266  1.00 58.22           C  
ATOM   1596  CG2 ILE A 208      26.373  18.869  15.138  1.00 59.71           C  
ATOM   1597  CD1 ILE A 208      26.712  19.039  18.292  1.00 68.03           C  
ATOM   1598  N   LEU A 209      23.962  21.249  13.702  1.00 58.05           N  
ATOM   1599  CA  LEU A 209      23.254  21.147  12.415  1.00 58.58           C  
ATOM   1600  C   LEU A 209      23.578  22.354  11.530  1.00 62.86           C  
ATOM   1601  O   LEU A 209      23.747  22.198  10.320  1.00 63.12           O  
ATOM   1602  CB  LEU A 209      21.738  21.027  12.616  1.00 58.54           C  
ATOM   1603  CG  LEU A 209      20.932  20.721  11.355  1.00 63.63           C  
ATOM   1604  CD1 LEU A 209      21.253  19.337  10.821  1.00 64.94           C  
ATOM   1605  CD2 LEU A 209      19.490  20.782  11.632  1.00 65.59           C  
ATOM   1606  N   LEU A 210      23.684  23.549  12.144  1.00 59.39           N  
ATOM   1607  CA  LEU A 210      24.059  24.785  11.464  1.00 59.47           C  
ATOM   1608  C   LEU A 210      25.455  24.664  10.900  1.00 66.16           C  
ATOM   1609  O   LEU A 210      25.684  25.020   9.746  1.00 66.55           O  
ATOM   1610  CB  LEU A 210      23.974  25.991  12.423  1.00 58.28           C  
ATOM   1611  CG  LEU A 210      22.590  26.414  12.922  1.00 62.40           C  
ATOM   1612  CD1 LEU A 210      22.711  27.385  14.078  1.00 61.74           C  
ATOM   1613  CD2 LEU A 210      21.730  26.993  11.794  1.00 64.08           C  
ATOM   1614  N   LEU A 211      26.374  24.096  11.698  1.00 64.45           N  
ATOM   1615  CA  LEU A 211      27.773  23.900  11.333  1.00 65.64           C  
ATOM   1616  C   LEU A 211      27.884  22.824  10.234  1.00 72.07           C  
ATOM   1617  O   LEU A 211      28.807  22.892   9.423  1.00 72.03           O  
ATOM   1618  CB  LEU A 211      28.583  23.515  12.589  1.00 65.48           C  
ATOM   1619  CG  LEU A 211      30.109  23.659  12.541  1.00 70.53           C  
ATOM   1620  CD1 LEU A 211      30.523  25.119  12.344  1.00 70.43           C  
ATOM   1621  CD2 LEU A 211      30.731  23.162  13.840  1.00 72.55           C  
ATOM   1622  N   LEU A 212      26.913  21.867  10.178  1.00 70.56           N  
ATOM   1623  CA  LEU A 212      26.844  20.838   9.124  1.00 72.24           C  
ATOM   1624  C   LEU A 212      26.431  21.460   7.803  1.00 77.67           C  
ATOM   1625  O   LEU A 212      27.078  21.220   6.786  1.00 77.73           O  
ATOM   1626  CB  LEU A 212      25.872  19.693   9.482  1.00 72.85           C  
ATOM   1627  CG  LEU A 212      26.303  18.719  10.570  1.00 77.47           C  
ATOM   1628  CD1 LEU A 212      25.141  17.857  11.012  1.00 78.10           C  
ATOM   1629  CD2 LEU A 212      27.484  17.854  10.118  1.00 80.68           C  
ATOM   1630  N   ASP A 213      25.375  22.292   7.836  1.00 75.14           N  
ATOM   1631  CA  ASP A 213      24.821  22.996   6.686  1.00 76.16           C  
ATOM   1632  C   ASP A 213      25.875  23.887   6.008  1.00 80.62           C  
ATOM   1633  O   ASP A 213      25.887  23.973   4.778  1.00 81.50           O  
ATOM   1634  CB  ASP A 213      23.624  23.849   7.127  1.00 77.96           C  
ATOM   1635  CG  ASP A 213      22.817  24.464   5.995  1.00 94.11           C  
ATOM   1636  OD1 ASP A 213      22.981  24.021   4.831  1.00 96.20           O  
ATOM   1637  OD2 ASP A 213      21.955  25.312   6.283  1.00101.71           O1-
ATOM   1638  N   VAL A 214      26.763  24.535   6.808  1.00 75.98           N  
ATOM   1639  CA  VAL A 214      27.839  25.400   6.304  1.00 75.66           C  
ATOM   1640  C   VAL A 214      28.720  24.585   5.328  1.00 81.34           C  
ATOM   1641  O   VAL A 214      29.048  25.067   4.242  1.00 81.35           O  
ATOM   1642  CB  VAL A 214      28.673  26.026   7.458  1.00 78.46           C  
ATOM   1643  CG1 VAL A 214      29.887  26.781   6.926  1.00 78.35           C  
ATOM   1644  CG2 VAL A 214      27.817  26.944   8.327  1.00 77.31           C  
ATOM   1645  N   GLY A 215      29.012  23.338   5.700  1.00 79.35           N  
ATOM   1646  CA  GLY A 215      29.800  22.420   4.885  1.00 80.76           C  
ATOM   1647  C   GLY A 215      29.000  21.473   4.004  1.00 86.66           C  
ATOM   1648  O   GLY A 215      29.586  20.571   3.404  1.00 87.06           O  
ATOM   1649  N   CYS A 216      27.658  21.659   3.918  1.00 84.29           N  
ATOM   1650  CA  CYS A 216      26.767  20.825   3.093  1.00 86.00           C  
ATOM   1651  C   CYS A 216      26.450  21.513   1.772  1.00 89.24           C  
ATOM   1652  O   CYS A 216      26.395  22.742   1.714  1.00 88.55           O  
ATOM   1653  CB  CYS A 216      25.477  20.491   3.835  1.00 87.02           C  
ATOM   1654  SG  CYS A 216      25.647  19.196   5.092  1.00 91.52           S  
ATOM   1655  N   LYS A 217      26.188  20.703   0.718  1.00 85.71           N  
ATOM   1656  CA  LYS A 217      25.778  21.192  -0.603  1.00 85.65           C  
ATOM   1657  C   LYS A 217      24.246  21.071  -0.692  1.00 89.16           C  
ATOM   1658  O   LYS A 217      23.668  20.244   0.015  1.00 88.78           O  
ATOM   1659  CB  LYS A 217      26.506  20.429  -1.732  1.00 88.98           C  
ATOM   1660  CG  LYS A 217      26.367  21.078  -3.109  1.00 98.36           C  
ATOM   1661  CD  LYS A 217      27.192  20.378  -4.174  1.00108.01           C  
ATOM   1662  CE  LYS A 217      27.061  21.068  -5.512  1.00120.07           C  
ATOM   1663  NZ  LYS A 217      27.848  20.387  -6.578  1.00130.48           N1+
ATOM   1664  N   VAL A 218      23.588  21.944  -1.485  1.00 85.51           N  
ATOM   1665  CA  VAL A 218      22.125  21.999  -1.608  1.00 85.50           C  
ATOM   1666  C   VAL A 218      21.550  20.617  -1.975  1.00 91.83           C  
ATOM   1667  O   VAL A 218      22.094  19.930  -2.841  1.00 92.92           O  
ATOM   1668  CB  VAL A 218      21.690  23.047  -2.648  1.00 89.29           C  
ATOM   1669  N   LYS A 219      20.475  20.206  -1.258  1.00 88.60           N  
ATOM   1670  CA  LYS A 219      19.717  18.951  -1.409  1.00 89.72           C  
ATOM   1671  C   LYS A 219      20.628  17.686  -1.223  1.00 95.33           C  
ATOM   1672  O   LYS A 219      20.240  16.594  -1.643  1.00 96.42           O  
ATOM   1673  CB  LYS A 219      19.012  18.891  -2.781  1.00 93.06           C  
ATOM   1674  N   THR A 220      21.789  17.829  -0.539  1.00 91.55           N  
ATOM   1675  CA  THR A 220      22.703  16.707  -0.276  1.00 92.19           C  
ATOM   1676  C   THR A 220      22.397  16.145   1.113  1.00 95.68           C  
ATOM   1677  O   THR A 220      21.987  14.991   1.234  1.00 96.06           O  
ATOM   1678  CB  THR A 220      24.176  17.151  -0.410  1.00100.98           C  
ATOM   1679  CG2 THR A 220      25.168  16.000  -0.227  1.00100.52           C  
ATOM   1680  OG1 THR A 220      24.371  17.785  -1.675  1.00101.39           O  
ATOM   1681  N   CYS A 221      22.603  16.969   2.153  1.00 91.27           N  
ATOM   1682  CA  CYS A 221      22.338  16.610   3.545  1.00 90.64           C  
ATOM   1683  C   CYS A 221      20.827  16.690   3.783  1.00 93.88           C  
ATOM   1684  O   CYS A 221      20.221  17.726   3.494  1.00 93.32           O  
ATOM   1685  CB  CYS A 221      23.129  17.518   4.487  1.00 89.63           C  
ATOM   1686  SG  CYS A 221      24.920  17.523   4.180  1.00 93.54           S  
ATOM   1687  N   ASP A 222      20.205  15.573   4.218  1.00 89.88           N  
ATOM   1688  CA  ASP A 222      18.750  15.476   4.335  1.00 89.48           C  
ATOM   1689  C   ASP A 222      18.246  15.836   5.747  1.00 90.70           C  
ATOM   1690  O   ASP A 222      17.067  16.159   5.895  1.00 90.14           O  
ATOM   1691  CB  ASP A 222      18.294  14.052   3.982  1.00 93.05           C  
ATOM   1692  CG  ASP A 222      16.800  13.913   3.780  1.00104.62           C  
ATOM   1693  OD1 ASP A 222      16.091  13.644   4.773  1.00105.13           O  
ATOM   1694  OD2 ASP A 222      16.339  14.068   2.625  1.00111.33           O1-
ATOM   1695  N   ILE A 223      19.123  15.817   6.762  1.00 85.67           N  
ATOM   1696  CA  ILE A 223      18.749  16.133   8.153  1.00 84.13           C  
ATOM   1697  C   ILE A 223      18.343  17.633   8.247  1.00 85.86           C  
ATOM   1698  O   ILE A 223      17.506  17.990   9.080  1.00 84.96           O  
ATOM   1699  CB  ILE A 223      19.900  15.778   9.160  1.00 86.65           C  
ATOM   1700  CG1 ILE A 223      20.355  14.278   9.064  1.00 88.58           C  
ATOM   1701  CG2 ILE A 223      19.503  16.101  10.607  1.00 86.00           C  
ATOM   1702  CD1 ILE A 223      21.177  13.797   7.773  1.00 97.48           C  
ATOM   1703  N   LEU A 224      18.898  18.478   7.341  1.00 81.24           N  
ATOM   1704  CA  LEU A 224      18.658  19.924   7.245  1.00 79.37           C  
ATOM   1705  C   LEU A 224      17.206  20.251   6.879  1.00 83.04           C  
ATOM   1706  O   LEU A 224      16.695  21.290   7.297  1.00 81.78           O  
ATOM   1707  CB  LEU A 224      19.587  20.555   6.183  1.00 79.12           C  
ATOM   1708  CG  LEU A 224      21.105  20.346   6.323  1.00 83.09           C  
ATOM   1709  CD1 LEU A 224      21.835  20.907   5.134  1.00 83.40           C  
ATOM   1710  CD2 LEU A 224      21.648  20.955   7.589  1.00 83.67           C  
ATOM   1711  N   PHE A 225      16.549  19.375   6.095  1.00 80.72           N  
ATOM   1712  CA  PHE A 225      15.178  19.583   5.629  1.00 81.31           C  
ATOM   1713  C   PHE A 225      14.161  19.304   6.745  1.00 85.60           C  
ATOM   1714  O   PHE A 225      12.960  19.506   6.541  1.00 85.53           O  
ATOM   1715  CB  PHE A 225      14.875  18.712   4.407  1.00 84.90           C  
ATOM   1716  CG  PHE A 225      15.691  19.142   3.214  1.00 87.10           C  
ATOM   1717  CD1 PHE A 225      15.259  20.178   2.395  1.00 90.36           C  
ATOM   1718  CD2 PHE A 225      16.914  18.545   2.934  1.00 90.04           C  
ATOM   1719  CE1 PHE A 225      16.032  20.604   1.316  1.00 91.69           C  
ATOM   1720  CE2 PHE A 225      17.687  18.971   1.851  1.00 93.22           C  
ATOM   1721  CZ  PHE A 225      17.241  19.998   1.052  1.00 91.25           C  
ATOM   1722  N   ARG A 226      14.635  18.898   7.929  1.00 82.24           N  
ATOM   1723  CA  ARG A 226      13.777  18.761   9.092  1.00 82.06           C  
ATOM   1724  C   ARG A 226      14.628  19.126  10.331  1.00 84.09           C  
ATOM   1725  O   ARG A 226      15.061  18.274  11.121  1.00 83.60           O  
ATOM   1726  CB  ARG A 226      13.100  17.383   9.191  1.00 84.60           C  
ATOM   1727  CG  ARG A 226      12.006  17.354  10.268  1.00 97.15           C  
ATOM   1728  CD  ARG A 226      10.910  18.407  10.065  1.00105.66           C  
ATOM   1729  NE  ARG A 226      10.032  18.524  11.235  1.00111.90           N  
ATOM   1730  CZ  ARG A 226       9.022  19.384  11.331  1.00123.20           C  
ATOM   1731  NH1 ARG A 226       8.743  20.208  10.327  1.00110.04           N1+
ATOM   1732  NH2 ARG A 226       8.284  19.428  12.432  1.00107.00           N  
ATOM   1733  N   ALA A 227      14.891  20.430  10.431  1.00 78.86           N  
ATOM   1734  CA  ALA A 227      15.672  21.074  11.468  1.00 77.25           C  
ATOM   1735  C   ALA A 227      14.776  21.642  12.555  1.00 80.45           C  
ATOM   1736  O   ALA A 227      15.275  22.090  13.590  1.00 78.99           O  
ATOM   1737  CB  ALA A 227      16.502  22.183  10.848  1.00 77.30           C  
ATOM   1738  N   GLU A 228      13.447  21.624  12.322  1.00 77.68           N  
ATOM   1739  CA  GLU A 228      12.441  22.164  13.242  1.00 77.07           C  
ATOM   1740  C   GLU A 228      12.541  21.497  14.621  1.00 79.95           C  
ATOM   1741  O   GLU A 228      12.328  22.185  15.618  1.00 78.78           O  
ATOM   1742  CB  GLU A 228      11.019  22.002  12.679  1.00 79.41           C  
ATOM   1743  CG  GLU A 228      10.749  22.776  11.387  1.00 90.38           C  
ATOM   1744  CD  GLU A 228      10.775  24.299  11.418  1.00106.62           C  
ATOM   1745  OE1 GLU A 228      10.771  24.888  12.522  1.00 96.44           O  
ATOM   1746  OE2 GLU A 228      10.722  24.902  10.321  1.00 99.10           O1-
ATOM   1747  N   TYR A 229      12.921  20.193  14.688  1.00 76.50           N  
ATOM   1748  CA  TYR A 229      13.124  19.492  15.966  1.00 75.91           C  
ATOM   1749  C   TYR A 229      14.204  20.189  16.806  1.00 78.09           C  
ATOM   1750  O   TYR A 229      14.043  20.335  18.020  1.00 77.60           O  
ATOM   1751  CB  TYR A 229      13.505  18.013  15.754  1.00 77.95           C  
ATOM   1752  CG  TYR A 229      12.401  17.150  15.189  1.00 80.82           C  
ATOM   1753  CD1 TYR A 229      11.441  16.578  16.020  1.00 83.25           C  
ATOM   1754  CD2 TYR A 229      12.374  16.816  13.841  1.00 82.48           C  
ATOM   1755  CE1 TYR A 229      10.433  15.759  15.509  1.00 85.57           C  
ATOM   1756  CE2 TYR A 229      11.381  15.986  13.319  1.00 84.76           C  
ATOM   1757  CZ  TYR A 229      10.408  15.465  14.154  1.00 92.53           C  
ATOM   1758  OH  TYR A 229       9.426  14.649  13.636  1.00 93.82           O  
ATOM   1759  N   PHE A 230      15.286  20.639  16.147  1.00 73.29           N  
ATOM   1760  CA  PHE A 230      16.407  21.333  16.774  1.00 71.89           C  
ATOM   1761  C   PHE A 230      16.010  22.754  17.171  1.00 74.46           C  
ATOM   1762  O   PHE A 230      16.274  23.173  18.301  1.00 73.50           O  
ATOM   1763  CB  PHE A 230      17.612  21.367  15.819  1.00 73.68           C  
ATOM   1764  CG  PHE A 230      18.082  20.017  15.334  1.00 76.28           C  
ATOM   1765  CD1 PHE A 230      19.120  19.356  15.972  1.00 79.31           C  
ATOM   1766  CD2 PHE A 230      17.494  19.413  14.228  1.00 79.82           C  
ATOM   1767  CE1 PHE A 230      19.565  18.114  15.514  1.00 81.28           C  
ATOM   1768  CE2 PHE A 230      17.936  18.169  13.773  1.00 83.66           C  
ATOM   1769  CZ  PHE A 230      18.968  17.527  14.420  1.00 81.56           C  
ATOM   1770  N   LEU A 231      15.361  23.484  16.233  1.00 70.40           N  
ATOM   1771  CA  LEU A 231      14.912  24.872  16.375  1.00 69.20           C  
ATOM   1772  C   LEU A 231      13.988  25.069  17.584  1.00 72.15           C  
ATOM   1773  O   LEU A 231      14.188  26.030  18.322  1.00 71.57           O  
ATOM   1774  CB  LEU A 231      14.172  25.322  15.100  1.00 69.72           C  
ATOM   1775  CG  LEU A 231      15.024  25.503  13.833  1.00 74.69           C  
ATOM   1776  CD1 LEU A 231      14.186  25.402  12.581  1.00 75.70           C  
ATOM   1777  CD2 LEU A 231      15.832  26.793  13.875  1.00 75.92           C  
ATOM   1778  N   VAL A 232      13.002  24.169  17.798  1.00 68.06           N  
ATOM   1779  CA  VAL A 232      12.037  24.299  18.902  1.00 66.96           C  
ATOM   1780  C   VAL A 232      12.723  23.940  20.247  1.00 67.51           C  
ATOM   1781  O   VAL A 232      12.331  24.497  21.272  1.00 66.03           O  
ATOM   1782  CB  VAL A 232      10.756  23.451  18.683  1.00 72.24           C  
ATOM   1783  CG1 VAL A 232       9.768  23.637  19.834  1.00 72.13           C  
ATOM   1784  CG2 VAL A 232      10.084  23.815  17.362  1.00 72.41           C  
ATOM   1785  N   LEU A 233      13.758  23.073  20.244  1.00 63.36           N  
ATOM   1786  CA  LEU A 233      14.488  22.757  21.483  1.00 62.81           C  
ATOM   1787  C   LEU A 233      15.157  24.032  22.032  1.00 65.49           C  
ATOM   1788  O   LEU A 233      15.122  24.274  23.241  1.00 64.10           O  
ATOM   1789  CB  LEU A 233      15.534  21.642  21.263  1.00 63.18           C  
ATOM   1790  CG  LEU A 233      16.325  21.175  22.512  1.00 67.39           C  
ATOM   1791  CD1 LEU A 233      15.418  20.488  23.536  1.00 67.68           C  
ATOM   1792  CD2 LEU A 233      17.435  20.230  22.130  1.00 70.58           C  
ATOM   1793  N   ALA A 234      15.717  24.865  21.119  1.00 61.95           N  
ATOM   1794  CA  ALA A 234      16.360  26.145  21.426  1.00 60.81           C  
ATOM   1795  C   ALA A 234      15.330  27.186  21.866  1.00 65.34           C  
ATOM   1796  O   ALA A 234      15.666  28.095  22.626  1.00 65.33           O  
ATOM   1797  CB  ALA A 234      17.122  26.652  20.213  1.00 61.18           C  
ATOM   1798  N   VAL A 235      14.081  27.051  21.395  1.00 62.18           N  
ATOM   1799  CA  VAL A 235      12.993  27.963  21.746  1.00 62.00           C  
ATOM   1800  C   VAL A 235      12.465  27.597  23.150  1.00 67.01           C  
ATOM   1801  O   VAL A 235      12.296  28.495  23.977  1.00 66.32           O  
ATOM   1802  CB  VAL A 235      11.867  27.952  20.673  1.00 66.13           C  
ATOM   1803  CG1 VAL A 235      10.620  28.691  21.152  1.00 65.86           C  
ATOM   1804  CG2 VAL A 235      12.366  28.543  19.361  1.00 65.59           C  
ATOM   1805  N   LEU A 236      12.252  26.289  23.432  1.00 64.90           N  
ATOM   1806  CA  LEU A 236      11.740  25.807  24.727  1.00 65.33           C  
ATOM   1807  C   LEU A 236      12.768  26.044  25.874  1.00 70.21           C  
ATOM   1808  O   LEU A 236      12.388  26.040  27.049  1.00 69.36           O  
ATOM   1809  CB  LEU A 236      11.376  24.317  24.643  1.00 66.09           C  
ATOM   1810  CG  LEU A 236      10.238  23.957  23.677  1.00 71.23           C  
ATOM   1811  CD1 LEU A 236      10.127  22.467  23.504  1.00 72.56           C  
ATOM   1812  CD2 LEU A 236       8.905  24.563  24.113  1.00 72.86           C  
ATOM   1813  N   ASN A 237      14.046  26.299  25.512  1.00 67.76           N  
ATOM   1814  CA  ASN A 237      15.153  26.647  26.414  1.00 67.29           C  
ATOM   1815  C   ASN A 237      14.865  27.934  27.177  1.00 71.44           C  
ATOM   1816  O   ASN A 237      15.332  28.109  28.303  1.00 71.05           O  
ATOM   1817  CB  ASN A 237      16.435  26.813  25.594  1.00 67.36           C  
ATOM   1818  CG  ASN A 237      17.614  27.364  26.348  1.00 87.29           C  
ATOM   1819  ND2 ASN A 237      18.280  28.320  25.732  1.00 76.02           N  
ATOM   1820  OD1 ASN A 237      17.952  26.931  27.459  1.00 82.93           O  
ATOM   1821  N   SER A 238      14.109  28.843  26.540  1.00 68.38           N  
ATOM   1822  CA  SER A 238      13.732  30.144  27.075  1.00 68.20           C  
ATOM   1823  C   SER A 238      12.770  30.005  28.285  1.00 72.75           C  
ATOM   1824  O   SER A 238      12.702  30.914  29.116  1.00 72.58           O  
ATOM   1825  CB  SER A 238      13.085  30.984  25.980  1.00 71.99           C  
ATOM   1826  OG  SER A 238      13.975  31.151  24.887  1.00 80.76           O  
ATOM   1827  N   GLY A 239      12.078  28.869  28.386  1.00 69.46           N  
ATOM   1828  CA  GLY A 239      11.150  28.597  29.483  1.00 69.58           C  
ATOM   1829  C   GLY A 239      11.673  27.670  30.571  1.00 72.93           C  
ATOM   1830  O   GLY A 239      10.971  27.428  31.556  1.00 72.83           O  
ATOM   1831  N   THR A 240      12.904  27.135  30.400  1.00 68.63           N  
ATOM   1832  CA  THR A 240      13.541  26.223  31.363  1.00 68.11           C  
ATOM   1833  C   THR A 240      14.184  27.006  32.510  1.00 70.57           C  
ATOM   1834  O   THR A 240      14.218  26.513  33.639  1.00 70.16           O  
ATOM   1835  CB  THR A 240      14.600  25.333  30.673  1.00 75.43           C  
ATOM   1836  CG2 THR A 240      14.011  24.433  29.593  1.00 74.33           C  
ATOM   1837  OG1 THR A 240      15.644  26.147  30.130  1.00 74.07           O  
ATOM   1838  N   ASN A 241      14.713  28.211  32.211  1.00 66.18           N  
ATOM   1839  CA  ASN A 241      15.393  29.087  33.167  1.00 65.27           C  
ATOM   1840  C   ASN A 241      14.429  29.532  34.306  1.00 68.42           C  
ATOM   1841  O   ASN A 241      14.787  29.298  35.452  1.00 67.77           O  
ATOM   1842  CB  ASN A 241      15.995  30.308  32.463  1.00 66.42           C  
ATOM   1843  CG  ASN A 241      17.024  29.957  31.403  1.00 97.09           C  
ATOM   1844  ND2 ASN A 241      17.195  30.839  30.431  1.00 89.68           N  
ATOM   1845  OD1 ASN A 241      17.699  28.918  31.459  1.00 93.43           O  
ATOM   1846  N   PRO A 242      13.197  30.085  34.073  1.00 65.05           N  
ATOM   1847  CA  PRO A 242      12.345  30.469  35.221  1.00 64.86           C  
ATOM   1848  C   PRO A 242      12.024  29.290  36.155  1.00 68.58           C  
ATOM   1849  O   PRO A 242      11.971  29.482  37.372  1.00 68.63           O  
ATOM   1850  CB  PRO A 242      11.069  30.983  34.556  1.00 66.82           C  
ATOM   1851  CG  PRO A 242      11.504  31.441  33.218  1.00 71.07           C  
ATOM   1852  CD  PRO A 242      12.552  30.459  32.796  1.00 66.70           C  
ATOM   1853  N   ILE A 243      11.833  28.075  35.591  1.00 64.42           N  
ATOM   1854  CA  ILE A 243      11.534  26.848  36.342  1.00 64.36           C  
ATOM   1855  C   ILE A 243      12.781  26.409  37.138  1.00 67.91           C  
ATOM   1856  O   ILE A 243      12.643  25.999  38.288  1.00 68.41           O  
ATOM   1857  CB  ILE A 243      11.038  25.708  35.389  1.00 67.51           C  
ATOM   1858  CG1 ILE A 243       9.743  26.123  34.645  1.00 67.98           C  
ATOM   1859  CG2 ILE A 243      10.829  24.389  36.148  1.00 68.53           C  
ATOM   1860  CD1 ILE A 243       9.224  25.123  33.596  1.00 74.35           C  
ATOM   1861  N   ILE A 244      13.990  26.549  36.549  1.00 63.15           N  
ATOM   1862  CA  ILE A 244      15.245  26.102  37.162  1.00 62.46           C  
ATOM   1863  C   ILE A 244      15.553  26.929  38.436  1.00 64.64           C  
ATOM   1864  O   ILE A 244      16.257  26.424  39.314  1.00 63.88           O  
ATOM   1865  CB  ILE A 244      16.413  26.194  36.143  1.00 65.30           C  
ATOM   1866  CG1 ILE A 244      17.464  25.096  36.356  1.00 65.85           C  
ATOM   1867  CG2 ILE A 244      17.024  27.595  36.049  1.00 65.78           C  
ATOM   1868  CD1 ILE A 244      18.467  25.040  35.253  1.00 71.52           C  
ATOM   1869  N   TYR A 245      15.002  28.168  38.550  1.00 60.61           N  
ATOM   1870  CA  TYR A 245      15.247  29.011  39.716  1.00 60.40           C  
ATOM   1871  C   TYR A 245      14.467  28.495  40.929  1.00 66.59           C  
ATOM   1872  O   TYR A 245      15.091  28.142  41.933  1.00 66.39           O  
ATOM   1873  CB  TYR A 245      14.902  30.490  39.459  1.00 60.72           C  
ATOM   1874  CG  TYR A 245      15.644  31.122  38.299  1.00 61.58           C  
ATOM   1875  CD1 TYR A 245      17.037  31.102  38.243  1.00 63.08           C  
ATOM   1876  CD2 TYR A 245      14.974  31.908  37.366  1.00 62.18           C  
ATOM   1877  CE1 TYR A 245      17.730  31.711  37.195  1.00 63.16           C  
ATOM   1878  CE2 TYR A 245      15.654  32.539  36.325  1.00 62.58           C  
ATOM   1879  CZ  TYR A 245      17.035  32.440  36.244  1.00 69.92           C  
ATOM   1880  OH  TYR A 245      17.706  33.058  35.212  1.00 71.22           O  
ATOM   1881  N   THR A 246      13.116  28.395  40.812  1.00 64.52           N  
ATOM   1882  CA  THR A 246      12.196  27.958  41.879  1.00 65.54           C  
ATOM   1883  C   THR A 246      12.486  26.515  42.380  1.00 72.13           C  
ATOM   1884  O   THR A 246      12.017  26.153  43.468  1.00 72.95           O  
ATOM   1885  CB  THR A 246      10.731  28.023  41.409  1.00 70.58           C  
ATOM   1886  CG2 THR A 246      10.263  29.441  41.118  1.00 68.05           C  
ATOM   1887  OG1 THR A 246      10.566  27.205  40.251  1.00 70.22           O  
ATOM   1888  N   LEU A 247      13.256  25.707  41.617  1.00 69.06           N  
ATOM   1889  CA  LEU A 247      13.543  24.335  42.025  1.00 69.56           C  
ATOM   1890  C   LEU A 247      14.892  24.227  42.779  1.00 74.91           C  
ATOM   1891  O   LEU A 247      14.901  23.825  43.946  1.00 75.11           O  
ATOM   1892  CB  LEU A 247      13.555  23.376  40.816  1.00 69.34           C  
ATOM   1893  CG  LEU A 247      12.280  23.262  39.969  1.00 74.11           C  
ATOM   1894  CD1 LEU A 247      12.476  22.261  38.861  1.00 74.28           C  
ATOM   1895  CD2 LEU A 247      11.072  22.860  40.803  1.00 77.44           C  
ATOM   1896  N   THR A 248      16.016  24.566  42.118  1.00 71.64           N  
ATOM   1897  CA  THR A 248      17.358  24.405  42.688  1.00 71.57           C  
ATOM   1898  C   THR A 248      17.694  25.496  43.732  1.00 77.12           C  
ATOM   1899  O   THR A 248      18.294  25.164  44.759  1.00 77.35           O  
ATOM   1900  CB  THR A 248      18.417  24.418  41.590  1.00 76.74           C  
ATOM   1901  CG2 THR A 248      18.279  23.237  40.638  1.00 75.31           C  
ATOM   1902  OG1 THR A 248      18.318  25.642  40.865  1.00 75.21           O  
ATOM   1903  N   ASN A 249      17.346  26.780  43.471  1.00 73.60           N  
ATOM   1904  CA  ASN A 249      17.650  27.862  44.416  1.00 73.23           C  
ATOM   1905  C   ASN A 249      16.353  28.315  45.117  1.00 78.39           C  
ATOM   1906  O   ASN A 249      15.620  29.159  44.597  1.00 77.85           O  
ATOM   1907  CB  ASN A 249      18.344  29.026  43.700  1.00 70.88           C  
ATOM   1908  CG  ASN A 249      18.839  30.102  44.623  1.00 81.36           C  
ATOM   1909  ND2 ASN A 249      20.090  29.999  45.038  1.00 70.24           N  
ATOM   1910  OD1 ASN A 249      18.119  31.038  44.958  1.00 73.12           O  
ATOM   1911  N   LYS A 250      16.081  27.744  46.308  1.00 76.29           N  
ATOM   1912  CA  LYS A 250      14.861  28.010  47.080  1.00 77.18           C  
ATOM   1913  C   LYS A 250      14.883  29.426  47.712  1.00 80.46           C  
ATOM   1914  O   LYS A 250      13.838  29.894  48.184  1.00 80.59           O  
ATOM   1915  CB  LYS A 250      14.648  26.942  48.176  1.00 81.01           C  
ATOM   1916  CG  LYS A 250      14.268  25.546  47.621  1.00 97.49           C  
ATOM   1917  CD  LYS A 250      12.888  25.532  46.896  1.00105.79           C  
ATOM   1918  CE  LYS A 250      12.522  24.214  46.242  1.00112.62           C  
ATOM   1919  NZ  LYS A 250      12.396  23.096  47.212  1.00120.91           N1+
ATOM   1920  N   GLU A 251      16.043  30.120  47.660  1.00 75.77           N  
ATOM   1921  CA  GLU A 251      16.195  31.511  48.109  1.00 75.11           C  
ATOM   1922  C   GLU A 251      15.298  32.406  47.235  1.00 76.59           C  
ATOM   1923  O   GLU A 251      14.591  33.275  47.746  1.00 76.24           O  
ATOM   1924  CB  GLU A 251      17.682  31.921  48.036  1.00 76.03           C  
ATOM   1925  CG  GLU A 251      17.997  33.338  48.493  1.00 87.85           C  
ATOM   1926  CD  GLU A 251      19.435  33.793  48.287  1.00106.92           C  
ATOM   1927  OE1 GLU A 251      20.180  33.123  47.532  1.00 97.82           O  
ATOM   1928  OE2 GLU A 251      19.797  34.859  48.832  1.00100.39           O1-
ATOM   1929  N   MET A 252      15.295  32.123  45.916  1.00 71.33           N  
ATOM   1930  CA  MET A 252      14.471  32.774  44.899  1.00 70.33           C  
ATOM   1931  C   MET A 252      13.023  32.304  44.985  1.00 75.31           C  
ATOM   1932  O   MET A 252      12.109  33.126  44.886  1.00 75.00           O  
ATOM   1933  CB  MET A 252      15.028  32.490  43.492  1.00 71.52           C  
ATOM   1934  CG  MET A 252      16.340  33.164  43.195  1.00 74.06           C  
ATOM   1935  SD  MET A 252      17.036  32.565  41.641  1.00 77.02           S  
ATOM   1936  CE  MET A 252      18.395  33.643  41.461  1.00 72.98           C  
ATOM   1937  N   ARG A 253      12.816  30.973  45.159  1.00 72.61           N  
ATOM   1938  CA  ARG A 253      11.501  30.322  45.214  1.00 73.28           C  
ATOM   1939  C   ARG A 253      10.608  30.898  46.310  1.00 79.34           C  
ATOM   1940  O   ARG A 253       9.398  31.004  46.096  1.00 79.42           O  
ATOM   1941  CB  ARG A 253      11.653  28.817  45.449  1.00 72.94           C  
ATOM   1942  N   ARG A 254      11.193  31.276  47.474  1.00 76.86           N  
ATOM   1943  CA  ARG A 254      10.425  31.806  48.603  1.00 77.63           C  
ATOM   1944  C   ARG A 254       9.975  33.263  48.301  1.00 80.82           C  
ATOM   1945  O   ARG A 254       8.974  33.712  48.862  1.00 80.97           O  
ATOM   1946  CB  ARG A 254      11.237  31.724  49.911  1.00 79.31           C  
ATOM   1947  CG  ARG A 254      10.370  31.859  51.169  1.00 96.09           C  
ATOM   1948  CD  ARG A 254      11.124  31.552  52.454  1.00112.66           C  
ATOM   1949  NE  ARG A 254      10.246  31.633  53.629  1.00126.09           N  
ATOM   1950  CZ  ARG A 254      10.631  31.377  54.877  1.00143.04           C  
ATOM   1951  NH1 ARG A 254      11.880  31.006  55.131  1.00132.26           N1+
ATOM   1952  NH2 ARG A 254       9.767  31.479  55.879  1.00129.65           N  
ATOM   1953  N   ALA A 255      10.667  33.961  47.370  1.00 76.25           N  
ATOM   1954  CA  ALA A 255      10.314  35.325  46.964  1.00 75.86           C  
ATOM   1955  C   ALA A 255       9.222  35.317  45.893  1.00 80.55           C  
ATOM   1956  O   ALA A 255       8.448  36.272  45.806  1.00 80.47           O  
ATOM   1957  CB  ALA A 255      11.538  36.056  46.449  1.00 75.74           C  
ATOM   1958  N   PHE A 256       9.166  34.250  45.074  1.00 77.46           N  
ATOM   1959  CA  PHE A 256       8.157  34.095  44.029  1.00 77.58           C  
ATOM   1960  C   PHE A 256       6.809  33.747  44.643  1.00 82.75           C  
ATOM   1961  O   PHE A 256       5.810  34.392  44.317  1.00 81.95           O  
ATOM   1962  CB  PHE A 256       8.576  33.021  43.009  1.00 79.28           C  
ATOM   1963  CG  PHE A 256       7.452  32.526  42.126  1.00 81.61           C  
ATOM   1964  CD1 PHE A 256       6.958  33.313  41.091  1.00 84.71           C  
ATOM   1965  CD2 PHE A 256       6.913  31.255  42.305  1.00 84.86           C  
ATOM   1966  CE1 PHE A 256       5.907  32.859  40.289  1.00 86.10           C  
ATOM   1967  CE2 PHE A 256       5.869  30.797  41.495  1.00 88.05           C  
ATOM   1968  CZ  PHE A 256       5.374  31.600  40.491  1.00 85.79           C  
ATOM   1969  N   ILE A 257       6.784  32.730  45.540  1.00 81.07           N  
ATOM   1970  CA  ILE A 257       5.573  32.265  46.226  1.00 82.38           C  
ATOM   1971  C   ILE A 257       5.027  33.424  47.117  1.00 88.08           C  
ATOM   1972  O   ILE A 257       3.826  33.459  47.405  1.00 88.76           O  
ATOM   1973  CB  ILE A 257       5.853  30.952  47.045  1.00 85.92           C  
ATOM   1974  CG1 ILE A 257       4.572  30.147  47.391  1.00 87.46           C  
ATOM   1975  CG2 ILE A 257       6.766  31.156  48.251  1.00 86.36           C  
ATOM   1976  CD1 ILE A 257       3.833  29.491  46.177  1.00 96.10           C  
ATOM   1977  N   ARG A 258       5.903  34.407  47.467  1.00 84.51           N  
ATOM   1978  CA  ARG A 258       5.557  35.591  48.263  1.00 84.74           C  
ATOM   1979  C   ARG A 258       4.681  36.576  47.453  1.00 88.37           C  
ATOM   1980  O   ARG A 258       4.200  37.563  48.017  1.00 88.77           O  
ATOM   1981  CB  ARG A 258       6.829  36.301  48.753  1.00 84.19           C  
ATOM   1982  N   ILE A 259       4.456  36.295  46.150  1.00 83.51           N  
ATOM   1983  CA  ILE A 259       3.632  37.133  45.280  1.00 96.19           C  
ATOM   1984  C   ILE A 259       2.271  36.447  45.066  1.00116.89           C  
ATOM   1985  O   ILE A 259       2.206  35.227  44.908  1.00 76.00           O  
ATOM   1986  CB  ILE A 259       4.353  37.419  43.932  1.00 98.03           C  
ATOM   1987  CG1 ILE A 259       5.854  37.830  44.106  1.00 97.48           C  
ATOM   1988  CG2 ILE A 259       3.563  38.403  43.058  1.00 98.79           C  
ATOM   1989  CD1 ILE A 259       6.172  39.139  44.909  1.00103.01           C  
TER    1990      ILE A 259 
HETATM 1991  P1  LG1 X   1      12.192  29.019   7.278  1.00 20.00           P  
HETATM 1992  C1  LG1 X   1      16.631  30.891  15.291  1.00 20.00           C  
HETATM 1993  N1  LG1 X   1      13.659  30.505  13.185  1.00 20.00           N  
HETATM 1994  O1  LG1 X   1      12.934  28.388  12.873  1.00 20.00           O  
HETATM 1995  C2  LG1 X   1      16.343  29.999  16.326  1.00 20.00           C  
HETATM 1996  N2  LG1 X   1      10.988  29.592  11.123  1.00 20.00           N  
HETATM 1997  O2  LG1 X   1      10.685  28.893   7.189  1.00 20.00           O  
HETATM 1998  C3  LG1 X   1      15.162  29.252  16.295  1.00 20.00           C  
HETATM 1999  O3  LG1 X   1      12.936  28.179   6.265  1.00 20.00           O  
HETATM 2000  C4  LG1 X   1      14.251  29.422  15.252  1.00 20.00           C  
HETATM 2001  O4  LG1 X   1      12.678  30.447   7.342  1.00 20.00           O  
HETATM 2002  C5  LG1 X   1      14.541  30.301  14.199  1.00 20.00           C  
HETATM 2003  C6  LG1 X   1      15.718  31.054  14.242  1.00 20.00           C  
HETATM 2004  C7  LG1 X   1      17.902  31.715  15.319  1.00 20.00           C  
HETATM 2005  C8  LG1 X   1      19.123  30.836  15.569  1.00 20.00           C  
HETATM 2006  C9  LG1 X   1      20.363  31.685  15.835  1.00 20.00           C  
HETATM 2007  C10 LG1 X   1      21.635  30.901  15.535  1.00 20.00           C  
HETATM 2008  C11 LG1 X   1      22.850  31.820  15.493  1.00 20.00           C  
HETATM 2009  C12 LG1 X   1      24.110  31.066  15.130  1.00 20.00           C  
HETATM 2010  C13 LG1 X   1      13.051  29.537  12.489  1.00 20.00           C  
HETATM 2011  C14 LG1 X   1      12.437  29.944  11.180  1.00 20.00           C  
HETATM 2012  C15 LG1 X   1      13.432  29.255   9.751  1.00 20.00           C  
HETATM 2013  C16 LG1 X   1      12.634  28.282   8.878  1.00 20.00           C  
HETATM 2014  H1  LG1 X   1      13.446  31.461  12.938  1.00 20.00           H  
HETATM 2015  H2  LG1 X   1      17.033  29.886  17.150  1.00 20.00           H  
HETATM 2016  H3  LG1 X   1      10.514  29.989  11.922  1.00 20.00           H  
HETATM 2017  H4  LG1 X   1      10.886  28.586  11.137  1.00 20.00           H  
HETATM 2018  H5  LG1 X   1      10.585  29.960  10.273  1.00 20.00           H  
HETATM 2019  H6  LG1 X   1      14.954  28.540  17.082  1.00 20.00           H  
HETATM 2020  H7  LG1 X   1      13.320  28.876  15.256  1.00 20.00           H  
HETATM 2021  H8  LG1 X   1      15.926  31.767  13.459  1.00 20.00           H  
HETATM 2022  H9  LG1 X   1      17.828  32.456  16.114  1.00 20.00           H  
HETATM 2023  H10 LG1 X   1      18.019  32.221  14.361  1.00 20.00           H  
HETATM 2024  H11 LG1 X   1      19.299  30.212  14.693  1.00 20.00           H  
HETATM 2025  H12 LG1 X   1      18.934  30.201  16.435  1.00 20.00           H  
HETATM 2026  H13 LG1 X   1      20.371  31.989  16.882  1.00 20.00           H  
HETATM 2027  H14 LG1 X   1      20.332  32.570  15.200  1.00 20.00           H  
HETATM 2028  H15 LG1 X   1      21.530  30.408  14.569  1.00 20.00           H  
HETATM 2029  H16 LG1 X   1      21.783  30.152  16.312  1.00 20.00           H  
HETATM 2030  H17 LG1 X   1      22.982  32.277  16.475  1.00 20.00           H  
HETATM 2031  H18 LG1 X   1      22.678  32.599  14.750  1.00 20.00           H  
HETATM 2032  H19 LG1 X   1      24.290  30.284  15.867  1.00 20.00           H  
HETATM 2033  H20 LG1 X   1      24.955  31.754  15.117  1.00 20.00           H  
HETATM 2034  H21 LG1 X   1      23.992  30.615  14.144  1.00 20.00           H  
HETATM 2035  H22 LG1 X   1      12.490  31.030  11.101  1.00 20.00           H  
HETATM 2036  H23 LG1 X   1      14.303  28.730  10.144  1.00 20.00           H  
HETATM 2037  H24 LG1 X   1      13.761  30.086   9.127  1.00 20.00           H  
HETATM 2038  H25 LG1 X   1      13.237  27.390   8.702  1.00 20.00           H  
HETATM 2039  H26 LG1 X   1      11.721  28.004   9.404  1.00 20.00           H  
CONECT 1991 1997
CONECT 1991 1999
CONECT 1991 1999
CONECT 1991 2001
CONECT 1991 2001
CONECT 1991 2013
CONECT 1992 1995
CONECT 1992 1995
CONECT 1992 1995
CONECT 1992 1995
CONECT 1992 2003
CONECT 1992 2003
CONECT 1992 2003
CONECT 1992 2003
CONECT 1992 2004
CONECT 1993 2002 2010 2014
CONECT 1994 2010
CONECT 1994 2010
CONECT 1995 1992
CONECT 1995 1992
CONECT 1995 1992
CONECT 1995 1992
CONECT 1995 1998
CONECT 1995 1998
CONECT 1995 1998
CONECT 1995 1998
CONECT 1995 2015
CONECT 1996 2011 2016 2017 2018
CONECT 1997 1991
CONECT 1998 1995
CONECT 1998 1995
CONECT 1998 1995
CONECT 1998 1995
CONECT 1998 2000
CONECT 1998 2000
CONECT 1998 2000
CONECT 1998 2000
CONECT 1998 2019
CONECT 1999 1991
CONECT 1999 1991
CONECT 2000 1998
CONECT 2000 1998
CONECT 2000 1998
CONECT 2000 1998
CONECT 2000 2002
CONECT 2000 2002
CONECT 2000 2002
CONECT 2000 2002
CONECT 2000 2020
CONECT 2001 1991
CONECT 2001 1991
CONECT 2002 1993
CONECT 2002 2000
CONECT 2002 2000
CONECT 2002 2000
CONECT 2002 2000
CONECT 2002 2003
CONECT 2002 2003
CONECT 2002 2003
CONECT 2002 2003
CONECT 2003 1992
CONECT 2003 1992
CONECT 2003 1992
CONECT 2003 1992
CONECT 2003 2002
CONECT 2003 2002
CONECT 2003 2002
CONECT 2003 2002
CONECT 2003 2021
CONECT 2004 1992 2005 2022 2023
CONECT 2005 2004 2006 2024 2025
CONECT 2006 2005 2007 2026 2027
CONECT 2007 2006 2008 2028 2029
CONECT 2008 2007 2009 2030 2031
CONECT 2009 2008 2032 2033 2034
CONECT 2010 1993
CONECT 2010 1994
CONECT 2010 1994
CONECT 2010 2011
CONECT 2011 1996 2010 2012 2035
CONECT 2012 2011 2013 2036 2037
CONECT 2013 1991 2012 2038 2039
CONECT 2014 1993
CONECT 2015 1995
CONECT 2016 1996
CONECT 2017 1996
CONECT 2018 1996
CONECT 2019 1998
CONECT 2020 2000
CONECT 2021 2003
CONECT 2022 2004
CONECT 2023 2004
CONECT 2024 2005
CONECT 2025 2005
CONECT 2026 2006
CONECT 2027 2006
CONECT 2028 2007
CONECT 2029 2007
CONECT 2030 2008
CONECT 2031 2008
CONECT 2032 2009
CONECT 2033 2009
CONECT 2034 2009
CONECT 2035 2011
CONECT 2036 2012
CONECT 2037 2012
CONECT 2038 2013
CONECT 2039 2013
END
