# Supplementary material for: Assessment and Challenges of Ligand Docking into Comparative Models of G-Protein Coupled Receptors
Source: PLoS One. 2013 Jul 2;8(7):e67302. doi: 10.1371/journal.pone.0067302 (PMC3699586; doi:10.1371/journal.pone.0067302)
Supplement: File S2 — Files for protocol capture. The input files necessary to carry out the steps outlined in the protocol capture in File S1 as well as the output files relating to the results found in the manuscript are provided in this attachment. (ZIP) [file pone.0067302.s015.zip › FileS2_GPCR_model_dock/rosetta_inputs/4dajA_clean.pdb]

ATOM      1  N   ILE A   1      64.652  11.543  11.418  1.00119.79           N  
ATOM      2  CA  ILE A   1      63.449  12.270  11.807  1.00120.06           C  
ATOM      3  C   ILE A   1      62.538  12.533  10.607  1.00127.43           C  
ATOM      4  O   ILE A   1      61.315  12.483  10.727  1.00135.59           O  
ATOM      5  CB  ILE A   1      63.784  13.604  12.503  1.00108.40           C  
ATOM      6  N   TRP A   2      63.137  12.815   9.453  1.00122.80           N  
ATOM      7  CA  TRP A   2      62.370  13.071   8.235  1.00117.22           C  
ATOM      8  C   TRP A   2      61.625  11.818   7.770  1.00119.72           C  
ATOM      9  O   TRP A   2      60.414  11.850   7.539  1.00118.52           O  
ATOM     10  CB  TRP A   2      63.288  13.589   7.126  1.00106.94           C  
ATOM     11  N   GLN A   3      62.360  10.719   7.634  1.00120.41           N  
ATOM     12  CA  GLN A   3      61.769   9.440   7.261  1.00120.08           C  
ATOM     13  C   GLN A   3      60.747   9.001   8.303  1.00119.10           C  
ATOM     14  O   GLN A   3      59.705   8.431   7.969  1.00120.14           O  
ATOM     15  CB  GLN A   3      62.860   8.374   7.122  1.00130.65           C  
ATOM     16  CG  GLN A   3      62.333   6.961   6.911  1.00132.64           C  
ATOM     17  CD  GLN A   3      63.430   5.913   6.979  1.00118.77           C  
ATOM     18  NE2 GLN A   3      64.678   6.364   7.008  1.00115.94           N  
ATOM     19  OE1 GLN A   3      63.155   4.713   7.005  1.00108.61           O  
ATOM     20  N   VAL A   4      61.056   9.271   9.567  1.00114.94           N  
ATOM     21  CA  VAL A   4      60.151   8.954  10.661  1.00116.43           C  
ATOM     22  C   VAL A   4      58.796   9.629  10.463  1.00114.39           C  
ATOM     23  O   VAL A   4      57.752   8.981  10.532  1.00113.51           O  
ATOM     24  CB  VAL A   4      60.738   9.387  12.017  1.00122.42           C  
ATOM     25  N   VAL A   5      58.818  10.934  10.210  1.00109.39           N  
ATOM     26  CA  VAL A   5      57.593  11.685   9.970  1.00107.18           C  
ATOM     27  C   VAL A   5      56.878  11.175   8.725  1.00116.61           C  
ATOM     28  O   VAL A   5      55.655  11.035   8.717  1.00114.49           O  
ATOM     29  CB  VAL A   5      57.882  13.186   9.796  1.00105.58           C  
ATOM     30  N   PHE A   6      57.647  10.889   7.678  1.00124.10           N  
ATOM     31  CA  PHE A   6      57.081  10.390   6.426  1.00120.53           C  
ATOM     32  C   PHE A   6      56.305   9.090   6.632  1.00119.21           C  
ATOM     33  O   PHE A   6      55.255   8.887   6.028  1.00121.26           O  
ATOM     34  CB  PHE A   6      58.180  10.187   5.381  1.00122.95           C  
ATOM     35  N   ILE A   7      56.833   8.209   7.475  1.00118.91           N  
ATOM     36  CA  ILE A   7      56.166   6.943   7.776  1.00117.83           C  
ATOM     37  C   ILE A   7      55.045   7.098   8.807  1.00119.84           C  
ATOM     38  O   ILE A   7      54.114   6.293   8.851  1.00122.26           O  
ATOM     39  CB  ILE A   7      57.175   5.879   8.248  1.00114.88           C  
ATOM     40  CG1 ILE A   7      58.200   5.604   7.149  1.00115.32           C  
ATOM     41  CG2 ILE A   7      56.460   4.595   8.628  1.00109.46           C  
ATOM     42  CD1 ILE A   7      57.585   5.116   5.854  1.00104.23           C  
ATOM     43  N   ALA A   8      55.132   8.143   9.624  1.00116.91           N  
ATOM     44  CA  ALA A   8      54.172   8.372  10.703  1.00118.07           C  
ATOM     45  C   ALA A   8      52.705   8.354  10.255  1.00121.65           C  
ATOM     46  O   ALA A   8      51.845   7.822  10.956  1.00121.85           O  
ATOM     47  CB  ALA A   8      54.488   9.680  11.417  1.00114.70           C  
ATOM     48  N   PHE A   9      52.430   8.937   9.091  1.00120.81           N  
ATOM     49  CA  PHE A   9      51.061   9.096   8.596  1.00120.08           C  
ATOM     50  C   PHE A   9      50.345   7.773   8.328  1.00111.29           C  
ATOM     51  O   PHE A   9      49.110   7.720   8.262  1.00110.55           O  
ATOM     52  CB  PHE A   9      51.054   9.957   7.334  1.00132.67           C  
ATOM     53  N   LEU A  10      51.124   6.710   8.162  1.00104.35           N  
ATOM     54  CA  LEU A  10      50.572   5.378   7.962  1.00102.56           C  
ATOM     55  C   LEU A  10      49.490   5.112   9.007  1.00102.45           C  
ATOM     56  O   LEU A  10      48.394   4.621   8.698  1.00101.21           O  
ATOM     57  CB  LEU A  10      51.692   4.346   8.090  1.00 99.80           C  
ATOM     58  CG  LEU A  10      51.369   2.893   7.757  1.00100.87           C  
ATOM     59  CD1 LEU A  10      50.830   2.776   6.340  1.00111.21           C  
ATOM     60  CD2 LEU A  10      52.607   2.033   7.938  1.00 93.92           C  
ATOM     61  N   THR A  11      49.807   5.461  10.249  1.00102.06           N  
ATOM     62  CA  THR A  11      48.871   5.322  11.356  1.00102.11           C  
ATOM     63  C   THR A  11      47.565   6.047  11.061  1.00107.52           C  
ATOM     64  O   THR A  11      46.483   5.486  11.229  1.00108.09           O  
ATOM     65  CB  THR A  11      49.464   5.876  12.659  1.00 98.85           C  
ATOM     66  CG2 THR A  11      50.808   5.229  12.944  1.00101.84           C  
ATOM     67  OG1 THR A  11      49.635   7.294  12.546  1.00 99.14           O  
ATOM     68  N   GLY A  12      47.672   7.298  10.625  1.00111.50           N  
ATOM     69  CA  GLY A  12      46.508   8.074  10.242  1.00111.77           C  
ATOM     70  C   GLY A  12      45.659   7.332   9.227  1.00109.49           C  
ATOM     71  O   GLY A  12      44.440   7.227   9.382  1.00102.33           O  
ATOM     72  N   PHE A  13      46.307   6.820   8.183  1.00108.28           N  
ATOM     73  CA  PHE A  13      45.626   6.002   7.179  1.00104.36           C  
ATOM     74  C   PHE A  13      44.810   4.891   7.848  1.00100.81           C  
ATOM     75  O   PHE A  13      43.616   4.716   7.560  1.00 94.96           O  
ATOM     76  CB  PHE A  13      46.653   5.420   6.198  1.00105.67           C  
ATOM     77  CG  PHE A  13      46.123   4.310   5.327  1.00109.05           C  
ATOM     78  CD1 PHE A  13      45.546   4.589   4.098  1.00103.35           C  
ATOM     79  CD2 PHE A  13      46.230   2.986   5.725  1.00110.78           C  
ATOM     80  CE1 PHE A  13      45.067   3.568   3.291  1.00100.40           C  
ATOM     81  CE2 PHE A  13      45.755   1.961   4.923  1.00108.93           C  
ATOM     82  CZ  PHE A  13      45.173   2.254   3.705  1.00101.24           C  
ATOM     83  N   LEU A  14      45.452   4.154   8.753  1.00 99.37           N  
ATOM     84  CA  LEU A  14      44.771   3.067   9.462  1.00 95.63           C  
ATOM     85  C   LEU A  14      43.562   3.547  10.287  1.00 93.14           C  
ATOM     86  O   LEU A  14      42.515   2.887  10.320  1.00 90.76           O  
ATOM     87  CB  LEU A  14      45.758   2.306  10.351  1.00 90.84           C  
ATOM     88  N   ALA A  15      43.708   4.694  10.945  1.00 93.57           N  
ATOM     89  CA  ALA A  15      42.631   5.258  11.754  1.00 88.51           C  
ATOM     90  C   ALA A  15      41.443   5.650  10.885  1.00 85.42           C  
ATOM     91  O   ALA A  15      40.288   5.403  11.238  1.00 85.53           O  
ATOM     92  CB  ALA A  15      43.134   6.460  12.545  1.00 88.45           C  
ATOM     93  N   LEU A  16      41.737   6.266   9.746  1.00 83.88           N  
ATOM     94  CA  LEU A  16      40.703   6.646   8.800  1.00 84.24           C  
ATOM     95  C   LEU A  16      39.942   5.403   8.351  1.00 83.10           C  
ATOM     96  O   LEU A  16      38.718   5.320   8.490  1.00 74.46           O  
ATOM     97  CB  LEU A  16      41.320   7.359   7.596  1.00 88.23           C  
ATOM     98  CG  LEU A  16      40.391   8.215   6.731  1.00 86.31           C  
ATOM     99  CD1 LEU A  16      39.841   9.401   7.515  1.00 68.05           C  
ATOM    100  CD2 LEU A  16      41.118   8.693   5.486  1.00101.70           C  
ATOM    101  N   VAL A  17      40.678   4.430   7.823  1.00 87.29           N  
ATOM    102  CA  VAL A  17      40.073   3.169   7.402  1.00 88.32           C  
ATOM    103  C   VAL A  17      39.157   2.603   8.493  1.00 87.99           C  
ATOM    104  O   VAL A  17      38.051   2.136   8.209  1.00 84.78           O  
ATOM    105  CB  VAL A  17      41.143   2.125   7.039  1.00 86.51           C  
ATOM    106  CG1 VAL A  17      40.500   0.779   6.758  1.00 85.50           C  
ATOM    107  CG2 VAL A  17      41.958   2.599   5.847  1.00 80.99           C  
ATOM    108  N   THR A  18      39.622   2.657   9.737  1.00 90.03           N  
ATOM    109  CA  THR A  18      38.832   2.185  10.872  1.00 84.64           C  
ATOM    110  C   THR A  18      37.511   2.939  11.009  1.00 89.08           C  
ATOM    111  O   THR A  18      36.436   2.331  11.067  1.00 94.39           O  
ATOM    112  CB  THR A  18      39.607   2.345  12.184  1.00 81.70           C  
ATOM    113  CG2 THR A  18      38.846   1.699  13.332  1.00 79.43           C  
ATOM    114  OG1 THR A  18      40.898   1.738  12.058  1.00 82.93           O  
ATOM    115  N   ILE A  19      37.597   4.266  11.066  1.00 88.38           N  
ATOM    116  CA  ILE A  19      36.411   5.096  11.278  1.00 88.12           C  
ATOM    117  C   ILE A  19      35.381   4.983  10.147  1.00 84.23           C  
ATOM    118  O   ILE A  19      34.171   4.979  10.394  1.00 75.55           O  
ATOM    119  CB  ILE A  19      36.783   6.578  11.545  1.00 83.67           C  
ATOM    120  CG1 ILE A  19      37.621   7.152  10.404  1.00 75.36           C  
ATOM    121  CG2 ILE A  19      37.543   6.707  12.853  1.00 80.19           C  
ATOM    122  CD1 ILE A  19      38.441   8.362  10.809  1.00 67.66           C  
ATOM    123  N   ILE A  20      35.860   4.877   8.911  1.00 83.29           N  
ATOM    124  CA  ILE A  20      34.959   4.717   7.774  1.00 84.26           C  
ATOM    125  C   ILE A  20      34.344   3.318   7.723  1.00 85.17           C  
ATOM    126  O   ILE A  20      33.156   3.167   7.434  1.00 81.53           O  
ATOM    127  CB  ILE A  20      35.660   5.005   6.440  1.00 79.85           C  
ATOM    128  CG1 ILE A  20      36.849   4.062   6.261  1.00 79.52           C  
ATOM    129  CG2 ILE A  20      36.094   6.462   6.377  1.00 80.74           C  
ATOM    130  CD1 ILE A  20      37.497   4.153   4.905  1.00 83.93           C  
ATOM    131  N   GLY A  21      35.150   2.294   7.990  1.00 86.00           N  
ATOM    132  CA  GLY A  21      34.641   0.936   8.016  1.00 81.68           C  
ATOM    133  C   GLY A  21      33.527   0.820   9.040  1.00 81.86           C  
ATOM    134  O   GLY A  21      32.400   0.424   8.727  1.00 84.00           O  
ATOM    135  N   ASN A  22      33.844   1.198  10.272  1.00 82.91           N  
ATOM    136  CA  ASN A  22      32.857   1.180  11.341  1.00 84.13           C  
ATOM    137  C   ASN A  22      31.614   2.021  11.017  1.00 80.49           C  
ATOM    138  O   ASN A  22      30.476   1.555  11.170  1.00 76.33           O  
ATOM    139  CB  ASN A  22      33.501   1.630  12.656  1.00 87.00           C  
ATOM    140  CG  ASN A  22      34.562   0.656  13.148  1.00 84.62           C  
ATOM    141  ND2 ASN A  22      35.709   1.188  13.563  1.00 83.84           N  
ATOM    142  OD1 ASN A  22      34.351  -0.560  13.152  1.00 81.89           O  
ATOM    143  N   ILE A  23      31.831   3.254  10.562  1.00 77.82           N  
ATOM    144  CA  ILE A  23      30.723   4.144  10.221  1.00 79.65           C  
ATOM    145  C   ILE A  23      29.805   3.471   9.191  1.00 79.67           C  
ATOM    146  O   ILE A  23      28.569   3.591   9.248  1.00 74.45           O  
ATOM    147  CB  ILE A  23      31.237   5.523   9.720  1.00 71.97           C  
ATOM    148  CG1 ILE A  23      30.149   6.592   9.835  1.00 70.63           C  
ATOM    149  CG2 ILE A  23      31.749   5.432   8.299  1.00 69.81           C  
ATOM    150  CD1 ILE A  23      29.788   6.953  11.260  1.00 64.77           C  
ATOM    151  N   LEU A  24      30.427   2.733   8.273  1.00 78.95           N  
ATOM    152  CA  LEU A  24      29.704   1.948   7.280  1.00 75.49           C  
ATOM    153  C   LEU A  24      28.874   0.871   7.947  1.00 73.37           C  
ATOM    154  O   LEU A  24      27.721   0.668   7.592  1.00 73.62           O  
ATOM    155  CB  LEU A  24      30.669   1.295   6.292  1.00 69.85           C  
ATOM    156  CG  LEU A  24      31.102   2.141   5.100  1.00 70.33           C  
ATOM    157  CD1 LEU A  24      31.942   1.303   4.163  1.00 78.79           C  
ATOM    158  CD2 LEU A  24      29.886   2.692   4.381  1.00 67.19           C  
ATOM    159  N   VAL A  25      29.461   0.171   8.907  1.00 74.30           N  
ATOM    160  CA  VAL A  25      28.712  -0.841   9.635  1.00 73.23           C  
ATOM    161  C   VAL A  25      27.445  -0.218  10.203  1.00 72.99           C  
ATOM    162  O   VAL A  25      26.327  -0.689   9.951  1.00 78.24           O  
ATOM    163  CB  VAL A  25      29.530  -1.433  10.793  1.00 77.45           C  
ATOM    164  CG1 VAL A  25      28.715  -2.490  11.525  1.00 76.87           C  
ATOM    165  CG2 VAL A  25      30.838  -2.017  10.279  1.00 82.23           C  
ATOM    166  N   ILE A  26      27.627   0.862  10.954  1.00 70.37           N  
ATOM    167  CA  ILE A  26      26.513   1.521  11.621  1.00 73.89           C  
ATOM    168  C   ILE A  26      25.413   1.871  10.623  1.00 77.51           C  
ATOM    169  O   ILE A  26      24.255   1.446  10.766  1.00 81.90           O  
ATOM    170  CB  ILE A  26      26.974   2.811  12.321  1.00 70.05           C  
ATOM    171  CG1 ILE A  26      28.176   2.523  13.224  1.00 68.76           C  
ATOM    172  CG2 ILE A  26      25.828   3.429  13.112  1.00 71.76           C  
ATOM    173  CD1 ILE A  26      28.542   3.666  14.142  1.00 63.51           C  
ATOM    174  N   VAL A  27      25.788   2.634   9.602  1.00 73.88           N  
ATOM    175  CA  VAL A  27      24.823   3.082   8.609  1.00 70.72           C  
ATOM    176  C   VAL A  27      24.098   1.912   7.947  1.00 74.44           C  
ATOM    177  O   VAL A  27      22.869   1.872   7.910  1.00 72.89           O  
ATOM    178  CB  VAL A  27      25.502   3.943   7.534  1.00 71.07           C  
ATOM    179  CG1 VAL A  27      24.498   4.349   6.471  1.00 80.30           C  
ATOM    180  CG2 VAL A  27      26.141   5.166   8.170  1.00 70.62           C  
ATOM    181  N   ALA A  28      24.870   0.963   7.429  1.00 78.43           N  
ATOM    182  CA  ALA A  28      24.328  -0.188   6.714  1.00 74.84           C  
ATOM    183  C   ALA A  28      23.316  -0.942   7.554  1.00 74.47           C  
ATOM    184  O   ALA A  28      22.274  -1.356   7.050  1.00 74.92           O  
ATOM    185  CB  ALA A  28      25.449  -1.119   6.285  1.00 73.82           C  
ATOM    186  N   PHE A  29      23.628  -1.117   8.836  1.00 76.66           N  
ATOM    187  CA  PHE A  29      22.724  -1.816   9.746  1.00 80.31           C  
ATOM    188  C   PHE A  29      21.444  -1.026   9.988  1.00 78.53           C  
ATOM    189  O   PHE A  29      20.358  -1.604  10.060  1.00 74.29           O  
ATOM    190  CB  PHE A  29      23.405  -2.104  11.087  1.00 85.28           C  
ATOM    191  CG  PHE A  29      22.529  -2.850  12.069  1.00 89.95           C  
ATOM    192  CD1 PHE A  29      21.455  -2.220  12.684  1.00 90.11           C  
ATOM    193  CD2 PHE A  29      22.788  -4.175  12.385  1.00 87.75           C  
ATOM    194  CE1 PHE A  29      20.652  -2.901  13.583  1.00 90.38           C  
ATOM    195  CE2 PHE A  29      21.989  -4.861  13.286  1.00 83.94           C  
ATOM    196  CZ  PHE A  29      20.920  -4.223  13.885  1.00 84.22           C  
ATOM    197  N   LYS A  30      21.572   0.289  10.140  1.00 82.68           N  
ATOM    198  CA  LYS A  30      20.398   1.117  10.416  1.00 82.97           C  
ATOM    199  C   LYS A  30      19.481   1.245   9.194  1.00 79.16           C  
ATOM    200  O   LYS A  30      18.267   1.394   9.332  1.00 74.00           O  
ATOM    201  CB  LYS A  30      20.804   2.509  10.923  1.00 80.20           C  
ATOM    202  CG  LYS A  30      21.646   2.525  12.205  1.00 76.70           C  
ATOM    203  CD  LYS A  30      20.847   2.125  13.444  1.00 81.86           C  
ATOM    204  CE  LYS A  30      21.706   2.230  14.706  1.00 89.69           C  
ATOM    205  NZ  LYS A  30      20.974   1.861  15.958  1.00 87.41           N1+
ATOM    206  N   VAL A  31      20.066   1.183   8.000  1.00 83.31           N  
ATOM    207  CA  VAL A  31      19.325   1.433   6.764  1.00 89.02           C  
ATOM    208  C   VAL A  31      18.795   0.169   6.077  1.00 90.13           C  
ATOM    209  O   VAL A  31      18.057   0.256   5.095  1.00 95.08           O  
ATOM    210  CB  VAL A  31      20.186   2.221   5.748  1.00 93.91           C  
ATOM    211  CG1 VAL A  31      21.208   1.298   5.091  1.00 87.17           C  
ATOM    212  CG2 VAL A  31      19.310   2.895   4.694  1.00 96.48           C  
ATOM    213  N   ASN A  32      19.160  -1.002   6.594  1.00 91.05           N  
ATOM    214  CA  ASN A  32      18.714  -2.262   5.999  1.00 89.13           C  
ATOM    215  C   ASN A  32      18.075  -3.205   7.025  1.00 90.20           C  
ATOM    216  O   ASN A  32      18.758  -3.740   7.903  1.00 92.14           O  
ATOM    217  CB  ASN A  32      19.891  -2.948   5.296  1.00 78.03           C  
ATOM    218  CG  ASN A  32      19.460  -4.128   4.458  1.00 71.86           C  
ATOM    219  ND2 ASN A  32      20.252  -4.451   3.452  1.00 72.84           N  
ATOM    220  OD1 ASN A  32      18.430  -4.742   4.709  1.00 70.76           O  
ATOM    221  N   LYS A  33      16.771  -3.435   6.893  1.00 80.24           N  
ATOM    222  CA  LYS A  33      16.054  -4.272   7.849  1.00 84.17           C  
ATOM    223  C   LYS A  33      16.639  -5.676   7.909  1.00 84.63           C  
ATOM    224  O   LYS A  33      16.618  -6.319   8.956  1.00 89.99           O  
ATOM    225  CB  LYS A  33      14.565  -4.348   7.509  1.00 93.61           C  
ATOM    226  CG  LYS A  33      13.763  -3.110   7.876  1.00 94.14           C  
ATOM    227  CD  LYS A  33      12.272  -3.353   7.666  1.00 87.47           C  
ATOM    228  CE  LYS A  33      11.461  -2.101   7.933  1.00 86.15           C  
ATOM    229  NZ  LYS A  33      10.013  -2.346   7.714  1.00 88.08           N1+
ATOM    230  N   GLN A  34      17.147  -6.152   6.779  1.00 85.36           N  
ATOM    231  CA  GLN A  34      17.754  -7.474   6.715  1.00 87.54           C  
ATOM    232  C   GLN A  34      18.819  -7.618   7.784  1.00 81.29           C  
ATOM    233  O   GLN A  34      18.923  -8.651   8.440  1.00 81.21           O  
ATOM    234  CB  GLN A  34      18.394  -7.706   5.346  1.00 89.72           C  
ATOM    235  CG  GLN A  34      17.419  -7.862   4.201  1.00 88.11           C  
ATOM    236  CD  GLN A  34      18.103  -8.341   2.943  1.00 85.17           C  
ATOM    237  NE2 GLN A  34      19.433  -8.382   2.975  1.00 78.57           N  
ATOM    238  OE1 GLN A  34      17.450  -8.674   1.954  1.00 85.01           O  
ATOM    239  N   LEU A  35      19.618  -6.573   7.945  1.00 75.80           N  
ATOM    240  CA  LEU A  35      20.756  -6.642   8.843  1.00 82.68           C  
ATOM    241  C   LEU A  35      20.345  -6.545  10.310  1.00 82.95           C  
ATOM    242  O   LEU A  35      21.155  -6.791  11.201  1.00 83.76           O  
ATOM    243  CB  LEU A  35      21.784  -5.565   8.483  1.00 90.02           C  
ATOM    244  CG  LEU A  35      22.412  -5.673   7.087  1.00 87.33           C  
ATOM    245  CD1 LEU A  35      23.287  -4.456   6.792  1.00 88.09           C  
ATOM    246  CD2 LEU A  35      23.207  -6.964   6.935  1.00 77.07           C  
ATOM    247  N   LYS A  36      19.086  -6.206  10.566  1.00 84.27           N  
ATOM    248  CA  LYS A  36      18.624  -6.085  11.943  1.00 80.83           C  
ATOM    249  C   LYS A  36      18.327  -7.464  12.516  1.00 76.06           C  
ATOM    250  O   LYS A  36      17.403  -8.147  12.084  1.00 80.98           O  
ATOM    251  CB  LYS A  36      17.363  -5.213  12.009  1.00 88.69           C  
ATOM    252  CG  LYS A  36      17.510  -3.840  11.352  1.00 99.03           C  
ATOM    253  CD  LYS A  36      16.180  -3.083  11.298  1.00101.02           C  
ATOM    254  CE  LYS A  36      15.713  -2.656  12.683  1.00111.69           C  
ATOM    255  NZ  LYS A  36      16.636  -1.670  13.316  1.00100.86           N1+
ATOM    256  N   THR A  37      19.092  -7.842  13.530  1.00 77.57           N  
ATOM    257  CA  THR A  37      18.930  -9.125  14.199  1.00 77.14           C  
ATOM    258  C   THR A  37      19.608  -8.990  15.548  1.00 74.91           C  
ATOM    259  O   THR A  37      20.239  -7.973  15.830  1.00 79.18           O  
ATOM    260  CB  THR A  37      19.634 -10.261  13.429  1.00 74.09           C  
ATOM    261  CG2 THR A  37      19.212 -11.627  13.960  1.00 75.03           C  
ATOM    262  OG1 THR A  37      19.314 -10.180  12.037  1.00 68.52           O  
ATOM    263  N   VAL A  38      19.515 -10.018  16.374  1.00 60.34           N  
ATOM    264  CA  VAL A  38      20.202  -9.973  17.647  1.00 68.55           C  
ATOM    265  C   VAL A  38      21.722  -9.985  17.433  1.00 73.18           C  
ATOM    266  O   VAL A  38      22.434  -9.068  17.868  1.00 72.91           O  
ATOM    267  CB  VAL A  38      19.770 -11.128  18.541  1.00 75.56           C  
ATOM    268  CG1 VAL A  38      20.551 -11.108  19.846  1.00 77.85           C  
ATOM    269  CG2 VAL A  38      18.274 -11.054  18.807  1.00 68.43           C  
ATOM    270  N   ASN A  39      22.205 -11.008  16.731  1.00 73.73           N  
ATOM    271  CA  ASN A  39      23.634 -11.166  16.456  1.00 77.60           C  
ATOM    272  C   ASN A  39      24.247  -9.945  15.760  1.00 77.80           C  
ATOM    273  O   ASN A  39      25.301  -9.421  16.169  1.00 75.21           O  
ATOM    274  CB  ASN A  39      23.871 -12.436  15.628  1.00 78.65           C  
ATOM    275  CG  ASN A  39      22.581 -13.017  15.063  1.00 69.60           C  
ATOM    276  ND2 ASN A  39      22.145 -12.490  13.925  1.00 73.81           N  
ATOM    277  OD1 ASN A  39      21.989 -13.929  15.643  1.00 53.67           O  
ATOM    278  N   ASN A  40      23.576  -9.489  14.707  1.00 73.73           N  
ATOM    279  CA  ASN A  40      23.982  -8.276  14.016  1.00 70.07           C  
ATOM    280  C   ASN A  40      23.902  -7.066  14.939  1.00 66.25           C  
ATOM    281  O   ASN A  40      24.596  -6.071  14.738  1.00 65.99           O  
ATOM    282  CB  ASN A  40      23.119  -8.064  12.780  1.00 67.05           C  
ATOM    283  CG  ASN A  40      23.253  -9.193  11.787  1.00 71.07           C  
ATOM    284  ND2 ASN A  40      22.658  -9.022  10.618  1.00 76.81           N  
ATOM    285  OD1 ASN A  40      23.883 -10.211  12.067  1.00 75.98           O  
ATOM    286  N   TYR A  41      23.055  -7.163  15.955  1.00 63.04           N  
ATOM    287  CA  TYR A  41      22.913  -6.093  16.929  1.00 65.67           C  
ATOM    288  C   TYR A  41      24.194  -5.979  17.744  1.00 66.90           C  
ATOM    289  O   TYR A  41      24.773  -4.885  17.898  1.00 70.20           O  
ATOM    290  CB  TYR A  41      21.726  -6.376  17.845  1.00 64.83           C  
ATOM    291  CG  TYR A  41      21.201  -5.156  18.559  1.00 68.69           C  
ATOM    292  CD1 TYR A  41      21.766  -4.736  19.754  1.00 72.89           C  
ATOM    293  CD2 TYR A  41      20.138  -4.428  18.039  1.00 64.54           C  
ATOM    294  CE1 TYR A  41      21.288  -3.619  20.415  1.00 77.31           C  
ATOM    295  CE2 TYR A  41      19.653  -3.313  18.694  1.00 71.86           C  
ATOM    296  CZ  TYR A  41      20.233  -2.911  19.882  1.00 78.29           C  
ATOM    297  OH  TYR A  41      19.758  -1.799  20.546  1.00 73.08           O  
ATOM    298  N   PHE A  42      24.647  -7.115  18.261  1.00 65.15           N  
ATOM    299  CA  PHE A  42      25.911  -7.140  18.987  1.00 65.25           C  
ATOM    300  C   PHE A  42      27.035  -6.648  18.077  1.00 66.48           C  
ATOM    301  O   PHE A  42      27.910  -5.888  18.511  1.00 65.72           O  
ATOM    302  CB  PHE A  42      26.213  -8.546  19.516  1.00 68.39           C  
ATOM    303  CG  PHE A  42      25.190  -9.065  20.502  1.00 71.62           C  
ATOM    304  CD1 PHE A  42      24.727  -8.264  21.531  1.00 72.56           C  
ATOM    305  CD2 PHE A  42      24.688 -10.353  20.392  1.00 68.83           C  
ATOM    306  CE1 PHE A  42      23.788  -8.737  22.428  1.00 68.31           C  
ATOM    307  CE2 PHE A  42      23.745 -10.830  21.287  1.00 62.67           C  
ATOM    308  CZ  PHE A  42      23.298 -10.021  22.303  1.00 67.07           C  
ATOM    309  N   LEU A  43      27.001  -7.063  16.812  1.00 64.79           N  
ATOM    310  CA  LEU A  43      28.026  -6.626  15.861  1.00 67.68           C  
ATOM    311  C   LEU A  43      28.007  -5.104  15.625  1.00 70.03           C  
ATOM    312  O   LEU A  43      29.042  -4.480  15.337  1.00 71.38           O  
ATOM    313  CB  LEU A  43      27.911  -7.401  14.550  1.00 65.46           C  
ATOM    314  CG  LEU A  43      28.157  -8.896  14.752  1.00 64.26           C  
ATOM    315  CD1 LEU A  43      28.254  -9.634  13.423  1.00 72.92           C  
ATOM    316  CD2 LEU A  43      29.418  -9.101  15.571  1.00 59.67           C  
ATOM    317  N   LEU A  44      26.825  -4.514  15.769  1.00 72.44           N  
ATOM    318  CA  LEU A  44      26.688  -3.064  15.761  1.00 71.44           C  
ATOM    319  C   LEU A  44      27.390  -2.475  16.980  1.00 68.13           C  
ATOM    320  O   LEU A  44      28.182  -1.534  16.861  1.00 65.73           O  
ATOM    321  CB  LEU A  44      25.208  -2.663  15.738  1.00 73.77           C  
ATOM    322  CG  LEU A  44      24.857  -1.175  15.827  1.00 73.29           C  
ATOM    323  CD1 LEU A  44      23.510  -0.905  15.173  1.00 78.95           C  
ATOM    324  CD2 LEU A  44      24.863  -0.693  17.272  1.00 70.45           C  
ATOM    325  N   SER A  45      27.110  -3.034  18.156  1.00 63.70           N  
ATOM    326  CA  SER A  45      27.800  -2.568  19.354  1.00 64.99           C  
ATOM    327  C   SER A  45      29.315  -2.549  19.130  1.00 60.08           C  
ATOM    328  O   SER A  45      29.979  -1.518  19.321  1.00 53.33           O  
ATOM    329  CB  SER A  45      27.467  -3.450  20.553  1.00 66.20           C  
ATOM    330  OG  SER A  45      28.276  -3.105  21.663  1.00 67.25           O  
ATOM    331  N   LEU A  46      29.858  -3.690  18.710  1.00 63.66           N  
ATOM    332  CA  LEU A  46      31.289  -3.783  18.449  1.00 65.05           C  
ATOM    333  C   LEU A  46      31.750  -2.675  17.518  1.00 70.44           C  
ATOM    334  O   LEU A  46      32.651  -1.908  17.863  1.00 72.65           O  
ATOM    335  CB  LEU A  46      31.665  -5.141  17.855  1.00 60.68           C  
ATOM    336  CG  LEU A  46      31.977  -6.254  18.851  1.00 61.50           C  
ATOM    337  CD1 LEU A  46      32.288  -7.541  18.109  1.00 63.48           C  
ATOM    338  CD2 LEU A  46      33.137  -5.855  19.750  1.00 53.61           C  
ATOM    339  N   ALA A  47      31.125  -2.580  16.346  1.00 75.59           N  
ATOM    340  CA  ALA A  47      31.521  -1.552  15.386  1.00 71.16           C  
ATOM    341  C   ALA A  47      31.535  -0.171  16.045  1.00 67.00           C  
ATOM    342  O   ALA A  47      32.343   0.686  15.690  1.00 63.89           O  
ATOM    343  CB  ALA A  47      30.611  -1.565  14.176  1.00 66.75           C  
ATOM    344  N   CYS A  48      30.645   0.036  17.013  1.00 61.51           N  
ATOM    345  CA  CYS A  48      30.616   1.289  17.765  1.00 65.16           C  
ATOM    346  C   CYS A  48      31.861   1.480  18.622  1.00 68.00           C  
ATOM    347  O   CYS A  48      32.497   2.543  18.595  1.00 61.82           O  
ATOM    348  CB  CYS A  48      29.366   1.366  18.636  1.00 61.33           C  
ATOM    349  SG  CYS A  48      27.953   1.991  17.753  1.00 59.51           S  
ATOM    350  N   ALA A  49      32.205   0.456  19.396  1.00 70.33           N  
ATOM    351  CA  ALA A  49      33.441   0.513  20.159  1.00 64.24           C  
ATOM    352  C   ALA A  49      34.581   0.884  19.217  1.00 66.80           C  
ATOM    353  O   ALA A  49      35.330   1.825  19.478  1.00 72.28           O  
ATOM    354  CB  ALA A  49      33.712  -0.814  20.839  1.00 62.88           C  
ATOM    355  N   ASP A  50      34.682   0.159  18.106  1.00 68.01           N  
ATOM    356  CA  ASP A  50      35.756   0.372  17.139  1.00 70.74           C  
ATOM    357  C   ASP A  50      35.758   1.774  16.544  1.00 73.05           C  
ATOM    358  O   ASP A  50      36.809   2.303  16.190  1.00 77.34           O  
ATOM    359  CB  ASP A  50      35.695  -0.665  16.019  1.00 72.87           C  
ATOM    360  CG  ASP A  50      35.907  -2.072  16.518  1.00 81.01           C  
ATOM    361  OD1 ASP A  50      36.564  -2.240  17.571  1.00 72.28           O  
ATOM    362  OD2 ASP A  50      35.414  -3.005  15.846  1.00 84.87           O1-
ATOM    363  N   LEU A  51      34.577   2.368  16.420  1.00 71.46           N  
ATOM    364  CA  LEU A  51      34.476   3.725  15.905  1.00 78.84           C  
ATOM    365  C   LEU A  51      34.991   4.734  16.926  1.00 80.42           C  
ATOM    366  O   LEU A  51      35.884   5.528  16.631  1.00 82.74           O  
ATOM    367  CB  LEU A  51      33.033   4.050  15.500  1.00 77.26           C  
ATOM    368  CG  LEU A  51      32.713   5.450  14.955  1.00 70.51           C  
ATOM    369  CD1 LEU A  51      31.471   5.415  14.079  1.00 68.14           C  
ATOM    370  CD2 LEU A  51      32.547   6.478  16.073  1.00 67.19           C  
ATOM    371  N   ILE A  52      34.443   4.688  18.137  1.00 76.44           N  
ATOM    372  CA  ILE A  52      34.857   5.632  19.169  1.00 72.64           C  
ATOM    373  C   ILE A  52      36.364   5.511  19.435  1.00 68.99           C  
ATOM    374  O   ILE A  52      37.035   6.501  19.718  1.00 66.23           O  
ATOM    375  CB  ILE A  52      34.018   5.478  20.467  1.00 74.79           C  
ATOM    376  CG1 ILE A  52      34.535   6.412  21.567  1.00 80.85           C  
ATOM    377  CG2 ILE A  52      34.007   4.036  20.943  1.00 68.87           C  
ATOM    378  CD1 ILE A  52      33.784   6.294  22.880  1.00 72.61           C  
ATOM    379  N   ILE A  53      36.895   4.300  19.304  1.00 68.20           N  
ATOM    380  CA  ILE A  53      38.323   4.064  19.505  1.00 67.46           C  
ATOM    381  C   ILE A  53      39.157   4.499  18.297  1.00 70.56           C  
ATOM    382  O   ILE A  53      40.310   4.903  18.447  1.00 72.20           O  
ATOM    383  CB  ILE A  53      38.604   2.578  19.849  1.00 70.02           C  
ATOM    384  CG1 ILE A  53      40.090   2.326  20.084  1.00 77.56           C  
ATOM    385  CG2 ILE A  53      38.153   1.680  18.740  1.00 73.71           C  
ATOM    386  CD1 ILE A  53      40.408   0.863  20.335  1.00 74.24           C  
ATOM    387  N   GLY A  54      38.571   4.429  17.106  1.00 75.00           N  
ATOM    388  CA  GLY A  54      39.285   4.758  15.881  1.00 78.32           C  
ATOM    389  C   GLY A  54      39.337   6.242  15.547  1.00 80.59           C  
ATOM    390  O   GLY A  54      40.234   6.703  14.837  1.00 76.13           O  
ATOM    391  N   VAL A  55      38.357   6.988  16.045  1.00 82.80           N  
ATOM    392  CA  VAL A  55      38.296   8.428  15.818  1.00 77.20           C  
ATOM    393  C   VAL A  55      38.979   9.216  16.942  1.00 81.20           C  
ATOM    394  O   VAL A  55      39.205  10.419  16.815  1.00 92.04           O  
ATOM    395  CB  VAL A  55      36.831   8.900  15.677  1.00 76.39           C  
ATOM    396  CG1 VAL A  55      36.115   8.822  17.022  1.00 80.78           C  
ATOM    397  CG2 VAL A  55      36.767  10.313  15.117  1.00 73.86           C  
ATOM    398  N   ILE A  56      39.330   8.534  18.029  1.00 74.44           N  
ATOM    399  CA  ILE A  56      39.874   9.211  19.203  1.00 67.60           C  
ATOM    400  C   ILE A  56      41.231   8.656  19.640  1.00 70.35           C  
ATOM    401  O   ILE A  56      42.240   9.350  19.568  1.00 72.38           O  
ATOM    402  CB  ILE A  56      38.880   9.170  20.384  1.00 71.52           C  
ATOM    403  CG1 ILE A  56      37.631   9.995  20.049  1.00 69.03           C  
ATOM    404  CG2 ILE A  56      39.542   9.665  21.665  1.00 63.09           C  
ATOM    405  CD1 ILE A  56      36.498   9.856  21.046  1.00 69.20           C  
ATOM    406  N   SER A  57      41.246   7.404  20.088  1.00 71.84           N  
ATOM    407  CA  SER A  57      42.464   6.793  20.615  1.00 73.03           C  
ATOM    408  C   SER A  57      43.599   6.721  19.594  1.00 71.57           C  
ATOM    409  O   SER A  57      44.708   7.191  19.858  1.00 70.58           O  
ATOM    410  CB  SER A  57      42.168   5.401  21.182  1.00 71.45           C  
ATOM    411  OG  SER A  57      41.356   5.479  22.341  1.00 66.71           O  
ATOM    412  N   MET A  58      43.319   6.138  18.432  1.00 70.48           N  
ATOM    413  CA  MET A  58      44.340   5.975  17.399  1.00 74.74           C  
ATOM    414  C   MET A  58      45.025   7.307  17.113  1.00 77.84           C  
ATOM    415  O   MET A  58      46.248   7.379  16.956  1.00 80.57           O  
ATOM    416  CB  MET A  58      43.726   5.418  16.110  1.00 76.99           C  
ATOM    417  CG  MET A  58      42.959   4.107  16.287  1.00 83.77           C  
ATOM    418  SD  MET A  58      42.418   3.330  14.740  1.00 94.02           S  
ATOM    419  CE  MET A  58      43.985   2.834  14.027  1.00 83.65           C  
ATOM    420  N   ASN A  59      44.230   8.367  17.089  1.00 75.17           N  
ATOM    421  CA  ASN A  59      44.721   9.680  16.702  1.00 72.28           C  
ATOM    422  C   ASN A  59      45.593  10.314  17.773  1.00 75.69           C  
ATOM    423  O   ASN A  59      46.771  10.561  17.540  1.00 74.95           O  
ATOM    424  CB  ASN A  59      43.559  10.607  16.354  1.00 76.28           C  
ATOM    425  CG  ASN A  59      42.594   9.983  15.369  1.00 73.06           C  
ATOM    426  ND2 ASN A  59      41.481  10.663  15.125  1.00 65.61           N  
ATOM    427  OD1 ASN A  59      42.849   8.906  14.827  1.00 67.78           O  
ATOM    428  N   LEU A  60      45.011  10.595  18.938  1.00 79.46           N  
ATOM    429  CA  LEU A  60      45.763  11.197  20.040  1.00 76.64           C  
ATOM    430  C   LEU A  60      46.990  10.361  20.384  1.00 80.23           C  
ATOM    431  O   LEU A  60      47.975  10.865  20.936  1.00 86.77           O  
ATOM    432  CB  LEU A  60      44.878  11.384  21.273  1.00 55.78           C  
ATOM    433  CG  LEU A  60      43.879  12.537  21.171  1.00 54.81           C  
ATOM    434  CD1 LEU A  60      42.973  12.378  19.953  1.00 64.14           C  
ATOM    435  CD2 LEU A  60      43.062  12.648  22.441  1.00 53.05           C  
ATOM    436  N   PHE A  61      46.919   9.079  20.042  1.00 76.23           N  
ATOM    437  CA  PHE A  61      48.050   8.174  20.172  1.00 79.39           C  
ATOM    438  C   PHE A  61      49.121   8.542  19.153  1.00 82.82           C  
ATOM    439  O   PHE A  61      50.295   8.708  19.497  1.00 86.05           O  
ATOM    440  CB  PHE A  61      47.586   6.737  19.945  1.00 81.38           C  
ATOM    441  CG  PHE A  61      48.637   5.706  20.229  1.00 85.26           C  
ATOM    442  CD1 PHE A  61      49.245   5.643  21.471  1.00 81.70           C  
ATOM    443  CD2 PHE A  61      49.002   4.784  19.260  1.00 86.14           C  
ATOM    444  CE1 PHE A  61      50.209   4.688  21.740  1.00 83.05           C  
ATOM    445  CE2 PHE A  61      49.964   3.824  19.521  1.00 88.77           C  
ATOM    446  CZ  PHE A  61      50.569   3.778  20.764  1.00 88.24           C  
ATOM    447  N   THR A  62      48.708   8.670  17.897  1.00 76.50           N  
ATOM    448  CA  THR A  62      49.611   9.118  16.847  1.00 79.52           C  
ATOM    449  C   THR A  62      50.300  10.418  17.261  1.00 84.19           C  
ATOM    450  O   THR A  62      51.506  10.592  17.061  1.00 85.01           O  
ATOM    451  CB  THR A  62      48.854   9.342  15.531  1.00 87.40           C  
ATOM    452  CG2 THR A  62      49.815   9.774  14.434  1.00 95.67           C  
ATOM    453  OG1 THR A  62      48.198   8.129  15.142  1.00 89.76           O  
ATOM    454  N   THR A  63      49.522  11.323  17.845  1.00 85.27           N  
ATOM    455  CA  THR A  63      50.029  12.600  18.334  1.00 89.01           C  
ATOM    456  C   THR A  63      51.112  12.411  19.389  1.00 93.62           C  
ATOM    457  O   THR A  63      52.253  12.862  19.222  1.00 99.90           O  
ATOM    458  CB  THR A  63      48.894  13.435  18.965  1.00 83.71           C  
ATOM    459  CG2 THR A  63      49.415  14.786  19.443  1.00 82.20           C  
ATOM    460  OG1 THR A  63      47.838  13.630  18.016  1.00 71.90           O  
ATOM    461  N   TYR A  64      50.750  11.731  20.475  1.00 94.89           N  
ATOM    462  CA  TYR A  64      51.684  11.475  21.566  1.00 99.49           C  
ATOM    463  C   TYR A  64      52.998  10.865  21.066  1.00108.29           C  
ATOM    464  O   TYR A  64      54.081  11.317  21.453  1.00109.60           O  
ATOM    465  CB  TYR A  64      51.035  10.582  22.630  1.00 97.21           C  
ATOM    466  CG  TYR A  64      51.966  10.142  23.744  1.00101.86           C  
ATOM    467  CD1 TYR A  64      52.218  10.967  24.835  1.00 97.36           C  
ATOM    468  CD2 TYR A  64      52.580   8.894  23.712  1.00 99.78           C  
ATOM    469  CE1 TYR A  64      53.062  10.562  25.854  1.00 97.32           C  
ATOM    470  CE2 TYR A  64      53.424   8.481  24.726  1.00 85.32           C  
ATOM    471  CZ  TYR A  64      53.659   9.318  25.793  1.00 90.25           C  
ATOM    472  OH  TYR A  64      54.499   8.906  26.799  1.00 85.30           O  
ATOM    473  N   ILE A  65      52.901   9.850  20.206  1.00101.02           N  
ATOM    474  CA  ILE A  65      54.099   9.217  19.647  1.00100.12           C  
ATOM    475  C   ILE A  65      54.939  10.204  18.848  1.00108.31           C  
ATOM    476  O   ILE A  65      56.151  10.306  19.051  1.00112.21           O  
ATOM    477  CB  ILE A  65      53.765   8.035  18.728  1.00 93.66           C  
ATOM    478  CG1 ILE A  65      52.878   7.020  19.446  1.00 99.13           C  
ATOM    479  CG2 ILE A  65      55.049   7.373  18.234  1.00 82.21           C  
ATOM    480  CD1 ILE A  65      52.468   5.852  18.569  1.00 98.40           C  
ATOM    481  N   ILE A  66      54.293  10.924  17.935  1.00111.80           N  
ATOM    482  CA  ILE A  66      54.988  11.903  17.107  1.00115.42           C  
ATOM    483  C   ILE A  66      55.775  12.912  17.945  1.00113.18           C  
ATOM    484  O   ILE A  66      56.989  13.068  17.775  1.00103.74           O  
ATOM    485  CB  ILE A  66      54.004  12.677  16.206  1.00109.82           C  
ATOM    486  N   MET A  67      55.084  13.582  18.861  1.00116.42           N  
ATOM    487  CA  MET A  67      55.706  14.646  19.643  1.00122.29           C  
ATOM    488  C   MET A  67      56.788  14.145  20.596  1.00120.54           C  
ATOM    489  O   MET A  67      57.614  14.930  21.066  1.00122.27           O  
ATOM    490  CB  MET A  67      54.646  15.425  20.419  1.00129.47           C  
ATOM    491  CG  MET A  67      53.605  16.089  19.542  1.00143.69           C  
ATOM    492  SD  MET A  67      52.488  17.141  20.482  1.00248.14           S  
ATOM    493  CE  MET A  67      53.632  18.366  21.108  1.00224.93           C  
ATOM    494  N   ASN A  68      56.774  12.844  20.882  1.00114.58           N  
ATOM    495  CA  ASN A  68      57.679  12.267  21.869  1.00113.52           C  
ATOM    496  C   ASN A  68      57.314  12.768  23.258  1.00109.73           C  
ATOM    497  O   ASN A  68      57.937  12.399  24.254  1.00109.69           O  
ATOM    498  CB  ASN A  68      59.139  12.593  21.546  1.00117.45           C  
ATOM    499  CG  ASN A  68      59.574  12.046  20.199  1.00124.55           C  
ATOM    500  ND2 ASN A  68      59.624  12.914  19.191  1.00120.11           N  
ATOM    501  OD1 ASN A  68      59.860  10.856  20.067  1.00126.31           O  
ATOM    502  N   ARG A  69      56.304  13.630  23.304  1.00109.36           N  
ATOM    503  CA  ARG A  69      55.872  14.274  24.535  1.00112.07           C  
ATOM    504  C   ARG A  69      54.350  14.409  24.583  1.00108.40           C  
ATOM    505  O   ARG A  69      53.686  14.397  23.547  1.00109.29           O  
ATOM    506  CB  ARG A  69      56.525  15.653  24.645  1.00106.21           C  
ATOM    507  CG  ARG A  69      55.803  16.638  25.547  1.00103.58           C  
ATOM    508  CD  ARG A  69      56.502  17.984  25.528  1.00 98.68           C  
ATOM    509  NE  ARG A  69      55.611  19.084  25.882  1.00 92.09           N  
ATOM    510  CZ  ARG A  69      54.904  19.782  24.998  1.00 96.07           C  
ATOM    511  NH1 ARG A  69      54.981  19.490  23.708  1.00 95.90           N1+
ATOM    512  NH2 ARG A  69      54.118  20.771  25.401  1.00 99.40           N  
ATOM    513  N   TRP A  70      53.800  14.530  25.787  1.00102.44           N  
ATOM    514  CA  TRP A  70      52.368  14.745  25.933  1.00 98.06           C  
ATOM    515  C   TRP A  70      52.042  16.225  26.118  1.00104.10           C  
ATOM    516  O   TRP A  70      52.332  16.808  27.162  1.00110.53           O  
ATOM    517  CB  TRP A  70      51.817  13.948  27.109  1.00 99.30           C  
ATOM    518  CG  TRP A  70      50.357  14.159  27.257  1.00 99.41           C  
ATOM    519  CD1 TRP A  70      49.742  15.160  27.948  1.00 95.45           C  
ATOM    520  CD2 TRP A  70      49.315  13.377  26.665  1.00 94.95           C  
ATOM    521  CE2 TRP A  70      48.092  13.953  27.054  1.00 92.88           C  
ATOM    522  CE3 TRP A  70      49.297  12.239  25.851  1.00 89.07           C  
ATOM    523  NE1 TRP A  70      48.381  15.040  27.835  1.00 97.82           N  
ATOM    524  CZ2 TRP A  70      46.866  13.435  26.657  1.00 83.55           C  
ATOM    525  CZ3 TRP A  70      48.081  11.728  25.458  1.00 82.66           C  
ATOM    526  CH2 TRP A  70      46.881  12.323  25.862  1.00 81.95           C  
ATOM    527  N   ALA A  71      51.415  16.818  25.107  1.00105.19           N  
ATOM    528  CA  ALA A  71      51.162  18.260  25.084  1.00110.24           C  
ATOM    529  C   ALA A  71      49.935  18.728  25.868  1.00100.42           C  
ATOM    530  O   ALA A  71      49.993  19.749  26.557  1.00100.20           O  
ATOM    531  CB  ALA A  71      51.088  18.761  23.645  1.00120.30           C  
ATOM    532  N   LEU A  72      48.832  17.992  25.755  1.00 93.37           N  
ATOM    533  CA  LEU A  72      47.535  18.472  26.236  1.00 93.68           C  
ATOM    534  C   LEU A  72      47.364  18.501  27.751  1.00 94.70           C  
ATOM    535  O   LEU A  72      46.382  19.043  28.263  1.00 91.75           O  
ATOM    536  CB  LEU A  72      46.394  17.684  25.595  1.00 90.49           C  
ATOM    537  CG  LEU A  72      45.806  18.362  24.359  1.00 96.65           C  
ATOM    538  CD1 LEU A  72      44.691  17.520  23.770  1.00 95.76           C  
ATOM    539  CD2 LEU A  72      45.304  19.756  24.715  1.00 96.89           C  
ATOM    540  N   GLY A  73      48.313  17.917  28.468  1.00 98.25           N  
ATOM    541  CA  GLY A  73      48.302  18.012  29.913  1.00100.13           C  
ATOM    542  C   GLY A  73      47.605  16.862  30.603  1.00101.01           C  
ATOM    543  O   GLY A  73      47.347  15.818  30.009  1.00100.93           O  
ATOM    544  N   ASN A  74      47.288  17.066  31.874  1.00105.25           N  
ATOM    545  CA  ASN A  74      46.811  15.983  32.719  1.00110.16           C  
ATOM    546  C   ASN A  74      45.409  15.465  32.384  1.00107.54           C  
ATOM    547  O   ASN A  74      45.231  14.267  32.138  1.00104.95           O  
ATOM    548  CB  ASN A  74      46.899  16.397  34.189  1.00113.85           C  
ATOM    549  CG  ASN A  74      48.240  17.027  34.540  1.00117.01           C  
ATOM    550  ND2 ASN A  74      49.327  16.387  34.119  1.00113.16           N  
ATOM    551  OD1 ASN A  74      48.295  18.082  35.172  1.00124.76           O  
ATOM    552  N   LEU A  75      44.424  16.359  32.360  1.00103.84           N  
ATOM    553  CA  LEU A  75      43.029  15.948  32.191  1.00101.49           C  
ATOM    554  C   LEU A  75      42.747  15.330  30.820  1.00102.78           C  
ATOM    555  O   LEU A  75      41.960  14.387  30.709  1.00 98.86           O  
ATOM    556  CB  LEU A  75      42.072  17.114  32.465  1.00 98.54           C  
ATOM    557  CG  LEU A  75      40.568  16.805  32.507  1.00 85.09           C  
ATOM    558  CD1 LEU A  75      39.813  17.903  33.241  1.00 90.08           C  
ATOM    559  CD2 LEU A  75      39.991  16.605  31.113  1.00 83.32           C  
ATOM    560  N   ALA A  76      43.373  15.867  29.777  1.00103.29           N  
ATOM    561  CA  ALA A  76      43.216  15.305  28.442  1.00 94.77           C  
ATOM    562  C   ALA A  76      43.698  13.864  28.465  1.00 90.79           C  
ATOM    563  O   ALA A  76      43.069  12.969  27.909  1.00 83.63           O  
ATOM    564  CB  ALA A  76      44.010  16.115  27.438  1.00 92.51           C  
ATOM    565  N   CYS A  77      44.829  13.668  29.132  1.00 92.32           N  
ATOM    566  CA  CYS A  77      45.459  12.363  29.341  1.00 89.21           C  
ATOM    567  C   CYS A  77      44.494  11.415  30.063  1.00 87.82           C  
ATOM    568  O   CYS A  77      44.381  10.238  29.695  1.00 83.58           O  
ATOM    569  CB  CYS A  77      46.743  12.536  30.163  1.00 86.58           C  
ATOM    570  SG  CYS A  77      47.454  10.989  30.822  1.00 91.22           S  
ATOM    571  N   ASP A  78      43.819  11.934  31.082  1.00 92.85           N  
ATOM    572  CA  ASP A  78      42.880  11.144  31.863  1.00 89.68           C  
ATOM    573  C   ASP A  78      41.692  10.694  31.012  1.00 87.96           C  
ATOM    574  O   ASP A  78      41.386   9.504  30.946  1.00 87.19           O  
ATOM    575  CB  ASP A  78      42.408  11.943  33.080  1.00 99.25           C  
ATOM    576  CG  ASP A  78      43.561  12.522  33.881  1.00103.18           C  
ATOM    577  OD1 ASP A  78      44.688  11.989  33.777  1.00 92.97           O  
ATOM    578  OD2 ASP A  78      43.337  13.512  34.615  1.00106.78           O1-
ATOM    579  N   LEU A  79      41.035  11.646  30.355  1.00 95.84           N  
ATOM    580  CA  LEU A  79      39.885  11.334  29.506  1.00 97.72           C  
ATOM    581  C   LEU A  79      40.246  10.389  28.361  1.00 93.56           C  
ATOM    582  O   LEU A  79      39.513   9.438  28.075  1.00 87.32           O  
ATOM    583  CB  LEU A  79      39.234  12.606  28.957  1.00 93.31           C  
ATOM    584  CG  LEU A  79      38.320  13.352  29.927  1.00 86.21           C  
ATOM    585  CD1 LEU A  79      37.504  14.403  29.190  1.00 84.21           C  
ATOM    586  CD2 LEU A  79      37.408  12.372  30.641  1.00 76.32           C  
ATOM    587  N   TRP A  80      41.374  10.651  27.709  1.00 90.79           N  
ATOM    588  CA  TRP A  80      41.833   9.785  26.634  1.00 81.08           C  
ATOM    589  C   TRP A  80      41.960   8.357  27.144  1.00 82.44           C  
ATOM    590  O   TRP A  80      41.350   7.428  26.591  1.00 80.45           O  
ATOM    591  CB  TRP A  80      43.169  10.259  26.073  1.00 68.50           C  
ATOM    592  CG  TRP A  80      43.677   9.361  24.997  1.00 67.07           C  
ATOM    593  CD1 TRP A  80      43.075   9.096  23.802  1.00 73.04           C  
ATOM    594  CD2 TRP A  80      44.890   8.604  25.010  1.00 70.34           C  
ATOM    595  CE2 TRP A  80      44.959   7.902  23.794  1.00 71.94           C  
ATOM    596  CE3 TRP A  80      45.926   8.454  25.934  1.00 78.72           C  
ATOM    597  NE1 TRP A  80      43.837   8.220  23.074  1.00 77.09           N  
ATOM    598  CZ2 TRP A  80      46.022   7.061  23.474  1.00 75.18           C  
ATOM    599  CZ3 TRP A  80      46.982   7.619  25.617  1.00 82.27           C  
ATOM    600  CH2 TRP A  80      47.022   6.933  24.397  1.00 78.40           C  
ATOM    601  N   LEU A  81      42.730   8.179  28.215  1.00 83.65           N  
ATOM    602  CA  LEU A  81      42.888   6.840  28.765  1.00 81.33           C  
ATOM    603  C   LEU A  81      41.530   6.207  29.050  1.00 75.97           C  
ATOM    604  O   LEU A  81      41.214   5.140  28.530  1.00 69.23           O  
ATOM    605  CB  LEU A  81      43.724   6.878  30.044  1.00 81.13           C  
ATOM    606  CG  LEU A  81      45.203   7.230  29.907  1.00 81.15           C  
ATOM    607  CD1 LEU A  81      45.827   7.355  31.285  1.00 86.74           C  
ATOM    608  CD2 LEU A  81      45.938   6.193  29.071  1.00 80.31           C  
ATOM    609  N   SER A  82      40.727   6.880  29.866  1.00 78.74           N  
ATOM    610  CA  SER A  82      39.454   6.335  30.330  1.00 76.58           C  
ATOM    611  C   SER A  82      38.552   5.908  29.180  1.00 76.61           C  
ATOM    612  O   SER A  82      38.054   4.784  29.162  1.00 78.02           O  
ATOM    613  CB  SER A  82      38.731   7.345  31.224  1.00 75.57           C  
ATOM    614  OG  SER A  82      38.542   8.575  30.548  1.00 81.76           O  
ATOM    615  N   ILE A  83      38.335   6.804  28.225  1.00 71.66           N  
ATOM    616  CA  ILE A  83      37.575   6.455  27.038  1.00 71.19           C  
ATOM    617  C   ILE A  83      38.191   5.215  26.401  1.00 74.44           C  
ATOM    618  O   ILE A  83      37.477   4.297  25.978  1.00 78.37           O  
ATOM    619  CB  ILE A  83      37.553   7.604  26.016  1.00 75.33           C  
ATOM    620  CG1 ILE A  83      36.738   8.784  26.556  1.00 76.18           C  
ATOM    621  CG2 ILE A  83      36.988   7.126  24.689  1.00 71.89           C  
ATOM    622  CD1 ILE A  83      36.780  10.019  25.677  1.00 72.73           C  
ATOM    623  N   ASP A  84      39.519   5.178  26.361  1.00 68.26           N  
ATOM    624  CA  ASP A  84      40.233   4.079  25.712  1.00 72.04           C  
ATOM    625  C   ASP A  84      39.999   2.692  26.342  1.00 75.53           C  
ATOM    626  O   ASP A  84      39.594   1.747  25.653  1.00 76.11           O  
ATOM    627  CB  ASP A  84      41.728   4.380  25.654  1.00 69.49           C  
ATOM    628  CG  ASP A  84      42.404   3.695  24.491  1.00 79.28           C  
ATOM    629  OD1 ASP A  84      43.374   4.265  23.951  1.00 88.50           O  
ATOM    630  OD2 ASP A  84      41.955   2.596  24.106  1.00 73.10           O1-
ATOM    631  N   TYR A  85      40.268   2.573  27.641  1.00 73.98           N  
ATOM    632  CA  TYR A  85      40.128   1.305  28.349  1.00 65.57           C  
ATOM    633  C   TYR A  85      38.674   0.936  28.608  1.00 62.96           C  
ATOM    634  O   TYR A  85      38.299  -0.223  28.479  1.00 63.54           O  
ATOM    635  CB  TYR A  85      40.898   1.333  29.667  1.00 63.94           C  
ATOM    636  CG  TYR A  85      42.386   1.127  29.521  1.00 61.98           C  
ATOM    637  CD1 TYR A  85      43.189   2.104  28.957  1.00 67.51           C  
ATOM    638  CD2 TYR A  85      42.989  -0.038  29.964  1.00 64.23           C  
ATOM    639  CE1 TYR A  85      44.552   1.925  28.834  1.00 67.09           C  
ATOM    640  CE2 TYR A  85      44.350  -0.227  29.847  1.00 66.69           C  
ATOM    641  CZ  TYR A  85      45.128   0.757  29.281  1.00 69.20           C  
ATOM    642  OH  TYR A  85      46.488   0.564  29.162  1.00 70.67           O  
ATOM    643  N   VAL A  86      37.858   1.909  28.992  1.00 59.85           N  
ATOM    644  CA  VAL A  86      36.434   1.645  29.128  1.00 58.07           C  
ATOM    645  C   VAL A  86      35.947   1.055  27.818  1.00 59.09           C  
ATOM    646  O   VAL A  86      35.277   0.020  27.808  1.00 55.17           O  
ATOM    647  CB  VAL A  86      35.625   2.915  29.447  1.00 53.39           C  
ATOM    648  CG1 VAL A  86      34.146   2.668  29.210  1.00 45.75           C  
ATOM    649  CG2 VAL A  86      35.879   3.353  30.881  1.00 58.50           C  
ATOM    650  N   ALA A  87      36.323   1.696  26.712  1.00 62.93           N  
ATOM    651  CA  ALA A  87      35.901   1.259  25.384  1.00 66.50           C  
ATOM    652  C   ALA A  87      36.372  -0.151  25.014  1.00 64.81           C  
ATOM    653  O   ALA A  87      35.549  -1.040  24.791  1.00 66.96           O  
ATOM    654  CB  ALA A  87      36.361   2.263  24.334  1.00 67.97           C  
ATOM    655  N   SER A  88      37.685  -0.359  24.974  1.00 59.63           N  
ATOM    656  CA  SER A  88      38.234  -1.659  24.589  1.00 57.50           C  
ATOM    657  C   SER A  88      37.715  -2.762  25.517  1.00 59.64           C  
ATOM    658  O   SER A  88      37.474  -3.903  25.100  1.00 63.55           O  
ATOM    659  CB  SER A  88      39.762  -1.623  24.572  1.00 55.54           C  
ATOM    660  OG  SER A  88      40.267  -0.819  25.614  1.00 62.06           O  
ATOM    661  N   ASN A  89      37.537  -2.403  26.782  1.00 57.13           N  
ATOM    662  CA  ASN A  89      36.938  -3.295  27.760  1.00 61.03           C  
ATOM    663  C   ASN A  89      35.557  -3.714  27.281  1.00 56.48           C  
ATOM    664  O   ASN A  89      35.271  -4.896  27.107  1.00 49.82           O  
ATOM    665  CB  ASN A  89      36.826  -2.591  29.116  1.00 64.57           C  
ATOM    666  CG  ASN A  89      36.417  -3.534  30.229  1.00 63.39           C  
ATOM    667  ND2 ASN A  89      35.234  -3.312  30.790  1.00 55.50           N  
ATOM    668  OD1 ASN A  89      37.162  -4.448  30.587  1.00 61.47           O  
ATOM    669  N   ALA A  90      34.711  -2.721  27.045  1.00 58.35           N  
ATOM    670  CA  ALA A  90      33.367  -2.965  26.551  1.00 57.84           C  
ATOM    671  C   ALA A  90      33.421  -3.810  25.287  1.00 54.32           C  
ATOM    672  O   ALA A  90      32.451  -4.482  24.951  1.00 57.89           O  
ATOM    673  CB  ALA A  90      32.650  -1.648  26.282  1.00 61.27           C  
ATOM    674  N   SER A  91      34.555  -3.768  24.593  1.00 54.92           N  
ATOM    675  CA  SER A  91      34.770  -4.563  23.381  1.00 53.79           C  
ATOM    676  C   SER A  91      34.989  -6.050  23.698  1.00 48.63           C  
ATOM    677  O   SER A  91      34.402  -6.938  23.058  1.00 47.49           O  
ATOM    678  CB  SER A  91      35.945  -3.990  22.581  1.00 54.64           C  
ATOM    679  OG  SER A  91      36.288  -4.815  21.480  1.00 45.37           O  
ATOM    680  N   VAL A  92      35.821  -6.320  24.698  1.00 46.45           N  
ATOM    681  CA  VAL A  92      35.993  -7.699  25.149  1.00 44.87           C  
ATOM    682  C   VAL A  92      34.687  -8.249  25.729  1.00 50.51           C  
ATOM    683  O   VAL A  92      34.227  -9.319  25.333  1.00 48.87           O  
ATOM    684  CB  VAL A  92      37.153  -7.863  26.159  1.00 43.38           C  
ATOM    685  CG1 VAL A  92      38.406  -7.212  25.622  1.00 53.65           C  
ATOM    686  CG2 VAL A  92      36.795  -7.270  27.508  1.00 51.85           C  
ATOM    687  N   MET A  93      34.080  -7.503  26.650  1.00 54.33           N  
ATOM    688  CA  MET A  93      32.815  -7.913  27.257  1.00 49.95           C  
ATOM    689  C   MET A  93      31.727  -8.085  26.202  1.00 51.83           C  
ATOM    690  O   MET A  93      30.846  -8.923  26.342  1.00 50.27           O  
ATOM    691  CB  MET A  93      32.373  -6.914  28.326  1.00 47.76           C  
ATOM    692  CG  MET A  93      33.344  -6.793  29.479  1.00 55.77           C  
ATOM    693  SD  MET A  93      32.737  -5.705  30.777  1.00120.15           S  
ATOM    694  CE  MET A  93      31.346  -6.654  31.384  1.00 65.45           C  
ATOM    695  N   ASN A  94      31.794  -7.288  25.143  1.00 47.44           N  
ATOM    696  CA  ASN A  94      30.880  -7.448  24.020  1.00 47.15           C  
ATOM    697  C   ASN A  94      31.107  -8.793  23.339  1.00 45.98           C  
ATOM    698  O   ASN A  94      30.154  -9.538  23.091  1.00 45.10           O  
ATOM    699  CB  ASN A  94      31.039  -6.309  23.014  1.00 52.32           C  
ATOM    700  CG  ASN A  94      29.711  -5.675  22.637  1.00 57.10           C  
ATOM    701  ND2 ASN A  94      29.239  -4.755  23.470  1.00 60.10           N  
ATOM    702  OD1 ASN A  94      29.116  -6.007  21.611  1.00 59.18           O  
ATOM    703  N   LEU A  95      32.367  -9.107  23.039  1.00 45.73           N  
ATOM    704  CA  LEU A  95      32.697 -10.422  22.492  1.00 47.17           C  
ATOM    705  C   LEU A  95      32.163 -11.565  23.351  1.00 49.16           C  
ATOM    706  O   LEU A  95      31.538 -12.505  22.845  1.00 49.91           O  
ATOM    707  CB  LEU A  95      34.203 -10.564  22.310  1.00 45.73           C  
ATOM    708  CG  LEU A  95      34.717  -9.855  21.061  1.00 49.14           C  
ATOM    709  CD1 LEU A  95      36.163 -10.228  20.790  1.00 56.44           C  
ATOM    710  CD2 LEU A  95      33.830 -10.214  19.884  1.00 41.79           C  
ATOM    711  N   LEU A  96      32.408 -11.479  24.656  1.00 45.02           N  
ATOM    712  CA  LEU A  96      31.878 -12.463  25.596  1.00 46.92           C  
ATOM    713  C   LEU A  96      30.367 -12.586  25.436  1.00 50.62           C  
ATOM    714  O   LEU A  96      29.852 -13.671  25.151  1.00 47.39           O  
ATOM    715  CB  LEU A  96      32.183 -12.053  27.040  1.00 42.22           C  
ATOM    716  CG  LEU A  96      33.499 -12.522  27.646  1.00 38.67           C  
ATOM    717  CD1 LEU A  96      33.708 -11.862  28.996  1.00 37.92           C  
ATOM    718  CD2 LEU A  96      33.514 -14.034  27.756  1.00 37.58           C  
ATOM    719  N   VAL A  97      29.671 -11.463  25.592  1.00 50.07           N  
ATOM    720  CA  VAL A  97      28.219 -11.422  25.494  1.00 47.50           C  
ATOM    721  C   VAL A  97      27.777 -12.179  24.258  1.00 56.35           C  
ATOM    722  O   VAL A  97      26.826 -12.961  24.304  1.00 59.47           O  
ATOM    723  CB  VAL A  97      27.709  -9.976  25.397  1.00 45.61           C  
ATOM    724  CG1 VAL A  97      26.307  -9.942  24.808  1.00 53.45           C  
ATOM    725  CG2 VAL A  97      27.738  -9.311  26.755  1.00 45.96           C  
ATOM    726  N   ILE A  98      28.474 -11.937  23.152  1.00 57.45           N  
ATOM    727  CA  ILE A  98      28.226 -12.665  21.917  1.00 53.37           C  
ATOM    728  C   ILE A  98      28.341 -14.185  22.119  1.00 56.19           C  
ATOM    729  O   ILE A  98      27.347 -14.922  21.970  1.00 64.11           O  
ATOM    730  CB  ILE A  98      29.151 -12.172  20.795  1.00 43.58           C  
ATOM    731  CG1 ILE A  98      28.799 -10.730  20.429  1.00 47.04           C  
ATOM    732  CG2 ILE A  98      29.032 -13.052  19.576  1.00 45.11           C  
ATOM    733  CD1 ILE A  98      29.587 -10.177  19.265  1.00 51.44           C  
ATOM    734  N   SER A  99      29.537 -14.652  22.473  1.00 49.42           N  
ATOM    735  CA  SER A  99      29.758 -16.091  22.634  1.00 51.98           C  
ATOM    736  C   SER A  99      28.695 -16.742  23.507  1.00 52.53           C  
ATOM    737  O   SER A  99      28.056 -17.724  23.115  1.00 53.52           O  
ATOM    738  CB  SER A  99      31.134 -16.367  23.232  1.00 51.00           C  
ATOM    739  OG  SER A  99      32.154 -16.126  22.285  1.00 55.24           O  
ATOM    740  N   PHE A 100      28.514 -16.181  24.694  1.00 50.45           N  
ATOM    741  CA  PHE A 100      27.544 -16.700  25.641  1.00 50.78           C  
ATOM    742  C   PHE A 100      26.149 -16.696  25.047  1.00 54.56           C  
ATOM    743  O   PHE A 100      25.362 -17.606  25.296  1.00 56.77           O  
ATOM    744  CB  PHE A 100      27.572 -15.898  26.938  1.00 46.85           C  
ATOM    745  CG  PHE A 100      28.388 -16.536  28.013  1.00 40.38           C  
ATOM    746  CD1 PHE A 100      29.457 -15.870  28.583  1.00 39.34           C  
ATOM    747  CD2 PHE A 100      28.091 -17.813  28.448  1.00 42.61           C  
ATOM    748  CE1 PHE A 100      30.207 -16.466  29.580  1.00 42.80           C  
ATOM    749  CE2 PHE A 100      28.839 -18.417  29.440  1.00 49.72           C  
ATOM    750  CZ  PHE A 100      29.896 -17.742  30.008  1.00 47.32           C  
ATOM    751  N   ASP A 101      25.846 -15.668  24.261  1.00 52.65           N  
ATOM    752  CA  ASP A 101      24.561 -15.603  23.576  1.00 57.64           C  
ATOM    753  C   ASP A 101      24.354 -16.831  22.699  1.00 60.73           C  
ATOM    754  O   ASP A 101      23.438 -17.626  22.938  1.00 58.82           O  
ATOM    755  CB  ASP A 101      24.432 -14.330  22.744  1.00 56.89           C  
ATOM    756  CG  ASP A 101      23.224 -14.364  21.825  1.00 64.24           C  
ATOM    757  OD1 ASP A 101      22.089 -14.194  22.324  1.00 62.05           O  
ATOM    758  OD2 ASP A 101      23.409 -14.564  20.604  1.00 64.93           O1-
ATOM    759  N   ARG A 102      25.201 -16.987  21.683  1.00 61.24           N  
ATOM    760  CA  ARG A 102      25.074 -18.146  20.796  1.00 62.67           C  
ATOM    761  C   ARG A 102      25.033 -19.470  21.575  1.00 60.31           C  
ATOM    762  O   ARG A 102      24.305 -20.407  21.209  1.00 60.18           O  
ATOM    763  CB  ARG A 102      26.179 -18.162  19.733  1.00 57.48           C  
ATOM    764  CG  ARG A 102      25.876 -17.299  18.522  1.00 51.03           C  
ATOM    765  CD  ARG A 102      26.725 -17.690  17.331  1.00 61.93           C  
ATOM    766  NE  ARG A 102      26.336 -16.958  16.128  1.00 74.02           N  
ATOM    767  CZ  ARG A 102      26.776 -15.742  15.816  1.00 79.30           C  
ATOM    768  NH1 ARG A 102      27.628 -15.118  16.620  1.00 71.14           N1+
ATOM    769  NH2 ARG A 102      26.367 -15.144  14.705  1.00 79.17           N  
ATOM    770  N   TYR A 103      25.797 -19.536  22.662  1.00 55.67           N  
ATOM    771  CA  TYR A 103      25.796 -20.722  23.508  1.00 49.57           C  
ATOM    772  C   TYR A 103      24.408 -20.981  24.067  1.00 56.66           C  
ATOM    773  O   TYR A 103      23.859 -22.063  23.896  1.00 59.93           O  
ATOM    774  CB  TYR A 103      26.789 -20.571  24.654  1.00 49.75           C  
ATOM    775  CG  TYR A 103      27.149 -21.868  25.345  1.00 53.59           C  
ATOM    776  CD1 TYR A 103      27.977 -22.794  24.729  1.00 52.67           C  
ATOM    777  CD2 TYR A 103      26.685 -22.153  26.623  1.00 58.80           C  
ATOM    778  CE1 TYR A 103      28.325 -23.970  25.357  1.00 55.70           C  
ATOM    779  CE2 TYR A 103      27.027 -23.329  27.261  1.00 57.21           C  
ATOM    780  CZ  TYR A 103      27.848 -24.233  26.622  1.00 59.37           C  
ATOM    781  OH  TYR A 103      28.196 -25.411  27.244  1.00 66.76           O  
ATOM    782  N   PHE A 104      23.837 -19.979  24.726  1.00 59.11           N  
ATOM    783  CA  PHE A 104      22.512 -20.118  25.328  1.00 61.03           C  
ATOM    784  C   PHE A 104      21.449 -20.388  24.268  1.00 53.79           C  
ATOM    785  O   PHE A 104      20.403 -20.966  24.549  1.00 49.57           O  
ATOM    786  CB  PHE A 104      22.175 -18.882  26.156  1.00 56.13           C  
ATOM    787  CG  PHE A 104      22.990 -18.756  27.407  1.00 53.48           C  
ATOM    788  CD1 PHE A 104      23.116 -19.827  28.278  1.00 54.30           C  
ATOM    789  CD2 PHE A 104      23.642 -17.571  27.709  1.00 55.44           C  
ATOM    790  CE1 PHE A 104      23.870 -19.714  29.434  1.00 58.98           C  
ATOM    791  CE2 PHE A 104      24.401 -17.447  28.865  1.00 55.15           C  
ATOM    792  CZ  PHE A 104      24.513 -18.520  29.728  1.00 58.42           C  
ATOM    793  N   SER A 105      21.751 -19.997  23.036  1.00 52.51           N  
ATOM    794  CA  SER A 105      20.931 -20.354  21.888  1.00 57.59           C  
ATOM    795  C   SER A 105      20.961 -21.873  21.698  1.00 56.47           C  
ATOM    796  O   SER A 105      19.916 -22.523  21.690  1.00 53.03           O  
ATOM    797  CB  SER A 105      21.454 -19.671  20.645  1.00 61.62           C  
ATOM    798  OG  SER A 105      21.467 -18.266  20.777  1.00 59.53           O  
ATOM    799  N   ILE A 106      22.165 -22.445  21.598  1.00 57.71           N  
ATOM    800  CA  ILE A 106      22.291 -23.902  21.394  1.00 58.54           C  
ATOM    801  C   ILE A 106      21.764 -24.725  22.576  1.00 58.18           C  
ATOM    802  O   ILE A 106      20.965 -25.646  22.395  1.00 61.09           O  
ATOM    803  CB  ILE A 106      23.753 -24.353  21.096  1.00 49.87           C  
ATOM    804  CG1 ILE A 106      24.115 -24.129  19.628  1.00 52.27           C  
ATOM    805  CG2 ILE A 106      23.933 -25.819  21.412  1.00 47.62           C  
ATOM    806  CD1 ILE A 106      24.195 -22.672  19.218  1.00 61.79           C  
ATOM    807  N   THR A 107      22.216 -24.396  23.784  1.00 53.58           N  
ATOM    808  CA  THR A 107      21.902 -25.198  24.969  1.00 58.17           C  
ATOM    809  C   THR A 107      20.522 -24.938  25.582  1.00 56.36           C  
ATOM    810  O   THR A 107      19.898 -25.854  26.120  1.00 57.89           O  
ATOM    811  CB  THR A 107      22.988 -25.068  26.062  1.00 56.72           C  
ATOM    812  CG2 THR A 107      24.316 -25.633  25.569  1.00 54.89           C  
ATOM    813  OG1 THR A 107      23.160 -23.691  26.421  1.00 61.12           O  
ATOM    814  N   ARG A 108      20.050 -23.698  25.504  1.00 50.17           N  
ATOM    815  CA  ARG A 108      18.758 -23.348  26.090  1.00 49.56           C  
ATOM    816  C   ARG A 108      17.770 -22.868  25.030  1.00 53.90           C  
ATOM    817  O   ARG A 108      17.497 -21.672  24.920  1.00 52.78           O  
ATOM    818  CB  ARG A 108      18.940 -22.309  27.202  1.00 52.86           C  
ATOM    819  CG  ARG A 108      19.633 -22.875  28.433  1.00 58.62           C  
ATOM    820  CD  ARG A 108      20.108 -21.810  29.411  1.00 55.28           C  
ATOM    821  NE  ARG A 108      20.789 -22.424  30.554  1.00 55.27           N  
ATOM    822  CZ  ARG A 108      21.466 -21.759  31.488  1.00 61.07           C  
ATOM    823  NH1 ARG A 108      21.571 -20.440  31.433  1.00 65.10           N1+
ATOM    824  NH2 ARG A 108      22.044 -22.422  32.481  1.00 57.60           N  
ATOM    825  N   PRO A 109      17.235 -23.813  24.239  1.00 55.97           N  
ATOM    826  CA  PRO A 109      16.344 -23.512  23.113  1.00 53.47           C  
ATOM    827  C   PRO A 109      15.055 -22.801  23.525  1.00 56.49           C  
ATOM    828  O   PRO A 109      14.714 -21.770  22.948  1.00 62.39           O  
ATOM    829  CB  PRO A 109      15.996 -24.903  22.562  1.00 52.26           C  
ATOM    830  CG  PRO A 109      17.061 -25.817  23.082  1.00 47.83           C  
ATOM    831  CD  PRO A 109      17.434 -25.264  24.417  1.00 50.66           C  
ATOM    832  N   LEU A 110      14.368 -23.333  24.530  1.00 55.06           N  
ATOM    833  CA  LEU A 110      13.069 -22.818  24.952  1.00 51.69           C  
ATOM    834  C   LEU A 110      13.195 -21.541  25.758  1.00 50.53           C  
ATOM    835  O   LEU A 110      12.478 -20.573  25.524  1.00 50.16           O  
ATOM    836  CB  LEU A 110      12.347 -23.862  25.801  1.00 54.51           C  
ATOM    837  CG  LEU A 110      11.173 -24.593  25.155  1.00 53.81           C  
ATOM    838  CD1 LEU A 110      11.544 -25.117  23.775  1.00 49.04           C  
ATOM    839  CD2 LEU A 110      10.708 -25.715  26.057  1.00 50.37           C  
ATOM    840  N   THR A 111      14.109 -21.561  26.718  1.00 51.31           N  
ATOM    841  CA  THR A 111      14.276 -20.459  27.652  1.00 56.03           C  
ATOM    842  C   THR A 111      14.905 -19.231  27.003  1.00 58.59           C  
ATOM    843  O   THR A 111      14.537 -18.098  27.316  1.00 55.86           O  
ATOM    844  CB  THR A 111      15.149 -20.883  28.833  1.00 59.76           C  
ATOM    845  CG2 THR A 111      15.163 -19.802  29.897  1.00 68.53           C  
ATOM    846  OG1 THR A 111      14.632 -22.096  29.385  1.00 57.87           O  
ATOM    847  N   TYR A 112      15.845 -19.470  26.093  1.00 59.90           N  
ATOM    848  CA  TYR A 112      16.668 -18.408  25.520  1.00 58.01           C  
ATOM    849  C   TYR A 112      16.287 -18.049  24.078  1.00 61.39           C  
ATOM    850  O   TYR A 112      15.822 -16.940  23.804  1.00 59.34           O  
ATOM    851  CB  TYR A 112      18.137 -18.822  25.580  1.00 52.25           C  
ATOM    852  CG  TYR A 112      19.091 -17.669  25.457  1.00 53.98           C  
ATOM    853  CD1 TYR A 112      19.485 -16.958  26.578  1.00 57.89           C  
ATOM    854  CD2 TYR A 112      19.600 -17.291  24.225  1.00 58.20           C  
ATOM    855  CE1 TYR A 112      20.363 -15.897  26.482  1.00 58.97           C  
ATOM    856  CE2 TYR A 112      20.479 -16.228  24.113  1.00 62.70           C  
ATOM    857  CZ  TYR A 112      20.859 -15.533  25.248  1.00 66.79           C  
ATOM    858  OH  TYR A 112      21.738 -14.475  25.155  1.00 70.48           O  
ATOM    859  N   ARG A 113      16.500 -18.987  23.162  1.00 60.35           N  
ATOM    860  CA  ARG A 113      16.193 -18.761  21.754  1.00 58.48           C  
ATOM    861  C   ARG A 113      14.787 -18.202  21.554  1.00 57.31           C  
ATOM    862  O   ARG A 113      14.578 -17.314  20.736  1.00 60.64           O  
ATOM    863  CB  ARG A 113      16.363 -20.053  20.940  1.00 59.53           C  
ATOM    864  CG  ARG A 113      17.724 -20.204  20.266  1.00 62.47           C  
ATOM    865  CD  ARG A 113      17.771 -21.407  19.322  1.00 63.59           C  
ATOM    866  NE  ARG A 113      16.678 -21.400  18.352  1.00 70.91           N  
ATOM    867  CZ  ARG A 113      16.628 -20.619  17.277  1.00 77.36           C  
ATOM    868  NH1 ARG A 113      17.607 -19.760  17.023  1.00 74.35           N1+
ATOM    869  NH2 ARG A 113      15.590 -20.686  16.454  1.00 79.65           N  
ATOM    870  N   ALA A 114      13.833 -18.725  22.318  1.00 56.09           N  
ATOM    871  CA  ALA A 114      12.416 -18.393  22.141  1.00 58.70           C  
ATOM    872  C   ALA A 114      12.047 -16.957  22.522  1.00 57.76           C  
ATOM    873  O   ALA A 114      11.203 -16.330  21.877  1.00 53.95           O  
ATOM    874  CB  ALA A 114      11.549 -19.380  22.909  1.00 58.96           C  
ATOM    875  N   LYS A 115      12.645 -16.457  23.593  1.00 59.14           N  
ATOM    876  CA  LYS A 115      12.315 -15.127  24.091  1.00 67.21           C  
ATOM    877  C   LYS A 115      13.293 -14.005  23.709  1.00 65.69           C  
ATOM    878  O   LYS A 115      13.097 -12.853  24.095  1.00 72.69           O  
ATOM    879  CB  LYS A 115      12.080 -15.179  25.604  1.00 80.09           C  
ATOM    880  CG  LYS A 115      10.973 -16.166  25.980  1.00 82.32           C  
ATOM    881  CD  LYS A 115      10.612 -16.121  27.454  1.00 87.03           C  
ATOM    882  CE  LYS A 115       9.343 -16.920  27.712  1.00 91.91           C  
ATOM    883  NZ  LYS A 115       8.174 -16.383  26.945  1.00 83.48           N1+
ATOM    884  N   ARG A 116      14.330 -14.329  22.943  1.00 60.53           N  
ATOM    885  CA  ARG A 116      15.381 -13.358  22.628  1.00 59.31           C  
ATOM    886  C   ARG A 116      15.002 -12.336  21.556  1.00 58.51           C  
ATOM    887  O   ARG A 116      14.549 -12.695  20.475  1.00 65.20           O  
ATOM    888  CB  ARG A 116      16.660 -14.083  22.215  1.00 60.67           C  
ATOM    889  CG  ARG A 116      16.432 -15.203  21.221  1.00 58.12           C  
ATOM    890  CD  ARG A 116      17.746 -15.822  20.781  1.00 58.04           C  
ATOM    891  NE  ARG A 116      18.426 -15.013  19.776  1.00 49.21           N  
ATOM    892  CZ  ARG A 116      19.743 -14.972  19.625  1.00 43.94           C  
ATOM    893  NH1 ARG A 116      20.525 -15.682  20.424  1.00 40.94           N1+
ATOM    894  NH2 ARG A 116      20.281 -14.216  18.681  1.00 52.48           N  
ATOM    895  N   THR A 117      15.220 -11.063  21.864  1.00 68.47           N  
ATOM    896  CA  THR A 117      14.899  -9.968  20.952  1.00 63.64           C  
ATOM    897  C   THR A 117      15.986  -8.898  20.975  1.00 67.88           C  
ATOM    898  O   THR A 117      16.865  -8.908  21.838  1.00 67.13           O  
ATOM    899  CB  THR A 117      13.551  -9.311  21.304  1.00 64.34           C  
ATOM    900  CG2 THR A 117      12.467 -10.361  21.455  1.00 70.30           C  
ATOM    901  OG1 THR A 117      13.671  -8.577  22.528  1.00 68.93           O  
ATOM    902  N   THR A 118      15.927  -7.975  20.019  1.00 73.69           N  
ATOM    903  CA  THR A 118      16.897  -6.883  19.953  1.00 75.87           C  
ATOM    904  C   THR A 118      16.791  -5.950  21.164  1.00 73.29           C  
ATOM    905  O   THR A 118      17.743  -5.241  21.493  1.00 71.38           O  
ATOM    906  CB  THR A 118      16.770  -6.064  18.645  1.00 65.22           C  
ATOM    907  CG2 THR A 118      17.106  -6.926  17.434  1.00 58.60           C  
ATOM    908  OG1 THR A 118      15.435  -5.565  18.511  1.00 65.58           O  
ATOM    909  N   LYS A 119      15.635  -5.953  21.822  1.00 72.56           N  
ATOM    910  CA  LYS A 119      15.456  -5.177  23.045  1.00 77.27           C  
ATOM    911  C   LYS A 119      16.331  -5.724  24.164  1.00 82.12           C  
ATOM    912  O   LYS A 119      17.094  -4.989  24.803  1.00 91.09           O  
ATOM    913  CB  LYS A 119      14.005  -5.222  23.510  1.00 75.01           C  
ATOM    914  CG  LYS A 119      13.860  -4.978  25.006  1.00 75.49           C  
ATOM    915  CD  LYS A 119      12.516  -5.468  25.530  1.00 89.00           C  
ATOM    916  CE  LYS A 119      12.514  -5.584  27.054  1.00 85.66           C  
ATOM    917  NZ  LYS A 119      11.265  -6.216  27.575  1.00 66.57           N1+
ATOM    918  N   ARG A 120      16.193  -7.022  24.405  1.00 78.60           N  
ATOM    919  CA  ARG A 120      16.952  -7.700  25.441  1.00 82.09           C  
ATOM    920  C   ARG A 120      18.444  -7.536  25.156  1.00 88.74           C  
ATOM    921  O   ARG A 120      19.233  -7.232  26.060  1.00 90.43           O  
ATOM    922  CB  ARG A 120      16.537  -9.174  25.507  1.00 77.78           C  
ATOM    923  CG  ARG A 120      15.025  -9.365  25.669  1.00 74.14           C  
ATOM    924  CD  ARG A 120      14.589 -10.809  25.477  1.00 76.12           C  
ATOM    925  NE  ARG A 120      15.051 -11.694  26.547  1.00 98.79           N  
ATOM    926  CZ  ARG A 120      14.249 -12.313  27.410  1.00 99.38           C  
ATOM    927  NH1 ARG A 120      12.933 -12.150  27.327  1.00 97.27           N1+
ATOM    928  NH2 ARG A 120      14.759 -13.100  28.354  1.00 83.81           N  
ATOM    929  N   ALA A 121      18.814  -7.704  23.887  1.00 86.00           N  
ATOM    930  CA  ALA A 121      20.192  -7.487  23.450  1.00 87.61           C  
ATOM    931  C   ALA A 121      20.670  -6.078  23.802  1.00 84.59           C  
ATOM    932  O   ALA A 121      21.760  -5.898  24.354  1.00 83.55           O  
ATOM    933  CB  ALA A 121      20.328  -7.738  21.956  1.00 76.41           C  
ATOM    934  N   GLY A 122      19.853  -5.080  23.478  1.00 80.17           N  
ATOM    935  CA  GLY A 122      20.170  -3.706  23.818  1.00 81.11           C  
ATOM    936  C   GLY A 122      20.477  -3.561  25.294  1.00 81.39           C  
ATOM    937  O   GLY A 122      21.502  -2.991  25.679  1.00 82.61           O  
ATOM    938  N   VAL A 123      19.588  -4.097  26.124  1.00 80.39           N  
ATOM    939  CA  VAL A 123      19.771  -4.022  27.567  1.00 79.89           C  
ATOM    940  C   VAL A 123      21.111  -4.608  27.965  1.00 74.77           C  
ATOM    941  O   VAL A 123      21.905  -3.962  28.646  1.00 73.60           O  
ATOM    942  CB  VAL A 123      18.672  -4.772  28.321  1.00 75.84           C  
ATOM    943  CG1 VAL A 123      18.946  -4.736  29.815  1.00 72.51           C  
ATOM    944  CG2 VAL A 123      17.316  -4.163  27.998  1.00 82.31           C  
ATOM    945  N   MET A 124      21.364  -5.835  27.532  1.00 77.99           N  
ATOM    946  CA  MET A 124      22.622  -6.491  27.853  1.00 86.68           C  
ATOM    947  C   MET A 124      23.822  -5.618  27.478  1.00 85.21           C  
ATOM    948  O   MET A 124      24.711  -5.385  28.303  1.00 90.70           O  
ATOM    949  CB  MET A 124      22.686  -7.864  27.184  1.00 95.11           C  
ATOM    950  CG  MET A 124      21.601  -8.810  27.685  1.00114.87           C  
ATOM    951  SD  MET A 124      21.431 -10.338  26.745  1.00272.30           S  
ATOM    952  CE  MET A 124      23.074 -11.024  26.921  1.00185.87           C  
ATOM    953  N   ILE A 125      23.834  -5.106  26.252  1.00 82.37           N  
ATOM    954  CA  ILE A 125      24.953  -4.286  25.790  1.00 80.30           C  
ATOM    955  C   ILE A 125      25.156  -3.031  26.647  1.00 76.49           C  
ATOM    956  O   ILE A 125      26.266  -2.765  27.132  1.00 70.77           O  
ATOM    957  CB  ILE A 125      24.797  -3.896  24.309  1.00 78.57           C  
ATOM    958  CG1 ILE A 125      24.814  -5.148  23.429  1.00 73.19           C  
ATOM    959  CG2 ILE A 125      25.905  -2.948  23.891  1.00 81.74           C  
ATOM    960  CD1 ILE A 125      24.764  -4.861  21.944  1.00 64.85           C  
ATOM    961  N   GLY A 126      24.083  -2.265  26.831  1.00 75.93           N  
ATOM    962  CA  GLY A 126      24.129  -1.086  27.679  1.00 75.34           C  
ATOM    963  C   GLY A 126      24.695  -1.408  29.049  1.00 71.56           C  
ATOM    964  O   GLY A 126      25.533  -0.673  29.582  1.00 72.62           O  
ATOM    965  N   LEU A 127      24.236  -2.517  29.623  1.00 68.50           N  
ATOM    966  CA  LEU A 127      24.745  -2.975  30.909  1.00 68.89           C  
ATOM    967  C   LEU A 127      26.253  -3.223  30.837  1.00 73.73           C  
ATOM    968  O   LEU A 127      26.985  -2.922  31.783  1.00 70.67           O  
ATOM    969  CB  LEU A 127      24.027  -4.248  31.348  1.00 71.68           C  
ATOM    970  CG  LEU A 127      24.450  -4.812  32.702  1.00 72.88           C  
ATOM    971  CD1 LEU A 127      23.981  -3.905  33.832  1.00 70.47           C  
ATOM    972  CD2 LEU A 127      23.918  -6.228  32.886  1.00 77.93           C  
ATOM    973  N   ALA A 128      26.705  -3.777  29.713  1.00 73.93           N  
ATOM    974  CA  ALA A 128      28.129  -4.038  29.506  1.00 67.64           C  
ATOM    975  C   ALA A 128      28.957  -2.751  29.524  1.00 68.08           C  
ATOM    976  O   ALA A 128      29.962  -2.658  30.238  1.00 62.77           O  
ATOM    977  CB  ALA A 128      28.353  -4.810  28.218  1.00 62.42           C  
ATOM    978  N   TRP A 129      28.548  -1.763  28.731  1.00 66.57           N  
ATOM    979  CA  TRP A 129      29.237  -0.474  28.768  1.00 66.21           C  
ATOM    980  C   TRP A 129      29.229   0.087  30.185  1.00 66.33           C  
ATOM    981  O   TRP A 129      30.248   0.583  30.663  1.00 71.12           O  
ATOM    982  CB  TRP A 129      28.636   0.532  27.784  1.00 63.63           C  
ATOM    983  CG  TRP A 129      29.023   0.268  26.365  1.00 62.62           C  
ATOM    984  CD1 TRP A 129      28.481  -0.669  25.534  1.00 64.91           C  
ATOM    985  CD2 TRP A 129      30.032   0.942  25.604  1.00 62.13           C  
ATOM    986  CE2 TRP A 129      30.046   0.362  24.319  1.00 66.41           C  
ATOM    987  CE3 TRP A 129      30.924   1.981  25.881  1.00 66.44           C  
ATOM    988  NE1 TRP A 129      29.089  -0.619  24.303  1.00 67.45           N  
ATOM    989  CZ2 TRP A 129      30.915   0.785  23.314  1.00 61.24           C  
ATOM    990  CZ3 TRP A 129      31.791   2.398  24.879  1.00 68.28           C  
ATOM    991  CH2 TRP A 129      31.777   1.799  23.613  1.00 61.33           C  
ATOM    992  N   VAL A 130      28.087   0.001  30.860  1.00 60.07           N  
ATOM    993  CA  VAL A 130      28.034   0.383  32.268  1.00 63.63           C  
ATOM    994  C   VAL A 130      29.172  -0.261  33.068  1.00 68.40           C  
ATOM    995  O   VAL A 130      30.023   0.446  33.614  1.00 67.16           O  
ATOM    996  CB  VAL A 130      26.680   0.057  32.916  1.00 59.47           C  
ATOM    997  CG1 VAL A 130      26.776   0.179  34.429  1.00 48.39           C  
ATOM    998  CG2 VAL A 130      25.615   0.989  32.369  1.00 59.73           C  
ATOM    999  N   ILE A 131      29.189  -1.592  33.131  1.00 67.17           N  
ATOM   1000  CA  ILE A 131      30.239  -2.302  33.860  1.00 66.59           C  
ATOM   1001  C   ILE A 131      31.634  -1.803  33.485  1.00 68.64           C  
ATOM   1002  O   ILE A 131      32.424  -1.453  34.362  1.00 63.27           O  
ATOM   1003  CB  ILE A 131      30.182  -3.823  33.625  1.00 66.04           C  
ATOM   1004  CG1 ILE A 131      28.879  -4.402  34.176  1.00 64.48           C  
ATOM   1005  CG2 ILE A 131      31.377  -4.506  34.273  1.00 62.65           C  
ATOM   1006  CD1 ILE A 131      28.869  -5.913  34.233  1.00 59.73           C  
ATOM   1007  N   SER A 132      31.924  -1.766  32.186  1.00 69.07           N  
ATOM   1008  CA  SER A 132      33.225  -1.310  31.696  1.00 62.54           C  
ATOM   1009  C   SER A 132      33.584   0.034  32.322  1.00 62.17           C  
ATOM   1010  O   SER A 132      34.576   0.166  33.051  1.00 60.61           O  
ATOM   1011  CB  SER A 132      33.211  -1.190  30.176  1.00 52.28           C  
ATOM   1012  OG  SER A 132      32.828  -2.417  29.585  1.00 49.01           O  
ATOM   1013  N   PHE A 133      32.751   1.024  32.029  1.00 58.37           N  
ATOM   1014  CA  PHE A 133      32.914   2.368  32.551  1.00 65.69           C  
ATOM   1015  C   PHE A 133      33.197   2.359  34.052  1.00 64.75           C  
ATOM   1016  O   PHE A 133      34.177   2.952  34.510  1.00 62.69           O  
ATOM   1017  CB  PHE A 133      31.643   3.170  32.253  1.00 65.33           C  
ATOM   1018  CG  PHE A 133      31.567   4.487  32.963  1.00 65.80           C  
ATOM   1019  CD1 PHE A 133      32.204   5.605  32.450  1.00 64.29           C  
ATOM   1020  CD2 PHE A 133      30.835   4.613  34.134  1.00 67.75           C  
ATOM   1021  CE1 PHE A 133      32.127   6.821  33.095  1.00 72.84           C  
ATOM   1022  CE2 PHE A 133      30.749   5.826  34.788  1.00 76.18           C  
ATOM   1023  CZ  PHE A 133      31.398   6.936  34.267  1.00 84.48           C  
ATOM   1024  N   VAL A 134      32.351   1.667  34.809  1.00 60.86           N  
ATOM   1025  CA  VAL A 134      32.444   1.680  36.262  1.00 58.29           C  
ATOM   1026  C   VAL A 134      33.702   0.985  36.779  1.00 61.70           C  
ATOM   1027  O   VAL A 134      34.185   1.295  37.870  1.00 60.54           O  
ATOM   1028  CB  VAL A 134      31.191   1.063  36.911  1.00 53.23           C  
ATOM   1029  CG1 VAL A 134      31.451   0.740  38.366  1.00 55.29           C  
ATOM   1030  CG2 VAL A 134      30.017   2.016  36.779  1.00 52.41           C  
ATOM   1031  N   LEU A 135      34.235   0.048  36.005  1.00 62.00           N  
ATOM   1032  CA  LEU A 135      35.507  -0.569  36.363  1.00 64.37           C  
ATOM   1033  C   LEU A 135      36.680   0.378  36.112  1.00 65.65           C  
ATOM   1034  O   LEU A 135      37.461   0.672  37.015  1.00 56.34           O  
ATOM   1035  CB  LEU A 135      35.716  -1.877  35.596  1.00 56.74           C  
ATOM   1036  CG  LEU A 135      34.850  -3.064  36.013  1.00 59.62           C  
ATOM   1037  CD1 LEU A 135      35.102  -4.259  35.107  1.00 52.18           C  
ATOM   1038  CD2 LEU A 135      35.103  -3.426  37.469  1.00 61.92           C  
ATOM   1039  N   TRP A 136      36.774   0.895  34.891  1.00 66.50           N  
ATOM   1040  CA  TRP A 136      37.955   1.664  34.507  1.00 63.21           C  
ATOM   1041  C   TRP A 136      37.903   3.129  34.922  1.00 66.41           C  
ATOM   1042  O   TRP A 136      38.718   3.582  35.727  1.00 65.87           O  
ATOM   1043  CB  TRP A 136      38.228   1.529  33.005  1.00 60.55           C  
ATOM   1044  CG  TRP A 136      38.588   0.135  32.615  1.00 60.08           C  
ATOM   1045  CD1 TRP A 136      37.812  -0.751  31.926  1.00 61.59           C  
ATOM   1046  CD2 TRP A 136      39.809  -0.551  32.916  1.00 59.00           C  
ATOM   1047  CE2 TRP A 136      39.710  -1.846  32.366  1.00 61.96           C  
ATOM   1048  CE3 TRP A 136      40.982  -0.194  33.590  1.00 57.12           C  
ATOM   1049  NE1 TRP A 136      38.481  -1.943  31.767  1.00 59.06           N  
ATOM   1050  CZ2 TRP A 136      40.738  -2.787  32.469  1.00 58.98           C  
ATOM   1051  CZ3 TRP A 136      42.004  -1.130  33.691  1.00 58.31           C  
ATOM   1052  CH2 TRP A 136      41.873  -2.410  33.133  1.00 55.31           C  
ATOM   1053  N   ALA A 137      36.943   3.865  34.367  1.00 72.56           N  
ATOM   1054  CA  ALA A 137      36.888   5.317  34.528  1.00 71.21           C  
ATOM   1055  C   ALA A 137      37.121   5.823  35.958  1.00 71.63           C  
ATOM   1056  O   ALA A 137      38.016   6.640  36.181  1.00 77.82           O  
ATOM   1057  CB  ALA A 137      35.581   5.870  33.968  1.00 71.62           C  
ATOM   1058  N   PRO A 138      36.335   5.335  36.933  1.00 68.17           N  
ATOM   1059  CA  PRO A 138      36.513   5.846  38.297  1.00 67.03           C  
ATOM   1060  C   PRO A 138      37.961   5.694  38.766  1.00 68.93           C  
ATOM   1061  O   PRO A 138      38.533   6.621  39.333  1.00 63.65           O  
ATOM   1062  CB  PRO A 138      35.592   4.949  39.126  1.00 60.02           C  
ATOM   1063  CG  PRO A 138      34.581   4.440  38.159  1.00 66.57           C  
ATOM   1064  CD  PRO A 138      35.324   4.266  36.874  1.00 67.28           C  
ATOM   1065  N   ALA A 139      38.550   4.530  38.509  1.00 72.07           N  
ATOM   1066  CA  ALA A 139      39.932   4.283  38.890  1.00 68.49           C  
ATOM   1067  C   ALA A 139      40.861   5.267  38.194  1.00 74.10           C  
ATOM   1068  O   ALA A 139      41.566   6.039  38.845  1.00 81.98           O  
ATOM   1069  CB  ALA A 139      40.331   2.853  38.558  1.00 67.72           C  
ATOM   1070  N   ILE A 140      40.840   5.250  36.866  1.00 69.86           N  
ATOM   1071  CA  ILE A 140      41.778   6.045  36.078  1.00 66.40           C  
ATOM   1072  C   ILE A 140      41.727   7.546  36.375  1.00 69.72           C  
ATOM   1073  O   ILE A 140      42.760   8.208  36.432  1.00 72.63           O  
ATOM   1074  CB  ILE A 140      41.579   5.812  34.575  1.00 67.21           C  
ATOM   1075  CG1 ILE A 140      41.986   4.385  34.215  1.00 71.71           C  
ATOM   1076  CG2 ILE A 140      42.390   6.811  33.779  1.00 70.88           C  
ATOM   1077  CD1 ILE A 140      41.776   4.043  32.755  1.00 76.10           C  
ATOM   1078  N   LEU A 141      40.525   8.078  36.561  1.00 77.88           N  
ATOM   1079  CA  LEU A 141      40.354   9.499  36.853  1.00 77.87           C  
ATOM   1080  C   LEU A 141      40.651   9.857  38.314  1.00 84.88           C  
ATOM   1081  O   LEU A 141      41.383  10.815  38.582  1.00 80.99           O  
ATOM   1082  CB  LEU A 141      38.942   9.953  36.465  1.00 76.59           C  
ATOM   1083  CG  LEU A 141      38.529   9.659  35.020  1.00 75.25           C  
ATOM   1084  CD1 LEU A 141      37.019   9.700  34.848  1.00 66.30           C  
ATOM   1085  CD2 LEU A 141      39.210  10.606  34.040  1.00 77.04           C  
ATOM   1086  N   PHE A 142      40.098   9.074  39.246  1.00 85.16           N  
ATOM   1087  CA  PHE A 142      40.118   9.414  40.677  1.00 88.68           C  
ATOM   1088  C   PHE A 142      41.256   8.806  41.503  1.00 86.72           C  
ATOM   1089  O   PHE A 142      41.312   9.007  42.719  1.00 93.03           O  
ATOM   1090  CB  PHE A 142      38.782   9.052  41.344  1.00 87.30           C  
ATOM   1091  CG  PHE A 142      37.602   9.819  40.812  1.00 87.77           C  
ATOM   1092  CD1 PHE A 142      37.763  10.802  39.847  1.00 82.42           C  
ATOM   1093  CD2 PHE A 142      36.327   9.556  41.290  1.00 86.06           C  
ATOM   1094  CE1 PHE A 142      36.676  11.504  39.363  1.00 74.72           C  
ATOM   1095  CE2 PHE A 142      35.236  10.253  40.811  1.00 87.19           C  
ATOM   1096  CZ  PHE A 142      35.411  11.229  39.846  1.00 84.69           C  
ATOM   1097  N   TRP A 143      42.150   8.058  40.862  1.00 82.90           N  
ATOM   1098  CA  TRP A 143      43.260   7.437  41.585  1.00 87.31           C  
ATOM   1099  C   TRP A 143      44.127   8.494  42.277  1.00 91.65           C  
ATOM   1100  O   TRP A 143      44.501   8.346  43.449  1.00 90.47           O  
ATOM   1101  CB  TRP A 143      44.099   6.559  40.648  1.00 82.99           C  
ATOM   1102  CG  TRP A 143      45.150   5.744  41.351  1.00 90.86           C  
ATOM   1103  CD1 TRP A 143      46.488   5.740  41.089  1.00 91.52           C  
ATOM   1104  CD2 TRP A 143      44.953   4.822  42.434  1.00 90.93           C  
ATOM   1105  CE2 TRP A 143      46.219   4.296  42.771  1.00 91.21           C  
ATOM   1106  CE3 TRP A 143      43.832   4.389  43.150  1.00 82.41           C  
ATOM   1107  NE1 TRP A 143      47.139   4.873  41.936  1.00 90.76           N  
ATOM   1108  CZ2 TRP A 143      46.394   3.362  43.789  1.00 89.99           C  
ATOM   1109  CZ3 TRP A 143      44.008   3.463  44.163  1.00 81.44           C  
ATOM   1110  CH2 TRP A 143      45.279   2.958  44.471  1.00 90.41           C  
ATOM   1111  N   GLN A 144      44.422   9.569  41.550  1.00 92.65           N  
ATOM   1112  CA  GLN A 144      45.236  10.658  42.076  1.00 87.85           C  
ATOM   1113  C   GLN A 144      44.613  11.270  43.327  1.00 87.59           C  
ATOM   1114  O   GLN A 144      45.262  11.355  44.367  1.00 92.74           O  
ATOM   1115  CB  GLN A 144      45.471  11.728  41.003  1.00 84.36           C  
ATOM   1116  CG  GLN A 144      44.208  12.205  40.298  1.00 88.04           C  
ATOM   1117  CD  GLN A 144      44.468  13.372  39.366  1.00 89.52           C  
ATOM   1118  NE2 GLN A 144      43.429  13.820  38.668  1.00 81.48           N  
ATOM   1119  OE1 GLN A 144      45.591  13.865  39.274  1.00 96.87           O  
ATOM   1120  N   TYR A 145      43.352  11.685  43.224  1.00 84.86           N  
ATOM   1121  CA  TYR A 145      42.633  12.297  44.342  1.00 83.76           C  
ATOM   1122  C   TYR A 145      42.540  11.359  45.530  1.00 88.42           C  
ATOM   1123  O   TYR A 145      42.639  11.779  46.684  1.00 93.05           O  
ATOM   1124  CB  TYR A 145      41.233  12.718  43.911  1.00 76.10           C  
ATOM   1125  CG  TYR A 145      41.248  13.713  42.785  1.00 85.54           C  
ATOM   1126  CD1 TYR A 145      41.288  15.076  43.039  1.00 87.19           C  
ATOM   1127  CD2 TYR A 145      41.244  13.292  41.465  1.00 92.40           C  
ATOM   1128  CE1 TYR A 145      41.311  15.990  42.007  1.00 89.09           C  
ATOM   1129  CE2 TYR A 145      41.268  14.199  40.428  1.00 92.37           C  
ATOM   1130  CZ  TYR A 145      41.302  15.546  40.703  1.00 88.95           C  
ATOM   1131  OH  TYR A 145      41.324  16.450  39.664  1.00 93.24           O  
ATOM   1132  N   PHE A 146      42.326  10.083  45.249  1.00 88.73           N  
ATOM   1133  CA  PHE A 146      42.331   9.097  46.311  1.00 85.34           C  
ATOM   1134  C   PHE A 146      43.674   9.162  47.033  1.00 88.76           C  
ATOM   1135  O   PHE A 146      43.751   9.642  48.165  1.00 88.88           O  
ATOM   1136  CB  PHE A 146      42.071   7.706  45.734  1.00 87.29           C  
ATOM   1137  CG  PHE A 146      41.869   6.644  46.773  1.00 92.46           C  
ATOM   1138  CD1 PHE A 146      40.823   6.730  47.678  1.00 89.39           C  
ATOM   1139  CD2 PHE A 146      42.715   5.545  46.831  1.00 93.25           C  
ATOM   1140  CE1 PHE A 146      40.633   5.746  48.636  1.00 98.03           C  
ATOM   1141  CE2 PHE A 146      42.531   4.556  47.782  1.00 93.15           C  
ATOM   1142  CZ  PHE A 146      41.490   4.655  48.686  1.00 97.23           C  
ATOM   1143  N   VAL A 147      44.738   8.727  46.359  1.00 90.80           N  
ATOM   1144  CA  VAL A 147      46.060   8.626  46.987  1.00 93.29           C  
ATOM   1145  C   VAL A 147      46.568   9.960  47.544  1.00 93.51           C  
ATOM   1146  O   VAL A 147      47.370   9.991  48.478  1.00 95.07           O  
ATOM   1147  CB  VAL A 147      47.113   8.043  46.016  1.00 99.10           C  
ATOM   1148  CG1 VAL A 147      48.481   7.963  46.690  1.00101.48           C  
ATOM   1149  CG2 VAL A 147      46.685   6.669  45.525  1.00 92.94           C  
ATOM   1150  N   GLY A 148      46.097  11.058  46.966  1.00 91.46           N  
ATOM   1151  CA  GLY A 148      46.468  12.384  47.426  1.00 94.94           C  
ATOM   1152  C   GLY A 148      47.502  13.081  46.560  1.00 95.65           C  
ATOM   1153  O   GLY A 148      47.592  14.312  46.566  1.00 95.49           O  
ATOM   1154  N   LYS A 149      48.272  12.304  45.806  1.00 91.30           N  
ATOM   1155  CA  LYS A 149      49.286  12.874  44.924  1.00 88.03           C  
ATOM   1156  C   LYS A 149      49.211  12.270  43.527  1.00 92.73           C  
ATOM   1157  O   LYS A 149      48.484  11.306  43.287  1.00 88.98           O  
ATOM   1158  CB  LYS A 149      50.693  12.713  45.509  1.00 78.95           C  
ATOM   1159  N   ARG A 150      49.933  12.882  42.596  1.00101.70           N  
ATOM   1160  CA  ARG A 150      49.933  12.440  41.210  1.00101.20           C  
ATOM   1161  C   ARG A 150      51.305  11.917  40.793  1.00100.12           C  
ATOM   1162  O   ARG A 150      52.244  12.689  40.603  1.00104.12           O  
ATOM   1163  CB  ARG A 150      49.511  13.595  40.304  1.00 96.84           C  
ATOM   1164  CG  ARG A 150      49.078  13.175  38.919  1.00 91.76           C  
ATOM   1165  CD  ARG A 150      48.565  14.368  38.137  1.00101.71           C  
ATOM   1166  NE  ARG A 150      47.710  13.950  37.032  1.00106.32           N  
ATOM   1167  CZ  ARG A 150      48.136  13.761  35.788  1.00110.43           C  
ATOM   1168  NH1 ARG A 150      49.412  13.960  35.484  1.00114.73           N1+
ATOM   1169  NH2 ARG A 150      47.282  13.374  34.849  1.00105.51           N  
ATOM   1170  N   THR A 151      51.396  10.599  40.628  1.00 99.54           N  
ATOM   1171  CA  THR A 151      52.645   9.924  40.289  1.00 94.88           C  
ATOM   1172  C   THR A 151      53.120  10.379  38.913  1.00 95.12           C  
ATOM   1173  O   THR A 151      54.310  10.497  38.664  1.00 99.77           O  
ATOM   1174  CB  THR A 151      52.454   8.401  40.250  1.00 99.32           C  
ATOM   1175  CG2 THR A 151      53.689   7.722  39.691  1.00100.75           C  
ATOM   1176  OG1 THR A 151      52.221   7.920  41.575  1.00102.26           O  
ATOM   1177  N   VAL A 152      52.171  10.641  38.026  1.00 98.82           N  
ATOM   1178  CA  VAL A 152      52.496  10.963  36.657  1.00101.22           C  
ATOM   1179  C   VAL A 152      53.215  12.286  36.509  1.00105.65           C  
ATOM   1180  O   VAL A 152      52.748  13.332  36.932  1.00105.01           O  
ATOM   1181  CB  VAL A 152      51.271  10.946  35.760  1.00 98.26           C  
ATOM   1182  CG1 VAL A 152      51.600  11.556  34.407  1.00101.53           C  
ATOM   1183  CG2 VAL A 152      50.741   9.543  35.607  1.00 91.21           C  
ATOM   1184  N   PRO A 153      54.389  12.243  35.877  1.00110.13           N  
ATOM   1185  CA  PRO A 153      55.104  13.485  35.597  1.00117.73           C  
ATOM   1186  C   PRO A 153      54.501  14.071  34.344  1.00126.39           C  
ATOM   1187  O   PRO A 153      53.985  13.323  33.518  1.00129.45           O  
ATOM   1188  CB  PRO A 153      56.539  13.008  35.305  1.00126.89           C  
ATOM   1189  CG  PRO A 153      56.346  11.592  34.777  1.00113.30           C  
ATOM   1190  CD  PRO A 153      55.197  11.053  35.555  1.00105.92           C  
ATOM   1191  N   PRO A 154      54.512  15.404  34.220  1.00129.26           N  
ATOM   1192  CA  PRO A 154      54.053  16.059  32.992  1.00127.22           C  
ATOM   1193  C   PRO A 154      54.968  15.637  31.851  1.00124.60           C  
ATOM   1194  O   PRO A 154      56.203  15.491  32.071  1.00123.12           O  
ATOM   1195  CB  PRO A 154      54.247  17.563  33.299  1.00121.18           C  
ATOM   1196  CG  PRO A 154      54.499  17.645  34.765  1.00119.30           C  
ATOM   1197  CD  PRO A 154      55.115  16.365  35.158  1.00120.05           C  
ATOM   1198  N   GLY A 155      54.412  15.476  30.656  1.00116.08           N  
ATOM   1199  CA  GLY A 155      55.228  15.156  29.500  1.00115.99           C  
ATOM   1200  C   GLY A 155      55.108  13.727  28.998  1.00120.39           C  
ATOM   1201  O   GLY A 155      55.075  13.471  27.791  1.00112.43           O  
ATOM   1202  N   GLU A 156      54.947  12.800  29.925  1.00127.55           N  
ATOM   1203  CA  GLU A 156      54.680  11.412  29.606  1.00117.97           C  
ATOM   1204  C   GLU A 156      53.439  10.913  30.330  1.00109.41           C  
ATOM   1205  O   GLU A 156      53.320  11.015  31.556  1.00111.14           O  
ATOM   1206  CB  GLU A 156      55.874  10.552  30.004  1.00119.83           C  
ATOM   1207  CG  GLU A 156      57.122  10.632  29.120  1.00117.47           C  
ATOM   1208  CD  GLU A 156      58.000   9.406  29.305  1.00122.73           C  
ATOM   1209  OE1 GLU A 156      59.090   9.341  28.705  1.00116.45           O  
ATOM   1210  OE2 GLU A 156      57.584   8.493  30.048  1.00121.65           O1-
ATOM   1211  N   CYS A 157      52.516  10.369  29.553  1.00 98.41           N  
ATOM   1212  CA  CYS A 157      51.217   9.997  30.084  1.00 96.72           C  
ATOM   1213  C   CYS A 157      50.975   8.505  30.102  1.00100.17           C  
ATOM   1214  O   CYS A 157      51.423   7.796  29.204  1.00102.56           O  
ATOM   1215  CB  CYS A 157      50.127  10.725  29.260  1.00 95.66           C  
ATOM   1216  SG  CYS A 157      48.401  10.103  29.244  1.00 94.93           S  
ATOM   1217  N   PHE A 158      50.346   8.041  31.183  1.00103.23           N  
ATOM   1218  CA  PHE A 158      49.886   6.659  31.340  1.00100.79           C  
ATOM   1219  C   PHE A 158      49.000   6.523  32.593  1.00100.12           C  
ATOM   1220  O   PHE A 158      48.848   7.480  33.359  1.00 94.94           O  
ATOM   1221  CB  PHE A 158      51.072   5.697  31.415  1.00 90.94           C  
ATOM   1222  CG  PHE A 158      52.037   6.016  32.516  1.00 86.99           C  
ATOM   1223  CD1 PHE A 158      51.721   5.734  33.830  1.00 85.77           C  
ATOM   1224  CD2 PHE A 158      53.263   6.595  32.238  1.00 95.88           C  
ATOM   1225  CE1 PHE A 158      52.602   6.023  34.847  1.00 90.95           C  
ATOM   1226  CE2 PHE A 158      54.154   6.886  33.254  1.00 99.98           C  
ATOM   1227  CZ  PHE A 158      53.821   6.597  34.562  1.00 95.93           C  
ATOM   1228  N   ILE A 159      48.443   5.332  32.816  1.00 97.92           N  
ATOM   1229  CA  ILE A 159      47.536   5.118  33.949  1.00 82.43           C  
ATOM   1230  C   ILE A 159      48.297   5.050  35.263  1.00 79.26           C  
ATOM   1231  O   ILE A 159      49.224   4.257  35.415  1.00 79.52           O  
ATOM   1232  CB  ILE A 159      46.698   3.837  33.798  1.00 78.01           C  
ATOM   1233  CG1 ILE A 159      45.919   3.842  32.482  1.00 76.32           C  
ATOM   1234  CG2 ILE A 159      45.735   3.691  34.966  1.00 70.21           C  
ATOM   1235  CD1 ILE A 159      44.960   2.679  32.349  1.00 75.85           C  
ATOM   1236  N   GLN A 160      47.882   5.874  36.218  1.00 81.74           N  
ATOM   1237  CA  GLN A 160      48.623   6.041  37.462  1.00 89.80           C  
ATOM   1238  C   GLN A 160      48.859   4.727  38.208  1.00 82.42           C  
ATOM   1239  O   GLN A 160      50.002   4.334  38.438  1.00 76.25           O  
ATOM   1240  CB  GLN A 160      47.905   7.043  38.375  1.00 95.34           C  
ATOM   1241  CG  GLN A 160      48.681   7.412  39.637  1.00 95.61           C  
ATOM   1242  CD  GLN A 160      47.961   8.446  40.490  1.00 97.19           C  
ATOM   1243  NE2 GLN A 160      48.213   8.420  41.797  1.00 94.53           N  
ATOM   1244  OE1 GLN A 160      47.187   9.258  39.980  1.00101.34           O  
ATOM   1245  N   PHE A 161      47.780   4.040  38.565  1.00 82.24           N  
ATOM   1246  CA  PHE A 161      47.888   2.862  39.418  1.00 79.51           C  
ATOM   1247  C   PHE A 161      48.504   1.666  38.700  1.00 79.42           C  
ATOM   1248  O   PHE A 161      48.763   0.634  39.313  1.00 79.51           O  
ATOM   1249  CB  PHE A 161      46.523   2.480  39.996  1.00 78.41           C  
ATOM   1250  CG  PHE A 161      45.518   2.082  38.960  1.00 83.31           C  
ATOM   1251  CD1 PHE A 161      44.744   3.042  38.325  1.00 83.85           C  
ATOM   1252  CD2 PHE A 161      45.347   0.748  38.618  1.00 79.33           C  
ATOM   1253  CE1 PHE A 161      43.812   2.682  37.366  1.00 80.82           C  
ATOM   1254  CE2 PHE A 161      44.420   0.380  37.663  1.00 80.70           C  
ATOM   1255  CZ  PHE A 161      43.649   1.352  37.032  1.00 83.28           C  
ATOM   1256  N   LEU A 162      48.734   1.804  37.401  1.00 77.71           N  
ATOM   1257  CA  LEU A 162      49.274   0.696  36.620  1.00 77.15           C  
ATOM   1258  C   LEU A 162      50.803   0.682  36.549  1.00 79.80           C  
ATOM   1259  O   LEU A 162      51.390  -0.133  35.839  1.00 81.48           O  
ATOM   1260  CB  LEU A 162      48.649   0.647  35.222  1.00 77.15           C  
ATOM   1261  CG  LEU A 162      47.225   0.084  35.210  1.00 74.62           C  
ATOM   1262  CD1 LEU A 162      46.682  -0.011  33.794  1.00 71.11           C  
ATOM   1263  CD2 LEU A 162      47.183  -1.275  35.889  1.00 69.26           C  
ATOM   1264  N   SER A 163      51.442   1.583  37.286  1.00 78.02           N  
ATOM   1265  CA  SER A 163      52.898   1.640  37.315  1.00 78.08           C  
ATOM   1266  C   SER A 163      53.519   0.255  37.530  1.00 76.53           C  
ATOM   1267  O   SER A 163      54.399  -0.162  36.775  1.00 76.14           O  
ATOM   1268  CB  SER A 163      53.378   2.602  38.409  1.00 86.07           C  
ATOM   1269  OG  SER A 163      52.865   3.912  38.218  1.00 88.82           O  
ATOM   1270  N   GLU A 164      53.048  -0.456  38.550  1.00 73.40           N  
ATOM   1271  CA  GLU A 164      53.608  -1.757  38.915  1.00 68.19           C  
ATOM   1272  C   GLU A 164      53.345  -2.834  37.870  1.00 68.07           C  
ATOM   1273  O   GLU A 164      52.212  -3.013  37.431  1.00 75.74           O  
ATOM   1274  CB  GLU A 164      53.057  -2.203  40.270  1.00 66.26           C  
ATOM   1275  CG  GLU A 164      53.898  -1.746  41.435  1.00 71.30           C  
ATOM   1276  CD  GLU A 164      55.236  -2.462  41.486  1.00 80.50           C  
ATOM   1277  OE1 GLU A 164      55.271  -3.668  41.155  1.00 82.57           O  
ATOM   1278  OE2 GLU A 164      56.248  -1.823  41.853  1.00 79.48           O1-
ATOM   1279  N   PRO A 165      54.396  -3.563  37.466  1.00 62.14           N  
ATOM   1280  CA  PRO A 165      54.213  -4.620  36.463  1.00 69.96           C  
ATOM   1281  C   PRO A 165      53.318  -5.760  36.952  1.00 67.94           C  
ATOM   1282  O   PRO A 165      52.723  -6.462  36.130  1.00 64.26           O  
ATOM   1283  CB  PRO A 165      55.641  -5.122  36.207  1.00 71.11           C  
ATOM   1284  CG  PRO A 165      56.439  -4.663  37.384  1.00 66.71           C  
ATOM   1285  CD  PRO A 165      55.808  -3.381  37.834  1.00 62.36           C  
ATOM   1286  N   THR A 166      53.208  -5.926  38.269  1.00 64.90           N  
ATOM   1287  CA  THR A 166      52.387  -6.999  38.828  1.00 61.39           C  
ATOM   1288  C   THR A 166      50.882  -6.720  38.745  1.00 66.06           C  
ATOM   1289  O   THR A 166      50.163  -7.448  38.064  1.00 71.63           O  
ATOM   1290  CB  THR A 166      52.785  -7.346  40.269  1.00 54.42           C  
ATOM   1291  CG2 THR A 166      54.200  -7.881  40.301  1.00 66.32           C  
ATOM   1292  OG1 THR A 166      52.707  -6.169  41.080  1.00 63.52           O  
ATOM   1293  N   ILE A 167      50.402  -5.684  39.430  1.00 58.86           N  
ATOM   1294  CA  ILE A 167      48.980  -5.342  39.371  1.00 55.10           C  
ATOM   1295  C   ILE A 167      48.525  -5.275  37.917  1.00 58.89           C  
ATOM   1296  O   ILE A 167      47.398  -5.651  37.574  1.00 62.37           O  
ATOM   1297  CB  ILE A 167      48.676  -4.012  40.089  1.00 51.85           C  
ATOM   1298  CG1 ILE A 167      47.369  -3.407  39.570  1.00 58.13           C  
ATOM   1299  CG2 ILE A 167      49.815  -3.036  39.906  1.00 54.74           C  
ATOM   1300  CD1 ILE A 167      46.979  -2.115  40.263  1.00 68.37           C  
ATOM   1301  N   THR A 168      49.430  -4.816  37.061  1.00 56.44           N  
ATOM   1302  CA  THR A 168      49.190  -4.813  35.628  1.00 60.40           C  
ATOM   1303  C   THR A 168      49.037  -6.236  35.100  1.00 61.80           C  
ATOM   1304  O   THR A 168      48.102  -6.528  34.361  1.00 65.82           O  
ATOM   1305  CB  THR A 168      50.318  -4.106  34.873  1.00 64.50           C  
ATOM   1306  CG2 THR A 168      50.098  -4.224  33.379  1.00 73.22           C  
ATOM   1307  OG1 THR A 168      50.336  -2.721  35.234  1.00 65.54           O  
ATOM   1308  N   PHE A 169      49.949  -7.124  35.483  1.00 60.40           N  
ATOM   1309  CA  PHE A 169      49.817  -8.535  35.121  1.00 61.48           C  
ATOM   1310  C   PHE A 169      48.438  -9.086  35.515  1.00 65.72           C  
ATOM   1311  O   PHE A 169      47.651  -9.478  34.648  1.00 67.24           O  
ATOM   1312  CB  PHE A 169      50.943  -9.371  35.739  1.00 56.03           C  
ATOM   1313  CG  PHE A 169      50.869 -10.833  35.405  1.00 49.03           C  
ATOM   1314  CD1 PHE A 169      50.702 -11.253  34.099  1.00 56.13           C  
ATOM   1315  CD2 PHE A 169      50.983 -11.789  36.392  1.00 47.30           C  
ATOM   1316  CE1 PHE A 169      50.636 -12.601  33.787  1.00 49.89           C  
ATOM   1317  CE2 PHE A 169      50.920 -13.135  36.082  1.00 50.09           C  
ATOM   1318  CZ  PHE A 169      50.745 -13.541  34.778  1.00 36.94           C  
ATOM   1319  N   GLY A 170      48.151  -9.115  36.817  1.00 59.93           N  
ATOM   1320  CA  GLY A 170      46.879  -9.609  37.322  1.00 54.95           C  
ATOM   1321  C   GLY A 170      45.662  -9.045  36.609  1.00 56.63           C  
ATOM   1322  O   GLY A 170      44.746  -9.788  36.242  1.00 50.37           O  
ATOM   1323  N   THR A 171      45.653  -7.728  36.407  1.00 62.71           N  
ATOM   1324  CA  THR A 171      44.535  -7.081  35.711  1.00 66.31           C  
ATOM   1325  C   THR A 171      44.446  -7.448  34.222  1.00 61.18           C  
ATOM   1326  O   THR A 171      43.354  -7.497  33.656  1.00 57.34           O  
ATOM   1327  CB  THR A 171      44.560  -5.546  35.869  1.00 68.64           C  
ATOM   1328  CG2 THR A 171      43.426  -4.907  35.076  1.00 62.49           C  
ATOM   1329  OG1 THR A 171      44.416  -5.207  37.255  1.00 76.11           O  
ATOM   1330  N   ALA A 172      45.588  -7.693  33.588  1.00 60.39           N  
ATOM   1331  CA  ALA A 172      45.592  -8.166  32.210  1.00 55.06           C  
ATOM   1332  C   ALA A 172      45.007  -9.573  32.150  1.00 57.30           C  
ATOM   1333  O   ALA A 172      44.158  -9.856  31.308  1.00 57.95           O  
ATOM   1334  CB  ALA A 172      46.990  -8.135  31.627  1.00 56.40           C  
ATOM   1335  N   ILE A 173      45.455 -10.456  33.040  1.00 54.12           N  
ATOM   1336  CA  ILE A 173      44.898 -11.807  33.088  1.00 57.03           C  
ATOM   1337  C   ILE A 173      43.393 -11.774  33.275  1.00 53.82           C  
ATOM   1338  O   ILE A 173      42.641 -12.337  32.477  1.00 43.41           O  
ATOM   1339  CB  ILE A 173      45.472 -12.639  34.238  1.00 59.96           C  
ATOM   1340  CG1 ILE A 173      46.913 -13.059  33.943  1.00 61.30           C  
ATOM   1341  CG2 ILE A 173      44.610 -13.877  34.456  1.00 57.74           C  
ATOM   1342  CD1 ILE A 173      47.472 -14.052  34.957  1.00 57.99           C  
ATOM   1343  N   ALA A 174      42.964 -11.119  34.351  1.00 57.19           N  
ATOM   1344  CA  ALA A 174      41.549 -11.011  34.671  1.00 51.34           C  
ATOM   1345  C   ALA A 174      40.777 -10.450  33.487  1.00 53.08           C  
ATOM   1346  O   ALA A 174      39.770 -11.016  33.078  1.00 54.66           O  
ATOM   1347  CB  ALA A 174      41.352 -10.132  35.888  1.00 45.01           C  
ATOM   1348  N   ALA A 175      41.272  -9.340  32.943  1.00 52.58           N  
ATOM   1349  CA  ALA A 175      40.579  -8.581  31.901  1.00 47.12           C  
ATOM   1350  C   ALA A 175      40.855  -9.095  30.494  1.00 39.14           C  
ATOM   1351  O   ALA A 175      40.208  -8.679  29.542  1.00 29.59           O  
ATOM   1352  CB  ALA A 175      40.937  -7.113  31.999  1.00 49.40           C  
ATOM   1353  N   PHE A 176      41.831  -9.984  30.363  1.00 43.52           N  
ATOM   1354  CA  PHE A 176      42.180 -10.542  29.062  1.00 49.39           C  
ATOM   1355  C   PHE A 176      42.238 -12.057  29.094  1.00 54.33           C  
ATOM   1356  O   PHE A 176      41.419 -12.735  28.476  1.00 56.69           O  
ATOM   1357  CB  PHE A 176      43.522  -9.995  28.570  1.00 53.96           C  
ATOM   1358  CG  PHE A 176      43.968 -10.565  27.248  1.00 49.29           C  
ATOM   1359  CD1 PHE A 176      43.425 -10.099  26.064  1.00 42.07           C  
ATOM   1360  CD2 PHE A 176      44.944 -11.549  27.189  1.00 48.75           C  
ATOM   1361  CE1 PHE A 176      43.830 -10.605  24.857  1.00 43.01           C  
ATOM   1362  CE2 PHE A 176      45.357 -12.058  25.974  1.00 48.42           C  
ATOM   1363  CZ  PHE A 176      44.797 -11.583  24.808  1.00 47.36           C  
ATOM   1364  N   TYR A 177      43.216 -12.590  29.811  1.00 44.25           N  
ATOM   1365  CA  TYR A 177      43.476 -14.019  29.749  1.00 46.37           C  
ATOM   1366  C   TYR A 177      42.250 -14.860  30.113  1.00 51.20           C  
ATOM   1367  O   TYR A 177      41.884 -15.781  29.377  1.00 55.46           O  
ATOM   1368  CB  TYR A 177      44.699 -14.382  30.585  1.00 46.37           C  
ATOM   1369  CG  TYR A 177      45.970 -13.829  29.988  1.00 56.76           C  
ATOM   1370  CD1 TYR A 177      46.658 -14.523  28.998  1.00 58.58           C  
ATOM   1371  CD2 TYR A 177      46.477 -12.600  30.397  1.00 65.92           C  
ATOM   1372  CE1 TYR A 177      47.827 -14.009  28.444  1.00 66.17           C  
ATOM   1373  CE2 TYR A 177      47.647 -12.079  29.849  1.00 61.78           C  
ATOM   1374  CZ  TYR A 177      48.314 -12.789  28.875  1.00 59.29           C  
ATOM   1375  OH  TYR A 177      49.468 -12.285  28.332  1.00 53.21           O  
ATOM   1376  N   MET A 178      41.596 -14.527  31.222  1.00 53.37           N  
ATOM   1377  CA  MET A 178      40.366 -15.217  31.617  1.00 51.92           C  
ATOM   1378  C   MET A 178      39.290 -15.166  30.525  1.00 42.30           C  
ATOM   1379  O   MET A 178      38.823 -16.210  30.055  1.00 45.74           O  
ATOM   1380  CB  MET A 178      39.825 -14.659  32.943  1.00 51.80           C  
ATOM   1381  CG  MET A 178      38.487 -15.247  33.387  1.00 49.34           C  
ATOM   1382  SD  MET A 178      37.046 -14.376  32.724  1.00 58.52           S  
ATOM   1383  CE  MET A 178      36.957 -12.944  33.798  1.00 44.48           C  
ATOM   1384  N   PRO A 179      38.894 -13.954  30.108  1.00 37.18           N  
ATOM   1385  CA  PRO A 179      37.805 -13.846  29.134  1.00 47.00           C  
ATOM   1386  C   PRO A 179      38.149 -14.507  27.805  1.00 48.20           C  
ATOM   1387  O   PRO A 179      37.252 -15.020  27.124  1.00 53.93           O  
ATOM   1388  CB  PRO A 179      37.643 -12.335  28.958  1.00 38.70           C  
ATOM   1389  CG  PRO A 179      38.178 -11.758  30.217  1.00 42.78           C  
ATOM   1390  CD  PRO A 179      39.337 -12.632  30.573  1.00 43.13           C  
ATOM   1391  N   VAL A 180      39.426 -14.501  27.441  1.00 40.99           N  
ATOM   1392  CA  VAL A 180      39.839 -15.166  26.216  1.00 42.60           C  
ATOM   1393  C   VAL A 180      39.702 -16.681  26.356  1.00 46.64           C  
ATOM   1394  O   VAL A 180      39.071 -17.338  25.520  1.00 49.35           O  
ATOM   1395  CB  VAL A 180      41.265 -14.783  25.803  1.00 40.15           C  
ATOM   1396  CG1 VAL A 180      41.805 -15.781  24.790  1.00 41.22           C  
ATOM   1397  CG2 VAL A 180      41.279 -13.374  25.240  1.00 35.96           C  
ATOM   1398  N   THR A 181      40.260 -17.240  27.423  1.00 43.91           N  
ATOM   1399  CA  THR A 181      40.078 -18.665  27.650  1.00 49.27           C  
ATOM   1400  C   THR A 181      38.595 -19.018  27.538  1.00 49.51           C  
ATOM   1401  O   THR A 181      38.212 -19.898  26.758  1.00 51.69           O  
ATOM   1402  CB  THR A 181      40.634 -19.119  29.015  1.00 53.44           C  
ATOM   1403  CG2 THR A 181      42.128 -18.815  29.113  1.00 54.05           C  
ATOM   1404  OG1 THR A 181      39.932 -18.452  30.073  1.00 54.89           O  
ATOM   1405  N   ILE A 182      37.754 -18.299  28.281  1.00 48.56           N  
ATOM   1406  CA  ILE A 182      36.317 -18.593  28.279  1.00 53.33           C  
ATOM   1407  C   ILE A 182      35.694 -18.535  26.874  1.00 54.24           C  
ATOM   1408  O   ILE A 182      34.879 -19.393  26.502  1.00 49.04           O  
ATOM   1409  CB  ILE A 182      35.535 -17.692  29.259  1.00 40.58           C  
ATOM   1410  CG1 ILE A 182      35.386 -18.394  30.604  1.00 35.56           C  
ATOM   1411  CG2 ILE A 182      34.162 -17.367  28.704  1.00 36.67           C  
ATOM   1412  CD1 ILE A 182      34.674 -17.573  31.633  1.00 41.10           C  
ATOM   1413  N   MET A 183      36.079 -17.526  26.099  1.00 54.62           N  
ATOM   1414  CA  MET A 183      35.606 -17.426  24.724  1.00 53.56           C  
ATOM   1415  C   MET A 183      36.044 -18.616  23.888  1.00 55.46           C  
ATOM   1416  O   MET A 183      35.327 -19.038  22.985  1.00 62.36           O  
ATOM   1417  CB  MET A 183      36.068 -16.125  24.069  1.00 50.68           C  
ATOM   1418  CG  MET A 183      35.183 -14.942  24.379  1.00 53.00           C  
ATOM   1419  SD  MET A 183      35.693 -13.484  23.462  1.00 70.97           S  
ATOM   1420  CE  MET A 183      37.356 -13.256  24.091  1.00 59.29           C  
ATOM   1421  N   THR A 184      37.219 -19.155  24.184  1.00 47.95           N  
ATOM   1422  CA  THR A 184      37.703 -20.326  23.468  1.00 52.53           C  
ATOM   1423  C   THR A 184      36.872 -21.551  23.834  1.00 53.24           C  
ATOM   1424  O   THR A 184      36.443 -22.316  22.966  1.00 56.93           O  
ATOM   1425  CB  THR A 184      39.177 -20.584  23.774  1.00 48.30           C  
ATOM   1426  CG2 THR A 184      39.769 -21.574  22.780  1.00 46.06           C  
ATOM   1427  OG1 THR A 184      39.885 -19.344  23.695  1.00 51.12           O  
ATOM   1428  N   ILE A 185      36.641 -21.727  25.129  1.00 50.51           N  
ATOM   1429  CA  ILE A 185      35.804 -22.820  25.608  1.00 58.03           C  
ATOM   1430  C   ILE A 185      34.448 -22.783  24.910  1.00 58.76           C  
ATOM   1431  O   ILE A 185      34.097 -23.681  24.115  1.00 57.68           O  
ATOM   1432  CB  ILE A 185      35.606 -22.732  27.134  1.00 49.26           C  
ATOM   1433  CG1 ILE A 185      36.930 -23.026  27.847  1.00 46.22           C  
ATOM   1434  CG2 ILE A 185      34.499 -23.674  27.590  1.00 41.90           C  
ATOM   1435  CD1 ILE A 185      36.843 -22.983  29.347  1.00 50.75           C  
ATOM   1436  N   LEU A 186      33.696 -21.725  25.204  1.00 59.04           N  
ATOM   1437  CA  LEU A 186      32.380 -21.547  24.616  1.00 58.23           C  
ATOM   1438  C   LEU A 186      32.462 -21.769  23.121  1.00 63.10           C  
ATOM   1439  O   LEU A 186      31.620 -22.451  22.542  1.00 62.24           O  
ATOM   1440  CB  LEU A 186      31.839 -20.146  24.899  1.00 49.62           C  
ATOM   1441  CG  LEU A 186      31.430 -19.902  26.345  1.00 53.05           C  
ATOM   1442  CD1 LEU A 186      30.859 -18.502  26.495  1.00 53.20           C  
ATOM   1443  CD2 LEU A 186      30.422 -20.960  26.787  1.00 49.28           C  
ATOM   1444  N   TYR A 187      33.494 -21.205  22.502  1.00 64.26           N  
ATOM   1445  CA  TYR A 187      33.650 -21.322  21.062  1.00 62.39           C  
ATOM   1446  C   TYR A 187      33.623 -22.781  20.648  1.00 60.62           C  
ATOM   1447  O   TYR A 187      32.637 -23.244  20.089  1.00 60.06           O  
ATOM   1448  CB  TYR A 187      34.947 -20.670  20.579  1.00 57.50           C  
ATOM   1449  CG  TYR A 187      35.170 -20.838  19.094  1.00 57.19           C  
ATOM   1450  CD1 TYR A 187      34.589 -19.968  18.185  1.00 52.30           C  
ATOM   1451  CD2 TYR A 187      35.955 -21.872  18.602  1.00 61.10           C  
ATOM   1452  CE1 TYR A 187      34.786 -20.120  16.828  1.00 58.36           C  
ATOM   1453  CE2 TYR A 187      36.157 -22.032  17.246  1.00 63.93           C  
ATOM   1454  CZ  TYR A 187      35.569 -21.153  16.364  1.00 65.19           C  
ATOM   1455  OH  TYR A 187      35.763 -21.305  15.011  1.00 68.75           O  
ATOM   1456  N   TRP A 188      34.686 -23.515  20.965  1.00 61.06           N  
ATOM   1457  CA  TRP A 188      34.807 -24.886  20.479  1.00 64.53           C  
ATOM   1458  C   TRP A 188      33.545 -25.680  20.788  1.00 62.21           C  
ATOM   1459  O   TRP A 188      33.143 -26.546  20.004  1.00 63.46           O  
ATOM   1460  CB  TRP A 188      36.063 -25.577  21.026  1.00 65.90           C  
ATOM   1461  CG  TRP A 188      37.342 -25.077  20.392  1.00 69.74           C  
ATOM   1462  CD1 TRP A 188      38.369 -24.419  21.012  1.00 72.11           C  
ATOM   1463  CD2 TRP A 188      37.720 -25.190  19.011  1.00 60.55           C  
ATOM   1464  CE2 TRP A 188      38.984 -24.584  18.873  1.00 62.53           C  
ATOM   1465  CE3 TRP A 188      37.111 -25.746  17.884  1.00 57.11           C  
ATOM   1466  NE1 TRP A 188      39.359 -24.122  20.104  1.00 70.34           N  
ATOM   1467  CZ2 TRP A 188      39.648 -24.522  17.652  1.00 60.36           C  
ATOM   1468  CZ3 TRP A 188      37.773 -25.680  16.676  1.00 59.99           C  
ATOM   1469  CH2 TRP A 188      39.028 -25.076  16.568  1.00 60.23           C  
ATOM   1470  N   ARG A 189      32.902 -25.367  21.912  1.00 65.50           N  
ATOM   1471  CA  ARG A 189      31.629 -26.019  22.227  1.00 62.90           C  
ATOM   1472  C   ARG A 189      30.558 -25.713  21.177  1.00 63.83           C  
ATOM   1473  O   ARG A 189      29.891 -26.619  20.670  1.00 62.94           O  
ATOM   1474  CB  ARG A 189      31.139 -25.635  23.626  1.00 56.34           C  
ATOM   1475  CG  ARG A 189      31.998 -26.189  24.748  1.00 56.11           C  
ATOM   1476  CD  ARG A 189      31.314 -26.027  26.092  1.00 54.19           C  
ATOM   1477  NE  ARG A 189      32.131 -26.549  27.181  1.00 61.89           N  
ATOM   1478  CZ  ARG A 189      31.687 -26.734  28.421  1.00 64.01           C  
ATOM   1479  NH1 ARG A 189      30.429 -26.445  28.728  1.00 53.09           N1+
ATOM   1480  NH2 ARG A 189      32.502 -27.214  29.353  1.00 72.84           N  
ATOM   1481  N   ILE A 190      30.398 -24.433  20.857  1.00 64.31           N  
ATOM   1482  CA  ILE A 190      29.443 -24.010  19.841  1.00 66.12           C  
ATOM   1483  C   ILE A 190      29.781 -24.649  18.499  1.00 63.57           C  
ATOM   1484  O   ILE A 190      28.908 -25.192  17.826  1.00 75.38           O  
ATOM   1485  CB  ILE A 190      29.412 -22.470  19.703  1.00 63.95           C  
ATOM   1486  CG1 ILE A 190      28.877 -21.837  20.989  1.00 54.12           C  
ATOM   1487  CG2 ILE A 190      28.564 -22.047  18.513  1.00 65.81           C  
ATOM   1488  CD1 ILE A 190      28.500 -20.380  20.837  1.00 50.65           C  
ATOM   1489  N   TYR A 191      31.057 -24.598  18.130  1.00 59.11           N  
ATOM   1490  CA  TYR A 191      31.552 -25.149  16.870  1.00 69.96           C  
ATOM   1491  C   TYR A 191      31.287 -26.655  16.760  1.00 73.03           C  
ATOM   1492  O   TYR A 191      31.109 -27.184  15.656  1.00 72.72           O  
ATOM   1493  CB  TYR A 191      33.050 -24.856  16.737  1.00 76.52           C  
ATOM   1494  CG  TYR A 191      33.664 -25.144  15.383  1.00 75.39           C  
ATOM   1495  CD1 TYR A 191      34.052 -24.109  14.535  1.00 74.48           C  
ATOM   1496  CD2 TYR A 191      33.881 -26.448  14.965  1.00 74.55           C  
ATOM   1497  CE1 TYR A 191      34.625 -24.371  13.303  1.00 84.27           C  
ATOM   1498  CE2 TYR A 191      34.451 -26.720  13.737  1.00 86.43           C  
ATOM   1499  CZ  TYR A 191      34.823 -25.681  12.910  1.00 94.87           C  
ATOM   1500  OH  TYR A 191      35.391 -25.964  11.688  1.00104.92           O  
ATOM   1501  N   LYS A 192      31.272 -27.341  17.904  1.00 66.40           N  
ATOM   1502  CA  LYS A 192      30.906 -28.756  17.951  1.00 58.03           C  
ATOM   1503  C   LYS A 192      29.390 -28.956  17.820  1.00 57.18           C  
ATOM   1504  O   LYS A 192      28.936 -29.851  17.100  1.00 48.87           O  
ATOM   1505  CB  LYS A 192      31.406 -29.397  19.251  1.00 55.93           C  
ATOM   1506  CG  LYS A 192      31.143 -30.896  19.362  1.00 54.24           C  
ATOM   1507  CD  LYS A 192      31.778 -31.504  20.609  1.00 56.29           C  
ATOM   1508  CE  LYS A 192      31.532 -33.014  20.692  1.00 63.07           C  
ATOM   1509  NZ  LYS A 192      32.389 -33.824  19.775  1.00 51.94           N1+
ATOM   1510  N   GLU A 193      28.624 -28.113  18.511  1.00 62.58           N  
ATOM   1511  CA  GLU A 193      27.181 -28.292  18.686  1.00 63.68           C  
ATOM   1512  C   GLU A 193      26.235 -27.534  17.740  1.00 63.30           C  
ATOM   1513  O   GLU A 193      25.020 -27.548  17.950  1.00 64.18           O  
ATOM   1514  CB  GLU A 193      26.790 -27.956  20.125  1.00 58.65           C  
ATOM   1515  CG  GLU A 193      26.109 -29.096  20.857  1.00 64.29           C  
ATOM   1516  CD  GLU A 193      27.066 -29.869  21.747  1.00 79.27           C  
ATOM   1517  OE1 GLU A 193      26.954 -31.113  21.803  1.00 83.44           O  
ATOM   1518  OE2 GLU A 193      27.917 -29.231  22.406  1.00 72.01           O1-
ATOM   1519  N   THR A 194      26.769 -26.854  16.733  1.00 62.05           N  
ATOM   1520  CA  THR A 194      25.963 -25.949  15.909  1.00 63.46           C  
ATOM   1521  C   THR A 194      24.667 -26.527  15.335  1.00 66.63           C  
ATOM   1522  O   THR A 194      23.686 -25.799  15.172  1.00 67.35           O  
ATOM   1523  CB  THR A 194      26.793 -25.348  14.748  1.00 77.84           C  
ATOM   1524  CG2 THR A 194      25.976 -24.302  13.995  1.00 74.20           C  
ATOM   1525  OG1 THR A 194      27.970 -24.728  15.279  1.00 95.23           O  
ATOM   1526  N   GLU A 195      24.651 -27.815  15.013  1.00 57.84           N  
ATOM   1527  CA  GLU A 195      23.499 -28.363  14.301  1.00 61.03           C  
ATOM   1528  C   GLU A 195      22.239 -28.528  15.170  1.00 60.69           C  
ATOM   1529  O   GLU A 195      21.124 -28.591  14.642  1.00 62.32           O  
ATOM   1530  CB  GLU A 195      23.855 -29.677  13.594  1.00 68.23           C  
ATOM   1531  CG  GLU A 195      22.793 -30.113  12.582  1.00 77.63           C  
ATOM   1532  CD  GLU A 195      23.043 -31.494  11.999  1.00 79.33           C  
ATOM   1533  OE1 GLU A 195      22.096 -32.068  11.413  1.00 72.06           O  
ATOM   1534  OE2 GLU A 195      24.181 -31.999  12.125  1.00 77.20           O1-
ATOM   1535  N   LYS A 196      22.417 -28.589  16.490  1.00 59.02           N  
ATOM   1536  CA  LYS A 196      21.288 -28.762  17.415  1.00 58.15           C  
ATOM   1537  C   LYS A 196      20.199 -27.691  17.289  1.00 59.78           C  
ATOM   1538  O   LYS A 196      19.049 -27.910  17.692  1.00 61.11           O  
ATOM   1539  CB  LYS A 196      21.751 -28.848  18.866  1.00 55.61           C  
ATOM   1540  CG  LYS A 196      21.918 -30.266  19.367  1.00 57.95           C  
ATOM   1541  CD  LYS A 196      22.034 -30.291  20.882  1.00 64.59           C  
ATOM   1542  CE  LYS A 196      22.623 -31.606  21.365  1.00 63.24           C  
ATOM   1543  NZ  LYS A 196      22.764 -31.636  22.845  1.00 54.60           N1+
ATOM   1544  N   LEU A 197      10.547 -24.987   6.087  1.00 60.22           N  
ATOM   1545  CA  LEU A 197      10.841 -23.559   6.050  1.00 59.13           C  
ATOM   1546  C   LEU A 197      11.789 -23.228   7.193  1.00 63.75           C  
ATOM   1547  O   LEU A 197      11.416 -22.584   8.172  1.00 61.71           O  
ATOM   1548  CB  LEU A 197       9.562 -22.736   6.137  1.00 53.93           C  
ATOM   1549  CG  LEU A 197       8.656 -22.902   4.917  1.00 53.70           C  
ATOM   1550  CD1 LEU A 197       7.340 -22.169   5.110  1.00 54.56           C  
ATOM   1551  CD2 LEU A 197       9.363 -22.429   3.660  1.00 49.45           C  
ATOM   1552  N   ILE A 198      13.022 -23.702   7.058  1.00 66.86           N  
ATOM   1553  CA  ILE A 198      14.023 -23.574   8.102  1.00 62.06           C  
ATOM   1554  C   ILE A 198      15.292 -22.914   7.578  1.00 64.26           C  
ATOM   1555  O   ILE A 198      15.789 -23.256   6.500  1.00 61.27           O  
ATOM   1556  CB  ILE A 198      14.374 -24.944   8.688  1.00 59.81           C  
ATOM   1557  CG1 ILE A 198      13.254 -25.431   9.601  1.00 60.20           C  
ATOM   1558  CG2 ILE A 198      15.676 -24.886   9.459  1.00 64.98           C  
ATOM   1559  CD1 ILE A 198      13.671 -26.581  10.492  1.00 61.31           C  
ATOM   1560  N   LYS A 199      15.809 -21.968   8.355  1.00 63.96           N  
ATOM   1561  CA  LYS A 199      17.016 -21.233   7.997  1.00 62.59           C  
ATOM   1562  C   LYS A 199      18.251 -21.987   8.462  1.00 62.99           C  
ATOM   1563  O   LYS A 199      18.433 -22.204   9.660  1.00 69.46           O  
ATOM   1564  CB  LYS A 199      17.005 -19.849   8.647  1.00 66.44           C  
ATOM   1565  CG  LYS A 199      15.618 -19.323   9.000  1.00 78.11           C  
ATOM   1566  CD  LYS A 199      15.076 -19.963  10.271  1.00 80.99           C  
ATOM   1567  CE  LYS A 199      13.706 -19.415  10.639  1.00 80.63           C  
ATOM   1568  NZ  LYS A 199      13.024 -20.303  11.619  1.00 76.18           N1+
ATOM   1569  N   GLU A 200      19.104 -22.378   7.520  1.00 64.03           N  
ATOM   1570  CA  GLU A 200      20.300 -23.144   7.856  1.00 67.45           C  
ATOM   1571  C   GLU A 200      21.197 -22.377   8.825  1.00 69.87           C  
ATOM   1572  O   GLU A 200      21.242 -22.671  10.021  1.00 68.55           O  
ATOM   1573  CB  GLU A 200      21.084 -23.519   6.593  1.00 71.45           C  
ATOM   1574  CG  GLU A 200      22.064 -24.667   6.809  1.00 74.96           C  
ATOM   1575  CD  GLU A 200      22.975 -24.910   5.616  1.00 83.21           C  
ATOM   1576  OE1 GLU A 200      23.723 -25.914   5.636  1.00 72.39           O  
ATOM   1577  OE2 GLU A 200      22.947 -24.095   4.667  1.00 87.86           O1-
ATOM   1578  N   ALA A 201      27.897 -19.519  15.053  1.00 73.38           N  
ATOM   1579  CA  ALA A 201      29.186 -20.051  14.626  1.00 70.69           C  
ATOM   1580  C   ALA A 201      29.830 -19.151  13.576  1.00 68.44           C  
ATOM   1581  O   ALA A 201      31.053 -19.020  13.512  1.00 59.43           O  
ATOM   1582  CB  ALA A 201      29.017 -21.464  14.087  1.00 65.77           C  
ATOM   1583  N   GLN A 202      28.992 -18.531  12.752  1.00 74.06           N  
ATOM   1584  CA  GLN A 202      29.463 -17.693  11.655  1.00 78.47           C  
ATOM   1585  C   GLN A 202      30.067 -16.376  12.136  1.00 73.23           C  
ATOM   1586  O   GLN A 202      29.503 -15.702  12.997  1.00 72.98           O  
ATOM   1587  CB  GLN A 202      28.336 -17.438  10.647  1.00 78.06           C  
ATOM   1588  CG  GLN A 202      26.993 -17.090  11.273  1.00 82.68           C  
ATOM   1589  CD  GLN A 202      26.645 -15.617  11.142  1.00 92.63           C  
ATOM   1590  NE2 GLN A 202      27.603 -14.824  10.678  1.00 88.34           N  
ATOM   1591  OE1 GLN A 202      25.525 -15.198  11.451  1.00100.18           O  
ATOM   1592  N   THR A 203      31.225 -16.035  11.578  1.00 69.86           N  
ATOM   1593  CA  THR A 203      31.892 -14.760  11.838  1.00 74.62           C  
ATOM   1594  C   THR A 203      32.588 -14.706  13.199  1.00 70.36           C  
ATOM   1595  O   THR A 203      33.448 -13.852  13.432  1.00 65.47           O  
ATOM   1596  CB  THR A 203      30.904 -13.576  11.721  1.00 80.27           C  
ATOM   1597  CG2 THR A 203      31.622 -12.241  11.897  1.00 76.70           C  
ATOM   1598  OG1 THR A 203      30.262 -13.614  10.439  1.00 85.44           O  
ATOM   1599  N   LEU A 204      32.241 -15.636  14.083  1.00 65.27           N  
ATOM   1600  CA  LEU A 204      32.829 -15.646  15.415  1.00 56.91           C  
ATOM   1601  C   LEU A 204      34.281 -16.080  15.302  1.00 58.45           C  
ATOM   1602  O   LEU A 204      35.151 -15.591  16.024  1.00 56.78           O  
ATOM   1603  CB  LEU A 204      32.066 -16.578  16.356  1.00 49.96           C  
ATOM   1604  CG  LEU A 204      32.223 -16.227  17.839  1.00 38.71           C  
ATOM   1605  CD1 LEU A 204      31.552 -14.895  18.137  1.00 32.01           C  
ATOM   1606  CD2 LEU A 204      31.677 -17.322  18.742  1.00 34.16           C  
ATOM   1607  N   SER A 205      34.534 -16.997  14.379  1.00 63.08           N  
ATOM   1608  CA  SER A 205      35.891 -17.434  14.119  1.00 63.43           C  
ATOM   1609  C   SER A 205      36.713 -16.206  13.783  1.00 67.11           C  
ATOM   1610  O   SER A 205      37.693 -15.906  14.461  1.00 70.87           O  
ATOM   1611  CB  SER A 205      35.920 -18.422  12.957  1.00 63.14           C  
ATOM   1612  OG  SER A 205      34.962 -19.447  13.144  1.00 74.48           O  
ATOM   1613  N   ALA A 206      36.289 -15.482  12.752  1.00 70.28           N  
ATOM   1614  CA  ALA A 206      37.019 -14.303  12.283  1.00 76.31           C  
ATOM   1615  C   ALA A 206      37.302 -13.293  13.399  1.00 70.96           C  
ATOM   1616  O   ALA A 206      38.458 -13.041  13.753  1.00 68.07           O  
ATOM   1617  CB  ALA A 206      36.266 -13.634  11.139  1.00 77.81           C  
ATOM   1618  N   ILE A 207      36.232 -12.723  13.945  1.00 67.78           N  
ATOM   1619  CA  ILE A 207      36.337 -11.740  15.017  1.00 65.62           C  
ATOM   1620  C   ILE A 207      37.267 -12.217  16.124  1.00 62.86           C  
ATOM   1621  O   ILE A 207      38.187 -11.499  16.532  1.00 58.63           O  
ATOM   1622  CB  ILE A 207      34.962 -11.455  15.629  1.00 61.92           C  
ATOM   1623  CG1 ILE A 207      33.994 -11.003  14.540  1.00 65.59           C  
ATOM   1624  CG2 ILE A 207      35.083 -10.411  16.726  1.00 62.05           C  
ATOM   1625  CD1 ILE A 207      34.541  -9.866  13.695  1.00 80.33           C  
ATOM   1626  N   LEU A 208      37.030 -13.438  16.600  1.00 58.75           N  
ATOM   1627  CA  LEU A 208      37.851 -13.998  17.656  1.00 54.60           C  
ATOM   1628  C   LEU A 208      39.323 -13.962  17.272  1.00 59.96           C  
ATOM   1629  O   LEU A 208      40.146 -13.387  17.983  1.00 61.76           O  
ATOM   1630  CB  LEU A 208      37.452 -15.437  17.941  1.00 48.89           C  
ATOM   1631  CG  LEU A 208      38.302 -15.963  19.090  1.00 48.30           C  
ATOM   1632  CD1 LEU A 208      37.914 -15.226  20.357  1.00 43.38           C  
ATOM   1633  CD2 LEU A 208      38.156 -17.463  19.257  1.00 54.43           C  
ATOM   1634  N   LEU A 209      39.640 -14.574  16.135  1.00 59.94           N  
ATOM   1635  CA  LEU A 209      41.015 -14.666  15.643  1.00 60.61           C  
ATOM   1636  C   LEU A 209      41.698 -13.304  15.559  1.00 63.43           C  
ATOM   1637  O   LEU A 209      42.805 -13.111  16.085  1.00 63.41           O  
ATOM   1638  CB  LEU A 209      41.047 -15.342  14.272  1.00 58.16           C  
ATOM   1639  CG  LEU A 209      41.390 -16.829  14.294  1.00 47.94           C  
ATOM   1640  CD1 LEU A 209      41.393 -17.397  12.883  1.00 50.18           C  
ATOM   1641  CD2 LEU A 209      42.733 -17.025  14.965  1.00 39.55           C  
ATOM   1642  N   ALA A 210      41.032 -12.363  14.897  1.00 59.97           N  
ATOM   1643  CA  ALA A 210      41.539 -11.006  14.817  1.00 64.81           C  
ATOM   1644  C   ALA A 210      41.880 -10.505  16.222  1.00 71.77           C  
ATOM   1645  O   ALA A 210      43.013 -10.077  16.492  1.00 76.08           O  
ATOM   1646  CB  ALA A 210      40.529 -10.098  14.146  1.00 69.41           C  
ATOM   1647  N   PHE A 211      40.899 -10.577  17.119  1.00 67.77           N  
ATOM   1648  CA  PHE A 211      41.070 -10.102  18.492  1.00 67.71           C  
ATOM   1649  C   PHE A 211      42.304 -10.696  19.180  1.00 61.95           C  
ATOM   1650  O   PHE A 211      43.253  -9.980  19.541  1.00 62.37           O  
ATOM   1651  CB  PHE A 211      39.811 -10.394  19.315  1.00 60.16           C  
ATOM   1652  CG  PHE A 211      39.977 -10.144  20.784  1.00 54.48           C  
ATOM   1653  CD1 PHE A 211      40.051 -11.197  21.668  1.00 53.17           C  
ATOM   1654  CD2 PHE A 211      40.064  -8.855  21.278  1.00 59.13           C  
ATOM   1655  CE1 PHE A 211      40.203 -10.974  23.016  1.00 59.65           C  
ATOM   1656  CE2 PHE A 211      40.219  -8.623  22.629  1.00 53.68           C  
ATOM   1657  CZ  PHE A 211      40.288  -9.685  23.499  1.00 56.43           C  
ATOM   1658  N   ILE A 212      42.284 -12.009  19.356  1.00 55.17           N  
ATOM   1659  CA  ILE A 212      43.361 -12.695  20.035  1.00 56.17           C  
ATOM   1660  C   ILE A 212      44.714 -12.304  19.452  1.00 61.75           C  
ATOM   1661  O   ILE A 212      45.601 -11.878  20.182  1.00 65.90           O  
ATOM   1662  CB  ILE A 212      43.148 -14.236  19.976  1.00 56.83           C  
ATOM   1663  CG1 ILE A 212      43.833 -14.924  21.151  1.00 63.79           C  
ATOM   1664  CG2 ILE A 212      43.580 -14.815  18.626  1.00 50.44           C  
ATOM   1665  CD1 ILE A 212      43.262 -16.300  21.452  1.00 56.90           C  
ATOM   1666  N   ILE A 213      44.843 -12.397  18.132  1.00 60.17           N  
ATOM   1667  CA  ILE A 213      46.130 -12.200  17.478  1.00 64.54           C  
ATOM   1668  C   ILE A 213      46.619 -10.750  17.491  1.00 66.60           C  
ATOM   1669  O   ILE A 213      47.805 -10.504  17.308  1.00 64.15           O  
ATOM   1670  CB  ILE A 213      46.089 -12.677  16.021  1.00 60.21           C  
ATOM   1671  CG1 ILE A 213      47.497 -12.752  15.426  1.00 66.15           C  
ATOM   1672  CG2 ILE A 213      45.219 -11.766  15.208  1.00 58.05           C  
ATOM   1673  CD1 ILE A 213      47.472 -12.957  13.957  1.00 77.98           C  
ATOM   1674  N   THR A 214      45.709  -9.790  17.676  1.00 65.53           N  
ATOM   1675  CA  THR A 214      46.114  -8.382  17.789  1.00 66.15           C  
ATOM   1676  C   THR A 214      46.284  -7.932  19.243  1.00 69.83           C  
ATOM   1677  O   THR A 214      46.829  -6.857  19.497  1.00 67.75           O  
ATOM   1678  CB  THR A 214      45.172  -7.399  17.073  1.00 57.07           C  
ATOM   1679  CG2 THR A 214      45.035  -7.747  15.603  1.00 55.13           C  
ATOM   1680  OG1 THR A 214      43.879  -7.401  17.686  1.00 60.27           O  
ATOM   1681  N   TRP A 215      45.847  -8.760  20.192  1.00 64.38           N  
ATOM   1682  CA  TRP A 215      45.964  -8.447  21.621  1.00 57.83           C  
ATOM   1683  C   TRP A 215      47.121  -9.186  22.306  1.00 57.61           C  
ATOM   1684  O   TRP A 215      47.973  -8.573  22.972  1.00 63.33           O  
ATOM   1685  CB  TRP A 215      44.621  -8.594  22.355  1.00 59.75           C  
ATOM   1686  CG  TRP A 215      43.635  -7.491  22.017  1.00 61.20           C  
ATOM   1687  CD1 TRP A 215      43.425  -6.936  20.791  1.00 64.58           C  
ATOM   1688  CD2 TRP A 215      42.761  -6.795  22.926  1.00 58.89           C  
ATOM   1689  CE2 TRP A 215      42.044  -5.846  22.169  1.00 61.30           C  
ATOM   1690  CE3 TRP A 215      42.511  -6.888  24.298  1.00 57.96           C  
ATOM   1691  NE1 TRP A 215      42.466  -5.949  20.871  1.00 64.15           N  
ATOM   1692  CZ2 TRP A 215      41.096  -4.998  22.739  1.00 60.04           C  
ATOM   1693  CZ3 TRP A 215      41.568  -6.043  24.860  1.00 55.41           C  
ATOM   1694  CH2 TRP A 215      40.875  -5.114  24.082  1.00 54.30           C  
ATOM   1695  N   THR A 216      47.103 -10.510  22.198  1.00 53.30           N  
ATOM   1696  CA  THR A 216      48.108 -11.369  22.836  1.00 58.18           C  
ATOM   1697  C   THR A 216      49.576 -10.955  22.695  1.00 61.69           C  
ATOM   1698  O   THR A 216      50.360 -11.218  23.591  1.00 64.07           O  
ATOM   1699  CB  THR A 216      47.988 -12.844  22.396  1.00 66.50           C  
ATOM   1700  CG2 THR A 216      46.751 -13.493  23.022  1.00 65.15           C  
ATOM   1701  OG1 THR A 216      47.905 -12.906  20.966  1.00 77.79           O  
ATOM   1702  N   PRO A 217      49.976 -10.376  21.551  1.00 58.18           N  
ATOM   1703  CA  PRO A 217      51.343  -9.837  21.533  1.00 56.41           C  
ATOM   1704  C   PRO A 217      51.592  -8.903  22.718  1.00 58.26           C  
ATOM   1705  O   PRO A 217      52.602  -9.010  23.422  1.00 57.90           O  
ATOM   1706  CB  PRO A 217      51.372  -9.045  20.231  1.00 45.57           C  
ATOM   1707  CG  PRO A 217      50.447  -9.803  19.338  1.00 54.21           C  
ATOM   1708  CD  PRO A 217      49.349 -10.345  20.220  1.00 56.09           C  
ATOM   1709  N   TYR A 218      50.640  -8.005  22.942  1.00 64.33           N  
ATOM   1710  CA  TYR A 218      50.724  -7.024  24.014  1.00 65.44           C  
ATOM   1711  C   TYR A 218      50.565  -7.666  25.382  1.00 61.82           C  
ATOM   1712  O   TYR A 218      51.323  -7.369  26.302  1.00 62.61           O  
ATOM   1713  CB  TYR A 218      49.658  -5.946  23.819  1.00 70.70           C  
ATOM   1714  CG  TYR A 218      49.682  -4.850  24.858  1.00 65.93           C  
ATOM   1715  CD1 TYR A 218      50.142  -3.580  24.539  1.00 69.84           C  
ATOM   1716  CD2 TYR A 218      49.238  -5.084  26.150  1.00 58.00           C  
ATOM   1717  CE1 TYR A 218      50.160  -2.570  25.478  1.00 69.87           C  
ATOM   1718  CE2 TYR A 218      49.251  -4.082  27.097  1.00 62.41           C  
ATOM   1719  CZ  TYR A 218      49.713  -2.826  26.755  1.00 67.09           C  
ATOM   1720  OH  TYR A 218      49.729  -1.815  27.686  1.00 63.62           O  
ATOM   1721  N   ASN A 219      49.573  -8.538  25.534  1.00 62.07           N  
ATOM   1722  CA  ASN A 219      49.408  -9.196  26.834  1.00 63.38           C  
ATOM   1723  C   ASN A 219      50.610 -10.060  27.225  1.00 59.65           C  
ATOM   1724  O   ASN A 219      50.955 -10.159  28.404  1.00 56.33           O  
ATOM   1725  CB  ASN A 219      48.110 -10.008  26.896  1.00 60.60           C  
ATOM   1726  CG  ASN A 219      46.886  -9.128  27.025  1.00 56.52           C  
ATOM   1727  ND2 ASN A 219      46.237  -8.854  25.900  1.00 53.74           N  
ATOM   1728  OD1 ASN A 219      46.529  -8.697  28.125  1.00 53.92           O  
ATOM   1729  N   ILE A 220      51.237 -10.672  26.224  1.00 59.46           N  
ATOM   1730  CA  ILE A 220      52.419 -11.503  26.405  1.00 59.34           C  
ATOM   1731  C   ILE A 220      53.590 -10.606  26.736  1.00 65.20           C  
ATOM   1732  O   ILE A 220      54.472 -10.970  27.511  1.00 71.06           O  
ATOM   1733  CB  ILE A 220      52.763 -12.304  25.131  1.00 54.07           C  
ATOM   1734  CG1 ILE A 220      51.773 -13.451  24.929  1.00 65.93           C  
ATOM   1735  CG2 ILE A 220      54.164 -12.867  25.213  1.00 48.04           C  
ATOM   1736  CD1 ILE A 220      52.129 -14.362  23.768  1.00 67.61           C  
ATOM   1737  N   MET A 221      53.592  -9.422  26.139  1.00 63.21           N  
ATOM   1738  CA  MET A 221      54.631  -8.446  26.416  1.00 63.32           C  
ATOM   1739  C   MET A 221      54.534  -7.947  27.861  1.00 66.09           C  
ATOM   1740  O   MET A 221      55.546  -7.619  28.486  1.00 64.76           O  
ATOM   1741  CB  MET A 221      54.526  -7.293  25.423  1.00 65.84           C  
ATOM   1742  CG  MET A 221      55.715  -6.364  25.416  1.00 75.69           C  
ATOM   1743  SD  MET A 221      55.673  -5.265  23.991  1.00 89.75           S  
ATOM   1744  CE  MET A 221      53.920  -4.918  23.897  1.00 74.63           C  
ATOM   1745  N   VAL A 222      53.308  -7.896  28.380  1.00 70.75           N  
ATOM   1746  CA  VAL A 222      53.043  -7.516  29.771  1.00 71.14           C  
ATOM   1747  C   VAL A 222      53.441  -8.623  30.745  1.00 68.04           C  
ATOM   1748  O   VAL A 222      54.180  -8.396  31.708  1.00 68.90           O  
ATOM   1749  CB  VAL A 222      51.539  -7.225  29.978  1.00 64.80           C  
ATOM   1750  CG1 VAL A 222      51.226  -7.043  31.453  1.00 54.71           C  
ATOM   1751  CG2 VAL A 222      51.122  -6.009  29.170  1.00 64.06           C  
ATOM   1752  N   LEU A 223      52.940  -9.823  30.479  1.00 63.18           N  
ATOM   1753  CA  LEU A 223      53.328 -11.008  31.225  1.00 65.61           C  
ATOM   1754  C   LEU A 223      54.843 -11.048  31.321  1.00 78.39           C  
ATOM   1755  O   LEU A 223      55.401 -11.340  32.378  1.00 87.88           O  
ATOM   1756  CB  LEU A 223      52.805 -12.259  30.514  1.00 64.50           C  
ATOM   1757  CG  LEU A 223      53.511 -13.598  30.711  1.00 59.52           C  
ATOM   1758  CD1 LEU A 223      53.597 -13.966  32.181  1.00 62.06           C  
ATOM   1759  CD2 LEU A 223      52.780 -14.680  29.929  1.00 61.50           C  
ATOM   1760  N   VAL A 224      55.507 -10.744  30.210  1.00 81.38           N  
ATOM   1761  CA  VAL A 224      56.963 -10.699  30.182  1.00 83.27           C  
ATOM   1762  C   VAL A 224      57.498  -9.596  31.091  1.00 83.63           C  
ATOM   1763  O   VAL A 224      58.310  -9.861  31.976  1.00 88.63           O  
ATOM   1764  CB  VAL A 224      57.504 -10.511  28.748  1.00 77.05           C  
ATOM   1765  CG1 VAL A 224      59.000 -10.269  28.774  1.00 72.64           C  
ATOM   1766  CG2 VAL A 224      57.178 -11.728  27.902  1.00 73.29           C  
ATOM   1767  N   ASN A 225      57.034  -8.365  30.889  1.00 82.74           N  
ATOM   1768  CA  ASN A 225      57.525  -7.243  31.689  1.00 90.16           C  
ATOM   1769  C   ASN A 225      57.369  -7.481  33.186  1.00 84.92           C  
ATOM   1770  O   ASN A 225      58.064  -6.871  33.997  1.00 90.95           O  
ATOM   1771  CB  ASN A 225      56.855  -5.927  31.288  1.00 92.65           C  
ATOM   1772  CG  ASN A 225      57.314  -4.753  32.147  1.00 87.44           C  
ATOM   1773  ND2 ASN A 225      58.356  -4.063  31.696  1.00 84.41           N  
ATOM   1774  OD1 ASN A 225      56.738  -4.472  33.201  1.00 80.93           O  
ATOM   1775  N   THR A 226      56.448  -8.360  33.551  1.00 76.40           N  
ATOM   1776  CA  THR A 226      56.306  -8.732  34.948  1.00 78.90           C  
ATOM   1777  C   THR A 226      57.637  -9.204  35.519  1.00 82.75           C  
ATOM   1778  O   THR A 226      58.030  -8.799  36.611  1.00 83.85           O  
ATOM   1779  CB  THR A 226      55.277  -9.852  35.130  1.00 80.28           C  
ATOM   1780  CG2 THR A 226      55.255 -10.311  36.578  1.00 80.69           C  
ATOM   1781  OG1 THR A 226      53.976  -9.375  34.760  1.00 71.66           O  
ATOM   1782  N   PHE A 227      58.324 -10.069  34.777  1.00 91.16           N  
ATOM   1783  CA  PHE A 227      59.566 -10.677  35.260  1.00102.25           C  
ATOM   1784  C   PHE A 227      60.912  -9.998  34.898  1.00110.02           C  
ATOM   1785  O   PHE A 227      61.926 -10.331  35.499  1.00107.59           O  
ATOM   1786  CB  PHE A 227      59.616 -12.162  34.870  1.00101.87           C  
ATOM   1787  CG  PHE A 227      58.606 -13.023  35.588  1.00100.42           C  
ATOM   1788  CD1 PHE A 227      58.983 -13.802  36.672  1.00110.29           C  
ATOM   1789  CD2 PHE A 227      57.283 -13.060  35.173  1.00 92.06           C  
ATOM   1790  CE1 PHE A 227      58.059 -14.597  37.332  1.00102.77           C  
ATOM   1791  CE2 PHE A 227      56.354 -13.854  35.833  1.00 85.26           C  
ATOM   1792  CZ  PHE A 227      56.744 -14.621  36.911  1.00 85.63           C  
ATOM   1793  N   CYS A 228      60.962  -9.062  33.948  1.00111.23           N  
ATOM   1794  CA  CYS A 228      62.237  -8.349  33.727  1.00119.70           C  
ATOM   1795  C   CYS A 228      61.944  -6.887  33.425  1.00126.18           C  
ATOM   1796  O   CYS A 228      61.241  -6.524  32.486  1.00122.80           O  
ATOM   1797  CB  CYS A 228      63.101  -8.960  32.630  1.00124.19           C  
ATOM   1798  SG  CYS A 228      62.182  -9.207  31.102  1.00157.69           S  
ATOM   1799  N   ASP A 229      62.593  -6.041  34.211  1.00126.89           N  
ATOM   1800  CA  ASP A 229      62.341  -4.606  34.263  1.00127.65           C  
ATOM   1801  C   ASP A 229      62.624  -3.861  32.960  1.00132.44           C  
ATOM   1802  O   ASP A 229      61.795  -3.090  32.466  1.00129.64           O  
ATOM   1803  CB  ASP A 229      63.192  -4.008  35.385  1.00129.28           C  
ATOM   1804  CG  ASP A 229      63.322  -4.940  36.580  1.00120.36           C  
ATOM   1805  OD1 ASP A 229      62.909  -6.120  36.490  1.00121.86           O  
ATOM   1806  OD2 ASP A 229      63.855  -4.492  37.615  1.00106.87           O1-
ATOM   1807  N   SER A 230      63.828  -4.071  32.444  1.00137.35           N  
ATOM   1808  CA  SER A 230      64.362  -3.327  31.307  1.00136.86           C  
ATOM   1809  C   SER A 230      64.315  -4.015  29.933  1.00136.29           C  
ATOM   1810  O   SER A 230      64.823  -3.467  28.963  1.00141.05           O  
ATOM   1811  CB  SER A 230      65.800  -2.892  31.634  1.00144.27           C  
ATOM   1812  OG  SER A 230      66.470  -3.916  32.379  1.00147.04           O  
ATOM   1813  N   CYS A 231      63.751  -5.211  29.846  1.00139.15           N  
ATOM   1814  CA  CYS A 231      63.794  -5.952  28.599  1.00137.16           C  
ATOM   1815  C   CYS A 231      62.916  -5.419  27.476  1.00123.25           C  
ATOM   1816  O   CYS A 231      63.104  -5.767  26.314  1.00121.10           O  
ATOM   1817  CB  CYS A 231      63.423  -7.384  28.927  1.00146.38           C  
ATOM   1818  SG  CYS A 231      62.075  -7.398  30.161  1.00160.31           S  
ATOM   1819  N   ILE A 232      61.974  -4.545  27.810  1.00118.78           N  
ATOM   1820  CA  ILE A 232      61.058  -4.001  26.810  1.00109.95           C  
ATOM   1821  C   ILE A 232      61.191  -2.490  26.608  1.00102.30           C  
ATOM   1822  O   ILE A 232      60.878  -1.709  27.507  1.00102.97           O  
ATOM   1823  CB  ILE A 232      59.592  -4.325  27.154  1.00111.71           C  
ATOM   1824  CG1 ILE A 232      59.455  -5.780  27.605  1.00111.31           C  
ATOM   1825  CG2 ILE A 232      58.694  -4.046  25.957  1.00108.51           C  
ATOM   1826  CD1 ILE A 232      59.788  -6.787  26.522  1.00113.98           C  
ATOM   1827  N   PRO A 233      61.653  -2.073  25.419  1.00 92.04           N  
ATOM   1828  CA  PRO A 233      61.731  -0.647  25.069  1.00 87.23           C  
ATOM   1829  C   PRO A 233      60.349  -0.076  24.721  1.00 87.17           C  
ATOM   1830  O   PRO A 233      59.491  -0.826  24.258  1.00 93.40           O  
ATOM   1831  CB  PRO A 233      62.643  -0.636  23.832  1.00 85.11           C  
ATOM   1832  CG  PRO A 233      63.281  -2.017  23.788  1.00 85.32           C  
ATOM   1833  CD  PRO A 233      62.268  -2.924  24.390  1.00 84.14           C  
ATOM   1834  N   LYS A 234      60.144   1.224  24.932  1.00 79.81           N  
ATOM   1835  CA  LYS A 234      58.826   1.845  24.746  1.00 82.21           C  
ATOM   1836  C   LYS A 234      58.232   1.591  23.359  1.00 87.35           C  
ATOM   1837  O   LYS A 234      57.002   1.511  23.188  1.00 88.86           O  
ATOM   1838  CB  LYS A 234      58.886   3.348  25.035  1.00 80.55           C  
ATOM   1839  CG  LYS A 234      59.154   3.689  26.495  1.00 87.48           C  
ATOM   1840  CD  LYS A 234      59.296   5.191  26.707  1.00 82.73           C  
ATOM   1841  CE  LYS A 234      59.903   5.517  28.067  1.00 72.92           C  
ATOM   1842  NZ  LYS A 234      60.031   6.983  28.277  1.00 75.16           N1+
ATOM   1843  N   THR A 235      59.117   1.464  22.375  1.00 83.40           N  
ATOM   1844  CA  THR A 235      58.725   1.121  21.015  1.00 82.56           C  
ATOM   1845  C   THR A 235      57.768  -0.068  20.999  1.00 86.06           C  
ATOM   1846  O   THR A 235      56.628   0.050  20.548  1.00 88.93           O  
ATOM   1847  CB  THR A 235      59.949   0.811  20.141  1.00 78.75           C  
ATOM   1848  CG2 THR A 235      59.517   0.219  18.818  1.00 82.16           C  
ATOM   1849  OG1 THR A 235      60.677   2.019  19.895  1.00 80.58           O  
ATOM   1850  N   TYR A 236      58.241  -1.213  21.480  1.00 84.48           N  
ATOM   1851  CA  TYR A 236      57.434  -2.431  21.508  1.00 83.35           C  
ATOM   1852  C   TYR A 236      56.045  -2.216  22.124  1.00 83.35           C  
ATOM   1853  O   TYR A 236      55.046  -2.750  21.627  1.00 81.54           O  
ATOM   1854  CB  TYR A 236      58.186  -3.551  22.227  1.00 87.93           C  
ATOM   1855  CG  TYR A 236      59.395  -4.059  21.464  1.00 92.52           C  
ATOM   1856  CD1 TYR A 236      59.645  -3.641  20.163  1.00 88.35           C  
ATOM   1857  CD2 TYR A 236      60.279  -4.966  22.039  1.00 96.08           C  
ATOM   1858  CE1 TYR A 236      60.742  -4.103  19.457  1.00 95.50           C  
ATOM   1859  CE2 TYR A 236      61.379  -5.436  21.342  1.00 99.84           C  
ATOM   1860  CZ  TYR A 236      61.607  -5.002  20.051  1.00106.19           C  
ATOM   1861  OH  TYR A 236      62.700  -5.464  19.347  1.00109.90           O  
ATOM   1862  N   TRP A 237      55.990  -1.426  23.197  1.00 84.15           N  
ATOM   1863  CA  TRP A 237      54.721  -1.068  23.831  1.00 88.09           C  
ATOM   1864  C   TRP A 237      53.799  -0.361  22.851  1.00 84.56           C  
ATOM   1865  O   TRP A 237      52.623  -0.723  22.687  1.00 77.74           O  
ATOM   1866  CB  TRP A 237      54.963  -0.165  25.038  1.00 81.59           C  
ATOM   1867  CG  TRP A 237      55.690  -0.845  26.144  1.00 87.02           C  
ATOM   1868  CD1 TRP A 237      56.952  -0.581  26.584  1.00 91.94           C  
ATOM   1869  CD2 TRP A 237      55.202  -1.923  26.947  1.00 83.45           C  
ATOM   1870  CE2 TRP A 237      56.221  -2.258  27.859  1.00 89.86           C  
ATOM   1871  CE3 TRP A 237      54.001  -2.635  26.986  1.00 82.96           C  
ATOM   1872  NE1 TRP A 237      57.279  -1.423  27.619  1.00 91.16           N  
ATOM   1873  CZ2 TRP A 237      56.074  -3.276  28.799  1.00 94.61           C  
ATOM   1874  CZ3 TRP A 237      53.859  -3.645  27.919  1.00 86.08           C  
ATOM   1875  CH2 TRP A 237      54.888  -3.954  28.813  1.00 89.20           C  
ATOM   1876  N   ASN A 238      54.345   0.661  22.203  1.00 79.36           N  
ATOM   1877  CA  ASN A 238      53.593   1.398  21.201  1.00 79.82           C  
ATOM   1878  C   ASN A 238      53.066   0.476  20.100  1.00 75.92           C  
ATOM   1879  O   ASN A 238      51.912   0.584  19.684  1.00 73.13           O  
ATOM   1880  CB  ASN A 238      54.454   2.519  20.614  1.00 79.17           C  
ATOM   1881  CG  ASN A 238      55.149   3.337  21.688  1.00 82.84           C  
ATOM   1882  ND2 ASN A 238      56.354   3.808  21.388  1.00 82.88           N  
ATOM   1883  OD1 ASN A 238      54.612   3.537  22.776  1.00 87.37           O  
ATOM   1884  N   LEU A 239      53.913  -0.437  19.639  1.00 76.51           N  
ATOM   1885  CA  LEU A 239      53.547  -1.368  18.573  1.00 77.83           C  
ATOM   1886  C   LEU A 239      52.388  -2.270  18.973  1.00 77.75           C  
ATOM   1887  O   LEU A 239      51.374  -2.361  18.259  1.00 75.44           O  
ATOM   1888  CB  LEU A 239      54.754  -2.212  18.154  1.00 74.50           C  
ATOM   1889  CG  LEU A 239      55.581  -1.639  16.999  1.00 67.24           C  
ATOM   1890  CD1 LEU A 239      56.181  -0.294  17.365  1.00 64.19           C  
ATOM   1891  CD2 LEU A 239      56.660  -2.613  16.568  1.00 73.18           C  
ATOM   1892  N   GLY A 240      52.544  -2.939  20.112  1.00 74.47           N  
ATOM   1893  CA  GLY A 240      51.467  -3.734  20.667  1.00 79.31           C  
ATOM   1894  C   GLY A 240      50.178  -2.932  20.726  1.00 83.55           C  
ATOM   1895  O   GLY A 240      49.113  -3.406  20.303  1.00 82.52           O  
ATOM   1896  N   TYR A 241      50.274  -1.708  21.237  1.00 78.06           N  
ATOM   1897  CA  TYR A 241      49.124  -0.815  21.279  1.00 71.06           C  
ATOM   1898  C   TYR A 241      48.471  -0.707  19.900  1.00 77.58           C  
ATOM   1899  O   TYR A 241      47.263  -0.961  19.730  1.00 74.73           O  
ATOM   1900  CB  TYR A 241      49.557   0.568  21.755  1.00 61.24           C  
ATOM   1901  CG  TYR A 241      48.789   1.048  22.953  1.00 65.72           C  
ATOM   1902  CD1 TYR A 241      47.865   2.082  22.846  1.00 67.92           C  
ATOM   1903  CD2 TYR A 241      48.970   0.455  24.194  1.00 70.97           C  
ATOM   1904  CE1 TYR A 241      47.148   2.522  23.948  1.00 68.01           C  
ATOM   1905  CE2 TYR A 241      48.257   0.883  25.305  1.00 75.49           C  
ATOM   1906  CZ  TYR A 241      47.347   1.918  25.175  1.00 75.51           C  
ATOM   1907  OH  TYR A 241      46.635   2.350  26.274  1.00 71.66           O  
ATOM   1908  N   TRP A 242      49.280  -0.350  18.907  1.00 79.08           N  
ATOM   1909  CA  TRP A 242      48.772  -0.220  17.554  1.00 79.24           C  
ATOM   1910  C   TRP A 242      48.001  -1.467  17.146  1.00 78.70           C  
ATOM   1911  O   TRP A 242      46.861  -1.361  16.707  1.00 78.20           O  
ATOM   1912  CB  TRP A 242      49.882   0.107  16.554  1.00 76.40           C  
ATOM   1913  CG  TRP A 242      50.164   1.579  16.469  1.00 81.27           C  
ATOM   1914  CD1 TRP A 242      51.369   2.195  16.630  1.00 87.87           C  
ATOM   1915  CD2 TRP A 242      49.212   2.623  16.224  1.00 89.91           C  
ATOM   1916  CE2 TRP A 242      49.916   3.845  16.240  1.00 91.25           C  
ATOM   1917  CE3 TRP A 242      47.831   2.643  15.987  1.00 92.01           C  
ATOM   1918  NE1 TRP A 242      51.231   3.556  16.488  1.00 83.39           N  
ATOM   1919  CZ2 TRP A 242      49.288   5.073  16.032  1.00 95.72           C  
ATOM   1920  CZ3 TRP A 242      47.208   3.866  15.779  1.00 89.70           C  
ATOM   1921  CH2 TRP A 242      47.937   5.064  15.804  1.00 93.71           C  
ATOM   1922  N   LEU A 243      48.601  -2.644  17.309  1.00 69.35           N  
ATOM   1923  CA  LEU A 243      47.879  -3.876  16.999  1.00 71.92           C  
ATOM   1924  C   LEU A 243      46.510  -3.877  17.667  1.00 76.11           C  
ATOM   1925  O   LEU A 243      45.477  -4.171  17.034  1.00 71.72           O  
ATOM   1926  CB  LEU A 243      48.663  -5.096  17.466  1.00 70.47           C  
ATOM   1927  CG  LEU A 243      49.999  -5.302  16.771  1.00 79.09           C  
ATOM   1928  CD1 LEU A 243      50.484  -6.709  17.055  1.00 75.34           C  
ATOM   1929  CD2 LEU A 243      49.851  -5.072  15.278  1.00 78.94           C  
ATOM   1930  N   CYS A 244      46.519  -3.539  18.952  1.00 80.00           N  
ATOM   1931  CA  CYS A 244      45.298  -3.502  19.739  1.00 78.23           C  
ATOM   1932  C   CYS A 244      44.267  -2.634  19.036  1.00 80.05           C  
ATOM   1933  O   CYS A 244      43.058  -2.839  19.174  1.00 77.01           O  
ATOM   1934  CB  CYS A 244      45.591  -2.963  21.130  1.00 69.99           C  
ATOM   1935  SG  CYS A 244      46.947  -3.787  21.988  1.00 75.56           S  
ATOM   1936  N   TYR A 245      44.758  -1.661  18.276  1.00 75.61           N  
ATOM   1937  CA  TYR A 245      43.891  -0.834  17.437  1.00 75.11           C  
ATOM   1938  C   TYR A 245      43.435  -1.514  16.142  1.00 70.75           C  
ATOM   1939  O   TYR A 245      42.250  -1.476  15.772  1.00 63.74           O  
ATOM   1940  CB  TYR A 245      44.596   0.478  17.116  1.00 77.93           C  
ATOM   1941  CG  TYR A 245      44.767   1.349  18.329  1.00 78.13           C  
ATOM   1942  CD1 TYR A 245      43.923   1.211  19.420  1.00 78.00           C  
ATOM   1943  CD2 TYR A 245      45.765   2.305  18.388  1.00 76.74           C  
ATOM   1944  CE1 TYR A 245      44.063   2.002  20.531  1.00 66.53           C  
ATOM   1945  CE2 TYR A 245      45.914   3.102  19.498  1.00 70.31           C  
ATOM   1946  CZ  TYR A 245      45.057   2.944  20.563  1.00 62.31           C  
ATOM   1947  OH  TYR A 245      45.192   3.728  21.675  1.00 72.34           O  
ATOM   1948  N   ILE A 246      44.388  -2.130  15.451  1.00 69.79           N  
ATOM   1949  CA  ILE A 246      44.101  -2.725  14.160  1.00 68.91           C  
ATOM   1950  C   ILE A 246      43.105  -3.861  14.321  1.00 72.89           C  
ATOM   1951  O   ILE A 246      42.532  -4.325  13.338  1.00 70.88           O  
ATOM   1952  CB  ILE A 246      45.370  -3.209  13.423  1.00 61.09           C  
ATOM   1953  CG1 ILE A 246      45.671  -4.667  13.766  1.00 63.23           C  
ATOM   1954  CG2 ILE A 246      46.545  -2.288  13.725  1.00 55.46           C  
ATOM   1955  CD1 ILE A 246      46.588  -5.339  12.767  1.00 63.67           C  
ATOM   1956  N   ASN A 247      42.895  -4.311  15.557  1.00 72.12           N  
ATOM   1957  CA  ASN A 247      41.721  -5.132  15.835  1.00 73.67           C  
ATOM   1958  C   ASN A 247      40.469  -4.375  15.419  1.00 71.72           C  
ATOM   1959  O   ASN A 247      39.722  -4.796  14.528  1.00 68.03           O  
ATOM   1960  CB  ASN A 247      41.631  -5.500  17.316  1.00 72.65           C  
ATOM   1961  CG  ASN A 247      40.251  -6.010  17.708  1.00 76.82           C  
ATOM   1962  ND2 ASN A 247      39.950  -7.255  17.351  1.00 72.25           N  
ATOM   1963  OD1 ASN A 247      39.463  -5.288  18.321  1.00 79.70           O  
ATOM   1964  N   SER A 248      40.255  -3.246  16.088  1.00 73.43           N  
ATOM   1965  CA  SER A 248      39.113  -2.382  15.825  1.00 76.07           C  
ATOM   1966  C   SER A 248      39.021  -2.028  14.351  1.00 74.39           C  
ATOM   1967  O   SER A 248      37.931  -1.806  13.823  1.00 74.71           O  
ATOM   1968  CB  SER A 248      39.208  -1.108  16.665  1.00 77.66           C  
ATOM   1969  OG  SER A 248      39.181  -1.413  18.047  1.00 85.43           O  
ATOM   1970  N   THR A 249      40.169  -1.976  13.686  1.00 73.24           N  
ATOM   1971  CA  THR A 249      40.175  -1.750  12.245  1.00 71.85           C  
ATOM   1972  C   THR A 249      39.604  -2.953  11.498  1.00 66.16           C  
ATOM   1973  O   THR A 249      38.747  -2.813  10.625  1.00 61.41           O  
ATOM   1974  CB  THR A 249      41.600  -1.492  11.721  1.00 77.30           C  
ATOM   1975  CG2 THR A 249      41.571  -1.147  10.238  1.00 81.55           C  
ATOM   1976  OG1 THR A 249      42.199  -0.415  12.454  1.00 83.97           O  
ATOM   1977  N   VAL A 250      40.082  -4.137  11.865  1.00 65.08           N  
ATOM   1978  CA  VAL A 250      39.825  -5.362  11.118  1.00 65.92           C  
ATOM   1979  C   VAL A 250      38.436  -5.955  11.353  1.00 70.86           C  
ATOM   1980  O   VAL A 250      37.956  -6.743  10.541  1.00 68.23           O  
ATOM   1981  CB  VAL A 250      40.897  -6.429  11.433  1.00 62.64           C  
ATOM   1982  CG1 VAL A 250      40.601  -7.721  10.692  1.00 61.15           C  
ATOM   1983  CG2 VAL A 250      42.277  -5.913  11.070  1.00 62.77           C  
ATOM   1984  N   ASN A 251      37.791  -5.579  12.455  1.00 76.79           N  
ATOM   1985  CA  ASN A 251      36.488  -6.156  12.807  1.00 71.29           C  
ATOM   1986  C   ASN A 251      35.364  -5.944  11.776  1.00 70.74           C  
ATOM   1987  O   ASN A 251      34.651  -6.895  11.433  1.00 64.28           O  
ATOM   1988  CB  ASN A 251      36.056  -5.715  14.210  1.00 71.33           C  
ATOM   1989  CG  ASN A 251      36.939  -6.304  15.303  1.00 81.01           C  
ATOM   1990  ND2 ASN A 251      37.536  -5.438  16.114  1.00 77.87           N  
ATOM   1991  OD1 ASN A 251      37.096  -7.521  15.402  1.00 82.81           O  
ATOM   1992  N   PRO A 252      35.206  -4.701  11.277  1.00 72.79           N  
ATOM   1993  CA  PRO A 252      34.260  -4.479  10.177  1.00 68.82           C  
ATOM   1994  C   PRO A 252      34.648  -5.310   8.967  1.00 71.14           C  
ATOM   1995  O   PRO A 252      33.789  -5.929   8.336  1.00 75.63           O  
ATOM   1996  CB  PRO A 252      34.442  -2.995   9.848  1.00 62.68           C  
ATOM   1997  CG  PRO A 252      34.952  -2.394  11.083  1.00 72.75           C  
ATOM   1998  CD  PRO A 252      35.812  -3.440  11.740  1.00 71.29           C  
ATOM   1999  N   VAL A 253      35.940  -5.322   8.653  1.00 69.49           N  
ATOM   2000  CA  VAL A 253      36.459  -6.109   7.540  1.00 69.40           C  
ATOM   2001  C   VAL A 253      35.990  -7.558   7.623  1.00 75.45           C  
ATOM   2002  O   VAL A 253      35.514  -8.124   6.641  1.00 78.10           O  
ATOM   2003  CB  VAL A 253      37.996  -6.093   7.509  1.00 70.47           C  
ATOM   2004  CG1 VAL A 253      38.501  -6.820   6.274  1.00 67.06           C  
ATOM   2005  CG2 VAL A 253      38.507  -4.659   7.539  1.00 73.14           C  
ATOM   2006  N   CYS A 254      36.120  -8.150   8.807  1.00 78.93           N  
ATOM   2007  CA  CYS A 254      35.670  -9.518   9.040  1.00 80.21           C  
ATOM   2008  C   CYS A 254      34.154  -9.624   8.891  1.00 78.09           C  
ATOM   2009  O   CYS A 254      33.642 -10.619   8.366  1.00 78.44           O  
ATOM   2010  CB  CYS A 254      36.098  -9.990  10.430  1.00 81.90           C  
ATOM   2011  SG  CYS A 254      37.874  -9.840  10.750  1.00 88.01           S  
ATOM   2012  N   TYR A 255      33.442  -8.599   9.357  1.00 72.75           N  
ATOM   2013  CA  TYR A 255      31.998  -8.538   9.158  1.00 74.95           C  
ATOM   2014  C   TYR A 255      31.654  -8.739   7.692  1.00 78.58           C  
ATOM   2015  O   TYR A 255      31.012  -9.722   7.320  1.00 83.02           O  
ATOM   2016  CB  TYR A 255      31.437  -7.184   9.591  1.00 77.42           C  
ATOM   2017  CG  TYR A 255      31.313  -6.992  11.077  1.00 69.76           C  
ATOM   2018  CD1 TYR A 255      31.774  -7.948  11.959  1.00 71.06           C  
ATOM   2019  CD2 TYR A 255      30.716  -5.851  11.594  1.00 70.26           C  
ATOM   2020  CE1 TYR A 255      31.659  -7.769  13.316  1.00 77.71           C  
ATOM   2021  CE2 TYR A 255      30.594  -5.664  12.947  1.00 71.06           C  
ATOM   2022  CZ  TYR A 255      31.067  -6.624  13.805  1.00 77.38           C  
ATOM   2023  OH  TYR A 255      30.955  -6.441  15.163  1.00 83.26           O  
ATOM   2024  N   ALA A 256      32.070  -7.783   6.868  1.00 73.90           N  
ATOM   2025  CA  ALA A 256      31.754  -7.800   5.448  1.00 78.85           C  
ATOM   2026  C   ALA A 256      32.218  -9.090   4.793  1.00 89.11           C  
ATOM   2027  O   ALA A 256      31.443  -9.755   4.109  1.00 98.72           O  
ATOM   2028  CB  ALA A 256      32.371  -6.602   4.753  1.00 82.19           C  
ATOM   2029  N   LEU A 257      33.481  -9.444   5.013  1.00 88.85           N  
ATOM   2030  CA  LEU A 257      34.074 -10.621   4.377  1.00 87.65           C  
ATOM   2031  C   LEU A 257      33.333 -11.914   4.705  1.00 88.87           C  
ATOM   2032  O   LEU A 257      33.229 -12.808   3.867  1.00 87.00           O  
ATOM   2033  CB  LEU A 257      35.552 -10.747   4.745  1.00 82.74           C  
ATOM   2034  CG  LEU A 257      36.442  -9.617   4.224  1.00 86.29           C  
ATOM   2035  CD1 LEU A 257      37.893  -9.879   4.585  1.00 88.87           C  
ATOM   2036  CD2 LEU A 257      36.281  -9.453   2.720  1.00 84.43           C  
ATOM   2037  N   CYS A 258      32.824 -12.018   5.927  1.00 88.99           N  
ATOM   2038  CA  CYS A 258      32.060 -13.196   6.317  1.00 89.75           C  
ATOM   2039  C   CYS A 258      30.652 -13.212   5.722  1.00 97.03           C  
ATOM   2040  O   CYS A 258      30.245 -14.196   5.104  1.00101.82           O  
ATOM   2041  CB  CYS A 258      32.008 -13.312   7.840  1.00 87.87           C  
ATOM   2042  SG  CYS A 258      33.583 -13.781   8.570  1.00102.83           S  
ATOM   2043  N   ASN A 259      29.916 -12.116   5.889  1.00100.62           N  
ATOM   2044  CA  ASN A 259      28.554 -12.024   5.371  1.00103.65           C  
ATOM   2045  C   ASN A 259      28.488 -11.267   4.053  1.00102.94           C  
ATOM   2046  O   ASN A 259      28.833 -10.085   3.990  1.00 98.41           O  
ATOM   2047  CB  ASN A 259      27.627 -11.341   6.380  1.00100.52           C  
ATOM   2048  CG  ASN A 259      27.506 -12.107   7.680  1.00 94.11           C  
ATOM   2049  ND2 ASN A 259      26.489 -11.774   8.468  1.00 87.95           N  
ATOM   2050  OD1 ASN A 259      28.316 -12.985   7.977  1.00 91.34           O  
ATOM   2051  N   LYS A 260      28.037 -11.945   3.003  1.00103.68           N  
ATOM   2052  CA  LYS A 260      27.826 -11.283   1.723  1.00109.77           C  
ATOM   2053  C   LYS A 260      26.793 -10.169   1.867  1.00117.44           C  
ATOM   2054  O   LYS A 260      26.798  -9.201   1.101  1.00122.60           O  
ATOM   2055  CB  LYS A 260      27.383 -12.285   0.659  1.00114.17           C  
ATOM   2056  CG  LYS A 260      28.484 -13.228   0.203  1.00122.64           C  
ATOM   2057  CD  LYS A 260      28.074 -13.987  -1.055  1.00127.70           C  
ATOM   2058  CE  LYS A 260      29.194 -14.887  -1.561  1.00107.13           C  
ATOM   2059  NZ  LYS A 260      28.820 -15.590  -2.820  1.00 60.17           N1+
ATOM   2060  N   THR A 261      25.918 -10.311   2.861  1.00116.21           N  
ATOM   2061  CA  THR A 261      24.904  -9.305   3.152  1.00110.49           C  
ATOM   2062  C   THR A 261      25.563  -7.948   3.382  1.00106.82           C  
ATOM   2063  O   THR A 261      25.253  -6.962   2.702  1.00105.81           O  
ATOM   2064  CB  THR A 261      24.089  -9.676   4.407  1.00105.56           C  
ATOM   2065  CG2 THR A 261      22.728  -8.999   4.379  1.00101.17           C  
ATOM   2066  OG1 THR A 261      23.917 -11.098   4.474  1.00 97.04           O  
ATOM   2067  N   PHE A 262      26.487  -7.907   4.336  1.00103.49           N  
ATOM   2068  CA  PHE A 262      27.240  -6.694   4.617  1.00105.53           C  
ATOM   2069  C   PHE A 262      28.010  -6.218   3.380  1.00113.08           C  
ATOM   2070  O   PHE A 262      28.177  -5.015   3.172  1.00113.57           O  
ATOM   2071  CB  PHE A 262      28.191  -6.902   5.801  1.00 99.41           C  
ATOM   2072  CG  PHE A 262      27.489  -7.132   7.120  1.00104.33           C  
ATOM   2073  CD1 PHE A 262      27.196  -6.070   7.965  1.00 99.75           C  
ATOM   2074  CD2 PHE A 262      27.128  -8.412   7.519  1.00107.25           C  
ATOM   2075  CE1 PHE A 262      26.551  -6.283   9.179  1.00 92.90           C  
ATOM   2076  CE2 PHE A 262      26.484  -8.630   8.733  1.00 98.76           C  
ATOM   2077  CZ  PHE A 262      26.196  -7.564   9.562  1.00 87.35           C  
ATOM   2078  N   ARG A 263      28.470  -7.163   2.559  1.00116.57           N  
ATOM   2079  CA  ARG A 263      29.158  -6.835   1.307  1.00112.96           C  
ATOM   2080  C   ARG A 263      28.297  -5.955   0.412  1.00117.70           C  
ATOM   2081  O   ARG A 263      28.635  -4.801   0.125  1.00117.42           O  
ATOM   2082  CB  ARG A 263      29.516  -8.101   0.532  1.00103.58           C  
ATOM   2083  CG  ARG A 263      30.492  -9.018   1.224  1.00106.48           C  
ATOM   2084  CD  ARG A 263      30.791 -10.221   0.349  1.00109.92           C  
ATOM   2085  NE  ARG A 263      31.659 -11.184   1.016  1.00111.76           N  
ATOM   2086  CZ  ARG A 263      32.088 -12.314   0.463  1.00112.90           C  
ATOM   2087  NH1 ARG A 263      31.729 -12.625  -0.777  1.00110.24           N1+
ATOM   2088  NH2 ARG A 263      32.877 -13.130   1.147  1.00111.77           N  
ATOM   2089  N   THR A 264      27.186  -6.529  -0.040  1.00119.73           N  
ATOM   2090  CA  THR A 264      26.282  -5.848  -0.955  1.00123.00           C  
ATOM   2091  C   THR A 264      25.678  -4.594  -0.332  1.00120.43           C  
ATOM   2092  O   THR A 264      25.339  -3.646  -1.041  1.00123.94           O  
ATOM   2093  CB  THR A 264      25.147  -6.782  -1.416  1.00121.80           C  
ATOM   2094  CG2 THR A 264      25.724  -8.051  -2.036  1.00115.83           C  
ATOM   2095  OG1 THR A 264      24.324  -7.130  -0.294  1.00114.40           O  
ATOM   2096  N   THR A 265      25.547  -4.584   0.992  1.00111.63           N  
ATOM   2097  CA  THR A 265      25.008  -3.410   1.670  1.00110.89           C  
ATOM   2098  C   THR A 265      26.014  -2.260   1.712  1.00114.05           C  
ATOM   2099  O   THR A 265      25.636  -1.091   1.638  1.00112.53           O  
ATOM   2100  CB  THR A 265      24.547  -3.730   3.096  1.00111.94           C  
ATOM   2101  CG2 THR A 265      23.769  -2.555   3.673  1.00110.24           C  
ATOM   2102  OG1 THR A 265      23.707  -4.890   3.076  1.00117.90           O  
ATOM   2103  N   PHE A 266      27.295  -2.597   1.833  1.00116.74           N  
ATOM   2104  CA  PHE A 266      28.351  -1.592   1.793  1.00117.22           C  
ATOM   2105  C   PHE A 266      28.515  -1.049   0.383  1.00121.57           C  
ATOM   2106  O   PHE A 266      28.580   0.166   0.177  1.00120.07           O  
ATOM   2107  CB  PHE A 266      29.673  -2.178   2.282  1.00109.89           C  
ATOM   2108  CG  PHE A 266      29.714  -2.415   3.759  1.00107.62           C  
ATOM   2109  CD1 PHE A 266      30.589  -3.338   4.305  1.00102.54           C  
ATOM   2110  CD2 PHE A 266      28.873  -1.709   4.605  1.00105.25           C  
ATOM   2111  CE1 PHE A 266      30.622  -3.557   5.673  1.00 98.96           C  
ATOM   2112  CE2 PHE A 266      28.900  -1.921   5.971  1.00100.32           C  
ATOM   2113  CZ  PHE A 266      29.777  -2.847   6.506  1.00 96.83           C  
ATOM   2114  N   LYS A 267      28.570  -1.961  -0.584  1.00121.05           N  
ATOM   2115  CA  LYS A 267      28.782  -1.591  -1.978  1.00124.68           C  
ATOM   2116  C   LYS A 267      27.866  -0.441  -2.396  1.00127.67           C  
ATOM   2117  O   LYS A 267      28.315   0.537  -2.995  1.00131.37           O  
ATOM   2118  CB  LYS A 267      28.556  -2.802  -2.887  1.00118.06           C  
ATOM   2119  N   THR A 268      26.586  -0.558  -2.065  1.00125.65           N  
ATOM   2120  CA  THR A 268      25.611   0.467  -2.413  1.00130.89           C  
ATOM   2121  C   THR A 268      25.802   1.724  -1.566  1.00127.13           C  
ATOM   2122  O   THR A 268      26.903   2.010  -1.095  1.00113.45           O  
ATOM   2123  CB  THR A 268      24.166  -0.057  -2.258  1.00132.76           C  
ATOM   2124  CG2 THR A 268      24.016  -1.412  -2.934  1.00132.69           C  
ATOM   2125  OG1 THR A 268      23.840  -0.183  -0.868  1.00126.80           O  
TER    2126      THR A 268 
HETATM 2127  C1  LG1 X   1      44.945  -0.827  23.085  1.00 20.00           C  
HETATM 2128  N1  LG1 X   1      44.261  -0.785  24.338  1.00 20.00           N  
HETATM 2129  O1  LG1 X   1      42.790  -0.415  26.524  1.00 20.00           O  
HETATM 2130  S1  LG1 X   1      45.216  -4.476  31.343  1.00 20.00           S  
HETATM 2131  C2  LG1 X   1      45.080  -0.663  25.463  1.00 20.00           C  
HETATM 2132  O2  LG1 X   1      45.258  -3.447  26.858  1.00 20.00           O  
HETATM 2133  S2  LG1 X   1      41.522  -5.045  28.494  1.00 20.00           S  
HETATM 2134  C3  LG1 X   1      46.162  -1.702  25.600  1.00 20.00           C  
HETATM 2135  O3  LG1 X   1      45.790  -5.634  26.616  1.00 20.00           O  
HETATM 2136  C4  LG1 X   1      45.576  -3.092  25.541  1.00 20.00           C  
HETATM 2137  O4  LG1 X   1      44.358  -6.511  28.588  1.00 20.00           O  
HETATM 2138  C5  LG1 X   1      44.326  -3.226  24.698  1.00 20.00           C  
HETATM 2139  C6  LG1 X   1      43.547  -1.945  24.659  1.00 20.00           C  
HETATM 2140  C7  LG1 X   1      43.078  -1.726  26.072  1.00 20.00           C  
HETATM 2141  C8  LG1 X   1      44.132  -0.848  26.621  1.00 20.00           C  
HETATM 2142  C9  LG1 X   1      43.383   0.369  24.245  1.00 20.00           C  
HETATM 2143  C10 LG1 X   1      45.077  -4.805  27.177  1.00 20.00           C  
HETATM 2144  C11 LG1 X   1      44.508  -5.134  28.542  1.00 20.00           C  
HETATM 2145  C12 LG1 X   1      45.478  -4.677  29.596  1.00 20.00           C  
HETATM 2146  C13 LG1 X   1      43.180  -4.437  28.731  1.00 20.00           C  
HETATM 2147  C14 LG1 X   1      46.788  -4.283  29.436  1.00 20.00           C  
HETATM 2148  C15 LG1 X   1      47.485  -3.896  30.537  1.00 20.00           C  
HETATM 2149  C16 LG1 X   1      46.860  -3.901  31.762  1.00 20.00           C  
HETATM 2150  C17 LG1 X   1      42.940  -3.153  29.156  1.00 20.00           C  
HETATM 2151  C18 LG1 X   1      41.655  -2.714  29.268  1.00 20.00           C  
HETATM 2152  C19 LG1 X   1      40.619  -3.565  28.963  1.00 20.00           C  
HETATM 2153  H1  LG1 X   1      45.630  -1.674  23.074  1.00 20.00           H  
HETATM 2154  H2  LG1 X   1      45.507   0.097  22.947  1.00 20.00           H  
HETATM 2155  H3  LG1 X   1      44.219  -0.935  22.279  1.00 20.00           H  
HETATM 2156  H4  LG1 X   1      45.606   0.290  25.405  1.00 20.00           H  
HETATM 2157  H5  LG1 X   1      46.669  -1.567  26.556  1.00 20.00           H  
HETATM 2158  H6  LG1 X   1      46.879  -1.581  24.788  1.00 20.00           H  
HETATM 2159  H7  LG1 X   1      46.317  -3.737  25.069  1.00 20.00           H  
HETATM 2160  H8  LG1 X   1      43.697  -4.010  25.120  1.00 20.00           H  
HETATM 2161  H9  LG1 X   1      44.612  -3.498  23.682  1.00 20.00           H  
HETATM 2162  H10 LG1 X   1      42.791  -2.071  23.883  1.00 20.00           H  
HETATM 2163  H11 LG1 X   1      42.524  -2.650  26.239  1.00 20.00           H  
HETATM 2164  H12 LG1 X   1      44.837  -0.736  27.445  1.00 20.00           H  
HETATM 2165  H13 LG1 X   1      43.971   1.253  23.995  1.00 20.00           H  
HETATM 2166  H14 LG1 X   1      42.884   0.524  25.201  1.00 20.00           H  
HETATM 2167  H15 LG1 X   1      42.637   0.197  23.469  1.00 20.00           H  
HETATM 2168  H16 LG1 X   1      45.226  -6.902  28.463  1.00 20.00           H  
HETATM 2169  H17 LG1 X   1      47.249  -4.283  28.459  1.00 20.00           H  
HETATM 2170  H18 LG1 X   1      48.516  -3.586  30.451  1.00 20.00           H  
HETATM 2171  H19 LG1 X   1      47.258  -3.629  32.728  1.00 20.00           H  
HETATM 2172  H20 LG1 X   1      43.762  -2.497  29.399  1.00 20.00           H  
HETATM 2173  H21 LG1 X   1      41.451  -1.705  29.595  1.00 20.00           H  
HETATM 2174  H22 LG1 X   1      39.553  -3.392  28.996  1.00 20.00           H  
CONECT 2127 2128 2153 2154 2155
CONECT 2128 2127 2131 2139 2142
CONECT 2129 2140 2141
CONECT 2130 2145
CONECT 2130 2145
CONECT 2130 2145
CONECT 2130 2145
CONECT 2130 2149
CONECT 2130 2149
CONECT 2130 2149
CONECT 2130 2149
CONECT 2131 2128 2134 2141 2156
CONECT 2132 2136 2143
CONECT 2133 2146
CONECT 2133 2146
CONECT 2133 2146
CONECT 2133 2146
CONECT 2133 2152
CONECT 2133 2152
CONECT 2133 2152
CONECT 2133 2152
CONECT 2134 2131 2136 2157 2158
CONECT 2135 2143
CONECT 2136 2132 2134 2138 2159
CONECT 2137 2144 2168
CONECT 2138 2136 2139 2160 2161
CONECT 2139 2128 2138 2140 2162
CONECT 2140 2129 2139 2141 2163
CONECT 2141 2129 2131 2140 2164
CONECT 2142 2128 2165 2166 2167
CONECT 2143 2132 2135 2144
CONECT 2144 2137 2143 2145 2146
CONECT 2145 2130
CONECT 2145 2130
CONECT 2145 2130
CONECT 2145 2130
CONECT 2145 2144
CONECT 2145 2147
CONECT 2145 2147
CONECT 2145 2147
CONECT 2145 2147
CONECT 2146 2133
CONECT 2146 2133
CONECT 2146 2133
CONECT 2146 2133
CONECT 2146 2144
CONECT 2146 2150
CONECT 2146 2150
CONECT 2146 2150
CONECT 2146 2150
CONECT 2147 2145
CONECT 2147 2145
CONECT 2147 2145
CONECT 2147 2145
CONECT 2147 2148
CONECT 2147 2148
CONECT 2147 2148
CONECT 2147 2148
CONECT 2147 2169
CONECT 2148 2147
CONECT 2148 2147
CONECT 2148 2147
CONECT 2148 2147
CONECT 2148 2149
CONECT 2148 2149
CONECT 2148 2149
CONECT 2148 2149
CONECT 2148 2170
CONECT 2149 2130
CONECT 2149 2130
CONECT 2149 2130
CONECT 2149 2130
CONECT 2149 2148
CONECT 2149 2148
CONECT 2149 2148
CONECT 2149 2148
CONECT 2149 2171
CONECT 2150 2146
CONECT 2150 2146
CONECT 2150 2146
CONECT 2150 2146
CONECT 2150 2151
CONECT 2150 2151
CONECT 2150 2151
CONECT 2150 2151
CONECT 2150 2172
CONECT 2151 2150
CONECT 2151 2150
CONECT 2151 2150
CONECT 2151 2150
CONECT 2151 2152
CONECT 2151 2152
CONECT 2151 2152
CONECT 2151 2152
CONECT 2151 2173
CONECT 2152 2133
CONECT 2152 2133
CONECT 2152 2133
CONECT 2152 2133
CONECT 2152 2151
CONECT 2152 2151
CONECT 2152 2151
CONECT 2152 2151
CONECT 2152 2174
CONECT 2153 2127
CONECT 2154 2127
CONECT 2155 2127
CONECT 2156 2131
CONECT 2157 2134
CONECT 2158 2134
CONECT 2159 2136
CONECT 2160 2138
CONECT 2161 2138
CONECT 2162 2139
CONECT 2163 2140
CONECT 2164 2141
CONECT 2165 2142
CONECT 2166 2142
CONECT 2167 2142
CONECT 2168 2137
CONECT 2169 2147
CONECT 2170 2148
CONECT 2171 2149
CONECT 2172 2150
CONECT 2173 2151
CONECT 2174 2152
END
