# Supplementary material for: Assessment and Challenges of Ligand Docking into Comparative Models of G-Protein Coupled Receptors
Source: PLoS One. 2013 Jul 2;8(7):e67302. doi: 10.1371/journal.pone.0067302 (PMC3699586; doi:10.1371/journal.pone.0067302)
Supplement: File S2 — Files for protocol capture. The input files necessary to carry out the steps outlined in the protocol capture in File S1 as well as the output files relating to the results found in the manuscript are provided in this attachment. (ZIP) [file pone.0067302.s015.zip › FileS2_GPCR_model_dock/rosetta_inputs/4djhA_clean.pdb]

ATOM      1  N   SER A   1       0.550   8.859  11.016  1.00121.84           N  
ATOM      2  CA  SER A   1      -0.888   8.682  11.203  1.00142.31           C  
ATOM      3  C   SER A   1      -1.677   9.564  10.237  1.00145.75           C  
ATOM      4  O   SER A   1      -1.240  10.665   9.911  1.00141.97           O  
ATOM      5  CB  SER A   1      -1.282   9.018  12.642  1.00149.74           C  
ATOM      6  OG  SER A   1      -2.686   8.927  12.816  1.00156.15           O  
ATOM      7  N   PRO A   2      -2.849   9.083   9.783  1.00149.38           N  
ATOM      8  CA  PRO A   2      -3.712   9.830   8.857  1.00144.80           C  
ATOM      9  C   PRO A   2      -4.336  11.098   9.461  1.00130.29           C  
ATOM     10  O   PRO A   2      -4.794  11.968   8.718  1.00100.13           O  
ATOM     11  CB  PRO A   2      -4.808   8.812   8.504  1.00146.56           C  
ATOM     12  CG  PRO A   2      -4.833   7.866   9.649  1.00151.54           C  
ATOM     13  CD  PRO A   2      -3.412   7.761  10.113  1.00153.09           C  
ATOM     14  N   ALA A   3      -4.336  11.203  10.788  1.00130.44           N  
ATOM     15  CA  ALA A   3      -4.943  12.343  11.473  1.00109.87           C  
ATOM     16  C   ALA A   3      -4.084  13.613  11.379  1.00100.86           C  
ATOM     17  O   ALA A   3      -4.614  14.723  11.346  1.00104.85           O  
ATOM     18  CB  ALA A   3      -5.206  11.989  12.931  1.00 97.83           C  
ATOM     19  N   ILE A   4      -2.766  13.445  11.334  1.00 91.23           N  
ATOM     20  CA  ILE A   4      -1.844  14.583  11.324  1.00105.25           C  
ATOM     21  C   ILE A   4      -2.234  15.661  10.315  1.00113.12           C  
ATOM     22  O   ILE A   4      -2.474  16.808  10.697  1.00122.86           O  
ATOM     23  CB  ILE A   4      -0.384  14.137  11.077  1.00116.56           C  
ATOM     24  CG1 ILE A   4       0.313  13.873  12.411  1.00115.61           C  
ATOM     25  CG2 ILE A   4       0.400  15.214  10.325  1.00116.69           C  
ATOM     26  CD1 ILE A   4      -0.415  12.892  13.302  1.00120.32           C  
ATOM     27  N   PRO A   5      -2.295  15.305   9.024  1.00115.02           N  
ATOM     28  CA  PRO A   5      -2.689  16.305   8.025  1.00119.77           C  
ATOM     29  C   PRO A   5      -4.023  16.979   8.369  1.00116.39           C  
ATOM     30  O   PRO A   5      -4.106  18.209   8.359  1.00116.24           O  
ATOM     31  CB  PRO A   5      -2.806  15.482   6.737  1.00123.82           C  
ATOM     32  CG  PRO A   5      -1.925  14.308   6.953  1.00122.17           C  
ATOM     33  CD  PRO A   5      -2.009  13.996   8.412  1.00120.16           C  
ATOM     34  N   VAL A   6      -5.041  16.178   8.682  1.00107.86           N  
ATOM     35  CA  VAL A   6      -6.361  16.697   9.033  1.00106.78           C  
ATOM     36  C   VAL A   6      -6.300  17.694  10.188  1.00101.47           C  
ATOM     37  O   VAL A   6      -6.865  18.787  10.112  1.00 88.25           O  
ATOM     38  CB  VAL A   6      -7.310  15.558   9.440  1.00110.66           C  
ATOM     39  CG1 VAL A   6      -8.545  16.119  10.139  1.00113.56           C  
ATOM     40  CG2 VAL A   6      -7.697  14.727   8.224  1.00109.28           C  
ATOM     41  N   ILE A   7      -5.631  17.300  11.264  1.00102.68           N  
ATOM     42  CA  ILE A   7      -5.472  18.157  12.428  1.00 88.88           C  
ATOM     43  C   ILE A   7      -4.697  19.423  12.055  1.00 81.71           C  
ATOM     44  O   ILE A   7      -5.101  20.539  12.400  1.00 68.24           O  
ATOM     45  CB  ILE A   7      -4.760  17.401  13.575  1.00 78.19           C  
ATOM     46  CG1 ILE A   7      -5.613  16.211  14.032  1.00 81.33           C  
ATOM     47  CG2 ILE A   7      -4.484  18.331  14.746  1.00 72.44           C  
ATOM     48  CD1 ILE A   7      -7.041  16.582  14.431  1.00 81.84           C  
ATOM     49  N   ILE A   8      -3.594  19.249  11.331  1.00 72.92           N  
ATOM     50  CA  ILE A   8      -2.766  20.381  10.948  1.00 64.27           C  
ATOM     51  C   ILE A   8      -3.523  21.320  10.015  1.00 77.00           C  
ATOM     52  O   ILE A   8      -3.454  22.542  10.161  1.00 61.84           O  
ATOM     53  CB  ILE A   8      -1.475  19.924  10.264  1.00 75.00           C  
ATOM     54  CG1 ILE A   8      -0.589  19.186  11.269  1.00 65.28           C  
ATOM     55  CG2 ILE A   8      -0.730  21.123   9.681  1.00 63.08           C  
ATOM     56  CD1 ILE A   8       0.677  18.621  10.660  1.00 67.99           C  
ATOM     57  N   THR A   9      -4.249  20.750   9.057  1.00 78.55           N  
ATOM     58  CA  THR A   9      -5.036  21.558   8.129  1.00 88.29           C  
ATOM     59  C   THR A   9      -5.992  22.433   8.932  1.00 80.54           C  
ATOM     60  O   THR A   9      -6.043  23.652   8.760  1.00 76.77           O  
ATOM     61  CB  THR A   9      -5.849  20.688   7.136  1.00 85.87           C  
ATOM     62  CG2 THR A   9      -6.661  21.562   6.200  1.00 71.30           C  
ATOM     63  OG1 THR A   9      -4.967  19.880   6.345  1.00100.51           O  
ATOM     64  N   ALA A  10      -6.737  21.796   9.828  1.00 66.48           N  
ATOM     65  CA  ALA A  10      -7.741  22.487  10.615  1.00 71.10           C  
ATOM     66  C   ALA A  10      -7.109  23.600  11.444  1.00 69.67           C  
ATOM     67  O   ALA A  10      -7.507  24.762  11.350  1.00 60.69           O  
ATOM     68  CB  ALA A  10      -8.474  21.496  11.511  1.00 70.81           C  
ATOM     69  N   VAL A  11      -6.130  23.247  12.264  1.00 68.26           N  
ATOM     70  CA  VAL A  11      -5.453  24.238  13.087  1.00 68.04           C  
ATOM     71  C   VAL A  11      -4.949  25.372  12.207  1.00 61.44           C  
ATOM     72  O   VAL A  11      -5.176  26.544  12.499  1.00 61.05           O  
ATOM     73  CB  VAL A  11      -4.270  23.613  13.842  1.00 76.73           C  
ATOM     74  CG1 VAL A  11      -3.366  24.684  14.412  1.00 62.45           C  
ATOM     75  CG2 VAL A  11      -4.771  22.680  14.940  1.00 85.09           C  
ATOM     76  N   TYR A  12      -4.265  25.015  11.125  1.00 64.15           N  
ATOM     77  CA  TYR A  12      -3.706  26.006  10.209  1.00 66.70           C  
ATOM     78  C   TYR A  12      -4.762  27.040   9.803  1.00 67.89           C  
ATOM     79  O   TYR A  12      -4.509  28.245   9.856  1.00 61.73           O  
ATOM     80  CB  TYR A  12      -3.102  25.323   8.969  1.00 66.19           C  
ATOM     81  CG  TYR A  12      -2.840  26.275   7.819  1.00 70.40           C  
ATOM     82  CD1 TYR A  12      -1.600  26.885   7.654  1.00 69.83           C  
ATOM     83  CD2 TYR A  12      -3.842  26.570   6.901  1.00 81.79           C  
ATOM     84  CE1 TYR A  12      -1.369  27.764   6.595  1.00 84.74           C  
ATOM     85  CE2 TYR A  12      -3.621  27.441   5.847  1.00 87.21           C  
ATOM     86  CZ  TYR A  12      -2.390  28.035   5.696  1.00 87.06           C  
ATOM     87  OH  TYR A  12      -2.189  28.902   4.642  1.00 77.60           O  
ATOM     88  N   SER A  13      -5.941  26.560   9.409  1.00 58.78           N  
ATOM     89  CA  SER A  13      -7.040  27.425   8.961  1.00 72.32           C  
ATOM     90  C   SER A  13      -7.543  28.396  10.027  1.00 76.07           C  
ATOM     91  O   SER A  13      -7.703  29.592   9.767  1.00 68.36           O  
ATOM     92  CB  SER A  13      -8.212  26.566   8.511  1.00 61.64           C  
ATOM     93  OG  SER A  13      -7.842  25.769   7.408  1.00 75.20           O  
ATOM     94  N   VAL A  14      -7.832  27.862  11.211  1.00 76.35           N  
ATOM     95  CA  VAL A  14      -8.249  28.676  12.346  1.00 73.68           C  
ATOM     96  C   VAL A  14      -7.250  29.796  12.591  1.00 76.87           C  
ATOM     97  O   VAL A  14      -7.628  30.955  12.763  1.00 82.43           O  
ATOM     98  CB  VAL A  14      -8.363  27.825  13.628  1.00 75.29           C  
ATOM     99  CG1 VAL A  14      -8.374  28.710  14.874  1.00 72.61           C  
ATOM    100  CG2 VAL A  14      -9.606  26.946  13.583  1.00 74.77           C  
ATOM    101  N   VAL A  15      -5.968  29.449  12.599  1.00 65.22           N  
ATOM    102  CA  VAL A  15      -4.944  30.433  12.898  1.00 55.99           C  
ATOM    103  C   VAL A  15      -4.950  31.521  11.827  1.00 67.97           C  
ATOM    104  O   VAL A  15      -4.941  32.709  12.139  1.00 78.46           O  
ATOM    105  CB  VAL A  15      -3.561  29.789  13.037  1.00 50.62           C  
ATOM    106  CG1 VAL A  15      -2.538  30.825  13.448  1.00 50.45           C  
ATOM    107  CG2 VAL A  15      -3.618  28.698  14.082  1.00 50.97           C  
ATOM    108  N   PHE A  16      -5.016  31.116  10.565  1.00 67.07           N  
ATOM    109  CA  PHE A  16      -5.007  32.068   9.467  1.00 62.33           C  
ATOM    110  C   PHE A  16      -6.196  33.023   9.526  1.00 64.28           C  
ATOM    111  O   PHE A  16      -6.040  34.230   9.358  1.00 73.25           O  
ATOM    112  CB  PHE A  16      -5.010  31.321   8.138  1.00 67.60           C  
ATOM    113  CG  PHE A  16      -5.279  32.197   6.953  1.00 55.09           C  
ATOM    114  CD1 PHE A  16      -4.291  33.031   6.451  1.00 54.22           C  
ATOM    115  CD2 PHE A  16      -6.516  32.178   6.333  1.00 56.77           C  
ATOM    116  CE1 PHE A  16      -4.536  33.835   5.356  1.00 55.03           C  
ATOM    117  CE2 PHE A  16      -6.767  32.977   5.240  1.00 60.58           C  
ATOM    118  CZ  PHE A  16      -5.777  33.808   4.747  1.00 57.81           C  
ATOM    119  N   VAL A  17      -7.381  32.486   9.764  1.00 61.02           N  
ATOM    120  CA  VAL A  17      -8.587  33.302   9.752  1.00 65.90           C  
ATOM    121  C   VAL A  17      -8.647  34.279  10.927  1.00 70.80           C  
ATOM    122  O   VAL A  17      -8.913  35.468  10.744  1.00 63.87           O  
ATOM    123  CB  VAL A  17      -9.819  32.416   9.785  1.00 65.06           C  
ATOM    124  CG1 VAL A  17     -11.061  33.271   9.889  1.00 57.43           C  
ATOM    125  CG2 VAL A  17      -9.847  31.534   8.540  1.00 69.86           C  
ATOM    126  N   VAL A  18      -8.410  33.766  12.128  1.00 69.09           N  
ATOM    127  CA  VAL A  18      -8.378  34.590  13.330  1.00 67.51           C  
ATOM    128  C   VAL A  18      -7.249  35.612  13.241  1.00 80.23           C  
ATOM    129  O   VAL A  18      -7.393  36.753  13.684  1.00 75.47           O  
ATOM    130  CB  VAL A  18      -8.173  33.715  14.589  1.00 66.19           C  
ATOM    131  CG1 VAL A  18      -7.851  34.574  15.816  1.00 67.18           C  
ATOM    132  CG2 VAL A  18      -9.398  32.850  14.841  1.00 52.76           C  
ATOM    133  N   GLY A  19      -6.124  35.194  12.671  1.00 89.19           N  
ATOM    134  CA  GLY A  19      -4.965  36.058  12.548  1.00 89.23           C  
ATOM    135  C   GLY A  19      -5.192  37.149  11.523  1.00 84.93           C  
ATOM    136  O   GLY A  19      -4.788  38.294  11.721  1.00 84.58           O  
ATOM    137  N   LEU A  20      -5.841  36.795  10.421  1.00 83.00           N  
ATOM    138  CA  LEU A  20      -6.106  37.755   9.361  1.00 87.44           C  
ATOM    139  C   LEU A  20      -7.351  38.585   9.665  1.00 83.80           C  
ATOM    140  O   LEU A  20      -7.312  39.815   9.604  1.00 77.70           O  
ATOM    141  CB  LEU A  20      -6.277  37.037   8.022  1.00 78.73           C  
ATOM    142  CG  LEU A  20      -6.538  37.962   6.834  1.00 68.91           C  
ATOM    143  CD1 LEU A  20      -5.291  38.746   6.495  1.00 54.03           C  
ATOM    144  CD2 LEU A  20      -7.013  37.170   5.634  1.00 75.50           C  
ATOM    145  N   VAL A  21      -8.451  37.909   9.987  1.00 76.47           N  
ATOM    146  CA  VAL A  21      -9.706  38.592  10.288  1.00 78.70           C  
ATOM    147  C   VAL A  21      -9.635  39.307  11.633  1.00 74.89           C  
ATOM    148  O   VAL A  21     -10.220  40.372  11.810  1.00 64.04           O  
ATOM    149  CB  VAL A  21     -10.885  37.609  10.313  1.00 80.48           C  
ATOM    150  CG1 VAL A  21     -12.186  38.329  10.667  1.00 65.13           C  
ATOM    151  CG2 VAL A  21     -10.999  36.903   8.971  1.00 76.50           C  
ATOM    152  N   GLY A  22      -8.908  38.725  12.579  1.00 79.36           N  
ATOM    153  CA  GLY A  22      -8.770  39.328  13.884  1.00 68.68           C  
ATOM    154  C   GLY A  22      -8.092  40.682  13.813  1.00 64.51           C  
ATOM    155  O   GLY A  22      -8.667  41.684  14.220  1.00 84.17           O  
ATOM    156  N   ASN A  23      -6.874  40.723  13.280  1.00 52.11           N  
ATOM    157  CA  ASN A  23      -6.089  41.952  13.308  1.00 62.95           C  
ATOM    158  C   ASN A  23      -6.649  43.020  12.385  1.00 76.36           C  
ATOM    159  O   ASN A  23      -6.607  44.210  12.702  1.00 88.06           O  
ATOM    160  CB  ASN A  23      -4.633  41.671  12.944  1.00 56.94           C  
ATOM    161  CG  ASN A  23      -3.903  40.913  14.030  1.00 67.55           C  
ATOM    162  ND2 ASN A  23      -3.567  39.659  13.752  1.00 72.48           N  
ATOM    163  OD1 ASN A  23      -3.639  41.447  15.109  1.00 81.46           O  
ATOM    164  N   SER A  24      -7.172  42.599  11.240  1.00 79.32           N  
ATOM    165  CA  SER A  24      -7.740  43.544  10.292  1.00 81.83           C  
ATOM    166  C   SER A  24      -8.944  44.236  10.936  1.00 76.14           C  
ATOM    167  O   SER A  24      -9.228  45.402  10.659  1.00 66.47           O  
ATOM    168  CB  SER A  24      -8.108  42.843   8.977  1.00 77.23           C  
ATOM    169  OG  SER A  24      -9.005  41.776   9.202  1.00103.46           O  
ATOM    170  N   LEU A  25      -9.627  43.516  11.822  1.00 77.46           N  
ATOM    171  CA  LEU A  25     -10.785  44.057  12.532  1.00 77.39           C  
ATOM    172  C   LEU A  25     -10.337  45.123  13.523  1.00 76.41           C  
ATOM    173  O   LEU A  25     -10.946  46.191  13.627  1.00 59.90           O  
ATOM    174  CB  LEU A  25     -11.517  42.940  13.277  1.00 68.46           C  
ATOM    175  CG  LEU A  25     -12.542  43.408  14.306  1.00 71.13           C  
ATOM    176  CD1 LEU A  25     -13.720  44.061  13.616  1.00 77.27           C  
ATOM    177  CD2 LEU A  25     -12.995  42.245  15.166  1.00 78.21           C  
ATOM    178  N   VAL A  26      -9.269  44.813  14.252  1.00 74.29           N  
ATOM    179  CA  VAL A  26      -8.683  45.735  15.213  1.00 60.13           C  
ATOM    180  C   VAL A  26      -8.235  47.015  14.534  1.00 75.13           C  
ATOM    181  O   VAL A  26      -8.625  48.109  14.934  1.00 94.56           O  
ATOM    182  CB  VAL A  26      -7.465  45.107  15.889  1.00 61.36           C  
ATOM    183  CG1 VAL A  26      -6.706  46.145  16.699  1.00 80.63           C  
ATOM    184  CG2 VAL A  26      -7.895  43.968  16.771  1.00 75.34           C  
ATOM    185  N   MET A  27      -7.404  46.871  13.510  1.00 70.40           N  
ATOM    186  CA  MET A  27      -6.900  48.020  12.780  1.00 78.81           C  
ATOM    187  C   MET A  27      -8.043  48.961  12.397  1.00 89.37           C  
ATOM    188  O   MET A  27      -7.962  50.173  12.615  1.00 88.73           O  
ATOM    189  CB  MET A  27      -6.144  47.565  11.529  1.00 75.64           C  
ATOM    190  CG  MET A  27      -4.830  46.869  11.833  1.00 74.88           C  
ATOM    191  SD  MET A  27      -3.858  46.502  10.356  1.00 95.34           S  
ATOM    192  CE  MET A  27      -4.858  45.245   9.570  1.00 86.63           C  
ATOM    193  N   PHE A  28      -9.110  48.396  11.842  1.00 94.57           N  
ATOM    194  CA  PHE A  28     -10.224  49.199  11.356  1.00 93.41           C  
ATOM    195  C   PHE A  28     -10.937  49.883  12.514  1.00 85.18           C  
ATOM    196  O   PHE A  28     -11.149  51.094  12.496  1.00 92.48           O  
ATOM    197  CB  PHE A  28     -11.212  48.337  10.560  1.00 91.09           C  
ATOM    198  CG  PHE A  28     -12.465  49.064  10.174  1.00 91.39           C  
ATOM    199  CD1 PHE A  28     -12.508  49.843   9.028  1.00 91.94           C  
ATOM    200  CD2 PHE A  28     -13.597  48.986  10.969  1.00 99.26           C  
ATOM    201  CE1 PHE A  28     -13.659  50.522   8.676  1.00101.15           C  
ATOM    202  CE2 PHE A  28     -14.752  49.662  10.623  1.00111.10           C  
ATOM    203  CZ  PHE A  28     -14.783  50.433   9.474  1.00113.30           C  
ATOM    204  N   VAL A  29     -11.294  49.097  13.524  1.00 69.53           N  
ATOM    205  CA  VAL A  29     -12.053  49.601  14.660  1.00 64.58           C  
ATOM    206  C   VAL A  29     -11.426  50.885  15.214  1.00 77.09           C  
ATOM    207  O   VAL A  29     -12.130  51.816  15.607  1.00 93.83           O  
ATOM    208  CB  VAL A  29     -12.150  48.532  15.766  1.00 59.38           C  
ATOM    209  CG1 VAL A  29     -11.234  48.857  16.934  1.00 61.50           C  
ATOM    210  CG2 VAL A  29     -13.575  48.399  16.236  1.00 61.14           C  
ATOM    211  N   ILE A  30     -10.097  50.932  15.215  1.00 78.48           N  
ATOM    212  CA  ILE A  30      -9.362  52.081  15.728  1.00 80.62           C  
ATOM    213  C   ILE A  30      -9.379  53.231  14.730  1.00 88.52           C  
ATOM    214  O   ILE A  30      -9.883  54.311  15.031  1.00100.43           O  
ATOM    215  CB  ILE A  30      -7.894  51.712  16.044  1.00 81.14           C  
ATOM    216  CG1 ILE A  30      -7.838  50.685  17.182  1.00 79.65           C  
ATOM    217  CG2 ILE A  30      -7.112  52.948  16.431  1.00 80.55           C  
ATOM    218  CD1 ILE A  30      -6.469  50.121  17.441  1.00 75.71           C  
ATOM    219  N   ILE A  31      -8.833  52.994  13.541  1.00 86.58           N  
ATOM    220  CA  ILE A  31      -8.757  54.025  12.510  1.00 86.73           C  
ATOM    221  C   ILE A  31     -10.077  54.784  12.371  1.00108.72           C  
ATOM    222  O   ILE A  31     -10.088  55.982  12.092  1.00114.44           O  
ATOM    223  CB  ILE A  31      -8.388  53.422  11.133  1.00 61.39           C  
ATOM    224  N   ARG A  32     -11.188  54.086  12.577  1.00124.19           N  
ATOM    225  CA  ARG A  32     -12.503  54.669  12.349  1.00143.12           C  
ATOM    226  C   ARG A  32     -12.974  55.460  13.567  1.00136.70           C  
ATOM    227  O   ARG A  32     -13.482  56.574  13.429  1.00145.81           O  
ATOM    228  CB  ARG A  32     -13.514  53.569  11.997  1.00163.33           C  
ATOM    229  CG  ARG A  32     -14.882  54.077  11.543  1.00177.04           C  
ATOM    230  CD  ARG A  32     -14.787  54.817  10.216  1.00187.73           C  
ATOM    231  NE  ARG A  32     -16.098  55.176   9.676  1.00193.53           N  
ATOM    232  CZ  ARG A  32     -16.281  55.840   8.538  1.00199.52           C  
ATOM    233  NH1 ARG A  32     -15.240  56.220   7.806  1.00198.97           N1+
ATOM    234  NH2 ARG A  32     -17.508  56.124   8.127  1.00206.17           N  
ATOM    235  N   TYR A  33     -12.793  54.889  14.757  1.00115.49           N  
ATOM    236  CA  TYR A  33     -13.344  55.476  15.979  1.00109.01           C  
ATOM    237  C   TYR A  33     -12.346  56.341  16.745  1.00120.96           C  
ATOM    238  O   TYR A  33     -11.449  55.824  17.413  1.00112.55           O  
ATOM    239  CB  TYR A  33     -13.871  54.385  16.915  1.00 90.00           C  
ATOM    240  CG  TYR A  33     -15.075  53.628  16.393  1.00104.42           C  
ATOM    241  CD1 TYR A  33     -15.997  53.076  17.270  1.00111.48           C  
ATOM    242  CD2 TYR A  33     -15.287  53.455  15.030  1.00116.03           C  
ATOM    243  CE1 TYR A  33     -17.099  52.382  16.806  1.00118.07           C  
ATOM    244  CE2 TYR A  33     -16.383  52.763  14.559  1.00121.02           C  
ATOM    245  CZ  TYR A  33     -17.286  52.228  15.449  1.00118.96           C  
ATOM    246  OH  TYR A  33     -18.376  51.538  14.973  1.00116.64           O  
ATOM    247  N   THR A  34     -12.524  57.657  16.668  1.00134.92           N  
ATOM    248  CA  THR A  34     -11.671  58.594  17.392  1.00129.30           C  
ATOM    249  C   THR A  34     -11.859  58.398  18.889  1.00127.96           C  
ATOM    250  O   THR A  34     -10.974  58.706  19.688  1.00119.10           O  
ATOM    251  CB  THR A  34     -12.004  60.056  17.034  1.00113.44           C  
ATOM    252  N   LYS A  35     -13.020  57.871  19.258  1.00133.51           N  
ATOM    253  CA  LYS A  35     -13.352  57.643  20.653  1.00137.64           C  
ATOM    254  C   LYS A  35     -12.235  56.892  21.382  1.00134.45           C  
ATOM    255  O   LYS A  35     -12.024  57.102  22.572  1.00138.94           O  
ATOM    256  CB  LYS A  35     -14.673  56.876  20.756  1.00139.66           C  
ATOM    257  CG  LYS A  35     -15.168  56.673  22.177  1.00143.59           C  
ATOM    258  N   MET A  36     -11.514  56.027  20.674  1.00133.47           N  
ATOM    259  CA  MET A  36     -10.452  55.246  21.311  1.00142.66           C  
ATOM    260  C   MET A  36      -9.129  55.230  20.550  1.00133.42           C  
ATOM    261  O   MET A  36      -8.821  54.288  19.817  1.00119.80           O  
ATOM    262  CB  MET A  36     -10.910  53.807  21.532  1.00152.05           C  
ATOM    263  CG  MET A  36     -11.209  53.042  20.261  1.00147.47           C  
ATOM    264  SD  MET A  36     -11.818  51.406  20.644  1.00 90.92           S  
ATOM    265  CE  MET A  36     -10.522  50.750  21.697  1.00111.14           C  
ATOM    266  N   LYS A  37      -8.336  56.272  20.757  1.00123.61           N  
ATOM    267  CA  LYS A  37      -6.990  56.323  20.212  1.00 99.42           C  
ATOM    268  C   LYS A  37      -6.056  56.723  21.340  1.00 86.40           C  
ATOM    269  O   LYS A  37      -5.823  57.905  21.582  1.00 86.74           O  
ATOM    270  CB  LYS A  37      -6.907  57.309  19.053  1.00 97.38           C  
ATOM    271  CG  LYS A  37      -8.000  57.123  18.016  1.00103.44           C  
ATOM    272  CD  LYS A  37      -7.491  57.420  16.619  1.00 96.39           C  
ATOM    273  CE  LYS A  37      -8.620  57.411  15.606  1.00 92.14           C  
ATOM    274  NZ  LYS A  37      -8.103  57.430  14.217  1.00 90.41           N1+
ATOM    275  N   THR A  38      -5.531  55.716  22.028  1.00 80.56           N  
ATOM    276  CA  THR A  38      -4.700  55.924  23.204  1.00 81.63           C  
ATOM    277  C   THR A  38      -3.289  55.397  22.973  1.00 84.31           C  
ATOM    278  O   THR A  38      -3.084  54.456  22.198  1.00 76.46           O  
ATOM    279  CB  THR A  38      -5.312  55.230  24.442  1.00 75.03           C  
ATOM    280  CG2 THR A  38      -6.687  55.780  24.718  1.00 92.87           C  
ATOM    281  OG1 THR A  38      -5.426  53.821  24.210  1.00 66.86           O  
ATOM    282  N   ALA A  39      -2.324  56.009  23.653  1.00 82.55           N  
ATOM    283  CA  ALA A  39      -0.929  55.605  23.537  1.00 87.62           C  
ATOM    284  C   ALA A  39      -0.842  54.109  23.280  1.00 80.42           C  
ATOM    285  O   ALA A  39      -0.219  53.663  22.316  1.00 83.70           O  
ATOM    286  CB  ALA A  39      -0.172  55.968  24.802  1.00 93.18           C  
ATOM    287  N   THR A  40      -1.490  53.337  24.140  1.00 69.70           N  
ATOM    288  CA  THR A  40      -1.410  51.890  24.069  1.00 81.35           C  
ATOM    289  C   THR A  40      -2.058  51.336  22.801  1.00 92.19           C  
ATOM    290  O   THR A  40      -1.528  50.413  22.178  1.00 79.72           O  
ATOM    291  CB  THR A  40      -2.073  51.256  25.289  1.00 74.23           C  
ATOM    292  CG2 THR A  40      -2.009  49.741  25.207  1.00 79.98           C  
ATOM    293  OG1 THR A  40      -1.395  51.697  26.470  1.00 89.09           O  
ATOM    294  N   ASN A  41      -3.202  51.893  22.421  1.00 78.76           N  
ATOM    295  CA  ASN A  41      -3.920  51.388  21.264  1.00 72.70           C  
ATOM    296  C   ASN A  41      -3.194  51.692  19.964  1.00 73.58           C  
ATOM    297  O   ASN A  41      -3.133  50.839  19.079  1.00 69.19           O  
ATOM    298  CB  ASN A  41      -5.340  51.944  21.232  1.00 86.62           C  
ATOM    299  CG  ASN A  41      -6.269  51.225  22.192  1.00 90.20           C  
ATOM    300  ND2 ASN A  41      -7.555  51.550  22.129  1.00 76.29           N  
ATOM    301  OD1 ASN A  41      -5.833  50.386  22.984  1.00 94.27           O  
ATOM    302  N   ILE A  42      -2.634  52.893  19.847  1.00 78.43           N  
ATOM    303  CA  ILE A  42      -1.920  53.273  18.630  1.00 72.36           C  
ATOM    304  C   ILE A  42      -0.796  52.267  18.364  1.00 68.38           C  
ATOM    305  O   ILE A  42      -0.540  51.895  17.215  1.00 64.67           O  
ATOM    306  CB  ILE A  42      -1.354  54.718  18.696  1.00 63.00           C  
ATOM    307  CG1 ILE A  42      -2.454  55.751  18.445  1.00 81.71           C  
ATOM    308  CG2 ILE A  42      -0.280  54.929  17.649  1.00 58.72           C  
ATOM    309  CD1 ILE A  42      -3.502  55.832  19.536  1.00 91.28           C  
ATOM    310  N   TYR A  43      -0.143  51.808  19.427  1.00 60.13           N  
ATOM    311  CA  TYR A  43       0.876  50.774  19.297  1.00 55.52           C  
ATOM    312  C   TYR A  43       0.245  49.459  18.854  1.00 62.31           C  
ATOM    313  O   TYR A  43       0.708  48.832  17.905  1.00 88.05           O  
ATOM    314  CB  TYR A  43       1.616  50.575  20.619  1.00 48.18           C  
ATOM    315  CG  TYR A  43       2.435  51.774  21.046  1.00 69.96           C  
ATOM    316  CD1 TYR A  43       3.239  52.454  20.139  1.00 73.69           C  
ATOM    317  CD2 TYR A  43       2.398  52.233  22.355  1.00 69.16           C  
ATOM    318  CE1 TYR A  43       3.989  53.552  20.528  1.00 83.05           C  
ATOM    319  CE2 TYR A  43       3.139  53.329  22.751  1.00 79.91           C  
ATOM    320  CZ  TYR A  43       3.931  53.984  21.837  1.00 91.17           C  
ATOM    321  OH  TYR A  43       4.667  55.071  22.245  1.00100.46           O  
ATOM    322  N   ILE A  44      -0.813  49.044  19.542  1.00 58.95           N  
ATOM    323  CA  ILE A  44      -1.503  47.812  19.189  1.00 60.17           C  
ATOM    324  C   ILE A  44      -1.817  47.809  17.696  1.00 59.43           C  
ATOM    325  O   ILE A  44      -1.669  46.788  17.025  1.00 59.62           O  
ATOM    326  CB  ILE A  44      -2.797  47.624  20.003  1.00 61.99           C  
ATOM    327  CG1 ILE A  44      -2.452  47.317  21.459  1.00 70.08           C  
ATOM    328  CG2 ILE A  44      -3.610  46.483  19.443  1.00 61.09           C  
ATOM    329  CD1 ILE A  44      -3.633  46.941  22.317  1.00 77.73           C  
ATOM    330  N   PHE A  45      -2.237  48.961  17.179  1.00 66.07           N  
ATOM    331  CA  PHE A  45      -2.501  49.110  15.750  1.00 77.45           C  
ATOM    332  C   PHE A  45      -1.286  48.678  14.942  1.00 73.68           C  
ATOM    333  O   PHE A  45      -1.392  47.867  14.020  1.00 76.05           O  
ATOM    334  CB  PHE A  45      -2.851  50.561  15.405  1.00 83.37           C  
ATOM    335  CG  PHE A  45      -3.051  50.803  13.931  1.00 83.49           C  
ATOM    336  CD1 PHE A  45      -4.319  50.754  13.372  1.00 82.72           C  
ATOM    337  CD2 PHE A  45      -1.968  51.070  13.106  1.00 75.75           C  
ATOM    338  CE1 PHE A  45      -4.507  50.970  12.018  1.00 78.46           C  
ATOM    339  CE2 PHE A  45      -2.146  51.283  11.753  1.00 70.90           C  
ATOM    340  CZ  PHE A  45      -3.418  51.234  11.208  1.00 76.97           C  
ATOM    341  N   ASN A  46      -0.132  49.234  15.292  1.00 72.05           N  
ATOM    342  CA  ASN A  46       1.116  48.866  14.650  1.00 65.06           C  
ATOM    343  C   ASN A  46       1.343  47.372  14.771  1.00 50.79           C  
ATOM    344  O   ASN A  46       1.782  46.713  13.827  1.00 66.98           O  
ATOM    345  CB  ASN A  46       2.272  49.607  15.310  1.00 78.38           C  
ATOM    346  CG  ASN A  46       3.442  49.796  14.383  1.00 70.99           C  
ATOM    347  ND2 ASN A  46       4.646  49.807  14.938  1.00 70.40           N  
ATOM    348  OD1 ASN A  46       3.267  49.938  13.177  1.00 68.22           O  
ATOM    349  N   LEU A  47       1.036  46.840  15.947  1.00 45.12           N  
ATOM    350  CA  LEU A  47       1.216  45.423  16.210  1.00 56.69           C  
ATOM    351  C   LEU A  47       0.298  44.605  15.305  1.00 51.64           C  
ATOM    352  O   LEU A  47       0.753  43.710  14.587  1.00 53.39           O  
ATOM    353  CB  LEU A  47       0.938  45.129  17.687  1.00 61.99           C  
ATOM    354  CG  LEU A  47       1.378  43.765  18.218  1.00 72.37           C  
ATOM    355  CD1 LEU A  47       2.853  43.505  17.924  1.00 80.13           C  
ATOM    356  CD2 LEU A  47       1.107  43.673  19.716  1.00 65.53           C  
ATOM    357  N   ALA A  48      -0.992  44.928  15.331  1.00 46.31           N  
ATOM    358  CA  ALA A  48      -1.976  44.245  14.496  1.00 58.25           C  
ATOM    359  C   ALA A  48      -1.599  44.320  13.019  1.00 60.45           C  
ATOM    360  O   ALA A  48      -1.778  43.355  12.278  1.00 75.04           O  
ATOM    361  CB  ALA A  48      -3.369  44.836  14.714  1.00 50.95           C  
ATOM    362  N   LEU A  49      -1.088  45.472  12.593  1.00 58.71           N  
ATOM    363  CA  LEU A  49      -0.689  45.660  11.200  1.00 53.29           C  
ATOM    364  C   LEU A  49       0.393  44.672  10.809  1.00 53.89           C  
ATOM    365  O   LEU A  49       0.289  44.000   9.785  1.00 66.10           O  
ATOM    366  CB  LEU A  49      -0.194  47.088  10.957  1.00 61.10           C  
ATOM    367  CG  LEU A  49       0.242  47.394   9.517  1.00 71.41           C  
ATOM    368  CD1 LEU A  49      -0.927  47.231   8.535  1.00 49.83           C  
ATOM    369  CD2 LEU A  49       0.850  48.792   9.413  1.00 49.29           C  
ATOM    370  N   ALA A  50       1.441  44.588  11.616  1.00 54.18           N  
ATOM    371  CA  ALA A  50       2.498  43.633  11.343  1.00 61.01           C  
ATOM    372  C   ALA A  50       1.924  42.216  11.370  1.00 70.10           C  
ATOM    373  O   ALA A  50       2.243  41.398  10.510  1.00 82.34           O  
ATOM    374  CB  ALA A  50       3.621  43.784  12.346  1.00 66.07           C  
ATOM    375  N   ASP A  51       1.060  41.934  12.340  1.00 73.53           N  
ATOM    376  CA  ASP A  51       0.527  40.584  12.512  1.00 79.13           C  
ATOM    377  C   ASP A  51      -0.423  40.192  11.377  1.00 59.65           C  
ATOM    378  O   ASP A  51      -0.549  39.015  11.049  1.00 60.01           O  
ATOM    379  CB  ASP A  51      -0.179  40.442  13.867  1.00 86.97           C  
ATOM    380  CG  ASP A  51       0.792  40.453  15.042  1.00104.49           C  
ATOM    381  OD1 ASP A  51       1.981  40.112  14.851  1.00 97.68           O  
ATOM    382  OD2 ASP A  51       0.361  40.798  16.163  1.00121.37           O1-
ATOM    383  N   ALA A  52      -1.092  41.173  10.783  1.00 51.71           N  
ATOM    384  CA  ALA A  52      -1.983  40.909   9.659  1.00 61.66           C  
ATOM    385  C   ALA A  52      -1.168  40.629   8.398  1.00 72.73           C  
ATOM    386  O   ALA A  52      -1.460  39.690   7.652  1.00 68.03           O  
ATOM    387  CB  ALA A  52      -2.920  42.090   9.436  1.00 48.48           C  
ATOM    388  N   LEU A  53      -0.146  41.451   8.169  1.00 49.43           N  
ATOM    389  CA  LEU A  53       0.717  41.287   7.008  1.00 56.57           C  
ATOM    390  C   LEU A  53       1.347  39.901   6.998  1.00 67.48           C  
ATOM    391  O   LEU A  53       1.425  39.244   5.957  1.00 79.28           O  
ATOM    392  CB  LEU A  53       1.819  42.353   7.003  1.00 65.23           C  
ATOM    393  CG  LEU A  53       1.446  43.744   6.488  1.00 67.71           C  
ATOM    394  CD1 LEU A  53       2.669  44.648   6.497  1.00 69.36           C  
ATOM    395  CD2 LEU A  53       0.846  43.677   5.092  1.00 57.35           C  
ATOM    396  N   VAL A  54       1.802  39.453   8.160  1.00 50.27           N  
ATOM    397  CA  VAL A  54       2.518  38.189   8.232  1.00 58.37           C  
ATOM    398  C   VAL A  54       1.540  37.037   8.029  1.00 62.79           C  
ATOM    399  O   VAL A  54       1.879  36.035   7.406  1.00 71.24           O  
ATOM    400  CB  VAL A  54       3.284  38.037   9.573  1.00 58.13           C  
ATOM    401  CG1 VAL A  54       2.321  37.943  10.740  1.00 51.43           C  
ATOM    402  CG2 VAL A  54       4.207  36.826   9.532  1.00 64.16           C  
ATOM    403  N   THR A  55       0.321  37.188   8.530  1.00 64.33           N  
ATOM    404  CA  THR A  55      -0.663  36.120   8.407  1.00 69.91           C  
ATOM    405  C   THR A  55      -0.979  35.821   6.942  1.00 70.26           C  
ATOM    406  O   THR A  55      -1.227  34.672   6.581  1.00 80.12           O  
ATOM    407  CB  THR A  55      -1.956  36.438   9.170  1.00 63.00           C  
ATOM    408  CG2 THR A  55      -2.993  35.351   8.930  1.00 54.73           C  
ATOM    409  OG1 THR A  55      -1.673  36.513  10.572  1.00 61.71           O  
ATOM    410  N   THR A  56      -0.949  36.847   6.096  1.00 58.82           N  
ATOM    411  CA  THR A  56      -1.211  36.654   4.669  1.00 73.54           C  
ATOM    412  C   THR A  56      -0.111  35.856   3.975  1.00 70.65           C  
ATOM    413  O   THR A  56      -0.231  35.529   2.794  1.00 69.35           O  
ATOM    414  CB  THR A  56      -1.339  37.991   3.917  1.00 67.49           C  
ATOM    415  CG2 THR A  56      -2.375  38.869   4.570  1.00 60.67           C  
ATOM    416  OG1 THR A  56      -0.075  38.665   3.904  1.00 67.95           O  
ATOM    417  N   THR A  57       0.965  35.555   4.690  1.00 51.54           N  
ATOM    418  CA  THR A  57       2.039  34.771   4.100  1.00 57.02           C  
ATOM    419  C   THR A  57       1.832  33.291   4.388  1.00 57.96           C  
ATOM    420  O   THR A  57       2.544  32.449   3.845  1.00 68.80           O  
ATOM    421  CB  THR A  57       3.433  35.224   4.597  1.00 57.83           C  
ATOM    422  CG2 THR A  57       3.577  36.740   4.480  1.00 49.89           C  
ATOM    423  OG1 THR A  57       3.630  34.816   5.955  1.00 57.26           O  
ATOM    424  N   MET A  58       0.861  32.971   5.238  1.00 63.11           N  
ATOM    425  CA  MET A  58       0.558  31.571   5.534  1.00 77.18           C  
ATOM    426  C   MET A  58       0.256  30.767   4.263  1.00 70.57           C  
ATOM    427  O   MET A  58       0.860  29.720   4.033  1.00 75.34           O  
ATOM    428  CB  MET A  58      -0.621  31.456   6.500  1.00 84.86           C  
ATOM    429  CG  MET A  58      -0.304  31.867   7.919  1.00 87.77           C  
ATOM    430  SD  MET A  58      -1.448  31.184   9.136  1.00 74.67           S  
ATOM    431  CE  MET A  58      -1.113  32.296  10.496  1.00290.96           C  
ATOM    432  N   PRO A  59      -0.681  31.250   3.432  1.00 74.21           N  
ATOM    433  CA  PRO A  59      -1.032  30.497   2.224  1.00 70.93           C  
ATOM    434  C   PRO A  59       0.161  30.318   1.295  1.00 71.27           C  
ATOM    435  O   PRO A  59       0.133  29.462   0.417  1.00 75.51           O  
ATOM    436  CB  PRO A  59      -2.123  31.359   1.572  1.00 72.92           C  
ATOM    437  CG  PRO A  59      -1.945  32.711   2.143  1.00 86.99           C  
ATOM    438  CD  PRO A  59      -1.448  32.501   3.539  1.00 89.53           C  
ATOM    439  N   PHE A  60       1.202  31.113   1.492  1.00 76.57           N  
ATOM    440  CA  PHE A  60       2.438  30.921   0.748  1.00 73.09           C  
ATOM    441  C   PHE A  60       3.247  29.841   1.449  1.00 69.07           C  
ATOM    442  O   PHE A  60       3.705  28.894   0.820  1.00 81.72           O  
ATOM    443  CB  PHE A  60       3.227  32.223   0.674  1.00 60.42           C  
ATOM    444  CG  PHE A  60       2.516  33.315  -0.073  1.00 77.07           C  
ATOM    445  CD1 PHE A  60       2.962  33.721  -1.318  1.00 74.82           C  
ATOM    446  CD2 PHE A  60       1.396  33.930   0.468  1.00 91.03           C  
ATOM    447  CE1 PHE A  60       2.310  34.724  -2.008  1.00 77.19           C  
ATOM    448  CE2 PHE A  60       0.739  34.933  -0.221  1.00 87.94           C  
ATOM    449  CZ  PHE A  60       1.195  35.332  -1.460  1.00 80.81           C  
ATOM    450  N   GLN A  61       3.390  29.977   2.764  1.00 59.27           N  
ATOM    451  CA  GLN A  61       4.133  29.013   3.560  1.00 70.89           C  
ATOM    452  C   GLN A  61       3.689  27.597   3.233  1.00 74.04           C  
ATOM    453  O   GLN A  61       4.507  26.744   2.890  1.00 78.65           O  
ATOM    454  CB  GLN A  61       3.926  29.279   5.053  1.00 80.70           C  
ATOM    455  CG  GLN A  61       4.662  28.317   5.982  1.00 92.75           C  
ATOM    456  CD  GLN A  61       6.170  28.491   5.922  1.00 96.79           C  
ATOM    457  NE2 GLN A  61       6.891  27.740   6.745  1.00107.88           N  
ATOM    458  OE1 GLN A  61       6.678  29.300   5.150  1.00 89.09           O  
ATOM    459  N   SER A  62       2.387  27.354   3.336  1.00 61.02           N  
ATOM    460  CA  SER A  62       1.853  26.009   3.169  1.00 74.98           C  
ATOM    461  C   SER A  62       1.992  25.527   1.727  1.00 85.44           C  
ATOM    462  O   SER A  62       2.505  24.435   1.477  1.00 85.77           O  
ATOM    463  CB  SER A  62       0.387  25.939   3.615  1.00 77.28           C  
ATOM    464  OG  SER A  62      -0.432  26.785   2.829  1.00 86.02           O  
ATOM    465  N   THR A  63       1.533  26.341   0.780  1.00 86.07           N  
ATOM    466  CA  THR A  63       1.588  25.979  -0.634  1.00 79.75           C  
ATOM    467  C   THR A  63       3.023  25.711  -1.067  1.00 86.09           C  
ATOM    468  O   THR A  63       3.274  24.866  -1.926  1.00 82.36           O  
ATOM    469  CB  THR A  63       0.989  27.087  -1.520  1.00 79.63           C  
ATOM    470  CG2 THR A  63       2.073  27.800  -2.304  1.00 73.85           C  
ATOM    471  OG1 THR A  63       0.028  26.524  -2.422  1.00 87.29           O  
ATOM    472  N   VAL A  64       3.962  26.436  -0.474  1.00 92.05           N  
ATOM    473  CA  VAL A  64       5.374  26.184  -0.720  1.00 89.10           C  
ATOM    474  C   VAL A  64       5.764  24.837  -0.131  1.00 94.01           C  
ATOM    475  O   VAL A  64       6.445  24.044  -0.776  1.00103.91           O  
ATOM    476  CB  VAL A  64       6.260  27.289  -0.119  1.00 82.42           C  
ATOM    477  CG1 VAL A  64       7.675  26.775   0.136  1.00 70.72           C  
ATOM    478  CG2 VAL A  64       6.278  28.495  -1.041  1.00 91.35           C  
ATOM    479  N   TYR A  65       5.324  24.575   1.094  1.00 85.73           N  
ATOM    480  CA  TYR A  65       5.632  23.313   1.746  1.00 86.85           C  
ATOM    481  C   TYR A  65       5.081  22.129   0.955  1.00 88.58           C  
ATOM    482  O   TYR A  65       5.730  21.086   0.852  1.00 97.19           O  
ATOM    483  CB  TYR A  65       5.073  23.285   3.166  1.00 89.21           C  
ATOM    484  CG  TYR A  65       5.085  21.903   3.770  1.00101.87           C  
ATOM    485  CD1 TYR A  65       3.927  21.136   3.824  1.00 97.55           C  
ATOM    486  CD2 TYR A  65       6.260  21.354   4.264  1.00113.45           C  
ATOM    487  CE1 TYR A  65       3.938  19.867   4.369  1.00103.62           C  
ATOM    488  CE2 TYR A  65       6.282  20.085   4.807  1.00119.37           C  
ATOM    489  CZ  TYR A  65       5.121  19.346   4.859  1.00117.44           C  
ATOM    490  OH  TYR A  65       5.149  18.081   5.403  1.00123.05           O  
ATOM    491  N   LEU A  66       3.886  22.294   0.396  1.00 87.86           N  
ATOM    492  CA  LEU A  66       3.231  21.213  -0.341  1.00100.26           C  
ATOM    493  C   LEU A  66       3.981  20.856  -1.619  1.00 92.46           C  
ATOM    494  O   LEU A  66       4.210  19.679  -1.902  1.00 98.53           O  
ATOM    495  CB  LEU A  66       1.786  21.590  -0.688  1.00102.61           C  
ATOM    496  CG  LEU A  66       0.868  21.860   0.503  1.00 96.88           C  
ATOM    497  CD1 LEU A  66      -0.525  22.234   0.019  1.00 98.96           C  
ATOM    498  CD2 LEU A  66       0.826  20.665   1.454  1.00 85.08           C  
ATOM    499  N   MET A  67       4.349  21.872  -2.393  1.00 83.82           N  
ATOM    500  CA  MET A  67       5.089  21.660  -3.631  1.00106.78           C  
ATOM    501  C   MET A  67       6.581  21.449  -3.376  1.00119.70           C  
ATOM    502  O   MET A  67       7.278  20.857  -4.201  1.00122.72           O  
ATOM    503  CB  MET A  67       4.911  22.852  -4.567  1.00103.62           C  
ATOM    504  CG  MET A  67       3.494  23.056  -5.064  1.00105.52           C  
ATOM    505  SD  MET A  67       3.477  24.193  -6.460  1.00109.32           S  
ATOM    506  CE  MET A  67       4.751  25.335  -5.933  1.00 77.69           C  
ATOM    507  N   ASN A  68       7.058  21.944  -2.236  1.00129.34           N  
ATOM    508  CA  ASN A  68       8.477  21.897  -1.892  1.00128.97           C  
ATOM    509  C   ASN A  68       9.316  22.795  -2.802  1.00122.24           C  
ATOM    510  O   ASN A  68      10.501  22.543  -3.018  1.00119.09           O  
ATOM    511  CB  ASN A  68       8.998  20.459  -1.948  1.00137.30           C  
ATOM    512  CG  ASN A  68      10.390  20.319  -1.358  1.00139.77           C  
ATOM    513  ND2 ASN A  68      11.408  20.580  -2.171  1.00133.30           N  
ATOM    514  OD1 ASN A  68      10.549  19.986  -0.184  1.00144.41           O  
ATOM    515  N   SER A  69       8.695  23.844  -3.329  1.00120.76           N  
ATOM    516  CA  SER A  69       9.372  24.771  -4.228  1.00120.27           C  
ATOM    517  C   SER A  69       8.700  26.135  -4.182  1.00115.13           C  
ATOM    518  O   SER A  69       7.604  26.281  -3.648  1.00119.10           O  
ATOM    519  CB  SER A  69       9.361  24.242  -5.665  1.00123.21           C  
ATOM    520  OG  SER A  69       8.041  23.965  -6.097  1.00136.61           O  
ATOM    521  N   TRP A  70       9.367  27.135  -4.744  1.00107.12           N  
ATOM    522  CA  TRP A  70       8.809  28.474  -4.798  1.00101.30           C  
ATOM    523  C   TRP A  70       8.310  28.765  -6.216  1.00104.23           C  
ATOM    524  O   TRP A  70       9.109  28.954  -7.136  1.00 95.84           O  
ATOM    525  CB  TRP A  70       9.862  29.499  -4.367  1.00 80.97           C  
ATOM    526  CG  TRP A  70       9.333  30.875  -4.290  1.00 70.35           C  
ATOM    527  CD1 TRP A  70       9.339  31.810  -5.278  1.00 73.28           C  
ATOM    528  CD2 TRP A  70       8.705  31.485  -3.159  1.00 78.26           C  
ATOM    529  CE2 TRP A  70       8.356  32.797  -3.535  1.00 72.08           C  
ATOM    530  CE3 TRP A  70       8.402  31.049  -1.863  1.00 80.56           C  
ATOM    531  NE1 TRP A  70       8.753  32.971  -4.835  1.00 68.55           N  
ATOM    532  CZ2 TRP A  70       7.718  33.679  -2.667  1.00 66.65           C  
ATOM    533  CZ3 TRP A  70       7.770  31.927  -1.001  1.00 67.65           C  
ATOM    534  CH2 TRP A  70       7.434  33.227  -1.407  1.00 71.04           C  
ATOM    535  N   PRO A  71       6.981  28.780  -6.399  1.00 94.44           N  
ATOM    536  CA  PRO A  71       6.348  29.072  -7.692  1.00 95.91           C  
ATOM    537  C   PRO A  71       6.123  30.557  -7.949  1.00 99.57           C  
ATOM    538  O   PRO A  71       5.819  30.950  -9.075  1.00106.30           O  
ATOM    539  CB  PRO A  71       4.986  28.392  -7.564  1.00 87.38           C  
ATOM    540  CG  PRO A  71       4.678  28.501  -6.111  1.00 93.33           C  
ATOM    541  CD  PRO A  71       5.994  28.356  -5.391  1.00 89.28           C  
ATOM    542  N   PHE A  72       6.267  31.369  -6.911  1.00 92.78           N  
ATOM    543  CA  PHE A  72       5.793  32.745  -6.952  1.00 83.00           C  
ATOM    544  C   PHE A  72       6.721  33.734  -7.667  1.00 86.09           C  
ATOM    545  O   PHE A  72       6.370  34.902  -7.842  1.00 86.58           O  
ATOM    546  CB  PHE A  72       5.514  33.199  -5.524  1.00 82.89           C  
ATOM    547  CG  PHE A  72       4.470  32.370  -4.830  1.00 98.66           C  
ATOM    548  CD1 PHE A  72       3.188  32.272  -5.351  1.00105.90           C  
ATOM    549  CD2 PHE A  72       4.771  31.679  -3.667  1.00 96.68           C  
ATOM    550  CE1 PHE A  72       2.225  31.506  -4.724  1.00 97.86           C  
ATOM    551  CE2 PHE A  72       3.810  30.915  -3.036  1.00106.44           C  
ATOM    552  CZ  PHE A  72       2.536  30.830  -3.567  1.00105.53           C  
ATOM    553  N   GLY A  73       7.893  33.268  -8.087  1.00 88.50           N  
ATOM    554  CA  GLY A  73       8.815  34.109  -8.828  1.00 76.81           C  
ATOM    555  C   GLY A  73       9.549  35.088  -7.931  1.00 80.88           C  
ATOM    556  O   GLY A  73       9.373  35.079  -6.718  1.00 76.96           O  
ATOM    557  N   ASP A  74      10.370  35.937  -8.540  1.00 99.39           N  
ATOM    558  CA  ASP A  74      11.251  36.846  -7.806  1.00102.65           C  
ATOM    559  C   ASP A  74      10.486  37.868  -6.979  1.00 99.42           C  
ATOM    560  O   ASP A  74      10.689  37.977  -5.768  1.00 91.86           O  
ATOM    561  CB  ASP A  74      12.156  37.600  -8.785  1.00111.69           C  
ATOM    562  CG  ASP A  74      13.626  37.389  -8.503  1.00121.35           C  
ATOM    563  OD1 ASP A  74      14.397  38.372  -8.585  1.00114.25           O  
ATOM    564  OD2 ASP A  74      14.017  36.239  -8.211  1.00137.04           O1-
ATOM    565  N   VAL A  75       9.633  38.637  -7.650  1.00107.40           N  
ATOM    566  CA  VAL A  75       8.866  39.698  -7.000  1.00107.48           C  
ATOM    567  C   VAL A  75       8.234  39.252  -5.683  1.00 84.21           C  
ATOM    568  O   VAL A  75       8.458  39.872  -4.644  1.00 66.77           O  
ATOM    569  CB  VAL A  75       7.774  40.285  -7.932  1.00109.90           C  
ATOM    570  CG1 VAL A  75       8.388  41.312  -8.881  1.00 94.82           C  
ATOM    571  CG2 VAL A  75       7.026  39.177  -8.705  1.00119.87           C  
ATOM    572  N   LEU A  76       7.468  38.167  -5.714  1.00 72.47           N  
ATOM    573  CA  LEU A  76       6.786  37.718  -4.512  1.00 84.28           C  
ATOM    574  C   LEU A  76       7.799  37.284  -3.457  1.00 97.64           C  
ATOM    575  O   LEU A  76       7.653  37.600  -2.274  1.00112.24           O  
ATOM    576  CB  LEU A  76       5.797  36.601  -4.834  1.00 86.37           C  
ATOM    577  CG  LEU A  76       4.649  37.037  -5.762  1.00 96.03           C  
ATOM    578  CD1 LEU A  76       3.456  36.093  -5.680  1.00101.63           C  
ATOM    579  CD2 LEU A  76       4.187  38.460  -5.457  1.00 84.81           C  
ATOM    580  N   CYS A  77       8.842  36.584  -3.895  1.00 82.19           N  
ATOM    581  CA  CYS A  77       9.924  36.181  -3.004  1.00 70.55           C  
ATOM    582  C   CYS A  77      10.483  37.389  -2.253  1.00 78.66           C  
ATOM    583  O   CYS A  77      10.571  37.381  -1.021  1.00 80.91           O  
ATOM    584  CB  CYS A  77      11.026  35.483  -3.805  1.00 74.23           C  
ATOM    585  SG  CYS A  77      12.516  35.079  -2.863  1.00105.70           S  
ATOM    586  N   LYS A  78      10.840  38.431  -2.999  1.00 83.27           N  
ATOM    587  CA  LYS A  78      11.382  39.655  -2.416  1.00 78.85           C  
ATOM    588  C   LYS A  78      10.386  40.295  -1.448  1.00 80.96           C  
ATOM    589  O   LYS A  78      10.777  40.888  -0.443  1.00 86.20           O  
ATOM    590  CB  LYS A  78      11.744  40.648  -3.528  1.00 82.87           C  
ATOM    591  CG  LYS A  78      12.966  40.248  -4.358  1.00 93.03           C  
ATOM    592  CD  LYS A  78      13.350  41.328  -5.371  1.00 96.13           C  
ATOM    593  CE  LYS A  78      14.813  41.208  -5.793  1.00 93.10           C  
ATOM    594  NZ  LYS A  78      15.308  42.432  -6.489  1.00101.13           N1+
ATOM    595  N   ILE A  79       9.098  40.163  -1.743  1.00 82.73           N  
ATOM    596  CA  ILE A  79       8.073  40.831  -0.954  1.00 83.62           C  
ATOM    597  C   ILE A  79       7.794  40.106   0.351  1.00 83.34           C  
ATOM    598  O   ILE A  79       7.803  40.725   1.415  1.00 87.02           O  
ATOM    599  CB  ILE A  79       6.754  40.976  -1.741  1.00 88.68           C  
ATOM    600  CG1 ILE A  79       6.903  42.058  -2.812  1.00 75.04           C  
ATOM    601  CG2 ILE A  79       5.606  41.337  -0.804  1.00 86.89           C  
ATOM    602  CD1 ILE A  79       5.694  42.209  -3.698  1.00 58.75           C  
ATOM    603  N   VAL A  80       7.533  38.803   0.282  1.00 77.52           N  
ATOM    604  CA  VAL A  80       7.172  38.072   1.494  1.00 89.56           C  
ATOM    605  C   VAL A  80       8.367  38.021   2.436  1.00 76.09           C  
ATOM    606  O   VAL A  80       8.200  37.942   3.653  1.00 83.76           O  
ATOM    607  CB  VAL A  80       6.708  36.634   1.233  1.00 53.10           C  
ATOM    608  CG1 VAL A  80       5.753  36.572   0.049  1.00 57.53           C  
ATOM    609  CG2 VAL A  80       7.898  35.735   1.026  1.00123.87           C  
ATOM    610  N   LEU A  81       9.572  38.060   1.875  1.00 61.74           N  
ATOM    611  CA  LEU A  81      10.772  38.137   2.695  1.00 63.35           C  
ATOM    612  C   LEU A  81      10.801  39.453   3.466  1.00 48.93           C  
ATOM    613  O   LEU A  81      11.053  39.466   4.671  1.00 49.48           O  
ATOM    614  CB  LEU A  81      12.038  37.981   1.843  1.00 51.48           C  
ATOM    615  CG  LEU A  81      12.401  36.531   1.496  1.00 73.16           C  
ATOM    616  CD1 LEU A  81      13.511  36.484   0.465  1.00 62.51           C  
ATOM    617  CD2 LEU A  81      12.799  35.724   2.741  1.00 62.91           C  
ATOM    618  N   SER A  82      10.527  40.558   2.776  1.00 60.49           N  
ATOM    619  CA  SER A  82      10.525  41.860   3.430  1.00 65.68           C  
ATOM    620  C   SER A  82       9.400  41.909   4.467  1.00 67.42           C  
ATOM    621  O   SER A  82       9.532  42.562   5.499  1.00 72.86           O  
ATOM    622  CB  SER A  82      10.407  43.000   2.412  1.00 52.55           C  
ATOM    623  OG  SER A  82       9.164  42.970   1.747  1.00 80.26           O  
ATOM    624  N   ILE A  83       8.314  41.185   4.212  1.00 59.53           N  
ATOM    625  CA  ILE A  83       7.243  41.060   5.194  1.00 57.20           C  
ATOM    626  C   ILE A  83       7.760  40.249   6.368  1.00 65.13           C  
ATOM    627  O   ILE A  83       7.709  40.682   7.519  1.00 64.47           O  
ATOM    628  CB  ILE A  83       6.005  40.361   4.603  1.00 68.63           C  
ATOM    629  CG1 ILE A  83       5.371  41.268   3.550  1.00 72.66           C  
ATOM    630  CG2 ILE A  83       4.990  40.023   5.699  1.00 47.27           C  
ATOM    631  CD1 ILE A  83       4.190  40.679   2.847  1.00 78.12           C  
ATOM    632  N   ASP A  84       8.279  39.068   6.051  1.00 68.13           N  
ATOM    633  CA  ASP A  84       8.821  38.172   7.055  1.00 62.79           C  
ATOM    634  C   ASP A  84       9.679  38.959   8.026  1.00 63.83           C  
ATOM    635  O   ASP A  84       9.495  38.877   9.236  1.00 86.55           O  
ATOM    636  CB  ASP A  84       9.657  37.086   6.385  1.00 68.45           C  
ATOM    637  CG  ASP A  84      10.215  36.086   7.376  1.00 72.16           C  
ATOM    638  OD1 ASP A  84       9.520  35.764   8.359  1.00 80.81           O  
ATOM    639  OD2 ASP A  84      11.349  35.612   7.165  1.00 76.43           O1-
ATOM    640  N   TYR A  85      10.607  39.739   7.485  1.00 61.26           N  
ATOM    641  CA  TYR A  85      11.540  40.495   8.312  1.00 64.72           C  
ATOM    642  C   TYR A  85      10.913  41.734   8.957  1.00 62.68           C  
ATOM    643  O   TYR A  85      11.242  42.077  10.094  1.00 63.21           O  
ATOM    644  CB  TYR A  85      12.771  40.888   7.502  1.00 55.59           C  
ATOM    645  CG  TYR A  85      13.802  39.788   7.452  1.00 59.76           C  
ATOM    646  CD1 TYR A  85      13.849  38.890   6.390  1.00 65.17           C  
ATOM    647  CD2 TYR A  85      14.712  39.625   8.484  1.00 65.89           C  
ATOM    648  CE1 TYR A  85      14.787  37.867   6.354  1.00 56.54           C  
ATOM    649  CE2 TYR A  85      15.651  38.606   8.456  1.00 72.27           C  
ATOM    650  CZ  TYR A  85      15.683  37.731   7.390  1.00 63.67           C  
ATOM    651  OH  TYR A  85      16.618  36.723   7.362  1.00 63.20           O  
ATOM    652  N   TYR A  86      10.016  42.406   8.238  1.00 63.58           N  
ATOM    653  CA  TYR A  86       9.305  43.563   8.791  1.00 68.24           C  
ATOM    654  C   TYR A  86       8.475  43.155   9.994  1.00 60.83           C  
ATOM    655  O   TYR A  86       8.565  43.767  11.056  1.00 60.71           O  
ATOM    656  CB  TYR A  86       8.391  44.211   7.742  1.00 45.03           C  
ATOM    657  CG  TYR A  86       9.017  45.381   7.008  1.00 76.35           C  
ATOM    658  CD1 TYR A  86       8.939  45.481   5.623  1.00 74.26           C  
ATOM    659  CD2 TYR A  86       9.681  46.388   7.700  1.00 70.30           C  
ATOM    660  CE1 TYR A  86       9.511  46.546   4.950  1.00 78.14           C  
ATOM    661  CE2 TYR A  86      10.253  47.455   7.034  1.00 79.92           C  
ATOM    662  CZ  TYR A  86      10.164  47.530   5.663  1.00 88.20           C  
ATOM    663  OH  TYR A  86      10.727  48.589   4.992  1.00 83.95           O  
ATOM    664  N   ASN A  87       7.665  42.119   9.830  1.00 61.41           N  
ATOM    665  CA  ASN A  87       6.881  41.617  10.942  1.00 67.95           C  
ATOM    666  C   ASN A  87       7.782  41.370  12.141  1.00 53.84           C  
ATOM    667  O   ASN A  87       7.516  41.862  13.234  1.00 48.83           O  
ATOM    668  CB  ASN A  87       6.142  40.338  10.542  1.00 63.17           C  
ATOM    669  CG  ASN A  87       5.769  39.488  11.734  1.00 62.85           C  
ATOM    670  ND2 ASN A  87       4.624  39.780  12.335  1.00 77.77           N  
ATOM    671  OD1 ASN A  87       6.508  38.583  12.119  1.00 61.29           O  
ATOM    672  N   MET A  88       8.865  40.632  11.916  1.00 46.48           N  
ATOM    673  CA  MET A  88       9.737  40.195  12.998  1.00 54.38           C  
ATOM    674  C   MET A  88      10.286  41.368  13.809  1.00 57.84           C  
ATOM    675  O   MET A  88      10.215  41.371  15.039  1.00 66.17           O  
ATOM    676  CB  MET A  88      10.888  39.369  12.432  1.00 56.18           C  
ATOM    677  CG  MET A  88      11.932  38.972  13.455  1.00 65.24           C  
ATOM    678  SD  MET A  88      12.998  37.676  12.822  1.00 76.13           S  
ATOM    679  CE  MET A  88      13.516  38.450  11.292  1.00144.64           C  
ATOM    680  N   PHE A  89      10.837  42.359  13.121  1.00 49.30           N  
ATOM    681  CA  PHE A  89      11.391  43.533  13.780  1.00 56.04           C  
ATOM    682  C   PHE A  89      10.309  44.494  14.265  1.00 67.63           C  
ATOM    683  O   PHE A  89      10.366  44.986  15.394  1.00 64.13           O  
ATOM    684  CB  PHE A  89      12.330  44.267  12.828  1.00 61.35           C  
ATOM    685  CG  PHE A  89      13.740  43.766  12.866  1.00 69.93           C  
ATOM    686  CD1 PHE A  89      14.114  42.643  12.142  1.00 68.37           C  
ATOM    687  CD2 PHE A  89      14.696  44.422  13.625  1.00 62.05           C  
ATOM    688  CE1 PHE A  89      15.420  42.181  12.175  1.00 64.14           C  
ATOM    689  CE2 PHE A  89      16.000  43.968  13.663  1.00 67.88           C  
ATOM    690  CZ  PHE A  89      16.366  42.845  12.937  1.00 62.92           C  
ATOM    691  N   THR A  90       9.334  44.775  13.408  1.00 57.23           N  
ATOM    692  CA  THR A  90       8.296  45.743  13.730  1.00 42.95           C  
ATOM    693  C   THR A  90       7.556  45.383  15.015  1.00 61.01           C  
ATOM    694  O   THR A  90       7.363  46.233  15.892  1.00 63.86           O  
ATOM    695  CB  THR A  90       7.282  45.865  12.587  1.00 44.80           C  
ATOM    696  CG2 THR A  90       5.974  46.404  13.094  1.00104.14           C  
ATOM    697  OG1 THR A  90       7.783  46.765  11.596  1.00 53.59           O  
ATOM    698  N   SER A  91       7.137  44.126  15.128  1.00 65.19           N  
ATOM    699  CA  SER A  91       6.292  43.728  16.247  1.00 65.41           C  
ATOM    700  C   SER A  91       7.066  43.727  17.568  1.00 60.23           C  
ATOM    701  O   SER A  91       6.523  44.108  18.608  1.00 57.96           O  
ATOM    702  CB  SER A  91       5.613  42.377  15.983  1.00 51.83           C  
ATOM    703  OG  SER A  91       6.555  41.338  15.852  1.00 69.81           O  
ATOM    704  N   ILE A  92       8.335  43.336  17.534  1.00 50.78           N  
ATOM    705  CA  ILE A  92       9.126  43.306  18.760  1.00 42.74           C  
ATOM    706  C   ILE A  92       9.449  44.726  19.250  1.00 56.32           C  
ATOM    707  O   ILE A  92       9.413  44.984  20.451  1.00 75.68           O  
ATOM    708  CB  ILE A  92      10.416  42.475  18.591  1.00 48.26           C  
ATOM    709  CG1 ILE A  92      11.179  42.387  19.913  1.00 52.94           C  
ATOM    710  CG2 ILE A  92      11.313  43.083  17.528  1.00 48.12           C  
ATOM    711  CD1 ILE A  92      10.395  41.791  21.042  1.00 48.10           C  
ATOM    712  N   PHE A  93       9.753  45.639  18.326  1.00 62.00           N  
ATOM    713  CA  PHE A  93      10.044  47.038  18.674  1.00 61.14           C  
ATOM    714  C   PHE A  93       8.815  47.746  19.224  1.00 67.54           C  
ATOM    715  O   PHE A  93       8.908  48.559  20.153  1.00 55.13           O  
ATOM    716  CB  PHE A  93      10.516  47.817  17.449  1.00 59.09           C  
ATOM    717  CG  PHE A  93      11.921  47.502  17.027  1.00 63.97           C  
ATOM    718  CD1 PHE A  93      12.439  48.055  15.867  1.00 65.95           C  
ATOM    719  CD2 PHE A  93      12.722  46.660  17.779  1.00 65.41           C  
ATOM    720  CE1 PHE A  93      13.728  47.781  15.468  1.00 61.83           C  
ATOM    721  CE2 PHE A  93      14.014  46.377  17.381  1.00 56.22           C  
ATOM    722  CZ  PHE A  93      14.516  46.937  16.223  1.00 58.69           C  
ATOM    723  N   THR A  94       7.669  47.447  18.617  1.00 59.25           N  
ATOM    724  CA  THR A  94       6.408  48.018  19.055  1.00 54.24           C  
ATOM    725  C   THR A  94       6.160  47.602  20.505  1.00 52.51           C  
ATOM    726  O   THR A  94       5.851  48.437  21.357  1.00 54.95           O  
ATOM    727  CB  THR A  94       5.235  47.559  18.160  1.00 59.45           C  
ATOM    728  CG2 THR A  94       3.917  48.148  18.650  1.00 59.94           C  
ATOM    729  OG1 THR A  94       5.458  47.969  16.804  1.00 53.13           O  
ATOM    730  N   LEU A  95       6.318  46.313  20.789  1.00 44.10           N  
ATOM    731  CA  LEU A  95       6.034  45.786  22.118  1.00 48.83           C  
ATOM    732  C   LEU A  95       6.956  46.376  23.168  1.00 59.14           C  
ATOM    733  O   LEU A  95       6.561  46.557  24.319  1.00 74.73           O  
ATOM    734  CB  LEU A  95       6.179  44.271  22.131  1.00 61.73           C  
ATOM    735  CG  LEU A  95       5.087  43.515  21.387  1.00 65.94           C  
ATOM    736  CD1 LEU A  95       5.404  42.044  21.404  1.00 69.61           C  
ATOM    737  CD2 LEU A  95       3.730  43.780  22.007  1.00 55.71           C  
ATOM    738  N   THR A  96       8.186  46.665  22.768  1.00 59.73           N  
ATOM    739  CA  THR A  96       9.153  47.282  23.660  1.00 64.65           C  
ATOM    740  C   THR A  96       8.712  48.720  23.959  1.00 71.17           C  
ATOM    741  O   THR A  96       8.694  49.137  25.119  1.00 57.71           O  
ATOM    742  CB  THR A  96      10.572  47.245  23.048  1.00 57.41           C  
ATOM    743  CG2 THR A  96      11.610  47.721  24.049  1.00 51.34           C  
ATOM    744  OG1 THR A  96      10.886  45.901  22.662  1.00 56.54           O  
ATOM    745  N   MET A  97       8.313  49.456  22.923  1.00 66.44           N  
ATOM    746  CA  MET A  97       7.837  50.828  23.108  1.00 60.11           C  
ATOM    747  C   MET A  97       6.538  50.888  23.918  1.00 68.37           C  
ATOM    748  O   MET A  97       6.301  51.854  24.652  1.00 48.66           O  
ATOM    749  CB  MET A  97       7.642  51.517  21.760  1.00 46.60           C  
ATOM    750  CG  MET A  97       8.935  51.703  21.003  1.00182.43           C  
ATOM    751  SD  MET A  97      10.250  52.275  22.096  1.00 81.51           S  
ATOM    752  CE  MET A  97       9.506  53.763  22.766  1.00 79.92           C  
ATOM    753  N   MET A  98       5.703  49.859  23.776  1.00 58.39           N  
ATOM    754  CA  MET A  98       4.495  49.736  24.583  1.00 55.60           C  
ATOM    755  C   MET A  98       4.838  49.572  26.046  1.00 62.08           C  
ATOM    756  O   MET A  98       4.216  50.179  26.911  1.00 78.86           O  
ATOM    757  CB  MET A  98       3.665  48.534  24.148  1.00 66.43           C  
ATOM    758  CG  MET A  98       2.706  48.827  23.014  1.00 75.03           C  
ATOM    759  SD  MET A  98       1.795  47.371  22.471  1.00104.42           S  
ATOM    760  CE  MET A  98       0.899  46.964  23.958  1.00 50.23           C  
ATOM    761  N   SER A  99       5.815  48.727  26.326  1.00 56.84           N  
ATOM    762  CA  SER A  99       6.236  48.527  27.696  1.00 67.34           C  
ATOM    763  C   SER A  99       6.768  49.832  28.258  1.00 65.53           C  
ATOM    764  O   SER A  99       6.429  50.228  29.374  1.00 63.87           O  
ATOM    765  CB  SER A  99       7.296  47.442  27.757  1.00 73.27           C  
ATOM    766  OG  SER A  99       6.745  46.219  27.310  1.00 85.05           O  
ATOM    767  N   VAL A 100       7.593  50.510  27.467  1.00 60.07           N  
ATOM    768  CA  VAL A 100       8.178  51.776  27.880  1.00 60.09           C  
ATOM    769  C   VAL A 100       7.074  52.786  28.132  1.00 67.26           C  
ATOM    770  O   VAL A 100       7.162  53.610  29.046  1.00 74.60           O  
ATOM    771  CB  VAL A 100       9.153  52.307  26.810  1.00 57.26           C  
ATOM    772  CG1 VAL A 100       9.529  53.750  27.086  1.00 51.15           C  
ATOM    773  CG2 VAL A 100      10.395  51.433  26.757  1.00 48.74           C  
ATOM    774  N   ASP A 101       6.032  52.725  27.315  1.00 69.17           N  
ATOM    775  CA  ASP A 101       4.897  53.610  27.488  1.00 68.49           C  
ATOM    776  C   ASP A 101       4.236  53.331  28.844  1.00 65.55           C  
ATOM    777  O   ASP A 101       3.994  54.256  29.634  1.00 59.29           O  
ATOM    778  CB  ASP A 101       3.914  53.429  26.335  1.00 70.70           C  
ATOM    779  CG  ASP A 101       2.677  54.272  26.490  1.00 89.18           C  
ATOM    780  OD1 ASP A 101       2.755  55.474  26.158  1.00106.05           O  
ATOM    781  OD2 ASP A 101       1.636  53.739  26.938  1.00 84.41           O1-
ATOM    782  N   ARG A 102       3.984  52.056  29.123  1.00 55.52           N  
ATOM    783  CA  ARG A 102       3.384  51.637  30.386  1.00 52.91           C  
ATOM    784  C   ARG A 102       4.256  52.039  31.557  1.00 64.87           C  
ATOM    785  O   ARG A 102       3.766  52.281  32.657  1.00 66.51           O  
ATOM    786  CB  ARG A 102       3.201  50.120  30.408  1.00 65.09           C  
ATOM    787  CG  ARG A 102       2.103  49.592  29.522  1.00 65.60           C  
ATOM    788  CD  ARG A 102       0.761  50.074  29.993  1.00 69.38           C  
ATOM    789  NE  ARG A 102       0.441  51.388  29.450  1.00 81.64           N  
ATOM    790  CZ  ARG A 102      -0.517  52.177  29.919  1.00 96.67           C  
ATOM    791  NH1 ARG A 102      -1.249  51.790  30.955  1.00 92.23           N1+
ATOM    792  NH2 ARG A 102      -0.743  53.358  29.361  1.00107.77           N  
ATOM    793  N   TYR A 103       5.559  52.090  31.311  1.00 64.05           N  
ATOM    794  CA  TYR A 103       6.530  52.404  32.346  1.00 54.91           C  
ATOM    795  C   TYR A 103       6.401  53.834  32.836  1.00 56.86           C  
ATOM    796  O   TYR A 103       6.474  54.106  34.032  1.00 78.22           O  
ATOM    797  CB  TYR A 103       7.931  52.215  31.804  1.00 52.66           C  
ATOM    798  CG  TYR A 103       8.981  52.387  32.857  1.00 75.64           C  
ATOM    799  CD1 TYR A 103       9.201  51.394  33.792  1.00 71.27           C  
ATOM    800  CD2 TYR A 103       9.749  53.542  32.923  1.00 67.96           C  
ATOM    801  CE1 TYR A 103      10.152  51.532  34.760  1.00 77.21           C  
ATOM    802  CE2 TYR A 103      10.712  53.694  33.894  1.00 80.58           C  
ATOM    803  CZ  TYR A 103      10.908  52.681  34.812  1.00 89.27           C  
ATOM    804  OH  TYR A 103      11.868  52.799  35.788  1.00 94.97           O  
ATOM    805  N   ILE A 104       6.244  54.754  31.891  1.00 57.54           N  
ATOM    806  CA  ILE A 104       6.121  56.168  32.212  1.00 79.58           C  
ATOM    807  C   ILE A 104       4.669  56.502  32.517  1.00 83.63           C  
ATOM    808  O   ILE A 104       4.347  57.622  32.916  1.00 97.06           O  
ATOM    809  CB  ILE A 104       6.614  57.057  31.057  1.00 81.82           C  
ATOM    810  CG1 ILE A 104       5.579  57.089  29.930  1.00 94.40           C  
ATOM    811  CG2 ILE A 104       7.956  56.562  30.539  1.00 77.17           C  
ATOM    812  CD1 ILE A 104       6.172  57.356  28.563  1.00 65.74           C  
ATOM    813  N   ALA A 105       3.794  55.521  32.326  1.00 72.07           N  
ATOM    814  CA  ALA A 105       2.385  55.710  32.588  1.00 71.51           C  
ATOM    815  C   ALA A 105       2.094  55.666  34.085  1.00 72.46           C  
ATOM    816  O   ALA A 105       1.211  56.366  34.571  1.00 81.62           O  
ATOM    817  CB  ALA A 105       1.583  54.663  31.860  1.00 60.17           C  
ATOM    818  N   VAL A 106       2.856  54.869  34.823  1.00 82.36           N  
ATOM    819  CA  VAL A 106       2.567  54.671  36.239  1.00 98.94           C  
ATOM    820  C   VAL A 106       2.803  55.938  37.060  1.00104.84           C  
ATOM    821  O   VAL A 106       2.235  56.089  38.138  1.00122.46           O  
ATOM    822  CB  VAL A 106       3.389  53.513  36.850  1.00102.10           C  
ATOM    823  CG1 VAL A 106       3.187  52.212  36.053  1.00 59.26           C  
ATOM    824  CG2 VAL A 106       4.843  53.891  36.917  1.00 91.67           C  
ATOM    825  N   CYS A 107       3.631  56.850  36.558  1.00106.14           N  
ATOM    826  CA  CYS A 107       3.871  58.108  37.264  1.00119.62           C  
ATOM    827  C   CYS A 107       3.121  59.284  36.633  1.00117.92           C  
ATOM    828  O   CYS A 107       3.138  60.396  37.163  1.00116.48           O  
ATOM    829  CB  CYS A 107       5.370  58.418  37.325  1.00128.98           C  
ATOM    830  SG  CYS A 107       6.311  57.338  38.433  1.00144.53           S  
ATOM    831  N   HIS A 108       2.456  59.037  35.508  1.00117.57           N  
ATOM    832  CA  HIS A 108       1.727  60.084  34.804  1.00121.81           C  
ATOM    833  C   HIS A 108       0.360  59.595  34.337  1.00129.72           C  
ATOM    834  O   HIS A 108       0.176  59.289  33.158  1.00137.43           O  
ATOM    835  CB  HIS A 108       2.533  60.567  33.599  1.00120.88           C  
ATOM    836  CG  HIS A 108       3.870  61.143  33.959  1.00138.89           C  
ATOM    837  CD2 HIS A 108       4.286  62.430  34.047  1.00152.04           C  
ATOM    838  ND1 HIS A 108       4.951  60.361  34.288  1.00140.13           N  
ATOM    839  CE1 HIS A 108       5.988  61.141  34.561  1.00144.69           C  
ATOM    840  NE2 HIS A 108       5.609  62.395  34.423  1.00152.94           N  
ATOM    841  N   PRO A 109      -0.604  59.504  35.267  1.00125.60           N  
ATOM    842  CA  PRO A 109      -1.992  59.153  34.937  1.00127.10           C  
ATOM    843  C   PRO A 109      -2.736  60.297  34.244  1.00146.02           C  
ATOM    844  O   PRO A 109      -3.766  60.063  33.608  1.00135.85           O  
ATOM    845  CB  PRO A 109      -2.622  58.873  36.309  1.00125.51           C  
ATOM    846  CG  PRO A 109      -1.476  58.690  37.246  1.00127.21           C  
ATOM    847  CD  PRO A 109      -0.387  59.555  36.722  1.00125.70           C  
ATOM    848  N   VAL A 110      -2.217  61.517  34.373  1.00172.16           N  
ATOM    849  CA  VAL A 110      -2.841  62.694  33.765  1.00190.42           C  
ATOM    850  C   VAL A 110      -2.429  62.857  32.306  1.00202.50           C  
ATOM    851  O   VAL A 110      -3.281  62.973  31.424  1.00207.47           O  
ATOM    852  CB  VAL A 110      -2.532  64.010  34.551  1.00216.70           C  
ATOM    853  CG1 VAL A 110      -1.027  64.203  34.781  1.00214.58           C  
ATOM    854  CG2 VAL A 110      -3.128  65.219  33.827  1.00223.77           C  
ATOM    855  N   LYS A 111      -1.123  62.854  32.053  1.00203.77           N  
ATOM    856  CA  LYS A 111      -0.616  63.058  30.702  1.00196.46           C  
ATOM    857  C   LYS A 111      -1.010  61.886  29.802  1.00203.58           C  
ATOM    858  O   LYS A 111      -1.100  62.035  28.585  1.00201.33           O  
ATOM    859  CB  LYS A 111       0.905  63.244  30.714  1.00172.49           C  
ATOM    860  CG  LYS A 111       1.528  63.316  29.327  1.00146.44           C  
ATOM    861  CD  LYS A 111       3.024  63.563  29.390  1.00125.09           C  
ATOM    862  CE  LYS A 111       3.675  63.315  28.035  1.00110.48           C  
ATOM    863  N   ALA A 112      -1.258  60.727  30.403  1.00213.02           N  
ATOM    864  CA  ALA A 112      -1.692  59.560  29.646  1.00216.47           C  
ATOM    865  C   ALA A 112      -2.860  59.941  28.737  1.00223.12           C  
ATOM    866  O   ALA A 112      -2.930  59.506  27.588  1.00229.95           O  
ATOM    867  CB  ALA A 112      -2.083  58.424  30.585  1.00214.78           C  
ATOM    868  N   LEU A 113      -3.770  60.757  29.263  1.00221.59           N  
ATOM    869  CA  LEU A 113      -4.884  61.282  28.480  1.00218.53           C  
ATOM    870  C   LEU A 113      -4.586  62.710  28.037  1.00209.21           C  
ATOM    871  O   LEU A 113      -4.813  63.663  28.785  1.00216.07           O  
ATOM    872  CB  LEU A 113      -6.176  61.249  29.298  1.00223.68           C  
ATOM    873  N   ASP A 114      -4.092  62.855  26.811  1.00185.91           N  
ATOM    874  CA  ASP A 114      -3.649  64.150  26.309  1.00163.34           C  
ATOM    875  C   ASP A 114      -3.860  64.220  24.806  1.00153.14           C  
ATOM    876  O   ASP A 114      -4.419  63.304  24.198  1.00140.99           O  
ATOM    877  CB  ASP A 114      -2.160  64.355  26.615  1.00146.46           C  
ATOM    878  CG  ASP A 114      -1.875  65.674  27.312  1.00139.13           C  
ATOM    879  OD1 ASP A 114      -1.966  65.724  28.556  1.00141.55           O  
ATOM    880  OD2 ASP A 114      -1.539  66.655  26.617  1.00133.66           O1-
ATOM    881  N   PHE A 115      -3.397  65.311  24.208  1.00158.07           N  
ATOM    882  CA  PHE A 115      -3.491  65.487  22.770  1.00160.91           C  
ATOM    883  C   PHE A 115      -2.263  64.873  22.114  1.00157.56           C  
ATOM    884  O   PHE A 115      -2.345  64.302  21.028  1.00153.30           O  
ATOM    885  CB  PHE A 115      -3.586  66.973  22.422  1.00164.98           C  
ATOM    886  N   ARG A 116      -1.128  64.983  22.799  1.00157.43           N  
ATOM    887  CA  ARG A 116       0.154  64.549  22.256  1.00154.14           C  
ATOM    888  C   ARG A 116       0.400  63.057  22.433  1.00127.02           C  
ATOM    889  O   ARG A 116       0.903  62.392  21.530  1.00128.11           O  
ATOM    890  CB  ARG A 116       1.288  65.315  22.936  1.00173.77           C  
ATOM    891  CG  ARG A 116       1.182  66.824  22.818  1.00183.68           C  
ATOM    892  CD  ARG A 116       2.111  67.507  23.803  1.00183.13           C  
ATOM    893  NE  ARG A 116       1.706  67.256  25.184  1.00178.11           N  
ATOM    894  CZ  ARG A 116       2.444  67.551  26.249  1.00168.39           C  
ATOM    895  NH1 ARG A 116       3.639  68.107  26.103  1.00168.22           N1+
ATOM    896  NH2 ARG A 116       1.988  67.282  27.464  1.00160.77           N  
ATOM    897  N   THR A 117       0.058  62.533  23.603  1.00106.09           N  
ATOM    898  CA  THR A 117       0.395  61.158  23.942  1.00 95.86           C  
ATOM    899  C   THR A 117       0.045  60.191  22.803  1.00 89.97           C  
ATOM    900  O   THR A 117       0.885  59.387  22.401  1.00 79.90           O  
ATOM    901  CB  THR A 117      -0.274  60.721  25.261  1.00 82.35           C  
ATOM    902  CG2 THR A 117       0.477  59.551  25.886  1.00 80.06           C  
ATOM    903  OG1 THR A 117      -0.276  61.821  26.179  1.00 73.13           O  
ATOM    904  N   PRO A 118      -1.185  60.278  22.263  1.00100.32           N  
ATOM    905  CA  PRO A 118      -1.531  59.423  21.121  1.00 99.43           C  
ATOM    906  C   PRO A 118      -0.719  59.771  19.870  1.00 91.56           C  
ATOM    907  O   PRO A 118      -0.323  58.872  19.123  1.00 86.58           O  
ATOM    908  CB  PRO A 118      -3.022  59.718  20.893  1.00 96.75           C  
ATOM    909  CG  PRO A 118      -3.501  60.324  22.167  1.00 97.99           C  
ATOM    910  CD  PRO A 118      -2.331  61.092  22.695  1.00108.37           C  
ATOM    911  N   LEU A 119      -0.483  61.062  19.651  1.00 96.61           N  
ATOM    912  CA  LEU A 119       0.292  61.529  18.502  1.00 99.48           C  
ATOM    913  C   LEU A 119       1.741  61.039  18.561  1.00 94.07           C  
ATOM    914  O   LEU A 119       2.279  60.544  17.568  1.00 90.49           O  
ATOM    915  CB  LEU A 119       0.267  63.057  18.420  1.00110.97           C  
ATOM    916  CG  LEU A 119       1.159  63.666  17.332  1.00128.43           C  
ATOM    917  CD1 LEU A 119       0.642  63.294  15.945  1.00131.78           C  
ATOM    918  CD2 LEU A 119       1.278  65.187  17.479  1.00135.24           C  
ATOM    919  N   LYS A 120       2.379  61.192  19.719  1.00 91.72           N  
ATOM    920  CA  LYS A 120       3.741  60.703  19.891  1.00 81.02           C  
ATOM    921  C   LYS A 120       3.785  59.245  19.473  1.00 80.20           C  
ATOM    922  O   LYS A 120       4.711  58.814  18.788  1.00 85.58           O  
ATOM    923  CB  LYS A 120       4.214  60.858  21.339  1.00 75.28           C  
ATOM    924  CG  LYS A 120       4.558  62.290  21.731  1.00 87.75           C  
ATOM    925  CD  LYS A 120       5.153  62.365  23.131  1.00 93.34           C  
ATOM    926  CE  LYS A 120       5.505  63.797  23.527  1.00 95.40           C  
ATOM    927  NZ  LYS A 120       6.134  63.859  24.878  1.00 93.27           N1+
ATOM    928  N   ALA A 121       2.765  58.498  19.876  1.00 75.51           N  
ATOM    929  CA  ALA A 121       2.696  57.079  19.575  1.00 70.88           C  
ATOM    930  C   ALA A 121       2.705  56.862  18.063  1.00 77.10           C  
ATOM    931  O   ALA A 121       3.439  56.003  17.554  1.00 60.08           O  
ATOM    932  CB  ALA A 121       1.454  56.466  20.202  1.00 63.08           C  
ATOM    933  N   LYS A 122       1.892  57.645  17.353  1.00 79.62           N  
ATOM    934  CA  LYS A 122       1.821  57.562  15.897  1.00 79.53           C  
ATOM    935  C   LYS A 122       3.224  57.742  15.328  1.00 83.43           C  
ATOM    936  O   LYS A 122       3.693  56.930  14.529  1.00 77.84           O  
ATOM    937  CB  LYS A 122       0.864  58.623  15.320  1.00 86.46           C  
ATOM    938  CG  LYS A 122      -0.625  58.391  15.619  1.00 93.68           C  
ATOM    939  CD  LYS A 122      -1.493  59.616  15.278  1.00 95.63           C  
ATOM    940  CE  LYS A 122      -1.389  60.015  13.810  1.00102.90           C  
ATOM    941  NZ  LYS A 122      -2.187  61.235  13.489  1.00 97.81           N1+
ATOM    942  N   ILE A 123       3.904  58.796  15.765  1.00 85.23           N  
ATOM    943  CA  ILE A 123       5.234  59.095  15.256  1.00 74.42           C  
ATOM    944  C   ILE A 123       6.183  57.931  15.520  1.00 74.74           C  
ATOM    945  O   ILE A 123       6.868  57.460  14.610  1.00 76.07           O  
ATOM    946  CB  ILE A 123       5.803  60.382  15.866  1.00 69.02           C  
ATOM    947  CG1 ILE A 123       4.968  61.580  15.410  1.00 70.92           C  
ATOM    948  CG2 ILE A 123       7.257  60.562  15.454  1.00 60.63           C  
ATOM    949  CD1 ILE A 123       5.502  62.897  15.899  1.00 88.78           C  
ATOM    950  N   ILE A 124       6.223  57.461  16.760  1.00 55.34           N  
ATOM    951  CA  ILE A 124       7.082  56.337  17.103  1.00 66.26           C  
ATOM    952  C   ILE A 124       6.840  55.151  16.162  1.00 68.73           C  
ATOM    953  O   ILE A 124       7.790  54.602  15.599  1.00 63.72           O  
ATOM    954  CB  ILE A 124       6.897  55.926  18.567  1.00 70.89           C  
ATOM    955  CG1 ILE A 124       7.363  57.072  19.466  1.00 78.80           C  
ATOM    956  CG2 ILE A 124       7.698  54.661  18.878  1.00 67.87           C  
ATOM    957  CD1 ILE A 124       7.204  56.804  20.927  1.00 73.99           C  
ATOM    958  N   ASN A 125       5.577  54.766  15.979  1.00 77.72           N  
ATOM    959  CA  ASN A 125       5.237  53.686  15.051  1.00 88.89           C  
ATOM    960  C   ASN A 125       5.991  53.819  13.736  1.00 94.09           C  
ATOM    961  O   ASN A 125       6.527  52.843  13.207  1.00 79.39           O  
ATOM    962  CB  ASN A 125       3.736  53.666  14.764  1.00 89.82           C  
ATOM    963  CG  ASN A 125       2.943  53.036  15.880  1.00 96.00           C  
ATOM    964  ND2 ASN A 125       1.632  52.940  15.695  1.00102.73           N  
ATOM    965  OD1 ASN A 125       3.503  52.640  16.902  1.00 91.05           O  
ATOM    966  N   ILE A 126       6.016  55.035  13.205  1.00 95.86           N  
ATOM    967  CA  ILE A 126       6.696  55.294  11.950  1.00 80.17           C  
ATOM    968  C   ILE A 126       8.188  55.049  12.121  1.00 81.50           C  
ATOM    969  O   ILE A 126       8.798  54.327  11.335  1.00 87.00           O  
ATOM    970  CB  ILE A 126       6.456  56.729  11.474  1.00 70.78           C  
ATOM    971  CG1 ILE A 126       4.967  56.951  11.229  1.00 73.21           C  
ATOM    972  CG2 ILE A 126       7.234  56.995  10.201  1.00 82.92           C  
ATOM    973  CD1 ILE A 126       4.629  58.334  10.734  1.00 79.51           C  
ATOM    974  N   CYS A 127       8.775  55.647  13.152  1.00 75.23           N  
ATOM    975  CA  CYS A 127      10.197  55.472  13.413  1.00 82.40           C  
ATOM    976  C   CYS A 127      10.555  53.999  13.448  1.00 79.96           C  
ATOM    977  O   CYS A 127      11.620  53.595  12.986  1.00 87.95           O  
ATOM    978  CB  CYS A 127      10.584  56.119  14.738  1.00 91.54           C  
ATOM    979  SG  CYS A 127      10.419  57.913  14.742  1.00 92.35           S  
ATOM    980  N   ILE A 128       9.659  53.197  14.001  1.00 74.96           N  
ATOM    981  CA  ILE A 128       9.876  51.764  14.065  1.00 72.38           C  
ATOM    982  C   ILE A 128       9.875  51.179  12.649  1.00 76.63           C  
ATOM    983  O   ILE A 128      10.712  50.339  12.314  1.00 84.33           O  
ATOM    984  CB  ILE A 128       8.813  51.094  14.952  1.00 67.83           C  
ATOM    985  CG1 ILE A 128       8.975  51.564  16.402  1.00 51.89           C  
ATOM    986  CG2 ILE A 128       8.909  49.582  14.862  1.00 74.77           C  
ATOM    987  CD1 ILE A 128       7.911  51.041  17.336  1.00 52.16           C  
ATOM    988  N   TRP A 129       8.955  51.647  11.809  1.00 74.75           N  
ATOM    989  CA  TRP A 129       8.872  51.171  10.432  1.00 80.66           C  
ATOM    990  C   TRP A 129      10.066  51.624   9.607  1.00 89.49           C  
ATOM    991  O   TRP A 129      10.455  50.955   8.654  1.00104.75           O  
ATOM    992  CB  TRP A 129       7.585  51.649   9.765  1.00 79.61           C  
ATOM    993  CG  TRP A 129       6.420  50.778  10.073  1.00 75.84           C  
ATOM    994  CD1 TRP A 129       5.400  51.052  10.929  1.00 72.63           C  
ATOM    995  CD2 TRP A 129       6.154  49.479   9.531  1.00 75.63           C  
ATOM    996  CE2 TRP A 129       4.950  49.028  10.105  1.00 75.80           C  
ATOM    997  CE3 TRP A 129       6.815  48.655   8.614  1.00 80.17           C  
ATOM    998  NE1 TRP A 129       4.509  50.008  10.955  1.00 74.38           N  
ATOM    999  CZ2 TRP A 129       4.390  47.790   9.795  1.00 87.53           C  
ATOM   1000  CZ3 TRP A 129       6.260  47.427   8.306  1.00 82.89           C  
ATOM   1001  CH2 TRP A 129       5.059  47.006   8.896  1.00 88.28           C  
ATOM   1002  N   LEU A 130      10.642  52.763   9.962  1.00 85.99           N  
ATOM   1003  CA  LEU A 130      11.813  53.245   9.254  1.00 75.51           C  
ATOM   1004  C   LEU A 130      13.013  52.404   9.671  1.00 74.98           C  
ATOM   1005  O   LEU A 130      13.784  51.956   8.831  1.00 86.08           O  
ATOM   1006  CB  LEU A 130      12.049  54.733   9.525  1.00 67.99           C  
ATOM   1007  CG  LEU A 130      10.917  55.668   9.085  1.00 80.03           C  
ATOM   1008  CD1 LEU A 130      11.328  57.124   9.266  1.00 94.78           C  
ATOM   1009  CD2 LEU A 130      10.481  55.405   7.646  1.00 66.03           C  
ATOM   1010  N   LEU A 131      13.159  52.166  10.970  1.00 69.62           N  
ATOM   1011  CA  LEU A 131      14.269  51.356  11.455  1.00 83.02           C  
ATOM   1012  C   LEU A 131      14.171  49.934  10.923  1.00 81.15           C  
ATOM   1013  O   LEU A 131      15.178  49.318  10.577  1.00 72.38           O  
ATOM   1014  CB  LEU A 131      14.305  51.325  12.980  1.00 87.74           C  
ATOM   1015  CG  LEU A 131      15.221  52.366  13.620  1.00 90.50           C  
ATOM   1016  CD1 LEU A 131      14.801  53.780  13.235  1.00100.39           C  
ATOM   1017  CD2 LEU A 131      15.223  52.187  15.125  1.00 82.50           C  
ATOM   1018  N   SER A 132      12.954  49.409  10.866  1.00 84.01           N  
ATOM   1019  CA  SER A 132      12.733  48.066  10.358  1.00 79.23           C  
ATOM   1020  C   SER A 132      13.026  47.993   8.855  1.00 72.09           C  
ATOM   1021  O   SER A 132      13.361  46.929   8.337  1.00 84.88           O  
ATOM   1022  CB  SER A 132      11.302  47.619  10.658  1.00 92.05           C  
ATOM   1023  OG  SER A 132      11.064  47.632  12.056  1.00 93.13           O  
ATOM   1024  N   SER A 133      12.918  49.127   8.162  1.00 71.18           N  
ATOM   1025  CA  SER A 133      13.241  49.185   6.735  1.00 69.87           C  
ATOM   1026  C   SER A 133      14.675  48.740   6.503  1.00 78.01           C  
ATOM   1027  O   SER A 133      15.015  48.251   5.424  1.00 73.25           O  
ATOM   1028  CB  SER A 133      13.058  50.596   6.176  1.00 55.81           C  
ATOM   1029  OG  SER A 133      11.748  51.071   6.415  1.00 79.60           O  
ATOM   1030  N   SER A 134      15.510  48.917   7.523  1.00 87.31           N  
ATOM   1031  CA  SER A 134      16.895  48.470   7.473  1.00 89.36           C  
ATOM   1032  C   SER A 134      16.963  47.078   6.878  1.00 94.26           C  
ATOM   1033  O   SER A 134      17.604  46.862   5.849  1.00103.16           O  
ATOM   1034  CB  SER A 134      17.494  48.439   8.875  1.00 88.92           C  
ATOM   1035  OG  SER A 134      17.335  49.688   9.516  1.00110.35           O  
ATOM   1036  N   VAL A 135      16.285  46.133   7.520  1.00 77.66           N  
ATOM   1037  CA  VAL A 135      16.332  44.755   7.064  1.00 68.97           C  
ATOM   1038  C   VAL A 135      15.155  44.472   6.143  1.00 69.63           C  
ATOM   1039  O   VAL A 135      15.210  43.563   5.313  1.00 68.28           O  
ATOM   1040  CB  VAL A 135      16.318  43.749   8.224  1.00 76.15           C  
ATOM   1041  CG1 VAL A 135      16.730  44.411   9.533  1.00 82.03           C  
ATOM   1042  CG2 VAL A 135      14.955  43.124   8.351  1.00 87.42           C  
ATOM   1043  N   GLY A 136      14.088  45.251   6.291  1.00 80.28           N  
ATOM   1044  CA  GLY A 136      12.925  45.111   5.432  1.00 87.25           C  
ATOM   1045  C   GLY A 136      13.271  45.386   3.981  1.00 84.71           C  
ATOM   1046  O   GLY A 136      12.891  44.631   3.083  1.00 69.83           O  
ATOM   1047  N   ILE A 137      13.997  46.473   3.750  1.00 86.69           N  
ATOM   1048  CA  ILE A 137      14.375  46.847   2.398  1.00 93.83           C  
ATOM   1049  C   ILE A 137      15.470  45.921   1.884  1.00 85.23           C  
ATOM   1050  O   ILE A 137      15.410  45.458   0.746  1.00 94.39           O  
ATOM   1051  CB  ILE A 137      14.820  48.327   2.319  1.00 98.94           C  
ATOM   1052  CG1 ILE A 137      13.591  49.246   2.378  1.00 97.25           C  
ATOM   1053  CG2 ILE A 137      15.603  48.583   1.041  1.00 94.20           C  
ATOM   1054  CD1 ILE A 137      13.895  50.724   2.191  1.00 93.33           C  
ATOM   1055  N   SER A 138      16.463  45.634   2.718  1.00 69.33           N  
ATOM   1056  CA  SER A 138      17.551  44.763   2.293  1.00 76.06           C  
ATOM   1057  C   SER A 138      17.016  43.375   1.928  1.00 70.59           C  
ATOM   1058  O   SER A 138      17.650  42.640   1.167  1.00 73.60           O  
ATOM   1059  CB  SER A 138      18.644  44.665   3.365  1.00 82.92           C  
ATOM   1060  OG  SER A 138      18.245  43.849   4.453  1.00 92.67           O  
ATOM   1061  N   ALA A 139      15.846  43.029   2.464  1.00 57.13           N  
ATOM   1062  CA  ALA A 139      15.185  41.771   2.117  1.00 61.32           C  
ATOM   1063  C   ALA A 139      14.650  41.853   0.702  1.00 68.97           C  
ATOM   1064  O   ALA A 139      14.617  40.859  -0.018  1.00 83.04           O  
ATOM   1065  CB  ALA A 139      14.054  41.468   3.079  1.00 49.38           C  
ATOM   1066  N   ILE A 140      14.227  43.050   0.311  1.00 71.90           N  
ATOM   1067  CA  ILE A 140      13.731  43.282  -1.039  1.00 91.40           C  
ATOM   1068  C   ILE A 140      14.868  43.224  -2.062  1.00 82.04           C  
ATOM   1069  O   ILE A 140      14.672  42.769  -3.185  1.00 80.51           O  
ATOM   1070  CB  ILE A 140      13.008  44.648  -1.143  1.00 96.42           C  
ATOM   1071  CG1 ILE A 140      11.804  44.684  -0.195  1.00 82.38           C  
ATOM   1072  CG2 ILE A 140      12.572  44.917  -2.577  1.00 56.75           C  
ATOM   1073  CD1 ILE A 140      11.117  46.033  -0.139  1.00 86.24           C  
ATOM   1074  N   VAL A 141      16.056  43.670  -1.672  1.00 70.56           N  
ATOM   1075  CA  VAL A 141      17.182  43.687  -2.594  1.00 87.97           C  
ATOM   1076  C   VAL A 141      17.814  42.296  -2.687  1.00101.25           C  
ATOM   1077  O   VAL A 141      18.060  41.787  -3.784  1.00100.33           O  
ATOM   1078  CB  VAL A 141      18.246  44.720  -2.169  1.00 83.96           C  
ATOM   1079  CG1 VAL A 141      19.301  44.862  -3.256  1.00 82.03           C  
ATOM   1080  CG2 VAL A 141      17.593  46.070  -1.887  1.00 76.45           C  
ATOM   1081  N   LEU A 142      18.053  41.684  -1.528  1.00 93.46           N  
ATOM   1082  CA  LEU A 142      18.718  40.382  -1.450  1.00 79.36           C  
ATOM   1083  C   LEU A 142      17.792  39.223  -1.826  1.00 78.32           C  
ATOM   1084  O   LEU A 142      18.254  38.162  -2.250  1.00 70.95           O  
ATOM   1085  CB  LEU A 142      19.256  40.156  -0.035  1.00 70.88           C  
ATOM   1086  CG  LEU A 142      20.497  40.964   0.360  1.00 80.50           C  
ATOM   1087  CD1 LEU A 142      20.794  40.789   1.843  1.00 84.61           C  
ATOM   1088  CD2 LEU A 142      21.717  40.570  -0.478  1.00 70.93           C  
ATOM   1089  N   GLY A 143      16.490  39.420  -1.648  1.00 71.89           N  
ATOM   1090  CA  GLY A 143      15.518  38.407  -2.007  1.00 72.64           C  
ATOM   1091  C   GLY A 143      15.696  37.985  -3.451  1.00 80.66           C  
ATOM   1092  O   GLY A 143      15.864  38.823  -4.336  1.00 93.29           O  
ATOM   1093  N   GLY A 144      15.664  36.679  -3.692  1.00 81.36           N  
ATOM   1094  CA  GLY A 144      15.850  36.158  -5.032  1.00 92.41           C  
ATOM   1095  C   GLY A 144      15.550  34.677  -5.149  1.00 90.56           C  
ATOM   1096  O   GLY A 144      15.433  33.973  -4.145  1.00 73.25           O  
ATOM   1097  N   THR A 145      15.444  34.200  -6.385  1.00104.86           N  
ATOM   1098  CA  THR A 145      15.095  32.809  -6.639  1.00109.93           C  
ATOM   1099  C   THR A 145      16.227  32.096  -7.366  1.00116.30           C  
ATOM   1100  O   THR A 145      16.960  32.709  -8.140  1.00117.79           O  
ATOM   1101  CB  THR A 145      13.816  32.687  -7.485  1.00101.04           C  
ATOM   1102  CG2 THR A 145      13.049  31.458  -7.067  1.00 99.99           C  
ATOM   1103  OG1 THR A 145      12.996  33.849  -7.309  1.00 90.82           O  
ATOM   1104  N   LYS A 146      16.362  30.797  -7.113  1.00121.20           N  
ATOM   1105  CA  LYS A 146      17.417  30.004  -7.733  1.00134.27           C  
ATOM   1106  C   LYS A 146      17.008  28.536  -7.831  1.00146.38           C  
ATOM   1107  O   LYS A 146      16.291  28.026  -6.967  1.00142.78           O  
ATOM   1108  CB  LYS A 146      18.714  30.132  -6.930  1.00127.97           C  
ATOM   1109  N   VAL A 147      17.466  27.866  -8.886  1.00150.25           N  
ATOM   1110  CA  VAL A 147      17.210  26.440  -9.058  1.00152.76           C  
ATOM   1111  C   VAL A 147      18.347  25.642  -8.428  1.00160.59           C  
ATOM   1112  O   VAL A 147      19.479  25.675  -8.909  1.00160.31           O  
ATOM   1113  CB  VAL A 147      17.082  26.066 -10.542  1.00159.83           C  
ATOM   1114  CG1 VAL A 147      16.721  24.591 -10.694  1.00170.74           C  
ATOM   1115  CG2 VAL A 147      16.039  26.943 -11.219  1.00155.40           C  
ATOM   1116  N   ARG A 148      18.039  24.931  -7.346  1.00175.04           N  
ATOM   1117  CA  ARG A 148      19.063  24.252  -6.557  1.00191.75           C  
ATOM   1118  C   ARG A 148      19.279  22.806  -6.986  1.00219.04           C  
ATOM   1119  O   ARG A 148      18.323  22.071  -7.239  1.00231.43           O  
ATOM   1120  CB  ARG A 148      18.699  24.286  -5.071  1.00182.49           C  
ATOM   1121  CG  ARG A 148      17.395  23.580  -4.735  1.00177.38           C  
ATOM   1122  CD  ARG A 148      17.357  23.149  -3.283  1.00172.20           C  
ATOM   1123  NE  ARG A 148      18.442  22.226  -2.955  1.00172.69           N  
ATOM   1124  CZ  ARG A 148      18.600  21.640  -1.771  1.00166.06           C  
ATOM   1125  NH1 ARG A 148      17.743  21.871  -0.784  1.00148.01           N1+
ATOM   1126  NH2 ARG A 148      19.619  20.816  -1.575  1.00175.03           N  
ATOM   1127  N   GLU A 149      20.546  22.407  -7.059  1.00228.06           N  
ATOM   1128  CA  GLU A 149      20.908  21.024  -7.340  1.00233.61           C  
ATOM   1129  C   GLU A 149      20.279  20.513  -8.640  1.00228.81           C  
ATOM   1130  O   GLU A 149      19.793  21.294  -9.461  1.00226.86           O  
ATOM   1131  CB  GLU A 149      20.499  20.135  -6.161  1.00243.64           C  
ATOM   1132  CG  GLU A 149      21.673  19.599  -5.364  1.00256.51           C  
ATOM   1133  CD  GLU A 149      22.554  18.669  -6.177  1.00274.79           C  
ATOM   1134  OE1 GLU A 149      23.397  17.969  -5.576  1.00274.72           O  
ATOM   1135  OE2 GLU A 149      22.407  18.638  -7.416  1.00289.31           O1-
ATOM   1136  N   ASP A 150      20.313  19.195  -8.825  1.00226.10           N  
ATOM   1137  CA  ASP A 150      19.697  18.553  -9.984  1.00216.37           C  
ATOM   1138  C   ASP A 150      18.178  18.562  -9.850  1.00204.16           C  
ATOM   1139  O   ASP A 150      17.454  18.598 -10.847  1.00206.73           O  
ATOM   1140  CB  ASP A 150      20.183  17.109 -10.105  1.00209.34           C  
ATOM   1141  CG  ASP A 150      19.904  16.515 -11.468  1.00196.17           C  
ATOM   1142  OD1 ASP A 150      20.816  16.530 -12.321  1.00182.22           O  
ATOM   1143  OD2 ASP A 150      18.773  16.027 -11.682  1.00198.58           O1-
ATOM   1144  N   VAL A 151      17.709  18.517  -8.606  1.00184.76           N  
ATOM   1145  CA  VAL A 151      16.280  18.553  -8.307  1.00166.75           C  
ATOM   1146  C   VAL A 151      15.599  19.737  -8.999  1.00164.81           C  
ATOM   1147  O   VAL A 151      16.206  20.794  -9.180  1.00170.71           O  
ATOM   1148  CB  VAL A 151      16.026  18.645  -6.783  1.00151.79           C  
ATOM   1149  CG1 VAL A 151      16.531  17.400  -6.074  1.00108.41           C  
ATOM   1150  CG2 VAL A 151      16.681  19.894  -6.203  1.00 90.97           C  
ATOM   1151  N   ASP A 152      14.335  19.557  -9.378  1.00165.13           N  
ATOM   1152  CA  ASP A 152      13.579  20.605 -10.063  1.00167.22           C  
ATOM   1153  C   ASP A 152      12.901  21.560  -9.079  1.00142.90           C  
ATOM   1154  O   ASP A 152      11.953  22.262  -9.439  1.00123.08           O  
ATOM   1155  CB  ASP A 152      12.525  19.985 -10.983  1.00184.55           C  
ATOM   1156  CG  ASP A 152      13.135  19.226 -12.144  1.00197.45           C  
ATOM   1157  OD1 ASP A 152      13.374  18.008 -12.001  1.00207.09           O  
ATOM   1158  OD2 ASP A 152      13.377  19.848 -13.200  1.00196.91           O1-
ATOM   1159  N   VAL A 153      13.396  21.589  -7.844  1.00129.89           N  
ATOM   1160  CA  VAL A 153      12.836  22.469  -6.825  1.00129.47           C  
ATOM   1161  C   VAL A 153      13.431  23.860  -6.960  1.00121.00           C  
ATOM   1162  O   VAL A 153      14.542  24.033  -7.466  1.00127.52           O  
ATOM   1163  CB  VAL A 153      13.067  21.962  -5.368  1.00122.49           C  
ATOM   1164  CG1 VAL A 153      13.298  20.455  -5.327  1.00110.47           C  
ATOM   1165  CG2 VAL A 153      14.226  22.701  -4.708  1.00125.96           C  
ATOM   1166  N   ILE A 154      12.677  24.849  -6.499  1.00 99.68           N  
ATOM   1167  CA  ILE A 154      13.093  26.241  -6.555  1.00101.99           C  
ATOM   1168  C   ILE A 154      13.146  26.790  -5.136  1.00 95.38           C  
ATOM   1169  O   ILE A 154      12.255  26.525  -4.328  1.00 80.80           O  
ATOM   1170  CB  ILE A 154      12.121  27.093  -7.393  1.00113.93           C  
ATOM   1171  CG1 ILE A 154      12.224  26.738  -8.877  1.00 93.88           C  
ATOM   1172  CG2 ILE A 154      12.427  28.562  -7.219  1.00 75.48           C  
ATOM   1173  CD1 ILE A 154      11.504  25.470  -9.257  1.00114.26           C  
ATOM   1174  N   GLU A 155      14.190  27.557  -4.837  1.00 95.29           N  
ATOM   1175  CA  GLU A 155      14.359  28.113  -3.503  1.00 92.25           C  
ATOM   1176  C   GLU A 155      14.171  29.619  -3.509  1.00 86.57           C  
ATOM   1177  O   GLU A 155      14.691  30.326  -4.371  1.00 94.60           O  
ATOM   1178  CB  GLU A 155      15.732  27.760  -2.929  1.00104.91           C  
ATOM   1179  CG  GLU A 155      15.787  26.377  -2.300  1.00125.96           C  
ATOM   1180  CD  GLU A 155      17.056  26.139  -1.506  1.00129.62           C  
ATOM   1181  OE1 GLU A 155      18.100  26.731  -1.856  1.00124.99           O  
ATOM   1182  OE2 GLU A 155      17.006  25.361  -0.529  1.00130.41           O1-
ATOM   1183  N   CYS A 156      13.397  30.098  -2.545  1.00 79.23           N  
ATOM   1184  CA  CYS A 156      13.263  31.520  -2.303  1.00 73.13           C  
ATOM   1185  C   CYS A 156      14.079  31.853  -1.057  1.00 74.59           C  
ATOM   1186  O   CYS A 156      13.947  31.196  -0.024  1.00 66.41           O  
ATOM   1187  CB  CYS A 156      11.792  31.882  -2.119  1.00 67.15           C  
ATOM   1188  SG  CYS A 156      11.476  33.635  -1.888  1.00 78.42           S  
ATOM   1189  N   SER A 157      14.956  32.843  -1.168  1.00 78.55           N  
ATOM   1190  CA  SER A 157      15.812  33.210  -0.049  1.00 64.71           C  
ATOM   1191  C   SER A 157      16.637  34.461  -0.332  1.00 62.70           C  
ATOM   1192  O   SER A 157      16.684  34.942  -1.462  1.00 85.61           O  
ATOM   1193  CB  SER A 157      16.751  32.051   0.283  1.00 71.51           C  
ATOM   1194  OG  SER A 157      17.591  32.393   1.368  1.00100.55           O  
ATOM   1195  N   LEU A 158      17.282  34.987   0.703  1.00 64.32           N  
ATOM   1196  CA  LEU A 158      18.247  36.069   0.534  1.00 72.17           C  
ATOM   1197  C   LEU A 158      19.500  35.558  -0.179  1.00 71.26           C  
ATOM   1198  O   LEU A 158      20.043  34.511   0.173  1.00 65.43           O  
ATOM   1199  CB  LEU A 158      18.645  36.643   1.891  1.00 59.72           C  
ATOM   1200  CG  LEU A 158      17.475  37.075   2.769  1.00 65.52           C  
ATOM   1201  CD1 LEU A 158      17.987  37.586   4.104  1.00 60.08           C  
ATOM   1202  CD2 LEU A 158      16.644  38.130   2.060  1.00 77.79           C  
ATOM   1203  N   GLN A 159      19.970  36.309  -1.168  1.00 61.29           N  
ATOM   1204  CA  GLN A 159      21.096  35.863  -1.976  1.00 68.15           C  
ATOM   1205  C   GLN A 159      22.363  36.638  -1.639  1.00 81.42           C  
ATOM   1206  O   GLN A 159      22.523  37.797  -2.018  1.00 85.46           O  
ATOM   1207  CB  GLN A 159      20.762  35.985  -3.457  1.00 65.11           C  
ATOM   1208  CG  GLN A 159      19.700  35.000  -3.914  1.00 78.35           C  
ATOM   1209  CD  GLN A 159      19.393  35.136  -5.390  1.00121.05           C  
ATOM   1210  NE2 GLN A 159      19.400  34.014  -6.105  1.00139.17           N  
ATOM   1211  OE1 GLN A 159      19.165  36.239  -5.888  1.00129.35           O  
ATOM   1212  N   PHE A 160      23.254  35.987  -0.902  1.00 83.85           N  
ATOM   1213  CA  PHE A 160      24.540  36.567  -0.570  1.00 84.91           C  
ATOM   1214  C   PHE A 160      25.565  36.048  -1.571  1.00 89.11           C  
ATOM   1215  O   PHE A 160      25.283  35.107  -2.310  1.00 75.48           O  
ATOM   1216  CB  PHE A 160      24.955  36.170   0.849  1.00 87.14           C  
ATOM   1217  CG  PHE A 160      23.958  36.555   1.916  1.00 76.73           C  
ATOM   1218  CD1 PHE A 160      23.889  37.859   2.382  1.00 74.90           C  
ATOM   1219  CD2 PHE A 160      23.114  35.608   2.472  1.00 68.01           C  
ATOM   1220  CE1 PHE A 160      22.985  38.213   3.368  1.00 68.18           C  
ATOM   1221  CE2 PHE A 160      22.210  35.955   3.457  1.00 61.15           C  
ATOM   1222  CZ  PHE A 160      22.145  37.259   3.905  1.00 61.51           C  
ATOM   1223  N   PRO A 161      26.755  36.668  -1.609  1.00112.46           N  
ATOM   1224  CA  PRO A 161      27.847  36.158  -2.446  1.00132.19           C  
ATOM   1225  C   PRO A 161      28.075  34.662  -2.250  1.00159.22           C  
ATOM   1226  O   PRO A 161      28.036  34.169  -1.124  1.00152.35           O  
ATOM   1227  CB  PRO A 161      29.054  36.963  -1.962  1.00134.14           C  
ATOM   1228  CG  PRO A 161      28.468  38.261  -1.525  1.00128.83           C  
ATOM   1229  CD  PRO A 161      27.120  37.927  -0.937  1.00120.30           C  
ATOM   1230  N   ASP A 162      28.315  33.954  -3.348  1.00200.63           N  
ATOM   1231  CA  ASP A 162      28.403  32.500  -3.316  1.00240.90           C  
ATOM   1232  C   ASP A 162      29.572  32.027  -2.454  1.00257.90           C  
ATOM   1233  O   ASP A 162      30.674  32.573  -2.532  1.00264.34           O  
ATOM   1234  CB  ASP A 162      28.548  31.955  -4.737  1.00263.84           C  
ATOM   1235  CG  ASP A 162      27.956  30.568  -4.892  1.00277.60           C  
ATOM   1236  OD1 ASP A 162      26.942  30.274  -4.220  1.00279.39           O  
ATOM   1237  OD2 ASP A 162      28.502  29.774  -5.687  1.00285.33           O1-
ATOM   1238  N   ASP A 163      29.315  31.012  -1.631  1.00264.70           N  
ATOM   1239  CA  ASP A 163      30.337  30.420  -0.768  1.00268.19           C  
ATOM   1240  C   ASP A 163      30.474  31.204   0.536  1.00242.73           C  
ATOM   1241  O   ASP A 163      30.525  30.617   1.619  1.00235.03           O  
ATOM   1242  CB  ASP A 163      31.686  30.351  -1.489  1.00289.61           C  
ATOM   1243  N   ASP A 164      30.533  32.529   0.422  1.00223.10           N  
ATOM   1244  CA  ASP A 164      30.574  33.407   1.589  1.00196.46           C  
ATOM   1245  C   ASP A 164      29.162  33.736   2.048  1.00159.06           C  
ATOM   1246  O   ASP A 164      28.961  34.566   2.939  1.00121.56           O  
ATOM   1247  CB  ASP A 164      31.327  34.699   1.276  1.00194.29           C  
ATOM   1248  CG  ASP A 164      32.730  34.715   1.855  1.00184.78           C  
ATOM   1249  OD1 ASP A 164      32.968  34.054   2.891  1.00174.18           O  
ATOM   1250  OD2 ASP A 164      33.593  35.399   1.273  1.00185.18           O1-
ATOM   1251  N   TYR A 165      28.186  33.096   1.412  1.00160.11           N  
ATOM   1252  CA  TYR A 165      26.813  33.116   1.892  1.00150.53           C  
ATOM   1253  C   TYR A 165      26.820  32.738   3.369  1.00140.43           C  
ATOM   1254  O   TYR A 165      26.092  33.316   4.175  1.00 85.05           O  
ATOM   1255  CB  TYR A 165      25.962  32.130   1.080  1.00149.24           C  
ATOM   1256  CG  TYR A 165      24.511  32.034   1.507  1.00143.47           C  
ATOM   1257  CD1 TYR A 165      23.492  32.524   0.696  1.00138.52           C  
ATOM   1258  CD2 TYR A 165      24.158  31.451   2.717  1.00141.11           C  
ATOM   1259  CE1 TYR A 165      22.163  32.437   1.082  1.00135.07           C  
ATOM   1260  CE2 TYR A 165      22.832  31.360   3.112  1.00135.00           C  
ATOM   1261  CZ  TYR A 165      21.838  31.855   2.291  1.00131.57           C  
ATOM   1262  OH  TYR A 165      20.519  31.764   2.687  1.00123.11           O  
ATOM   1263  N   SER A 166      27.676  31.777   3.708  1.00187.66           N  
ATOM   1264  CA  SER A 166      27.802  31.283   5.070  1.00 60.49           C  
ATOM   1265  C   SER A 166      28.083  32.412   6.055  1.00 93.74           C  
ATOM   1266  O   SER A 166      27.396  32.536   7.063  1.00 56.39           O  
ATOM   1267  CB  SER A 166      28.907  30.226   5.144  1.00 76.23           C  
ATOM   1268  OG  SER A 166      30.136  30.728   4.647  1.00 79.00           O  
ATOM   1269  N   TRP A 167      29.079  33.243   5.770  1.00 58.93           N  
ATOM   1270  CA  TRP A 167      29.427  34.304   6.703  1.00 66.08           C  
ATOM   1271  C   TRP A 167      28.324  35.366   6.810  1.00 70.57           C  
ATOM   1272  O   TRP A 167      27.851  35.677   7.909  1.00 53.47           O  
ATOM   1273  CB  TRP A 167      30.732  34.976   6.307  1.00 58.61           C  
ATOM   1274  CG  TRP A 167      31.188  35.978   7.333  1.00 71.17           C  
ATOM   1275  CD1 TRP A 167      31.928  35.735   8.460  1.00 66.70           C  
ATOM   1276  CD2 TRP A 167      30.920  37.382   7.330  1.00 67.84           C  
ATOM   1277  CE2 TRP A 167      31.535  37.930   8.477  1.00 75.50           C  
ATOM   1278  CE3 TRP A 167      30.223  38.231   6.463  1.00 59.46           C  
ATOM   1279  NE1 TRP A 167      32.145  36.903   9.150  1.00 58.50           N  
ATOM   1280  CZ2 TRP A 167      31.476  39.289   8.779  1.00 76.60           C  
ATOM   1281  CZ3 TRP A 167      30.165  39.575   6.763  1.00 67.36           C  
ATOM   1282  CH2 TRP A 167      30.785  40.093   7.912  1.00 75.47           C  
ATOM   1283  N   TRP A 168      27.930  35.923   5.668  1.00 55.92           N  
ATOM   1284  CA  TRP A 168      26.872  36.923   5.637  1.00 54.43           C  
ATOM   1285  C   TRP A 168      25.578  36.399   6.273  1.00 63.69           C  
ATOM   1286  O   TRP A 168      24.904  37.123   7.004  1.00 54.06           O  
ATOM   1287  CB  TRP A 168      26.630  37.408   4.201  1.00 55.72           C  
ATOM   1288  CG  TRP A 168      27.651  38.414   3.742  1.00 59.83           C  
ATOM   1289  CD1 TRP A 168      28.621  38.236   2.796  1.00 60.88           C  
ATOM   1290  CD2 TRP A 168      27.809  39.751   4.232  1.00 72.49           C  
ATOM   1291  CE2 TRP A 168      28.888  40.327   3.535  1.00 66.40           C  
ATOM   1292  CE3 TRP A 168      27.145  40.517   5.198  1.00 73.08           C  
ATOM   1293  NE1 TRP A 168      29.365  39.383   2.663  1.00 68.35           N  
ATOM   1294  CZ2 TRP A 168      29.310  41.634   3.768  1.00 68.73           C  
ATOM   1295  CZ3 TRP A 168      27.567  41.812   5.428  1.00 55.68           C  
ATOM   1296  CH2 TRP A 168      28.638  42.357   4.716  1.00 59.34           C  
ATOM   1297  N   ASP A 169      25.237  35.141   6.005  1.00 66.83           N  
ATOM   1298  CA  ASP A 169      24.047  34.545   6.600  1.00 58.34           C  
ATOM   1299  C   ASP A 169      24.222  34.485   8.113  1.00 68.05           C  
ATOM   1300  O   ASP A 169      23.328  34.865   8.872  1.00 67.29           O  
ATOM   1301  CB  ASP A 169      23.798  33.146   6.024  1.00 71.94           C  
ATOM   1302  CG  ASP A 169      22.516  32.507   6.550  1.00 89.26           C  
ATOM   1303  OD1 ASP A 169      21.423  32.899   6.086  1.00 97.17           O  
ATOM   1304  OD2 ASP A 169      22.604  31.604   7.414  1.00 77.39           O1-
ATOM   1305  N   LEU A 170      25.382  34.015   8.547  1.00 51.82           N  
ATOM   1306  CA  LEU A 170      25.683  33.920   9.965  1.00 67.76           C  
ATOM   1307  C   LEU A 170      25.736  35.309  10.585  1.00 68.40           C  
ATOM   1308  O   LEU A 170      25.288  35.521  11.716  1.00 58.16           O  
ATOM   1309  CB  LEU A 170      27.022  33.217  10.164  1.00 52.17           C  
ATOM   1310  CG  LEU A 170      27.505  33.208  11.608  1.00 54.04           C  
ATOM   1311  CD1 LEU A 170      26.462  32.560  12.521  1.00 50.11           C  
ATOM   1312  CD2 LEU A 170      28.869  32.523  11.704  1.00 55.56           C  
ATOM   1313  N   PHE A 171      26.287  36.252   9.828  1.00 49.90           N  
ATOM   1314  CA  PHE A 171      26.391  37.632  10.271  1.00 51.33           C  
ATOM   1315  C   PHE A 171      25.005  38.196  10.489  1.00 57.46           C  
ATOM   1316  O   PHE A 171      24.683  38.702  11.562  1.00 56.69           O  
ATOM   1317  CB  PHE A 171      27.130  38.455   9.221  1.00 54.77           C  
ATOM   1318  CG  PHE A 171      27.187  39.923   9.521  1.00 63.43           C  
ATOM   1319  CD1 PHE A 171      28.295  40.474  10.135  1.00 61.20           C  
ATOM   1320  CD2 PHE A 171      26.136  40.754   9.166  1.00 71.36           C  
ATOM   1321  CE1 PHE A 171      28.352  41.826  10.399  1.00 60.31           C  
ATOM   1322  CE2 PHE A 171      26.183  42.104   9.428  1.00 57.66           C  
ATOM   1323  CZ  PHE A 171      27.288  42.640  10.045  1.00 60.50           C  
ATOM   1324  N   MET A 172      24.171  38.094   9.469  1.00 47.85           N  
ATOM   1325  CA  MET A 172      22.836  38.634   9.557  1.00 46.73           C  
ATOM   1326  C   MET A 172      22.087  37.954  10.696  1.00 60.50           C  
ATOM   1327  O   MET A 172      21.545  38.622  11.575  1.00 69.01           O  
ATOM   1328  CB  MET A 172      22.092  38.440   8.233  1.00 54.24           C  
ATOM   1329  CG  MET A 172      20.666  38.973   8.236  1.00 63.75           C  
ATOM   1330  SD  MET A 172      20.103  39.428   6.589  1.00 98.91           S  
ATOM   1331  CE  MET A 172      21.162  40.843   6.259  1.00225.61           C  
ATOM   1332  N   LYS A 173      22.067  36.627  10.695  1.00 47.30           N  
ATOM   1333  CA  LYS A 173      21.226  35.910  11.644  1.00 56.69           C  
ATOM   1334  C   LYS A 173      21.594  36.243  13.081  1.00 61.34           C  
ATOM   1335  O   LYS A 173      20.727  36.283  13.950  1.00 65.11           O  
ATOM   1336  CB  LYS A 173      21.288  34.400  11.411  1.00 65.96           C  
ATOM   1337  CG  LYS A 173      20.504  33.943  10.190  1.00 64.62           C  
ATOM   1338  CD  LYS A 173      20.578  32.444  10.015  1.00 69.66           C  
ATOM   1339  CE  LYS A 173      19.802  31.991   8.797  1.00 81.07           C  
ATOM   1340  NZ  LYS A 173      19.969  30.529   8.568  1.00 96.29           N1+
ATOM   1341  N   ILE A 174      22.873  36.487  13.337  1.00 67.23           N  
ATOM   1342  CA  ILE A 174      23.288  36.877  14.677  1.00 65.92           C  
ATOM   1343  C   ILE A 174      22.774  38.272  14.996  1.00 57.42           C  
ATOM   1344  O   ILE A 174      22.224  38.502  16.071  1.00 59.60           O  
ATOM   1345  CB  ILE A 174      24.807  36.844  14.838  1.00 60.29           C  
ATOM   1346  CG1 ILE A 174      25.276  35.394  14.960  1.00 60.10           C  
ATOM   1347  CG2 ILE A 174      25.238  37.664  16.061  1.00 44.10           C  
ATOM   1348  CD1 ILE A 174      26.768  35.264  15.146  1.00 73.36           C  
ATOM   1349  N   CYS A 175      22.955  39.200  14.063  1.00 45.20           N  
ATOM   1350  CA  CYS A 175      22.422  40.545  14.227  1.00 52.02           C  
ATOM   1351  C   CYS A 175      20.930  40.481  14.544  1.00 51.39           C  
ATOM   1352  O   CYS A 175      20.454  41.148  15.461  1.00 53.10           O  
ATOM   1353  CB  CYS A 175      22.659  41.394  12.975  1.00 57.37           C  
ATOM   1354  SG  CYS A 175      24.380  41.863  12.715  1.00 85.81           S  
ATOM   1355  N   VAL A 176      20.194  39.673  13.792  1.00 44.67           N  
ATOM   1356  CA  VAL A 176      18.772  39.508  14.056  1.00 46.93           C  
ATOM   1357  C   VAL A 176      18.545  39.109  15.507  1.00 49.40           C  
ATOM   1358  O   VAL A 176      17.731  39.711  16.205  1.00 54.74           O  
ATOM   1359  CB  VAL A 176      18.143  38.447  13.144  1.00 54.06           C  
ATOM   1360  CG1 VAL A 176      16.768  38.047  13.658  1.00 48.02           C  
ATOM   1361  CG2 VAL A 176      18.052  38.969  11.730  1.00 57.78           C  
ATOM   1362  N   PHE A 177      19.270  38.089  15.956  1.00 53.42           N  
ATOM   1363  CA  PHE A 177      19.118  37.575  17.312  1.00 59.66           C  
ATOM   1364  C   PHE A 177      19.456  38.618  18.374  1.00 62.59           C  
ATOM   1365  O   PHE A 177      18.849  38.635  19.442  1.00 71.53           O  
ATOM   1366  CB  PHE A 177      20.010  36.358  17.498  1.00 66.32           C  
ATOM   1367  CG  PHE A 177      19.907  35.737  18.853  1.00 59.39           C  
ATOM   1368  CD1 PHE A 177      18.902  34.831  19.138  1.00 51.51           C  
ATOM   1369  CD2 PHE A 177      20.824  36.045  19.839  1.00 57.82           C  
ATOM   1370  CE1 PHE A 177      18.810  34.249  20.384  1.00 51.24           C  
ATOM   1371  CE2 PHE A 177      20.737  35.464  21.088  1.00 49.44           C  
ATOM   1372  CZ  PHE A 177      19.727  34.565  21.360  1.00 42.89           C  
ATOM   1373  N   ILE A 178      20.433  39.473  18.077  1.00 61.37           N  
ATOM   1374  CA  ILE A 178      20.825  40.555  18.976  1.00 54.08           C  
ATOM   1375  C   ILE A 178      19.748  41.634  19.031  1.00 55.83           C  
ATOM   1376  O   ILE A 178      19.212  41.932  20.097  1.00 72.90           O  
ATOM   1377  CB  ILE A 178      22.160  41.202  18.526  1.00 72.52           C  
ATOM   1378  CG1 ILE A 178      23.316  40.203  18.653  1.00 80.89           C  
ATOM   1379  CG2 ILE A 178      22.465  42.460  19.336  1.00 70.07           C  
ATOM   1380  CD1 ILE A 178      23.555  39.689  20.073  1.00 83.74           C  
ATOM   1381  N   PHE A 179      19.419  42.200  17.874  1.00 54.22           N  
ATOM   1382  CA  PHE A 179      18.533  43.364  17.807  1.00 67.90           C  
ATOM   1383  C   PHE A 179      17.039  43.022  17.855  1.00 63.62           C  
ATOM   1384  O   PHE A 179      16.250  43.771  18.430  1.00 80.07           O  
ATOM   1385  CB  PHE A 179      18.824  44.188  16.546  1.00 40.96           C  
ATOM   1386  CG  PHE A 179      20.198  44.807  16.527  1.00145.14           C  
ATOM   1387  CD1 PHE A 179      21.261  44.153  15.919  1.00144.87           C  
ATOM   1388  CD2 PHE A 179      20.430  46.042  17.114  1.00133.89           C  
ATOM   1389  CE1 PHE A 179      22.527  44.719  15.894  1.00154.08           C  
ATOM   1390  CE2 PHE A 179      21.697  46.612  17.094  1.00142.42           C  
ATOM   1391  CZ  PHE A 179      22.745  45.948  16.483  1.00150.49           C  
ATOM   1392  N   ALA A 180      16.648  41.907  17.254  1.00 55.77           N  
ATOM   1393  CA  ALA A 180      15.235  41.557  17.181  1.00 58.29           C  
ATOM   1394  C   ALA A 180      14.819  40.655  18.335  1.00 59.24           C  
ATOM   1395  O   ALA A 180      13.680  40.183  18.378  1.00 59.94           O  
ATOM   1396  CB  ALA A 180      14.926  40.887  15.852  1.00 61.42           C  
ATOM   1397  N   PHE A 181      15.733  40.411  19.269  1.00 58.50           N  
ATOM   1398  CA  PHE A 181      15.400  39.576  20.419  1.00 65.25           C  
ATOM   1399  C   PHE A 181      16.118  39.980  21.713  1.00 56.35           C  
ATOM   1400  O   PHE A 181      15.504  40.542  22.616  1.00 61.07           O  
ATOM   1401  CB  PHE A 181      15.664  38.108  20.092  1.00 61.30           C  
ATOM   1402  CG  PHE A 181      15.119  37.161  21.113  1.00 68.30           C  
ATOM   1403  CD1 PHE A 181      13.796  36.746  21.065  1.00 62.58           C  
ATOM   1404  CD2 PHE A 181      15.928  36.689  22.132  1.00 74.31           C  
ATOM   1405  CE1 PHE A 181      13.295  35.869  22.012  1.00 73.56           C  
ATOM   1406  CE2 PHE A 181      15.435  35.815  23.083  1.00 75.70           C  
ATOM   1407  CZ  PHE A 181      14.116  35.402  23.026  1.00 77.09           C  
ATOM   1408  N   VAL A 182      17.412  39.703  21.800  1.00 64.74           N  
ATOM   1409  CA  VAL A 182      18.169  39.958  23.022  1.00 75.08           C  
ATOM   1410  C   VAL A 182      17.950  41.354  23.602  1.00 62.93           C  
ATOM   1411  O   VAL A 182      17.534  41.491  24.754  1.00 53.89           O  
ATOM   1412  CB  VAL A 182      19.670  39.753  22.792  1.00 79.20           C  
ATOM   1413  CG1 VAL A 182      20.473  40.257  23.986  1.00 74.63           C  
ATOM   1414  CG2 VAL A 182      19.949  38.287  22.538  1.00 79.32           C  
ATOM   1415  N   ILE A 183      18.237  42.387  22.820  1.00 59.93           N  
ATOM   1416  CA  ILE A 183      18.106  43.744  23.323  1.00 71.90           C  
ATOM   1417  C   ILE A 183      16.667  44.003  23.785  1.00 76.62           C  
ATOM   1418  O   ILE A 183      16.419  44.168  24.983  1.00 70.17           O  
ATOM   1419  CB  ILE A 183      18.567  44.787  22.284  1.00 65.04           C  
ATOM   1420  CG1 ILE A 183      20.074  44.651  22.041  1.00 58.98           C  
ATOM   1421  CG2 ILE A 183      18.240  46.202  22.754  1.00 53.75           C  
ATOM   1422  CD1 ILE A 183      20.613  45.582  20.948  1.00 54.45           C  
ATOM   1423  N   PRO A 184      15.707  44.002  22.847  1.00 73.82           N  
ATOM   1424  CA  PRO A 184      14.342  44.362  23.253  1.00 68.58           C  
ATOM   1425  C   PRO A 184      13.819  43.546  24.443  1.00 68.04           C  
ATOM   1426  O   PRO A 184      13.270  44.126  25.382  1.00 74.84           O  
ATOM   1427  CB  PRO A 184      13.506  44.097  21.987  1.00 45.87           C  
ATOM   1428  CG  PRO A 184      14.334  43.214  21.140  1.00 49.94           C  
ATOM   1429  CD  PRO A 184      15.762  43.564  21.442  1.00 56.29           C  
ATOM   1430  N   VAL A 185      14.001  42.230  24.415  1.00 50.57           N  
ATOM   1431  CA  VAL A 185      13.456  41.378  25.462  1.00 58.84           C  
ATOM   1432  C   VAL A 185      14.035  41.722  26.822  1.00 64.54           C  
ATOM   1433  O   VAL A 185      13.311  41.803  27.810  1.00 71.98           O  
ATOM   1434  CB  VAL A 185      13.704  39.896  25.168  1.00 56.45           C  
ATOM   1435  CG1 VAL A 185      13.535  39.068  26.428  1.00 56.94           C  
ATOM   1436  CG2 VAL A 185      12.751  39.416  24.092  1.00 52.48           C  
ATOM   1437  N   LEU A 186      15.343  41.917  26.883  1.00 63.85           N  
ATOM   1438  CA  LEU A 186      15.955  42.314  28.134  1.00 72.48           C  
ATOM   1439  C   LEU A 186      15.449  43.705  28.517  1.00 71.81           C  
ATOM   1440  O   LEU A 186      14.977  43.909  29.639  1.00 74.10           O  
ATOM   1441  CB  LEU A 186      17.476  42.268  28.024  1.00 75.21           C  
ATOM   1442  CG  LEU A 186      18.026  40.836  28.038  1.00 59.97           C  
ATOM   1443  CD1 LEU A 186      19.418  40.807  27.465  1.00 63.86           C  
ATOM   1444  CD2 LEU A 186      18.030  40.283  29.446  1.00 45.16           C  
ATOM   1445  N   ILE A 187      15.509  44.645  27.575  1.00 61.82           N  
ATOM   1446  CA  ILE A 187      14.980  45.985  27.821  1.00 60.18           C  
ATOM   1447  C   ILE A 187      13.570  45.895  28.416  1.00 66.08           C  
ATOM   1448  O   ILE A 187      13.270  46.542  29.418  1.00 64.89           O  
ATOM   1449  CB  ILE A 187      14.960  46.847  26.536  1.00 56.01           C  
ATOM   1450  CG1 ILE A 187      16.359  47.391  26.242  1.00 58.76           C  
ATOM   1451  CG2 ILE A 187      13.993  48.022  26.688  1.00 51.74           C  
ATOM   1452  CD1 ILE A 187      16.441  48.247  24.992  1.00 47.47           C  
ATOM   1453  N   ILE A 188      12.714  45.085  27.800  1.00 56.83           N  
ATOM   1454  CA  ILE A 188      11.358  44.878  28.293  1.00 42.45           C  
ATOM   1455  C   ILE A 188      11.376  44.340  29.726  1.00 57.41           C  
ATOM   1456  O   ILE A 188      10.731  44.902  30.608  1.00 59.24           O  
ATOM   1457  CB  ILE A 188      10.590  43.897  27.368  1.00 59.84           C  
ATOM   1458  CG1 ILE A 188      10.187  44.606  26.072  1.00 58.51           C  
ATOM   1459  CG2 ILE A 188       9.355  43.314  28.063  1.00 40.67           C  
ATOM   1460  CD1 ILE A 188       9.549  43.693  25.044  1.00 46.58           C  
ATOM   1461  N   ILE A 189      12.115  43.257  29.954  1.00 52.39           N  
ATOM   1462  CA  ILE A 189      12.192  42.646  31.279  1.00 57.73           C  
ATOM   1463  C   ILE A 189      12.594  43.677  32.329  1.00 69.32           C  
ATOM   1464  O   ILE A 189      11.978  43.764  33.394  1.00 65.13           O  
ATOM   1465  CB  ILE A 189      13.206  41.484  31.312  1.00 67.30           C  
ATOM   1466  CG1 ILE A 189      12.630  40.248  30.613  1.00 59.37           C  
ATOM   1467  CG2 ILE A 189      13.585  41.140  32.756  1.00 64.89           C  
ATOM   1468  CD1 ILE A 189      13.543  39.043  30.658  1.00 58.40           C  
ATOM   1469  N   VAL A 190      13.638  44.446  32.031  1.00 66.39           N  
ATOM   1470  CA  VAL A 190      14.039  45.547  32.898  1.00 68.64           C  
ATOM   1471  C   VAL A 190      12.879  46.521  33.083  1.00 77.68           C  
ATOM   1472  O   VAL A 190      12.650  47.032  34.178  1.00 86.58           O  
ATOM   1473  CB  VAL A 190      15.237  46.315  32.317  1.00 74.31           C  
ATOM   1474  CG1 VAL A 190      15.468  47.624  33.078  1.00 79.35           C  
ATOM   1475  CG2 VAL A 190      16.482  45.451  32.356  1.00 75.65           C  
ATOM   1476  N   CYS A 191      12.153  46.772  31.997  1.00 82.03           N  
ATOM   1477  CA  CYS A 191      11.029  47.704  32.003  1.00 74.50           C  
ATOM   1478  C   CYS A 191       9.970  47.290  33.007  1.00 65.10           C  
ATOM   1479  O   CYS A 191       9.372  48.135  33.660  1.00 67.41           O  
ATOM   1480  CB  CYS A 191      10.399  47.785  30.611  1.00 74.77           C  
ATOM   1481  SG  CYS A 191       9.665  49.381  30.204  1.00 92.50           S  
ATOM   1482  N   TYR A 192       9.739  45.992  33.140  1.00 45.71           N  
ATOM   1483  CA  TYR A 192       8.703  45.521  34.047  1.00 77.16           C  
ATOM   1484  C   TYR A 192       9.183  45.351  35.476  1.00 76.98           C  
ATOM   1485  O   TYR A 192       8.540  45.830  36.410  1.00 87.29           O  
ATOM   1486  CB  TYR A 192       8.074  44.231  33.529  1.00 60.14           C  
ATOM   1487  CG  TYR A 192       6.993  44.516  32.519  1.00 86.86           C  
ATOM   1488  CD1 TYR A 192       7.292  44.645  31.171  1.00 97.25           C  
ATOM   1489  CD2 TYR A 192       5.679  44.696  32.919  1.00103.26           C  
ATOM   1490  CE1 TYR A 192       6.306  44.925  30.245  1.00108.08           C  
ATOM   1491  CE2 TYR A 192       4.684  44.975  32.001  1.00113.46           C  
ATOM   1492  CZ  TYR A 192       5.004  45.091  30.664  1.00121.57           C  
ATOM   1493  OH  TYR A 192       4.023  45.368  29.739  1.00132.23           O  
ATOM   1494  N   THR A 193      10.295  44.657  35.656  1.00 66.96           N  
ATOM   1495  CA  THR A 193      10.877  44.531  36.980  1.00 77.74           C  
ATOM   1496  C   THR A 193      10.938  45.898  37.671  1.00 86.49           C  
ATOM   1497  O   THR A 193      10.685  45.998  38.869  1.00 96.20           O  
ATOM   1498  CB  THR A 193      12.274  43.907  36.913  1.00 92.62           C  
ATOM   1499  CG2 THR A 193      12.174  42.418  36.619  1.00 45.48           C  
ATOM   1500  OG1 THR A 193      13.037  44.549  35.885  1.00110.85           O  
ATOM   1501  N   LEU A 194      11.253  46.951  36.921  1.00 84.35           N  
ATOM   1502  CA  LEU A 194      11.309  48.297  37.493  1.00 71.63           C  
ATOM   1503  C   LEU A 194       9.913  48.884  37.653  1.00 77.42           C  
ATOM   1504  O   LEU A 194       9.647  49.627  38.593  1.00 76.25           O  
ATOM   1505  CB  LEU A 194      12.160  49.231  36.630  1.00 67.53           C  
ATOM   1506  CG  LEU A 194      13.565  49.534  37.149  1.00 76.66           C  
ATOM   1507  CD1 LEU A 194      14.302  48.258  37.512  1.00 77.89           C  
ATOM   1508  CD2 LEU A 194      14.338  50.335  36.104  1.00 81.34           C  
ATOM   1509  N   MET A 195       9.026  48.554  36.723  1.00 83.50           N  
ATOM   1510  CA  MET A 195       7.652  49.030  36.776  1.00 74.74           C  
ATOM   1511  C   MET A 195       6.924  48.574  38.041  1.00 72.84           C  
ATOM   1512  O   MET A 195       6.146  49.333  38.617  1.00 83.51           O  
ATOM   1513  CB  MET A 195       6.885  48.545  35.552  1.00 59.48           C  
ATOM   1514  CG  MET A 195       5.408  48.863  35.609  1.00 65.90           C  
ATOM   1515  SD  MET A 195       4.502  48.288  34.169  1.00122.67           S  
ATOM   1516  CE  MET A 195       5.256  49.295  32.902  1.00102.08           C  
ATOM   1517  N   ILE A 196       7.154  47.339  38.469  1.00 56.65           N  
ATOM   1518  CA  ILE A 196       6.494  46.845  39.670  1.00 66.14           C  
ATOM   1519  C   ILE A 196       7.056  47.565  40.888  1.00 70.99           C  
ATOM   1520  O   ILE A 196       6.371  47.724  41.895  1.00 75.96           O  
ATOM   1521  CB  ILE A 196       6.655  45.325  39.853  1.00 77.53           C  
ATOM   1522  CG1 ILE A 196       8.058  44.999  40.369  1.00 97.80           C  
ATOM   1523  CG2 ILE A 196       6.332  44.593  38.546  1.00 80.97           C  
ATOM   1524  CD1 ILE A 196       8.286  43.529  40.651  1.00106.22           C  
ATOM   1525  N   LEU A 197       8.305  48.003  40.789  1.00 77.09           N  
ATOM   1526  CA  LEU A 197       8.914  48.789  41.857  1.00 91.22           C  
ATOM   1527  C   LEU A 197       8.286  50.182  41.943  1.00 87.16           C  
ATOM   1528  O   LEU A 197       7.935  50.646  43.030  1.00 76.30           O  
ATOM   1529  CB  LEU A 197      10.423  48.906  41.651  1.00101.86           C  
ATOM   1530  CG  LEU A 197      11.184  47.584  41.736  1.00112.19           C  
ATOM   1531  CD1 LEU A 197      12.641  47.802  41.375  1.00133.92           C  
ATOM   1532  CD2 LEU A 197      11.064  46.975  43.123  1.00101.95           C  
ATOM   1533  N   ARG A 198       8.144  50.842  40.796  1.00 90.50           N  
ATOM   1534  CA  ARG A 198       7.496  52.146  40.743  1.00 91.45           C  
ATOM   1535  C   ARG A 198       6.071  52.036  41.273  1.00 87.72           C  
ATOM   1536  O   ARG A 198       5.590  52.930  41.965  1.00 97.73           O  
ATOM   1537  CB  ARG A 198       7.497  52.698  39.317  1.00100.22           C  
ATOM   1538  CG  ARG A 198       8.864  53.157  38.843  1.00120.17           C  
ATOM   1539  CD  ARG A 198       8.887  53.388  37.345  1.00135.96           C  
ATOM   1540  NE  ARG A 198       8.000  54.474  36.931  1.00142.22           N  
ATOM   1541  CZ  ARG A 198       8.391  55.640  36.422  1.00143.23           C  
ATOM   1542  NH1 ARG A 198       9.677  55.916  36.243  1.00146.88           N1+
ATOM   1543  NH2 ARG A 198       7.480  56.541  36.085  1.00143.72           N  
ATOM   1544  N   LEU A 199       5.405  50.929  40.959  1.00 67.94           N  
ATOM   1545  CA  LEU A 199       4.050  50.696  41.441  1.00 72.04           C  
ATOM   1546  C   LEU A 199       4.021  50.555  42.962  1.00 90.01           C  
ATOM   1547  O   LEU A 199       3.198  51.179  43.631  1.00105.98           O  
ATOM   1548  CB  LEU A 199       3.452  49.446  40.791  1.00 76.85           C  
ATOM   1549  CG  LEU A 199       3.079  49.535  39.304  1.00 76.69           C  
ATOM   1550  CD1 LEU A 199       2.494  48.223  38.816  1.00 71.61           C  
ATOM   1551  CD2 LEU A 199       2.101  50.670  39.037  1.00 63.12           C  
ATOM   1552  N   LYS A 200       4.910  49.729  43.504  1.00 95.23           N  
ATOM   1553  CA  LYS A 200       5.031  49.595  44.954  1.00108.62           C  
ATOM   1554  C   LYS A 200       5.303  50.951  45.588  1.00103.81           C  
ATOM   1555  O   LYS A 200       4.750  51.279  46.638  1.00112.11           O  
ATOM   1556  CB  LYS A 200       6.159  48.627  45.318  1.00127.12           C  
ATOM   1557  CG  LYS A 200       5.874  47.173  44.976  1.00140.54           C  
ATOM   1558  CD  LYS A 200       4.741  46.602  45.817  1.00146.27           C  
ATOM   1559  CE  LYS A 200       4.541  45.121  45.535  1.00137.54           C  
ATOM   1560  NZ  LYS A 200       3.424  44.547  46.337  1.00131.25           N1+
ATOM   1561  N   SER A 201       6.161  51.737  44.944  1.00 90.33           N  
ATOM   1562  CA  SER A 201       6.513  53.057  45.448  1.00 92.25           C  
ATOM   1563  C   SER A 201       5.305  53.996  45.395  1.00 98.68           C  
ATOM   1564  O   SER A 201       5.101  54.812  46.297  1.00 98.21           O  
ATOM   1565  CB  SER A 201       7.687  53.634  44.649  1.00 86.67           C  
ATOM   1566  OG  SER A 201       8.113  54.882  45.172  1.00 84.91           O  
ATOM   1567  N   VAL A 202       4.495  53.863  44.349  1.00101.59           N  
ATOM   1568  CA  VAL A 202       3.331  54.727  44.156  1.00 98.79           C  
ATOM   1569  C   VAL A 202       2.168  54.342  45.066  1.00107.48           C  
ATOM   1570  O   VAL A 202       1.334  55.182  45.402  1.00102.85           O  
ATOM   1571  CB  VAL A 202       2.845  54.698  42.692  1.00 91.54           C  
ATOM   1572  CG1 VAL A 202       1.327  54.736  42.625  1.00 90.44           C  
ATOM   1573  CG2 VAL A 202       3.451  55.853  41.905  1.00 73.52           C  
ATOM   1574  N   ARG A 203       2.114  53.071  45.455  1.00124.16           N  
ATOM   1575  CA  ARG A 203       1.047  52.583  46.332  1.00135.19           C  
ATOM   1576  C   ARG A 203       1.238  53.032  47.789  1.00123.89           C  
ATOM   1577  O   ARG A 203       0.286  53.032  48.577  1.00111.45           O  
ATOM   1578  CB  ARG A 203       0.930  51.054  46.239  1.00143.44           C  
ATOM   1579  CG  ARG A 203       0.980  50.324  47.575  1.00151.42           C  
ATOM   1580  CD  ARG A 203       0.761  48.826  47.412  1.00 72.35           C  
ATOM   1581  N   LEU A 204       2.463  53.423  48.142  1.00116.16           N  
ATOM   1582  CA  LEU A 204       2.734  53.975  49.468  1.00111.95           C  
ATOM   1583  C   LEU A 204       2.677  55.501  49.459  1.00107.73           C  
ATOM   1584  O   LEU A 204       2.169  56.115  50.402  1.00109.73           O  
ATOM   1585  CB  LEU A 204       4.103  53.515  49.987  1.00120.22           C  
ATOM   1586  CG  LEU A 204       4.127  52.189  50.758  1.00138.41           C  
ATOM   1587  CD1 LEU A 204       3.965  50.998  49.819  1.00138.74           C  
ATOM   1588  CD2 LEU A 204       5.401  52.062  51.590  1.00144.46           C  
ATOM   1589  N   LEU A 205       3.188  56.111  48.397  1.00105.94           N  
ATOM   1590  CA  LEU A 205       3.337  57.564  48.364  1.00120.29           C  
ATOM   1591  C   LEU A 205       2.183  58.279  47.651  1.00130.08           C  
ATOM   1592  O   LEU A 205       2.217  59.498  47.485  1.00116.70           O  
ATOM   1593  CB  LEU A 205       4.675  57.950  47.722  1.00107.18           C  
ATOM   1594  N   SER A 206       1.160  57.528  47.241  1.00 88.22           N  
ATOM   1595  CA  SER A 206      -0.022  58.129  46.616  1.00147.18           C  
ATOM   1596  C   SER A 206      -0.943  58.801  47.640  1.00154.74           C  
ATOM   1597  O   SER A 206      -1.826  59.572  47.271  1.00147.16           O  
ATOM   1598  CB  SER A 206      -0.824  57.092  45.818  1.00123.00           C  
ATOM   1599  OG  SER A 206      -1.276  56.030  46.641  1.00 87.79           O  
ATOM   1600  N   GLY A 207      -0.740  58.512  48.917  1.00 95.63           N  
ATOM   1601  CA  GLY A 207      -1.542  59.126  49.951  1.00100.12           C  
ATOM   1602  C   GLY A 207      -0.698  59.363  51.181  1.00112.09           C  
ATOM   1603  O   GLY A 207       0.245  58.618  51.450  1.00117.42           O  
ATOM   1604  N   ARG A 208      -8.228  57.408  48.682  1.00128.10           N  
ATOM   1605  CA  ARG A 208      -7.852  57.998  47.407  1.00104.27           C  
ATOM   1606  C   ARG A 208      -8.243  57.082  46.256  1.00151.22           C  
ATOM   1607  O   ARG A 208      -7.504  56.160  45.905  1.00137.60           O  
ATOM   1608  CB  ARG A 208      -6.349  58.260  47.385  1.00224.28           C  
ATOM   1609  CG  ARG A 208      -5.827  58.787  46.068  1.00196.35           C  
ATOM   1610  CD  ARG A 208      -4.388  59.235  46.202  1.00180.39           C  
ATOM   1611  NE  ARG A 208      -3.758  59.456  44.901  1.00187.10           N  
ATOM   1612  CZ  ARG A 208      -3.814  60.593  44.212  1.00202.87           C  
ATOM   1613  NH1 ARG A 208      -4.474  61.644  44.687  1.00211.56           N1+
ATOM   1614  NH2 ARG A 208      -3.202  60.677  43.038  1.00206.38           N  
ATOM   1615  N   GLU A 209      -9.410  57.341  45.676  1.00102.08           N  
ATOM   1616  CA  GLU A 209      -9.937  56.503  44.608  1.00114.03           C  
ATOM   1617  C   GLU A 209      -8.902  56.317  43.512  1.00105.06           C  
ATOM   1618  O   GLU A 209      -8.434  57.289  42.918  1.00101.33           O  
ATOM   1619  CB  GLU A 209     -11.202  57.123  44.019  1.00140.64           C  
ATOM   1620  CG  GLU A 209     -11.863  56.273  42.947  1.00161.94           C  
ATOM   1621  CD  GLU A 209     -13.139  56.898  42.416  1.00183.78           C  
ATOM   1622  OE1 GLU A 209     -13.814  56.254  41.583  1.00186.67           O  
ATOM   1623  OE2 GLU A 209     -13.466  58.032  42.832  1.00193.82           O1-
ATOM   1624  N   LYS A 210      -8.550  55.062  43.250  1.00111.79           N  
ATOM   1625  CA  LYS A 210      -7.562  54.733  42.229  1.00111.63           C  
ATOM   1626  C   LYS A 210      -8.253  54.322  40.932  1.00106.81           C  
ATOM   1627  O   LYS A 210      -9.330  53.731  40.961  1.00111.91           O  
ATOM   1628  CB  LYS A 210      -6.655  53.599  42.717  1.00109.17           C  
ATOM   1629  N   ASP A 211      -7.637  54.642  39.798  1.00100.88           N  
ATOM   1630  CA  ASP A 211      -8.176  54.238  38.503  1.00110.97           C  
ATOM   1631  C   ASP A 211      -7.772  52.799  38.173  1.00115.06           C  
ATOM   1632  O   ASP A 211      -6.589  52.485  38.022  1.00119.87           O  
ATOM   1633  CB  ASP A 211      -7.718  55.200  37.400  1.00119.53           C  
ATOM   1634  CG  ASP A 211      -6.219  55.135  37.138  1.00118.65           C  
ATOM   1635  OD1 ASP A 211      -5.447  55.805  37.862  1.00105.44           O  
ATOM   1636  OD2 ASP A 211      -5.818  54.421  36.193  1.00121.23           O1-
ATOM   1637  N   ARG A 212      -8.764  51.923  38.065  1.00109.80           N  
ATOM   1638  CA  ARG A 212      -8.492  50.516  37.821  1.00111.41           C  
ATOM   1639  C   ARG A 212      -7.975  50.305  36.400  1.00119.55           C  
ATOM   1640  O   ARG A 212      -7.371  49.273  36.101  1.00121.01           O  
ATOM   1641  CB  ARG A 212      -9.748  49.672  38.067  1.00 98.43           C  
ATOM   1642  N   ASN A 213      -8.199  51.289  35.532  1.00113.15           N  
ATOM   1643  CA  ASN A 213      -7.849  51.145  34.123  1.00113.78           C  
ATOM   1644  C   ASN A 213      -6.348  51.056  33.897  1.00115.60           C  
ATOM   1645  O   ASN A 213      -5.892  50.305  33.034  1.00130.35           O  
ATOM   1646  CB  ASN A 213      -8.447  52.280  33.282  1.00125.29           C  
ATOM   1647  CG  ASN A 213      -9.498  51.789  32.295  1.00145.05           C  
ATOM   1648  ND2 ASN A 213     -10.066  52.717  31.529  1.00153.84           N  
ATOM   1649  OD1 ASN A 213      -9.798  50.594  32.226  1.00144.76           O  
ATOM   1650  N   LEU A 214      -5.573  51.808  34.673  1.00 96.44           N  
ATOM   1651  CA  LEU A 214      -4.122  51.786  34.508  1.00 94.21           C  
ATOM   1652  C   LEU A 214      -3.570  50.380  34.748  1.00101.00           C  
ATOM   1653  O   LEU A 214      -2.702  49.914  34.009  1.00109.67           O  
ATOM   1654  CB  LEU A 214      -3.451  52.781  35.453  1.00105.06           C  
ATOM   1655  CG  LEU A 214      -1.960  53.018  35.208  1.00104.60           C  
ATOM   1656  CD1 LEU A 214      -1.757  53.847  33.954  1.00 99.02           C  
ATOM   1657  CD2 LEU A 214      -1.329  53.700  36.398  1.00112.41           C  
ATOM   1658  N   ARG A 215      -4.075  49.707  35.777  1.00 99.86           N  
ATOM   1659  CA  ARG A 215      -3.653  48.344  36.088  1.00 86.18           C  
ATOM   1660  C   ARG A 215      -4.173  47.334  35.056  1.00 80.51           C  
ATOM   1661  O   ARG A 215      -3.502  46.351  34.749  1.00 80.42           O  
ATOM   1662  CB  ARG A 215      -4.131  47.951  37.487  1.00 69.34           C  
ATOM   1663  N   ARG A 216      -5.368  47.578  34.523  1.00 75.93           N  
ATOM   1664  CA  ARG A 216      -5.974  46.666  33.555  1.00 77.15           C  
ATOM   1665  C   ARG A 216      -5.257  46.768  32.214  1.00 71.64           C  
ATOM   1666  O   ARG A 216      -5.024  45.763  31.534  1.00 65.71           O  
ATOM   1667  CB  ARG A 216      -7.467  46.981  33.379  1.00 61.23           C  
ATOM   1668  N   ILE A 217      -4.912  47.991  31.834  1.00 65.03           N  
ATOM   1669  CA  ILE A 217      -4.198  48.215  30.591  1.00 61.91           C  
ATOM   1670  C   ILE A 217      -2.784  47.656  30.702  1.00 62.73           C  
ATOM   1671  O   ILE A 217      -2.297  46.986  29.793  1.00 66.91           O  
ATOM   1672  CB  ILE A 217      -4.130  49.713  30.248  1.00 70.07           C  
ATOM   1673  CG1 ILE A 217      -5.506  50.215  29.786  1.00 75.94           C  
ATOM   1674  CG2 ILE A 217      -3.078  49.960  29.175  1.00 62.87           C  
ATOM   1675  CD1 ILE A 217      -5.545  51.695  29.365  1.00 69.33           C  
ATOM   1676  N   THR A 218      -2.133  47.923  31.831  1.00 60.53           N  
ATOM   1677  CA  THR A 218      -0.762  47.483  32.034  1.00 68.14           C  
ATOM   1678  C   THR A 218      -0.675  45.958  32.005  1.00 70.56           C  
ATOM   1679  O   THR A 218       0.319  45.399  31.540  1.00 86.78           O  
ATOM   1680  CB  THR A 218      -0.177  48.044  33.351  1.00 79.68           C  
ATOM   1681  CG2 THR A 218       1.201  47.471  33.622  1.00 77.80           C  
ATOM   1682  OG1 THR A 218      -0.058  49.469  33.251  1.00 82.57           O  
ATOM   1683  N   ARG A 219      -1.713  45.277  32.471  1.00 59.64           N  
ATOM   1684  CA  ARG A 219      -1.693  43.823  32.449  1.00 68.92           C  
ATOM   1685  C   ARG A 219      -2.055  43.298  31.059  1.00 78.92           C  
ATOM   1686  O   ARG A 219      -1.729  42.161  30.709  1.00 69.60           O  
ATOM   1687  CB  ARG A 219      -2.640  43.249  33.497  1.00 68.68           C  
ATOM   1688  CG  ARG A 219      -4.032  42.987  32.985  1.00 86.23           C  
ATOM   1689  CD  ARG A 219      -4.861  42.319  34.052  1.00 99.10           C  
ATOM   1690  NE  ARG A 219      -6.248  42.135  33.642  1.00101.88           N  
ATOM   1691  CZ  ARG A 219      -7.213  41.721  34.456  1.00105.28           C  
ATOM   1692  NH1 ARG A 219      -6.938  41.452  35.724  1.00106.90           N1+
ATOM   1693  NH2 ARG A 219      -8.451  41.578  34.005  1.00106.74           N  
ATOM   1694  N   LEU A 220      -2.740  44.120  30.272  1.00 81.28           N  
ATOM   1695  CA  LEU A 220      -2.962  43.799  28.871  1.00 70.18           C  
ATOM   1696  C   LEU A 220      -1.616  43.723  28.165  1.00 59.09           C  
ATOM   1697  O   LEU A 220      -1.271  42.707  27.560  1.00 44.31           O  
ATOM   1698  CB  LEU A 220      -3.822  44.868  28.202  1.00 70.21           C  
ATOM   1699  CG  LEU A 220      -3.916  44.766  26.679  1.00 61.21           C  
ATOM   1700  CD1 LEU A 220      -4.861  43.640  26.272  1.00 63.42           C  
ATOM   1701  CD2 LEU A 220      -4.353  46.091  26.090  1.00 52.44           C  
ATOM   1702  N   VAL A 221      -0.859  44.812  28.250  1.00 52.93           N  
ATOM   1703  CA  VAL A 221       0.428  44.901  27.577  1.00 57.71           C  
ATOM   1704  C   VAL A 221       1.338  43.773  28.044  1.00 66.40           C  
ATOM   1705  O   VAL A 221       2.012  43.131  27.240  1.00 66.42           O  
ATOM   1706  CB  VAL A 221       1.111  46.262  27.850  1.00 50.50           C  
ATOM   1707  CG1 VAL A 221       2.530  46.301  27.276  1.00 57.26           C  
ATOM   1708  CG2 VAL A 221       0.278  47.402  27.282  1.00 44.79           C  
ATOM   1709  N   LEU A 222       1.342  43.521  29.349  1.00 61.66           N  
ATOM   1710  CA  LEU A 222       2.239  42.526  29.916  1.00 61.63           C  
ATOM   1711  C   LEU A 222       1.980  41.156  29.319  1.00 57.25           C  
ATOM   1712  O   LEU A 222       2.905  40.470  28.891  1.00 74.27           O  
ATOM   1713  CB  LEU A 222       2.081  42.464  31.430  1.00 73.85           C  
ATOM   1714  CG  LEU A 222       2.896  41.348  32.085  1.00 86.65           C  
ATOM   1715  CD1 LEU A 222       4.352  41.400  31.640  1.00 76.79           C  
ATOM   1716  CD2 LEU A 222       2.798  41.459  33.593  1.00103.42           C  
ATOM   1717  N   VAL A 223       0.717  40.760  29.286  1.00 54.94           N  
ATOM   1718  CA  VAL A 223       0.364  39.449  28.779  1.00 53.60           C  
ATOM   1719  C   VAL A 223       0.722  39.311  27.301  1.00 62.98           C  
ATOM   1720  O   VAL A 223       1.318  38.315  26.896  1.00 73.53           O  
ATOM   1721  CB  VAL A 223      -1.120  39.174  28.990  1.00 57.14           C  
ATOM   1722  CG1 VAL A 223      -1.511  37.832  28.373  1.00 59.31           C  
ATOM   1723  CG2 VAL A 223      -1.437  39.193  30.480  1.00 59.86           C  
ATOM   1724  N   VAL A 224       0.370  40.311  26.500  1.00 58.85           N  
ATOM   1725  CA  VAL A 224       0.661  40.276  25.071  1.00 61.58           C  
ATOM   1726  C   VAL A 224       2.146  40.030  24.845  1.00 63.45           C  
ATOM   1727  O   VAL A 224       2.531  39.179  24.043  1.00 80.36           O  
ATOM   1728  CB  VAL A 224       0.240  41.590  24.383  1.00 56.81           C  
ATOM   1729  CG1 VAL A 224       0.778  41.657  22.964  1.00 56.10           C  
ATOM   1730  CG2 VAL A 224      -1.268  41.709  24.374  1.00 61.06           C  
ATOM   1731  N   VAL A 225       2.974  40.785  25.557  1.00 50.36           N  
ATOM   1732  CA  VAL A 225       4.416  40.617  25.508  1.00 50.12           C  
ATOM   1733  C   VAL A 225       4.787  39.204  25.935  1.00 51.35           C  
ATOM   1734  O   VAL A 225       5.498  38.498  25.225  1.00 51.40           O  
ATOM   1735  CB  VAL A 225       5.115  41.617  26.449  1.00 51.32           C  
ATOM   1736  CG1 VAL A 225       6.563  41.221  26.681  1.00 47.45           C  
ATOM   1737  CG2 VAL A 225       5.029  43.024  25.887  1.00 41.70           C  
ATOM   1738  N   ALA A 226       4.303  38.803  27.106  1.00 52.67           N  
ATOM   1739  CA  ALA A 226       4.562  37.464  27.633  1.00 63.37           C  
ATOM   1740  C   ALA A 226       4.313  36.381  26.576  1.00 65.09           C  
ATOM   1741  O   ALA A 226       5.172  35.528  26.334  1.00 59.96           O  
ATOM   1742  CB  ALA A 226       3.700  37.206  28.868  1.00 47.09           C  
ATOM   1743  N   VAL A 227       3.137  36.427  25.952  1.00 57.97           N  
ATOM   1744  CA  VAL A 227       2.765  35.462  24.925  1.00 59.06           C  
ATOM   1745  C   VAL A 227       3.717  35.523  23.741  1.00 61.82           C  
ATOM   1746  O   VAL A 227       4.220  34.499  23.276  1.00 59.57           O  
ATOM   1747  CB  VAL A 227       1.331  35.700  24.432  1.00 56.98           C  
ATOM   1748  CG1 VAL A 227       1.023  34.800  23.251  1.00 41.84           C  
ATOM   1749  CG2 VAL A 227       0.342  35.446  25.553  1.00 55.96           C  
ATOM   1750  N   PHE A 228       3.974  36.727  23.253  1.00 63.37           N  
ATOM   1751  CA  PHE A 228       4.901  36.889  22.149  1.00 75.98           C  
ATOM   1752  C   PHE A 228       6.205  36.134  22.425  1.00 73.59           C  
ATOM   1753  O   PHE A 228       6.557  35.204  21.700  1.00 78.30           O  
ATOM   1754  CB  PHE A 228       5.185  38.371  21.912  1.00 74.04           C  
ATOM   1755  CG  PHE A 228       6.166  38.627  20.806  1.00 76.19           C  
ATOM   1756  CD1 PHE A 228       5.726  38.835  19.506  1.00 84.10           C  
ATOM   1757  CD2 PHE A 228       7.525  38.665  21.065  1.00 67.49           C  
ATOM   1758  CE1 PHE A 228       6.624  39.076  18.485  1.00 82.52           C  
ATOM   1759  CE2 PHE A 228       8.428  38.905  20.053  1.00 75.26           C  
ATOM   1760  CZ  PHE A 228       7.978  39.110  18.758  1.00 85.88           C  
ATOM   1761  N   VAL A 229       6.910  36.532  23.480  1.00 56.01           N  
ATOM   1762  CA  VAL A 229       8.197  35.935  23.815  1.00 65.69           C  
ATOM   1763  C   VAL A 229       8.115  34.413  23.808  1.00 72.72           C  
ATOM   1764  O   VAL A 229       8.961  33.735  23.213  1.00 66.64           O  
ATOM   1765  CB  VAL A 229       8.690  36.411  25.200  1.00 69.82           C  
ATOM   1766  CG1 VAL A 229       9.805  35.509  25.719  1.00 81.10           C  
ATOM   1767  CG2 VAL A 229       9.161  37.861  25.130  1.00 49.20           C  
ATOM   1768  N   VAL A 230       7.102  33.875  24.477  1.00 62.94           N  
ATOM   1769  CA  VAL A 230       6.900  32.436  24.487  1.00 74.11           C  
ATOM   1770  C   VAL A 230       6.852  31.886  23.064  1.00 78.03           C  
ATOM   1771  O   VAL A 230       7.477  30.871  22.760  1.00 74.67           O  
ATOM   1772  CB  VAL A 230       5.605  32.056  25.228  1.00 70.03           C  
ATOM   1773  CG1 VAL A 230       5.192  30.610  24.909  1.00 43.60           C  
ATOM   1774  CG2 VAL A 230       5.790  32.257  26.722  1.00 69.68           C  
ATOM   1775  N   CYS A 231       6.116  32.566  22.191  1.00 74.40           N  
ATOM   1776  CA  CYS A 231       5.897  32.070  20.837  1.00 72.76           C  
ATOM   1777  C   CYS A 231       7.086  32.291  19.907  1.00 69.27           C  
ATOM   1778  O   CYS A 231       7.348  31.474  19.025  1.00 83.24           O  
ATOM   1779  CB  CYS A 231       4.662  32.735  20.240  1.00 80.81           C  
ATOM   1780  SG  CYS A 231       3.129  32.403  21.143  1.00 82.77           S  
ATOM   1781  N   TRP A 232       7.803  33.393  20.095  1.00 62.63           N  
ATOM   1782  CA  TRP A 232       8.882  33.760  19.183  1.00 56.73           C  
ATOM   1783  C   TRP A 232      10.265  33.302  19.640  1.00 62.94           C  
ATOM   1784  O   TRP A 232      11.237  33.427  18.901  1.00 56.51           O  
ATOM   1785  CB  TRP A 232       8.879  35.272  18.956  1.00 59.53           C  
ATOM   1786  CG  TRP A 232       8.007  35.672  17.809  1.00 61.87           C  
ATOM   1787  CD1 TRP A 232       6.654  35.852  17.830  1.00 61.19           C  
ATOM   1788  CD2 TRP A 232       8.427  35.923  16.466  1.00 64.51           C  
ATOM   1789  CE2 TRP A 232       7.275  36.252  15.723  1.00 77.14           C  
ATOM   1790  CE3 TRP A 232       9.663  35.900  15.818  1.00 68.91           C  
ATOM   1791  NE1 TRP A 232       6.206  36.203  16.579  1.00 68.11           N  
ATOM   1792  CZ2 TRP A 232       7.327  36.561  14.364  1.00 80.31           C  
ATOM   1793  CZ3 TRP A 232       9.713  36.206  14.470  1.00 75.52           C  
ATOM   1794  CH2 TRP A 232       8.554  36.533  13.758  1.00 78.95           C  
ATOM   1795  N   THR A 233      10.357  32.767  20.851  1.00 71.24           N  
ATOM   1796  CA  THR A 233      11.643  32.321  21.375  1.00 60.13           C  
ATOM   1797  C   THR A 233      12.122  31.043  20.697  1.00 61.87           C  
ATOM   1798  O   THR A 233      13.296  30.929  20.336  1.00 64.06           O  
ATOM   1799  CB  THR A 233      11.576  32.122  22.896  1.00 49.10           C  
ATOM   1800  CG2 THR A 233      12.750  31.306  23.397  1.00 49.50           C  
ATOM   1801  OG1 THR A 233      11.613  33.406  23.530  1.00 61.04           O  
ATOM   1802  N   PRO A 234      11.217  30.069  20.521  1.00 51.73           N  
ATOM   1803  CA  PRO A 234      11.587  28.828  19.835  1.00 54.92           C  
ATOM   1804  C   PRO A 234      12.189  29.070  18.456  1.00 60.21           C  
ATOM   1805  O   PRO A 234      13.150  28.399  18.081  1.00 71.24           O  
ATOM   1806  CB  PRO A 234      10.254  28.085  19.721  1.00 45.80           C  
ATOM   1807  CG  PRO A 234       9.456  28.588  20.866  1.00 61.88           C  
ATOM   1808  CD  PRO A 234       9.843  30.019  21.047  1.00 55.84           C  
ATOM   1809  N   ILE A 235      11.639  30.017  17.707  1.00 67.46           N  
ATOM   1810  CA  ILE A 235      12.122  30.264  16.359  1.00 61.53           C  
ATOM   1811  C   ILE A 235      13.466  30.983  16.362  1.00 68.18           C  
ATOM   1812  O   ILE A 235      14.322  30.702  15.525  1.00 86.19           O  
ATOM   1813  CB  ILE A 235      11.118  31.077  15.527  1.00 70.07           C  
ATOM   1814  CG1 ILE A 235      11.610  31.194  14.082  1.00 80.00           C  
ATOM   1815  CG2 ILE A 235      10.919  32.461  16.120  1.00 65.85           C  
ATOM   1816  CD1 ILE A 235      11.788  29.859  13.380  1.00 84.66           C  
ATOM   1817  N   HIS A 236      13.654  31.908  17.297  1.00 59.17           N  
ATOM   1818  CA  HIS A 236      14.895  32.677  17.349  1.00 56.74           C  
ATOM   1819  C   HIS A 236      16.082  31.836  17.792  1.00 58.45           C  
ATOM   1820  O   HIS A 236      17.191  32.033  17.306  1.00 60.27           O  
ATOM   1821  CB  HIS A 236      14.753  33.906  18.245  1.00 50.91           C  
ATOM   1822  CG  HIS A 236      14.177  35.096  17.539  1.00 58.23           C  
ATOM   1823  CD2 HIS A 236      12.985  35.724  17.680  1.00 61.19           C  
ATOM   1824  ND1 HIS A 236      14.852  35.768  16.548  1.00 53.33           N  
ATOM   1825  CE1 HIS A 236      14.104  36.766  16.104  1.00 53.88           C  
ATOM   1826  NE2 HIS A 236      12.965  36.761  16.778  1.00 55.36           N  
ATOM   1827  N   ILE A 237      15.859  30.896  18.705  1.00 62.20           N  
ATOM   1828  CA  ILE A 237      16.943  30.014  19.124  1.00 74.43           C  
ATOM   1829  C   ILE A 237      17.204  28.958  18.050  1.00 72.65           C  
ATOM   1830  O   ILE A 237      18.350  28.573  17.825  1.00 71.37           O  
ATOM   1831  CB  ILE A 237      16.677  29.348  20.506  1.00 66.53           C  
ATOM   1832  CG1 ILE A 237      15.415  28.486  20.469  1.00 93.29           C  
ATOM   1833  CG2 ILE A 237      16.548  30.414  21.589  1.00 57.29           C  
ATOM   1834  CD1 ILE A 237      15.657  27.027  20.118  1.00109.84           C  
ATOM   1835  N   PHE A 238      16.146  28.517  17.371  1.00 68.30           N  
ATOM   1836  CA  PHE A 238      16.272  27.463  16.364  1.00 67.11           C  
ATOM   1837  C   PHE A 238      17.070  27.916  15.146  1.00 64.91           C  
ATOM   1838  O   PHE A 238      17.797  27.131  14.543  1.00 68.37           O  
ATOM   1839  CB  PHE A 238      14.901  26.986  15.894  1.00 65.39           C  
ATOM   1840  CG  PHE A 238      14.975  25.945  14.810  1.00 78.40           C  
ATOM   1841  CD1 PHE A 238      15.224  26.309  13.495  1.00 75.26           C  
ATOM   1842  CD2 PHE A 238      14.825  24.602  15.108  1.00 94.00           C  
ATOM   1843  CE1 PHE A 238      15.308  25.350  12.497  1.00 76.75           C  
ATOM   1844  CE2 PHE A 238      14.906  23.638  14.112  1.00 90.26           C  
ATOM   1845  CZ  PHE A 238      15.148  24.015  12.806  1.00 75.34           C  
ATOM   1846  N   ILE A 239      16.894  29.177  14.770  1.00 53.48           N  
ATOM   1847  CA  ILE A 239      17.643  29.769  13.674  1.00 48.81           C  
ATOM   1848  C   ILE A 239      19.081  30.033  14.106  1.00 67.08           C  
ATOM   1849  O   ILE A 239      20.015  29.916  13.306  1.00 68.91           O  
ATOM   1850  CB  ILE A 239      16.985  31.087  13.214  1.00 55.77           C  
ATOM   1851  CG1 ILE A 239      15.624  30.806  12.562  1.00 55.76           C  
ATOM   1852  CG2 ILE A 239      17.870  31.842  12.236  1.00 48.75           C  
ATOM   1853  CD1 ILE A 239      15.695  29.949  11.317  1.00 52.45           C  
ATOM   1854  N   LEU A 240      19.262  30.381  15.372  1.00 57.76           N  
ATOM   1855  CA  LEU A 240      20.589  30.673  15.884  1.00 61.03           C  
ATOM   1856  C   LEU A 240      21.388  29.382  16.022  1.00 67.65           C  
ATOM   1857  O   LEU A 240      22.567  29.328  15.660  1.00 57.96           O  
ATOM   1858  CB  LEU A 240      20.495  31.381  17.236  1.00 62.49           C  
ATOM   1859  CG  LEU A 240      21.810  31.925  17.794  1.00 62.82           C  
ATOM   1860  CD1 LEU A 240      22.294  33.098  16.973  1.00 60.21           C  
ATOM   1861  CD2 LEU A 240      21.641  32.334  19.244  1.00 62.35           C  
ATOM   1862  N   VAL A 241      20.738  28.343  16.543  1.00 71.00           N  
ATOM   1863  CA  VAL A 241      21.410  27.077  16.810  1.00 75.24           C  
ATOM   1864  C   VAL A 241      21.828  26.381  15.513  1.00 87.03           C  
ATOM   1865  O   VAL A 241      22.934  25.844  15.425  1.00 98.83           O  
ATOM   1866  CB  VAL A 241      20.529  26.130  17.645  1.00 55.55           C  
ATOM   1867  N   GLU A 242      20.959  26.394  14.505  1.00 82.32           N  
ATOM   1868  CA  GLU A 242      21.289  25.746  13.240  1.00 87.59           C  
ATOM   1869  C   GLU A 242      22.473  26.446  12.585  1.00 82.71           C  
ATOM   1870  O   GLU A 242      23.325  25.801  11.975  1.00101.05           O  
ATOM   1871  CB  GLU A 242      20.095  25.737  12.281  1.00 77.06           C  
ATOM   1872  CG  GLU A 242      19.955  27.003  11.440  1.00104.97           C  
ATOM   1873  CD  GLU A 242      18.999  26.834  10.269  1.00127.71           C  
ATOM   1874  OE1 GLU A 242      18.600  27.859   9.667  1.00123.75           O  
ATOM   1875  OE2 GLU A 242      18.653  25.674   9.946  1.00134.13           O1-
ATOM   1876  N   ALA A 243      22.518  27.767  12.706  1.00 67.20           N  
ATOM   1877  CA  ALA A 243      23.563  28.544  12.059  1.00 70.63           C  
ATOM   1878  C   ALA A 243      24.897  28.334  12.751  1.00 69.63           C  
ATOM   1879  O   ALA A 243      25.930  28.240  12.091  1.00 74.63           O  
ATOM   1880  CB  ALA A 243      23.203  30.011  12.044  1.00 63.41           C  
ATOM   1881  N   LEU A 244      24.869  28.251  14.078  1.00 59.09           N  
ATOM   1882  CA  LEU A 244      26.093  28.074  14.865  1.00 84.62           C  
ATOM   1883  C   LEU A 244      26.586  26.622  14.896  1.00 92.43           C  
ATOM   1884  O   LEU A 244      27.739  26.358  15.259  1.00 94.69           O  
ATOM   1885  CB  LEU A 244      25.891  28.576  16.298  1.00 72.03           C  
ATOM   1886  CG  LEU A 244      25.660  30.083  16.458  1.00 81.15           C  
ATOM   1887  CD1 LEU A 244      25.559  30.466  17.935  1.00 71.13           C  
ATOM   1888  CD2 LEU A 244      26.751  30.904  15.753  1.00 89.43           C  
ATOM   1889  N   GLY A 245      25.714  25.693  14.516  1.00 90.51           N  
ATOM   1890  CA  GLY A 245      26.050  24.276  14.500  1.00 88.45           C  
ATOM   1891  C   GLY A 245      26.265  23.732  13.100  1.00 91.69           C  
ATOM   1892  O   GLY A 245      26.018  24.420  12.109  1.00 85.00           O  
ATOM   1893  N   SER A 246      26.730  22.487  13.021  1.00107.13           N  
ATOM   1894  CA  SER A 246      27.012  21.831  11.744  1.00114.97           C  
ATOM   1895  C   SER A 246      26.267  20.501  11.637  1.00128.17           C  
ATOM   1896  O   SER A 246      25.258  20.285  12.312  1.00129.03           O  
ATOM   1897  CB  SER A 246      28.517  21.593  11.583  1.00 97.77           C  
ATOM   1898  N   ALA A 247      15.772  15.544   8.292  1.00115.98           N  
ATOM   1899  CA  ALA A 247      15.540  15.314   9.712  1.00123.70           C  
ATOM   1900  C   ALA A 247      15.639  16.623  10.487  1.00138.38           C  
ATOM   1901  O   ALA A 247      16.467  17.471  10.165  1.00144.62           O  
ATOM   1902  CB  ALA A 247      16.540  14.314  10.248  1.00122.89           C  
ATOM   1903  N   ALA A 248      14.789  16.773  11.505  1.00145.77           N  
ATOM   1904  CA  ALA A 248      14.748  17.969  12.357  1.00140.81           C  
ATOM   1905  C   ALA A 248      14.042  19.145  11.684  1.00127.24           C  
ATOM   1906  O   ALA A 248      13.948  20.228  12.260  1.00123.94           O  
ATOM   1907  CB  ALA A 248      16.150  18.381  12.800  1.00151.86           C  
ATOM   1908  N   LEU A 249      13.550  18.934  10.471  1.00126.39           N  
ATOM   1909  CA  LEU A 249      12.796  19.964   9.769  1.00113.78           C  
ATOM   1910  C   LEU A 249      11.413  20.116  10.398  1.00119.17           C  
ATOM   1911  O   LEU A 249      10.731  21.121  10.192  1.00125.93           O  
ATOM   1912  CB  LEU A 249      12.673  19.609   8.288  1.00111.38           C  
ATOM   1913  CG  LEU A 249      12.119  20.700   7.370  1.00100.79           C  
ATOM   1914  CD1 LEU A 249      13.018  21.944   7.381  1.00 96.89           C  
ATOM   1915  CD2 LEU A 249      11.951  20.157   5.958  1.00 85.80           C  
ATOM   1916  N   SER A 250      11.008  19.115  11.173  1.00114.53           N  
ATOM   1917  CA  SER A 250       9.741  19.167  11.890  1.00112.59           C  
ATOM   1918  C   SER A 250       9.798  20.260  12.946  1.00108.48           C  
ATOM   1919  O   SER A 250       8.872  21.062  13.083  1.00107.49           O  
ATOM   1920  CB  SER A 250       9.457  17.830  12.567  1.00118.61           C  
ATOM   1921  OG  SER A 250      10.345  17.626  13.652  1.00123.45           O  
ATOM   1922  N   SER A 251      10.891  20.284  13.698  1.00 97.64           N  
ATOM   1923  CA  SER A 251      11.077  21.297  14.722  1.00 94.20           C  
ATOM   1924  C   SER A 251      10.905  22.689  14.130  1.00 95.75           C  
ATOM   1925  O   SER A 251      10.210  23.529  14.704  1.00103.10           O  
ATOM   1926  CB  SER A 251      12.458  21.165  15.364  1.00 97.09           C  
ATOM   1927  OG  SER A 251      12.593  19.918  16.022  1.00103.07           O  
ATOM   1928  N   TYR A 252      11.532  22.931  12.982  1.00 80.01           N  
ATOM   1929  CA  TYR A 252      11.424  24.232  12.327  1.00 73.88           C  
ATOM   1930  C   TYR A 252       9.956  24.628  12.188  1.00 76.59           C  
ATOM   1931  O   TYR A 252       9.534  25.676  12.686  1.00 57.00           O  
ATOM   1932  CB  TYR A 252      12.100  24.200  10.957  1.00 65.14           C  
ATOM   1933  CG  TYR A 252      11.814  25.401  10.084  1.00 59.30           C  
ATOM   1934  CD1 TYR A 252      12.598  26.553  10.150  1.00 60.97           C  
ATOM   1935  CD2 TYR A 252      10.771  25.373   9.174  1.00 63.55           C  
ATOM   1936  CE1 TYR A 252      12.333  27.648   9.332  1.00 56.57           C  
ATOM   1937  CE2 TYR A 252      10.499  26.452   8.360  1.00 65.53           C  
ATOM   1938  CZ  TYR A 252      11.278  27.585   8.436  1.00 66.06           C  
ATOM   1939  OH  TYR A 252      10.965  28.641   7.609  1.00 70.25           O  
ATOM   1940  N   TYR A 253       9.170  23.767  11.547  1.00 88.32           N  
ATOM   1941  CA  TYR A 253       7.768  24.064  11.272  1.00 77.81           C  
ATOM   1942  C   TYR A 253       6.937  24.288  12.537  1.00 69.53           C  
ATOM   1943  O   TYR A 253       6.038  25.130  12.550  1.00 63.22           O  
ATOM   1944  CB  TYR A 253       7.156  22.958  10.417  1.00 72.66           C  
ATOM   1945  CG  TYR A 253       7.682  22.948   8.998  1.00 83.18           C  
ATOM   1946  CD1 TYR A 253       8.002  21.757   8.363  1.00 88.51           C  
ATOM   1947  CD2 TYR A 253       7.853  24.134   8.291  1.00 76.05           C  
ATOM   1948  CE1 TYR A 253       8.481  21.748   7.062  1.00 87.74           C  
ATOM   1949  CE2 TYR A 253       8.332  24.134   6.989  1.00 66.51           C  
ATOM   1950  CZ  TYR A 253       8.643  22.940   6.381  1.00 80.21           C  
ATOM   1951  OH  TYR A 253       9.117  22.939   5.089  1.00 91.36           O  
ATOM   1952  N   PHE A 254       7.236  23.548  13.598  1.00 67.41           N  
ATOM   1953  CA  PHE A 254       6.602  23.812  14.882  1.00 68.98           C  
ATOM   1954  C   PHE A 254       6.928  25.240  15.330  1.00 69.97           C  
ATOM   1955  O   PHE A 254       6.031  26.019  15.644  1.00 78.70           O  
ATOM   1956  CB  PHE A 254       7.054  22.795  15.932  1.00 71.42           C  
ATOM   1957  CG  PHE A 254       6.562  23.099  17.320  1.00 98.15           C  
ATOM   1958  CD1 PHE A 254       5.249  22.836  17.682  1.00102.44           C  
ATOM   1959  CD2 PHE A 254       7.416  23.645  18.266  1.00112.09           C  
ATOM   1960  CE1 PHE A 254       4.796  23.117  18.962  1.00 95.01           C  
ATOM   1961  CE2 PHE A 254       6.970  23.926  19.546  1.00111.08           C  
ATOM   1962  CZ  PHE A 254       5.656  23.659  19.893  1.00 98.33           C  
ATOM   1963  N   CYS A 255       8.208  25.590  15.337  1.00 60.69           N  
ATOM   1964  CA  CYS A 255       8.604  26.922  15.758  1.00 69.35           C  
ATOM   1965  C   CYS A 255       7.913  27.963  14.898  1.00 70.70           C  
ATOM   1966  O   CYS A 255       7.479  29.002  15.393  1.00 86.68           O  
ATOM   1967  CB  CYS A 255      10.116  27.088  15.667  1.00 76.48           C  
ATOM   1968  SG  CYS A 255      11.013  26.089  16.859  1.00 73.21           S  
ATOM   1969  N   ILE A 256       7.820  27.675  13.605  1.00 57.82           N  
ATOM   1970  CA  ILE A 256       7.140  28.563  12.672  1.00 74.72           C  
ATOM   1971  C   ILE A 256       5.661  28.672  13.058  1.00 78.58           C  
ATOM   1972  O   ILE A 256       5.079  29.762  13.060  1.00 82.11           O  
ATOM   1973  CB  ILE A 256       7.304  28.061  11.212  1.00 71.70           C  
ATOM   1974  CG1 ILE A 256       8.750  28.241  10.753  1.00 72.76           C  
ATOM   1975  CG2 ILE A 256       6.386  28.804  10.260  1.00 74.81           C  
ATOM   1976  CD1 ILE A 256       9.210  29.682  10.719  1.00 79.70           C  
ATOM   1977  N   ALA A 257       5.063  27.541  13.413  1.00 70.04           N  
ATOM   1978  CA  ALA A 257       3.647  27.506  13.759  1.00 64.14           C  
ATOM   1979  C   ALA A 257       3.325  28.434  14.924  1.00 65.52           C  
ATOM   1980  O   ALA A 257       2.267  29.061  14.944  1.00 61.66           O  
ATOM   1981  CB  ALA A 257       3.227  26.098  14.094  1.00 52.78           C  
ATOM   1982  N   LEU A 258       4.221  28.507  15.903  1.00 54.78           N  
ATOM   1983  CA  LEU A 258       3.997  29.384  17.044  1.00 59.49           C  
ATOM   1984  C   LEU A 258       3.920  30.825  16.595  1.00 67.90           C  
ATOM   1985  O   LEU A 258       2.937  31.518  16.862  1.00 84.02           O  
ATOM   1986  CB  LEU A 258       5.102  29.246  18.079  1.00 53.86           C  
ATOM   1987  CG  LEU A 258       5.108  27.939  18.865  1.00 71.51           C  
ATOM   1988  CD1 LEU A 258       5.192  28.246  20.358  1.00 65.48           C  
ATOM   1989  CD2 LEU A 258       3.893  27.053  18.531  1.00 60.13           C  
ATOM   1990  N   GLY A 259       4.958  31.280  15.909  1.00 54.43           N  
ATOM   1991  CA  GLY A 259       5.004  32.668  15.496  1.00 75.85           C  
ATOM   1992  C   GLY A 259       3.727  33.056  14.784  1.00 74.53           C  
ATOM   1993  O   GLY A 259       3.221  34.170  14.947  1.00 75.06           O  
ATOM   1994  N   TYR A 260       3.198  32.127  14.000  1.00 62.25           N  
ATOM   1995  CA  TYR A 260       1.944  32.358  13.309  1.00 65.72           C  
ATOM   1996  C   TYR A 260       0.775  32.380  14.285  1.00 76.95           C  
ATOM   1997  O   TYR A 260      -0.148  33.188  14.151  1.00 69.23           O  
ATOM   1998  CB  TYR A 260       1.739  31.276  12.267  1.00 54.96           C  
ATOM   1999  CG  TYR A 260       2.342  31.605  10.923  1.00 70.59           C  
ATOM   2000  CD1 TYR A 260       2.205  32.874  10.367  1.00 71.20           C  
ATOM   2001  CD2 TYR A 260       3.047  30.647  10.203  1.00 64.86           C  
ATOM   2002  CE1 TYR A 260       2.746  33.175   9.132  1.00 67.38           C  
ATOM   2003  CE2 TYR A 260       3.591  30.940   8.969  1.00 60.17           C  
ATOM   2004  CZ  TYR A 260       3.437  32.203   8.438  1.00 68.94           C  
ATOM   2005  OH  TYR A 260       3.972  32.504   7.210  1.00 79.74           O  
ATOM   2006  N   THR A 261       0.824  31.490  15.268  1.00 45.66           N  
ATOM   2007  CA  THR A 261      -0.216  31.408  16.279  1.00 63.88           C  
ATOM   2008  C   THR A 261      -0.260  32.695  17.094  1.00 52.55           C  
ATOM   2009  O   THR A 261      -1.337  33.168  17.463  1.00 45.16           O  
ATOM   2010  CB  THR A 261       0.022  30.199  17.216  1.00 62.57           C  
ATOM   2011  CG2 THR A 261      -1.048  30.095  18.295  1.00 53.92           C  
ATOM   2012  OG1 THR A 261       0.016  28.995  16.449  1.00 64.19           O  
ATOM   2013  N   ASN A 262       0.909  33.260  17.380  1.00 48.01           N  
ATOM   2014  CA  ASN A 262       0.960  34.489  18.156  1.00 62.09           C  
ATOM   2015  C   ASN A 262       0.094  35.554  17.497  1.00 59.59           C  
ATOM   2016  O   ASN A 262      -0.632  36.281  18.172  1.00 67.75           O  
ATOM   2017  CB  ASN A 262       2.401  34.984  18.314  1.00 63.27           C  
ATOM   2018  CG  ASN A 262       2.475  36.400  18.872  1.00 63.91           C  
ATOM   2019  ND2 ASN A 262       2.640  37.380  17.986  1.00 64.06           N  
ATOM   2020  OD1 ASN A 262       2.389  36.607  20.084  1.00 59.28           O  
ATOM   2021  N   SER A 263       0.152  35.617  16.171  1.00 62.89           N  
ATOM   2022  CA  SER A 263      -0.547  36.653  15.414  1.00 72.34           C  
ATOM   2023  C   SER A 263      -2.056  36.503  15.485  1.00 66.84           C  
ATOM   2024  O   SER A 263      -2.792  37.484  15.376  1.00 75.72           O  
ATOM   2025  CB  SER A 263      -0.118  36.613  13.952  1.00 88.59           C  
ATOM   2026  OG  SER A 263       1.267  36.875  13.832  1.00105.26           O  
ATOM   2027  N   SER A 264      -2.515  35.269  15.650  1.00 66.00           N  
ATOM   2028  CA  SER A 264      -3.934  34.998  15.789  1.00 75.72           C  
ATOM   2029  C   SER A 264      -4.397  35.092  17.250  1.00 87.17           C  
ATOM   2030  O   SER A 264      -5.598  35.170  17.529  1.00 80.69           O  
ATOM   2031  CB  SER A 264      -4.239  33.617  15.210  1.00 79.30           C  
ATOM   2032  OG  SER A 264      -3.547  32.601  15.915  1.00 79.05           O  
ATOM   2033  N   LEU A 265      -3.446  35.088  18.178  1.00 45.77           N  
ATOM   2034  CA  LEU A 265      -3.768  35.155  19.598  1.00 66.77           C  
ATOM   2035  C   LEU A 265      -4.033  36.580  20.055  1.00 71.42           C  
ATOM   2036  O   LEU A 265      -4.993  36.842  20.787  1.00 69.83           O  
ATOM   2037  CB  LEU A 265      -2.623  34.581  20.427  1.00 68.97           C  
ATOM   2038  CG  LEU A 265      -2.773  33.121  20.838  1.00 78.38           C  
ATOM   2039  CD1 LEU A 265      -1.517  32.661  21.571  1.00 82.75           C  
ATOM   2040  CD2 LEU A 265      -4.008  32.955  21.713  1.00 82.15           C  
ATOM   2041  N   ASN A 266      -3.163  37.493  19.630  1.00 57.16           N  
ATOM   2042  CA  ASN A 266      -3.261  38.890  20.033  1.00 46.25           C  
ATOM   2043  C   ASN A 266      -4.672  39.465  19.921  1.00 55.92           C  
ATOM   2044  O   ASN A 266      -5.229  39.924  20.920  1.00 48.49           O  
ATOM   2045  CB  ASN A 266      -2.262  39.727  19.250  1.00 47.34           C  
ATOM   2046  CG  ASN A 266      -0.845  39.449  19.664  1.00 61.62           C  
ATOM   2047  ND2 ASN A 266       0.102  39.756  18.786  1.00 86.74           N  
ATOM   2048  OD1 ASN A 266      -0.596  38.958  20.765  1.00 59.71           O  
ATOM   2049  N   PRO A 267      -5.260  39.433  18.713  1.00 62.67           N  
ATOM   2050  CA  PRO A 267      -6.657  39.862  18.551  1.00 58.47           C  
ATOM   2051  C   PRO A 267      -7.570  39.351  19.665  1.00 63.76           C  
ATOM   2052  O   PRO A 267      -8.399  40.106  20.164  1.00 76.41           O  
ATOM   2053  CB  PRO A 267      -7.057  39.241  17.217  1.00 57.97           C  
ATOM   2054  CG  PRO A 267      -5.781  39.138  16.459  1.00 71.50           C  
ATOM   2055  CD  PRO A 267      -4.699  38.889  17.462  1.00 51.96           C  
ATOM   2056  N   ILE A 268      -7.420  38.091  20.057  1.00 58.79           N  
ATOM   2057  CA  ILE A 268      -8.237  37.549  21.136  1.00 69.21           C  
ATOM   2058  C   ILE A 268      -7.888  38.231  22.447  1.00 65.96           C  
ATOM   2059  O   ILE A 268      -8.768  38.662  23.188  1.00 70.59           O  
ATOM   2060  CB  ILE A 268      -8.036  36.036  21.302  1.00 68.00           C  
ATOM   2061  CG1 ILE A 268      -8.489  35.311  20.034  1.00 68.29           C  
ATOM   2062  CG2 ILE A 268      -8.812  35.521  22.513  1.00 56.74           C  
ATOM   2063  CD1 ILE A 268      -8.226  33.826  20.058  1.00 76.49           C  
ATOM   2064  N   LEU A 269      -6.594  38.329  22.721  1.00 59.17           N  
ATOM   2065  CA  LEU A 269      -6.120  38.917  23.961  1.00 55.24           C  
ATOM   2066  C   LEU A 269      -6.651  40.336  24.115  1.00 72.16           C  
ATOM   2067  O   LEU A 269      -7.063  40.732  25.205  1.00 67.93           O  
ATOM   2068  CB  LEU A 269      -4.593  38.919  23.998  1.00 63.92           C  
ATOM   2069  CG  LEU A 269      -3.896  37.552  23.989  1.00 66.25           C  
ATOM   2070  CD1 LEU A 269      -2.382  37.737  23.907  1.00 71.35           C  
ATOM   2071  CD2 LEU A 269      -4.271  36.746  25.217  1.00 47.41           C  
ATOM   2072  N   TYR A 270      -6.643  41.104  23.032  1.00 48.80           N  
ATOM   2073  CA  TYR A 270      -7.170  42.460  23.089  1.00 66.44           C  
ATOM   2074  C   TYR A 270      -8.605  42.425  23.600  1.00 70.57           C  
ATOM   2075  O   TYR A 270      -9.005  43.253  24.418  1.00 86.00           O  
ATOM   2076  CB  TYR A 270      -7.145  43.127  21.717  1.00 63.11           C  
ATOM   2077  CG  TYR A 270      -5.797  43.132  21.050  1.00 78.55           C  
ATOM   2078  CD1 TYR A 270      -4.628  43.298  21.783  1.00 89.85           C  
ATOM   2079  CD2 TYR A 270      -5.692  42.960  19.681  1.00 92.21           C  
ATOM   2080  CE1 TYR A 270      -3.385  43.297  21.156  1.00 86.90           C  
ATOM   2081  CE2 TYR A 270      -4.464  42.954  19.050  1.00 99.73           C  
ATOM   2082  CZ  TYR A 270      -3.314  43.121  19.790  1.00 85.26           C  
ATOM   2083  OH  TYR A 270      -2.096  43.115  19.146  1.00 74.37           O  
ATOM   2084  N   ALA A 271      -9.373  41.457  23.114  1.00 65.90           N  
ATOM   2085  CA  ALA A 271     -10.799  41.385  23.410  1.00 68.71           C  
ATOM   2086  C   ALA A 271     -11.109  41.040  24.866  1.00 74.48           C  
ATOM   2087  O   ALA A 271     -12.062  41.565  25.438  1.00 93.01           O  
ATOM   2088  CB  ALA A 271     -11.450  40.378  22.503  1.00 78.78           C  
ATOM   2089  N   PHE A 272     -10.322  40.144  25.455  1.00 60.09           N  
ATOM   2090  CA  PHE A 272     -10.589  39.661  26.809  1.00 68.86           C  
ATOM   2091  C   PHE A 272      -9.919  40.485  27.913  1.00 85.58           C  
ATOM   2092  O   PHE A 272     -10.410  40.521  29.047  1.00 85.64           O  
ATOM   2093  CB  PHE A 272     -10.171  38.197  26.931  1.00 78.64           C  
ATOM   2094  CG  PHE A 272     -11.103  37.238  26.234  1.00115.03           C  
ATOM   2095  CD1 PHE A 272     -12.301  37.675  25.678  1.00126.16           C  
ATOM   2096  CD2 PHE A 272     -10.785  35.894  26.147  1.00122.86           C  
ATOM   2097  CE1 PHE A 272     -13.157  36.787  25.046  1.00125.00           C  
ATOM   2098  CE2 PHE A 272     -11.638  35.005  25.518  1.00128.98           C  
ATOM   2099  CZ  PHE A 272     -12.824  35.452  24.967  1.00129.02           C  
ATOM   2100  N   LEU A 273      -8.812  41.146  27.583  1.00 85.16           N  
ATOM   2101  CA  LEU A 273      -8.053  41.906  28.572  1.00 75.44           C  
ATOM   2102  C   LEU A 273      -8.246  43.419  28.434  1.00 70.51           C  
ATOM   2103  O   LEU A 273      -7.564  44.203  29.102  1.00 75.12           O  
ATOM   2104  CB  LEU A 273      -6.567  41.557  28.467  1.00 85.00           C  
ATOM   2105  CG  LEU A 273      -6.217  40.070  28.588  1.00 89.70           C  
ATOM   2106  CD1 LEU A 273      -4.723  39.892  28.840  1.00 95.00           C  
ATOM   2107  CD2 LEU A 273      -7.028  39.388  29.681  1.00 78.06           C  
ATOM   2108  N   ASP A 274      -9.170  43.830  27.572  1.00 66.94           N  
ATOM   2109  CA  ASP A 274      -9.497  45.246  27.426  1.00 78.88           C  
ATOM   2110  C   ASP A 274     -10.995  45.435  27.154  1.00 90.17           C  
ATOM   2111  O   ASP A 274     -11.464  45.194  26.040  1.00 92.55           O  
ATOM   2112  CB  ASP A 274      -8.659  45.856  26.299  1.00 64.73           C  
ATOM   2113  CG  ASP A 274      -8.844  47.357  26.177  1.00 92.50           C  
ATOM   2114  OD1 ASP A 274      -9.996  47.827  26.252  1.00107.83           O  
ATOM   2115  OD2 ASP A 274      -7.830  48.070  26.009  1.00 95.07           O1-
ATOM   2116  N   GLU A 275     -11.747  45.873  28.166  1.00 77.74           N  
ATOM   2117  CA  GLU A 275     -13.206  45.928  28.052  1.00 92.66           C  
ATOM   2118  C   GLU A 275     -13.688  46.958  27.024  1.00103.54           C  
ATOM   2119  O   GLU A 275     -14.850  46.933  26.615  1.00106.77           O  
ATOM   2120  CB  GLU A 275     -13.847  46.199  29.417  1.00 84.89           C  
ATOM   2121  N   ASN A 276     -12.799  47.856  26.608  1.00103.26           N  
ATOM   2122  CA  ASN A 276     -13.125  48.843  25.578  1.00102.57           C  
ATOM   2123  C   ASN A 276     -13.113  48.206  24.190  1.00 93.69           C  
ATOM   2124  O   ASN A 276     -13.941  48.542  23.343  1.00 89.54           O  
ATOM   2125  CB  ASN A 276     -12.138  50.013  25.617  1.00117.43           C  
ATOM   2126  CG  ASN A 276     -12.012  50.629  26.998  1.00123.27           C  
ATOM   2127  ND2 ASN A 276     -10.775  50.885  27.422  1.00120.49           N  
ATOM   2128  OD1 ASN A 276     -13.012  50.868  27.678  1.00121.85           O  
ATOM   2129  N   PHE A 277     -12.166  47.297  23.959  1.00 80.45           N  
ATOM   2130  CA  PHE A 277     -12.114  46.554  22.702  1.00 64.02           C  
ATOM   2131  C   PHE A 277     -13.340  45.669  22.562  1.00 66.04           C  
ATOM   2132  O   PHE A 277     -13.932  45.582  21.486  1.00 65.08           O  
ATOM   2133  CB  PHE A 277     -10.846  45.697  22.604  1.00 68.37           C  
ATOM   2134  CG  PHE A 277      -9.694  46.399  21.949  1.00 74.56           C  
ATOM   2135  CD1 PHE A 277      -8.602  46.814  22.692  1.00 81.30           C  
ATOM   2136  CD2 PHE A 277      -9.710  46.661  20.588  1.00 70.45           C  
ATOM   2137  CE1 PHE A 277      -7.544  47.470  22.092  1.00 69.78           C  
ATOM   2138  CE2 PHE A 277      -8.656  47.319  19.982  1.00 77.26           C  
ATOM   2139  CZ  PHE A 277      -7.570  47.722  20.736  1.00 72.31           C  
ATOM   2140  N   LYS A 278     -13.715  45.014  23.658  1.00 69.34           N  
ATOM   2141  CA  LYS A 278     -14.863  44.113  23.659  1.00 72.36           C  
ATOM   2142  C   LYS A 278     -16.144  44.882  23.331  1.00 79.37           C  
ATOM   2143  O   LYS A 278     -17.025  44.370  22.640  1.00 98.21           O  
ATOM   2144  CB  LYS A 278     -15.002  43.394  25.009  1.00 67.20           C  
ATOM   2145  CG  LYS A 278     -16.088  42.321  25.028  1.00 72.98           C  
ATOM   2146  CD  LYS A 278     -16.242  41.667  26.400  1.00 97.69           C  
ATOM   2147  CE  LYS A 278     -14.999  40.886  26.809  1.00102.92           C  
ATOM   2148  NZ  LYS A 278     -15.190  40.167  28.102  1.00 99.05           N1+
ATOM   2149  N   ARG A 279     -16.242  46.115  23.817  1.00 78.04           N  
ATOM   2150  CA  ARG A 279     -17.422  46.930  23.563  1.00 93.71           C  
ATOM   2151  C   ARG A 279     -17.413  47.442  22.135  1.00 99.03           C  
ATOM   2152  O   ARG A 279     -18.462  47.573  21.508  1.00113.92           O  
ATOM   2153  CB  ARG A 279     -17.493  48.106  24.538  1.00105.60           C  
ATOM   2154  CG  ARG A 279     -18.079  47.752  25.891  1.00107.30           C  
ATOM   2155  CD  ARG A 279     -17.830  48.863  26.891  1.00112.64           C  
ATOM   2156  NE  ARG A 279     -17.621  48.344  28.240  1.00122.29           N  
ATOM   2157  CZ  ARG A 279     -16.894  48.946  29.176  1.00120.93           C  
ATOM   2158  NH1 ARG A 279     -16.292  50.102  28.922  1.00121.85           N1+
ATOM   2159  NH2 ARG A 279     -16.762  48.389  30.372  1.00113.69           N  
ATOM   2160  N   CYS A 280     -16.229  47.734  21.617  1.00 92.32           N  
ATOM   2161  CA  CYS A 280     -16.130  48.241  20.260  1.00 95.49           C  
ATOM   2162  C   CYS A 280     -16.364  47.110  19.262  1.00 98.83           C  
ATOM   2163  O   CYS A 280     -17.115  47.274  18.301  1.00118.66           O  
ATOM   2164  CB  CYS A 280     -14.778  48.912  20.027  1.00 90.85           C  
ATOM   2165  SG  CYS A 280     -14.880  50.322  18.901  1.00122.00           S  
ATOM   2166  N   PHE A 281     -15.729  45.963  19.496  1.00 89.20           N  
ATOM   2167  CA  PHE A 281     -15.960  44.780  18.673  1.00 86.70           C  
ATOM   2168  C   PHE A 281     -17.450  44.456  18.649  1.00 98.30           C  
ATOM   2169  O   PHE A 281     -18.027  44.203  17.591  1.00107.25           O  
ATOM   2170  CB  PHE A 281     -15.201  43.570  19.224  1.00 86.66           C  
ATOM   2171  CG  PHE A 281     -13.699  43.676  19.118  1.00 88.90           C  
ATOM   2172  CD1 PHE A 281     -13.099  44.506  18.184  1.00 92.84           C  
ATOM   2173  CD2 PHE A 281     -12.886  42.932  19.961  1.00 98.69           C  
ATOM   2174  CE1 PHE A 281     -11.714  44.588  18.100  1.00100.49           C  
ATOM   2175  CE2 PHE A 281     -11.505  43.014  19.880  1.00 85.61           C  
ATOM   2176  CZ  PHE A 281     -10.920  43.839  18.952  1.00 88.26           C  
ATOM   2177  N   ARG A 282     -18.066  44.462  19.828  1.00102.46           N  
ATOM   2178  CA  ARG A 282     -19.490  44.197  19.943  1.00 89.76           C  
ATOM   2179  C   ARG A 282     -20.257  45.174  19.066  1.00 95.29           C  
ATOM   2180  O   ARG A 282     -20.881  44.781  18.085  1.00108.65           O  
ATOM   2181  CB  ARG A 282     -19.953  44.319  21.400  1.00 78.47           C  
ATOM   2182  N   ASP A 283     -20.186  46.454  19.419  1.00104.19           N  
ATOM   2183  CA  ASP A 283     -20.968  47.484  18.739  1.00122.58           C  
ATOM   2184  C   ASP A 283     -20.732  47.494  17.227  1.00138.65           C  
ATOM   2185  O   ASP A 283     -21.592  47.938  16.463  1.00159.90           O  
ATOM   2186  CB  ASP A 283     -20.659  48.863  19.330  1.00120.95           C  
ATOM   2187  CG  ASP A 283     -21.170  49.015  20.751  1.00122.23           C  
ATOM   2188  OD1 ASP A 283     -20.478  49.656  21.575  1.00108.31           O  
ATOM   2189  OD2 ASP A 283     -22.267  48.491  21.043  1.00129.10           O1-
ATOM   2190  N   PHE A 284     -19.571  46.995  16.801  1.00122.19           N  
ATOM   2191  CA  PHE A 284     -19.226  46.966  15.382  1.00118.53           C  
ATOM   2192  C   PHE A 284     -19.736  45.717  14.666  1.00127.83           C  
ATOM   2193  O   PHE A 284     -20.283  45.808  13.567  1.00142.76           O  
ATOM   2194  CB  PHE A 284     -17.709  47.054  15.194  1.00119.07           C  
ATOM   2195  CG  PHE A 284     -17.257  46.715  13.798  1.00112.50           C  
ATOM   2196  CD1 PHE A 284     -17.336  47.653  12.780  1.00113.74           C  
ATOM   2197  CD2 PHE A 284     -16.766  45.455  13.500  1.00101.65           C  
ATOM   2198  CE1 PHE A 284     -16.928  47.339  11.492  1.00100.22           C  
ATOM   2199  CE2 PHE A 284     -16.357  45.138  12.215  1.00 92.12           C  
ATOM   2200  CZ  PHE A 284     -16.439  46.080  11.212  1.00 85.88           C  
ATOM   2201  N   CYS A 285     -19.544  44.554  15.283  1.00126.76           N  
ATOM   2202  CA  CYS A 285     -19.878  43.277  14.650  1.00122.74           C  
ATOM   2203  C   CYS A 285     -21.323  42.847  14.924  1.00125.64           C  
ATOM   2204  O   CYS A 285     -21.839  41.952  14.258  1.00129.08           O  
ATOM   2205  CB  CYS A 285     -18.913  42.184  15.131  1.00115.46           C  
ATOM   2206  SG  CYS A 285     -18.046  41.281  13.819  1.00118.12           S  
ATOM   2207  N   PHE A 286     -21.969  43.483  15.900  1.00120.58           N  
ATOM   2208  CA  PHE A 286     -23.334  43.129  16.284  1.00114.37           C  
ATOM   2209  C   PHE A 286     -24.136  44.345  16.753  1.00117.96           C  
ATOM   2210  O   PHE A 286     -24.434  44.473  17.940  1.00118.04           O  
ATOM   2211  CB  PHE A 286     -23.312  42.079  17.397  1.00118.96           C  
ATOM   2212  CG  PHE A 286     -22.699  40.772  16.985  1.00145.66           C  
ATOM   2213  CD1 PHE A 286     -21.709  40.182  17.754  1.00156.93           C  
ATOM   2214  CD2 PHE A 286     -23.119  40.129  15.831  1.00157.84           C  
ATOM   2215  CE1 PHE A 286     -21.141  38.975  17.375  1.00153.95           C  
ATOM   2216  CE2 PHE A 286     -22.555  38.925  15.450  1.00158.45           C  
ATOM   2217  CZ  PHE A 286     -21.567  38.347  16.223  1.00152.55           C  
ATOM   2218  N   PRO A 287     -24.478  45.226  15.818  1.00120.63           N  
ATOM   2219  CA  PRO A 287     -25.247  46.432  16.139  1.00118.84           C  
ATOM   2220  C   PRO A 287     -26.742  46.227  15.916  1.00120.39           C  
ATOM   2221  O   PRO A 287     -27.479  46.094  16.892  1.00119.38           O  
ATOM   2222  CB  PRO A 287     -24.703  47.463  15.149  1.00111.85           C  
ATOM   2223  CG  PRO A 287     -24.249  46.651  13.984  1.00103.87           C  
ATOM   2224  CD  PRO A 287     -23.725  45.366  14.559  1.00107.57           C  
TER    2225      PRO A 287 
HETATM 2226  C1  LG1 X   1      13.475  34.802   9.255  1.00 20.00           C  
HETATM 2227  N1  LG1 X   1      12.317  33.999   9.186  1.00 20.00           N  
HETATM 2228  O1  LG1 X   1      10.132  32.276   9.725  1.00 20.00           O  
HETATM 2229  C2  LG1 X   1      10.158  33.452  10.109  1.00 20.00           C  
HETATM 2230  N2  LG1 X   1       8.925  34.182  10.332  1.00 20.00           N  
HETATM 2231  O2  LG1 X   1      10.193  29.269   2.129  1.00 20.00           O  
HETATM 2232  C3  LG1 X   1       8.913  32.405   3.748  1.00 20.00           C  
HETATM 2233  N3  LG1 X   1       7.456  33.814   7.549  1.00 20.00           N  
HETATM 2234  O3  LG1 X   1      17.563  35.641  11.769  1.00 20.00           O  
HETATM 2235  C4  LG1 X   1       7.661  33.562  10.127  1.00 20.00           C  
HETATM 2236  C5  LG1 X   1       9.135  31.050   3.481  1.00 20.00           C  
HETATM 2237  C6  LG1 X   1      11.490  34.168  10.335  1.00 20.00           C  
HETATM 2238  C7  LG1 X   1       6.906  33.793  11.444  1.00 20.00           C  
HETATM 2239  C8  LG1 X   1       5.475  33.429  11.427  1.00 20.00           C  
HETATM 2240  C9  LG1 X   1       9.961  30.676   2.403  1.00 20.00           C  
HETATM 2241  C10 LG1 X   1       7.699  33.234  12.697  1.00 20.00           C  
HETATM 2242  C11 LG1 X   1      12.206  33.683  11.585  1.00 20.00           C  
HETATM 2243  C12 LG1 X   1      13.623  34.196  11.628  1.00 20.00           C  
HETATM 2244  C13 LG1 X   1      10.573  31.684   1.582  1.00 20.00           C  
HETATM 2245  C14 LG1 X   1       6.900  34.133   8.949  1.00 20.00           C  
HETATM 2246  C15 LG1 X   1       6.593  32.470   4.498  1.00 20.00           C  
HETATM 2247  C16 LG1 X   1      14.392  34.148  12.861  1.00 20.00           C  
HETATM 2248  C17 LG1 X   1      10.350  33.025   1.850  1.00 20.00           C  
HETATM 2249  C18 LG1 X   1      15.725  34.639  12.894  1.00 20.00           C  
HETATM 2250  C19 LG1 X   1       9.524  33.406   2.926  1.00 20.00           C  
HETATM 2251  C20 LG1 X   1      16.300  35.170  11.752  1.00 20.00           C  
HETATM 2252  C21 LG1 X   1      15.560  35.218  10.573  1.00 20.00           C  
HETATM 2253  C22 LG1 X   1      14.188  34.710  10.539  1.00 20.00           C  
HETATM 2254  C23 LG1 X   1       7.518  32.391   7.286  1.00 20.00           C  
HETATM 2255  C24 LG1 X   1       8.345  32.033   6.108  1.00 20.00           C  
HETATM 2256  C25 LG1 X   1       9.858  32.234   6.500  1.00 20.00           C  
HETATM 2257  C26 LG1 X   1       8.013  32.810   4.915  1.00 20.00           C  
HETATM 2258  C27 LG1 X   1       7.976  34.222   5.183  1.00 20.00           C  
HETATM 2259  C28 LG1 X   1       7.146  34.586   6.366  1.00 20.00           C  
HETATM 2260  H1  LG1 X   1      13.182  35.841   9.099  1.00 20.00           H  
HETATM 2261  H2  LG1 X   1      14.154  34.494   8.461  1.00 20.00           H  
HETATM 2262  H3  LG1 X   1       7.776  32.506   9.882  1.00 20.00           H  
HETATM 2263  H4  LG1 X   1       8.674  30.294   4.099  1.00 20.00           H  
HETATM 2264  H5  LG1 X   1      12.594  33.030   9.122  1.00 20.00           H  
HETATM 2265  H6  LG1 X   1      11.790  34.253   8.363  1.00 20.00           H  
HETATM 2266  H7  LG1 X   1       8.964  35.144  10.638  1.00 20.00           H  
HETATM 2267  H8  LG1 X   1      11.279  35.227  10.489  1.00 20.00           H  
HETATM 2268  H9  LG1 X   1       6.873  34.877  11.559  1.00 20.00           H  
HETATM 2269  H10 LG1 X   1       5.377  32.348  11.316  1.00 20.00           H  
HETATM 2270  H11 LG1 X   1       4.984  33.927  10.592  1.00 20.00           H  
HETATM 2271  H12 LG1 X   1       5.009  33.741  12.361  1.00 20.00           H  
HETATM 2272  H13 LG1 X   1       7.762  32.148  12.632  1.00 20.00           H  
HETATM 2273  H14 LG1 X   1       7.178  33.515  13.612  1.00 20.00           H  
HETATM 2274  H15 LG1 X   1       8.704  33.656  12.708  1.00 20.00           H  
HETATM 2275  H16 LG1 X   1      10.767  29.091   1.380  1.00 20.00           H  
HETATM 2276  H17 LG1 X   1      12.221  32.593  11.587  1.00 20.00           H  
HETATM 2277  H18 LG1 X   1      11.671  34.041  12.464  1.00 20.00           H  
HETATM 2278  H19 LG1 X   1      11.206  31.396   0.755  1.00 20.00           H  
HETATM 2279  H20 LG1 X   1       6.884  35.217   9.059  1.00 20.00           H  
HETATM 2280  H21 LG1 X   1       5.881  33.748   8.995  1.00 20.00           H  
HETATM 2281  H22 LG1 X   1       6.526  31.405   4.273  1.00 20.00           H  
HETATM 2282  H23 LG1 X   1       6.326  33.046   3.613  1.00 20.00           H  
HETATM 2283  H24 LG1 X   1       5.908  32.713   5.311  1.00 20.00           H  
HETATM 2284  H25 LG1 X   1      13.949  33.737  13.756  1.00 20.00           H  
HETATM 2285  H26 LG1 X   1      10.812  33.782   1.232  1.00 20.00           H  
HETATM 2286  H27 LG1 X   1      16.291  34.597  13.813  1.00 20.00           H  
HETATM 2287  H28 LG1 X   1       9.351  34.452   3.130  1.00 20.00           H  
HETATM 2288  H29 LG1 X   1      17.876  35.992  10.932  1.00 20.00           H  
HETATM 2289  H30 LG1 X   1      16.000  35.634   9.679  1.00 20.00           H  
HETATM 2290  H31 LG1 X   1       8.366  34.226   7.704  1.00 20.00           H  
HETATM 2291  H32 LG1 X   1       6.505  32.029   7.116  1.00 20.00           H  
HETATM 2292  H33 LG1 X   1       7.938  31.898   8.162  1.00 20.00           H  
HETATM 2293  H34 LG1 X   1       8.143  30.995   5.845  1.00 20.00           H  
HETATM 2294  H35 LG1 X   1      10.030  33.279   6.758  1.00 20.00           H  
HETATM 2295  H36 LG1 X   1      10.491  31.958   5.658  1.00 20.00           H  
HETATM 2296  H37 LG1 X   1      10.097  31.605   7.357  1.00 20.00           H  
HETATM 2297  H38 LG1 X   1       7.569  34.727   4.308  1.00 20.00           H  
HETATM 2298  H39 LG1 X   1       8.995  34.565   5.360  1.00 20.00           H  
HETATM 2299  H40 LG1 X   1       7.307  35.640   6.589  1.00 20.00           H  
HETATM 2300  H41 LG1 X   1       6.097  34.424   6.114  1.00 20.00           H  
CONECT 2226 2227 2253 2260 2261
CONECT 2227 2226 2237 2264 2265
CONECT 2228 2229
CONECT 2228 2229
CONECT 2229 2228
CONECT 2229 2228
CONECT 2229 2230 2237
CONECT 2230 2229 2235 2266
CONECT 2231 2240 2275
CONECT 2232 2236
CONECT 2232 2236
CONECT 2232 2236
CONECT 2232 2236
CONECT 2232 2250
CONECT 2232 2250
CONECT 2232 2250
CONECT 2232 2250
CONECT 2232 2257
CONECT 2233 2245 2254 2259 2290
CONECT 2234 2251 2288
CONECT 2235 2230 2238 2245 2262
CONECT 2236 2232
CONECT 2236 2232
CONECT 2236 2232
CONECT 2236 2232
CONECT 2236 2240
CONECT 2236 2240
CONECT 2236 2240
CONECT 2236 2240
CONECT 2236 2263
CONECT 2237 2227 2229 2242 2267
CONECT 2238 2235 2239 2241 2268
CONECT 2239 2238 2269 2270 2271
CONECT 2240 2231
CONECT 2240 2236
CONECT 2240 2236
CONECT 2240 2236
CONECT 2240 2236
CONECT 2240 2244
CONECT 2240 2244
CONECT 2240 2244
CONECT 2240 2244
CONECT 2241 2238 2272 2273 2274
CONECT 2242 2237 2243 2276 2277
CONECT 2243 2242
CONECT 2243 2247
CONECT 2243 2247
CONECT 2243 2247
CONECT 2243 2247
CONECT 2243 2253
CONECT 2243 2253
CONECT 2243 2253
CONECT 2243 2253
CONECT 2244 2240
CONECT 2244 2240
CONECT 2244 2240
CONECT 2244 2240
CONECT 2244 2248
CONECT 2244 2248
CONECT 2244 2248
CONECT 2244 2248
CONECT 2244 2278
CONECT 2245 2233 2235 2279 2280
CONECT 2246 2257 2281 2282 2283
CONECT 2247 2243
CONECT 2247 2243
CONECT 2247 2243
CONECT 2247 2243
CONECT 2247 2249
CONECT 2247 2249
CONECT 2247 2249
CONECT 2247 2249
CONECT 2247 2284
CONECT 2248 2244
CONECT 2248 2244
CONECT 2248 2244
CONECT 2248 2244
CONECT 2248 2250
CONECT 2248 2250
CONECT 2248 2250
CONECT 2248 2250
CONECT 2248 2285
CONECT 2249 2247
CONECT 2249 2247
CONECT 2249 2247
CONECT 2249 2247
CONECT 2249 2251
CONECT 2249 2251
CONECT 2249 2251
CONECT 2249 2251
CONECT 2249 2286
CONECT 2250 2232
CONECT 2250 2232
CONECT 2250 2232
CONECT 2250 2232
CONECT 2250 2248
CONECT 2250 2248
CONECT 2250 2248
CONECT 2250 2248
CONECT 2250 2287
CONECT 2251 2234
CONECT 2251 2249
CONECT 2251 2249
CONECT 2251 2249
CONECT 2251 2249
CONECT 2251 2252
CONECT 2251 2252
CONECT 2251 2252
CONECT 2251 2252
CONECT 2252 2251
CONECT 2252 2251
CONECT 2252 2251
CONECT 2252 2251
CONECT 2252 2253
CONECT 2252 2253
CONECT 2252 2253
CONECT 2252 2253
CONECT 2252 2289
CONECT 2253 2226
CONECT 2253 2243
CONECT 2253 2243
CONECT 2253 2243
CONECT 2253 2243
CONECT 2253 2252
CONECT 2253 2252
CONECT 2253 2252
CONECT 2253 2252
CONECT 2254 2233 2255 2291 2292
CONECT 2255 2254 2256 2257 2293
CONECT 2256 2255 2294 2295 2296
CONECT 2257 2232 2246 2255 2258
CONECT 2258 2257 2259 2297 2298
CONECT 2259 2233 2258 2299 2300
CONECT 2260 2226
CONECT 2261 2226
CONECT 2262 2235
CONECT 2263 2236
CONECT 2264 2227
CONECT 2265 2227
CONECT 2266 2230
CONECT 2267 2237
CONECT 2268 2238
CONECT 2269 2239
CONECT 2270 2239
CONECT 2271 2239
CONECT 2272 2241
CONECT 2273 2241
CONECT 2274 2241
CONECT 2275 2231
CONECT 2276 2242
CONECT 2277 2242
CONECT 2278 2244
CONECT 2279 2245
CONECT 2280 2245
CONECT 2281 2246
CONECT 2282 2246
CONECT 2283 2246
CONECT 2284 2247
CONECT 2285 2248
CONECT 2286 2249
CONECT 2287 2250
CONECT 2288 2234
CONECT 2289 2252
CONECT 2290 2233
CONECT 2291 2254
CONECT 2292 2254
CONECT 2293 2255
CONECT 2294 2256
CONECT 2295 2256
CONECT 2296 2256
CONECT 2297 2258
CONECT 2298 2258
CONECT 2299 2259
CONECT 2300 2259
END
