# Supplementary material for: Assessment and Challenges of Ligand Docking into Comparative Models of G-Protein Coupled Receptors
Source: PLoS One. 2013 Jul 2;8(7):e67302. doi: 10.1371/journal.pone.0067302 (PMC3699586; doi:10.1371/journal.pone.0067302)
Supplement: File S2 — Files for protocol capture. The input files necessary to carry out the steps outlined in the protocol capture in File S1 as well as the output files relating to the results found in the manuscript are provided in this attachment. (ZIP) [file pone.0067302.s015.zip › FileS2_GPCR_model_dock/rosetta_inputs/4dklA_clean.pdb]

ATOM      1  N   MET A   1       2.777  32.851   3.751  1.00109.69           N  
ATOM      2  CA  MET A   1       2.307  32.527   5.095  1.00106.29           C  
ATOM      3  C   MET A   1       2.690  31.104   5.484  1.00110.05           C  
ATOM      4  O   MET A   1       2.130  30.539   6.425  1.00110.17           O  
ATOM      5  CB  MET A   1       0.793  32.713   5.196  1.00103.84           C  
ATOM      6  N   VAL A   2       3.645  30.531   4.753  1.00114.25           N  
ATOM      7  CA  VAL A   2       4.155  29.198   5.054  1.00115.56           C  
ATOM      8  C   VAL A   2       4.718  29.163   6.472  1.00113.40           C  
ATOM      9  O   VAL A   2       4.615  28.155   7.173  1.00109.02           O  
ATOM     10  CB  VAL A   2       5.242  28.770   4.043  1.00118.30           C  
ATOM     11  CG1 VAL A   2       5.792  27.393   4.388  1.00116.61           C  
ATOM     12  CG2 VAL A   2       4.680  28.778   2.630  1.00122.84           C  
ATOM     13  N   THR A   3       5.300  30.283   6.891  1.00117.21           N  
ATOM     14  CA  THR A   3       5.777  30.431   8.256  1.00118.77           C  
ATOM     15  C   THR A   3       4.629  30.238   9.241  1.00119.33           C  
ATOM     16  O   THR A   3       4.761  29.507  10.216  1.00118.13           O  
ATOM     17  CB  THR A   3       6.417  31.812   8.487  1.00118.59           C  
ATOM     18  N   ALA A   4       3.499  30.884   8.968  1.00120.30           N  
ATOM     19  CA  ALA A   4       2.330  30.800   9.837  1.00119.26           C  
ATOM     20  C   ALA A   4       1.776  29.377   9.939  1.00121.21           C  
ATOM     21  O   ALA A   4       1.434  28.912  11.028  1.00122.46           O  
ATOM     22  CB  ALA A   4       1.245  31.762   9.370  1.00119.33           C  
ATOM     23  N   ILE A   5       1.695  28.686   8.804  1.00120.45           N  
ATOM     24  CA  ILE A   5       1.144  27.331   8.786  1.00119.32           C  
ATOM     25  C   ILE A   5       2.085  26.308   9.428  1.00117.11           C  
ATOM     26  O   ILE A   5       1.634  25.393  10.123  1.00117.53           O  
ATOM     27  CB  ILE A   5       0.724  26.883   7.361  1.00 98.68           C  
ATOM     28  CG1 ILE A   5       1.944  26.672   6.462  1.00100.93           C  
ATOM     29  CG2 ILE A   5      -0.229  27.894   6.743  1.00100.86           C  
ATOM     30  CD1 ILE A   5       1.609  26.179   5.073  1.00104.53           C  
ATOM     31  N   THR A   6       3.389  26.464   9.204  1.00112.70           N  
ATOM     32  CA  THR A   6       4.367  25.579   9.823  1.00105.53           C  
ATOM     33  C   THR A   6       4.388  25.826  11.324  1.00 99.05           C  
ATOM     34  O   THR A   6       4.564  24.899  12.117  1.00 97.56           O  
ATOM     35  CB  THR A   6       5.779  25.783   9.247  1.00105.68           C  
ATOM     36  CG2 THR A   6       5.843  25.291   7.807  1.00108.23           C  
ATOM     37  OG1 THR A   6       6.118  27.175   9.288  1.00106.37           O  
ATOM     38  N   ILE A   7       4.201  27.087  11.703  1.00 97.66           N  
ATOM     39  CA  ILE A   7       4.031  27.448  13.103  1.00 96.94           C  
ATOM     40  C   ILE A   7       2.812  26.726  13.657  1.00 91.68           C  
ATOM     41  O   ILE A   7       2.853  26.200  14.759  1.00 86.49           O  
ATOM     42  CB  ILE A   7       3.881  28.973  13.294  1.00 99.41           C  
ATOM     43  CG1 ILE A   7       5.247  29.656  13.242  1.00103.57           C  
ATOM     44  CG2 ILE A   7       3.214  29.292  14.625  1.00 96.64           C  
ATOM     45  CD1 ILE A   7       5.171  31.169  13.211  1.00105.91           C  
ATOM     46  N   MET A   8       1.733  26.685  12.880  1.00 89.31           N  
ATOM     47  CA  MET A   8       0.513  26.006  13.309  1.00 83.92           C  
ATOM     48  C   MET A   8       0.730  24.507  13.533  1.00 77.06           C  
ATOM     49  O   MET A   8       0.266  23.942  14.525  1.00 75.76           O  
ATOM     50  CB  MET A   8      -0.609  26.222  12.294  1.00 86.42           C  
ATOM     51  CG  MET A   8      -1.909  25.533  12.666  1.00 88.80           C  
ATOM     52  SD  MET A   8      -3.031  25.354  11.273  1.00129.11           S  
ATOM     53  CE  MET A   8      -1.991  24.459  10.122  1.00100.07           C  
ATOM     54  N   ALA A   9       1.439  23.872  12.604  1.00 71.32           N  
ATOM     55  CA  ALA A   9       1.725  22.440  12.685  1.00 66.94           C  
ATOM     56  C   ALA A   9       2.610  22.102  13.883  1.00 68.38           C  
ATOM     57  O   ALA A   9       2.277  21.241  14.717  1.00 69.74           O  
ATOM     58  CB  ALA A   9       2.383  21.968  11.398  1.00 65.12           C  
ATOM     59  N   LEU A  10       3.747  22.787  13.948  1.00 68.28           N  
ATOM     60  CA  LEU A  10       4.696  22.643  15.040  1.00 67.51           C  
ATOM     61  C   LEU A  10       3.993  22.846  16.377  1.00 66.91           C  
ATOM     62  O   LEU A  10       4.140  22.042  17.302  1.00 69.50           O  
ATOM     63  CB  LEU A  10       5.826  23.662  14.864  1.00 71.95           C  
ATOM     64  CG  LEU A  10       7.111  23.546  15.683  1.00 76.71           C  
ATOM     65  CD1 LEU A  10       8.265  24.148  14.898  1.00 82.16           C  
ATOM     66  CD2 LEU A  10       6.973  24.239  17.029  1.00 73.13           C  
ATOM     67  N   TYR A  11       3.210  23.917  16.462  1.00 64.85           N  
ATOM     68  CA  TYR A  11       2.478  24.255  17.674  1.00 65.62           C  
ATOM     69  C   TYR A  11       1.399  23.232  17.986  1.00 62.33           C  
ATOM     70  O   TYR A  11       0.987  23.114  19.130  1.00 60.97           O  
ATOM     71  CB  TYR A  11       1.844  25.641  17.559  1.00 73.12           C  
ATOM     72  CG  TYR A  11       2.757  26.772  17.964  1.00 79.49           C  
ATOM     73  CD1 TYR A  11       4.063  26.841  17.497  1.00 82.17           C  
ATOM     74  CD2 TYR A  11       2.311  27.777  18.809  1.00 82.36           C  
ATOM     75  CE1 TYR A  11       4.901  27.876  17.867  1.00 84.01           C  
ATOM     76  CE2 TYR A  11       3.138  28.816  19.183  1.00 84.33           C  
ATOM     77  CZ  TYR A  11       4.433  28.861  18.710  1.00 84.84           C  
ATOM     78  OH  TYR A  11       5.260  29.897  19.083  1.00 84.80           O  
ATOM     79  N   SER A  12       0.924  22.512  16.973  1.00 60.37           N  
ATOM     80  CA  SER A  12      -0.058  21.463  17.202  1.00 60.66           C  
ATOM     81  C   SER A  12       0.611  20.273  17.860  1.00 58.67           C  
ATOM     82  O   SER A  12       0.078  19.694  18.808  1.00 57.55           O  
ATOM     83  CB  SER A  12      -0.688  21.012  15.889  1.00 66.34           C  
ATOM     84  OG  SER A  12      -1.430  22.067  15.318  1.00 73.29           O  
ATOM     85  N   ILE A  13       1.789  19.916  17.356  1.00 56.54           N  
ATOM     86  CA  ILE A  13       2.561  18.845  17.978  1.00 57.45           C  
ATOM     87  C   ILE A  13       2.887  19.205  19.429  1.00 56.76           C  
ATOM     88  O   ILE A  13       2.591  18.439  20.355  1.00 61.07           O  
ATOM     89  CB  ILE A  13       3.858  18.564  17.206  1.00 55.38           C  
ATOM     90  CG1 ILE A  13       3.540  18.191  15.756  1.00 53.84           C  
ATOM     91  CG2 ILE A  13       4.649  17.460  17.885  1.00 51.72           C  
ATOM     92  CD1 ILE A  13       4.749  17.781  14.951  1.00 51.86           C  
ATOM     93  N   VAL A  14       3.473  20.386  19.614  1.00 50.46           N  
ATOM     94  CA  VAL A  14       3.842  20.875  20.942  1.00 49.91           C  
ATOM     95  C   VAL A  14       2.637  20.959  21.885  1.00 50.42           C  
ATOM     96  O   VAL A  14       2.749  20.668  23.073  1.00 50.70           O  
ATOM     97  CB  VAL A  14       4.540  22.258  20.867  1.00 47.40           C  
ATOM     98  CG1 VAL A  14       4.884  22.771  22.259  1.00 40.85           C  
ATOM     99  CG2 VAL A  14       5.795  22.176  20.009  1.00 46.57           C  
ATOM    100  N   CYS A  15       1.487  21.351  21.349  1.00 53.08           N  
ATOM    101  CA  CYS A  15       0.285  21.479  22.164  1.00 52.61           C  
ATOM    102  C   CYS A  15      -0.250  20.118  22.590  1.00 49.16           C  
ATOM    103  O   CYS A  15      -0.535  19.901  23.765  1.00 49.85           O  
ATOM    104  CB  CYS A  15      -0.804  22.254  21.423  1.00 50.94           C  
ATOM    105  SG  CYS A  15      -2.259  22.612  22.424  1.00 65.26           S  
ATOM    106  N   VAL A  16      -0.387  19.208  21.632  1.00 44.67           N  
ATOM    107  CA  VAL A  16      -0.926  17.881  21.920  1.00 50.86           C  
ATOM    108  C   VAL A  16      -0.027  17.105  22.879  1.00 55.48           C  
ATOM    109  O   VAL A  16      -0.466  16.696  23.959  1.00 57.88           O  
ATOM    110  CB  VAL A  16      -1.147  17.063  20.631  1.00 56.99           C  
ATOM    111  CG1 VAL A  16      -1.470  15.615  20.969  1.00 54.51           C  
ATOM    112  CG2 VAL A  16      -2.258  17.680  19.794  1.00 58.71           C  
ATOM    113  N   VAL A  17       1.232  16.916  22.491  1.00 55.27           N  
ATOM    114  CA  VAL A  17       2.164  16.150  23.316  1.00 51.79           C  
ATOM    115  C   VAL A  17       2.504  16.880  24.618  1.00 51.97           C  
ATOM    116  O   VAL A  17       2.746  16.252  25.650  1.00 54.17           O  
ATOM    117  CB  VAL A  17       3.448  15.789  22.530  1.00 45.29           C  
ATOM    118  CG1 VAL A  17       4.439  15.044  23.414  1.00 38.93           C  
ATOM    119  CG2 VAL A  17       3.094  14.949  21.313  1.00 50.18           C  
ATOM    120  N   GLY A  18       2.502  18.207  24.569  1.00 47.94           N  
ATOM    121  CA  GLY A  18       2.756  19.010  25.755  1.00 48.71           C  
ATOM    122  C   GLY A  18       1.665  18.846  26.796  1.00 53.94           C  
ATOM    123  O   GLY A  18       1.943  18.522  27.955  1.00 57.95           O  
ATOM    124  N   LEU A  19       0.422  19.076  26.379  1.00 54.38           N  
ATOM    125  CA  LEU A  19      -0.729  18.890  27.255  1.00 53.74           C  
ATOM    126  C   LEU A  19      -0.782  17.461  27.781  1.00 55.19           C  
ATOM    127  O   LEU A  19      -0.800  17.246  28.989  1.00 54.14           O  
ATOM    128  CB  LEU A  19      -2.029  19.245  26.532  1.00 54.44           C  
ATOM    129  CG  LEU A  19      -2.287  20.740  26.332  1.00 54.53           C  
ATOM    130  CD1 LEU A  19      -3.457  20.970  25.391  1.00 55.40           C  
ATOM    131  CD2 LEU A  19      -2.536  21.423  27.667  1.00 48.73           C  
ATOM    132  N   PHE A  20      -0.789  16.494  26.866  1.00 59.29           N  
ATOM    133  CA  PHE A  20      -0.824  15.078  27.232  1.00 61.35           C  
ATOM    134  C   PHE A  20       0.240  14.730  28.275  1.00 60.29           C  
ATOM    135  O   PHE A  20      -0.072  14.200  29.348  1.00 55.03           O  
ATOM    136  CB  PHE A  20      -0.646  14.213  25.982  1.00 67.70           C  
ATOM    137  CG  PHE A  20      -0.589  12.739  26.264  1.00 76.86           C  
ATOM    138  CD1 PHE A  20      -1.725  12.051  26.657  1.00 80.46           C  
ATOM    139  CD2 PHE A  20       0.598  12.037  26.120  1.00 78.96           C  
ATOM    140  CE1 PHE A  20      -1.676  10.692  26.914  1.00 82.58           C  
ATOM    141  CE2 PHE A  20       0.653  10.679  26.372  1.00 82.20           C  
ATOM    142  CZ  PHE A  20      -0.485  10.006  26.770  1.00 83.85           C  
ATOM    143  N   GLY A  21       1.488  15.063  27.962  1.00 58.62           N  
ATOM    144  CA  GLY A  21       2.614  14.786  28.835  1.00 54.81           C  
ATOM    145  C   GLY A  21       2.520  15.426  30.207  1.00 54.57           C  
ATOM    146  O   GLY A  21       2.700  14.751  31.221  1.00 59.97           O  
ATOM    147  N   ASN A  22       2.240  16.725  30.249  1.00 50.53           N  
ATOM    148  CA  ASN A  22       2.183  17.434  31.526  1.00 53.74           C  
ATOM    149  C   ASN A  22       0.998  17.029  32.403  1.00 53.64           C  
ATOM    150  O   ASN A  22       1.131  16.915  33.623  1.00 51.97           O  
ATOM    151  CB  ASN A  22       2.221  18.949  31.317  1.00 59.70           C  
ATOM    152  CG  ASN A  22       3.580  19.436  30.853  1.00 61.75           C  
ATOM    153  ND2 ASN A  22       3.679  19.793  29.577  1.00 61.92           N  
ATOM    154  OD1 ASN A  22       4.533  19.491  31.633  1.00 59.94           O  
ATOM    155  N   PHE A  23      -0.157  16.816  31.776  1.00 57.94           N  
ATOM    156  CA  PHE A  23      -1.322  16.289  32.481  1.00 60.89           C  
ATOM    157  C   PHE A  23      -0.997  14.922  33.071  1.00 53.80           C  
ATOM    158  O   PHE A  23      -1.337  14.630  34.222  1.00 50.17           O  
ATOM    159  CB  PHE A  23      -2.528  16.181  31.542  1.00 74.78           C  
ATOM    160  CG  PHE A  23      -3.331  17.451  31.428  1.00 88.47           C  
ATOM    161  CD1 PHE A  23      -4.280  17.773  32.381  1.00 95.15           C  
ATOM    162  CD2 PHE A  23      -3.144  18.315  30.360  1.00 92.23           C  
ATOM    163  CE1 PHE A  23      -5.022  18.937  32.275  1.00 97.44           C  
ATOM    164  CE2 PHE A  23      -3.880  19.476  30.249  1.00 94.47           C  
ATOM    165  CZ  PHE A  23      -4.820  19.789  31.208  1.00 96.22           C  
ATOM    166  N   LEU A  24      -0.329  14.090  32.273  1.00 50.37           N  
ATOM    167  CA  LEU A  24       0.101  12.770  32.721  1.00 51.47           C  
ATOM    168  C   LEU A  24       1.016  12.867  33.938  1.00 52.18           C  
ATOM    169  O   LEU A  24       0.817  12.164  34.934  1.00 51.87           O  
ATOM    170  CB  LEU A  24       0.817  12.035  31.584  1.00 57.28           C  
ATOM    171  CG  LEU A  24       1.379  10.642  31.876  1.00 62.50           C  
ATOM    172  CD1 LEU A  24       0.273   9.680  32.289  1.00 62.40           C  
ATOM    173  CD2 LEU A  24       2.134  10.109  30.668  1.00 63.87           C  
ATOM    174  N   VAL A  25       2.013  13.743  33.851  1.00 49.15           N  
ATOM    175  CA  VAL A  25       2.967  13.949  34.939  1.00 51.40           C  
ATOM    176  C   VAL A  25       2.274  14.389  36.226  1.00 54.48           C  
ATOM    177  O   VAL A  25       2.437  13.760  37.276  1.00 57.30           O  
ATOM    178  CB  VAL A  25       4.043  14.986  34.553  1.00 50.98           C  
ATOM    179  CG1 VAL A  25       4.805  15.457  35.784  1.00 46.25           C  
ATOM    180  CG2 VAL A  25       4.994  14.404  33.515  1.00 52.16           C  
ATOM    181  N   MET A  26       1.497  15.467  36.133  1.00 52.51           N  
ATOM    182  CA  MET A  26       0.773  15.994  37.286  1.00 51.86           C  
ATOM    183  C   MET A  26      -0.131  14.935  37.918  1.00 61.38           C  
ATOM    184  O   MET A  26      -0.120  14.746  39.139  1.00 61.49           O  
ATOM    185  CB  MET A  26      -0.037  17.228  36.889  1.00 43.35           C  
ATOM    186  CG  MET A  26       0.822  18.420  36.500  1.00 40.36           C  
ATOM    187  SD  MET A  26      -0.089  19.719  35.642  1.00 75.50           S  
ATOM    188  CE  MET A  26      -1.266  20.205  36.899  1.00 56.25           C  
ATOM    189  N   TYR A  27      -0.899  14.240  37.080  1.00 64.07           N  
ATOM    190  CA  TYR A  27      -1.772  13.171  37.555  1.00 67.01           C  
ATOM    191  C   TYR A  27      -0.996  12.085  38.292  1.00 67.07           C  
ATOM    192  O   TYR A  27      -1.417  11.631  39.354  1.00 66.02           O  
ATOM    193  CB  TYR A  27      -2.556  12.545  36.401  1.00 73.23           C  
ATOM    194  CG  TYR A  27      -3.136  11.190  36.744  1.00 80.03           C  
ATOM    195  CD1 TYR A  27      -4.247  11.079  37.572  1.00 84.76           C  
ATOM    196  CD2 TYR A  27      -2.570  10.023  36.248  1.00 81.74           C  
ATOM    197  CE1 TYR A  27      -4.778   9.842  37.893  1.00 89.86           C  
ATOM    198  CE2 TYR A  27      -3.094   8.783  36.563  1.00 86.84           C  
ATOM    199  CZ  TYR A  27      -4.198   8.698  37.385  1.00 91.43           C  
ATOM    200  OH  TYR A  27      -4.723   7.466  37.701  1.00 95.86           O  
ATOM    201  N   VAL A  28       0.129  11.667  37.721  1.00 66.17           N  
ATOM    202  CA  VAL A  28       0.957  10.633  38.335  1.00 66.41           C  
ATOM    203  C   VAL A  28       1.488  11.076  39.697  1.00 66.65           C  
ATOM    204  O   VAL A  28       1.459  10.308  40.663  1.00 63.84           O  
ATOM    205  CB  VAL A  28       2.122  10.217  37.410  1.00 67.51           C  
ATOM    206  CG1 VAL A  28       3.259   9.602  38.209  1.00 67.53           C  
ATOM    207  CG2 VAL A  28       1.626   9.254  36.340  1.00 70.18           C  
ATOM    208  N   ILE A  29       1.958  12.318  39.774  1.00 66.74           N  
ATOM    209  CA  ILE A  29       2.444  12.867  41.039  1.00 65.61           C  
ATOM    210  C   ILE A  29       1.341  12.885  42.095  1.00 68.33           C  
ATOM    211  O   ILE A  29       1.559  12.486  43.241  1.00 68.64           O  
ATOM    212  CB  ILE A  29       3.009  14.292  40.863  1.00 64.10           C  
ATOM    213  CG1 ILE A  29       4.170  14.290  39.871  1.00 63.35           C  
ATOM    214  CG2 ILE A  29       3.459  14.859  42.201  1.00 63.37           C  
ATOM    215  CD1 ILE A  29       5.248  13.288  40.202  1.00 66.79           C  
ATOM    216  N   VAL A  30       0.155  13.340  41.701  1.00 68.89           N  
ATOM    217  CA  VAL A  30      -0.975  13.436  42.621  1.00 71.34           C  
ATOM    218  C   VAL A  30      -1.475  12.068  43.102  1.00 79.79           C  
ATOM    219  O   VAL A  30      -1.782  11.884  44.280  1.00 84.52           O  
ATOM    220  CB  VAL A  30      -2.146  14.221  41.985  1.00 67.34           C  
ATOM    221  CG1 VAL A  30      -3.382  14.168  42.868  1.00 67.33           C  
ATOM    222  CG2 VAL A  30      -1.736  15.664  41.727  1.00 61.76           C  
ATOM    223  N   ARG A  31      -1.528  11.108  42.184  1.00 81.08           N  
ATOM    224  CA  ARG A  31      -2.159   9.811  42.439  1.00 85.55           C  
ATOM    225  C   ARG A  31      -1.378   8.889  43.378  1.00 86.12           C  
ATOM    226  O   ARG A  31      -1.938   8.351  44.333  1.00 88.52           O  
ATOM    227  CB  ARG A  31      -2.445   9.101  41.112  1.00 87.84           C  
ATOM    228  CG  ARG A  31      -2.814   7.629  41.235  1.00 91.77           C  
ATOM    229  CD  ARG A  31      -4.137   7.425  41.957  1.00 97.70           C  
ATOM    230  NE  ARG A  31      -4.516   6.015  41.985  1.00104.36           N  
ATOM    231  CZ  ARG A  31      -4.128   5.153  42.919  1.00108.33           C  
ATOM    232  NH1 ARG A  31      -3.344   5.554  43.910  1.00106.95           N1+
ATOM    233  NH2 ARG A  31      -4.521   3.888  42.861  1.00112.62           N  
ATOM    234  N   TYR A  32      -0.091   8.699  43.104  1.00 85.28           N  
ATOM    235  CA  TYR A  32       0.718   7.754  43.872  1.00 88.02           C  
ATOM    236  C   TYR A  32       1.369   8.388  45.102  1.00 86.96           C  
ATOM    237  O   TYR A  32       1.839   9.525  45.047  1.00 87.71           O  
ATOM    238  CB  TYR A  32       1.788   7.117  42.981  1.00 92.26           C  
ATOM    239  CG  TYR A  32       1.231   6.293  41.841  1.00100.87           C  
ATOM    240  CD1 TYR A  32       0.015   5.632  41.965  1.00108.15           C  
ATOM    241  CD2 TYR A  32       1.920   6.176  40.641  1.00102.35           C  
ATOM    242  CE1 TYR A  32      -0.499   4.876  40.926  1.00110.76           C  
ATOM    243  CE2 TYR A  32       1.415   5.423  39.597  1.00106.53           C  
ATOM    244  CZ  TYR A  32       0.206   4.777  39.743  1.00109.47           C  
ATOM    245  OH  TYR A  32      -0.302   4.027  38.705  1.00109.18           O  
ATOM    246  N   THR A  33       1.398   7.646  46.205  1.00 87.96           N  
ATOM    247  CA  THR A  33       2.049   8.115  47.426  1.00 86.26           C  
ATOM    248  C   THR A  33       3.559   7.933  47.336  1.00 85.05           C  
ATOM    249  O   THR A  33       4.317   8.614  48.027  1.00 84.64           O  
ATOM    250  CB  THR A  33       1.529   7.383  48.680  1.00 84.93           C  
ATOM    251  CG2 THR A  33       0.053   7.680  48.905  1.00 85.17           C  
ATOM    252  OG1 THR A  33       1.716   5.971  48.529  1.00 83.54           O  
ATOM    253  N   LYS A  34       3.991   7.013  46.481  1.00 85.60           N  
ATOM    254  CA  LYS A  34       5.412   6.778  46.271  1.00 88.52           C  
ATOM    255  C   LYS A  34       6.026   7.905  45.445  1.00 82.95           C  
ATOM    256  O   LYS A  34       7.225   8.166  45.528  1.00 80.76           O  
ATOM    257  CB  LYS A  34       5.644   5.435  45.572  1.00 97.48           C  
ATOM    258  CG  LYS A  34       5.009   5.334  44.193  1.00103.63           C  
ATOM    259  CD  LYS A  34       5.642   4.226  43.366  1.00109.04           C  
ATOM    260  CE  LYS A  34       5.086   4.210  41.950  1.00111.18           C  
ATOM    261  NZ  LYS A  34       5.811   3.247  41.074  1.00112.98           N1+
ATOM    262  N   MET A  35       5.191   8.572  44.654  1.00 79.36           N  
ATOM    263  CA  MET A  35       5.655   9.633  43.768  1.00 73.88           C  
ATOM    264  C   MET A  35       5.713  10.989  44.462  1.00 69.78           C  
ATOM    265  O   MET A  35       6.146  11.974  43.870  1.00 63.86           O  
ATOM    266  CB  MET A  35       4.772   9.721  42.522  1.00 74.62           C  
ATOM    267  CG  MET A  35       4.884   8.523  41.596  1.00 76.76           C  
ATOM    268  SD  MET A  35       6.548   8.306  40.937  1.00 71.32           S  
ATOM    269  CE  MET A  35       6.738   9.813  39.990  1.00 73.23           C  
ATOM    270  N   LYS A  36       5.282  11.041  45.718  1.00 74.25           N  
ATOM    271  CA  LYS A  36       5.291  12.292  46.469  1.00 77.56           C  
ATOM    272  C   LYS A  36       6.620  12.546  47.178  1.00 75.36           C  
ATOM    273  O   LYS A  36       6.810  12.153  48.329  1.00 79.10           O  
ATOM    274  CB  LYS A  36       4.138  12.328  47.476  1.00 85.83           C  
ATOM    275  CG  LYS A  36       2.808  12.771  46.882  1.00 90.87           C  
ATOM    276  CD  LYS A  36       1.685  12.650  47.899  1.00 99.35           C  
ATOM    277  CE  LYS A  36       0.729  11.523  47.540  1.00104.05           C  
ATOM    278  NZ  LYS A  36      -0.112  11.862  46.356  1.00104.04           N1+
ATOM    279  N   THR A  37       7.538  13.201  46.473  1.00 69.51           N  
ATOM    280  CA  THR A  37       8.820  13.609  47.042  1.00 66.82           C  
ATOM    281  C   THR A  37       9.050  15.080  46.716  1.00 68.94           C  
ATOM    282  O   THR A  37       8.351  15.642  45.875  1.00 71.88           O  
ATOM    283  CB  THR A  37       9.988  12.782  46.473  1.00 63.69           C  
ATOM    284  CG2 THR A  37       9.704  11.289  46.581  1.00 64.23           C  
ATOM    285  OG1 THR A  37      10.197  13.127  45.098  1.00 62.11           O  
ATOM    286  N   ALA A  38      10.028  15.696  47.375  1.00 65.89           N  
ATOM    287  CA  ALA A  38      10.345  17.107  47.158  1.00 63.04           C  
ATOM    288  C   ALA A  38      10.614  17.407  45.682  1.00 60.61           C  
ATOM    289  O   ALA A  38      10.014  18.320  45.086  1.00 65.19           O  
ATOM    290  CB  ALA A  38      11.544  17.513  48.008  1.00 62.93           C  
ATOM    291  N   THR A  39      11.518  16.615  45.106  1.00 57.78           N  
ATOM    292  CA  THR A  39      11.869  16.712  43.698  1.00 56.94           C  
ATOM    293  C   THR A  39      10.617  16.679  42.831  1.00 55.41           C  
ATOM    294  O   THR A  39      10.440  17.518  41.948  1.00 53.07           O  
ATOM    295  CB  THR A  39      12.789  15.550  43.275  1.00 58.88           C  
ATOM    296  CG2 THR A  39      13.323  15.778  41.868  1.00 61.07           C  
ATOM    297  OG1 THR A  39      13.882  15.440  44.195  1.00 58.60           O  
ATOM    298  N   ASN A  40       9.745  15.718  43.109  1.00 54.83           N  
ATOM    299  CA  ASN A  40       8.514  15.553  42.345  1.00 52.57           C  
ATOM    300  C   ASN A  40       7.481  16.652  42.581  1.00 51.92           C  
ATOM    301  O   ASN A  40       6.622  16.884  41.734  1.00 52.60           O  
ATOM    302  CB  ASN A  40       7.896  14.181  42.603  1.00 54.26           C  
ATOM    303  CG  ASN A  40       8.689  13.055  41.972  1.00 57.27           C  
ATOM    304  ND2 ASN A  40       8.376  11.822  42.356  1.00 56.67           N  
ATOM    305  OD1 ASN A  40       9.567  13.289  41.141  1.00 58.73           O  
ATOM    306  N   ILE A  41       7.556  17.319  43.727  1.00 48.40           N  
ATOM    307  CA  ILE A  41       6.702  18.477  43.973  1.00 49.00           C  
ATOM    308  C   ILE A  41       7.141  19.620  43.063  1.00 52.18           C  
ATOM    309  O   ILE A  41       6.317  20.253  42.379  1.00 57.36           O  
ATOM    310  CB  ILE A  41       6.757  18.936  45.443  1.00 48.66           C  
ATOM    311  CG1 ILE A  41       6.218  17.845  46.371  1.00 51.94           C  
ATOM    312  CG2 ILE A  41       5.963  20.219  45.630  1.00 48.20           C  
ATOM    313  CD1 ILE A  41       4.795  17.430  46.073  1.00 52.56           C  
ATOM    314  N   TYR A  42       8.447  19.875  43.048  1.00 45.70           N  
ATOM    315  CA  TYR A  42       9.001  20.876  42.137  1.00 47.97           C  
ATOM    316  C   TYR A  42       8.631  20.559  40.682  1.00 45.71           C  
ATOM    317  O   TYR A  42       8.156  21.429  39.933  1.00 49.39           O  
ATOM    318  CB  TYR A  42      10.518  20.947  42.293  1.00 54.97           C  
ATOM    319  CG  TYR A  42      10.979  21.485  43.631  1.00 56.95           C  
ATOM    320  CD1 TYR A  42      10.277  22.494  44.276  1.00 55.16           C  
ATOM    321  CD2 TYR A  42      12.117  20.980  44.251  1.00 55.98           C  
ATOM    322  CE1 TYR A  42      10.695  22.990  45.498  1.00 54.36           C  
ATOM    323  CE2 TYR A  42      12.542  21.467  45.473  1.00 55.75           C  
ATOM    324  CZ  TYR A  42      11.828  22.472  46.091  1.00 55.10           C  
ATOM    325  OH  TYR A  42      12.247  22.960  47.308  1.00 53.95           O  
ATOM    326  N   ILE A  43       8.844  19.302  40.302  1.00 45.67           N  
ATOM    327  CA  ILE A  43       8.479  18.810  38.977  1.00 41.97           C  
ATOM    328  C   ILE A  43       6.999  19.053  38.685  1.00 39.70           C  
ATOM    329  O   ILE A  43       6.627  19.402  37.561  1.00 39.42           O  
ATOM    330  CB  ILE A  43       8.801  17.305  38.830  1.00 40.84           C  
ATOM    331  CG1 ILE A  43      10.314  17.080  38.838  1.00 37.26           C  
ATOM    332  CG2 ILE A  43       8.203  16.742  37.552  1.00 41.89           C  
ATOM    333  CD1 ILE A  43      10.717  15.625  38.736  1.00 34.50           C  
ATOM    334  N   PHE A  44       6.161  18.882  39.703  1.00 37.02           N  
ATOM    335  CA  PHE A  44       4.735  19.149  39.564  1.00 40.45           C  
ATOM    336  C   PHE A  44       4.501  20.609  39.210  1.00 45.86           C  
ATOM    337  O   PHE A  44       3.710  20.915  38.315  1.00 47.28           O  
ATOM    338  CB  PHE A  44       3.974  18.789  40.843  1.00 43.84           C  
ATOM    339  CG  PHE A  44       2.498  19.078  40.773  1.00 52.25           C  
ATOM    340  CD1 PHE A  44       1.604  18.098  40.377  1.00 56.72           C  
ATOM    341  CD2 PHE A  44       2.003  20.331  41.102  1.00 55.47           C  
ATOM    342  CE1 PHE A  44       0.247  18.364  40.309  1.00 59.42           C  
ATOM    343  CE2 PHE A  44       0.649  20.602  41.035  1.00 58.72           C  
ATOM    344  CZ  PHE A  44      -0.230  19.617  40.640  1.00 59.74           C  
ATOM    345  N   ASN A  45       5.175  21.511  39.923  1.00 48.72           N  
ATOM    346  CA  ASN A  45       5.049  22.940  39.634  1.00 50.89           C  
ATOM    347  C   ASN A  45       5.407  23.242  38.178  1.00 52.69           C  
ATOM    348  O   ASN A  45       4.661  23.931  37.449  1.00 55.97           O  
ATOM    349  CB  ASN A  45       5.943  23.753  40.571  1.00 50.92           C  
ATOM    350  CG  ASN A  45       5.353  25.108  40.909  1.00 51.67           C  
ATOM    351  ND2 ASN A  45       6.196  26.133  40.931  1.00 47.93           N  
ATOM    352  OD1 ASN A  45       4.150  25.231  41.146  1.00 53.79           O  
ATOM    353  N   LEU A  46       6.550  22.703  37.762  1.00 48.19           N  
ATOM    354  CA  LEU A  46       7.034  22.864  36.394  1.00 46.43           C  
ATOM    355  C   LEU A  46       5.989  22.400  35.372  1.00 48.07           C  
ATOM    356  O   LEU A  46       5.645  23.125  34.422  1.00 52.08           O  
ATOM    357  CB  LEU A  46       8.336  22.076  36.224  1.00 43.35           C  
ATOM    358  CG  LEU A  46       9.379  22.581  35.228  1.00 47.94           C  
ATOM    359  CD1 LEU A  46       9.604  24.074  35.396  1.00 46.87           C  
ATOM    360  CD2 LEU A  46      10.683  21.822  35.423  1.00 49.46           C  
ATOM    361  N   ALA A  47       5.473  21.193  35.590  1.00 48.82           N  
ATOM    362  CA  ALA A  47       4.473  20.596  34.712  1.00 49.71           C  
ATOM    363  C   ALA A  47       3.196  21.429  34.646  1.00 49.03           C  
ATOM    364  O   ALA A  47       2.571  21.538  33.591  1.00 50.04           O  
ATOM    365  CB  ALA A  47       4.159  19.174  35.158  1.00 50.50           C  
ATOM    366  N   LEU A  48       2.817  22.011  35.781  1.00 46.59           N  
ATOM    367  CA  LEU A  48       1.655  22.889  35.845  1.00 50.79           C  
ATOM    368  C   LEU A  48       1.842  24.087  34.924  1.00 56.31           C  
ATOM    369  O   LEU A  48       0.998  24.359  34.051  1.00 57.16           O  
ATOM    370  CB  LEU A  48       1.433  23.362  37.283  1.00 51.23           C  
ATOM    371  CG  LEU A  48       0.363  24.433  37.501  1.00 55.35           C  
ATOM    372  CD1 LEU A  48      -1.003  23.929  37.061  1.00 55.06           C  
ATOM    373  CD2 LEU A  48       0.337  24.875  38.956  1.00 57.43           C  
ATOM    374  N   ALA A  49       2.955  24.792  35.114  1.00 59.33           N  
ATOM    375  CA  ALA A  49       3.270  25.950  34.278  1.00 60.12           C  
ATOM    376  C   ALA A  49       3.233  25.605  32.784  1.00 59.11           C  
ATOM    377  O   ALA A  49       2.553  26.280  31.982  1.00 58.86           O  
ATOM    378  CB  ALA A  49       4.626  26.521  34.660  1.00 61.55           C  
ATOM    379  N   ASP A  50       3.952  24.545  32.420  1.00 59.66           N  
ATOM    380  CA  ASP A  50       4.005  24.101  31.028  1.00 63.50           C  
ATOM    381  C   ASP A  50       2.612  23.809  30.469  1.00 59.26           C  
ATOM    382  O   ASP A  50       2.279  24.216  29.347  1.00 57.62           O  
ATOM    383  CB  ASP A  50       4.900  22.868  30.895  1.00 73.34           C  
ATOM    384  CG  ASP A  50       6.348  23.158  31.247  1.00 84.04           C  
ATOM    385  OD1 ASP A  50       7.231  22.384  30.823  1.00 86.82           O  
ATOM    386  OD2 ASP A  50       6.602  24.163  31.944  1.00 89.38           O1-
ATOM    387  N   ALA A  51       1.803  23.116  31.265  1.00 57.64           N  
ATOM    388  CA  ALA A  51       0.434  22.796  30.883  1.00 54.45           C  
ATOM    389  C   ALA A  51      -0.370  24.061  30.593  1.00 53.93           C  
ATOM    390  O   ALA A  51      -1.144  24.107  29.634  1.00 51.40           O  
ATOM    391  CB  ALA A  51      -0.245  21.967  31.965  1.00 45.80           C  
ATOM    392  N   LEU A  52      -0.175  25.091  31.414  1.00 51.98           N  
ATOM    393  CA  LEU A  52      -0.858  26.364  31.186  1.00 48.48           C  
ATOM    394  C   LEU A  52      -0.441  27.043  29.874  1.00 45.91           C  
ATOM    395  O   LEU A  52      -1.298  27.447  29.069  1.00 44.21           O  
ATOM    396  CB  LEU A  52      -0.645  27.307  32.374  1.00 44.52           C  
ATOM    397  CG  LEU A  52      -1.496  27.009  33.610  1.00 41.54           C  
ATOM    398  CD1 LEU A  52      -1.025  27.836  34.796  1.00 42.42           C  
ATOM    399  CD2 LEU A  52      -2.964  27.276  33.317  1.00 37.59           C  
ATOM    400  N   ALA A  53       0.866  27.167  29.657  1.00 44.74           N  
ATOM    401  CA  ALA A  53       1.359  27.778  28.420  1.00 41.05           C  
ATOM    402  C   ALA A  53       0.820  27.054  27.182  1.00 42.49           C  
ATOM    403  O   ALA A  53       0.289  27.675  26.242  1.00 49.25           O  
ATOM    404  CB  ALA A  53       2.879  27.795  28.405  1.00 39.24           C  
ATOM    405  N   THR A  54       0.944  25.730  27.198  1.00 49.63           N  
ATOM    406  CA  THR A  54       0.434  24.908  26.108  1.00 53.55           C  
ATOM    407  C   THR A  54      -1.073  25.092  25.946  1.00 51.14           C  
ATOM    408  O   THR A  54      -1.593  25.039  24.830  1.00 46.06           O  
ATOM    409  CB  THR A  54       0.757  23.421  26.324  1.00 54.67           C  
ATOM    410  CG2 THR A  54       2.261  23.194  26.281  1.00 47.04           C  
ATOM    411  OG1 THR A  54       0.252  23.001  27.597  1.00 58.95           O  
ATOM    412  N   SER A  55      -1.766  25.314  27.060  1.00 52.37           N  
ATOM    413  CA  SER A  55      -3.198  25.594  27.018  1.00 51.87           C  
ATOM    414  C   SER A  55      -3.455  26.874  26.237  1.00 55.47           C  
ATOM    415  O   SER A  55      -4.442  26.975  25.507  1.00 56.66           O  
ATOM    416  CB  SER A  55      -3.777  25.726  28.429  1.00 51.65           C  
ATOM    417  OG  SER A  55      -3.413  24.626  29.242  1.00 60.42           O  
ATOM    418  N   THR A  56      -2.565  27.853  26.389  1.00 55.56           N  
ATOM    419  CA  THR A  56      -2.733  29.110  25.660  1.00 58.82           C  
ATOM    420  C   THR A  56      -2.263  29.054  24.206  1.00 63.89           C  
ATOM    421  O   THR A  56      -2.584  29.946  23.419  1.00 67.85           O  
ATOM    422  CB  THR A  56      -2.041  30.291  26.363  1.00 57.68           C  
ATOM    423  CG2 THR A  56      -2.466  30.368  27.818  1.00 57.32           C  
ATOM    424  OG1 THR A  56      -0.619  30.135  26.278  1.00 56.93           O  
ATOM    425  N   LEU A  57      -1.504  28.020  23.848  1.00 66.80           N  
ATOM    426  CA  LEU A  57      -1.061  27.855  22.451  1.00 69.75           C  
ATOM    427  C   LEU A  57      -2.122  27.963  21.324  1.00 67.78           C  
ATOM    428  O   LEU A  57      -1.944  28.757  20.400  1.00 71.10           O  
ATOM    429  CB  LEU A  57      -0.229  26.578  22.266  1.00 74.24           C  
ATOM    430  CG  LEU A  57       1.246  26.645  22.658  1.00 77.66           C  
ATOM    431  CD1 LEU A  57       2.029  25.554  21.945  1.00 81.63           C  
ATOM    432  CD2 LEU A  57       1.823  28.019  22.353  1.00 77.80           C  
ATOM    433  N   PRO A  58      -3.213  27.169  21.389  1.00 66.31           N  
ATOM    434  CA  PRO A  58      -4.161  27.118  20.262  1.00 65.42           C  
ATOM    435  C   PRO A  58      -4.795  28.464  19.909  1.00 66.34           C  
ATOM    436  O   PRO A  58      -5.128  28.698  18.746  1.00 65.49           O  
ATOM    437  CB  PRO A  58      -5.249  26.163  20.761  1.00 61.83           C  
ATOM    438  CG  PRO A  58      -4.601  25.365  21.822  1.00 61.90           C  
ATOM    439  CD  PRO A  58      -3.641  26.285  22.487  1.00 63.62           C  
ATOM    440  N   PHE A  59      -4.967  29.326  20.904  1.00 66.13           N  
ATOM    441  CA  PHE A  59      -5.552  30.644  20.685  1.00 67.44           C  
ATOM    442  C   PHE A  59      -4.588  31.538  19.914  1.00 64.58           C  
ATOM    443  O   PHE A  59      -5.003  32.442  19.190  1.00 65.52           O  
ATOM    444  CB  PHE A  59      -5.908  31.297  22.020  1.00 67.76           C  
ATOM    445  CG  PHE A  59      -6.843  30.481  22.863  1.00 70.29           C  
ATOM    446  CD1 PHE A  59      -8.213  30.666  22.781  1.00 72.81           C  
ATOM    447  CD2 PHE A  59      -6.352  29.525  23.739  1.00 67.92           C  
ATOM    448  CE1 PHE A  59      -9.075  29.914  23.557  1.00 71.46           C  
ATOM    449  CE2 PHE A  59      -7.209  28.769  24.517  1.00 66.40           C  
ATOM    450  CZ  PHE A  59      -8.572  28.964  24.426  1.00 66.80           C  
ATOM    451  N   GLN A  60      -3.297  31.280  20.081  1.00 58.32           N  
ATOM    452  CA  GLN A  60      -2.276  32.074  19.413  1.00 55.87           C  
ATOM    453  C   GLN A  60      -2.168  31.715  17.933  1.00 55.23           C  
ATOM    454  O   GLN A  60      -2.009  32.593  17.089  1.00 50.65           O  
ATOM    455  CB  GLN A  60      -0.922  31.911  20.104  1.00 54.56           C  
ATOM    456  CG  GLN A  60      -0.931  32.299  21.575  1.00 52.12           C  
ATOM    457  CD  GLN A  60       0.462  32.504  22.132  1.00 51.24           C  
ATOM    458  NE2 GLN A  60       0.611  32.309  23.437  1.00 50.70           N  
ATOM    459  OE1 GLN A  60       1.395  32.836  21.398  1.00 49.38           O  
ATOM    460  N   SER A  61      -2.263  30.425  17.625  1.00 61.84           N  
ATOM    461  CA  SER A  61      -2.135  29.955  16.250  1.00 66.52           C  
ATOM    462  C   SER A  61      -3.216  30.518  15.330  1.00 67.43           C  
ATOM    463  O   SER A  61      -2.945  30.864  14.181  1.00 69.13           O  
ATOM    464  CB  SER A  61      -2.145  28.425  16.200  1.00 70.30           C  
ATOM    465  OG  SER A  61      -3.317  27.903  16.797  1.00 75.64           O  
ATOM    466  N   VAL A  62      -4.441  30.609  15.835  1.00 65.62           N  
ATOM    467  CA  VAL A  62      -5.533  31.187  15.058  1.00 72.24           C  
ATOM    468  C   VAL A  62      -5.381  32.701  14.944  1.00 77.33           C  
ATOM    469  O   VAL A  62      -5.885  33.310  14.003  1.00 81.00           O  
ATOM    470  CB  VAL A  62      -6.906  30.836  15.652  1.00 73.60           C  
ATOM    471  CG1 VAL A  62      -7.315  29.442  15.242  1.00 75.92           C  
ATOM    472  CG2 VAL A  62      -6.866  30.947  17.152  1.00 74.38           C  
ATOM    473  N   ASN A  63      -4.688  33.303  15.907  1.00 76.50           N  
ATOM    474  CA  ASN A  63      -4.338  34.714  15.818  1.00 74.61           C  
ATOM    475  C   ASN A  63      -3.377  34.914  14.649  1.00 72.32           C  
ATOM    476  O   ASN A  63      -3.497  35.878  13.895  1.00 72.90           O  
ATOM    477  CB  ASN A  63      -3.713  35.201  17.133  1.00 73.64           C  
ATOM    478  CG  ASN A  63      -3.570  36.714  17.200  1.00 74.05           C  
ATOM    479  ND2 ASN A  63      -3.850  37.279  18.369  1.00 71.17           N  
ATOM    480  OD1 ASN A  63      -3.213  37.367  16.221  1.00 78.32           O  
ATOM    481  N   TYR A  64      -2.435  33.985  14.502  1.00 72.96           N  
ATOM    482  CA  TYR A  64      -1.487  34.007  13.392  1.00 77.46           C  
ATOM    483  C   TYR A  64      -2.205  33.972  12.046  1.00 80.69           C  
ATOM    484  O   TYR A  64      -1.871  34.724  11.133  1.00 83.82           O  
ATOM    485  CB  TYR A  64      -0.526  32.814  13.475  1.00 82.62           C  
ATOM    486  CG  TYR A  64       0.659  33.006  14.398  1.00 88.83           C  
ATOM    487  CD1 TYR A  64       1.808  33.653  13.959  1.00 93.04           C  
ATOM    488  CD2 TYR A  64       0.641  32.518  15.698  1.00 88.23           C  
ATOM    489  CE1 TYR A  64       2.896  33.822  14.794  1.00 92.19           C  
ATOM    490  CE2 TYR A  64       1.723  32.685  16.541  1.00 88.51           C  
ATOM    491  CZ  TYR A  64       2.850  33.337  16.084  1.00 90.35           C  
ATOM    492  OH  TYR A  64       3.930  33.503  16.921  1.00 88.64           O  
ATOM    493  N   LEU A  65      -3.196  33.094  11.938  1.00 82.37           N  
ATOM    494  CA  LEU A  65      -3.875  32.846  10.672  1.00 86.93           C  
ATOM    495  C   LEU A  65      -4.915  33.909  10.319  1.00 86.55           C  
ATOM    496  O   LEU A  65      -5.013  34.327   9.165  1.00 88.09           O  
ATOM    497  CB  LEU A  65      -4.524  31.462  10.690  1.00 90.12           C  
ATOM    498  CG  LEU A  65      -3.543  30.298  10.840  1.00 91.09           C  
ATOM    499  CD1 LEU A  65      -4.255  29.056  11.349  1.00 92.05           C  
ATOM    500  CD2 LEU A  65      -2.845  30.023   9.515  1.00 92.38           C  
ATOM    501  N   MET A  66      -5.690  34.337  11.310  1.00 83.25           N  
ATOM    502  CA  MET A  66      -6.753  35.311  11.083  1.00 81.87           C  
ATOM    503  C   MET A  66      -6.224  36.728  10.879  1.00 81.12           C  
ATOM    504  O   MET A  66      -6.723  37.469  10.031  1.00 80.76           O  
ATOM    505  CB  MET A  66      -7.755  35.294  12.239  1.00 77.06           C  
ATOM    506  CG  MET A  66      -8.906  34.323  12.053  1.00 74.56           C  
ATOM    507  SD  MET A  66     -10.024  34.322  13.469  1.00 96.08           S  
ATOM    508  CE  MET A  66     -11.468  33.525  12.770  1.00109.56           C  
ATOM    509  N   GLY A  67      -5.213  37.099  11.659  1.00 80.02           N  
ATOM    510  CA  GLY A  67      -4.686  38.449  11.630  1.00 82.34           C  
ATOM    511  C   GLY A  67      -5.431  39.334  12.610  1.00 84.27           C  
ATOM    512  O   GLY A  67      -5.344  40.562  12.550  1.00 82.64           O  
ATOM    513  N   THR A  68      -6.164  38.699  13.517  1.00 86.38           N  
ATOM    514  CA  THR A  68      -6.963  39.416  14.504  1.00 86.59           C  
ATOM    515  C   THR A  68      -7.132  38.584  15.774  1.00 81.35           C  
ATOM    516  O   THR A  68      -6.965  37.364  15.753  1.00 77.30           O  
ATOM    517  CB  THR A  68      -8.356  39.770  13.942  1.00 87.70           C  
ATOM    518  CG2 THR A  68      -9.160  38.510  13.662  1.00 87.39           C  
ATOM    519  OG1 THR A  68      -9.067  40.580  14.885  1.00 88.13           O  
ATOM    520  N   TRP A  69      -7.453  39.251  16.878  1.00 77.67           N  
ATOM    521  CA  TRP A  69      -7.771  38.565  18.124  1.00 72.15           C  
ATOM    522  C   TRP A  69      -9.273  38.620  18.382  1.00 76.76           C  
ATOM    523  O   TRP A  69      -9.807  39.665  18.752  1.00 78.95           O  
ATOM    524  CB  TRP A  69      -7.007  39.179  19.299  1.00 62.49           C  
ATOM    525  CG  TRP A  69      -7.356  38.566  20.624  1.00 57.39           C  
ATOM    526  CD1 TRP A  69      -8.315  38.990  21.493  1.00 56.67           C  
ATOM    527  CD2 TRP A  69      -6.746  37.416  21.226  1.00 56.75           C  
ATOM    528  CE2 TRP A  69      -7.390  37.204  22.461  1.00 57.20           C  
ATOM    529  CE3 TRP A  69      -5.720  36.549  20.842  1.00 52.91           C  
ATOM    530  NE1 TRP A  69      -8.344  38.178  22.600  1.00 57.09           N  
ATOM    531  CZ2 TRP A  69      -7.042  36.159  23.313  1.00 58.05           C  
ATOM    532  CZ3 TRP A  69      -5.376  35.511  21.690  1.00 49.21           C  
ATOM    533  CH2 TRP A  69      -6.034  35.327  22.911  1.00 52.83           C  
ATOM    534  N   PRO A  70      -9.963  37.488  18.177  1.00 75.48           N  
ATOM    535  CA  PRO A  70     -11.419  37.407  18.325  1.00 75.50           C  
ATOM    536  C   PRO A  70     -11.858  37.132  19.760  1.00 75.82           C  
ATOM    537  O   PRO A  70     -12.981  37.468  20.136  1.00 84.67           O  
ATOM    538  CB  PRO A  70     -11.793  36.197  17.452  1.00 73.07           C  
ATOM    539  CG  PRO A  70     -10.513  35.753  16.772  1.00 73.53           C  
ATOM    540  CD  PRO A  70      -9.404  36.240  17.636  1.00 73.43           C  
ATOM    541  N   PHE A  71     -10.970  36.540  20.551  1.00 68.41           N  
ATOM    542  CA  PHE A  71     -11.351  35.927  21.819  1.00 67.26           C  
ATOM    543  C   PHE A  71     -11.680  36.895  22.955  1.00 67.05           C  
ATOM    544  O   PHE A  71     -11.960  36.468  24.074  1.00 67.43           O  
ATOM    545  CB  PHE A  71     -10.275  34.932  22.248  1.00 64.99           C  
ATOM    546  CG  PHE A  71      -9.917  33.949  21.176  1.00 64.10           C  
ATOM    547  CD1 PHE A  71     -10.813  32.963  20.801  1.00 67.88           C  
ATOM    548  CD2 PHE A  71      -8.696  34.022  20.530  1.00 60.71           C  
ATOM    549  CE1 PHE A  71     -10.495  32.060  19.810  1.00 68.88           C  
ATOM    550  CE2 PHE A  71      -8.373  33.121  19.538  1.00 63.52           C  
ATOM    551  CZ  PHE A  71      -9.276  32.141  19.179  1.00 67.34           C  
ATOM    552  N   GLY A  72     -11.653  38.192  22.667  1.00 69.48           N  
ATOM    553  CA  GLY A  72     -12.099  39.181  23.629  1.00 75.76           C  
ATOM    554  C   GLY A  72     -11.001  39.821  24.453  1.00 78.74           C  
ATOM    555  O   GLY A  72      -9.818  39.733  24.123  1.00 79.20           O  
ATOM    556  N   ASN A  73     -11.407  40.467  25.540  1.00 80.69           N  
ATOM    557  CA  ASN A  73     -10.491  41.219  26.384  1.00 79.47           C  
ATOM    558  C   ASN A  73      -9.928  40.373  27.521  1.00 76.14           C  
ATOM    559  O   ASN A  73      -8.713  40.276  27.695  1.00 75.23           O  
ATOM    560  CB  ASN A  73     -11.205  42.447  26.951  1.00 82.77           C  
ATOM    561  CG  ASN A  73     -10.277  43.630  27.133  1.00 86.60           C  
ATOM    562  ND2 ASN A  73     -10.699  44.595  27.945  1.00 90.68           N  
ATOM    563  OD1 ASN A  73      -9.196  43.681  26.548  1.00 86.34           O  
ATOM    564  N   ILE A  74     -10.825  39.760  28.287  1.00 74.29           N  
ATOM    565  CA  ILE A  74     -10.453  38.976  29.461  1.00 71.46           C  
ATOM    566  C   ILE A  74      -9.556  37.783  29.128  1.00 65.34           C  
ATOM    567  O   ILE A  74      -8.519  37.584  29.766  1.00 63.46           O  
ATOM    568  CB  ILE A  74     -11.706  38.493  30.220  1.00 73.15           C  
ATOM    569  CG1 ILE A  74     -12.385  39.677  30.913  1.00 74.50           C  
ATOM    570  CG2 ILE A  74     -11.346  37.419  31.235  1.00 73.21           C  
ATOM    571  CD1 ILE A  74     -13.776  39.375  31.422  1.00 76.16           C  
ATOM    572  N   LEU A  75      -9.951  37.001  28.128  1.00 61.80           N  
ATOM    573  CA  LEU A  75      -9.179  35.829  27.726  1.00 61.25           C  
ATOM    574  C   LEU A  75      -7.767  36.216  27.296  1.00 57.18           C  
ATOM    575  O   LEU A  75      -6.816  35.464  27.505  1.00 55.08           O  
ATOM    576  CB  LEU A  75      -9.892  35.067  26.604  1.00 67.03           C  
ATOM    577  CG  LEU A  75      -9.250  33.747  26.169  1.00 68.62           C  
ATOM    578  CD1 LEU A  75      -8.924  32.880  27.375  1.00 66.78           C  
ATOM    579  CD2 LEU A  75     -10.159  32.996  25.211  1.00 70.65           C  
ATOM    580  N   CYS A  76      -7.640  37.400  26.705  1.00 57.97           N  
ATOM    581  CA  CYS A  76      -6.340  37.937  26.326  1.00 56.98           C  
ATOM    582  C   CYS A  76      -5.482  38.170  27.568  1.00 58.68           C  
ATOM    583  O   CYS A  76      -4.338  37.700  27.653  1.00 59.37           O  
ATOM    584  CB  CYS A  76      -6.525  39.241  25.543  1.00 54.91           C  
ATOM    585  SG  CYS A  76      -5.018  40.215  25.349  1.00 74.92           S  
ATOM    586  N   LYS A  77      -6.041  38.896  28.534  1.00 58.53           N  
ATOM    587  CA  LYS A  77      -5.380  39.135  29.817  1.00 55.68           C  
ATOM    588  C   LYS A  77      -4.889  37.821  30.411  1.00 55.85           C  
ATOM    589  O   LYS A  77      -3.727  37.702  30.814  1.00 57.18           O  
ATOM    590  CB  LYS A  77      -6.338  39.818  30.796  1.00 52.27           C  
ATOM    591  CG  LYS A  77      -6.775  41.215  30.383  1.00 54.71           C  
ATOM    592  CD  LYS A  77      -8.009  41.659  31.162  1.00 57.45           C  
ATOM    593  CE  LYS A  77      -7.732  42.891  32.010  1.00 54.66           C  
ATOM    594  NZ  LYS A  77      -7.295  44.050  31.186  1.00 52.86           N1+
ATOM    595  N   ILE A  78      -5.787  36.840  30.442  1.00 54.13           N  
ATOM    596  CA  ILE A  78      -5.465  35.495  30.906  1.00 56.42           C  
ATOM    597  C   ILE A  78      -4.253  34.931  30.170  1.00 52.71           C  
ATOM    598  O   ILE A  78      -3.308  34.457  30.798  1.00 47.57           O  
ATOM    599  CB  ILE A  78      -6.658  34.534  30.712  1.00 55.79           C  
ATOM    600  CG1 ILE A  78      -7.854  34.980  31.555  1.00 55.67           C  
ATOM    601  CG2 ILE A  78      -6.264  33.109  31.067  1.00 47.02           C  
ATOM    602  CD1 ILE A  78      -9.081  34.111  31.381  1.00 53.32           C  
ATOM    603  N   VAL A  79      -4.286  35.000  28.843  1.00 49.50           N  
ATOM    604  CA  VAL A  79      -3.222  34.444  28.011  1.00 47.07           C  
ATOM    605  C   VAL A  79      -1.851  35.054  28.307  1.00 49.92           C  
ATOM    606  O   VAL A  79      -0.900  34.332  28.621  1.00 49.26           O  
ATOM    607  CB  VAL A  79      -3.543  34.583  26.505  1.00 44.80           C  
ATOM    608  CG1 VAL A  79      -2.290  34.394  25.663  1.00 43.90           C  
ATOM    609  CG2 VAL A  79      -4.612  33.580  26.102  1.00 46.74           C  
ATOM    610  N   ILE A  80      -1.752  36.380  28.215  1.00 54.24           N  
ATOM    611  CA  ILE A  80      -0.478  37.055  28.459  1.00 52.10           C  
ATOM    612  C   ILE A  80       0.023  36.809  29.881  1.00 48.64           C  
ATOM    613  O   ILE A  80       1.214  36.535  30.105  1.00 48.58           O  
ATOM    614  CB  ILE A  80      -0.581  38.569  28.216  1.00 52.46           C  
ATOM    615  CG1 ILE A  80      -1.013  38.850  26.780  1.00 55.14           C  
ATOM    616  CG2 ILE A  80       0.749  39.249  28.504  1.00 51.10           C  
ATOM    617  CD1 ILE A  80      -1.008  40.315  26.443  1.00 56.89           C  
ATOM    618  N   SER A  81      -0.898  36.901  30.838  1.00 47.06           N  
ATOM    619  CA  SER A  81      -0.570  36.649  32.235  1.00 46.40           C  
ATOM    620  C   SER A  81       0.039  35.260  32.395  1.00 49.67           C  
ATOM    621  O   SER A  81       1.066  35.098  33.047  1.00 48.87           O  
ATOM    622  CB  SER A  81      -1.814  36.790  33.112  1.00 47.02           C  
ATOM    623  OG  SER A  81      -1.469  36.861  34.483  1.00 50.54           O  
ATOM    624  N   ILE A  82      -0.595  34.264  31.779  1.00 51.62           N  
ATOM    625  CA  ILE A  82      -0.097  32.892  31.805  1.00 52.10           C  
ATOM    626  C   ILE A  82       1.287  32.790  31.167  1.00 52.94           C  
ATOM    627  O   ILE A  82       2.145  32.049  31.646  1.00 55.34           O  
ATOM    628  CB  ILE A  82      -1.077  31.922  31.102  1.00 51.66           C  
ATOM    629  CG1 ILE A  82      -2.323  31.710  31.962  1.00 53.87           C  
ATOM    630  CG2 ILE A  82      -0.417  30.582  30.828  1.00 47.08           C  
ATOM    631  CD1 ILE A  82      -3.368  30.828  31.315  1.00 54.73           C  
ATOM    632  N   ASP A  83       1.499  33.544  30.094  1.00 51.45           N  
ATOM    633  CA  ASP A  83       2.793  33.572  29.415  1.00 52.95           C  
ATOM    634  C   ASP A  83       3.895  33.995  30.388  1.00 55.80           C  
ATOM    635  O   ASP A  83       4.873  33.257  30.621  1.00 62.70           O  
ATOM    636  CB  ASP A  83       2.741  34.537  28.228  1.00 51.92           C  
ATOM    637  CG  ASP A  83       3.566  34.061  27.049  1.00 53.61           C  
ATOM    638  OD1 ASP A  83       3.481  32.865  26.703  1.00 58.22           O  
ATOM    639  OD2 ASP A  83       4.297  34.888  26.465  1.00 53.21           O1-
ATOM    640  N   TYR A  84       3.722  35.178  30.974  1.00 49.13           N  
ATOM    641  CA  TYR A  84       4.701  35.699  31.928  1.00 48.89           C  
ATOM    642  C   TYR A  84       4.885  34.791  33.149  1.00 52.19           C  
ATOM    643  O   TYR A  84       6.017  34.515  33.562  1.00 52.30           O  
ATOM    644  CB  TYR A  84       4.334  37.123  32.355  1.00 50.21           C  
ATOM    645  CG  TYR A  84       4.753  38.171  31.349  1.00 50.54           C  
ATOM    646  CD1 TYR A  84       3.952  38.472  30.255  1.00 50.94           C  
ATOM    647  CD2 TYR A  84       5.954  38.854  31.491  1.00 50.74           C  
ATOM    648  CE1 TYR A  84       4.336  39.428  29.330  1.00 50.89           C  
ATOM    649  CE2 TYR A  84       6.346  39.810  30.573  1.00 53.44           C  
ATOM    650  CZ  TYR A  84       5.533  40.094  29.496  1.00 52.82           C  
ATOM    651  OH  TYR A  84       5.919  41.045  28.580  1.00 52.65           O  
ATOM    652  N   TYR A  85       3.770  34.331  33.712  1.00 55.52           N  
ATOM    653  CA  TYR A  85       3.793  33.413  34.848  1.00 53.39           C  
ATOM    654  C   TYR A  85       4.602  32.164  34.545  1.00 49.65           C  
ATOM    655  O   TYR A  85       5.356  31.687  35.390  1.00 50.68           O  
ATOM    656  CB  TYR A  85       2.376  33.002  35.251  1.00 51.53           C  
ATOM    657  CG  TYR A  85       1.756  33.871  36.321  1.00 54.93           C  
ATOM    658  CD1 TYR A  85       0.695  34.714  36.026  1.00 57.65           C  
ATOM    659  CD2 TYR A  85       2.228  33.842  37.627  1.00 54.35           C  
ATOM    660  CE1 TYR A  85       0.121  35.506  36.994  1.00 58.32           C  
ATOM    661  CE2 TYR A  85       1.659  34.634  38.607  1.00 58.50           C  
ATOM    662  CZ  TYR A  85       0.605  35.464  38.282  1.00 59.95           C  
ATOM    663  OH  TYR A  85       0.021  36.259  39.242  1.00 61.83           O  
ATOM    664  N   ASN A  86       4.435  31.629  33.340  1.00 46.47           N  
ATOM    665  CA  ASN A  86       5.197  30.464  32.919  1.00 51.24           C  
ATOM    666  C   ASN A  86       6.677  30.793  32.904  1.00 50.38           C  
ATOM    667  O   ASN A  86       7.484  30.099  33.536  1.00 49.43           O  
ATOM    668  CB  ASN A  86       4.745  29.988  31.536  1.00 52.77           C  
ATOM    669  CG  ASN A  86       5.586  28.840  31.012  1.00 51.30           C  
ATOM    670  ND2 ASN A  86       5.625  27.746  31.764  1.00 53.95           N  
ATOM    671  OD1 ASN A  86       6.200  28.938  29.951  1.00 48.17           O  
ATOM    672  N   MET A  87       7.017  31.875  32.202  1.00 52.19           N  
ATOM    673  CA  MET A  87       8.405  32.319  32.099  1.00 52.41           C  
ATOM    674  C   MET A  87       9.094  32.464  33.459  1.00 48.67           C  
ATOM    675  O   MET A  87      10.250  32.072  33.622  1.00 45.87           O  
ATOM    676  CB  MET A  87       8.489  33.635  31.325  1.00 50.23           C  
ATOM    677  CG  MET A  87       9.893  34.200  31.208  1.00 48.68           C  
ATOM    678  SD  MET A  87       9.934  35.628  30.114  1.00 57.72           S  
ATOM    679  CE  MET A  87       8.548  36.559  30.762  1.00 39.63           C  
ATOM    680  N   PHE A  88       8.380  33.013  34.437  1.00 46.85           N  
ATOM    681  CA  PHE A  88       8.956  33.226  35.768  1.00 48.07           C  
ATOM    682  C   PHE A  88       8.991  31.966  36.639  1.00 51.43           C  
ATOM    683  O   PHE A  88      10.059  31.539  37.099  1.00 55.65           O  
ATOM    684  CB  PHE A  88       8.216  34.354  36.493  1.00 48.68           C  
ATOM    685  CG  PHE A  88       8.811  35.710  36.260  1.00 56.18           C  
ATOM    686  CD1 PHE A  88       8.716  36.319  35.024  1.00 57.74           C  
ATOM    687  CD2 PHE A  88       9.473  36.374  37.283  1.00 59.34           C  
ATOM    688  CE1 PHE A  88       9.269  37.563  34.813  1.00 59.04           C  
ATOM    689  CE2 PHE A  88      10.027  37.618  37.078  1.00 60.55           C  
ATOM    690  CZ  PHE A  88       9.929  38.210  35.843  1.00 60.44           C  
ATOM    691  N   THR A  89       7.817  31.385  36.863  1.00 52.96           N  
ATOM    692  CA  THR A  89       7.680  30.212  37.719  1.00 56.06           C  
ATOM    693  C   THR A  89       8.540  29.036  37.259  1.00 54.85           C  
ATOM    694  O   THR A  89       9.034  28.275  38.091  1.00 58.57           O  
ATOM    695  CB  THR A  89       6.212  29.750  37.836  1.00 57.35           C  
ATOM    696  CG2 THR A  89       5.413  30.720  38.690  1.00 55.89           C  
ATOM    697  OG1 THR A  89       5.625  29.673  36.531  1.00 58.51           O  
ATOM    698  N   SER A  90       8.717  28.887  35.949  1.00 50.50           N  
ATOM    699  CA  SER A  90       9.562  27.808  35.436  1.00 49.90           C  
ATOM    700  C   SER A  90      10.991  27.905  35.967  1.00 53.91           C  
ATOM    701  O   SER A  90      11.477  27.003  36.661  1.00 57.38           O  
ATOM    702  CB  SER A  90       9.576  27.798  33.903  1.00 51.11           C  
ATOM    703  OG  SER A  90       8.314  27.420  33.381  1.00 59.53           O  
ATOM    704  N   ILE A  91      11.658  29.010  35.648  1.00 51.80           N  
ATOM    705  CA  ILE A  91      13.051  29.185  36.033  1.00 47.89           C  
ATOM    706  C   ILE A  91      13.227  29.335  37.548  1.00 43.78           C  
ATOM    707  O   ILE A  91      14.250  28.922  38.099  1.00 43.83           O  
ATOM    708  CB  ILE A  91      13.724  30.349  35.265  1.00 44.69           C  
ATOM    709  CG1 ILE A  91      15.244  30.293  35.433  1.00 42.45           C  
ATOM    710  CG2 ILE A  91      13.152  31.697  35.698  1.00 44.57           C  
ATOM    711  CD1 ILE A  91      16.004  31.106  34.405  1.00 43.33           C  
ATOM    712  N   PHE A  92      12.229  29.902  38.221  1.00 41.79           N  
ATOM    713  CA  PHE A  92      12.272  29.969  39.679  1.00 48.07           C  
ATOM    714  C   PHE A  92      12.233  28.558  40.271  1.00 54.09           C  
ATOM    715  O   PHE A  92      12.944  28.252  41.233  1.00 53.17           O  
ATOM    716  CB  PHE A  92      11.121  30.812  40.235  1.00 48.41           C  
ATOM    717  CG  PHE A  92      11.335  32.297  40.120  1.00 49.20           C  
ATOM    718  CD1 PHE A  92      12.431  32.809  39.442  1.00 51.97           C  
ATOM    719  CD2 PHE A  92      10.446  33.183  40.705  1.00 47.54           C  
ATOM    720  CE1 PHE A  92      12.626  34.176  39.341  1.00 49.57           C  
ATOM    721  CE2 PHE A  92      10.639  34.549  40.610  1.00 45.39           C  
ATOM    722  CZ  PHE A  92      11.729  35.045  39.927  1.00 44.57           C  
ATOM    723  N   THR A  93      11.401  27.704  39.681  1.00 53.24           N  
ATOM    724  CA  THR A  93      11.294  26.313  40.110  1.00 49.24           C  
ATOM    725  C   THR A  93      12.603  25.573  39.850  1.00 49.02           C  
ATOM    726  O   THR A  93      13.030  24.755  40.665  1.00 49.12           O  
ATOM    727  CB  THR A  93      10.135  25.585  39.402  1.00 45.03           C  
ATOM    728  CG2 THR A  93      10.043  24.138  39.864  1.00 45.78           C  
ATOM    729  OG1 THR A  93       8.902  26.249  39.699  1.00 46.27           O  
ATOM    730  N   LEU A  94      13.236  25.868  38.720  1.00 47.62           N  
ATOM    731  CA  LEU A  94      14.551  25.305  38.427  1.00 49.48           C  
ATOM    732  C   LEU A  94      15.570  25.739  39.479  1.00 54.80           C  
ATOM    733  O   LEU A  94      16.441  24.961  39.877  1.00 57.98           O  
ATOM    734  CB  LEU A  94      15.020  25.724  37.033  1.00 47.91           C  
ATOM    735  CG  LEU A  94      14.225  25.157  35.856  1.00 45.06           C  
ATOM    736  CD1 LEU A  94      14.750  25.725  34.553  1.00 48.32           C  
ATOM    737  CD2 LEU A  94      14.291  23.637  35.844  1.00 39.15           C  
ATOM    738  N   CYS A  95      15.448  26.987  39.926  1.00 53.20           N  
ATOM    739  CA  CYS A  95      16.306  27.509  40.983  1.00 54.61           C  
ATOM    740  C   CYS A  95      16.130  26.748  42.286  1.00 52.70           C  
ATOM    741  O   CYS A  95      17.102  26.265  42.870  1.00 52.39           O  
ATOM    742  CB  CYS A  95      16.033  28.991  41.220  1.00 54.15           C  
ATOM    743  SG  CYS A  95      16.909  30.063  40.090  1.00 72.65           S  
ATOM    744  N   THR A  96      14.884  26.650  42.742  1.00 53.45           N  
ATOM    745  CA  THR A  96      14.579  25.929  43.972  1.00 56.65           C  
ATOM    746  C   THR A  96      14.997  24.463  43.868  1.00 56.42           C  
ATOM    747  O   THR A  96      15.349  23.837  44.868  1.00 59.05           O  
ATOM    748  CB  THR A  96      13.085  26.023  44.319  1.00 58.75           C  
ATOM    749  CG2 THR A  96      12.687  27.474  44.530  1.00 58.36           C  
ATOM    750  OG1 THR A  96      12.306  25.474  43.250  1.00 57.77           O  
ATOM    751  N   MET A  97      14.966  23.926  42.652  1.00 50.66           N  
ATOM    752  CA  MET A  97      15.417  22.561  42.405  1.00 50.81           C  
ATOM    753  C   MET A  97      16.928  22.431  42.558  1.00 51.27           C  
ATOM    754  O   MET A  97      17.417  21.469  43.149  1.00 50.26           O  
ATOM    755  CB  MET A  97      14.974  22.088  41.018  1.00 50.40           C  
ATOM    756  CG  MET A  97      13.751  21.192  41.052  1.00 48.06           C  
ATOM    757  SD  MET A  97      12.863  21.074  39.487  1.00 61.40           S  
ATOM    758  CE  MET A  97      14.021  20.142  38.491  1.00 59.83           C  
ATOM    759  N   SER A  98      17.664  23.404  42.026  1.00 52.86           N  
ATOM    760  CA  SER A  98      19.119  23.410  42.161  1.00 53.25           C  
ATOM    761  C   SER A  98      19.536  23.580  43.622  1.00 47.50           C  
ATOM    762  O   SER A  98      20.471  22.922  44.095  1.00 47.85           O  
ATOM    763  CB  SER A  98      19.740  24.507  41.293  1.00 54.16           C  
ATOM    764  OG  SER A  98      19.564  24.226  39.915  1.00 54.07           O  
ATOM    765  N   VAL A  99      18.835  24.459  44.331  1.00 41.76           N  
ATOM    766  CA  VAL A  99      19.090  24.676  45.749  1.00 45.32           C  
ATOM    767  C   VAL A  99      18.803  23.413  46.558  1.00 54.48           C  
ATOM    768  O   VAL A  99      19.615  23.003  47.389  1.00 57.85           O  
ATOM    769  CB  VAL A  99      18.249  25.845  46.305  1.00 42.47           C  
ATOM    770  CG1 VAL A  99      18.270  25.849  47.827  1.00 45.34           C  
ATOM    771  CG2 VAL A  99      18.755  27.171  45.756  1.00 40.14           C  
ATOM    772  N   ASP A 100      17.652  22.797  46.305  1.00 52.87           N  
ATOM    773  CA  ASP A 100      17.260  21.583  47.012  1.00 55.05           C  
ATOM    774  C   ASP A 100      18.228  20.436  46.732  1.00 54.55           C  
ATOM    775  O   ASP A 100      18.515  19.622  47.614  1.00 50.73           O  
ATOM    776  CB  ASP A 100      15.833  21.180  46.634  1.00 56.89           C  
ATOM    777  CG  ASP A 100      15.362  19.943  47.370  1.00 63.98           C  
ATOM    778  OD1 ASP A 100      15.157  20.025  48.600  1.00 67.73           O  
ATOM    779  OD2 ASP A 100      15.184  18.892  46.717  1.00 66.45           O1-
ATOM    780  N   ARG A 101      18.731  20.382  45.502  1.00 50.53           N  
ATOM    781  CA  ARG A 101      19.720  19.388  45.119  1.00 50.56           C  
ATOM    782  C   ARG A 101      20.998  19.610  45.919  1.00 54.62           C  
ATOM    783  O   ARG A 101      21.549  18.680  46.528  1.00 59.16           O  
ATOM    784  CB  ARG A 101      20.013  19.497  43.621  1.00 50.00           C  
ATOM    785  CG  ARG A 101      20.222  18.167  42.920  1.00 56.42           C  
ATOM    786  CD  ARG A 101      19.000  17.271  43.053  1.00 58.64           C  
ATOM    787  NE  ARG A 101      19.268  16.099  43.884  1.00 61.03           N  
ATOM    788  CZ  ARG A 101      18.456  15.654  44.836  1.00 65.24           C  
ATOM    789  NH1 ARG A 101      17.315  16.284  45.086  1.00 63.75           N1+
ATOM    790  NH2 ARG A 101      18.783  14.578  45.540  1.00 71.80           N  
ATOM    791  N   TYR A 102      21.454  20.859  45.920  1.00 55.15           N  
ATOM    792  CA  TYR A 102      22.645  21.263  46.668  1.00 55.37           C  
ATOM    793  C   TYR A 102      22.540  20.917  48.154  1.00 54.69           C  
ATOM    794  O   TYR A 102      23.513  20.475  48.763  1.00 47.85           O  
ATOM    795  CB  TYR A 102      22.895  22.763  46.483  1.00 52.69           C  
ATOM    796  CG  TYR A 102      23.723  23.383  47.586  1.00 55.64           C  
ATOM    797  CD1 TYR A 102      25.091  23.170  47.657  1.00 60.90           C  
ATOM    798  CD2 TYR A 102      23.133  24.186  48.557  1.00 53.50           C  
ATOM    799  CE1 TYR A 102      25.850  23.732  48.663  1.00 62.17           C  
ATOM    800  CE2 TYR A 102      23.884  24.754  49.567  1.00 55.94           C  
ATOM    801  CZ  TYR A 102      25.244  24.523  49.616  1.00 62.42           C  
ATOM    802  OH  TYR A 102      25.994  25.087  50.621  1.00 69.28           O  
ATOM    803  N   ILE A 103      21.360  21.129  48.727  1.00 56.90           N  
ATOM    804  CA  ILE A 103      21.114  20.810  50.127  1.00 56.46           C  
ATOM    805  C   ILE A 103      21.173  19.308  50.355  1.00 58.13           C  
ATOM    806  O   ILE A 103      21.876  18.832  51.248  1.00 52.60           O  
ATOM    807  CB  ILE A 103      19.735  21.322  50.582  1.00 51.58           C  
ATOM    808  CG1 ILE A 103      19.722  22.851  50.622  1.00 50.35           C  
ATOM    809  CG2 ILE A 103      19.378  20.752  51.944  1.00 51.43           C  
ATOM    810  CD1 ILE A 103      18.360  23.438  50.897  1.00 48.88           C  
ATOM    811  N   ALA A 104      20.427  18.568  49.536  1.00 60.92           N  
ATOM    812  CA  ALA A 104      20.343  17.116  49.645  1.00 53.73           C  
ATOM    813  C   ALA A 104      21.722  16.475  49.579  1.00 65.13           C  
ATOM    814  O   ALA A 104      22.003  15.497  50.273  1.00 71.24           O  
ATOM    815  CB  ALA A 104      19.457  16.558  48.545  1.00 41.02           C  
ATOM    816  N   VAL A 105      22.586  17.035  48.743  1.00 67.77           N  
ATOM    817  CA  VAL A 105      23.921  16.471  48.582  1.00 71.16           C  
ATOM    818  C   VAL A 105      24.918  16.938  49.646  1.00 76.04           C  
ATOM    819  O   VAL A 105      25.583  16.123  50.285  1.00 86.20           O  
ATOM    820  CB  VAL A 105      24.491  16.777  47.187  1.00 72.06           C  
ATOM    821  CG1 VAL A 105      25.945  16.367  47.114  1.00 76.03           C  
ATOM    822  CG2 VAL A 105      23.678  16.072  46.114  1.00 73.05           C  
ATOM    823  N   CYS A 106      25.018  18.251  49.832  1.00 70.07           N  
ATOM    824  CA  CYS A 106      26.071  18.827  50.668  1.00 68.86           C  
ATOM    825  C   CYS A 106      25.730  18.923  52.157  1.00 64.38           C  
ATOM    826  O   CYS A 106      26.616  19.151  52.984  1.00 61.37           O  
ATOM    827  CB  CYS A 106      26.486  20.198  50.132  1.00 68.53           C  
ATOM    828  SG  CYS A 106      27.176  20.156  48.461  1.00 99.56           S  
ATOM    829  N   HIS A 107      24.458  18.757  52.503  1.00 60.81           N  
ATOM    830  CA  HIS A 107      24.048  18.813  53.906  1.00 62.67           C  
ATOM    831  C   HIS A 107      22.999  17.762  54.263  1.00 58.44           C  
ATOM    832  O   HIS A 107      21.873  18.114  54.605  1.00 54.01           O  
ATOM    833  CB  HIS A 107      23.505  20.203  54.250  1.00 66.33           C  
ATOM    834  CG  HIS A 107      24.513  21.303  54.107  1.00 72.94           C  
ATOM    835  CD2 HIS A 107      24.578  22.348  53.256  1.00 73.90           C  
ATOM    836  ND1 HIS A 107      25.619  21.401  54.925  1.00 78.51           N  
ATOM    837  CE1 HIS A 107      26.327  22.464  54.576  1.00 79.43           C  
ATOM    838  NE2 HIS A 107      25.711  23.057  53.560  1.00 78.53           N  
ATOM    839  N   PRO A 108      23.378  16.473  54.219  1.00 57.34           N  
ATOM    840  CA  PRO A 108      22.440  15.357  54.422  1.00 60.80           C  
ATOM    841  C   PRO A 108      21.733  15.376  55.779  1.00 63.88           C  
ATOM    842  O   PRO A 108      20.513  15.171  55.847  1.00 64.09           O  
ATOM    843  CB  PRO A 108      23.339  14.118  54.312  1.00 60.21           C  
ATOM    844  CG  PRO A 108      24.712  14.612  54.625  1.00 59.81           C  
ATOM    845  CD  PRO A 108      24.767  16.002  54.075  1.00 54.73           C  
ATOM    846  N   VAL A 109      22.490  15.620  56.844  1.00 65.39           N  
ATOM    847  CA  VAL A 109      21.935  15.652  58.192  1.00 69.03           C  
ATOM    848  C   VAL A 109      20.922  16.786  58.333  1.00 69.92           C  
ATOM    849  O   VAL A 109      19.858  16.612  58.924  1.00 69.36           O  
ATOM    850  CB  VAL A 109      23.035  15.797  59.258  1.00 69.33           C  
ATOM    851  CG1 VAL A 109      22.452  15.602  60.648  1.00 56.98           C  
ATOM    852  CG2 VAL A 109      24.155  14.798  59.004  1.00 67.08           C  
ATOM    853  N   LYS A 110      21.254  17.950  57.784  1.00 71.33           N  
ATOM    854  CA  LYS A 110      20.309  19.059  57.745  1.00 72.12           C  
ATOM    855  C   LYS A 110      19.212  18.784  56.729  1.00 70.21           C  
ATOM    856  O   LYS A 110      18.082  19.243  56.888  1.00 70.44           O  
ATOM    857  CB  LYS A 110      21.014  20.368  57.397  1.00 72.81           C  
ATOM    858  CG  LYS A 110      21.610  21.090  58.585  1.00 77.93           C  
ATOM    859  CD  LYS A 110      22.469  22.246  58.117  1.00 80.51           C  
ATOM    860  CE  LYS A 110      23.468  22.644  59.180  1.00 81.57           C  
ATOM    861  NZ  LYS A 110      24.764  23.077  58.586  1.00 79.27           N1+
ATOM    862  N   ALA A 111      19.553  18.037  55.684  1.00 70.07           N  
ATOM    863  CA  ALA A 111      18.602  17.732  54.618  1.00 72.57           C  
ATOM    864  C   ALA A 111      17.411  16.941  55.133  1.00 79.77           C  
ATOM    865  O   ALA A 111      16.271  17.238  54.784  1.00 75.24           O  
ATOM    866  CB  ALA A 111      19.280  16.980  53.480  1.00 67.25           C  
ATOM    867  N   LEU A 112      17.671  15.939  55.968  1.00 90.60           N  
ATOM    868  CA  LEU A 112      16.593  15.080  56.455  1.00 99.47           C  
ATOM    869  C   LEU A 112      15.530  15.829  57.266  1.00107.20           C  
ATOM    870  O   LEU A 112      14.406  15.351  57.419  1.00111.09           O  
ATOM    871  CB  LEU A 112      17.149  13.887  57.244  1.00103.68           C  
ATOM    872  CG  LEU A 112      17.921  14.132  58.543  1.00108.44           C  
ATOM    873  CD1 LEU A 112      16.997  14.129  59.756  1.00112.82           C  
ATOM    874  CD2 LEU A 112      19.027  13.098  58.708  1.00108.44           C  
ATOM    875  N   ASP A 113      15.885  17.004  57.777  1.00110.95           N  
ATOM    876  CA  ASP A 113      14.957  17.800  58.576  1.00115.55           C  
ATOM    877  C   ASP A 113      13.927  18.565  57.741  1.00112.40           C  
ATOM    878  O   ASP A 113      12.722  18.398  57.933  1.00114.79           O  
ATOM    879  CB  ASP A 113      15.713  18.767  59.492  1.00121.04           C  
ATOM    880  CG  ASP A 113      15.903  18.213  60.891  1.00128.52           C  
ATOM    881  OD1 ASP A 113      16.081  19.019  61.831  1.00131.23           O  
ATOM    882  OD2 ASP A 113      15.868  16.975  61.053  1.00131.12           O1-
ATOM    883  N   PHE A 114      14.396  19.399  56.817  1.00106.59           N  
ATOM    884  CA  PHE A 114      13.491  20.287  56.087  1.00103.15           C  
ATOM    885  C   PHE A 114      13.236  19.924  54.620  1.00 91.91           C  
ATOM    886  O   PHE A 114      12.602  20.692  53.896  1.00 87.84           O  
ATOM    887  CB  PHE A 114      13.945  21.750  56.207  1.00108.59           C  
ATOM    888  CG  PHE A 114      15.338  22.003  55.705  1.00112.63           C  
ATOM    889  CD1 PHE A 114      15.580  22.179  54.352  1.00113.03           C  
ATOM    890  CD2 PHE A 114      16.402  22.081  56.587  1.00117.18           C  
ATOM    891  CE1 PHE A 114      16.857  22.416  53.889  1.00113.87           C  
ATOM    892  CE2 PHE A 114      17.685  22.321  56.127  1.00117.42           C  
ATOM    893  CZ  PHE A 114      17.912  22.488  54.776  1.00115.28           C  
ATOM    894  N   ARG A 115      13.716  18.763  54.177  1.00 86.42           N  
ATOM    895  CA  ARG A 115      13.423  18.312  52.815  1.00 78.67           C  
ATOM    896  C   ARG A 115      12.124  17.515  52.739  1.00 82.11           C  
ATOM    897  O   ARG A 115      11.955  16.668  51.862  1.00 83.40           O  
ATOM    898  CB  ARG A 115      14.578  17.507  52.211  1.00 71.88           C  
ATOM    899  CG  ARG A 115      15.738  18.357  51.723  1.00 67.75           C  
ATOM    900  CD  ARG A 115      16.742  17.534  50.930  1.00 67.74           C  
ATOM    901  NE  ARG A 115      16.433  17.489  49.501  1.00 65.83           N  
ATOM    902  CZ  ARG A 115      15.795  16.490  48.900  1.00 63.16           C  
ATOM    903  NH1 ARG A 115      15.385  15.441  49.601  1.00 61.41           N1+
ATOM    904  NH2 ARG A 115      15.566  16.540  47.596  1.00 60.32           N  
ATOM    905  N   THR A 116      11.214  17.787  53.668  1.00 83.72           N  
ATOM    906  CA  THR A 116       9.867  17.239  53.606  1.00 83.09           C  
ATOM    907  C   THR A 116       9.140  17.897  52.436  1.00 77.06           C  
ATOM    908  O   THR A 116       9.373  19.070  52.142  1.00 72.64           O  
ATOM    909  CB  THR A 116       9.109  17.489  54.927  1.00 90.15           C  
ATOM    910  CG2 THR A 116       9.261  18.939  55.364  1.00 88.73           C  
ATOM    911  OG1 THR A 116       7.720  17.186  54.759  1.00 95.30           O  
ATOM    912  N   PRO A 117       8.269  17.139  51.746  1.00 78.02           N  
ATOM    913  CA  PRO A 117       7.577  17.669  50.562  1.00 77.30           C  
ATOM    914  C   PRO A 117       6.663  18.862  50.858  1.00 79.33           C  
ATOM    915  O   PRO A 117       6.369  19.640  49.946  1.00 80.84           O  
ATOM    916  CB  PRO A 117       6.754  16.470  50.070  1.00 75.75           C  
ATOM    917  CG  PRO A 117       6.650  15.560  51.244  1.00 74.62           C  
ATOM    918  CD  PRO A 117       7.934  15.727  51.990  1.00 75.58           C  
ATOM    919  N   ARG A 118       6.227  19.007  52.106  1.00 80.49           N  
ATOM    920  CA  ARG A 118       5.386  20.143  52.475  1.00 83.11           C  
ATOM    921  C   ARG A 118       6.149  21.453  52.316  1.00 79.55           C  
ATOM    922  O   ARG A 118       5.575  22.472  51.931  1.00 82.27           O  
ATOM    923  CB  ARG A 118       4.839  20.002  53.900  1.00 90.83           C  
ATOM    924  CG  ARG A 118       5.885  20.056  54.999  1.00 99.14           C  
ATOM    925  CD  ARG A 118       5.244  20.299  56.352  1.00108.12           C  
ATOM    926  NE  ARG A 118       4.121  19.395  56.587  1.00115.81           N  
ATOM    927  CZ  ARG A 118       3.362  19.415  57.676  1.00122.36           C  
ATOM    928  NH1 ARG A 118       3.600  20.291  58.640  1.00125.52           N1+
ATOM    929  NH2 ARG A 118       2.360  18.554  57.801  1.00124.55           N  
ATOM    930  N   ASN A 119       7.447  21.420  52.606  1.00 74.97           N  
ATOM    931  CA  ASN A 119       8.302  22.584  52.419  1.00 72.35           C  
ATOM    932  C   ASN A 119       8.440  22.924  50.943  1.00 69.00           C  
ATOM    933  O   ASN A 119       8.490  24.095  50.567  1.00 70.39           O  
ATOM    934  CB  ASN A 119       9.680  22.347  53.040  1.00 71.09           C  
ATOM    935  CG  ASN A 119       9.645  22.369  54.556  1.00 74.23           C  
ATOM    936  ND2 ASN A 119      10.820  22.339  55.173  1.00 77.84           N  
ATOM    937  OD1 ASN A 119       8.577  22.412  55.164  1.00 75.79           O  
ATOM    938  N   ALA A 120       8.498  21.890  50.109  1.00 63.72           N  
ATOM    939  CA  ALA A 120       8.548  22.076  48.666  1.00 60.16           C  
ATOM    940  C   ALA A 120       7.261  22.734  48.184  1.00 64.55           C  
ATOM    941  O   ALA A 120       7.285  23.609  47.318  1.00 65.64           O  
ATOM    942  CB  ALA A 120       8.764  20.745  47.968  1.00 52.56           C  
ATOM    943  N   LYS A 121       6.138  22.314  48.761  1.00 67.09           N  
ATOM    944  CA  LYS A 121       4.846  22.921  48.452  1.00 69.46           C  
ATOM    945  C   LYS A 121       4.815  24.395  48.867  1.00 66.77           C  
ATOM    946  O   LYS A 121       4.330  25.251  48.119  1.00 63.98           O  
ATOM    947  CB  LYS A 121       3.713  22.139  49.124  1.00 74.74           C  
ATOM    948  CG  LYS A 121       3.467  20.773  48.498  1.00 79.39           C  
ATOM    949  CD  LYS A 121       2.864  19.781  49.484  1.00 88.48           C  
ATOM    950  CE  LYS A 121       1.449  20.160  49.886  1.00 95.58           C  
ATOM    951  NZ  LYS A 121       0.808  19.085  50.694  1.00102.10           N1+
ATOM    952  N   ILE A 122       5.349  24.680  50.050  1.00 64.39           N  
ATOM    953  CA  ILE A 122       5.423  26.049  50.560  1.00 63.17           C  
ATOM    954  C   ILE A 122       6.252  26.951  49.646  1.00 61.01           C  
ATOM    955  O   ILE A 122       5.815  28.040  49.263  1.00 60.74           O  
ATOM    956  CB  ILE A 122       6.020  26.084  51.985  1.00 61.53           C  
ATOM    957  CG1 ILE A 122       5.055  25.439  52.982  1.00 58.86           C  
ATOM    958  CG2 ILE A 122       6.329  27.511  52.402  1.00 64.16           C  
ATOM    959  CD1 ILE A 122       5.564  25.429  54.405  1.00 60.22           C  
ATOM    960  N   VAL A 123       7.449  26.489  49.295  1.00 59.38           N  
ATOM    961  CA  VAL A 123       8.338  27.254  48.429  1.00 61.05           C  
ATOM    962  C   VAL A 123       7.749  27.398  47.021  1.00 58.69           C  
ATOM    963  O   VAL A 123       7.999  28.389  46.333  1.00 60.91           O  
ATOM    964  CB  VAL A 123       9.757  26.641  48.388  1.00 62.34           C  
ATOM    965  CG1 VAL A 123      10.672  27.450  47.485  1.00 62.54           C  
ATOM    966  CG2 VAL A 123      10.339  26.574  49.792  1.00 62.88           C  
ATOM    967  N   ASN A 124       6.952  26.419  46.601  1.00 53.23           N  
ATOM    968  CA  ASN A 124       6.208  26.540  45.348  1.00 52.11           C  
ATOM    969  C   ASN A 124       5.173  27.664  45.419  1.00 56.02           C  
ATOM    970  O   ASN A 124       5.033  28.466  44.484  1.00 53.80           O  
ATOM    971  CB  ASN A 124       5.534  25.215  44.987  1.00 50.26           C  
ATOM    972  CG  ASN A 124       6.452  24.283  44.222  1.00 48.47           C  
ATOM    973  ND2 ASN A 124       5.922  23.137  43.808  1.00 46.78           N  
ATOM    974  OD1 ASN A 124       7.625  24.588  44.006  1.00 48.28           O  
ATOM    975  N   VAL A 125       4.450  27.716  46.535  1.00 58.96           N  
ATOM    976  CA  VAL A 125       3.501  28.797  46.783  1.00 62.45           C  
ATOM    977  C   VAL A 125       4.197  30.156  46.716  1.00 62.89           C  
ATOM    978  O   VAL A 125       3.744  31.065  46.013  1.00 65.40           O  
ATOM    979  CB  VAL A 125       2.814  28.643  48.153  1.00 64.83           C  
ATOM    980  CG1 VAL A 125       2.023  29.896  48.500  1.00 64.09           C  
ATOM    981  CG2 VAL A 125       1.916  27.414  48.163  1.00 66.53           C  
ATOM    982  N   CYS A 126       5.309  30.279  47.439  1.00 60.27           N  
ATOM    983  CA  CYS A 126       6.084  31.518  47.448  1.00 62.30           C  
ATOM    984  C   CYS A 126       6.574  31.888  46.048  1.00 62.34           C  
ATOM    985  O   CYS A 126       6.587  33.064  45.679  1.00 62.36           O  
ATOM    986  CB  CYS A 126       7.266  31.406  48.411  1.00 61.76           C  
ATOM    987  SG  CYS A 126       6.785  31.195  50.141  1.00 83.70           S  
ATOM    988  N   ASN A 127       6.979  30.876  45.286  1.00 59.14           N  
ATOM    989  CA  ASN A 127       7.342  31.043  43.885  1.00 56.56           C  
ATOM    990  C   ASN A 127       6.201  31.728  43.148  1.00 54.81           C  
ATOM    991  O   ASN A 127       6.399  32.745  42.475  1.00 55.74           O  
ATOM    992  CB  ASN A 127       7.638  29.677  43.252  1.00 55.34           C  
ATOM    993  CG  ASN A 127       8.163  29.778  41.826  1.00 56.00           C  
ATOM    994  ND2 ASN A 127       8.767  28.695  41.350  1.00 46.01           N  
ATOM    995  OD1 ASN A 127       8.021  30.803  41.160  1.00 61.63           O  
ATOM    996  N   TRP A 128       5.002  31.179  43.298  1.00 55.13           N  
ATOM    997  CA  TRP A 128       3.833  31.738  42.628  1.00 54.94           C  
ATOM    998  C   TRP A 128       3.455  33.140  43.107  1.00 54.67           C  
ATOM    999  O   TRP A 128       2.851  33.909  42.359  1.00 56.89           O  
ATOM   1000  CB  TRP A 128       2.643  30.784  42.730  1.00 60.78           C  
ATOM   1001  CG  TRP A 128       2.721  29.669  41.736  1.00 62.48           C  
ATOM   1002  CD1 TRP A 128       3.231  28.422  41.941  1.00 63.09           C  
ATOM   1003  CD2 TRP A 128       2.291  29.710  40.372  1.00 62.79           C  
ATOM   1004  CE2 TRP A 128       2.563  28.449  39.809  1.00 62.79           C  
ATOM   1005  CE3 TRP A 128       1.696  30.691  39.570  1.00 59.88           C  
ATOM   1006  NE1 TRP A 128       3.138  27.680  40.788  1.00 63.55           N  
ATOM   1007  CZ2 TRP A 128       2.263  28.140  38.484  1.00 62.27           C  
ATOM   1008  CZ3 TRP A 128       1.399  30.384  38.257  1.00 58.25           C  
ATOM   1009  CH2 TRP A 128       1.683  29.119  37.726  1.00 61.44           C  
ATOM   1010  N   ILE A 129       3.811  33.476  44.343  1.00 53.41           N  
ATOM   1011  CA  ILE A 129       3.543  34.818  44.865  1.00 55.56           C  
ATOM   1012  C   ILE A 129       4.515  35.855  44.290  1.00 61.02           C  
ATOM   1013  O   ILE A 129       4.101  36.918  43.795  1.00 65.73           O  
ATOM   1014  CB  ILE A 129       3.588  34.841  46.405  1.00 54.81           C  
ATOM   1015  CG1 ILE A 129       2.534  33.891  46.979  1.00 54.67           C  
ATOM   1016  CG2 ILE A 129       3.368  36.252  46.924  1.00 54.57           C  
ATOM   1017  CD1 ILE A 129       2.517  33.832  48.491  1.00 56.56           C  
ATOM   1018  N   LEU A 130       5.806  35.542  44.359  1.00 60.76           N  
ATOM   1019  CA  LEU A 130       6.831  36.377  43.742  1.00 62.39           C  
ATOM   1020  C   LEU A 130       6.506  36.595  42.274  1.00 62.18           C  
ATOM   1021  O   LEU A 130       6.594  37.712  41.767  1.00 62.99           O  
ATOM   1022  CB  LEU A 130       8.210  35.730  43.865  1.00 67.22           C  
ATOM   1023  CG  LEU A 130       9.080  36.121  45.061  1.00 77.36           C  
ATOM   1024  CD1 LEU A 130       8.462  35.653  46.371  1.00 84.94           C  
ATOM   1025  CD2 LEU A 130      10.489  35.565  44.894  1.00 74.35           C  
ATOM   1026  N   SER A 131       6.121  35.519  41.597  1.00 61.11           N  
ATOM   1027  CA  SER A 131       5.723  35.616  40.200  1.00 60.44           C  
ATOM   1028  C   SER A 131       4.417  36.390  40.044  1.00 62.86           C  
ATOM   1029  O   SER A 131       4.156  36.963  38.989  1.00 60.51           O  
ATOM   1030  CB  SER A 131       5.599  34.228  39.574  1.00 54.02           C  
ATOM   1031  OG  SER A 131       6.868  33.607  39.476  1.00 51.24           O  
ATOM   1032  N   SER A 132       3.598  36.407  41.091  1.00 62.36           N  
ATOM   1033  CA  SER A 132       2.364  37.182  41.062  1.00 60.54           C  
ATOM   1034  C   SER A 132       2.675  38.670  41.053  1.00 63.18           C  
ATOM   1035  O   SER A 132       1.936  39.465  40.466  1.00 65.72           O  
ATOM   1036  CB  SER A 132       1.453  36.836  42.246  1.00 63.86           C  
ATOM   1037  OG  SER A 132       1.047  35.481  42.199  1.00 68.13           O  
ATOM   1038  N   ALA A 133       3.779  39.037  41.699  1.00 64.85           N  
ATOM   1039  CA  ALA A 133       4.221  40.434  41.717  1.00 66.16           C  
ATOM   1040  C   ALA A 133       4.420  41.030  40.317  1.00 67.06           C  
ATOM   1041  O   ALA A 133       4.242  42.232  40.123  1.00 63.62           O  
ATOM   1042  CB  ALA A 133       5.489  40.586  42.549  1.00 63.66           C  
ATOM   1043  N   ILE A 134       4.791  40.196  39.347  1.00 71.75           N  
ATOM   1044  CA  ILE A 134       4.939  40.661  37.966  1.00 74.72           C  
ATOM   1045  C   ILE A 134       3.734  40.279  37.102  1.00 74.54           C  
ATOM   1046  O   ILE A 134       3.343  41.018  36.198  1.00 74.55           O  
ATOM   1047  CB  ILE A 134       6.257  40.163  37.311  1.00 93.50           C  
ATOM   1048  CG1 ILE A 134       6.380  40.701  35.883  1.00 89.58           C  
ATOM   1049  CG2 ILE A 134       6.327  38.643  37.330  1.00 94.96           C  
ATOM   1050  CD1 ILE A 134       7.786  40.812  35.380  1.00 89.78           C  
ATOM   1051  N   GLY A 135       3.132  39.135  37.409  1.00 73.54           N  
ATOM   1052  CA  GLY A 135       2.042  38.597  36.616  1.00 70.69           C  
ATOM   1053  C   GLY A 135       0.739  39.354  36.760  1.00 72.39           C  
ATOM   1054  O   GLY A 135       0.018  39.546  35.779  1.00 70.78           O  
ATOM   1055  N   LEU A 136       0.426  39.779  37.981  1.00 72.01           N  
ATOM   1056  CA  LEU A 136      -0.813  40.517  38.218  1.00 73.80           C  
ATOM   1057  C   LEU A 136      -0.900  41.862  37.476  1.00 73.93           C  
ATOM   1058  O   LEU A 136      -1.882  42.107  36.779  1.00 74.50           O  
ATOM   1059  CB  LEU A 136      -1.103  40.677  39.718  1.00 75.73           C  
ATOM   1060  CG  LEU A 136      -1.406  39.386  40.482  1.00 74.14           C  
ATOM   1061  CD1 LEU A 136      -2.000  39.694  41.848  1.00 73.92           C  
ATOM   1062  CD2 LEU A 136      -2.332  38.483  39.677  1.00 74.83           C  
ATOM   1063  N   PRO A 137       0.125  42.732  37.608  1.00 72.15           N  
ATOM   1064  CA  PRO A 137       0.036  43.996  36.868  1.00 72.40           C  
ATOM   1065  C   PRO A 137       0.013  43.788  35.353  1.00 68.92           C  
ATOM   1066  O   PRO A 137      -0.617  44.565  34.636  1.00 70.59           O  
ATOM   1067  CB  PRO A 137       1.312  44.741  37.282  1.00 69.89           C  
ATOM   1068  CG  PRO A 137       2.235  43.681  37.772  1.00 65.73           C  
ATOM   1069  CD  PRO A 137       1.355  42.665  38.419  1.00 67.67           C  
ATOM   1070  N   VAL A 138       0.693  42.749  34.883  1.00 64.07           N  
ATOM   1071  CA  VAL A 138       0.667  42.395  33.468  1.00 66.74           C  
ATOM   1072  C   VAL A 138      -0.753  42.022  33.042  1.00 68.87           C  
ATOM   1073  O   VAL A 138      -1.191  42.352  31.938  1.00 69.52           O  
ATOM   1074  CB  VAL A 138       1.663  41.249  33.155  1.00 42.47           C  
ATOM   1075  CG1 VAL A 138       1.159  40.362  32.023  1.00 42.48           C  
ATOM   1076  CG2 VAL A 138       3.038  41.819  32.829  1.00 34.84           C  
ATOM   1077  N   MET A 139      -1.477  41.358  33.935  1.00 68.64           N  
ATOM   1078  CA  MET A 139      -2.862  40.992  33.670  1.00 67.37           C  
ATOM   1079  C   MET A 139      -3.753  42.233  33.654  1.00 66.49           C  
ATOM   1080  O   MET A 139      -4.728  42.298  32.908  1.00 66.69           O  
ATOM   1081  CB  MET A 139      -3.360  39.992  34.714  1.00 70.04           C  
ATOM   1082  CG  MET A 139      -4.549  39.161  34.263  1.00 70.70           C  
ATOM   1083  SD  MET A 139      -5.052  37.951  35.500  1.00103.35           S  
ATOM   1084  CE  MET A 139      -5.536  39.032  36.844  1.00 85.88           C  
ATOM   1085  N   PHE A 140      -3.405  43.219  34.477  1.00 67.67           N  
ATOM   1086  CA  PHE A 140      -4.146  44.475  34.534  1.00 68.44           C  
ATOM   1087  C   PHE A 140      -3.882  45.340  33.305  1.00 68.22           C  
ATOM   1088  O   PHE A 140      -4.803  45.927  32.737  1.00 74.36           O  
ATOM   1089  CB  PHE A 140      -3.776  45.261  35.794  1.00 71.06           C  
ATOM   1090  CG  PHE A 140      -4.549  44.854  37.018  1.00 76.82           C  
ATOM   1091  CD1 PHE A 140      -5.492  45.703  37.572  1.00 80.75           C  
ATOM   1092  CD2 PHE A 140      -4.334  43.624  37.614  1.00 76.29           C  
ATOM   1093  CE1 PHE A 140      -6.202  45.335  38.699  1.00 84.03           C  
ATOM   1094  CE2 PHE A 140      -5.041  43.250  38.739  1.00 78.86           C  
ATOM   1095  CZ  PHE A 140      -5.976  44.105  39.281  1.00 84.22           C  
ATOM   1096  N   MET A 141      -2.620  45.415  32.903  1.00 63.87           N  
ATOM   1097  CA  MET A 141      -2.210  46.292  31.812  1.00 63.68           C  
ATOM   1098  C   MET A 141      -2.390  45.648  30.438  1.00 62.85           C  
ATOM   1099  O   MET A 141      -2.064  46.249  29.417  1.00 67.22           O  
ATOM   1100  CB  MET A 141      -0.762  46.744  32.015  1.00 64.63           C  
ATOM   1101  CG  MET A 141      -0.570  47.573  33.275  1.00 68.42           C  
ATOM   1102  SD  MET A 141       1.127  47.601  33.881  1.00189.00           S  
ATOM   1103  CE  MET A 141       0.912  48.493  35.419  1.00135.17           C  
ATOM   1104  N   ALA A 142      -2.911  44.425  30.419  1.00 69.75           N  
ATOM   1105  CA  ALA A 142      -3.215  43.747  29.165  1.00 66.14           C  
ATOM   1106  C   ALA A 142      -4.629  44.093  28.718  1.00 69.21           C  
ATOM   1107  O   ALA A 142      -5.539  44.191  29.538  1.00 70.81           O  
ATOM   1108  CB  ALA A 142      -3.056  42.246  29.317  1.00 63.05           C  
ATOM   1109  N   THR A 143      -4.805  44.277  27.416  1.00 70.29           N  
ATOM   1110  CA  THR A 143      -6.091  44.681  26.872  1.00 73.69           C  
ATOM   1111  C   THR A 143      -6.141  44.489  25.368  1.00 73.13           C  
ATOM   1112  O   THR A 143      -5.173  44.050  24.745  1.00 70.07           O  
ATOM   1113  CB  THR A 143      -6.368  46.156  27.151  1.00 76.14           C  
ATOM   1114  CG2 THR A 143      -5.387  47.010  26.375  1.00 75.86           C  
ATOM   1115  OG1 THR A 143      -7.700  46.481  26.742  1.00 77.62           O  
ATOM   1116  N   THR A 144      -7.284  44.843  24.791  1.00 77.28           N  
ATOM   1117  CA  THR A 144      -7.491  44.752  23.358  1.00 79.12           C  
ATOM   1118  C   THR A 144      -7.262  46.108  22.691  1.00 82.54           C  
ATOM   1119  O   THR A 144      -7.964  47.076  22.979  1.00 90.17           O  
ATOM   1120  CB  THR A 144      -8.911  44.259  23.044  1.00 77.39           C  
ATOM   1121  CG2 THR A 144      -9.115  44.168  21.552  1.00 77.59           C  
ATOM   1122  OG1 THR A 144      -9.102  42.967  23.632  1.00 76.49           O  
ATOM   1123  N   LYS A 145      -6.268  46.176  21.810  1.00 78.65           N  
ATOM   1124  CA  LYS A 145      -5.952  47.401  21.085  1.00 83.99           C  
ATOM   1125  C   LYS A 145      -6.459  47.343  19.648  1.00 90.39           C  
ATOM   1126  O   LYS A 145      -6.042  46.490  18.863  1.00 90.12           O  
ATOM   1127  CB  LYS A 145      -4.445  47.654  21.098  1.00 83.93           C  
ATOM   1128  CG  LYS A 145      -4.004  48.843  20.261  1.00 91.39           C  
ATOM   1129  CD  LYS A 145      -2.496  49.032  20.323  1.00 97.02           C  
ATOM   1130  CE  LYS A 145      -2.032  50.108  19.351  1.00104.63           C  
ATOM   1131  NZ  LYS A 145      -0.551  50.267  19.369  1.00104.61           N1+
ATOM   1132  N   TYR A 146      -7.357  48.263  19.312  1.00 95.33           N  
ATOM   1133  CA  TYR A 146      -7.960  48.312  17.982  1.00101.29           C  
ATOM   1134  C   TYR A 146      -7.070  49.091  17.011  1.00103.94           C  
ATOM   1135  O   TYR A 146      -6.504  50.121  17.375  1.00102.16           O  
ATOM   1136  CB  TYR A 146      -9.357  48.944  18.049  1.00102.80           C  
ATOM   1137  CG  TYR A 146     -10.405  48.087  18.737  1.00103.99           C  
ATOM   1138  CD1 TYR A 146     -11.565  47.710  18.076  1.00106.72           C  
ATOM   1139  CD2 TYR A 146     -10.231  47.653  20.048  1.00102.03           C  
ATOM   1140  CE1 TYR A 146     -12.521  46.927  18.699  1.00107.62           C  
ATOM   1141  CE2 TYR A 146     -11.179  46.871  20.677  1.00102.74           C  
ATOM   1142  CZ  TYR A 146     -12.320  46.512  20.001  1.00106.63           C  
ATOM   1143  OH  TYR A 146     -13.266  45.735  20.630  1.00108.63           O  
ATOM   1144  N   ARG A 147      -6.946  48.597  15.781  1.00109.54           N  
ATOM   1145  CA  ARG A 147      -6.128  49.255  14.756  1.00114.83           C  
ATOM   1146  C   ARG A 147      -6.925  49.447  13.457  1.00121.18           C  
ATOM   1147  O   ARG A 147      -8.092  49.067  13.414  1.00118.80           O  
ATOM   1148  CB  ARG A 147      -4.859  48.448  14.483  1.00113.66           C  
ATOM   1149  CG  ARG A 147      -3.898  48.371  15.664  1.00110.74           C  
ATOM   1150  CD  ARG A 147      -3.070  49.655  15.816  1.00113.21           C  
ATOM   1151  NE  ARG A 147      -2.079  49.796  14.743  1.00114.86           N  
ATOM   1152  CZ  ARG A 147      -2.117  50.753  13.831  1.00112.90           C  
ATOM   1153  NH1 ARG A 147      -1.205  50.818  12.865  1.00113.91           N1+
ATOM   1154  NH2 ARG A 147      -3.097  51.648  13.871  1.00109.50           N  
ATOM   1155  N   GLN A 148      -6.298  50.021  12.432  1.00128.88           N  
ATOM   1156  CA  GLN A 148      -6.950  50.378  11.168  1.00139.84           C  
ATOM   1157  C   GLN A 148      -7.958  49.347  10.666  1.00141.94           C  
ATOM   1158  O   GLN A 148      -9.091  49.676  10.309  1.00146.17           O  
ATOM   1159  CB  GLN A 148      -5.889  50.571  10.060  1.00147.72           C  
ATOM   1160  CG  GLN A 148      -5.151  51.889  10.090  1.00152.96           C  
ATOM   1161  CD  GLN A 148      -3.943  51.787  10.942  1.00153.72           C  
ATOM   1162  NE2 GLN A 148      -3.197  52.873  11.063  1.00155.12           N  
ATOM   1163  OE1 GLN A 148      -3.684  50.731  11.504  1.00152.42           O  
ATOM   1164  N   GLY A 149      -7.541  48.089  10.661  1.00137.26           N  
ATOM   1165  CA  GLY A 149      -8.372  47.018  10.146  1.00138.13           C  
ATOM   1166  C   GLY A 149      -7.902  45.690  10.696  1.00133.79           C  
ATOM   1167  O   GLY A 149      -7.651  44.734   9.949  1.00134.31           O  
ATOM   1168  N   SER A 150      -7.763  45.639  12.019  1.00129.40           N  
ATOM   1169  CA  SER A 150      -7.278  44.436  12.714  1.00124.33           C  
ATOM   1170  C   SER A 150      -7.459  44.604  14.180  1.00118.67           C  
ATOM   1171  O   SER A 150      -8.042  45.583  14.544  1.00121.17           O  
ATOM   1172  CB  SER A 150      -5.807  44.208  12.471  1.00123.15           C  
ATOM   1173  OG  SER A 150      -4.981  45.253  12.973  1.00121.32           O  
ATOM   1174  N   ILE A 151      -6.960  43.682  15.014  1.00111.53           N  
ATOM   1175  CA  ILE A 151      -7.134  43.722  16.477  1.00104.95           C  
ATOM   1176  C   ILE A 151      -5.894  43.109  17.146  1.00 96.84           C  
ATOM   1177  O   ILE A 151      -5.373  42.093  16.678  1.00 95.41           O  
ATOM   1178  CB  ILE A 151      -8.363  42.885  16.916  1.00 85.69           C  
ATOM   1179  CG1 ILE A 151      -9.669  43.437  16.315  1.00 87.75           C  
ATOM   1180  CG2 ILE A 151      -8.493  42.889  18.394  1.00 82.76           C  
ATOM   1181  CD1 ILE A 151     -10.112  44.826  16.880  1.00103.49           C  
ATOM   1182  N   ASP A 152      -5.418  43.722  18.231  1.00 92.78           N  
ATOM   1183  CA  ASP A 152      -4.271  43.201  18.970  1.00 92.30           C  
ATOM   1184  C   ASP A 152      -4.550  42.867  20.443  1.00 85.30           C  
ATOM   1185  O   ASP A 152      -5.306  43.556  21.125  1.00 86.16           O  
ATOM   1186  CB  ASP A 152      -3.095  44.174  18.876  1.00 98.13           C  
ATOM   1187  CG  ASP A 152      -2.422  44.148  17.514  1.00109.15           C  
ATOM   1188  OD1 ASP A 152      -2.672  43.205  16.734  1.00115.84           O  
ATOM   1189  OD2 ASP A 152      -1.623  45.062  17.227  1.00112.35           O1-
ATOM   1190  N   CYS A 153      -3.917  41.798  20.917  1.00 79.74           N  
ATOM   1191  CA  CYS A 153      -3.949  41.395  22.309  1.00 74.90           C  
ATOM   1192  C   CYS A 153      -2.578  41.705  22.901  1.00 77.67           C  
ATOM   1193  O   CYS A 153      -1.989  40.892  23.607  1.00 80.96           O  
ATOM   1194  CB  CYS A 153      -4.280  39.902  22.423  1.00 70.50           C  
ATOM   1195  SG  CYS A 153      -3.923  39.130  24.027  1.00132.98           S  
ATOM   1196  N   THR A 154      -2.085  42.906  22.620  1.00 80.49           N  
ATOM   1197  CA  THR A 154      -0.789  43.337  23.123  1.00 80.13           C  
ATOM   1198  C   THR A 154      -0.897  43.951  24.512  1.00 74.50           C  
ATOM   1199  O   THR A 154      -1.976  44.341  24.956  1.00 74.27           O  
ATOM   1200  CB  THR A 154      -0.139  44.373  22.190  1.00 87.32           C  
ATOM   1201  CG2 THR A 154       0.111  43.773  20.815  1.00 93.29           C  
ATOM   1202  OG1 THR A 154      -1.002  45.509  22.064  1.00 91.59           O  
ATOM   1203  N   LEU A 155       0.240  44.022  25.194  1.00 72.56           N  
ATOM   1204  CA  LEU A 155       0.347  44.749  26.444  1.00 67.95           C  
ATOM   1205  C   LEU A 155       0.648  46.198  26.085  1.00 66.72           C  
ATOM   1206  O   LEU A 155       1.629  46.478  25.395  1.00 69.54           O  
ATOM   1207  CB  LEU A 155       1.482  44.165  27.286  1.00 60.01           C  
ATOM   1208  CG  LEU A 155       1.520  44.464  28.785  1.00 56.99           C  
ATOM   1209  CD1 LEU A 155       0.374  43.776  29.495  1.00 55.61           C  
ATOM   1210  CD2 LEU A 155       2.845  44.024  29.373  1.00 55.22           C  
ATOM   1211  N   THR A 156      -0.198  47.123  26.527  1.00 64.92           N  
ATOM   1212  CA  THR A 156      -0.020  48.525  26.159  1.00 68.72           C  
ATOM   1213  C   THR A 156       0.148  49.436  27.373  1.00 66.83           C  
ATOM   1214  O   THR A 156      -0.403  49.175  28.443  1.00 67.66           O  
ATOM   1215  CB  THR A 156      -1.181  49.036  25.274  1.00 73.08           C  
ATOM   1216  CG2 THR A 156      -2.476  49.087  26.062  1.00 73.00           C  
ATOM   1217  OG1 THR A 156      -0.873  50.346  24.784  1.00 77.62           O  
ATOM   1218  N   PHE A 157       0.915  50.506  27.196  1.00 64.33           N  
ATOM   1219  CA  PHE A 157       1.195  51.436  28.282  1.00 64.78           C  
ATOM   1220  C   PHE A 157       0.858  52.864  27.878  1.00 63.64           C  
ATOM   1221  O   PHE A 157       0.686  53.163  26.695  1.00 65.83           O  
ATOM   1222  CB  PHE A 157       2.670  51.363  28.682  1.00 64.66           C  
ATOM   1223  CG  PHE A 157       3.183  49.964  28.865  1.00 62.27           C  
ATOM   1224  CD1 PHE A 157       3.084  49.329  30.091  1.00 61.10           C  
ATOM   1225  CD2 PHE A 157       3.776  49.287  27.811  1.00 61.58           C  
ATOM   1226  CE1 PHE A 157       3.561  48.043  30.262  1.00 60.47           C  
ATOM   1227  CE2 PHE A 157       4.252  48.002  27.975  1.00 60.78           C  
ATOM   1228  CZ  PHE A 157       4.147  47.379  29.202  1.00 60.04           C  
ATOM   1229  N   SER A 158       0.768  53.742  28.868  1.00 61.45           N  
ATOM   1230  CA  SER A 158       0.585  55.163  28.613  1.00 57.82           C  
ATOM   1231  C   SER A 158       1.925  55.761  28.201  1.00 59.55           C  
ATOM   1232  O   SER A 158       2.962  55.113  28.327  1.00 57.34           O  
ATOM   1233  CB  SER A 158       0.058  55.863  29.867  1.00 53.84           C  
ATOM   1234  OG  SER A 158       1.057  55.942  30.870  1.00 59.67           O  
ATOM   1235  N   HIS A 159       1.906  56.997  27.710  1.00 65.50           N  
ATOM   1236  CA  HIS A 159       3.137  57.661  27.299  1.00 73.78           C  
ATOM   1237  C   HIS A 159       3.984  58.051  28.514  1.00 74.01           C  
ATOM   1238  O   HIS A 159       3.446  58.473  29.537  1.00 75.61           O  
ATOM   1239  CB  HIS A 159       2.829  58.907  26.467  1.00 78.93           C  
ATOM   1240  CG  HIS A 159       2.009  58.639  25.238  1.00 76.90           C  
ATOM   1241  CD2 HIS A 159       0.682  58.767  25.011  1.00 72.14           C  
ATOM   1242  ND1 HIS A 159       2.564  58.206  24.057  1.00 78.43           N  
ATOM   1243  CE1 HIS A 159       1.612  58.066  23.150  1.00 74.60           C  
ATOM   1244  NE2 HIS A 159       0.459  58.400  23.707  1.00 70.55           N  
ATOM   1245  N   PRO A 160       5.316  57.912  28.403  1.00 72.07           N  
ATOM   1246  CA  PRO A 160       6.018  57.353  27.242  1.00 69.33           C  
ATOM   1247  C   PRO A 160       5.979  55.825  27.219  1.00 67.54           C  
ATOM   1248  O   PRO A 160       6.347  55.176  28.198  1.00 62.86           O  
ATOM   1249  CB  PRO A 160       7.454  57.853  27.429  1.00 65.42           C  
ATOM   1250  CG  PRO A 160       7.596  58.036  28.894  1.00 66.93           C  
ATOM   1251  CD  PRO A 160       6.250  58.462  29.401  1.00 70.91           C  
ATOM   1252  N   THR A 161       5.535  55.268  26.095  1.00 71.23           N  
ATOM   1253  CA  THR A 161       5.313  53.829  25.964  1.00 68.38           C  
ATOM   1254  C   THR A 161       6.604  53.015  26.005  1.00 65.61           C  
ATOM   1255  O   THR A 161       6.703  52.024  26.744  1.00 65.30           O  
ATOM   1256  CB  THR A 161       4.555  53.502  24.661  1.00 68.19           C  
ATOM   1257  CG2 THR A 161       4.301  52.009  24.548  1.00 61.86           C  
ATOM   1258  OG1 THR A 161       3.303  54.199  24.646  1.00 75.95           O  
ATOM   1259  N   TRP A 162       7.590  53.432  25.210  1.00 61.73           N  
ATOM   1260  CA  TRP A 162       8.868  52.729  25.137  1.00 58.90           C  
ATOM   1261  C   TRP A 162       9.513  52.622  26.515  1.00 55.00           C  
ATOM   1262  O   TRP A 162      10.238  51.668  26.797  1.00 51.44           O  
ATOM   1263  CB  TRP A 162       9.828  53.404  24.143  1.00 60.70           C  
ATOM   1264  CG  TRP A 162      10.143  54.844  24.453  1.00 68.82           C  
ATOM   1265  CD1 TRP A 162       9.612  55.945  23.849  1.00 73.12           C  
ATOM   1266  CD2 TRP A 162      11.065  55.330  25.436  1.00 70.56           C  
ATOM   1267  CE2 TRP A 162      11.038  56.737  25.374  1.00 71.68           C  
ATOM   1268  CE3 TRP A 162      11.916  54.716  26.359  1.00 69.97           C  
ATOM   1269  NE1 TRP A 162      10.144  57.088  24.396  1.00 69.74           N  
ATOM   1270  CZ2 TRP A 162      11.821  57.536  26.206  1.00 76.21           C  
ATOM   1271  CZ3 TRP A 162      12.674  55.506  27.193  1.00 71.99           C  
ATOM   1272  CH2 TRP A 162      12.635  56.902  27.102  1.00 75.75           C  
ATOM   1273  N   TYR A 163       9.233  53.603  27.369  1.00 54.60           N  
ATOM   1274  CA  TYR A 163       9.790  53.635  28.715  1.00 51.47           C  
ATOM   1275  C   TYR A 163       9.313  52.456  29.547  1.00 50.58           C  
ATOM   1276  O   TYR A 163      10.117  51.661  30.029  1.00 49.03           O  
ATOM   1277  CB  TYR A 163       9.437  54.946  29.418  1.00 50.52           C  
ATOM   1278  CG  TYR A 163       9.898  55.001  30.857  1.00 48.68           C  
ATOM   1279  CD1 TYR A 163      11.202  55.360  31.175  1.00 45.31           C  
ATOM   1280  CD2 TYR A 163       9.030  54.692  31.898  1.00 42.87           C  
ATOM   1281  CE1 TYR A 163      11.630  55.409  32.487  1.00 44.63           C  
ATOM   1282  CE2 TYR A 163       9.450  54.737  33.213  1.00 42.55           C  
ATOM   1283  CZ  TYR A 163      10.751  55.097  33.502  1.00 48.70           C  
ATOM   1284  OH  TYR A 163      11.172  55.145  34.811  1.00 52.42           O  
ATOM   1285  N   TRP A 164       7.999  52.357  29.718  1.00 53.33           N  
ATOM   1286  CA  TRP A 164       7.408  51.289  30.511  1.00 50.67           C  
ATOM   1287  C   TRP A 164       7.660  49.926  29.880  1.00 44.93           C  
ATOM   1288  O   TRP A 164       7.934  48.948  30.584  1.00 45.95           O  
ATOM   1289  CB  TRP A 164       5.909  51.524  30.693  1.00 52.54           C  
ATOM   1290  CG  TRP A 164       5.598  52.818  31.374  1.00 56.49           C  
ATOM   1291  CD1 TRP A 164       5.162  53.968  30.788  1.00 61.35           C  
ATOM   1292  CD2 TRP A 164       5.709  53.099  32.774  1.00 59.39           C  
ATOM   1293  CE2 TRP A 164       5.319  54.439  32.963  1.00 62.39           C  
ATOM   1294  CE3 TRP A 164       6.099  52.347  33.889  1.00 57.99           C  
ATOM   1295  NE1 TRP A 164       4.989  54.948  31.734  1.00 64.56           N  
ATOM   1296  CZ2 TRP A 164       5.305  55.046  34.219  1.00 62.39           C  
ATOM   1297  CZ3 TRP A 164       6.086  52.951  35.134  1.00 59.66           C  
ATOM   1298  CH2 TRP A 164       5.692  54.286  35.288  1.00 61.95           C  
ATOM   1299  N   GLU A 165       7.574  49.866  28.552  1.00 42.50           N  
ATOM   1300  CA  GLU A 165       7.860  48.630  27.836  1.00 45.65           C  
ATOM   1301  C   GLU A 165       9.262  48.136  28.177  1.00 49.87           C  
ATOM   1302  O   GLU A 165       9.432  47.039  28.719  1.00 49.44           O  
ATOM   1303  CB  GLU A 165       7.736  48.829  26.324  1.00 53.49           C  
ATOM   1304  CG  GLU A 165       7.766  47.528  25.535  1.00 66.96           C  
ATOM   1305  CD  GLU A 165       8.345  47.698  24.143  1.00 78.32           C  
ATOM   1306  OE1 GLU A 165       8.992  48.736  23.887  1.00 86.52           O  
ATOM   1307  OE2 GLU A 165       8.157  46.790  23.306  1.00 77.93           O1-
ATOM   1308  N   ASN A 166      10.259  48.963  27.876  1.00 49.45           N  
ATOM   1309  CA  ASN A 166      11.656  48.624  28.137  1.00 47.80           C  
ATOM   1310  C   ASN A 166      11.966  48.386  29.613  1.00 47.97           C  
ATOM   1311  O   ASN A 166      12.873  47.627  29.948  1.00 40.37           O  
ATOM   1312  CB  ASN A 166      12.580  49.697  27.565  1.00 47.23           C  
ATOM   1313  CG  ASN A 166      12.692  49.624  26.056  1.00 57.50           C  
ATOM   1314  ND2 ASN A 166      13.632  50.379  25.496  1.00 60.41           N  
ATOM   1315  OD1 ASN A 166      11.944  48.900  25.401  1.00 61.35           O  
ATOM   1316  N   LEU A 167      11.211  49.038  30.492  1.00 49.11           N  
ATOM   1317  CA  LEU A 167      11.362  48.830  31.927  1.00 47.28           C  
ATOM   1318  C   LEU A 167      10.946  47.408  32.281  1.00 47.76           C  
ATOM   1319  O   LEU A 167      11.656  46.699  33.003  1.00 46.28           O  
ATOM   1320  CB  LEU A 167      10.522  49.837  32.713  1.00 46.73           C  
ATOM   1321  CG  LEU A 167      10.579  49.727  34.238  1.00 48.25           C  
ATOM   1322  CD1 LEU A 167      12.020  49.781  34.727  1.00 48.78           C  
ATOM   1323  CD2 LEU A 167       9.750  50.821  34.888  1.00 48.50           C  
ATOM   1324  N   LEU A 168       9.791  47.000  31.763  1.00 50.87           N  
ATOM   1325  CA  LEU A 168       9.328  45.631  31.940  1.00 53.26           C  
ATOM   1326  C   LEU A 168      10.367  44.659  31.394  1.00 49.75           C  
ATOM   1327  O   LEU A 168      10.731  43.694  32.069  1.00 49.28           O  
ATOM   1328  CB  LEU A 168       7.989  45.409  31.240  1.00 56.92           C  
ATOM   1329  CG  LEU A 168       7.402  44.009  31.438  1.00 56.40           C  
ATOM   1330  CD1 LEU A 168       6.907  43.826  32.868  1.00 54.60           C  
ATOM   1331  CD2 LEU A 168       6.293  43.737  30.439  1.00 56.39           C  
ATOM   1332  N   LYS A 169      10.846  44.931  30.181  1.00 47.90           N  
ATOM   1333  CA  LYS A 169      11.877  44.108  29.548  1.00 48.04           C  
ATOM   1334  C   LYS A 169      13.113  43.973  30.454  1.00 49.24           C  
ATOM   1335  O   LYS A 169      13.709  42.896  30.549  1.00 41.18           O  
ATOM   1336  CB  LYS A 169      12.264  44.667  28.169  1.00 53.16           C  
ATOM   1337  CG  LYS A 169      11.088  44.941  27.207  1.00 66.92           C  
ATOM   1338  CD  LYS A 169      10.600  43.694  26.460  1.00 78.10           C  
ATOM   1339  CE  LYS A 169       9.373  43.980  25.568  1.00 85.95           C  
ATOM   1340  NZ  LYS A 169       9.673  43.999  24.093  1.00 93.77           N1+
ATOM   1341  N   ILE A 170      13.482  45.059  31.131  1.00 53.51           N  
ATOM   1342  CA  ILE A 170      14.596  45.033  32.080  1.00 54.42           C  
ATOM   1343  C   ILE A 170      14.298  44.116  33.257  1.00 53.48           C  
ATOM   1344  O   ILE A 170      15.102  43.247  33.595  1.00 47.28           O  
ATOM   1345  CB  ILE A 170      14.916  46.429  32.653  1.00 54.57           C  
ATOM   1346  CG1 ILE A 170      15.559  47.318  31.596  1.00 55.13           C  
ATOM   1347  CG2 ILE A 170      15.868  46.319  33.835  1.00 53.41           C  
ATOM   1348  CD1 ILE A 170      15.880  48.713  32.098  1.00 55.49           C  
ATOM   1349  N   CYS A 171      13.146  44.326  33.887  1.00 54.58           N  
ATOM   1350  CA  CYS A 171      12.778  43.558  35.073  1.00 51.36           C  
ATOM   1351  C   CYS A 171      12.728  42.059  34.800  1.00 54.37           C  
ATOM   1352  O   CYS A 171      13.263  41.264  35.580  1.00 57.65           O  
ATOM   1353  CB  CYS A 171      11.448  44.045  35.649  1.00 49.63           C  
ATOM   1354  SG  CYS A 171      11.539  45.680  36.407  1.00 72.96           S  
ATOM   1355  N   VAL A 172      12.098  41.673  33.694  1.00 53.40           N  
ATOM   1356  CA  VAL A 172      12.074  40.265  33.320  1.00 52.00           C  
ATOM   1357  C   VAL A 172      13.482  39.780  32.989  1.00 51.96           C  
ATOM   1358  O   VAL A 172      13.857  38.660  33.335  1.00 49.80           O  
ATOM   1359  CB  VAL A 172      11.107  39.968  32.146  1.00 50.97           C  
ATOM   1360  CG1 VAL A 172      11.360  40.892  30.990  1.00 52.19           C  
ATOM   1361  CG2 VAL A 172      11.256  38.536  31.692  1.00 52.99           C  
ATOM   1362  N   PHE A 173      14.275  40.630  32.345  1.00 54.38           N  
ATOM   1363  CA  PHE A 173      15.619  40.222  31.970  1.00 57.13           C  
ATOM   1364  C   PHE A 173      16.524  39.947  33.171  1.00 57.89           C  
ATOM   1365  O   PHE A 173      17.369  39.054  33.128  1.00 57.57           O  
ATOM   1366  CB  PHE A 173      16.276  41.248  31.058  1.00 64.94           C  
ATOM   1367  CG  PHE A 173      17.609  40.818  30.568  1.00 74.92           C  
ATOM   1368  CD1 PHE A 173      17.712  39.779  29.660  1.00 78.69           C  
ATOM   1369  CD2 PHE A 173      18.762  41.417  31.034  1.00 81.89           C  
ATOM   1370  CE1 PHE A 173      18.932  39.361  29.208  1.00 83.64           C  
ATOM   1371  CE2 PHE A 173      19.987  41.002  30.585  1.00 85.82           C  
ATOM   1372  CZ  PHE A 173      20.068  39.966  29.671  1.00 87.82           C  
ATOM   1373  N   ILE A 174      16.344  40.719  34.236  1.00 56.15           N  
ATOM   1374  CA  ILE A 174      17.157  40.563  35.435  1.00 54.66           C  
ATOM   1375  C   ILE A 174      16.632  39.438  36.314  1.00 53.80           C  
ATOM   1376  O   ILE A 174      17.385  38.551  36.719  1.00 55.15           O  
ATOM   1377  CB  ILE A 174      17.198  41.859  36.266  1.00 60.10           C  
ATOM   1378  CG1 ILE A 174      17.771  43.008  35.435  1.00 61.65           C  
ATOM   1379  CG2 ILE A 174      18.003  41.655  37.542  1.00 58.94           C  
ATOM   1380  CD1 ILE A 174      19.082  42.674  34.762  1.00 63.24           C  
ATOM   1381  N   PHE A 175      15.336  39.475  36.599  1.00 51.12           N  
ATOM   1382  CA  PHE A 175      14.740  38.552  37.559  1.00 48.60           C  
ATOM   1383  C   PHE A 175      14.410  37.179  36.979  1.00 47.42           C  
ATOM   1384  O   PHE A 175      14.459  36.175  37.687  1.00 47.75           O  
ATOM   1385  CB  PHE A 175      13.496  39.179  38.185  1.00 53.41           C  
ATOM   1386  CG  PHE A 175      13.782  40.435  38.960  1.00 64.71           C  
ATOM   1387  CD1 PHE A 175      14.901  40.524  39.772  1.00 67.46           C  
ATOM   1388  CD2 PHE A 175      12.941  41.532  38.864  1.00 68.41           C  
ATOM   1389  CE1 PHE A 175      15.170  41.677  40.483  1.00 67.85           C  
ATOM   1390  CE2 PHE A 175      13.206  42.689  39.571  1.00 69.42           C  
ATOM   1391  CZ  PHE A 175      14.322  42.762  40.382  1.00 68.67           C  
ATOM   1392  N   ALA A 176      14.075  37.128  35.692  1.00 46.84           N  
ATOM   1393  CA  ALA A 176      13.686  35.864  35.075  1.00 51.29           C  
ATOM   1394  C   ALA A 176      14.796  35.226  34.243  1.00 50.87           C  
ATOM   1395  O   ALA A 176      14.601  34.157  33.665  1.00 51.37           O  
ATOM   1396  CB  ALA A 176      12.422  36.039  34.237  1.00 48.36           C  
ATOM   1397  N   PHE A 177      15.957  35.870  34.183  1.00 48.29           N  
ATOM   1398  CA  PHE A 177      17.066  35.316  33.412  1.00 52.62           C  
ATOM   1399  C   PHE A 177      18.418  35.374  34.123  1.00 55.29           C  
ATOM   1400  O   PHE A 177      18.942  34.344  34.541  1.00 57.50           O  
ATOM   1401  CB  PHE A 177      17.158  35.971  32.031  1.00 56.47           C  
ATOM   1402  CG  PHE A 177      18.157  35.314  31.119  1.00 62.43           C  
ATOM   1403  CD1 PHE A 177      18.074  33.958  30.845  1.00 61.67           C  
ATOM   1404  CD2 PHE A 177      19.174  36.049  30.535  1.00 66.77           C  
ATOM   1405  CE1 PHE A 177      18.990  33.346  30.009  1.00 60.76           C  
ATOM   1406  CE2 PHE A 177      20.091  35.444  29.697  1.00 64.94           C  
ATOM   1407  CZ  PHE A 177      19.999  34.090  29.433  1.00 61.84           C  
ATOM   1408  N   ILE A 178      18.978  36.573  34.256  1.00 52.72           N  
ATOM   1409  CA  ILE A 178      20.318  36.739  34.822  1.00 52.09           C  
ATOM   1410  C   ILE A 178      20.454  36.175  36.235  1.00 47.30           C  
ATOM   1411  O   ILE A 178      21.196  35.213  36.461  1.00 43.13           O  
ATOM   1412  CB  ILE A 178      20.747  38.218  34.845  1.00 58.28           C  
ATOM   1413  CG1 ILE A 178      20.679  38.817  33.440  1.00 65.25           C  
ATOM   1414  CG2 ILE A 178      22.150  38.356  35.415  1.00 58.35           C  
ATOM   1415  CD1 ILE A 178      21.631  38.173  32.459  1.00 67.95           C  
ATOM   1416  N   MET A 179      19.742  36.787  37.178  1.00 46.44           N  
ATOM   1417  CA  MET A 179      19.794  36.382  38.583  1.00 51.16           C  
ATOM   1418  C   MET A 179      19.551  34.882  38.836  1.00 55.02           C  
ATOM   1419  O   MET A 179      20.329  34.254  39.551  1.00 50.34           O  
ATOM   1420  CB  MET A 179      18.852  37.246  39.435  1.00 56.11           C  
ATOM   1421  CG  MET A 179      18.866  36.903  40.916  1.00 61.97           C  
ATOM   1422  SD  MET A 179      17.782  37.963  41.893  1.00130.32           S  
ATOM   1423  CE  MET A 179      18.490  39.572  41.550  1.00 78.34           C  
ATOM   1424  N   PRO A 180      18.482  34.303  38.251  1.00 60.32           N  
ATOM   1425  CA  PRO A 180      18.282  32.866  38.481  1.00 57.95           C  
ATOM   1426  C   PRO A 180      19.433  32.000  37.959  1.00 53.57           C  
ATOM   1427  O   PRO A 180      19.858  31.069  38.652  1.00 52.68           O  
ATOM   1428  CB  PRO A 180      16.985  32.560  37.716  1.00 53.80           C  
ATOM   1429  CG  PRO A 180      16.813  33.686  36.768  1.00 53.05           C  
ATOM   1430  CD  PRO A 180      17.387  34.876  37.448  1.00 56.21           C  
ATOM   1431  N   VAL A 181      19.929  32.307  36.763  1.00 50.47           N  
ATOM   1432  CA  VAL A 181      21.065  31.588  36.195  1.00 53.29           C  
ATOM   1433  C   VAL A 181      22.282  31.693  37.113  1.00 61.24           C  
ATOM   1434  O   VAL A 181      22.972  30.701  37.362  1.00 66.66           O  
ATOM   1435  CB  VAL A 181      21.416  32.101  34.778  1.00 48.41           C  
ATOM   1436  CG1 VAL A 181      22.788  31.602  34.347  1.00 48.82           C  
ATOM   1437  CG2 VAL A 181      20.356  31.668  33.777  1.00 47.15           C  
ATOM   1438  N   LEU A 182      22.527  32.895  37.629  1.00 57.54           N  
ATOM   1439  CA  LEU A 182      23.626  33.111  38.564  1.00 53.84           C  
ATOM   1440  C   LEU A 182      23.467  32.277  39.830  1.00 53.26           C  
ATOM   1441  O   LEU A 182      24.435  31.698  40.323  1.00 54.92           O  
ATOM   1442  CB  LEU A 182      23.750  34.593  38.926  1.00 51.65           C  
ATOM   1443  CG  LEU A 182      24.215  35.519  37.802  1.00 53.21           C  
ATOM   1444  CD1 LEU A 182      24.351  36.948  38.308  1.00 56.85           C  
ATOM   1445  CD2 LEU A 182      25.525  35.026  37.208  1.00 46.79           C  
ATOM   1446  N   ILE A 183      22.244  32.222  40.352  1.00 51.06           N  
ATOM   1447  CA  ILE A 183      21.953  31.427  41.541  1.00 52.13           C  
ATOM   1448  C   ILE A 183      22.247  29.952  41.285  1.00 51.14           C  
ATOM   1449  O   ILE A 183      22.883  29.287  42.106  1.00 44.70           O  
ATOM   1450  CB  ILE A 183      20.488  31.594  41.992  1.00 52.45           C  
ATOM   1451  CG1 ILE A 183      20.224  33.040  42.420  1.00 56.48           C  
ATOM   1452  CG2 ILE A 183      20.169  30.651  43.140  1.00 49.35           C  
ATOM   1453  CD1 ILE A 183      18.772  33.333  42.729  1.00 58.55           C  
ATOM   1454  N   ILE A 184      21.790  29.451  40.139  1.00 49.91           N  
ATOM   1455  CA  ILE A 184      22.055  28.072  39.742  1.00 48.52           C  
ATOM   1456  C   ILE A 184      23.556  27.797  39.668  1.00 46.44           C  
ATOM   1457  O   ILE A 184      24.042  26.782  40.175  1.00 49.20           O  
ATOM   1458  CB  ILE A 184      21.402  27.746  38.381  1.00 44.71           C  
ATOM   1459  CG1 ILE A 184      19.877  27.803  38.491  1.00 44.47           C  
ATOM   1460  CG2 ILE A 184      21.843  26.378  37.885  1.00 40.18           C  
ATOM   1461  CD1 ILE A 184      19.154  27.550  37.185  1.00 37.07           C  
ATOM   1462  N   THR A 185      24.285  28.719  39.044  1.00 42.04           N  
ATOM   1463  CA  THR A 185      25.735  28.614  38.911  1.00 45.27           C  
ATOM   1464  C   THR A 185      26.424  28.548  40.276  1.00 51.32           C  
ATOM   1465  O   THR A 185      27.331  27.736  40.492  1.00 51.86           O  
ATOM   1466  CB  THR A 185      26.302  29.799  38.103  1.00 46.92           C  
ATOM   1467  CG2 THR A 185      27.821  29.724  38.028  1.00 51.26           C  
ATOM   1468  OG1 THR A 185      25.758  29.780  36.777  1.00 42.62           O  
ATOM   1469  N   VAL A 186      25.983  29.402  41.195  1.00 52.39           N  
ATOM   1470  CA  VAL A 186      26.513  29.407  42.554  1.00 50.82           C  
ATOM   1471  C   VAL A 186      26.217  28.086  43.259  1.00 52.49           C  
ATOM   1472  O   VAL A 186      27.071  27.546  43.957  1.00 54.72           O  
ATOM   1473  CB  VAL A 186      25.962  30.599  43.376  1.00 50.87           C  
ATOM   1474  CG1 VAL A 186      25.987  30.296  44.869  1.00 54.78           C  
ATOM   1475  CG2 VAL A 186      26.749  31.864  43.066  1.00 43.73           C  
ATOM   1476  N   CYS A 187      25.012  27.562  43.055  1.00 54.14           N  
ATOM   1477  CA  CYS A 187      24.634  26.275  43.625  1.00 51.55           C  
ATOM   1478  C   CYS A 187      25.544  25.160  43.121  1.00 49.15           C  
ATOM   1479  O   CYS A 187      25.975  24.302  43.893  1.00 44.48           O  
ATOM   1480  CB  CYS A 187      23.174  25.945  43.300  1.00 45.88           C  
ATOM   1481  SG  CYS A 187      21.969  26.971  44.167  1.00 83.44           S  
ATOM   1482  N   TYR A 188      25.844  25.186  41.826  1.00 47.46           N  
ATOM   1483  CA  TYR A 188      26.687  24.159  41.221  1.00 47.25           C  
ATOM   1484  C   TYR A 188      28.127  24.245  41.725  1.00 49.28           C  
ATOM   1485  O   TYR A 188      28.724  23.232  42.105  1.00 46.61           O  
ATOM   1486  CB  TYR A 188      26.653  24.250  39.692  1.00 42.08           C  
ATOM   1487  CG  TYR A 188      25.331  23.850  39.069  1.00 46.51           C  
ATOM   1488  CD1 TYR A 188      24.249  23.474  39.857  1.00 49.34           C  
ATOM   1489  CD2 TYR A 188      25.171  23.834  37.689  1.00 47.98           C  
ATOM   1490  CE1 TYR A 188      23.043  23.107  39.290  1.00 51.18           C  
ATOM   1491  CE2 TYR A 188      23.970  23.464  37.113  1.00 49.95           C  
ATOM   1492  CZ  TYR A 188      22.909  23.101  37.916  1.00 51.91           C  
ATOM   1493  OH  TYR A 188      21.711  22.734  37.345  1.00 54.25           O  
ATOM   1494  N   GLY A 189      28.674  25.456  41.725  1.00 48.78           N  
ATOM   1495  CA  GLY A 189      30.027  25.677  42.205  1.00 44.84           C  
ATOM   1496  C   GLY A 189      30.176  25.264  43.655  1.00 48.11           C  
ATOM   1497  O   GLY A 189      31.102  24.538  44.017  1.00 49.22           O  
ATOM   1498  N   LEU A 190      29.245  25.725  44.485  1.00 48.39           N  
ATOM   1499  CA  LEU A 190      29.215  25.371  45.897  1.00 52.77           C  
ATOM   1500  C   LEU A 190      29.082  23.860  46.066  1.00 60.27           C  
ATOM   1501  O   LEU A 190      29.603  23.281  47.022  1.00 60.09           O  
ATOM   1502  CB  LEU A 190      28.050  26.082  46.588  1.00 53.52           C  
ATOM   1503  CG  LEU A 190      28.342  26.885  47.857  1.00 58.47           C  
ATOM   1504  CD1 LEU A 190      29.552  27.783  47.661  1.00 57.82           C  
ATOM   1505  CD2 LEU A 190      27.120  27.709  48.241  1.00 58.59           C  
ATOM   1506  N   MET A 191      28.387  23.227  45.125  1.00 65.59           N  
ATOM   1507  CA  MET A 191      28.188  21.783  45.159  1.00 67.15           C  
ATOM   1508  C   MET A 191      29.499  21.039  44.909  1.00 66.82           C  
ATOM   1509  O   MET A 191      29.865  20.161  45.684  1.00 70.48           O  
ATOM   1510  CB  MET A 191      27.130  21.361  44.139  1.00 68.11           C  
ATOM   1511  CG  MET A 191      26.352  20.119  44.530  1.00 71.47           C  
ATOM   1512  SD  MET A 191      24.987  19.785  43.399  1.00 87.60           S  
ATOM   1513  CE  MET A 191      24.209  21.397  43.331  1.00 55.11           C  
ATOM   1514  N   ILE A 192      30.199  21.391  43.831  1.00 69.06           N  
ATOM   1515  CA  ILE A 192      31.519  20.821  43.559  1.00 72.38           C  
ATOM   1516  C   ILE A 192      32.452  21.074  44.740  1.00 78.21           C  
ATOM   1517  O   ILE A 192      33.254  20.218  45.119  1.00 74.31           O  
ATOM   1518  CB  ILE A 192      32.153  21.427  42.285  1.00 69.34           C  
ATOM   1519  CG1 ILE A 192      31.416  20.940  41.039  1.00 69.25           C  
ATOM   1520  CG2 ILE A 192      33.624  21.058  42.171  1.00 67.21           C  
ATOM   1521  CD1 ILE A 192      31.955  21.503  39.744  1.00 67.58           C  
ATOM   1522  N   LEU A 193      32.319  22.259  45.327  1.00 84.88           N  
ATOM   1523  CA  LEU A 193      33.175  22.684  46.425  1.00 90.74           C  
ATOM   1524  C   LEU A 193      32.966  21.859  47.696  1.00 96.86           C  
ATOM   1525  O   LEU A 193      33.927  21.537  48.395  1.00 99.08           O  
ATOM   1526  CB  LEU A 193      32.944  24.167  46.721  1.00 91.29           C  
ATOM   1527  CG  LEU A 193      34.007  24.858  47.576  1.00 93.94           C  
ATOM   1528  CD1 LEU A 193      35.358  24.761  46.894  1.00 92.93           C  
ATOM   1529  CD2 LEU A 193      33.630  26.309  47.825  1.00 95.78           C  
ATOM   1530  N   ARG A 194      31.715  21.519  47.991  1.00 98.29           N  
ATOM   1531  CA  ARG A 194      31.397  20.821  49.233  1.00 97.35           C  
ATOM   1532  C   ARG A 194      31.185  19.313  49.066  1.00 88.07           C  
ATOM   1533  O   ARG A 194      30.900  18.619  50.039  1.00 93.36           O  
ATOM   1534  CB  ARG A 194      30.168  21.446  49.902  1.00104.76           C  
ATOM   1535  CG  ARG A 194      30.333  22.910  50.276  1.00109.89           C  
ATOM   1536  CD  ARG A 194      29.030  23.489  50.808  1.00117.04           C  
ATOM   1537  NE  ARG A 194      29.122  24.925  51.049  1.00122.01           N  
ATOM   1538  CZ  ARG A 194      29.378  25.469  52.235  1.00127.88           C  
ATOM   1539  NH1 ARG A 194      29.560  24.695  53.294  1.00133.60           N1+
ATOM   1540  NH2 ARG A 194      29.443  26.787  52.363  1.00126.93           N  
ATOM   1541  N   LEU A 195      31.319  18.810  47.842  1.00117.60           N  
ATOM   1542  CA  LEU A 195      31.160  17.376  47.595  1.00115.01           C  
ATOM   1543  C   LEU A 195      32.508  16.680  47.466  1.00113.44           C  
ATOM   1544  O   LEU A 195      33.306  17.005  46.585  1.00114.40           O  
ATOM   1545  CB  LEU A 195      30.303  17.115  46.350  1.00119.91           C  
ATOM   1546  CG  LEU A 195      29.889  15.677  45.986  1.00120.14           C  
ATOM   1547  CD1 LEU A 195      28.658  15.699  45.101  1.00121.93           C  
ATOM   1548  CD2 LEU A 195      30.997  14.898  45.283  1.00122.43           C  
ATOM   1549  N   LYS A 196      32.743  15.705  48.338  1.00108.97           N  
ATOM   1550  CA  LYS A 196      33.919  14.854  48.253  1.00107.57           C  
ATOM   1551  C   LYS A 196      33.653  13.554  49.003  1.00103.41           C  
ATOM   1552  O   LYS A 196      33.134  13.573  50.120  1.00104.51           O  
ATOM   1553  CB  LYS A 196      35.145  15.561  48.832  1.00108.13           C  
ATOM   1554  N   SER A 197      34.006  12.430  48.385  1.00 97.46           N  
ATOM   1555  CA  SER A 197      33.760  11.114  48.968  1.00 90.57           C  
ATOM   1556  C   SER A 197      34.452  10.959  50.319  1.00 85.02           C  
ATOM   1557  O   SER A 197      35.340  11.737  50.662  1.00 86.32           O  
ATOM   1558  CB  SER A 197      34.233  10.021  48.017  1.00 88.83           C  
ATOM   1559  OG  SER A 197      33.615   8.780  48.313  1.00 80.18           O  
ATOM   1560  N   VAL A 198      34.040   9.952  51.083  1.00 78.30           N  
ATOM   1561  CA  VAL A 198      34.593   9.745  52.416  1.00 80.16           C  
ATOM   1562  C   VAL A 198      35.705   8.686  52.425  1.00 80.70           C  
ATOM   1563  O   VAL A 198      35.497   7.527  52.052  1.00 74.78           O  
ATOM   1564  CB  VAL A 198      33.487   9.428  53.457  1.00107.40           C  
ATOM   1565  CG1 VAL A 198      32.710   8.170  53.072  1.00108.89           C  
ATOM   1566  CG2 VAL A 198      34.086   9.303  54.844  1.00104.15           C  
ATOM   1567  N   ARG A 199      36.897   9.105  52.829  1.00 84.83           N  
ATOM   1568  CA  ARG A 199      38.045   8.207  52.882  1.00 87.73           C  
ATOM   1569  C   ARG A 199      38.818   8.369  54.188  1.00 93.16           C  
ATOM   1570  O   ARG A 199      39.768   7.629  54.450  1.00 91.39           O  
ATOM   1571  CB  ARG A 199      38.967   8.449  51.686  1.00 86.32           C  
ATOM   1572  N   GLU A 200      29.360   5.764  51.960  1.00 85.53           N  
ATOM   1573  CA  GLU A 200      29.181   6.272  50.602  1.00 90.28           C  
ATOM   1574  C   GLU A 200      27.702   6.343  50.222  1.00 86.61           C  
ATOM   1575  O   GLU A 200      26.927   5.437  50.526  1.00 83.11           O  
ATOM   1576  CB  GLU A 200      29.962   5.428  49.599  1.00 97.10           C  
ATOM   1577  CG  GLU A 200      29.645   3.949  49.641  1.00100.98           C  
ATOM   1578  CD  GLU A 200      30.450   3.159  48.631  1.00112.36           C  
ATOM   1579  OE1 GLU A 200      31.201   3.780  47.850  1.00118.93           O  
ATOM   1580  OE2 GLU A 200      30.335   1.917  48.616  1.00114.99           O1-
ATOM   1581  N   LYS A 201      27.327   7.435  49.569  1.00 87.58           N  
ATOM   1582  CA  LYS A 201      25.923   7.760  49.335  1.00 86.28           C  
ATOM   1583  C   LYS A 201      25.232   6.859  48.312  1.00 85.44           C  
ATOM   1584  O   LYS A 201      25.884   6.177  47.522  1.00 86.06           O  
ATOM   1585  CB  LYS A 201      25.787   9.229  48.928  1.00 89.78           C  
ATOM   1586  CG  LYS A 201      26.684   9.632  47.770  1.00 96.04           C  
ATOM   1587  CD  LYS A 201      26.983  11.120  47.799  1.00102.18           C  
ATOM   1588  CE  LYS A 201      27.768  11.497  49.046  1.00104.31           C  
ATOM   1589  NZ  LYS A 201      28.107  12.946  49.075  1.00109.02           N1+
ATOM   1590  N   ASP A 202      23.902   6.872  48.343  1.00 87.12           N  
ATOM   1591  CA  ASP A 202      23.091   6.086  47.421  1.00 97.45           C  
ATOM   1592  C   ASP A 202      23.177   6.668  46.013  1.00101.88           C  
ATOM   1593  O   ASP A 202      23.468   7.852  45.839  1.00102.92           O  
ATOM   1594  CB  ASP A 202      21.635   6.066  47.892  1.00103.89           C  
ATOM   1595  CG  ASP A 202      20.836   4.924  47.287  1.00112.90           C  
ATOM   1596  OD1 ASP A 202      21.301   4.324  46.298  1.00118.76           O  
ATOM   1597  OD2 ASP A 202      19.737   4.632  47.805  1.00113.48           O1-
ATOM   1598  N   ARG A 203      22.917   5.837  45.010  1.00 90.57           N  
ATOM   1599  CA  ARG A 203      22.997   6.265  43.615  1.00 90.68           C  
ATOM   1600  C   ARG A 203      21.792   7.111  43.208  1.00 85.54           C  
ATOM   1601  O   ARG A 203      21.800   7.761  42.157  1.00 83.01           O  
ATOM   1602  CB  ARG A 203      23.139   5.056  42.693  1.00 96.82           C  
ATOM   1603  N   ASN A 204      20.759   7.098  44.049  1.00 86.16           N  
ATOM   1604  CA  ASN A 204      19.558   7.894  43.817  1.00 85.85           C  
ATOM   1605  C   ASN A 204      19.873   9.381  43.693  1.00 80.84           C  
ATOM   1606  O   ASN A 204      19.364  10.060  42.797  1.00 80.97           O  
ATOM   1607  CB  ASN A 204      18.544   7.666  44.940  1.00 89.03           C  
ATOM   1608  N   LEU A 205      20.715   9.875  44.597  1.00 77.56           N  
ATOM   1609  CA  LEU A 205      21.155  11.265  44.577  1.00 72.42           C  
ATOM   1610  C   LEU A 205      21.800  11.622  43.244  1.00 64.53           C  
ATOM   1611  O   LEU A 205      21.471  12.642  42.640  1.00 61.05           O  
ATOM   1612  CB  LEU A 205      22.144  11.530  45.716  1.00 78.62           C  
ATOM   1613  CG  LEU A 205      21.610  12.212  46.979  1.00 80.86           C  
ATOM   1614  CD1 LEU A 205      20.431  11.448  47.559  1.00 86.61           C  
ATOM   1615  CD2 LEU A 205      22.718  12.358  48.010  1.00 78.51           C  
ATOM   1616  N   ARG A 206      22.714  10.768  42.790  1.00 63.41           N  
ATOM   1617  CA  ARG A 206      23.405  10.981  41.525  1.00 61.30           C  
ATOM   1618  C   ARG A 206      22.425  11.004  40.357  1.00 60.43           C  
ATOM   1619  O   ARG A 206      22.516  11.862  39.474  1.00 59.50           O  
ATOM   1620  CB  ARG A 206      24.463   9.897  41.305  1.00 60.81           C  
ATOM   1621  N   ARG A 207      21.484  10.065  40.360  1.00 62.09           N  
ATOM   1622  CA  ARG A 207      20.497   9.975  39.287  1.00 62.60           C  
ATOM   1623  C   ARG A 207      19.591  11.208  39.212  1.00 54.90           C  
ATOM   1624  O   ARG A 207      19.396  11.781  38.134  1.00 54.61           O  
ATOM   1625  CB  ARG A 207      19.664   8.698  39.423  1.00 68.69           C  
ATOM   1626  CG  ARG A 207      20.469   7.421  39.224  1.00 73.78           C  
ATOM   1627  CD  ARG A 207      19.576   6.195  39.141  1.00 82.49           C  
ATOM   1628  NE  ARG A 207      20.341   4.994  38.815  1.00 90.78           N  
ATOM   1629  CZ  ARG A 207      20.750   4.102  39.710  1.00 96.18           C  
ATOM   1630  NH1 ARG A 207      20.461   4.267  40.993  1.00 98.54           N1+
ATOM   1631  NH2 ARG A 207      21.443   3.040  39.323  1.00 99.61           N  
ATOM   1632  N   ILE A 208      19.049  11.616  40.356  1.00 50.66           N  
ATOM   1633  CA  ILE A 208      18.165  12.780  40.402  1.00 51.98           C  
ATOM   1634  C   ILE A 208      18.913  14.071  40.063  1.00 51.82           C  
ATOM   1635  O   ILE A 208      18.390  14.935  39.352  1.00 54.06           O  
ATOM   1636  CB  ILE A 208      17.465  12.909  41.773  1.00 48.75           C  
ATOM   1637  CG1 ILE A 208      16.602  11.674  42.039  1.00 48.27           C  
ATOM   1638  CG2 ILE A 208      16.612  14.168  41.824  1.00 44.55           C  
ATOM   1639  CD1 ILE A 208      15.732  11.786  43.270  1.00 47.95           C  
ATOM   1640  N   THR A 209      20.138  14.188  40.564  1.00 48.93           N  
ATOM   1641  CA  THR A 209      20.986  15.331  40.244  1.00 43.25           C  
ATOM   1642  C   THR A 209      21.220  15.414  38.738  1.00 42.87           C  
ATOM   1643  O   THR A 209      21.090  16.485  38.140  1.00 44.02           O  
ATOM   1644  CB  THR A 209      22.341  15.255  40.973  1.00 44.12           C  
ATOM   1645  CG2 THR A 209      23.240  16.409  40.558  1.00 40.94           C  
ATOM   1646  OG1 THR A 209      22.125  15.310  42.387  1.00 45.38           O  
ATOM   1647  N   ARG A 210      21.554  14.276  38.135  1.00 45.39           N  
ATOM   1648  CA  ARG A 210      21.705  14.190  36.684  1.00 49.08           C  
ATOM   1649  C   ARG A 210      20.441  14.671  35.974  1.00 49.43           C  
ATOM   1650  O   ARG A 210      20.509  15.488  35.050  1.00 48.76           O  
ATOM   1651  CB  ARG A 210      22.020  12.754  36.263  1.00 49.79           C  
ATOM   1652  CG  ARG A 210      21.872  12.504  34.769  1.00 49.96           C  
ATOM   1653  CD  ARG A 210      22.288  11.091  34.398  1.00 55.59           C  
ATOM   1654  NE  ARG A 210      21.504  10.085  35.108  1.00 61.45           N  
ATOM   1655  CZ  ARG A 210      21.730   8.776  35.039  1.00 63.59           C  
ATOM   1656  NH1 ARG A 210      22.718   8.310  34.289  1.00 65.77           N1+
ATOM   1657  NH2 ARG A 210      20.966   7.933  35.720  1.00 62.32           N  
ATOM   1658  N   MET A 211      19.299  14.157  36.419  1.00 50.14           N  
ATOM   1659  CA  MET A 211      18.004  14.527  35.853  1.00 53.95           C  
ATOM   1660  C   MET A 211      17.800  16.041  35.848  1.00 52.41           C  
ATOM   1661  O   MET A 211      17.609  16.655  34.789  1.00 50.98           O  
ATOM   1662  CB  MET A 211      16.880  13.860  36.649  1.00 57.18           C  
ATOM   1663  CG  MET A 211      15.487  14.100  36.092  1.00 55.98           C  
ATOM   1664  SD  MET A 211      14.200  13.732  37.301  1.00 59.92           S  
ATOM   1665  CE  MET A 211      12.765  13.591  36.242  1.00 98.16           C  
ATOM   1666  N   VAL A 212      17.851  16.635  37.038  1.00 50.91           N  
ATOM   1667  CA  VAL A 212      17.646  18.073  37.199  1.00 50.52           C  
ATOM   1668  C   VAL A 212      18.627  18.885  36.356  1.00 51.05           C  
ATOM   1669  O   VAL A 212      18.236  19.844  35.691  1.00 55.05           O  
ATOM   1670  CB  VAL A 212      17.760  18.493  38.678  1.00 46.42           C  
ATOM   1671  CG1 VAL A 212      17.663  20.007  38.815  1.00 43.52           C  
ATOM   1672  CG2 VAL A 212      16.684  17.805  39.510  1.00 46.32           C  
ATOM   1673  N   LEU A 213      19.896  18.486  36.384  1.00 47.48           N  
ATOM   1674  CA  LEU A 213      20.927  19.144  35.587  1.00 43.09           C  
ATOM   1675  C   LEU A 213      20.563  19.169  34.105  1.00 46.74           C  
ATOM   1676  O   LEU A 213      20.604  20.224  33.463  1.00 45.22           O  
ATOM   1677  CB  LEU A 213      22.272  18.440  35.775  1.00 46.63           C  
ATOM   1678  CG  LEU A 213      23.367  19.219  36.503  1.00 54.29           C  
ATOM   1679  CD1 LEU A 213      22.926  19.603  37.908  1.00 52.96           C  
ATOM   1680  CD2 LEU A 213      24.646  18.401  36.547  1.00 60.98           C  
ATOM   1681  N   VAL A 214      20.203  18.005  33.570  1.00 49.16           N  
ATOM   1682  CA  VAL A 214      19.848  17.893  32.160  1.00 45.37           C  
ATOM   1683  C   VAL A 214      18.625  18.747  31.815  1.00 45.53           C  
ATOM   1684  O   VAL A 214      18.605  19.436  30.787  1.00 45.50           O  
ATOM   1685  CB  VAL A 214      19.614  16.423  31.751  1.00 40.63           C  
ATOM   1686  CG1 VAL A 214      19.075  16.337  30.333  1.00 41.53           C  
ATOM   1687  CG2 VAL A 214      20.903  15.629  31.880  1.00 28.12           C  
ATOM   1688  N   VAL A 215      17.617  18.707  32.684  1.00 42.68           N  
ATOM   1689  CA  VAL A 215      16.424  19.535  32.512  1.00 42.91           C  
ATOM   1690  C   VAL A 215      16.799  21.012  32.411  1.00 46.17           C  
ATOM   1691  O   VAL A 215      16.361  21.719  31.501  1.00 50.46           O  
ATOM   1692  CB  VAL A 215      15.427  19.341  33.672  1.00 45.53           C  
ATOM   1693  CG1 VAL A 215      14.359  20.424  33.644  1.00 47.81           C  
ATOM   1694  CG2 VAL A 215      14.795  17.959  33.605  1.00 49.83           C  
ATOM   1695  N   VAL A 216      17.627  21.462  33.351  1.00 46.26           N  
ATOM   1696  CA  VAL A 216      18.109  22.840  33.373  1.00 42.88           C  
ATOM   1697  C   VAL A 216      18.845  23.209  32.086  1.00 38.43           C  
ATOM   1698  O   VAL A 216      18.615  24.278  31.516  1.00 36.83           O  
ATOM   1699  CB  VAL A 216      19.029  23.093  34.590  1.00 39.33           C  
ATOM   1700  CG1 VAL A 216      19.784  24.404  34.434  1.00 35.99           C  
ATOM   1701  CG2 VAL A 216      18.216  23.089  35.876  1.00 41.53           C  
ATOM   1702  N   ALA A 217      19.724  22.321  31.627  1.00 35.10           N  
ATOM   1703  CA  ALA A 217      20.472  22.560  30.395  1.00 36.02           C  
ATOM   1704  C   ALA A 217      19.532  22.737  29.202  1.00 44.41           C  
ATOM   1705  O   ALA A 217      19.677  23.682  28.417  1.00 49.13           O  
ATOM   1706  CB  ALA A 217      21.451  21.426  30.142  1.00 32.35           C  
ATOM   1707  N   VAL A 218      18.567  21.830  29.080  1.00 45.39           N  
ATOM   1708  CA  VAL A 218      17.568  21.913  28.016  1.00 43.41           C  
ATOM   1709  C   VAL A 218      16.797  23.234  28.078  1.00 40.21           C  
ATOM   1710  O   VAL A 218      16.600  23.901  27.054  1.00 35.87           O  
ATOM   1711  CB  VAL A 218      16.592  20.711  28.053  1.00 40.79           C  
ATOM   1712  CG1 VAL A 218      15.264  21.058  27.399  1.00 44.94           C  
ATOM   1713  CG2 VAL A 218      17.222  19.500  27.380  1.00 36.43           C  
ATOM   1714  N   PHE A 219      16.381  23.613  29.285  1.00 40.70           N  
ATOM   1715  CA  PHE A 219      15.682  24.880  29.487  1.00 42.41           C  
ATOM   1716  C   PHE A 219      16.521  26.054  29.002  1.00 47.42           C  
ATOM   1717  O   PHE A 219      16.018  26.927  28.303  1.00 50.97           O  
ATOM   1718  CB  PHE A 219      15.315  25.082  30.960  1.00 40.03           C  
ATOM   1719  CG  PHE A 219      14.502  26.327  31.219  1.00 41.25           C  
ATOM   1720  CD1 PHE A 219      13.122  26.264  31.304  1.00 44.10           C  
ATOM   1721  CD2 PHE A 219      15.121  27.559  31.386  1.00 45.34           C  
ATOM   1722  CE1 PHE A 219      12.375  27.404  31.542  1.00 47.55           C  
ATOM   1723  CE2 PHE A 219      14.379  28.702  31.620  1.00 47.03           C  
ATOM   1724  CZ  PHE A 219      13.005  28.624  31.701  1.00 45.85           C  
ATOM   1725  N   ILE A 220      17.793  26.080  29.390  1.00 46.46           N  
ATOM   1726  CA  ILE A 220      18.685  27.169  28.992  1.00 49.91           C  
ATOM   1727  C   ILE A 220      18.806  27.236  27.470  1.00 48.95           C  
ATOM   1728  O   ILE A 220      18.705  28.314  26.878  1.00 47.66           O  
ATOM   1729  CB  ILE A 220      20.078  27.059  29.664  1.00 47.36           C  
ATOM   1730  CG1 ILE A 220      20.143  27.951  30.907  1.00 44.09           C  
ATOM   1731  CG2 ILE A 220      21.185  27.479  28.709  1.00 46.29           C  
ATOM   1732  CD1 ILE A 220      19.032  27.709  31.905  1.00 45.58           C  
ATOM   1733  N   VAL A 221      18.993  26.076  26.843  1.00 50.27           N  
ATOM   1734  CA  VAL A 221      19.080  26.002  25.389  1.00 51.88           C  
ATOM   1735  C   VAL A 221      17.808  26.547  24.728  1.00 52.13           C  
ATOM   1736  O   VAL A 221      17.871  27.203  23.686  1.00 51.07           O  
ATOM   1737  CB  VAL A 221      19.357  24.555  24.913  1.00 44.97           C  
ATOM   1738  CG1 VAL A 221      19.259  24.450  23.398  1.00 42.41           C  
ATOM   1739  CG2 VAL A 221      20.727  24.095  25.392  1.00 37.20           C  
ATOM   1740  N   CYS A 222      16.662  26.299  25.355  1.00 49.58           N  
ATOM   1741  CA  CYS A 222      15.379  26.722  24.791  1.00 48.87           C  
ATOM   1742  C   CYS A 222      15.003  28.186  25.056  1.00 49.67           C  
ATOM   1743  O   CYS A 222      14.292  28.800  24.268  1.00 52.37           O  
ATOM   1744  CB  CYS A 222      14.252  25.813  25.289  1.00 47.19           C  
ATOM   1745  SG  CYS A 222      14.304  24.122  24.649  1.00 50.32           S  
ATOM   1746  N   TRP A 223      15.462  28.751  26.165  1.00 48.57           N  
ATOM   1747  CA  TRP A 223      15.007  30.082  26.549  1.00 47.67           C  
ATOM   1748  C   TRP A 223      16.039  31.182  26.321  1.00 49.70           C  
ATOM   1749  O   TRP A 223      15.691  32.362  26.269  1.00 47.38           O  
ATOM   1750  CB  TRP A 223      14.532  30.091  28.003  1.00 48.76           C  
ATOM   1751  CG  TRP A 223      13.172  29.478  28.196  1.00 52.05           C  
ATOM   1752  CD1 TRP A 223      12.871  28.149  28.244  1.00 52.47           C  
ATOM   1753  CD2 TRP A 223      11.934  30.178  28.371  1.00 52.26           C  
ATOM   1754  CE2 TRP A 223      10.924  29.206  28.517  1.00 52.17           C  
ATOM   1755  CE3 TRP A 223      11.581  31.531  28.418  1.00 46.42           C  
ATOM   1756  NE1 TRP A 223      11.521  27.976  28.436  1.00 52.05           N  
ATOM   1757  CZ2 TRP A 223       9.585  29.544  28.708  1.00 50.43           C  
ATOM   1758  CZ3 TRP A 223      10.252  31.863  28.607  1.00 44.88           C  
ATOM   1759  CH2 TRP A 223       9.272  30.874  28.752  1.00 45.22           C  
ATOM   1760  N   THR A 224      17.308  30.803  26.191  1.00 51.37           N  
ATOM   1761  CA  THR A 224      18.360  31.794  25.961  1.00 49.73           C  
ATOM   1762  C   THR A 224      18.206  32.621  24.670  1.00 48.33           C  
ATOM   1763  O   THR A 224      18.311  33.848  24.723  1.00 52.65           O  
ATOM   1764  CB  THR A 224      19.779  31.182  26.051  1.00 47.53           C  
ATOM   1765  CG2 THR A 224      20.838  32.246  25.812  1.00 40.25           C  
ATOM   1766  OG1 THR A 224      19.969  30.611  27.351  1.00 50.66           O  
ATOM   1767  N   PRO A 225      17.956  31.968  23.514  1.00 43.89           N  
ATOM   1768  CA  PRO A 225      17.862  32.761  22.281  1.00 47.18           C  
ATOM   1769  C   PRO A 225      16.777  33.836  22.310  1.00 45.33           C  
ATOM   1770  O   PRO A 225      16.993  34.921  21.773  1.00 46.22           O  
ATOM   1771  CB  PRO A 225      17.528  31.712  21.214  1.00 48.84           C  
ATOM   1772  CG  PRO A 225      18.081  30.449  21.752  1.00 43.80           C  
ATOM   1773  CD  PRO A 225      17.855  30.523  23.230  1.00 39.52           C  
ATOM   1774  N   ILE A 226      15.637  33.548  22.932  1.00 42.92           N  
ATOM   1775  CA  ILE A 226      14.547  34.520  22.966  1.00 45.63           C  
ATOM   1776  C   ILE A 226      14.802  35.642  23.975  1.00 43.89           C  
ATOM   1777  O   ILE A 226      14.513  36.804  23.695  1.00 49.26           O  
ATOM   1778  CB  ILE A 226      13.159  33.857  23.195  1.00 42.27           C  
ATOM   1779  CG1 ILE A 226      12.045  34.903  23.113  1.00 37.24           C  
ATOM   1780  CG2 ILE A 226      13.112  33.103  24.519  1.00 35.79           C  
ATOM   1781  CD1 ILE A 226      12.107  35.771  21.872  1.00 35.45           C  
ATOM   1782  N   HIS A 227      15.356  35.296  25.134  1.00 43.21           N  
ATOM   1783  CA  HIS A 227      15.693  36.297  26.138  1.00 46.40           C  
ATOM   1784  C   HIS A 227      16.692  37.310  25.590  1.00 47.11           C  
ATOM   1785  O   HIS A 227      16.617  38.500  25.896  1.00 49.34           O  
ATOM   1786  CB  HIS A 227      16.241  35.639  27.407  1.00 45.00           C  
ATOM   1787  CG  HIS A 227      15.198  35.369  28.448  1.00 44.95           C  
ATOM   1788  CD2 HIS A 227      14.639  34.210  28.873  1.00 43.46           C  
ATOM   1789  ND1 HIS A 227      14.614  36.371  29.192  1.00 46.17           N  
ATOM   1790  CE1 HIS A 227      13.737  35.842  30.028  1.00 44.42           C  
ATOM   1791  NE2 HIS A 227      13.733  34.534  29.855  1.00 41.73           N  
ATOM   1792  N   ILE A 228      17.617  36.831  24.763  1.00 42.64           N  
ATOM   1793  CA  ILE A 228      18.610  37.694  24.136  1.00 48.02           C  
ATOM   1794  C   ILE A 228      18.007  38.514  22.995  1.00 51.20           C  
ATOM   1795  O   ILE A 228      18.228  39.724  22.904  1.00 50.42           O  
ATOM   1796  CB  ILE A 228      19.810  36.875  23.614  1.00 48.48           C  
ATOM   1797  CG1 ILE A 228      20.644  36.358  24.786  1.00 47.06           C  
ATOM   1798  CG2 ILE A 228      20.670  37.709  22.681  1.00 49.22           C  
ATOM   1799  CD1 ILE A 228      21.874  35.583  24.370  1.00 47.39           C  
ATOM   1800  N   TYR A 229      17.243  37.845  22.133  1.00 50.78           N  
ATOM   1801  CA  TYR A 229      16.628  38.472  20.966  1.00 52.36           C  
ATOM   1802  C   TYR A 229      15.787  39.687  21.354  1.00 53.21           C  
ATOM   1803  O   TYR A 229      15.828  40.724  20.688  1.00 50.49           O  
ATOM   1804  CB  TYR A 229      15.760  37.451  20.224  1.00 49.48           C  
ATOM   1805  CG  TYR A 229      15.725  37.620  18.721  1.00 53.75           C  
ATOM   1806  CD1 TYR A 229      15.731  36.513  17.882  1.00 55.34           C  
ATOM   1807  CD2 TYR A 229      15.674  38.880  18.139  1.00 54.44           C  
ATOM   1808  CE1 TYR A 229      15.695  36.653  16.508  1.00 57.77           C  
ATOM   1809  CE2 TYR A 229      15.635  39.032  16.763  1.00 57.02           C  
ATOM   1810  CZ  TYR A 229      15.649  37.914  15.953  1.00 60.21           C  
ATOM   1811  OH  TYR A 229      15.611  38.058  14.586  1.00 65.37           O  
ATOM   1812  N   VAL A 230      15.035  39.550  22.442  1.00 51.42           N  
ATOM   1813  CA  VAL A 230      14.177  40.622  22.935  1.00 48.29           C  
ATOM   1814  C   VAL A 230      14.976  41.869  23.308  1.00 51.63           C  
ATOM   1815  O   VAL A 230      14.658  42.974  22.870  1.00 54.31           O  
ATOM   1816  CB  VAL A 230      13.349  40.159  24.149  1.00 42.66           C  
ATOM   1817  CG1 VAL A 230      12.690  41.344  24.827  1.00 39.45           C  
ATOM   1818  CG2 VAL A 230      12.308  39.131  23.724  1.00 41.27           C  
ATOM   1819  N   ILE A 231      16.016  41.677  24.115  1.00 54.07           N  
ATOM   1820  CA  ILE A 231      16.875  42.775  24.549  1.00 53.04           C  
ATOM   1821  C   ILE A 231      17.520  43.468  23.355  1.00 49.69           C  
ATOM   1822  O   ILE A 231      17.587  44.696  23.304  1.00 49.15           O  
ATOM   1823  CB  ILE A 231      17.974  42.282  25.513  1.00 50.15           C  
ATOM   1824  CG1 ILE A 231      17.348  41.620  26.738  1.00 49.95           C  
ATOM   1825  CG2 ILE A 231      18.876  43.428  25.942  1.00 46.87           C  
ATOM   1826  CD1 ILE A 231      16.440  42.535  27.528  1.00 50.83           C  
ATOM   1827  N   ILE A 232      17.985  42.668  22.399  1.00 46.96           N  
ATOM   1828  CA  ILE A 232      18.593  43.182  21.175  1.00 49.29           C  
ATOM   1829  C   ILE A 232      17.644  44.109  20.424  1.00 56.14           C  
ATOM   1830  O   ILE A 232      17.994  45.246  20.111  1.00 61.14           O  
ATOM   1831  CB  ILE A 232      19.011  42.035  20.234  1.00 48.85           C  
ATOM   1832  CG1 ILE A 232      20.191  41.261  20.826  1.00 41.00           C  
ATOM   1833  CG2 ILE A 232      19.364  42.574  18.856  1.00 43.10           C  
ATOM   1834  CD1 ILE A 232      20.703  40.156  19.930  1.00 40.24           C  
ATOM   1835  N   LYS A 233      16.440  43.614  20.143  1.00 60.20           N  
ATOM   1836  CA  LYS A 233      15.433  44.390  19.429  1.00 63.28           C  
ATOM   1837  C   LYS A 233      15.064  45.666  20.180  1.00 59.70           C  
ATOM   1838  O   LYS A 233      14.797  46.704  19.573  1.00 61.72           O  
ATOM   1839  CB  LYS A 233      14.178  43.547  19.186  1.00 68.42           C  
ATOM   1840  CG  LYS A 233      13.012  44.331  18.602  1.00 83.94           C  
ATOM   1841  CD  LYS A 233      11.800  43.447  18.361  1.00 89.82           C  
ATOM   1842  CE  LYS A 233      12.078  42.406  17.287  1.00 91.14           C  
ATOM   1843  NZ  LYS A 233      10.863  41.607  16.965  1.00 88.98           N1+
ATOM   1844  N   ALA A 234      15.064  45.584  21.505  1.00 54.56           N  
ATOM   1845  CA  ALA A 234      14.678  46.713  22.341  1.00 51.83           C  
ATOM   1846  C   ALA A 234      15.618  47.903  22.186  1.00 58.53           C  
ATOM   1847  O   ALA A 234      15.214  49.046  22.407  1.00 63.47           O  
ATOM   1848  CB  ALA A 234      14.593  46.293  23.805  1.00 48.88           C  
ATOM   1849  N   LEU A 235      16.865  47.646  21.801  1.00 58.00           N  
ATOM   1850  CA  LEU A 235      17.847  48.727  21.753  1.00 64.57           C  
ATOM   1851  C   LEU A 235      18.557  48.970  20.412  1.00 67.94           C  
ATOM   1852  O   LEU A 235      19.328  49.923  20.301  1.00 70.33           O  
ATOM   1853  CB  LEU A 235      18.844  48.623  22.921  1.00 67.92           C  
ATOM   1854  CG  LEU A 235      19.724  47.382  23.077  1.00 70.94           C  
ATOM   1855  CD1 LEU A 235      20.916  47.484  22.164  1.00 77.27           C  
ATOM   1856  CD2 LEU A 235      20.177  47.223  24.520  1.00 68.64           C  
ATOM   1857  N   ILE A 236      18.315  48.131  19.403  1.00 67.72           N  
ATOM   1858  CA  ILE A 236      18.735  48.461  18.031  1.00 75.20           C  
ATOM   1859  C   ILE A 236      17.701  48.086  16.970  1.00 78.97           C  
ATOM   1860  O   ILE A 236      16.742  47.362  17.241  1.00 75.71           O  
ATOM   1861  CB  ILE A 236      20.096  47.835  17.607  1.00 81.98           C  
ATOM   1862  CG1 ILE A 236      19.984  46.316  17.472  1.00 79.93           C  
ATOM   1863  CG2 ILE A 236      21.230  48.250  18.537  1.00 81.80           C  
ATOM   1864  CD1 ILE A 236      21.123  45.702  16.683  1.00 81.97           C  
ATOM   1865  N   THR A 237      17.918  48.587  15.755  1.00 85.72           N  
ATOM   1866  CA  THR A 237      17.029  48.330  14.625  1.00 90.03           C  
ATOM   1867  C   THR A 237      17.577  47.209  13.744  1.00 94.78           C  
ATOM   1868  O   THR A 237      18.752  47.213  13.376  1.00 93.27           O  
ATOM   1869  CB  THR A 237      16.829  49.599  13.771  1.00 91.59           C  
ATOM   1870  CG2 THR A 237      15.954  49.305  12.562  1.00 92.11           C  
ATOM   1871  OG1 THR A 237      16.211  50.621  14.562  1.00 92.12           O  
ATOM   1872  N   ILE A 238      16.715  46.258  13.406  1.00100.62           N  
ATOM   1873  CA  ILE A 238      17.117  45.098  12.619  1.00105.73           C  
ATOM   1874  C   ILE A 238      16.622  45.218  11.179  1.00117.63           C  
ATOM   1875  O   ILE A 238      15.443  45.490  10.948  1.00120.76           O  
ATOM   1876  CB  ILE A 238      16.578  43.801  13.253  1.00100.11           C  
ATOM   1877  CG1 ILE A 238      16.790  43.826  14.768  1.00 94.64           C  
ATOM   1878  CG2 ILE A 238      17.242  42.585  12.642  1.00100.78           C  
ATOM   1879  CD1 ILE A 238      16.480  42.513  15.455  1.00 89.74           C  
ATOM   1880  N   PRO A 239      17.529  45.026  10.205  1.00124.11           N  
ATOM   1881  CA  PRO A 239      17.170  45.110   8.783  1.00129.79           C  
ATOM   1882  C   PRO A 239      16.093  44.090   8.440  1.00129.90           C  
ATOM   1883  O   PRO A 239      16.382  42.896   8.366  1.00129.22           O  
ATOM   1884  CB  PRO A 239      18.476  44.752   8.068  1.00131.61           C  
ATOM   1885  CG  PRO A 239      19.550  45.032   9.058  1.00129.13           C  
ATOM   1886  CD  PRO A 239      18.956  44.712  10.393  1.00123.95           C  
ATOM   1887  N   GLU A 240      14.868  44.563   8.239  1.00131.93           N  
ATOM   1888  CA  GLU A 240      13.731  43.675   8.027  1.00131.87           C  
ATOM   1889  C   GLU A 240      13.865  42.804   6.785  1.00130.50           C  
ATOM   1890  O   GLU A 240      13.792  43.286   5.652  1.00137.61           O  
ATOM   1891  CB  GLU A 240      12.420  44.466   7.992  1.00139.97           C  
ATOM   1892  CG  GLU A 240      12.025  45.043   9.340  1.00141.40           C  
ATOM   1893  CD  GLU A 240      10.716  45.802   9.288  1.00148.20           C  
ATOM   1894  OE1 GLU A 240      10.182  45.993   8.176  1.00154.68           O  
ATOM   1895  OE2 GLU A 240      10.221  46.204  10.362  1.00147.00           O1-
ATOM   1896  N   THR A 241      14.075  41.516   7.020  1.00122.42           N  
ATOM   1897  CA  THR A 241      14.100  40.516   5.967  1.00122.47           C  
ATOM   1898  C   THR A 241      13.228  39.363   6.434  1.00117.08           C  
ATOM   1899  O   THR A 241      12.805  39.334   7.590  1.00111.82           O  
ATOM   1900  CB  THR A 241      15.525  39.997   5.714  1.00123.43           C  
ATOM   1901  CG2 THR A 241      16.411  41.108   5.170  1.00127.11           C  
ATOM   1902  OG1 THR A 241      16.082  39.509   6.941  1.00119.06           O  
ATOM   1903  N   THR A 242      12.950  38.418   5.543  1.00117.92           N  
ATOM   1904  CA  THR A 242      12.192  37.235   5.930  1.00112.87           C  
ATOM   1905  C   THR A 242      12.973  36.439   6.968  1.00106.10           C  
ATOM   1906  O   THR A 242      12.384  35.835   7.864  1.00105.88           O  
ATOM   1907  CB  THR A 242      11.863  36.336   4.725  1.00115.90           C  
ATOM   1908  CG2 THR A 242      10.794  36.984   3.855  1.00118.93           C  
ATOM   1909  OG1 THR A 242      13.044  36.126   3.943  1.00119.55           O  
ATOM   1910  N   PHE A 243      14.297  36.457   6.850  1.00102.49           N  
ATOM   1911  CA  PHE A 243      15.172  35.758   7.787  1.00 97.50           C  
ATOM   1912  C   PHE A 243      14.964  36.229   9.223  1.00 94.24           C  
ATOM   1913  O   PHE A 243      15.008  35.428  10.157  1.00 95.72           O  
ATOM   1914  CB  PHE A 243      16.641  35.939   7.387  1.00 99.62           C  
ATOM   1915  CG  PHE A 243      17.613  35.286   8.334  1.00101.19           C  
ATOM   1916  CD1 PHE A 243      18.169  36.001   9.384  1.00102.23           C  
ATOM   1917  CD2 PHE A 243      17.968  33.956   8.173  1.00103.20           C  
ATOM   1918  CE1 PHE A 243      19.059  35.401  10.258  1.00100.44           C  
ATOM   1919  CE2 PHE A 243      18.859  33.352   9.043  1.00101.49           C  
ATOM   1920  CZ  PHE A 243      19.404  34.075  10.086  1.00 98.74           C  
ATOM   1921  N   GLN A 244      14.748  37.530   9.393  1.00 90.86           N  
ATOM   1922  CA  GLN A 244      14.557  38.112  10.718  1.00 88.49           C  
ATOM   1923  C   GLN A 244      13.318  37.533  11.390  1.00 86.95           C  
ATOM   1924  O   GLN A 244      13.370  37.093  12.541  1.00 85.36           O  
ATOM   1925  CB  GLN A 244      14.443  39.635  10.620  1.00 95.08           C  
ATOM   1926  CG  GLN A 244      14.544  40.365  11.955  1.00100.86           C  
ATOM   1927  CD  GLN A 244      13.209  40.520  12.658  1.00106.87           C  
ATOM   1928  NE2 GLN A 244      12.121  40.322  11.921  1.00111.05           N  
ATOM   1929  OE1 GLN A 244      13.156  40.827  13.850  1.00106.42           O  
ATOM   1930  N   THR A 245      12.210  37.533  10.658  1.00 87.61           N  
ATOM   1931  CA  THR A 245      10.940  37.037  11.177  1.00 83.16           C  
ATOM   1932  C   THR A 245      10.974  35.526  11.385  1.00 80.18           C  
ATOM   1933  O   THR A 245      10.414  35.011  12.356  1.00 83.17           O  
ATOM   1934  CB  THR A 245       9.775  37.401  10.241  1.00 86.18           C  
ATOM   1935  CG2 THR A 245       9.651  38.912  10.114  1.00 82.72           C  
ATOM   1936  OG1 THR A 245      10.006  36.838   8.945  1.00 90.76           O  
ATOM   1937  N   VAL A 246      11.635  34.822  10.467  1.00 78.06           N  
ATOM   1938  CA  VAL A 246      11.807  33.378  10.579  1.00 72.81           C  
ATOM   1939  C   VAL A 246      12.557  33.027  11.857  1.00 65.43           C  
ATOM   1940  O   VAL A 246      12.088  32.219  12.653  1.00 57.25           O  
ATOM   1941  CB  VAL A 246      12.563  32.791   9.366  1.00 73.74           C  
ATOM   1942  CG1 VAL A 246      13.049  31.379   9.667  1.00 71.31           C  
ATOM   1943  CG2 VAL A 246      11.677  32.797   8.132  1.00 74.99           C  
ATOM   1944  N   SER A 247      13.718  33.647  12.048  1.00 68.07           N  
ATOM   1945  CA  SER A 247      14.540  33.413  13.233  1.00 68.04           C  
ATOM   1946  C   SER A 247      13.792  33.793  14.507  1.00 64.03           C  
ATOM   1947  O   SER A 247      13.873  33.092  15.521  1.00 60.90           O  
ATOM   1948  CB  SER A 247      15.844  34.207  13.138  1.00 72.57           C  
ATOM   1949  OG  SER A 247      15.588  35.597  13.027  1.00 75.47           O  
ATOM   1950  N   TRP A 248      13.066  34.905  14.442  1.00 62.48           N  
ATOM   1951  CA  TRP A 248      12.292  35.399  15.576  1.00 61.75           C  
ATOM   1952  C   TRP A 248      11.247  34.381  16.025  1.00 61.82           C  
ATOM   1953  O   TRP A 248      11.261  33.909  17.174  1.00 63.18           O  
ATOM   1954  CB  TRP A 248      11.613  36.719  15.204  1.00 63.94           C  
ATOM   1955  CG  TRP A 248      10.694  37.248  16.255  1.00 63.45           C  
ATOM   1956  CD1 TRP A 248       9.337  37.113  16.301  1.00 65.79           C  
ATOM   1957  CD2 TRP A 248      11.062  37.999  17.417  1.00 60.39           C  
ATOM   1958  CE2 TRP A 248       9.877  38.285  18.123  1.00 61.59           C  
ATOM   1959  CE3 TRP A 248      12.279  38.456  17.930  1.00 56.79           C  
ATOM   1960  NE1 TRP A 248       8.838  37.732  17.420  1.00 64.28           N  
ATOM   1961  CZ2 TRP A 248       9.871  39.007  19.313  1.00 59.39           C  
ATOM   1962  CZ3 TRP A 248      12.274  39.174  19.112  1.00 55.39           C  
ATOM   1963  CH2 TRP A 248      11.077  39.443  19.790  1.00 57.15           C  
ATOM   1964  N   HIS A 249      10.346  34.038  15.109  1.00 58.60           N  
ATOM   1965  CA  HIS A 249       9.282  33.089  15.407  1.00 60.63           C  
ATOM   1966  C   HIS A 249       9.823  31.696  15.710  1.00 58.50           C  
ATOM   1967  O   HIS A 249       9.170  30.911  16.388  1.00 59.32           O  
ATOM   1968  CB  HIS A 249       8.260  33.040  14.271  1.00 68.74           C  
ATOM   1969  CG  HIS A 249       7.382  34.252  14.200  1.00 74.56           C  
ATOM   1970  CD2 HIS A 249       7.239  35.196  13.244  1.00 79.72           C  
ATOM   1971  ND1 HIS A 249       6.519  34.599  15.218  1.00 76.56           N  
ATOM   1972  CE1 HIS A 249       5.878  35.709  14.888  1.00 81.31           C  
ATOM   1973  NE2 HIS A 249       6.298  36.090  13.694  1.00 83.43           N  
ATOM   1974  N   PHE A 250      11.017  31.398  15.209  1.00 57.45           N  
ATOM   1975  CA  PHE A 250      11.697  30.143  15.511  1.00 56.50           C  
ATOM   1976  C   PHE A 250      12.116  30.129  16.976  1.00 53.82           C  
ATOM   1977  O   PHE A 250      11.943  29.125  17.678  1.00 56.02           O  
ATOM   1978  CB  PHE A 250      12.916  29.976  14.597  1.00 63.19           C  
ATOM   1979  CG  PHE A 250      13.759  28.772  14.906  1.00 69.85           C  
ATOM   1980  CD1 PHE A 250      13.354  27.503  14.525  1.00 74.34           C  
ATOM   1981  CD2 PHE A 250      14.977  28.913  15.551  1.00 71.32           C  
ATOM   1982  CE1 PHE A 250      14.138  26.397  14.800  1.00 75.82           C  
ATOM   1983  CE2 PHE A 250      15.768  27.813  15.822  1.00 71.16           C  
ATOM   1984  CZ  PHE A 250      15.345  26.552  15.451  1.00 73.74           C  
ATOM   1985  N   CYS A 251      12.661  31.252  17.434  1.00 47.01           N  
ATOM   1986  CA  CYS A 251      13.068  31.392  18.828  1.00 44.93           C  
ATOM   1987  C   CYS A 251      11.870  31.309  19.773  1.00 45.69           C  
ATOM   1988  O   CYS A 251      11.903  30.562  20.761  1.00 46.94           O  
ATOM   1989  CB  CYS A 251      13.832  32.702  19.042  1.00 46.87           C  
ATOM   1990  SG  CYS A 251      15.485  32.716  18.302  1.00 41.92           S  
ATOM   1991  N   ILE A 252      10.819  32.067  19.465  1.00 44.83           N  
ATOM   1992  CA  ILE A 252       9.571  31.978  20.224  1.00 47.11           C  
ATOM   1993  C   ILE A 252       9.081  30.526  20.262  1.00 48.89           C  
ATOM   1994  O   ILE A 252       8.721  29.993  21.326  1.00 43.75           O  
ATOM   1995  CB  ILE A 252       8.469  32.855  19.599  1.00 47.83           C  
ATOM   1996  CG1 ILE A 252       8.907  34.318  19.547  1.00 53.45           C  
ATOM   1997  CG2 ILE A 252       7.174  32.722  20.386  1.00 43.67           C  
ATOM   1998  CD1 ILE A 252       8.814  35.024  20.872  1.00 53.86           C  
ATOM   1999  N   ALA A 253       9.097  29.896  19.091  1.00 47.87           N  
ATOM   2000  CA  ALA A 253       8.645  28.520  18.929  1.00 48.25           C  
ATOM   2001  C   ALA A 253       9.368  27.561  19.863  1.00 53.94           C  
ATOM   2002  O   ALA A 253       8.725  26.899  20.669  1.00 50.76           O  
ATOM   2003  CB  ALA A 253       8.796  28.065  17.486  1.00 41.48           C  
ATOM   2004  N   LEU A 254      10.694  27.486  19.762  1.00 57.21           N  
ATOM   2005  CA  LEU A 254      11.450  26.561  20.610  1.00 63.16           C  
ATOM   2006  C   LEU A 254      11.281  26.898  22.092  1.00 57.88           C  
ATOM   2007  O   LEU A 254      11.243  26.001  22.957  1.00 60.19           O  
ATOM   2008  CB  LEU A 254      12.926  26.487  20.198  1.00 68.46           C  
ATOM   2009  CG  LEU A 254      13.768  27.757  20.074  1.00 74.08           C  
ATOM   2010  CD1 LEU A 254      14.411  28.102  21.384  1.00 73.45           C  
ATOM   2011  CD2 LEU A 254      14.836  27.567  19.028  1.00 78.74           C  
ATOM   2012  N   GLY A 255      11.150  28.197  22.364  1.00 49.29           N  
ATOM   2013  CA  GLY A 255      10.793  28.669  23.688  1.00 42.64           C  
ATOM   2014  C   GLY A 255       9.526  28.004  24.193  1.00 44.51           C  
ATOM   2015  O   GLY A 255       9.420  27.690  25.379  1.00 45.45           O  
ATOM   2016  N   TYR A 256       8.563  27.785  23.301  1.00 44.13           N  
ATOM   2017  CA  TYR A 256       7.361  27.031  23.666  1.00 41.22           C  
ATOM   2018  C   TYR A 256       7.575  25.514  23.628  1.00 44.02           C  
ATOM   2019  O   TYR A 256       6.866  24.759  24.297  1.00 44.39           O  
ATOM   2020  CB  TYR A 256       6.179  27.412  22.769  1.00 42.07           C  
ATOM   2021  CG  TYR A 256       5.500  28.706  23.159  1.00 43.43           C  
ATOM   2022  CD1 TYR A 256       4.779  28.804  24.342  1.00 43.12           C  
ATOM   2023  CD2 TYR A 256       5.569  29.822  22.338  1.00 43.73           C  
ATOM   2024  CE1 TYR A 256       4.152  29.984  24.702  1.00 46.93           C  
ATOM   2025  CE2 TYR A 256       4.944  31.004  22.687  1.00 48.41           C  
ATOM   2026  CZ  TYR A 256       4.239  31.082  23.871  1.00 51.12           C  
ATOM   2027  OH  TYR A 256       3.618  32.261  24.221  1.00 53.54           O  
ATOM   2028  N   THR A 257       8.561  25.075  22.853  1.00 43.49           N  
ATOM   2029  CA  THR A 257       8.793  23.657  22.609  1.00 46.68           C  
ATOM   2030  C   THR A 257       9.390  22.983  23.838  1.00 51.08           C  
ATOM   2031  O   THR A 257       9.197  21.780  24.062  1.00 49.00           O  
ATOM   2032  CB  THR A 257       9.716  23.451  21.394  1.00 50.55           C  
ATOM   2033  CG2 THR A 257       9.753  21.988  20.979  1.00 52.76           C  
ATOM   2034  OG1 THR A 257       9.238  24.235  20.293  1.00 55.76           O  
ATOM   2035  N   ASN A 258      10.120  23.766  24.631  1.00 53.43           N  
ATOM   2036  CA  ASN A 258      10.622  23.285  25.920  1.00 51.98           C  
ATOM   2037  C   ASN A 258       9.529  22.597  26.753  1.00 49.15           C  
ATOM   2038  O   ASN A 258       9.748  21.532  27.353  1.00 45.25           O  
ATOM   2039  CB  ASN A 258      11.233  24.449  26.710  1.00 53.67           C  
ATOM   2040  CG  ASN A 258      11.939  23.996  27.974  1.00 53.39           C  
ATOM   2041  ND2 ASN A 258      11.337  24.280  29.122  1.00 51.22           N  
ATOM   2042  OD1 ASN A 258      13.020  23.410  27.918  1.00 52.70           O  
ATOM   2043  N   SER A 259       8.344  23.207  26.748  1.00 51.17           N  
ATOM   2044  CA  SER A 259       7.193  22.730  27.512  1.00 53.26           C  
ATOM   2045  C   SER A 259       6.767  21.305  27.163  1.00 56.44           C  
ATOM   2046  O   SER A 259       6.282  20.572  28.024  1.00 57.45           O  
ATOM   2047  CB  SER A 259       6.005  23.681  27.336  1.00 53.61           C  
ATOM   2048  OG  SER A 259       6.278  24.957  27.890  1.00 49.92           O  
ATOM   2049  N   CYS A 260       6.935  20.915  25.903  1.00 56.97           N  
ATOM   2050  CA  CYS A 260       6.605  19.554  25.496  1.00 54.76           C  
ATOM   2051  C   CYS A 260       7.833  18.658  25.591  1.00 59.71           C  
ATOM   2052  O   CYS A 260       7.716  17.433  25.656  1.00 63.16           O  
ATOM   2053  CB  CYS A 260       6.022  19.522  24.080  1.00 46.06           C  
ATOM   2054  SG  CYS A 260       7.244  19.536  22.757  1.00 68.39           S  
ATOM   2055  N   LEU A 261       9.012  19.271  25.601  1.00 59.38           N  
ATOM   2056  CA  LEU A 261      10.249  18.517  25.773  1.00 58.54           C  
ATOM   2057  C   LEU A 261      10.370  17.932  27.179  1.00 57.71           C  
ATOM   2058  O   LEU A 261      10.874  16.821  27.351  1.00 58.71           O  
ATOM   2059  CB  LEU A 261      11.467  19.388  25.465  1.00 59.36           C  
ATOM   2060  CG  LEU A 261      12.128  19.176  24.103  1.00 63.92           C  
ATOM   2061  CD1 LEU A 261      11.113  19.312  22.984  1.00 66.59           C  
ATOM   2062  CD2 LEU A 261      13.278  20.154  23.913  1.00 66.13           C  
ATOM   2063  N   ASN A 262       9.906  18.679  28.176  1.00 54.78           N  
ATOM   2064  CA  ASN A 262      10.076  18.276  29.580  1.00 54.52           C  
ATOM   2065  C   ASN A 262       9.615  16.870  30.013  1.00 57.24           C  
ATOM   2066  O   ASN A 262      10.415  16.115  30.567  1.00 57.38           O  
ATOM   2067  CB  ASN A 262       9.523  19.344  30.532  1.00 59.42           C  
ATOM   2068  CG  ASN A 262      10.612  20.205  31.131  1.00 59.79           C  
ATOM   2069  ND2 ASN A 262      10.328  20.799  32.283  1.00 62.36           N  
ATOM   2070  OD1 ASN A 262      11.701  20.331  30.570  1.00 57.57           O  
ATOM   2071  N   PRO A 263       8.335  16.512  29.779  1.00 62.14           N  
ATOM   2072  CA  PRO A 263       7.862  15.213  30.281  1.00 60.68           C  
ATOM   2073  C   PRO A 263       8.601  14.034  29.654  1.00 57.07           C  
ATOM   2074  O   PRO A 263       8.829  13.028  30.323  1.00 56.84           O  
ATOM   2075  CB  PRO A 263       6.388  15.185  29.857  1.00 63.23           C  
ATOM   2076  CG  PRO A 263       6.026  16.610  29.623  1.00 65.85           C  
ATOM   2077  CD  PRO A 263       7.265  17.238  29.074  1.00 65.88           C  
ATOM   2078  N   VAL A 264       8.961  14.173  28.382  1.00 54.99           N  
ATOM   2079  CA  VAL A 264       9.769  13.178  27.688  1.00 57.24           C  
ATOM   2080  C   VAL A 264      11.079  12.944  28.435  1.00 59.11           C  
ATOM   2081  O   VAL A 264      11.541  11.808  28.564  1.00 60.29           O  
ATOM   2082  CB  VAL A 264      10.072  13.624  26.242  1.00 57.23           C  
ATOM   2083  CG1 VAL A 264      11.051  12.672  25.574  1.00 59.67           C  
ATOM   2084  CG2 VAL A 264       8.783  13.727  25.438  1.00 57.94           C  
ATOM   2085  N   LEU A 265      11.664  14.026  28.942  1.00 56.75           N  
ATOM   2086  CA  LEU A 265      12.905  13.945  29.700  1.00 55.18           C  
ATOM   2087  C   LEU A 265      12.716  13.209  31.023  1.00 58.20           C  
ATOM   2088  O   LEU A 265      13.580  12.435  31.435  1.00 57.88           O  
ATOM   2089  CB  LEU A 265      13.475  15.342  29.954  1.00 51.15           C  
ATOM   2090  CG  LEU A 265      13.896  16.129  28.713  1.00 52.16           C  
ATOM   2091  CD1 LEU A 265      14.434  17.497  29.104  1.00 51.25           C  
ATOM   2092  CD2 LEU A 265      14.926  15.351  27.909  1.00 49.24           C  
ATOM   2093  N   TYR A 266      11.586  13.455  31.683  1.00 61.04           N  
ATOM   2094  CA  TYR A 266      11.274  12.798  32.949  1.00 65.33           C  
ATOM   2095  C   TYR A 266      11.272  11.283  32.783  1.00 70.45           C  
ATOM   2096  O   TYR A 266      11.677  10.548  33.681  1.00 73.82           O  
ATOM   2097  CB  TYR A 266       9.911  13.249  33.482  1.00 70.04           C  
ATOM   2098  CG  TYR A 266       9.792  14.730  33.765  1.00 75.60           C  
ATOM   2099  CD1 TYR A 266       8.549  15.348  33.800  1.00 80.92           C  
ATOM   2100  CD2 TYR A 266      10.917  15.513  34.002  1.00 73.68           C  
ATOM   2101  CE1 TYR A 266       8.426  16.698  34.056  1.00 81.15           C  
ATOM   2102  CE2 TYR A 266      10.806  16.867  34.262  1.00 71.57           C  
ATOM   2103  CZ  TYR A 266       9.556  17.455  34.288  1.00 75.42           C  
ATOM   2104  OH  TYR A 266       9.433  18.802  34.544  1.00 73.12           O  
ATOM   2105  N   ALA A 267      10.813  10.827  31.621  1.00 70.22           N  
ATOM   2106  CA  ALA A 267      10.759   9.406  31.316  1.00 75.04           C  
ATOM   2107  C   ALA A 267      12.153   8.783  31.303  1.00 79.98           C  
ATOM   2108  O   ALA A 267      12.379   7.739  31.911  1.00 86.19           O  
ATOM   2109  CB  ALA A 267      10.068   9.179  29.980  1.00 76.14           C  
ATOM   2110  N   PHE A 268      13.085   9.436  30.619  1.00 78.16           N  
ATOM   2111  CA  PHE A 268      14.427   8.890  30.441  1.00 80.27           C  
ATOM   2112  C   PHE A 268      15.300   8.968  31.691  1.00 78.34           C  
ATOM   2113  O   PHE A 268      15.994   8.013  32.033  1.00 85.04           O  
ATOM   2114  CB  PHE A 268      15.130   9.584  29.272  1.00 81.82           C  
ATOM   2115  CG  PHE A 268      14.710   9.074  27.924  1.00 89.91           C  
ATOM   2116  CD1 PHE A 268      15.564   8.282  27.175  1.00 94.65           C  
ATOM   2117  CD2 PHE A 268      13.461   9.379  27.411  1.00 93.56           C  
ATOM   2118  CE1 PHE A 268      15.182   7.806  25.935  1.00 99.28           C  
ATOM   2119  CE2 PHE A 268      13.073   8.907  26.171  1.00 96.83           C  
ATOM   2120  CZ  PHE A 268      13.934   8.119  25.432  1.00 99.77           C  
ATOM   2121  N   LEU A 269      15.259  10.109  32.374  1.00 69.85           N  
ATOM   2122  CA  LEU A 269      16.192  10.380  33.460  1.00 64.27           C  
ATOM   2123  C   LEU A 269      15.667   9.952  34.829  1.00 60.24           C  
ATOM   2124  O   LEU A 269      16.338  10.146  35.843  1.00 59.35           O  
ATOM   2125  CB  LEU A 269      16.546  11.867  33.483  1.00 63.32           C  
ATOM   2126  CG  LEU A 269      16.878  12.478  32.122  1.00 63.23           C  
ATOM   2127  CD1 LEU A 269      16.977  13.988  32.232  1.00 61.90           C  
ATOM   2128  CD2 LEU A 269      18.164  11.887  31.560  1.00 62.34           C  
ATOM   2129  N   ASP A 270      14.472   9.373  34.860  1.00 62.55           N  
ATOM   2130  CA  ASP A 270      13.891   8.913  36.116  1.00 66.86           C  
ATOM   2131  C   ASP A 270      13.231   7.549  35.941  1.00 72.46           C  
ATOM   2132  O   ASP A 270      12.384   7.365  35.068  1.00 74.33           O  
ATOM   2133  CB  ASP A 270      12.878   9.932  36.644  1.00 63.66           C  
ATOM   2134  CG  ASP A 270      12.666   9.822  38.140  1.00 66.38           C  
ATOM   2135  OD1 ASP A 270      11.762   9.070  38.561  1.00 69.83           O  
ATOM   2136  OD2 ASP A 270      13.403  10.491  38.896  1.00 66.13           O1-
ATOM   2137  N   GLU A 271      13.626   6.594  36.778  1.00 78.54           N  
ATOM   2138  CA  GLU A 271      13.143   5.222  36.655  1.00 90.47           C  
ATOM   2139  C   GLU A 271      11.720   5.039  37.178  1.00 90.29           C  
ATOM   2140  O   GLU A 271      10.936   4.289  36.601  1.00 94.82           O  
ATOM   2141  CB  GLU A 271      14.101   4.245  37.339  1.00 98.30           C  
ATOM   2142  CG  GLU A 271      15.468   4.159  36.675  1.00103.80           C  
ATOM   2143  CD  GLU A 271      15.388   3.696  35.231  1.00113.23           C  
ATOM   2144  OE1 GLU A 271      14.605   2.763  34.949  1.00117.96           O  
ATOM   2145  OE2 GLU A 271      16.103   4.266  34.381  1.00116.28           O1-
ATOM   2146  N   ASN A 272      11.391   5.720  38.274  1.00 83.89           N  
ATOM   2147  CA  ASN A 272      10.030   5.689  38.794  1.00 81.65           C  
ATOM   2148  C   ASN A 272       9.051   6.322  37.810  1.00 76.19           C  
ATOM   2149  O   ASN A 272       7.905   5.888  37.688  1.00 78.03           O  
ATOM   2150  CB  ASN A 272       9.941   6.383  40.155  1.00 80.02           C  
ATOM   2151  CG  ASN A 272      10.309   5.464  41.304  1.00 84.66           C  
ATOM   2152  ND2 ASN A 272      10.707   6.049  42.428  1.00 79.95           N  
ATOM   2153  OD1 ASN A 272      10.229   4.242  41.187  1.00 92.68           O  
ATOM   2154  N   PHE A 273       9.519   7.342  37.098  1.00 72.63           N  
ATOM   2155  CA  PHE A 273       8.695   8.024  36.108  1.00 76.47           C  
ATOM   2156  C   PHE A 273       8.418   7.161  34.883  1.00 85.26           C  
ATOM   2157  O   PHE A 273       7.278   7.072  34.429  1.00 94.21           O  
ATOM   2158  CB  PHE A 273       9.321   9.357  35.691  1.00 70.07           C  
ATOM   2159  CG  PHE A 273       8.809  10.533  36.468  1.00 62.62           C  
ATOM   2160  CD1 PHE A 273       7.487  10.930  36.347  1.00 59.98           C  
ATOM   2161  CD2 PHE A 273       9.642  11.246  37.311  1.00 55.36           C  
ATOM   2162  CE1 PHE A 273       7.007  12.012  37.058  1.00 55.21           C  
ATOM   2163  CE2 PHE A 273       9.167  12.330  38.024  1.00 50.50           C  
ATOM   2164  CZ  PHE A 273       7.849  12.713  37.896  1.00 51.96           C  
ATOM   2165  N   LYS A 274       9.455   6.523  34.345  1.00 84.61           N  
ATOM   2166  CA  LYS A 274       9.268   5.631  33.206  1.00 89.08           C  
ATOM   2167  C   LYS A 274       8.488   4.395  33.638  1.00 93.86           C  
ATOM   2168  O   LYS A 274       7.827   3.747  32.824  1.00 98.74           O  
ATOM   2169  CB  LYS A 274      10.607   5.231  32.578  1.00 90.74           C  
ATOM   2170  CG  LYS A 274      11.462   4.321  33.439  1.00 94.93           C  
ATOM   2171  CD  LYS A 274      12.622   3.727  32.652  1.00 99.07           C  
ATOM   2172  CE  LYS A 274      13.653   4.780  32.279  1.00 97.60           C  
ATOM   2173  NZ  LYS A 274      14.911   4.161  31.772  1.00100.86           N1+
ATOM   2174  N   ARG A 275       8.563   4.079  34.927  1.00 95.52           N  
ATOM   2175  CA  ARG A 275       7.800   2.973  35.489  1.00104.11           C  
ATOM   2176  C   ARG A 275       6.318   3.318  35.512  1.00104.60           C  
ATOM   2177  O   ARG A 275       5.475   2.492  35.163  1.00104.46           O  
ATOM   2178  CB  ARG A 275       8.287   2.651  36.901  1.00110.31           C  
ATOM   2179  CG  ARG A 275       7.638   1.431  37.526  1.00122.57           C  
ATOM   2180  CD  ARG A 275       8.294   1.101  38.856  1.00130.95           C  
ATOM   2181  NE  ARG A 275       9.734   0.905  38.711  1.00136.07           N  
ATOM   2182  CZ  ARG A 275      10.564   0.681  39.725  1.00141.78           C  
ATOM   2183  NH1 ARG A 275      10.098   0.626  40.966  1.00145.40           N1+
ATOM   2184  NH2 ARG A 275      11.859   0.513  39.499  1.00142.65           N  
ATOM   2185  N   CYS A 276       6.004   4.542  35.926  1.00104.34           N  
ATOM   2186  CA  CYS A 276       4.623   5.019  35.913  1.00104.75           C  
ATOM   2187  C   CYS A 276       4.099   5.098  34.482  1.00108.44           C  
ATOM   2188  O   CYS A 276       2.947   4.750  34.207  1.00113.96           O  
ATOM   2189  CB  CYS A 276       4.517   6.387  36.590  1.00 96.61           C  
ATOM   2190  SG  CYS A 276       4.832   6.364  38.370  1.00107.08           S  
ATOM   2191  N   PHE A 277       4.960   5.557  33.578  1.00105.50           N  
ATOM   2192  CA  PHE A 277       4.625   5.646  32.162  1.00107.79           C  
ATOM   2193  C   PHE A 277       4.302   4.269  31.589  1.00110.35           C  
ATOM   2194  O   PHE A 277       3.359   4.114  30.809  1.00109.12           O  
ATOM   2195  CB  PHE A 277       5.777   6.289  31.386  1.00110.24           C  
ATOM   2196  CG  PHE A 277       5.576   6.306  29.898  1.00118.70           C  
ATOM   2197  CD1 PHE A 277       4.535   7.022  29.334  1.00120.75           C  
ATOM   2198  CD2 PHE A 277       6.437   5.613  29.062  1.00123.01           C  
ATOM   2199  CE1 PHE A 277       4.348   7.042  27.963  1.00122.43           C  
ATOM   2200  CE2 PHE A 277       6.258   5.629  27.691  1.00124.89           C  
ATOM   2201  CZ  PHE A 277       5.211   6.345  27.142  1.00124.41           C  
ATOM   2202  N   ARG A 278       5.084   3.271  31.989  1.00113.83           N  
ATOM   2203  CA  ARG A 278       4.850   1.894  31.561  1.00118.35           C  
ATOM   2204  C   ARG A 278       3.565   1.346  32.170  1.00120.83           C  
ATOM   2205  O   ARG A 278       2.832   0.594  31.527  1.00124.65           O  
ATOM   2206  CB  ARG A 278       6.035   1.006  31.946  1.00119.62           C  
ATOM   2207  N   GLU A 279       3.297   1.728  33.416  1.00119.29           N  
ATOM   2208  CA  GLU A 279       2.083   1.306  34.106  1.00121.96           C  
ATOM   2209  C   GLU A 279       0.848   1.884  33.429  1.00120.90           C  
ATOM   2210  O   GLU A 279      -0.226   1.281  33.455  1.00122.19           O  
ATOM   2211  CB  GLU A 279       2.125   1.729  35.575  1.00121.04           C  
ATOM   2212  N   PHE A 280       1.011   3.054  32.824  1.00119.94           N  
ATOM   2213  CA  PHE A 280      -0.073   3.675  32.074  1.00120.51           C  
ATOM   2214  C   PHE A 280      -0.159   3.104  30.654  1.00118.44           C  
ATOM   2215  O   PHE A 280      -1.236   3.116  30.044  1.00118.01           O  
ATOM   2216  CB  PHE A 280       0.101   5.196  32.028  1.00118.84           C  
ATOM   2217  CG  PHE A 280      -1.071   5.924  31.428  1.00123.41           C  
ATOM   2218  CD1 PHE A 280      -2.202   6.189  32.185  1.00127.21           C  
ATOM   2219  CD2 PHE A 280      -1.036   6.358  30.113  1.00123.51           C  
ATOM   2220  CE1 PHE A 280      -3.279   6.860  31.639  1.00129.32           C  
ATOM   2221  CE2 PHE A 280      -2.113   7.033  29.560  1.00125.31           C  
ATOM   2222  CZ  PHE A 280      -3.235   7.282  30.326  1.00128.14           C  
ATOM   2223  N   CYS A 281       0.960   2.591  30.156  1.00118.83           N  
ATOM   2224  CA  CYS A 281       1.009   2.057  28.815  1.00122.15           C  
ATOM   2225  C   CYS A 281       0.717   0.562  28.733  1.00128.58           C  
ATOM   2226  O   CYS A 281      -0.223   0.120  28.071  1.00131.06           O  
ATOM   2227  CB  CYS A 281       2.373   2.363  28.147  1.00119.68           C  
ATOM   2228  SG  CYS A 281       2.609   1.568  26.544  1.00190.35           S  
ATOM   2229  N   ILE A 282       1.559  -0.245  29.405  1.00130.32           N  
ATOM   2230  CA  ILE A 282       1.371  -1.688  29.429  1.00135.96           C  
ATOM   2231  C   ILE A 282       0.362  -2.100  30.494  1.00141.72           C  
ATOM   2232  O   ILE A 282      -0.563  -2.856  30.213  1.00148.72           O  
ATOM   2233  CB  ILE A 282       2.704  -2.426  29.679  1.00135.10           C  
ATOM   2234  CG1 ILE A 282       3.702  -2.128  28.555  1.00131.15           C  
ATOM   2235  CG2 ILE A 282       2.471  -3.925  29.805  1.00140.96           C  
ATOM   2236  CD1 ILE A 282       4.996  -2.912  28.688  1.00131.85           C  
TER    2237      ILE A 282 
HETATM 2238  C1  LG1 X   1       9.553  38.914  26.688  1.00 20.00           C  
HETATM 2239  N1  LG1 X   1       6.929  35.114  26.359  1.00 20.00           N  
HETATM 2240  O1  LG1 X   1       8.386  39.571  26.921  1.00 20.00           O  
HETATM 2241  C2  LG1 X   1      10.727  38.704  27.256  1.00 20.00           C  
HETATM 2242  N2  LG1 X   1       8.231  41.128  24.265  1.00 20.00           N  
HETATM 2243  O2  LG1 X   1      11.234  39.811  27.861  1.00 20.00           O  
HETATM 2244  C3  LG1 X   1      11.617  37.695  26.895  1.00 20.00           C  
HETATM 2245  O3  LG1 X   1       5.880  37.119  24.477  1.00 20.00           O  
HETATM 2246  C4  LG1 X   1      11.171  36.586  26.198  1.00 20.00           C  
HETATM 2247  O4  LG1 X   1       9.624  41.283  22.468  1.00 20.00           O  
HETATM 2248  C5  LG1 X   1       9.830  36.626  25.875  1.00 20.00           C  
HETATM 2249  O5  LG1 X   1       8.098  42.858  19.670  1.00 20.00           O  
HETATM 2250  C6  LG1 X   1       9.217  35.633  25.075  1.00 20.00           C  
HETATM 2251  O6  LG1 X   1       6.593  42.695  21.383  1.00 20.00           O  
HETATM 2252  C7  LG1 X   1       7.648  35.622  25.151  1.00 20.00           C  
HETATM 2253  C8  LG1 X   1       7.311  35.999  27.436  1.00 20.00           C  
HETATM 2254  C9  LG1 X   1       6.981  37.452  27.164  1.00 20.00           C  
HETATM 2255  C10 LG1 X   1       7.728  37.851  25.880  1.00 20.00           C  
HETATM 2256  C11 LG1 X   1       7.635  39.218  25.690  1.00 20.00           C  
HETATM 2257  C12 LG1 X   1       8.371  39.669  24.413  1.00 20.00           C  
HETATM 2258  C13 LG1 X   1       7.856  38.899  23.141  1.00 20.00           C  
HETATM 2259  C14 LG1 X   1       8.073  37.443  23.456  1.00 20.00           C  
HETATM 2260  C15 LG1 X   1       7.287  37.010  24.695  1.00 20.00           C  
HETATM 2261  C16 LG1 X   1       8.863  41.800  23.284  1.00 20.00           C  
HETATM 2262  C17 LG1 X   1       8.624  43.310  23.253  1.00 20.00           C  
HETATM 2263  C18 LG1 X   1       8.772  43.774  21.794  1.00 20.00           C  
HETATM 2264  C19 LG1 X   1       7.787  43.065  20.844  1.00 20.00           C  
HETATM 2265  C20 LG1 X   1       5.799  42.046  20.380  1.00 20.00           C  
HETATM 2266  C21 LG1 X   1       9.118  37.742  26.140  1.00 20.00           C  
HETATM 2267  C22 LG1 X   1       7.315  33.739  26.766  1.00 20.00           C  
HETATM 2268  C23 LG1 X   1       6.937  32.567  25.809  1.00 20.00           C  
HETATM 2269  C24 LG1 X   1       7.463  32.458  24.370  1.00 20.00           C  
HETATM 2270  C25 LG1 X   1       8.070  31.604  25.467  1.00 20.00           C  
HETATM 2271  H1  LG1 X   1      12.661  37.779  27.160  1.00 20.00           H  
HETATM 2272  H2  LG1 X   1      11.815  35.761  25.931  1.00 20.00           H  
HETATM 2273  H3  LG1 X   1       9.581  34.659  25.402  1.00 20.00           H  
HETATM 2274  H4  LG1 X   1       9.508  35.801  24.038  1.00 20.00           H  
HETATM 2275  H5  LG1 X   1       7.267  34.816  24.525  1.00 20.00           H  
HETATM 2276  H6  LG1 X   1       6.788  35.688  28.341  1.00 20.00           H  
HETATM 2277  H7  LG1 X   1       8.386  35.911  27.591  1.00 20.00           H  
HETATM 2278  H8  LG1 X   1       7.310  38.072  27.997  1.00 20.00           H  
HETATM 2279  H9  LG1 X   1       5.906  37.572  27.024  1.00 20.00           H  
HETATM 2280  H10 LG1 X   1       6.643  39.650  25.561  1.00 20.00           H  
HETATM 2281  H11 LG1 X   1       9.429  39.425  24.507  1.00 20.00           H  
HETATM 2282  H12 LG1 X   1       8.427  39.190  22.259  1.00 20.00           H  
HETATM 2283  H13 LG1 X   1       6.799  39.101  22.972  1.00 20.00           H  
HETATM 2284  H14 LG1 X   1       9.135  37.274  23.634  1.00 20.00           H  
HETATM 2285  H15 LG1 X   1       7.748  36.845  22.604  1.00 20.00           H  
HETATM 2286  H16 LG1 X   1       9.358  43.815  23.880  1.00 20.00           H  
HETATM 2287  H17 LG1 X   1       7.621  43.535  23.616  1.00 20.00           H  
HETATM 2288  H18 LG1 X   1       9.789  43.563  21.462  1.00 20.00           H  
HETATM 2289  H19 LG1 X   1       8.589  44.847  21.749  1.00 20.00           H  
HETATM 2290  H20 LG1 X   1       5.941  35.087  26.152  1.00 20.00           H  
HETATM 2291  H21 LG1 X   1       7.648  41.636  24.915  1.00 20.00           H  
HETATM 2292  H22 LG1 X   1      12.185  39.802  27.991  1.00 20.00           H  
HETATM 2293  H23 LG1 X   1       5.439  36.837  25.281  1.00 20.00           H  
HETATM 2294  H24 LG1 X   1       4.842  41.749  20.810  1.00 20.00           H  
HETATM 2295  H25 LG1 X   1       6.323  41.162  20.017  1.00 20.00           H  
HETATM 2296  H26 LG1 X   1       5.627  42.733  19.552  1.00 20.00           H  
HETATM 2297  H27 LG1 X   1       6.843  33.539  27.728  1.00 20.00           H  
HETATM 2298  H28 LG1 X   1       8.399  33.727  26.883  1.00 20.00           H  
HETATM 2299  H29 LG1 X   1       5.929  32.530  26.224  1.00 20.00           H  
HETATM 2300  H30 LG1 X   1       8.037  33.277  23.935  1.00 20.00           H  
HETATM 2301  H31 LG1 X   1       6.847  31.997  23.598  1.00 20.00           H  
HETATM 2302  H32 LG1 X   1       7.892  30.529  25.479  1.00 20.00           H  
HETATM 2303  H33 LG1 X   1       9.082  31.809  25.817  1.00 20.00           H  
CONECT 2238 2240
CONECT 2238 2241
CONECT 2238 2241
CONECT 2238 2241
CONECT 2238 2241
CONECT 2238 2266
CONECT 2238 2266
CONECT 2238 2266
CONECT 2238 2266
CONECT 2239 2252 2253 2267 2290
CONECT 2240 2238 2256
CONECT 2241 2238
CONECT 2241 2238
CONECT 2241 2238
CONECT 2241 2238
CONECT 2241 2243
CONECT 2241 2244
CONECT 2241 2244
CONECT 2241 2244
CONECT 2241 2244
CONECT 2242 2257 2261 2291
CONECT 2243 2241 2292
CONECT 2244 2241
CONECT 2244 2241
CONECT 2244 2241
CONECT 2244 2241
CONECT 2244 2246
CONECT 2244 2246
CONECT 2244 2246
CONECT 2244 2246
CONECT 2244 2271
CONECT 2245 2260 2293
CONECT 2246 2244
CONECT 2246 2244
CONECT 2246 2244
CONECT 2246 2244
CONECT 2246 2248
CONECT 2246 2248
CONECT 2246 2248
CONECT 2246 2248
CONECT 2246 2272
CONECT 2247 2261
CONECT 2247 2261
CONECT 2248 2246
CONECT 2248 2246
CONECT 2248 2246
CONECT 2248 2246
CONECT 2248 2250
CONECT 2248 2266
CONECT 2248 2266
CONECT 2248 2266
CONECT 2248 2266
CONECT 2249 2264
CONECT 2249 2264
CONECT 2250 2248 2252 2273 2274
CONECT 2251 2264 2265
CONECT 2252 2239 2250 2260 2275
CONECT 2253 2239 2254 2276 2277
CONECT 2254 2253 2255 2278 2279
CONECT 2255 2254 2256 2260 2266
CONECT 2256 2240 2255 2257 2280
CONECT 2257 2242 2256 2258 2281
CONECT 2258 2257 2259 2282 2283
CONECT 2259 2258 2260 2284 2285
CONECT 2260 2245 2252 2255 2259
CONECT 2261 2242
CONECT 2261 2247
CONECT 2261 2247
CONECT 2261 2262
CONECT 2262 2261 2263 2286 2287
CONECT 2263 2262 2264 2288 2289
CONECT 2264 2249
CONECT 2264 2249
CONECT 2264 2251 2263
CONECT 2265 2251 2294 2295 2296
CONECT 2266 2238
CONECT 2266 2238
CONECT 2266 2238
CONECT 2266 2238
CONECT 2266 2248
CONECT 2266 2248
CONECT 2266 2248
CONECT 2266 2248
CONECT 2266 2255
CONECT 2267 2239 2268 2297 2298
CONECT 2268 2267 2269 2270 2299
CONECT 2269 2268 2270 2300 2301
CONECT 2270 2268 2269 2302 2303
CONECT 2271 2244
CONECT 2272 2246
CONECT 2273 2250
CONECT 2274 2250
CONECT 2275 2252
CONECT 2276 2253
CONECT 2277 2253
CONECT 2278 2254
CONECT 2279 2254
CONECT 2280 2256
CONECT 2281 2257
CONECT 2282 2258
CONECT 2283 2258
CONECT 2284 2259
CONECT 2285 2259
CONECT 2286 2262
CONECT 2287 2262
CONECT 2288 2263
CONECT 2289 2263
CONECT 2290 2239
CONECT 2291 2242
CONECT 2292 2243
CONECT 2293 2245
CONECT 2294 2265
CONECT 2295 2265
CONECT 2296 2265
CONECT 2297 2267
CONECT 2298 2267
CONECT 2299 2268
CONECT 2300 2269
CONECT 2301 2269
CONECT 2302 2270
CONECT 2303 2270
END
