# Supplementary material for: Assessment and Challenges of Ligand Docking into Comparative Models of G-Protein Coupled Receptors
Source: PLoS One. 2013 Jul 2;8(7):e67302. doi: 10.1371/journal.pone.0067302 (PMC3699586; doi:10.1371/journal.pone.0067302)
Supplement: File S2 — Files for protocol capture. The input files necessary to carry out the steps outlined in the protocol capture in File S1 as well as the output files relating to the results found in the manuscript are provided in this attachment. (ZIP) [file pone.0067302.s015.zip › FileS2_GPCR_model_dock/rosetta_inputs/4ea3A_clean.pdb]

ATOM      1  N   PRO A   1      57.611   4.367  15.067  1.00 86.42           N  
ATOM      2  CA  PRO A   1      59.006   4.456  15.511  1.00 84.48           C  
ATOM      3  C   PRO A   1      59.654   5.779  15.118  1.00 84.84           C  
ATOM      4  O   PRO A   1      58.954   6.710  14.720  1.00 87.39           O  
ATOM      5  CB  PRO A   1      59.680   3.290  14.782  1.00 85.45           C  
ATOM      6  CG  PRO A   1      58.577   2.325  14.511  1.00 87.09           C  
ATOM      7  CD  PRO A   1      57.366   3.162  14.255  1.00 87.61           C  
ATOM      8  N   LEU A   2      60.978   5.851  15.222  1.00 81.69           N  
ATOM      9  CA  LEU A   2      61.707   7.091  14.975  1.00 76.11           C  
ATOM     10  C   LEU A   2      61.588   7.568  13.531  1.00 70.64           C  
ATOM     11  O   LEU A   2      61.425   8.760  13.277  1.00 69.97           O  
ATOM     12  CB  LEU A   2      63.183   6.910  15.332  1.00 82.04           C  
ATOM     13  N   GLY A   3      61.672   6.636  12.587  1.00 70.74           N  
ATOM     14  CA  GLY A   3      61.664   6.982  11.178  1.00 73.18           C  
ATOM     15  C   GLY A   3      60.271   7.047  10.584  1.00 75.96           C  
ATOM     16  O   GLY A   3      60.057   7.690   9.555  1.00 79.41           O  
ATOM     17  N   LEU A   4      59.319   6.381  11.229  1.00 74.50           N  
ATOM     18  CA  LEU A   4      57.953   6.346  10.729  1.00 73.55           C  
ATOM     19  C   LEU A   4      57.184   7.586  11.172  1.00 71.24           C  
ATOM     20  O   LEU A   4      56.195   7.965  10.546  1.00 67.14           O  
ATOM     21  CB  LEU A   4      57.237   5.086  11.211  1.00 78.28           C  
ATOM     22  CG  LEU A   4      56.007   4.667  10.402  1.00 83.04           C  
ATOM     23  CD1 LEU A   4      56.379   4.378   8.953  1.00 87.07           C  
ATOM     24  CD2 LEU A   4      55.345   3.453  11.033  1.00 86.11           C  
ATOM     25  N   LYS A   5      57.636   8.211  12.254  1.00 74.20           N  
ATOM     26  CA  LYS A   5      57.026   9.454  12.713  1.00 76.01           C  
ATOM     27  C   LYS A   5      57.636  10.644  11.977  1.00 76.54           C  
ATOM     28  O   LYS A   5      56.981  11.671  11.794  1.00 76.21           O  
ATOM     29  CB  LYS A   5      57.167   9.622  14.227  1.00 76.44           C  
ATOM     30  CG  LYS A   5      58.582   9.849  14.722  1.00 76.91           C  
ATOM     31  CD  LYS A   5      58.583  10.263  16.185  1.00 78.47           C  
ATOM     32  CE  LYS A   5      59.242   9.224  17.074  1.00 81.78           C  
ATOM     33  NZ  LYS A   5      59.220   9.629  18.508  1.00 82.39           N1+
ATOM     34  N   VAL A   6      58.889  10.503  11.557  1.00 75.09           N  
ATOM     35  CA  VAL A   6      59.505  11.493  10.685  1.00 75.50           C  
ATOM     36  C   VAL A   6      58.671  11.606   9.415  1.00 63.87           C  
ATOM     37  O   VAL A   6      58.443  12.701   8.901  1.00 61.40           O  
ATOM     38  CB  VAL A   6      60.951  11.114  10.319  1.00 80.71           C  
ATOM     39  CG1 VAL A   6      61.401  11.852   9.064  1.00 82.09           C  
ATOM     40  CG2 VAL A   6      61.885  11.411  11.482  1.00 54.11           C  
ATOM     41  N   THR A   7      58.218  10.460   8.920  1.00 48.90           N  
ATOM     42  CA  THR A   7      57.306  10.417   7.785  1.00 57.53           C  
ATOM     43  C   THR A   7      56.055  11.242   8.073  1.00 57.61           C  
ATOM     44  O   THR A   7      55.635  12.057   7.251  1.00 59.20           O  
ATOM     45  CB  THR A   7      56.881   8.971   7.475  1.00 57.29           C  
ATOM     46  CG2 THR A   7      55.790   8.941   6.416  1.00 56.81           C  
ATOM     47  OG1 THR A   7      58.013   8.223   7.014  1.00 51.34           O  
ATOM     48  N   ILE A   8      55.466  11.024   9.246  1.00 55.30           N  
ATOM     49  CA  ILE A   8      54.252  11.727   9.648  1.00 55.11           C  
ATOM     50  C   ILE A   8      54.463  13.234   9.664  1.00 55.09           C  
ATOM     51  O   ILE A   8      53.636  13.993   9.161  1.00 53.07           O  
ATOM     52  CB  ILE A   8      53.796  11.297  11.057  1.00 62.25           C  
ATOM     53  CG1 ILE A   8      53.344   9.836  11.052  1.00 65.28           C  
ATOM     54  CG2 ILE A   8      52.667  12.196  11.552  1.00 63.34           C  
ATOM     55  CD1 ILE A   8      52.095   9.581  10.240  1.00 65.82           C  
ATOM     56  N   VAL A   9      55.572  13.661  10.254  1.00 59.93           N  
ATOM     57  CA  VAL A   9      55.851  15.081  10.410  1.00 60.65           C  
ATOM     58  C   VAL A   9      56.154  15.729   9.065  1.00 54.88           C  
ATOM     59  O   VAL A   9      55.642  16.807   8.759  1.00 45.46           O  
ATOM     60  CB  VAL A   9      57.040  15.303  11.355  1.00 69.44           C  
ATOM     61  CG1 VAL A   9      57.401  16.771  11.421  1.00 74.04           C  
ATOM     62  CG2 VAL A   9      56.718  14.774  12.742  1.00 68.49           C  
ATOM     63  N   GLY A  10      56.995  15.076   8.269  1.00 57.38           N  
ATOM     64  CA  GLY A  10      57.276  15.545   6.927  1.00 61.22           C  
ATOM     65  C   GLY A  10      55.975  15.701   6.165  1.00 63.00           C  
ATOM     66  O   GLY A  10      55.794  16.648   5.398  1.00 65.59           O  
ATOM     67  N   LEU A  11      55.059  14.768   6.395  1.00 62.46           N  
ATOM     68  CA  LEU A  11      53.743  14.817   5.776  1.00 63.85           C  
ATOM     69  C   LEU A  11      52.992  16.069   6.217  1.00 64.25           C  
ATOM     70  O   LEU A  11      52.388  16.758   5.396  1.00 68.94           O  
ATOM     71  CB  LEU A  11      52.944  13.564   6.136  1.00 64.34           C  
ATOM     72  CG  LEU A  11      51.555  13.440   5.510  1.00 65.70           C  
ATOM     73  CD1 LEU A  11      51.636  13.549   3.998  1.00 68.26           C  
ATOM     74  CD2 LEU A  11      50.913  12.124   5.921  1.00 66.42           C  
ATOM     75  N   TYR A  12      53.035  16.362   7.513  1.00 59.86           N  
ATOM     76  CA  TYR A  12      52.405  17.568   8.041  1.00 55.81           C  
ATOM     77  C   TYR A  12      52.986  18.816   7.384  1.00 51.02           C  
ATOM     78  O   TYR A  12      52.250  19.648   6.849  1.00 47.43           O  
ATOM     79  CB  TYR A  12      52.588  17.654   9.558  1.00 60.69           C  
ATOM     80  CG  TYR A  12      51.656  16.768  10.355  1.00 63.85           C  
ATOM     81  CD1 TYR A  12      50.843  15.834   9.728  1.00 67.53           C  
ATOM     82  CD2 TYR A  12      51.580  16.878  11.738  1.00 67.06           C  
ATOM     83  CE1 TYR A  12      49.986  15.029  10.457  1.00 70.66           C  
ATOM     84  CE2 TYR A  12      50.727  16.079  12.474  1.00 71.71           C  
ATOM     85  CZ  TYR A  12      49.933  15.154  11.829  1.00 73.10           C  
ATOM     86  OH  TYR A  12      49.079  14.355  12.557  1.00 73.15           O  
ATOM     87  N   LEU A  13      54.307  18.942   7.425  1.00 50.23           N  
ATOM     88  CA  LEU A  13      54.979  20.096   6.843  1.00 55.65           C  
ATOM     89  C   LEU A  13      54.496  20.337   5.417  1.00 50.67           C  
ATOM     90  O   LEU A  13      54.246  21.476   5.023  1.00 48.73           O  
ATOM     91  CB  LEU A  13      56.497  19.894   6.854  1.00 63.30           C  
ATOM     92  CG  LEU A  13      57.153  19.856   8.237  1.00 66.69           C  
ATOM     93  CD1 LEU A  13      58.626  19.504   8.117  1.00 68.58           C  
ATOM     94  CD2 LEU A  13      56.975  21.185   8.958  1.00 67.52           C  
ATOM     95  N   ALA A  14      54.356  19.257   4.655  1.00 46.40           N  
ATOM     96  CA  ALA A  14      53.913  19.355   3.271  1.00 44.75           C  
ATOM     97  C   ALA A  14      52.480  19.864   3.210  1.00 43.15           C  
ATOM     98  O   ALA A  14      52.180  20.821   2.497  1.00 41.69           O  
ATOM     99  CB  ALA A  14      54.027  18.006   2.588  1.00 47.12           C  
ATOM    100  N   VAL A  15      51.597  19.218   3.966  1.00 42.80           N  
ATOM    101  CA  VAL A  15      50.202  19.629   4.043  1.00 44.34           C  
ATOM    102  C   VAL A  15      50.103  21.085   4.495  1.00 48.45           C  
ATOM    103  O   VAL A  15      49.299  21.861   3.970  1.00 46.37           O  
ATOM    104  CB  VAL A  15      49.417  18.742   5.028  1.00 40.07           C  
ATOM    105  CG1 VAL A  15      48.027  19.307   5.272  1.00 34.58           C  
ATOM    106  CG2 VAL A  15      49.334  17.316   4.506  1.00 42.91           C  
ATOM    107  N   CYS A  16      50.930  21.444   5.471  1.00 52.54           N  
ATOM    108  CA  CYS A  16      50.928  22.785   6.043  1.00 58.29           C  
ATOM    109  C   CYS A  16      51.235  23.852   4.996  1.00 61.28           C  
ATOM    110  O   CYS A  16      50.484  24.818   4.841  1.00 60.93           O  
ATOM    111  CB  CYS A  16      51.956  22.859   7.172  1.00 61.30           C  
ATOM    112  SG  CYS A  16      52.010  24.440   8.040  1.00 45.91           S  
ATOM    113  N   VAL A  17      52.338  23.675   4.279  1.00 63.05           N  
ATOM    114  CA  VAL A  17      52.780  24.666   3.304  1.00 66.33           C  
ATOM    115  C   VAL A  17      51.797  24.793   2.147  1.00 61.53           C  
ATOM    116  O   VAL A  17      51.383  25.899   1.797  1.00 59.60           O  
ATOM    117  CB  VAL A  17      54.176  24.324   2.748  1.00 71.88           C  
ATOM    118  CG1 VAL A  17      54.557  25.291   1.632  1.00 74.92           C  
ATOM    119  CG2 VAL A  17      55.212  24.361   3.859  1.00 73.21           C  
ATOM    120  N   GLY A  18      51.428  23.662   1.553  1.00 61.47           N  
ATOM    121  CA  GLY A  18      50.484  23.657   0.448  1.00 60.97           C  
ATOM    122  C   GLY A  18      49.102  24.110   0.880  1.00 52.67           C  
ATOM    123  O   GLY A  18      48.432  24.867   0.172  1.00 50.43           O  
ATOM    124  N   GLY A  19      48.673  23.644   2.049  1.00 45.88           N  
ATOM    125  CA  GLY A  19      47.380  24.014   2.591  1.00 49.52           C  
ATOM    126  C   GLY A  19      47.202  25.517   2.704  1.00 53.89           C  
ATOM    127  O   GLY A  19      46.276  26.089   2.124  1.00 54.06           O  
ATOM    128  N   LEU A  20      48.092  26.160   3.454  1.00 55.31           N  
ATOM    129  CA  LEU A  20      48.018  27.602   3.664  1.00 51.49           C  
ATOM    130  C   LEU A  20      48.053  28.337   2.332  1.00 57.25           C  
ATOM    131  O   LEU A  20      47.263  29.250   2.099  1.00 64.11           O  
ATOM    132  CB  LEU A  20      49.165  28.076   4.560  1.00 45.75           C  
ATOM    133  CG  LEU A  20      49.136  27.570   6.004  1.00 47.00           C  
ATOM    134  CD1 LEU A  20      50.376  28.017   6.758  1.00 46.98           C  
ATOM    135  CD2 LEU A  20      47.880  28.047   6.717  1.00 50.96           C  
ATOM    136  N   LEU A  21      48.970  27.930   1.461  1.00 56.54           N  
ATOM    137  CA  LEU A  21      49.089  28.531   0.137  1.00 57.53           C  
ATOM    138  C   LEU A  21      47.764  28.449  -0.613  1.00 58.66           C  
ATOM    139  O   LEU A  21      47.268  29.453  -1.129  1.00 59.40           O  
ATOM    140  CB  LEU A  21      50.182  27.826  -0.669  1.00 57.93           C  
ATOM    141  CG  LEU A  21      50.367  28.313  -2.108  1.00 60.16           C  
ATOM    142  CD1 LEU A  21      50.763  29.781  -2.139  1.00 62.22           C  
ATOM    143  CD2 LEU A  21      51.394  27.461  -2.834  1.00 51.33           C  
ATOM    144  N   GLY A  22      47.199  27.248  -0.669  1.00 54.16           N  
ATOM    145  CA  GLY A  22      45.942  27.027  -1.360  1.00 55.24           C  
ATOM    146  C   GLY A  22      44.788  27.821  -0.776  1.00 57.40           C  
ATOM    147  O   GLY A  22      44.115  28.560  -1.494  1.00 58.47           O  
ATOM    148  N   ASN A  23      44.554  27.673   0.526  1.00 58.42           N  
ATOM    149  CA  ASN A  23      43.420  28.323   1.176  1.00 59.95           C  
ATOM    150  C   ASN A  23      43.538  29.845   1.215  1.00 57.37           C  
ATOM    151  O   ASN A  23      42.576  30.552   0.916  1.00 58.21           O  
ATOM    152  CB  ASN A  23      43.227  27.779   2.593  1.00 59.39           C  
ATOM    153  CG  ASN A  23      42.665  26.367   2.606  1.00 55.67           C  
ATOM    154  ND2 ASN A  23      43.515  25.394   2.915  1.00 53.32           N  
ATOM    155  OD1 ASN A  23      41.480  26.156   2.346  1.00 51.51           O  
ATOM    156  N   CYS A  24      44.708  30.349   1.599  1.00 54.87           N  
ATOM    157  CA  CYS A  24      44.947  31.790   1.591  1.00 53.57           C  
ATOM    158  C   CYS A  24      44.678  32.351   0.201  1.00 56.07           C  
ATOM    159  O   CYS A  24      44.069  33.411   0.049  1.00 59.84           O  
ATOM    160  CB  CYS A  24      46.383  32.108   2.003  1.00 47.83           C  
ATOM    161  SG  CYS A  24      46.758  31.744   3.729  1.00109.02           S  
ATOM    162  N   LEU A  25      45.143  31.629  -0.811  1.00 55.66           N  
ATOM    163  CA  LEU A  25      44.904  32.005  -2.195  1.00 58.84           C  
ATOM    164  C   LEU A  25      43.405  32.119  -2.453  1.00 54.14           C  
ATOM    165  O   LEU A  25      42.940  33.097  -3.033  1.00 51.18           O  
ATOM    166  CB  LEU A  25      45.529  30.969  -3.130  1.00 66.19           C  
ATOM    167  CG  LEU A  25      45.477  31.235  -4.633  1.00 74.88           C  
ATOM    168  CD1 LEU A  25      46.176  32.539  -4.973  1.00 78.63           C  
ATOM    169  CD2 LEU A  25      46.121  30.077  -5.375  1.00 78.94           C  
ATOM    170  N   VAL A  26      42.655  31.117  -2.006  1.00 50.93           N  
ATOM    171  CA  VAL A  26      41.207  31.105  -2.184  1.00 51.69           C  
ATOM    172  C   VAL A  26      40.560  32.308  -1.502  1.00 53.84           C  
ATOM    173  O   VAL A  26      39.808  33.059  -2.129  1.00 52.90           O  
ATOM    174  CB  VAL A  26      40.585  29.805  -1.624  1.00 49.06           C  
ATOM    175  CG1 VAL A  26      39.069  29.924  -1.537  1.00 51.01           C  
ATOM    176  CG2 VAL A  26      40.973  28.615  -2.484  1.00 49.06           C  
ATOM    177  N   MET A  27      40.855  32.487  -0.217  1.00 55.56           N  
ATOM    178  CA  MET A  27      40.274  33.578   0.554  1.00 58.48           C  
ATOM    179  C   MET A  27      40.534  34.916  -0.128  1.00 63.70           C  
ATOM    180  O   MET A  27      39.640  35.757  -0.220  1.00 68.55           O  
ATOM    181  CB  MET A  27      40.838  33.588   1.976  1.00 59.69           C  
ATOM    182  CG  MET A  27      40.395  32.402   2.820  1.00 59.34           C  
ATOM    183  SD  MET A  27      41.272  32.274   4.391  1.00 53.44           S  
ATOM    184  CE  MET A  27      40.635  33.704   5.261  1.00160.85           C  
ATOM    185  N   TYR A  28      41.759  35.107  -0.607  1.00 62.36           N  
ATOM    186  CA  TYR A  28      42.116  36.313  -1.345  1.00 63.58           C  
ATOM    187  C   TYR A  28      41.194  36.507  -2.544  1.00 65.04           C  
ATOM    188  O   TYR A  28      40.511  37.525  -2.655  1.00 72.32           O  
ATOM    189  CB  TYR A  28      43.568  36.232  -1.819  1.00 68.88           C  
ATOM    190  CG  TYR A  28      44.016  37.423  -2.640  1.00 73.71           C  
ATOM    191  CD1 TYR A  28      44.530  38.558  -2.027  1.00 75.01           C  
ATOM    192  CD2 TYR A  28      43.929  37.411  -4.026  1.00 76.24           C  
ATOM    193  CE1 TYR A  28      44.941  39.650  -2.770  1.00 79.44           C  
ATOM    194  CE2 TYR A  28      44.340  38.497  -4.779  1.00 81.96           C  
ATOM    195  CZ  TYR A  28      44.844  39.614  -4.146  1.00 83.31           C  
ATOM    196  OH  TYR A  28      45.253  40.697  -4.889  1.00 85.53           O  
ATOM    197  N   VAL A  29      41.183  35.524  -3.439  1.00 63.40           N  
ATOM    198  CA  VAL A  29      40.387  35.588  -4.662  1.00 68.32           C  
ATOM    199  C   VAL A  29      38.954  36.047  -4.402  1.00 69.36           C  
ATOM    200  O   VAL A  29      38.446  36.936  -5.087  1.00 67.42           O  
ATOM    201  CB  VAL A  29      40.359  34.219  -5.376  1.00 69.29           C  
ATOM    202  CG1 VAL A  29      39.236  34.167  -6.404  1.00 71.68           C  
ATOM    203  CG2 VAL A  29      41.703  33.932  -6.032  1.00 71.71           C  
ATOM    204  N   ILE A  30      38.307  35.437  -3.415  1.00 69.37           N  
ATOM    205  CA  ILE A  30      36.916  35.746  -3.102  1.00 70.50           C  
ATOM    206  C   ILE A  30      36.786  37.105  -2.422  1.00 77.28           C  
ATOM    207  O   ILE A  30      35.884  37.886  -2.734  1.00 76.05           O  
ATOM    208  CB  ILE A  30      36.312  34.689  -2.162  1.00 63.18           C  
ATOM    209  CG1 ILE A  30      36.349  33.307  -2.815  1.00 59.02           C  
ATOM    210  CG2 ILE A  30      34.879  35.060  -1.794  1.00 62.27           C  
ATOM    211  CD1 ILE A  30      36.100  32.179  -1.842  1.00 52.30           C  
ATOM    212  N   LEU A  31      37.690  37.373  -1.488  1.00 85.90           N  
ATOM    213  CA  LEU A  31      37.607  38.561  -0.649  1.00 99.72           C  
ATOM    214  C   LEU A  31      37.755  39.854  -1.449  1.00112.79           C  
ATOM    215  O   LEU A  31      36.827  40.660  -1.520  1.00116.52           O  
ATOM    216  CB  LEU A  31      38.677  38.495   0.443  1.00100.94           C  
ATOM    217  CG  LEU A  31      38.644  39.588   1.510  1.00104.82           C  
ATOM    218  CD1 LEU A  31      37.333  39.560   2.276  1.00103.01           C  
ATOM    219  CD2 LEU A  31      39.822  39.421   2.452  1.00105.06           C  
ATOM    220  N   ARG A  32      38.927  40.047  -2.047  1.00120.04           N  
ATOM    221  CA  ARG A  32      39.237  41.291  -2.742  1.00132.10           C  
ATOM    222  C   ARG A  32      39.215  41.146  -4.262  1.00140.18           C  
ATOM    223  O   ARG A  32      38.503  41.874  -4.952  1.00143.23           O  
ATOM    224  CB  ARG A  32      40.611  41.803  -2.302  1.00134.92           C  
ATOM    225  CG  ARG A  32      40.625  42.453  -0.927  1.00133.70           C  
ATOM    226  CD  ARG A  32      42.049  42.679  -0.435  1.00132.78           C  
ATOM    227  NE  ARG A  32      42.684  41.433  -0.011  1.00130.61           N  
ATOM    228  CZ  ARG A  32      42.714  40.983   1.243  1.00128.44           C  
ATOM    229  NH1 ARG A  32      42.148  41.669   2.228  1.00128.95           N1+
ATOM    230  NH2 ARG A  32      43.320  39.836   1.516  1.00125.56           N  
ATOM    231  N   HIS A  33      40.001  40.203  -4.772  1.00144.30           N  
ATOM    232  CA  HIS A  33      40.243  40.074  -6.208  1.00152.38           C  
ATOM    233  C   HIS A  33      39.022  40.394  -7.072  1.00154.05           C  
ATOM    234  O   HIS A  33      39.121  41.185  -8.010  1.00160.64           O  
ATOM    235  CB  HIS A  33      40.752  38.666  -6.535  1.00155.87           C  
ATOM    236  CG  HIS A  33      41.393  38.545  -7.882  1.00163.16           C  
ATOM    237  CD2 HIS A  33      42.392  37.751  -8.328  1.00164.75           C  
ATOM    238  ND1 HIS A  33      41.009  39.311  -8.970  1.00168.70           N  
ATOM    239  CE1 HIS A  33      41.742  38.989 -10.014  1.00171.81           C  
ATOM    240  NE2 HIS A  33      42.595  38.041  -9.653  1.00169.42           N  
ATOM    241  N   THR A  34      37.879  39.785  -6.770  1.00147.15           N  
ATOM    242  CA  THR A  34      36.725  39.894  -7.657  1.00144.83           C  
ATOM    243  C   THR A  34      35.398  39.933  -6.908  1.00139.99           C  
ATOM    244  O   THR A  34      35.306  39.506  -5.757  1.00136.83           O  
ATOM    245  CB  THR A  34      36.678  38.705  -8.639  1.00144.33           C  
ATOM    246  CG2 THR A  34      35.799  39.027  -9.838  1.00147.87           C  
ATOM    247  OG1 THR A  34      38.002  38.399  -9.088  1.00144.76           O  
ATOM    248  N   LYS A  35      34.371  40.450  -7.577  1.00140.68           N  
ATOM    249  CA  LYS A  35      33.011  40.406  -7.059  1.00138.23           C  
ATOM    250  C   LYS A  35      32.375  39.055  -7.362  1.00132.79           C  
ATOM    251  O   LYS A  35      31.297  38.986  -7.952  1.00133.74           O  
ATOM    252  CB  LYS A  35      32.161  41.516  -7.677  1.00145.86           C  
ATOM    253  CG  LYS A  35      32.648  42.916  -7.371  1.00152.86           C  
ATOM    254  CD  LYS A  35      32.577  43.218  -5.883  1.00155.43           C  
ATOM    255  CE  LYS A  35      33.006  44.646  -5.590  1.00162.72           C  
ATOM    256  NZ  LYS A  35      32.950  44.963  -4.136  1.00162.74           N1+
ATOM    257  N   MET A  36      33.054  37.985  -6.960  1.00126.80           N  
ATOM    258  CA  MET A  36      32.508  36.642  -7.094  1.00120.34           C  
ATOM    259  C   MET A  36      32.065  36.160  -5.716  1.00114.22           C  
ATOM    260  O   MET A  36      32.225  34.990  -5.364  1.00111.06           O  
ATOM    261  CB  MET A  36      33.538  35.690  -7.706  1.00117.20           C  
ATOM    262  CG  MET A  36      34.812  35.514  -6.892  1.00113.93           C  
ATOM    263  SD  MET A  36      36.061  34.565  -7.780  1.00132.55           S  
ATOM    264  CE  MET A  36      35.130  33.106  -8.237  1.00 74.37           C  
ATOM    265  N   LYS A  37      31.512  37.086  -4.939  1.00109.62           N  
ATOM    266  CA  LYS A  37      31.003  36.781  -3.611  1.00 98.44           C  
ATOM    267  C   LYS A  37      29.606  36.185  -3.714  1.00 91.24           C  
ATOM    268  O   LYS A  37      28.614  36.837  -3.387  1.00 91.56           O  
ATOM    269  CB  LYS A  37      30.972  38.046  -2.750  1.00 97.59           C  
ATOM    270  CG  LYS A  37      32.327  38.709  -2.578  1.00 98.71           C  
ATOM    271  CD  LYS A  37      32.305  39.748  -1.468  1.00 99.64           C  
ATOM    272  CE  LYS A  37      33.658  40.426  -1.305  1.00101.42           C  
ATOM    273  NZ  LYS A  37      34.002  41.301  -2.462  1.00105.80           N1+
ATOM    274  N   THR A  38      29.534  34.943  -4.180  1.00 84.01           N  
ATOM    275  CA  THR A  38      28.263  34.244  -4.313  1.00 76.51           C  
ATOM    276  C   THR A  38      28.007  33.401  -3.072  1.00 72.38           C  
ATOM    277  O   THR A  38      28.935  33.086  -2.325  1.00 69.49           O  
ATOM    278  CB  THR A  38      28.259  33.330  -5.546  1.00 71.56           C  
ATOM    279  CG2 THR A  38      28.568  34.130  -6.802  1.00 73.52           C  
ATOM    280  OG1 THR A  38      29.242  32.298  -5.381  1.00 66.01           O  
ATOM    281  N   ALA A  39      26.746  33.037  -2.859  1.00 70.85           N  
ATOM    282  CA  ALA A  39      26.352  32.287  -1.670  1.00 67.93           C  
ATOM    283  C   ALA A  39      27.309  31.131  -1.393  1.00 67.13           C  
ATOM    284  O   ALA A  39      27.761  30.944  -0.261  1.00 64.03           O  
ATOM    285  CB  ALA A  39      24.934  31.766  -1.827  1.00 68.54           C  
ATOM    286  N   THR A  40      27.618  30.363  -2.431  1.00 69.77           N  
ATOM    287  CA  THR A  40      28.467  29.183  -2.288  1.00 65.32           C  
ATOM    288  C   THR A  40      29.904  29.547  -1.924  1.00 59.93           C  
ATOM    289  O   THR A  40      30.535  28.876  -1.108  1.00 57.38           O  
ATOM    290  CB  THR A  40      28.482  28.350  -3.584  1.00 63.70           C  
ATOM    291  CG2 THR A  40      29.383  27.132  -3.429  1.00 57.89           C  
ATOM    292  OG1 THR A  40      27.152  27.922  -3.898  1.00 63.93           O  
ATOM    293  N   ASN A  41      30.420  30.610  -2.533  1.00 59.53           N  
ATOM    294  CA  ASN A  41      31.800  31.022  -2.300  1.00 62.09           C  
ATOM    295  C   ASN A  41      32.014  31.603  -0.905  1.00 63.80           C  
ATOM    296  O   ASN A  41      33.099  31.481  -0.337  1.00 67.08           O  
ATOM    297  CB  ASN A  41      32.241  32.022  -3.369  1.00 70.22           C  
ATOM    298  CG  ASN A  41      32.368  31.385  -4.740  1.00 76.63           C  
ATOM    299  ND2 ASN A  41      32.862  32.149  -5.707  1.00 81.10           N  
ATOM    300  OD1 ASN A  41      32.022  30.217  -4.926  1.00 75.36           O  
ATOM    301  N   ILE A  42      30.979  32.231  -0.355  1.00 61.42           N  
ATOM    302  CA  ILE A  42      31.045  32.755   1.005  1.00 57.01           C  
ATOM    303  C   ILE A  42      31.126  31.599   1.997  1.00 53.27           C  
ATOM    304  O   ILE A  42      31.743  31.716   3.056  1.00 55.57           O  
ATOM    305  CB  ILE A  42      29.826  33.639   1.331  1.00 56.88           C  
ATOM    306  CG1 ILE A  42      29.765  34.832   0.373  1.00 55.00           C  
ATOM    307  CG2 ILE A  42      29.881  34.130   2.770  1.00 55.25           C  
ATOM    308  CD1 ILE A  42      31.083  35.555   0.210  1.00 52.58           C  
ATOM    309  N   TYR A  43      30.500  30.480   1.646  1.00 49.77           N  
ATOM    310  CA  TYR A  43      30.593  29.271   2.454  1.00 44.41           C  
ATOM    311  C   TYR A  43      31.959  28.633   2.252  1.00 48.79           C  
ATOM    312  O   TYR A  43      32.567  28.129   3.197  1.00 51.05           O  
ATOM    313  CB  TYR A  43      29.496  28.284   2.069  1.00 39.01           C  
ATOM    314  CG  TYR A  43      28.108  28.748   2.439  1.00 40.44           C  
ATOM    315  CD1 TYR A  43      27.834  29.228   3.713  1.00 39.46           C  
ATOM    316  CD2 TYR A  43      27.075  28.715   1.512  1.00 42.82           C  
ATOM    317  CE1 TYR A  43      26.566  29.654   4.057  1.00 40.44           C  
ATOM    318  CE2 TYR A  43      25.802  29.141   1.847  1.00 46.60           C  
ATOM    319  CZ  TYR A  43      25.553  29.610   3.121  1.00 45.27           C  
ATOM    320  OH  TYR A  43      24.289  30.036   3.460  1.00 46.96           O  
ATOM    321  N   ILE A  44      32.436  28.650   1.011  1.00 51.86           N  
ATOM    322  CA  ILE A  44      33.768  28.148   0.713  1.00 56.39           C  
ATOM    323  C   ILE A  44      34.791  28.943   1.510  1.00 56.72           C  
ATOM    324  O   ILE A  44      35.747  28.382   2.051  1.00 56.30           O  
ATOM    325  CB  ILE A  44      34.084  28.234  -0.792  1.00 56.67           C  
ATOM    326  CG1 ILE A  44      33.377  27.096  -1.535  1.00 56.73           C  
ATOM    327  CG2 ILE A  44      35.585  28.170  -1.031  1.00 55.87           C  
ATOM    328  CD1 ILE A  44      33.667  27.049  -3.021  1.00 60.35           C  
ATOM    329  N   PHE A  45      34.581  30.253   1.586  1.00 55.42           N  
ATOM    330  CA  PHE A  45      35.457  31.117   2.361  1.00 54.78           C  
ATOM    331  C   PHE A  45      35.513  30.633   3.803  1.00 55.00           C  
ATOM    332  O   PHE A  45      36.581  30.589   4.412  1.00 55.98           O  
ATOM    333  CB  PHE A  45      34.956  32.559   2.326  1.00 56.15           C  
ATOM    334  CG  PHE A  45      35.905  33.542   2.946  1.00 57.68           C  
ATOM    335  CD1 PHE A  45      36.752  34.299   2.153  1.00 57.04           C  
ATOM    336  CD2 PHE A  45      35.958  33.703   4.320  1.00 59.49           C  
ATOM    337  CE1 PHE A  45      37.630  35.203   2.718  1.00 54.61           C  
ATOM    338  CE2 PHE A  45      36.835  34.607   4.891  1.00 60.09           C  
ATOM    339  CZ  PHE A  45      37.673  35.357   4.088  1.00 57.00           C  
ATOM    340  N   ASN A  46      34.352  30.272   4.340  1.00 52.17           N  
ATOM    341  CA  ASN A  46      34.260  29.791   5.711  1.00 49.71           C  
ATOM    342  C   ASN A  46      35.100  28.531   5.909  1.00 48.43           C  
ATOM    343  O   ASN A  46      35.776  28.379   6.928  1.00 48.31           O  
ATOM    344  CB  ASN A  46      32.801  29.517   6.082  1.00 50.18           C  
ATOM    345  CG  ASN A  46      32.529  29.709   7.560  1.00 51.18           C  
ATOM    346  ND2 ASN A  46      31.573  28.952   8.093  1.00 51.10           N  
ATOM    347  OD1 ASN A  46      33.171  30.529   8.219  1.00 49.45           O  
ATOM    348  N   LEU A  47      35.059  27.632   4.930  1.00 45.51           N  
ATOM    349  CA  LEU A  47      35.852  26.409   4.984  1.00 40.02           C  
ATOM    350  C   LEU A  47      37.342  26.733   4.976  1.00 41.41           C  
ATOM    351  O   LEU A  47      38.105  26.211   5.788  1.00 31.26           O  
ATOM    352  CB  LEU A  47      35.521  25.497   3.800  1.00 39.36           C  
ATOM    353  CG  LEU A  47      34.136  24.843   3.773  1.00 40.04           C  
ATOM    354  CD1 LEU A  47      33.974  24.009   2.509  1.00 42.15           C  
ATOM    355  CD2 LEU A  47      33.905  23.984   5.009  1.00 30.09           C  
ATOM    356  N   ALA A  48      37.748  27.597   4.050  1.00 45.38           N  
ATOM    357  CA  ALA A  48      39.150  27.975   3.912  1.00 51.48           C  
ATOM    358  C   ALA A  48      39.677  28.610   5.195  1.00 52.25           C  
ATOM    359  O   ALA A  48      40.802  28.341   5.616  1.00 53.56           O  
ATOM    360  CB  ALA A  48      39.323  28.927   2.746  1.00 56.28           C  
ATOM    361  N   LEU A  49      38.860  29.461   5.804  1.00 51.54           N  
ATOM    362  CA  LEU A  49      39.224  30.097   7.063  1.00 49.73           C  
ATOM    363  C   LEU A  49      39.516  29.051   8.132  1.00 48.65           C  
ATOM    364  O   LEU A  49      40.534  29.117   8.819  1.00 50.84           O  
ATOM    365  CB  LEU A  49      38.099  31.013   7.537  1.00 47.69           C  
ATOM    366  CG  LEU A  49      38.347  31.723   8.868  1.00 44.74           C  
ATOM    367  CD1 LEU A  49      39.589  32.597   8.782  1.00 45.09           C  
ATOM    368  CD2 LEU A  49      37.130  32.547   9.257  1.00 42.33           C  
ATOM    369  N   ALA A  50      38.612  28.086   8.267  1.00 46.69           N  
ATOM    370  CA  ALA A  50      38.785  27.009   9.233  1.00 48.71           C  
ATOM    371  C   ALA A  50      40.047  26.208   8.931  1.00 48.85           C  
ATOM    372  O   ALA A  50      40.874  25.979   9.816  1.00 49.35           O  
ATOM    373  CB  ALA A  50      37.566  26.103   9.230  1.00 52.40           C  
ATOM    374  N   ASP A  51      40.192  25.785   7.678  1.00 48.50           N  
ATOM    375  CA  ASP A  51      41.364  25.025   7.258  1.00 52.10           C  
ATOM    376  C   ASP A  51      42.647  25.773   7.609  1.00 46.61           C  
ATOM    377  O   ASP A  51      43.622  25.174   8.059  1.00 42.92           O  
ATOM    378  CB  ASP A  51      41.317  24.757   5.752  1.00 65.11           C  
ATOM    379  CG  ASP A  51      40.166  23.847   5.355  1.00 73.98           C  
ATOM    380  OD1 ASP A  51      39.721  23.041   6.201  1.00 76.46           O  
ATOM    381  OD2 ASP A  51      39.710  23.932   4.193  1.00 76.18           O1-
ATOM    382  N   THR A  52      42.639  27.085   7.398  1.00 48.37           N  
ATOM    383  CA  THR A  52      43.798  27.916   7.701  1.00 48.09           C  
ATOM    384  C   THR A  52      44.201  27.756   9.163  1.00 48.03           C  
ATOM    385  O   THR A  52      45.357  27.460   9.470  1.00 42.37           O  
ATOM    386  CB  THR A  52      43.514  29.407   7.420  1.00 48.08           C  
ATOM    387  CG2 THR A  52      44.691  30.272   7.843  1.00 44.46           C  
ATOM    388  OG1 THR A  52      43.272  29.598   6.020  1.00 54.56           O  
ATOM    389  N   LEU A  53      43.237  27.946  10.059  1.00 49.56           N  
ATOM    390  CA  LEU A  53      43.492  27.846  11.494  1.00 47.92           C  
ATOM    391  C   LEU A  53      44.134  26.512  11.868  1.00 47.49           C  
ATOM    392  O   LEU A  53      45.182  26.482  12.517  1.00 45.76           O  
ATOM    393  CB  LEU A  53      42.195  28.035  12.281  1.00 45.34           C  
ATOM    394  CG  LEU A  53      41.921  29.459  12.771  1.00 46.34           C  
ATOM    395  CD1 LEU A  53      41.979  30.446  11.618  1.00 51.83           C  
ATOM    396  CD2 LEU A  53      40.573  29.529  13.473  1.00 41.80           C  
ATOM    397  N   VAL A  54      43.506  25.415  11.458  1.00 44.08           N  
ATOM    398  CA  VAL A  54      43.983  24.083  11.820  1.00 38.92           C  
ATOM    399  C   VAL A  54      45.336  23.778  11.177  1.00 38.37           C  
ATOM    400  O   VAL A  54      46.173  23.099  11.769  1.00 30.64           O  
ATOM    401  CB  VAL A  54      42.960  22.988  11.434  1.00 38.81           C  
ATOM    402  CG1 VAL A  54      42.908  22.805   9.926  1.00 38.82           C  
ATOM    403  CG2 VAL A  54      43.305  21.675  12.121  1.00 40.02           C  
ATOM    404  N   LEU A  55      45.546  24.278   9.965  1.00 38.74           N  
ATOM    405  CA  LEU A  55      46.827  24.102   9.287  1.00 42.05           C  
ATOM    406  C   LEU A  55      47.965  24.709  10.104  1.00 46.51           C  
ATOM    407  O   LEU A  55      49.068  24.163  10.149  1.00 43.21           O  
ATOM    408  CB  LEU A  55      46.792  24.744   7.898  1.00 45.13           C  
ATOM    409  CG  LEU A  55      46.091  23.947   6.796  1.00 44.82           C  
ATOM    410  CD1 LEU A  55      45.932  24.803   5.549  1.00 45.23           C  
ATOM    411  CD2 LEU A  55      46.866  22.680   6.475  1.00 46.18           C  
ATOM    412  N   LEU A  56      47.692  25.837  10.749  1.00 52.07           N  
ATOM    413  CA  LEU A  56      48.698  26.527  11.550  1.00 54.46           C  
ATOM    414  C   LEU A  56      49.156  25.707  12.756  1.00 54.54           C  
ATOM    415  O   LEU A  56      50.186  26.008  13.357  1.00 62.31           O  
ATOM    416  CB  LEU A  56      48.158  27.875  12.035  1.00 55.93           C  
ATOM    417  CG  LEU A  56      47.903  28.935  10.961  1.00 56.23           C  
ATOM    418  CD1 LEU A  56      47.175  30.131  11.554  1.00 52.09           C  
ATOM    419  CD2 LEU A  56      49.207  29.370  10.313  1.00 57.94           C  
ATOM    420  N   THR A  57      48.394  24.677  13.115  1.00 47.88           N  
ATOM    421  CA  THR A  57      48.714  23.878  14.295  1.00 49.08           C  
ATOM    422  C   THR A  57      49.588  22.668  13.972  1.00 42.83           C  
ATOM    423  O   THR A  57      50.175  22.070  14.873  1.00 33.93           O  
ATOM    424  CB  THR A  57      47.440  23.368  15.002  1.00 55.06           C  
ATOM    425  CG2 THR A  57      46.424  24.494  15.169  1.00 58.55           C  
ATOM    426  OG1 THR A  57      46.862  22.295  14.249  1.00 56.37           O  
ATOM    427  N   LEU A  58      49.675  22.310  12.694  1.00 38.66           N  
ATOM    428  CA  LEU A  58      50.421  21.119  12.286  1.00 43.74           C  
ATOM    429  C   LEU A  58      51.895  21.196  12.679  1.00 49.58           C  
ATOM    430  O   LEU A  58      52.467  20.217  13.152  1.00 49.94           O  
ATOM    431  CB  LEU A  58      50.277  20.875  10.781  1.00 42.80           C  
ATOM    432  CG  LEU A  58      48.847  20.613  10.301  1.00 45.05           C  
ATOM    433  CD1 LEU A  58      48.836  20.198   8.840  1.00 46.69           C  
ATOM    434  CD2 LEU A  58      48.163  19.563  11.163  1.00 45.15           C  
ATOM    435  N   PRO A  59      52.510  22.368  12.504  1.00 55.28           N  
ATOM    436  CA  PRO A  59      53.896  22.551  12.941  1.00 56.09           C  
ATOM    437  C   PRO A  59      54.058  22.215  14.421  1.00 59.03           C  
ATOM    438  O   PRO A  59      55.050  21.605  14.818  1.00 54.26           O  
ATOM    439  CB  PRO A  59      54.135  24.044  12.695  1.00 56.84           C  
ATOM    440  CG  PRO A  59      53.223  24.371  11.546  1.00 57.14           C  
ATOM    441  CD  PRO A  59      51.974  23.579  11.863  1.00 56.81           C  
ATOM    442  N   PHE A  60      53.075  22.619  15.222  1.00 67.00           N  
ATOM    443  CA  PHE A  60      53.094  22.386  16.664  1.00 66.51           C  
ATOM    444  C   PHE A  60      52.836  20.925  17.010  1.00 63.19           C  
ATOM    445  O   PHE A  60      53.575  20.331  17.793  1.00 65.20           O  
ATOM    446  CB  PHE A  60      52.053  23.270  17.357  1.00 62.53           C  
ATOM    447  CG  PHE A  60      52.424  24.723  17.393  1.00 66.56           C  
ATOM    448  CD1 PHE A  60      53.037  25.266  18.511  1.00 67.97           C  
ATOM    449  CD2 PHE A  60      52.163  25.547  16.309  1.00 70.23           C  
ATOM    450  CE1 PHE A  60      53.383  26.603  18.550  1.00 70.18           C  
ATOM    451  CE2 PHE A  60      52.505  26.887  16.342  1.00 75.29           C  
ATOM    452  CZ  PHE A  60      53.117  27.416  17.464  1.00 75.06           C  
ATOM    453  N   GLN A  61      51.781  20.352  16.438  1.00 56.99           N  
ATOM    454  CA  GLN A  61      51.459  18.950  16.669  1.00 53.65           C  
ATOM    455  C   GLN A  61      52.595  18.065  16.173  1.00 51.48           C  
ATOM    456  O   GLN A  61      52.879  17.015  16.750  1.00 52.22           O  
ATOM    457  CB  GLN A  61      50.157  18.570  15.962  1.00 53.51           C  
ATOM    458  CG  GLN A  61      48.922  19.260  16.516  1.00 53.21           C  
ATOM    459  CD  GLN A  61      47.631  18.691  15.952  1.00 52.45           C  
ATOM    460  NE2 GLN A  61      46.782  19.563  15.418  1.00 49.59           N  
ATOM    461  OE1 GLN A  61      47.403  17.483  15.990  1.00 55.37           O  
ATOM    462  N   GLY A  62      53.247  18.501  15.100  1.00 48.00           N  
ATOM    463  CA  GLY A  62      54.335  17.748  14.508  1.00 49.87           C  
ATOM    464  C   GLY A  62      55.494  17.535  15.461  1.00 53.00           C  
ATOM    465  O   GLY A  62      56.107  16.467  15.465  1.00 59.76           O  
ATOM    466  N   THR A  63      55.797  18.544  16.272  1.00 48.90           N  
ATOM    467  CA  THR A  63      56.934  18.457  17.182  1.00 52.93           C  
ATOM    468  C   THR A  63      56.583  17.565  18.363  1.00 55.69           C  
ATOM    469  O   THR A  63      57.433  16.839  18.875  1.00 56.51           O  
ATOM    470  CB  THR A  63      57.368  19.836  17.723  1.00 54.37           C  
ATOM    471  CG2 THR A  63      57.228  20.915  16.665  1.00 48.41           C  
ATOM    472  OG1 THR A  63      56.576  20.183  18.863  1.00 64.27           O  
ATOM    473  N   ASP A  64      55.325  17.627  18.795  1.00 58.26           N  
ATOM    474  CA  ASP A  64      54.848  16.794  19.891  1.00 59.98           C  
ATOM    475  C   ASP A  64      55.017  15.325  19.531  1.00 60.29           C  
ATOM    476  O   ASP A  64      55.396  14.509  20.370  1.00 61.54           O  
ATOM    477  CB  ASP A  64      53.379  17.097  20.196  1.00 62.13           C  
ATOM    478  CG  ASP A  64      52.832  16.263  21.343  1.00 67.85           C  
ATOM    479  OD1 ASP A  64      52.228  16.843  22.271  1.00 67.32           O  
ATOM    480  OD2 ASP A  64      52.995  15.024  21.317  1.00 73.03           O1-
ATOM    481  N   ILE A  65      54.735  14.998  18.276  1.00 57.75           N  
ATOM    482  CA  ILE A  65      54.898  13.637  17.784  1.00 54.37           C  
ATOM    483  C   ILE A  65      56.363  13.213  17.833  1.00 58.00           C  
ATOM    484  O   ILE A  65      56.673  12.073  18.174  1.00 63.21           O  
ATOM    485  CB  ILE A  65      54.373  13.503  16.343  1.00 52.01           C  
ATOM    486  CG1 ILE A  65      52.845  13.596  16.333  1.00 47.46           C  
ATOM    487  CG2 ILE A  65      54.824  12.187  15.729  1.00 55.82           C  
ATOM    488  CD1 ILE A  65      52.240  13.673  14.951  1.00 37.78           C  
ATOM    489  N   LEU A  66      57.264  14.131  17.492  1.00 55.95           N  
ATOM    490  CA  LEU A  66      58.694  13.845  17.532  1.00 61.76           C  
ATOM    491  C   LEU A  66      59.191  13.687  18.962  1.00 61.52           C  
ATOM    492  O   LEU A  66      59.697  12.633  19.340  1.00 61.63           O  
ATOM    493  CB  LEU A  66      59.488  14.958  16.847  1.00 65.61           C  
ATOM    494  CG  LEU A  66      59.364  15.041  15.326  1.00 63.39           C  
ATOM    495  CD1 LEU A  66      60.086  16.274  14.824  1.00 65.78           C  
ATOM    496  CD2 LEU A  66      59.913  13.786  14.663  1.00 61.72           C  
ATOM    497  N   LEU A  67      59.037  14.743  19.753  1.00 61.38           N  
ATOM    498  CA  LEU A  67      59.568  14.766  21.110  1.00 65.42           C  
ATOM    499  C   LEU A  67      58.897  13.730  22.002  1.00 51.61           C  
ATOM    500  O   LEU A  67      59.523  13.186  22.910  1.00 95.65           O  
ATOM    501  CB  LEU A  67      59.390  16.155  21.716  1.00 63.61           C  
ATOM    502  CG  LEU A  67      60.074  17.293  20.965  1.00 66.65           C  
ATOM    503  CD1 LEU A  67      59.777  18.590  21.689  1.00 66.27           C  
ATOM    504  CD2 LEU A  67      61.575  17.042  20.839  1.00 68.30           C  
ATOM    505  N   GLY A  68      57.624  13.461  21.740  1.00 49.46           N  
ATOM    506  CA  GLY A  68      56.857  12.546  22.564  1.00 50.70           C  
ATOM    507  C   GLY A  68      56.234  13.228  23.768  1.00 55.32           C  
ATOM    508  O   GLY A  68      55.907  12.572  24.758  1.00 55.42           O  
ATOM    509  N   PHE A  69      56.067  14.546  23.690  1.00 59.07           N  
ATOM    510  CA  PHE A  69      55.452  15.310  24.768  1.00 60.12           C  
ATOM    511  C   PHE A  69      55.126  16.718  24.277  1.00 56.93           C  
ATOM    512  O   PHE A  69      55.528  17.108  23.185  1.00 57.29           O  
ATOM    513  CB  PHE A  69      56.361  15.347  26.003  1.00 67.50           C  
ATOM    514  CG  PHE A  69      57.589  16.193  25.836  1.00 74.98           C  
ATOM    515  CD1 PHE A  69      57.567  17.534  26.180  1.00 78.30           C  
ATOM    516  CD2 PHE A  69      58.770  15.649  25.355  1.00 78.03           C  
ATOM    517  CE1 PHE A  69      58.693  18.319  26.038  1.00 81.12           C  
ATOM    518  CE2 PHE A  69      59.900  16.430  25.214  1.00 81.32           C  
ATOM    519  CZ  PHE A  69      59.862  17.767  25.554  1.00 81.95           C  
ATOM    520  N   TRP A  70      54.378  17.473  25.075  1.00 56.52           N  
ATOM    521  CA  TRP A  70      53.970  18.822  24.694  1.00 57.45           C  
ATOM    522  C   TRP A  70      54.835  19.887  25.380  1.00 60.95           C  
ATOM    523  O   TRP A  70      54.658  20.174  26.561  1.00 64.73           O  
ATOM    524  CB  TRP A  70      52.491  19.032  25.050  1.00 55.17           C  
ATOM    525  CG  TRP A  70      51.948  20.368  24.634  1.00 58.24           C  
ATOM    526  CD1 TRP A  70      51.758  21.460  25.431  1.00 64.83           C  
ATOM    527  CD2 TRP A  70      51.530  20.753  23.318  1.00 59.02           C  
ATOM    528  CE2 TRP A  70      51.100  22.092  23.393  1.00 63.65           C  
ATOM    529  CE3 TRP A  70      51.480  20.096  22.086  1.00 59.02           C  
ATOM    530  NE1 TRP A  70      51.248  22.502  24.692  1.00 65.58           N  
ATOM    531  CZ2 TRP A  70      50.624  22.786  22.283  1.00 65.65           C  
ATOM    532  CZ3 TRP A  70      51.005  20.787  20.984  1.00 61.36           C  
ATOM    533  CH2 TRP A  70      50.585  22.119  21.090  1.00 63.56           C  
ATOM    534  N   PRO A  71      55.760  20.489  24.630  1.00 55.37           N  
ATOM    535  CA  PRO A  71      56.661  21.488  25.216  1.00 59.26           C  
ATOM    536  C   PRO A  71      56.250  22.942  24.968  1.00 67.11           C  
ATOM    537  O   PRO A  71      57.118  23.813  25.011  1.00 74.81           O  
ATOM    538  CB  PRO A  71      57.988  21.195  24.502  1.00 56.11           C  
ATOM    539  CG  PRO A  71      57.552  20.691  23.153  1.00 52.47           C  
ATOM    540  CD  PRO A  71      56.377  19.802  23.487  1.00 49.92           C  
ATOM    541  N   PHE A  72      54.971  23.210  24.715  1.00 64.22           N  
ATOM    542  CA  PHE A  72      54.540  24.585  24.457  1.00 61.91           C  
ATOM    543  C   PHE A  72      53.677  25.155  25.578  1.00 63.41           C  
ATOM    544  O   PHE A  72      53.227  26.299  25.501  1.00 64.53           O  
ATOM    545  CB  PHE A  72      53.788  24.681  23.128  1.00 59.71           C  
ATOM    546  CG  PHE A  72      54.574  24.184  21.950  1.00 59.20           C  
ATOM    547  CD1 PHE A  72      55.608  24.942  21.415  1.00 56.81           C  
ATOM    548  CD2 PHE A  72      54.279  22.958  21.373  1.00 51.87           C  
ATOM    549  CE1 PHE A  72      56.333  24.485  20.328  1.00 50.07           C  
ATOM    550  CE2 PHE A  72      54.995  22.499  20.286  1.00 48.42           C  
ATOM    551  CZ  PHE A  72      56.024  23.263  19.763  1.00 47.65           C  
ATOM    552  N   GLY A  73      53.445  24.361  26.617  1.00 65.40           N  
ATOM    553  CA  GLY A  73      52.694  24.822  27.770  1.00 68.70           C  
ATOM    554  C   GLY A  73      51.188  24.689  27.615  1.00 67.10           C  
ATOM    555  O   GLY A  73      50.697  24.091  26.658  1.00 64.82           O  
ATOM    556  N   ASN A  74      50.455  25.262  28.567  1.00 65.24           N  
ATOM    557  CA  ASN A  74      49.003  25.128  28.616  1.00 65.14           C  
ATOM    558  C   ASN A  74      48.266  26.036  27.634  1.00 63.28           C  
ATOM    559  O   ASN A  74      47.406  25.577  26.883  1.00 65.32           O  
ATOM    560  CB  ASN A  74      48.501  25.411  30.032  1.00 70.00           C  
ATOM    561  CG  ASN A  74      47.644  24.291  30.587  1.00 69.21           C  
ATOM    562  ND2 ASN A  74      46.770  24.626  31.530  1.00 68.26           N  
ATOM    563  OD1 ASN A  74      47.766  23.137  30.177  1.00 69.21           O  
ATOM    564  N   ALA A  75      48.594  27.324  27.646  1.00 58.59           N  
ATOM    565  CA  ALA A  75      47.915  28.292  26.791  1.00 53.04           C  
ATOM    566  C   ALA A  75      47.760  27.762  25.368  1.00 48.21           C  
ATOM    567  O   ALA A  75      46.651  27.709  24.836  1.00 41.26           O  
ATOM    568  CB  ALA A  75      48.668  29.615  26.784  1.00 56.45           C  
ATOM    569  N   LEU A  76      48.873  27.367  24.757  1.00 50.77           N  
ATOM    570  CA  LEU A  76      48.853  26.859  23.388  1.00 50.73           C  
ATOM    571  C   LEU A  76      48.173  25.497  23.298  1.00 46.48           C  
ATOM    572  O   LEU A  76      47.623  25.143  22.256  1.00 44.38           O  
ATOM    573  CB  LEU A  76      50.270  26.775  22.816  1.00 56.03           C  
ATOM    574  CG  LEU A  76      50.809  28.077  22.218  1.00 63.12           C  
ATOM    575  CD1 LEU A  76      51.015  29.128  23.297  1.00 70.27           C  
ATOM    576  CD2 LEU A  76      52.098  27.821  21.458  1.00 66.79           C  
ATOM    577  N   CYS A  77      48.222  24.733  24.384  1.00 44.62           N  
ATOM    578  CA  CYS A  77      47.522  23.458  24.440  1.00 44.18           C  
ATOM    579  C   CYS A  77      46.024  23.675  24.251  1.00 43.81           C  
ATOM    580  O   CYS A  77      45.402  23.070  23.377  1.00 43.05           O  
ATOM    581  CB  CYS A  77      47.781  22.764  25.772  1.00 44.70           C  
ATOM    582  SG  CYS A  77      46.997  21.137  25.899  1.00 69.85           S  
ATOM    583  N   LYS A  78      45.452  24.547  25.076  1.00 43.63           N  
ATOM    584  CA  LYS A  78      44.035  24.875  24.985  1.00 42.87           C  
ATOM    585  C   LYS A  78      43.706  25.457  23.615  1.00 47.69           C  
ATOM    586  O   LYS A  78      42.673  25.137  23.026  1.00 50.48           O  
ATOM    587  CB  LYS A  78      43.652  25.881  26.069  1.00 40.07           C  
ATOM    588  CG  LYS A  78      43.799  25.363  27.489  1.00 39.28           C  
ATOM    589  CD  LYS A  78      43.410  26.428  28.502  1.00 41.77           C  
ATOM    590  CE  LYS A  78      43.522  25.918  29.929  1.00 50.86           C  
ATOM    591  NZ  LYS A  78      42.505  24.872  30.228  1.00 56.31           N1+
ATOM    592  N   THR A  79      44.590  26.315  23.114  1.00 46.26           N  
ATOM    593  CA  THR A  79      44.374  26.976  21.832  1.00 42.98           C  
ATOM    594  C   THR A  79      44.285  25.955  20.705  1.00 40.12           C  
ATOM    595  O   THR A  79      43.413  26.046  19.842  1.00 39.60           O  
ATOM    596  CB  THR A  79      45.505  27.975  21.513  1.00 43.07           C  
ATOM    597  CG2 THR A  79      45.270  28.641  20.163  1.00 41.96           C  
ATOM    598  OG1 THR A  79      45.560  28.984  22.528  1.00 44.60           O  
ATOM    599  N   VAL A  80      45.188  24.981  20.719  1.00 41.17           N  
ATOM    600  CA  VAL A  80      45.232  23.967  19.671  1.00 43.44           C  
ATOM    601  C   VAL A  80      44.004  23.064  19.712  1.00 41.88           C  
ATOM    602  O   VAL A  80      43.403  22.778  18.676  1.00 39.10           O  
ATOM    603  CB  VAL A  80      46.506  23.109  19.778  1.00 44.06           C  
ATOM    604  CG1 VAL A  80      46.373  21.840  18.948  1.00 38.75           C  
ATOM    605  CG2 VAL A  80      47.718  23.914  19.335  1.00 49.11           C  
ATOM    606  N   ILE A  81      43.631  22.619  20.907  1.00 43.76           N  
ATOM    607  CA  ILE A  81      42.478  21.735  21.055  1.00 45.94           C  
ATOM    608  C   ILE A  81      41.201  22.411  20.552  1.00 45.32           C  
ATOM    609  O   ILE A  81      40.411  21.804  19.831  1.00 37.54           O  
ATOM    610  CB  ILE A  81      42.286  21.286  22.518  1.00 42.94           C  
ATOM    611  CG1 ILE A  81      43.481  20.446  22.975  1.00 42.07           C  
ATOM    612  CG2 ILE A  81      41.004  20.486  22.655  1.00 39.16           C  
ATOM    613  CD1 ILE A  81      43.413  20.015  24.422  1.00 40.53           C  
ATOM    614  N   ALA A  82      41.003  23.667  20.934  1.00 49.18           N  
ATOM    615  CA  ALA A  82      39.848  24.431  20.473  1.00 48.49           C  
ATOM    616  C   ALA A  82      39.744  24.397  18.951  1.00 46.09           C  
ATOM    617  O   ALA A  82      38.748  23.925  18.397  1.00 40.46           O  
ATOM    618  CB  ALA A  82      39.939  25.869  20.959  1.00 49.49           C  
ATOM    619  N   ILE A  83      40.778  24.901  18.282  1.00 48.36           N  
ATOM    620  CA  ILE A  83      40.815  24.937  16.824  1.00 49.06           C  
ATOM    621  C   ILE A  83      40.431  23.589  16.227  1.00 50.08           C  
ATOM    622  O   ILE A  83      39.598  23.515  15.323  1.00 52.17           O  
ATOM    623  CB  ILE A  83      42.216  25.318  16.313  1.00 50.64           C  
ATOM    624  CG1 ILE A  83      42.460  26.818  16.499  1.00 42.72           C  
ATOM    625  CG2 ILE A  83      42.376  24.939  14.845  1.00 53.33           C  
ATOM    626  CD1 ILE A  83      43.873  27.254  16.171  1.00 35.20           C  
ATOM    627  N   ASP A  84      41.046  22.529  16.743  1.00 48.71           N  
ATOM    628  CA  ASP A  84      40.823  21.180  16.237  1.00 45.86           C  
ATOM    629  C   ASP A  84      39.339  20.816  16.203  1.00 44.47           C  
ATOM    630  O   ASP A  84      38.855  20.240  15.225  1.00 46.26           O  
ATOM    631  CB  ASP A  84      41.583  20.168  17.093  1.00 45.68           C  
ATOM    632  CG  ASP A  84      41.525  18.766  16.527  1.00 45.13           C  
ATOM    633  OD1 ASP A  84      41.595  18.621  15.287  1.00 37.36           O  
ATOM    634  OD2 ASP A  84      41.410  17.809  17.321  1.00 50.59           O1-
ATOM    635  N   TYR A  85      38.620  21.141  17.271  1.00 41.74           N  
ATOM    636  CA  TYR A  85      37.190  20.867  17.331  1.00 39.64           C  
ATOM    637  C   TYR A  85      36.419  21.890  16.504  1.00 39.04           C  
ATOM    638  O   TYR A  85      35.519  21.535  15.747  1.00 34.23           O  
ATOM    639  CB  TYR A  85      36.694  20.860  18.778  1.00 39.51           C  
ATOM    640  CG  TYR A  85      37.074  19.609  19.539  1.00 40.43           C  
ATOM    641  CD1 TYR A  85      36.138  18.621  19.800  1.00 40.76           C  
ATOM    642  CD2 TYR A  85      38.372  19.412  19.987  1.00 43.09           C  
ATOM    643  CE1 TYR A  85      36.483  17.478  20.494  1.00 39.73           C  
ATOM    644  CE2 TYR A  85      38.724  18.274  20.679  1.00 41.46           C  
ATOM    645  CZ  TYR A  85      37.776  17.311  20.930  1.00 40.31           C  
ATOM    646  OH  TYR A  85      38.126  16.174  21.619  1.00 45.77           O  
ATOM    647  N   TYR A  86      36.777  23.163  16.650  1.00 45.52           N  
ATOM    648  CA  TYR A  86      36.177  24.208  15.832  1.00 45.29           C  
ATOM    649  C   TYR A  86      36.222  23.798  14.367  1.00 40.17           C  
ATOM    650  O   TYR A  86      35.242  23.947  13.639  1.00 35.90           O  
ATOM    651  CB  TYR A  86      36.906  25.538  16.020  1.00 46.39           C  
ATOM    652  CG  TYR A  86      36.261  26.449  17.037  1.00 47.97           C  
ATOM    653  CD1 TYR A  86      35.040  27.061  16.773  1.00 44.58           C  
ATOM    654  CD2 TYR A  86      36.872  26.708  18.257  1.00 52.09           C  
ATOM    655  CE1 TYR A  86      34.446  27.900  17.696  1.00 44.13           C  
ATOM    656  CE2 TYR A  86      36.285  27.547  19.187  1.00 50.79           C  
ATOM    657  CZ  TYR A  86      35.073  28.139  18.903  1.00 46.03           C  
ATOM    658  OH  TYR A  86      34.491  28.973  19.828  1.00 44.68           O  
ATOM    659  N   ASN A  87      37.367  23.273  13.944  1.00 43.09           N  
ATOM    660  CA  ASN A  87      37.543  22.806  12.576  1.00 48.13           C  
ATOM    661  C   ASN A  87      36.472  21.798  12.177  1.00 43.94           C  
ATOM    662  O   ASN A  87      35.746  22.002  11.204  1.00 42.95           O  
ATOM    663  CB  ASN A  87      38.923  22.171  12.408  1.00 51.54           C  
ATOM    664  CG  ASN A  87      39.109  21.529  11.048  1.00 50.41           C  
ATOM    665  ND2 ASN A  87      39.777  20.381  11.021  1.00 51.19           N  
ATOM    666  OD1 ASN A  87      38.650  22.053  10.033  1.00 50.57           O  
ATOM    667  N   MET A  88      36.379  20.713  12.940  1.00 42.32           N  
ATOM    668  CA  MET A  88      35.449  19.632  12.634  1.00 42.60           C  
ATOM    669  C   MET A  88      34.008  20.129  12.537  1.00 41.22           C  
ATOM    670  O   MET A  88      33.293  19.807  11.588  1.00 39.10           O  
ATOM    671  CB  MET A  88      35.538  18.543  13.705  1.00 43.82           C  
ATOM    672  CG  MET A  88      34.972  17.206  13.264  1.00 46.39           C  
ATOM    673  SD  MET A  88      35.801  16.580  11.794  1.00 58.74           S  
ATOM    674  CE  MET A  88      37.496  16.528  12.372  1.00113.74           C  
ATOM    675  N   PHE A  89      33.587  20.912  13.523  1.00 42.25           N  
ATOM    676  CA  PHE A  89      32.211  21.392  13.581  1.00 45.27           C  
ATOM    677  C   PHE A  89      31.896  22.410  12.486  1.00 43.04           C  
ATOM    678  O   PHE A  89      30.900  22.271  11.773  1.00 42.13           O  
ATOM    679  CB  PHE A  89      31.905  21.975  14.966  1.00 50.77           C  
ATOM    680  CG  PHE A  89      31.685  20.929  16.025  1.00 57.36           C  
ATOM    681  CD1 PHE A  89      30.404  20.512  16.352  1.00 57.03           C  
ATOM    682  CD2 PHE A  89      32.758  20.357  16.688  1.00 59.06           C  
ATOM    683  CE1 PHE A  89      30.200  19.549  17.324  1.00 56.64           C  
ATOM    684  CE2 PHE A  89      32.560  19.393  17.659  1.00 58.63           C  
ATOM    685  CZ  PHE A  89      31.279  18.989  17.978  1.00 56.79           C  
ATOM    686  N   THR A  90      32.737  23.433  12.348  1.00 44.06           N  
ATOM    687  CA  THR A  90      32.509  24.459  11.333  1.00 45.14           C  
ATOM    688  C   THR A  90      32.515  23.854   9.936  1.00 47.38           C  
ATOM    689  O   THR A  90      31.772  24.291   9.057  1.00 46.09           O  
ATOM    690  CB  THR A  90      33.566  25.586  11.387  1.00 42.40           C  
ATOM    691  CG2 THR A  90      33.522  26.311  12.731  1.00 38.43           C  
ATOM    692  OG1 THR A  90      34.873  25.042  11.164  1.00 43.41           O  
ATOM    693  N   SER A  91      33.356  22.845   9.733  1.00 48.05           N  
ATOM    694  CA  SER A  91      33.447  22.184   8.437  1.00 47.94           C  
ATOM    695  C   SER A  91      32.120  21.525   8.064  1.00 50.21           C  
ATOM    696  O   SER A  91      31.514  21.867   7.047  1.00 51.53           O  
ATOM    697  CB  SER A  91      34.573  21.151   8.441  1.00 47.60           C  
ATOM    698  OG  SER A  91      35.837  21.778   8.576  1.00 47.40           O  
ATOM    699  N   THR A  92      31.669  20.584   8.889  1.00 50.70           N  
ATOM    700  CA  THR A  92      30.430  19.863   8.617  1.00 50.00           C  
ATOM    701  C   THR A  92      29.243  20.815   8.508  1.00 47.86           C  
ATOM    702  O   THR A  92      28.475  20.745   7.548  1.00 49.62           O  
ATOM    703  CB  THR A  92      30.129  18.808   9.700  1.00 50.08           C  
ATOM    704  CG2 THR A  92      31.168  17.695   9.658  1.00 54.05           C  
ATOM    705  OG1 THR A  92      30.134  19.425  10.994  1.00 48.86           O  
ATOM    706  N   PHE A  93      29.092  21.700   9.490  1.00 44.28           N  
ATOM    707  CA  PHE A  93      27.981  22.645   9.492  1.00 48.27           C  
ATOM    708  C   PHE A  93      27.975  23.509   8.229  1.00 48.30           C  
ATOM    709  O   PHE A  93      26.915  23.781   7.664  1.00 49.32           O  
ATOM    710  CB  PHE A  93      28.022  23.535  10.739  1.00 48.59           C  
ATOM    711  CG  PHE A  93      27.692  22.813  12.022  1.00 46.18           C  
ATOM    712  CD1 PHE A  93      27.052  21.582  12.006  1.00 47.66           C  
ATOM    713  CD2 PHE A  93      28.018  23.373  13.246  1.00 43.95           C  
ATOM    714  CE1 PHE A  93      26.751  20.925  13.189  1.00 47.52           C  
ATOM    715  CE2 PHE A  93      27.720  22.721  14.427  1.00 42.60           C  
ATOM    716  CZ  PHE A  93      27.086  21.497  14.399  1.00 44.94           C  
ATOM    717  N   THR A  94      29.156  23.933   7.789  1.00 44.35           N  
ATOM    718  CA  THR A  94      29.260  24.733   6.572  1.00 41.09           C  
ATOM    719  C   THR A  94      28.872  23.900   5.356  1.00 40.53           C  
ATOM    720  O   THR A  94      28.145  24.369   4.481  1.00 43.70           O  
ATOM    721  CB  THR A  94      30.682  25.288   6.360  1.00 40.15           C  
ATOM    722  CG2 THR A  94      30.746  26.108   5.077  1.00 36.71           C  
ATOM    723  OG1 THR A  94      31.048  26.124   7.464  1.00 45.58           O  
ATOM    724  N   LEU A  95      29.357  22.662   5.303  1.00 37.95           N  
ATOM    725  CA  LEU A  95      29.007  21.757   4.213  1.00 41.70           C  
ATOM    726  C   LEU A  95      27.493  21.570   4.146  1.00 46.39           C  
ATOM    727  O   LEU A  95      26.899  21.615   3.068  1.00 45.59           O  
ATOM    728  CB  LEU A  95      29.703  20.405   4.392  1.00 42.07           C  
ATOM    729  CG  LEU A  95      31.219  20.396   4.166  1.00 43.20           C  
ATOM    730  CD1 LEU A  95      31.825  19.069   4.594  1.00 40.25           C  
ATOM    731  CD2 LEU A  95      31.545  20.682   2.710  1.00 48.24           C  
ATOM    732  N   THR A  96      26.873  21.366   5.306  1.00 50.28           N  
ATOM    733  CA  THR A  96      25.424  21.216   5.384  1.00 51.44           C  
ATOM    734  C   THR A  96      24.734  22.457   4.826  1.00 51.42           C  
ATOM    735  O   THR A  96      23.806  22.358   4.020  1.00 49.81           O  
ATOM    736  CB  THR A  96      24.951  20.992   6.836  1.00 48.79           C  
ATOM    737  CG2 THR A  96      23.431  20.939   6.906  1.00 47.43           C  
ATOM    738  OG1 THR A  96      25.487  19.762   7.339  1.00 48.88           O  
ATOM    739  N   ALA A  97      25.192  23.626   5.262  1.00 50.39           N  
ATOM    740  CA  ALA A  97      24.644  24.885   4.776  1.00 51.21           C  
ATOM    741  C   ALA A  97      24.745  24.955   3.257  1.00 47.26           C  
ATOM    742  O   ALA A  97      23.777  25.300   2.576  1.00 45.53           O  
ATOM    743  CB  ALA A  97      25.374  26.060   5.414  1.00 51.60           C  
ATOM    744  N   MET A  98      25.917  24.618   2.730  1.00 47.03           N  
ATOM    745  CA  MET A  98      26.141  24.643   1.290  1.00 51.86           C  
ATOM    746  C   MET A  98      25.153  23.713   0.591  1.00 54.11           C  
ATOM    747  O   MET A  98      24.607  24.051  -0.461  1.00 53.69           O  
ATOM    748  CB  MET A  98      27.580  24.233   0.964  1.00 51.99           C  
ATOM    749  CG  MET A  98      28.635  25.213   1.469  1.00 51.56           C  
ATOM    750  SD  MET A  98      30.330  24.634   1.247  1.00 79.10           S  
ATOM    751  CE  MET A  98      30.462  24.643  -0.537  1.00 43.95           C  
ATOM    752  N   SER A  99      24.920  22.550   1.190  1.00 53.36           N  
ATOM    753  CA  SER A  99      24.032  21.546   0.611  1.00 52.52           C  
ATOM    754  C   SER A  99      22.597  22.056   0.525  1.00 48.21           C  
ATOM    755  O   SER A  99      21.936  21.898  -0.501  1.00 44.51           O  
ATOM    756  CB  SER A  99      24.074  20.260   1.436  1.00 55.84           C  
ATOM    757  OG  SER A  99      25.382  19.712   1.454  1.00 58.44           O  
ATOM    758  N   VAL A 100      22.119  22.657   1.610  1.00 51.11           N  
ATOM    759  CA  VAL A 100      20.784  23.243   1.628  1.00 49.22           C  
ATOM    760  C   VAL A 100      20.699  24.355   0.593  1.00 48.12           C  
ATOM    761  O   VAL A 100      19.717  24.456  -0.142  1.00 49.20           O  
ATOM    762  CB  VAL A 100      20.434  23.820   3.011  1.00 49.43           C  
ATOM    763  CG1 VAL A 100      19.118  24.584   2.951  1.00 52.35           C  
ATOM    764  CG2 VAL A 100      20.362  22.709   4.047  1.00 36.56           C  
ATOM    765  N   ASP A 101      21.734  25.190   0.542  1.00 49.79           N  
ATOM    766  CA  ASP A 101      21.800  26.262  -0.442  1.00 56.12           C  
ATOM    767  C   ASP A 101      21.606  25.696  -1.843  1.00 57.53           C  
ATOM    768  O   ASP A 101      20.825  26.227  -2.634  1.00 55.34           O  
ATOM    769  CB  ASP A 101      23.142  26.991  -0.357  1.00 59.64           C  
ATOM    770  CG  ASP A 101      23.238  28.144  -1.338  1.00 66.29           C  
ATOM    771  OD1 ASP A 101      22.637  29.205  -1.063  1.00 70.18           O  
ATOM    772  OD2 ASP A 101      23.914  27.993  -2.379  1.00 67.19           O1-
ATOM    773  N   ARG A 102      22.321  24.616  -2.141  1.00 58.45           N  
ATOM    774  CA  ARG A 102      22.198  23.946  -3.430  1.00 56.76           C  
ATOM    775  C   ARG A 102      20.756  23.526  -3.684  1.00 54.65           C  
ATOM    776  O   ARG A 102      20.179  23.851  -4.721  1.00 55.17           O  
ATOM    777  CB  ARG A 102      23.115  22.721  -3.488  1.00 55.51           C  
ATOM    778  CG  ARG A 102      24.597  23.045  -3.601  1.00 57.73           C  
ATOM    779  CD  ARG A 102      24.910  23.737  -4.914  1.00 58.89           C  
ATOM    780  NE  ARG A 102      24.548  25.151  -4.888  1.00 58.61           N  
ATOM    781  CZ  ARG A 102      24.239  25.870  -5.963  1.00 70.68           C  
ATOM    782  NH1 ARG A 102      24.237  25.313  -7.167  1.00 80.25           N1+
ATOM    783  NH2 ARG A 102      23.924  27.151  -5.835  1.00 75.07           N  
ATOM    784  N   TYR A 103      20.173  22.808  -2.730  1.00 58.04           N  
ATOM    785  CA  TYR A 103      18.812  22.311  -2.879  1.00 64.89           C  
ATOM    786  C   TYR A 103      17.830  23.443  -3.165  1.00 63.44           C  
ATOM    787  O   TYR A 103      16.935  23.302  -3.999  1.00 61.72           O  
ATOM    788  CB  TYR A 103      18.374  21.558  -1.623  1.00 67.11           C  
ATOM    789  CG  TYR A 103      16.877  21.387  -1.529  1.00 73.55           C  
ATOM    790  CD1 TYR A 103      16.244  20.307  -2.131  1.00 74.00           C  
ATOM    791  CD2 TYR A 103      16.095  22.311  -0.849  1.00 79.36           C  
ATOM    792  CE1 TYR A 103      14.876  20.150  -2.049  1.00 79.47           C  
ATOM    793  CE2 TYR A 103      14.726  22.162  -0.764  1.00 83.91           C  
ATOM    794  CZ  TYR A 103      14.121  21.079  -1.367  1.00 86.21           C  
ATOM    795  OH  TYR A 103      12.755  20.927  -1.286  1.00 93.13           O  
ATOM    796  N   VAL A 104      17.999  24.562  -2.469  1.00 60.35           N  
ATOM    797  CA  VAL A 104      17.138  25.723  -2.665  1.00 62.56           C  
ATOM    798  C   VAL A 104      17.231  26.218  -4.104  1.00 65.90           C  
ATOM    799  O   VAL A 104      16.219  26.527  -4.730  1.00 56.45           O  
ATOM    800  CB  VAL A 104      17.518  26.872  -1.709  1.00 66.06           C  
ATOM    801  CG1 VAL A 104      16.818  28.167  -2.114  1.00 68.60           C  
ATOM    802  CG2 VAL A 104      17.175  26.501  -0.275  1.00 66.68           C  
ATOM    803  N   ALA A 105      18.451  26.289  -4.622  1.00 67.62           N  
ATOM    804  CA  ALA A 105      18.681  26.750  -5.985  1.00 56.33           C  
ATOM    805  C   ALA A 105      17.989  25.833  -6.980  1.00 66.96           C  
ATOM    806  O   ALA A 105      17.368  26.293  -7.937  1.00 65.70           O  
ATOM    807  CB  ALA A 105      20.174  26.807  -6.273  1.00 75.58           C  
ATOM    808  N   ILE A 106      18.092  24.531  -6.747  1.00 74.14           N  
ATOM    809  CA  ILE A 106      17.566  23.542  -7.680  1.00 85.08           C  
ATOM    810  C   ILE A 106      16.040  23.475  -7.671  1.00 91.31           C  
ATOM    811  O   ILE A 106      15.420  23.249  -8.711  1.00 92.00           O  
ATOM    812  CB  ILE A 106      18.113  22.132  -7.371  1.00 85.68           C  
ATOM    813  CG1 ILE A 106      19.641  22.092  -7.529  1.00 87.17           C  
ATOM    814  CG2 ILE A 106      17.449  21.100  -8.276  1.00 86.41           C  
ATOM    815  CD1 ILE A 106      20.132  22.144  -8.964  1.00 91.16           C  
ATOM    816  N   CYS A 107      15.436  23.666  -6.503  1.00 96.96           N  
ATOM    817  CA  CYS A 107      13.989  23.526  -6.371  1.00104.98           C  
ATOM    818  C   CYS A 107      13.274  24.875  -6.375  1.00113.72           C  
ATOM    819  O   CYS A 107      12.135  24.979  -6.829  1.00115.75           O  
ATOM    820  CB  CYS A 107      13.652  22.750  -5.096  1.00100.48           C  
ATOM    821  SG  CYS A 107      14.280  21.056  -5.087  1.00191.53           S  
ATOM    822  N   HIS A 108      13.951  25.904  -5.873  1.00120.01           N  
ATOM    823  CA  HIS A 108      13.392  27.252  -5.837  1.00128.07           C  
ATOM    824  C   HIS A 108      14.224  28.201  -6.697  1.00130.06           C  
ATOM    825  O   HIS A 108      14.806  29.157  -6.186  1.00129.23           O  
ATOM    826  CB  HIS A 108      13.349  27.777  -4.398  1.00130.66           C  
ATOM    827  CG  HIS A 108      12.499  26.950  -3.476  1.00133.21           C  
ATOM    828  CD2 HIS A 108      11.419  27.287  -2.730  1.00135.35           C  
ATOM    829  ND1 HIS A 108      12.738  25.620  -3.243  1.00132.59           N  
ATOM    830  CE1 HIS A 108      11.831  25.157  -2.387  1.00132.76           C  
ATOM    831  NE2 HIS A 108      11.029  26.146  -2.066  1.00134.73           N  
ATOM    832  N   PRO A 109      14.279  27.939  -8.013  1.00132.77           N  
ATOM    833  CA  PRO A 109      15.080  28.761  -8.929  1.00134.97           C  
ATOM    834  C   PRO A 109      14.517  30.169  -9.099  1.00139.94           C  
ATOM    835  O   PRO A 109      15.212  31.029  -9.638  1.00142.12           O  
ATOM    836  CB  PRO A 109      14.995  27.990 -10.250  1.00135.56           C  
ATOM    837  CG  PRO A 109      13.709  27.249 -10.169  1.00136.51           C  
ATOM    838  CD  PRO A 109      13.551  26.873  -8.724  1.00133.90           C  
ATOM    839  N   THR A 110      21.540  35.601  -1.680  1.00 65.77           N  
ATOM    840  CA  THR A 110      22.403  36.744  -1.412  1.00 70.80           C  
ATOM    841  C   THR A 110      23.583  36.328  -0.535  1.00 72.44           C  
ATOM    842  O   THR A 110      23.472  35.413   0.282  1.00 66.65           O  
ATOM    843  CB  THR A 110      21.625  37.884  -0.718  1.00 72.27           C  
ATOM    844  CG2 THR A 110      22.475  39.138  -0.636  1.00 76.42           C  
ATOM    845  OG1 THR A 110      20.434  38.176  -1.458  1.00 74.88           O  
ATOM    846  N   SER A 111      24.711  37.009  -0.712  1.00 79.45           N  
ATOM    847  CA  SER A 111      25.927  36.702   0.038  1.00 81.21           C  
ATOM    848  C   SER A 111      25.799  37.171   1.486  1.00 79.87           C  
ATOM    849  O   SER A 111      26.294  36.525   2.410  1.00 77.18           O  
ATOM    850  CB  SER A 111      27.137  37.361  -0.627  1.00 84.49           C  
ATOM    851  OG  SER A 111      27.120  38.766  -0.447  1.00 87.74           O  
ATOM    852  N   SER A 112      25.139  38.312   1.665  1.00 76.37           N  
ATOM    853  CA  SER A 112      24.830  38.840   2.990  1.00 69.79           C  
ATOM    854  C   SER A 112      24.231  37.773   3.903  1.00 65.33           C  
ATOM    855  O   SER A 112      24.612  37.658   5.069  1.00 60.92           O  
ATOM    856  CB  SER A 112      23.851  40.010   2.865  1.00 70.01           C  
ATOM    857  OG  SER A 112      24.274  40.918   1.865  1.00 74.19           O  
ATOM    858  N   LYS A 113      23.287  37.000   3.373  1.00 64.88           N  
ATOM    859  CA  LYS A 113      22.624  35.961   4.155  1.00 61.68           C  
ATOM    860  C   LYS A 113      23.576  34.803   4.419  1.00 56.33           C  
ATOM    861  O   LYS A 113      23.642  34.286   5.534  1.00 54.29           O  
ATOM    862  CB  LYS A 113      21.370  35.464   3.433  1.00 67.46           C  
ATOM    863  CG  LYS A 113      20.306  36.536   3.255  1.00 75.11           C  
ATOM    864  CD  LYS A 113      19.097  36.017   2.494  1.00 79.12           C  
ATOM    865  CE  LYS A 113      17.999  37.068   2.431  1.00 86.26           C  
ATOM    866  NZ  LYS A 113      16.815  36.608   1.658  1.00 89.65           N1+
ATOM    867  N   ALA A 114      24.314  34.401   3.390  1.00 56.58           N  
ATOM    868  CA  ALA A 114      25.308  33.346   3.532  1.00 54.21           C  
ATOM    869  C   ALA A 114      26.348  33.764   4.566  1.00 57.45           C  
ATOM    870  O   ALA A 114      26.866  32.934   5.315  1.00 55.45           O  
ATOM    871  CB  ALA A 114      25.970  33.058   2.197  1.00 52.42           C  
ATOM    872  N   GLN A 115      26.648  35.059   4.599  1.00 62.39           N  
ATOM    873  CA  GLN A 115      27.557  35.612   5.597  1.00 64.34           C  
ATOM    874  C   GLN A 115      26.968  35.463   6.996  1.00 65.26           C  
ATOM    875  O   GLN A 115      27.674  35.121   7.944  1.00 66.20           O  
ATOM    876  CB  GLN A 115      27.838  37.087   5.306  1.00 68.79           C  
ATOM    877  CG  GLN A 115      29.242  37.361   4.788  1.00 71.99           C  
ATOM    878  CD  GLN A 115      29.361  38.714   4.114  1.00 79.13           C  
ATOM    879  NE2 GLN A 115      30.588  39.111   3.799  1.00 80.78           N  
ATOM    880  OE1 GLN A 115      28.363  39.395   3.880  1.00 83.22           O  
ATOM    881  N   ALA A 116      25.671  35.726   7.116  1.00 63.03           N  
ATOM    882  CA  ALA A 116      24.969  35.575   8.386  1.00 58.08           C  
ATOM    883  C   ALA A 116      25.056  34.133   8.888  1.00 57.54           C  
ATOM    884  O   ALA A 116      25.302  33.892  10.071  1.00 55.32           O  
ATOM    885  CB  ALA A 116      23.519  35.991   8.237  1.00 45.39           C  
ATOM    886  N   VAL A 117      24.849  33.178   7.985  1.00 51.90           N  
ATOM    887  CA  VAL A 117      24.903  31.765   8.343  1.00 47.72           C  
ATOM    888  C   VAL A 117      26.265  31.395   8.924  1.00 44.55           C  
ATOM    889  O   VAL A 117      26.350  30.720   9.951  1.00 40.72           O  
ATOM    890  CB  VAL A 117      24.621  30.863   7.128  1.00 52.02           C  
ATOM    891  CG1 VAL A 117      24.934  29.406   7.457  1.00 54.26           C  
ATOM    892  CG2 VAL A 117      23.177  31.012   6.679  1.00 51.17           C  
ATOM    893  N   ASN A 118      27.330  31.832   8.257  1.00 43.23           N  
ATOM    894  CA  ASN A 118      28.675  31.570   8.747  1.00 48.39           C  
ATOM    895  C   ASN A 118      28.800  31.976  10.209  1.00 50.26           C  
ATOM    896  O   ASN A 118      29.403  31.265  11.012  1.00 52.07           O  
ATOM    897  CB  ASN A 118      29.715  32.314   7.905  1.00 55.91           C  
ATOM    898  CG  ASN A 118      29.940  31.669   6.549  1.00 59.62           C  
ATOM    899  ND2 ASN A 118      30.524  32.423   5.626  1.00 61.06           N  
ATOM    900  OD1 ASN A 118      29.604  30.503   6.339  1.00 60.74           O  
ATOM    901  N   VAL A 119      28.217  33.120  10.548  1.00 52.48           N  
ATOM    902  CA  VAL A 119      28.227  33.601  11.922  1.00 55.96           C  
ATOM    903  C   VAL A 119      27.534  32.600  12.839  1.00 54.36           C  
ATOM    904  O   VAL A 119      28.066  32.227  13.885  1.00 57.30           O  
ATOM    905  CB  VAL A 119      27.537  34.976  12.038  1.00 59.57           C  
ATOM    906  CG1 VAL A 119      27.340  35.361  13.499  1.00 58.89           C  
ATOM    907  CG2 VAL A 119      28.351  36.035  11.304  1.00 62.44           C  
ATOM    908  N   ALA A 120      26.347  32.161  12.436  1.00 49.28           N  
ATOM    909  CA  ALA A 120      25.593  31.186  13.214  1.00 45.26           C  
ATOM    910  C   ALA A 120      26.369  29.877  13.324  1.00 44.82           C  
ATOM    911  O   ALA A 120      26.270  29.170  14.327  1.00 44.51           O  
ATOM    912  CB  ALA A 120      24.231  30.948  12.581  1.00 40.02           C  
ATOM    913  N   ILE A 121      27.144  29.564  12.290  1.00 43.71           N  
ATOM    914  CA  ILE A 121      27.940  28.340  12.272  1.00 43.80           C  
ATOM    915  C   ILE A 121      29.076  28.398  13.291  1.00 41.60           C  
ATOM    916  O   ILE A 121      29.375  27.404  13.954  1.00 39.99           O  
ATOM    917  CB  ILE A 121      28.521  28.071  10.868  1.00 47.28           C  
ATOM    918  CG1 ILE A 121      27.412  27.592   9.928  1.00 51.80           C  
ATOM    919  CG2 ILE A 121      29.635  27.032  10.936  1.00 43.76           C  
ATOM    920  CD1 ILE A 121      27.852  27.418   8.487  1.00 54.63           C  
ATOM    921  N   TRP A 122      29.709  29.562  13.414  1.00 40.48           N  
ATOM    922  CA  TRP A 122      30.778  29.744  14.389  1.00 42.68           C  
ATOM    923  C   TRP A 122      30.201  29.887  15.794  1.00 44.55           C  
ATOM    924  O   TRP A 122      30.878  29.619  16.787  1.00 39.47           O  
ATOM    925  CB  TRP A 122      31.634  30.964  14.034  1.00 44.56           C  
ATOM    926  CG  TRP A 122      32.638  30.686  12.957  1.00 43.84           C  
ATOM    927  CD1 TRP A 122      32.505  30.941  11.623  1.00 43.78           C  
ATOM    928  CD2 TRP A 122      33.930  30.091  13.124  1.00 44.68           C  
ATOM    929  CE2 TRP A 122      34.528  30.017  11.851  1.00 42.72           C  
ATOM    930  CE3 TRP A 122      34.645  29.611  14.229  1.00 44.53           C  
ATOM    931  NE1 TRP A 122      33.636  30.545  10.950  1.00 45.21           N  
ATOM    932  CZ2 TRP A 122      35.799  29.487  11.647  1.00 37.72           C  
ATOM    933  CZ3 TRP A 122      35.910  29.085  14.026  1.00 41.30           C  
ATOM    934  CH2 TRP A 122      36.474  29.026  12.745  1.00 37.62           C  
ATOM    935  N   ALA A 123      28.943  30.310  15.867  1.00 51.30           N  
ATOM    936  CA  ALA A 123      28.246  30.426  17.140  1.00 51.62           C  
ATOM    937  C   ALA A 123      27.888  29.041  17.680  1.00 47.01           C  
ATOM    938  O   ALA A 123      28.067  28.763  18.863  1.00 47.97           O  
ATOM    939  CB  ALA A 123      26.998  31.272  16.977  1.00 55.67           C  
ATOM    940  N   LEU A 124      27.380  28.178  16.807  1.00 44.83           N  
ATOM    941  CA  LEU A 124      27.082  26.801  17.191  1.00 48.96           C  
ATOM    942  C   LEU A 124      28.355  26.057  17.580  1.00 46.56           C  
ATOM    943  O   LEU A 124      28.387  25.355  18.590  1.00 45.39           O  
ATOM    944  CB  LEU A 124      26.380  26.059  16.051  1.00 54.02           C  
ATOM    945  CG  LEU A 124      24.852  26.007  16.105  1.00 57.28           C  
ATOM    946  CD1 LEU A 124      24.297  25.364  14.843  1.00 56.88           C  
ATOM    947  CD2 LEU A 124      24.382  25.245  17.337  1.00 56.20           C  
ATOM    948  N   ALA A 125      29.400  26.218  16.775  1.00 47.43           N  
ATOM    949  CA  ALA A 125      30.661  25.518  16.994  1.00 48.88           C  
ATOM    950  C   ALA A 125      31.238  25.814  18.375  1.00 50.75           C  
ATOM    951  O   ALA A 125      31.726  24.914  19.059  1.00 49.42           O  
ATOM    952  CB  ALA A 125      31.661  25.901  15.920  1.00 53.54           C  
ATOM    953  N   SER A 126      31.182  27.082  18.774  1.00 50.02           N  
ATOM    954  CA  SER A 126      31.740  27.516  20.052  1.00 43.86           C  
ATOM    955  C   SER A 126      31.056  26.854  21.246  1.00 39.22           C  
ATOM    956  O   SER A 126      31.613  26.815  22.344  1.00 39.61           O  
ATOM    957  CB  SER A 126      31.645  29.035  20.185  1.00 42.69           C  
ATOM    958  OG  SER A 126      30.309  29.477  20.030  1.00 47.44           O  
ATOM    959  N   VAL A 127      29.848  26.342  21.037  1.00 37.96           N  
ATOM    960  CA  VAL A 127      29.137  25.626  22.088  1.00 47.54           C  
ATOM    961  C   VAL A 127      29.935  24.407  22.541  1.00 53.99           C  
ATOM    962  O   VAL A 127      29.769  23.927  23.662  1.00 58.85           O  
ATOM    963  CB  VAL A 127      27.744  25.167  21.624  1.00 45.59           C  
ATOM    964  CG1 VAL A 127      27.086  24.299  22.689  1.00 41.60           C  
ATOM    965  CG2 VAL A 127      26.872  26.366  21.297  1.00 48.14           C  
ATOM    966  N   VAL A 128      30.784  23.899  21.655  1.00 53.08           N  
ATOM    967  CA  VAL A 128      31.678  22.796  21.991  1.00 53.20           C  
ATOM    968  C   VAL A 128      33.130  23.268  22.044  1.00 54.01           C  
ATOM    969  O   VAL A 128      33.927  22.769  22.837  1.00 52.89           O  
ATOM    970  CB  VAL A 128      31.558  21.649  20.969  1.00 50.80           C  
ATOM    971  CG1 VAL A 128      32.662  20.622  21.179  1.00 49.48           C  
ATOM    972  CG2 VAL A 128      30.188  20.994  21.064  1.00 50.43           C  
ATOM    973  N   GLY A 129      33.469  24.236  21.200  1.00 54.73           N  
ATOM    974  CA  GLY A 129      34.831  24.732  21.122  1.00 56.00           C  
ATOM    975  C   GLY A 129      35.347  25.309  22.428  1.00 60.47           C  
ATOM    976  O   GLY A 129      36.393  24.891  22.926  1.00 63.90           O  
ATOM    977  N   VAL A 130      34.621  26.275  22.983  1.00 61.57           N  
ATOM    978  CA  VAL A 130      35.071  26.960  24.191  1.00 61.47           C  
ATOM    979  C   VAL A 130      35.131  26.004  25.376  1.00 59.72           C  
ATOM    980  O   VAL A 130      36.121  25.971  26.105  1.00 59.51           O  
ATOM    981  CB  VAL A 130      34.170  28.169  24.533  1.00 58.56           C  
ATOM    982  CG1 VAL A 130      34.605  28.803  25.847  1.00 58.91           C  
ATOM    983  CG2 VAL A 130      34.208  29.191  23.411  1.00 53.72           C  
ATOM    984  N   PRO A 131      34.073  25.211  25.562  1.00 57.99           N  
ATOM    985  CA  PRO A 131      34.031  24.232  26.651  1.00 54.52           C  
ATOM    986  C   PRO A 131      35.220  23.276  26.616  1.00 53.80           C  
ATOM    987  O   PRO A 131      35.859  23.046  27.644  1.00 55.55           O  
ATOM    988  CB  PRO A 131      32.726  23.474  26.377  1.00 51.23           C  
ATOM    989  CG  PRO A 131      31.858  24.494  25.695  1.00 55.26           C  
ATOM    990  CD  PRO A 131      32.825  25.214  24.782  1.00 57.56           C  
ATOM    991  N   VAL A 132      35.508  22.729  25.440  1.00 50.98           N  
ATOM    992  CA  VAL A 132      36.624  21.810  25.271  1.00 48.72           C  
ATOM    993  C   VAL A 132      37.945  22.512  25.571  1.00 47.87           C  
ATOM    994  O   VAL A 132      38.858  21.912  26.139  1.00 44.52           O  
ATOM    995  CB  VAL A 132      36.651  21.228  23.845  1.00 49.04           C  
ATOM    996  CG1 VAL A 132      37.970  20.531  23.578  1.00 54.35           C  
ATOM    997  CG2 VAL A 132      35.487  20.269  23.646  1.00 48.30           C  
ATOM    998  N   ALA A 133      38.038  23.780  25.187  1.00 51.65           N  
ATOM    999  CA  ALA A 133      39.232  24.572  25.455  1.00 52.35           C  
ATOM   1000  C   ALA A 133      39.490  24.653  26.955  1.00 51.41           C  
ATOM   1001  O   ALA A 133      40.629  24.544  27.407  1.00 54.71           O  
ATOM   1002  CB  ALA A 133      39.083  25.965  24.872  1.00 51.60           C  
ATOM   1003  N   ILE A 134      38.423  24.848  27.723  1.00 49.58           N  
ATOM   1004  CA  ILE A 134      38.529  24.915  29.173  1.00 52.82           C  
ATOM   1005  C   ILE A 134      38.948  23.568  29.756  1.00 52.97           C  
ATOM   1006  O   ILE A 134      39.802  23.505  30.641  1.00 53.25           O  
ATOM   1007  CB  ILE A 134      37.193  25.341  29.810  1.00 49.62           C  
ATOM   1008  CG1 ILE A 134      36.858  26.786  29.422  1.00 43.26           C  
ATOM   1009  CG2 ILE A 134      37.255  25.195  31.322  1.00 50.97           C  
ATOM   1010  CD1 ILE A 134      35.569  27.306  30.022  1.00 42.92           C  
ATOM   1011  N   MET A 135      38.345  22.496  29.254  1.00 50.35           N  
ATOM   1012  CA  MET A 135      38.634  21.153  29.743  1.00 52.12           C  
ATOM   1013  C   MET A 135      40.029  20.686  29.343  1.00 52.80           C  
ATOM   1014  O   MET A 135      40.662  19.921  30.070  1.00 59.29           O  
ATOM   1015  CB  MET A 135      37.594  20.162  29.219  1.00 53.58           C  
ATOM   1016  CG  MET A 135      36.264  20.223  29.952  1.00 53.98           C  
ATOM   1017  SD  MET A 135      35.098  18.979  29.372  1.00 72.52           S  
ATOM   1018  CE  MET A 135      34.694  19.615  27.749  1.00 40.34           C  
ATOM   1019  N   GLY A 136      40.503  21.147  28.190  1.00 47.85           N  
ATOM   1020  CA  GLY A 136      41.799  20.738  27.686  1.00 48.74           C  
ATOM   1021  C   GLY A 136      42.941  21.343  28.477  1.00 52.28           C  
ATOM   1022  O   GLY A 136      42.836  22.454  28.987  1.00 49.23           O  
ATOM   1023  N   SER A 137      44.041  20.603  28.584  1.00 59.84           N  
ATOM   1024  CA  SER A 137      45.231  21.089  29.290  1.00 64.86           C  
ATOM   1025  C   SER A 137      46.405  20.133  29.107  1.00 65.96           C  
ATOM   1026  O   SER A 137      46.265  19.082  28.487  1.00 61.38           O  
ATOM   1027  CB  SER A 137      44.952  21.266  30.783  1.00 65.44           C  
ATOM   1028  OG  SER A 137      44.679  20.023  31.404  1.00 65.78           O  
ATOM   1029  N   ALA A 138      47.567  20.524  29.618  1.00 72.02           N  
ATOM   1030  CA  ALA A 138      48.769  19.709  29.491  1.00 78.25           C  
ATOM   1031  C   ALA A 138      49.190  19.237  30.872  1.00 87.60           C  
ATOM   1032  O   ALA A 138      49.657  20.029  31.690  1.00 85.21           O  
ATOM   1033  CB  ALA A 138      49.882  20.505  28.833  1.00 77.85           C  
ATOM   1034  N   GLN A 139      48.963  17.963  31.157  1.00101.67           N  
ATOM   1035  CA  GLN A 139      49.094  17.479  32.522  1.00121.00           C  
ATOM   1036  C   GLN A 139      50.169  16.416  32.682  1.00133.59           C  
ATOM   1037  O   GLN A 139      49.937  15.244  32.394  1.00134.31           O  
ATOM   1038  CB  GLN A 139      47.755  16.924  33.010  1.00127.63           C  
ATOM   1039  CG  GLN A 139      46.671  17.976  33.172  1.00132.57           C  
ATOM   1040  CD  GLN A 139      45.340  17.384  33.587  1.00137.73           C  
ATOM   1041  NE2 GLN A 139      44.507  18.193  34.231  1.00139.62           N  
ATOM   1042  OE1 GLN A 139      45.061  16.212  33.332  1.00139.38           O  
ATOM   1043  N   VAL A 140      51.328  16.805  33.197  1.00145.32           N  
ATOM   1044  CA  VAL A 140      52.360  15.826  33.515  1.00154.82           C  
ATOM   1045  C   VAL A 140      51.842  14.840  34.571  1.00161.52           C  
ATOM   1046  O   VAL A 140      51.912  15.109  35.767  1.00164.78           O  
ATOM   1047  CB  VAL A 140      53.647  16.506  34.026  1.00157.44           C  
ATOM   1048  CG1 VAL A 140      53.400  17.184  35.378  1.00159.34           C  
ATOM   1049  CG2 VAL A 140      54.771  15.487  34.139  1.00160.02           C  
ATOM   1050  N   GLU A 141      51.352  13.676  34.158  1.00164.27           N  
ATOM   1051  CA  GLU A 141      50.763  12.753  35.133  1.00169.39           C  
ATOM   1052  C   GLU A 141      51.778  11.756  35.704  1.00175.51           C  
ATOM   1053  O   GLU A 141      52.228  11.909  36.839  1.00179.30           O  
ATOM   1054  CB  GLU A 141      49.592  12.000  34.509  1.00166.55           C  
ATOM   1055  N   ASP A 142      52.143  10.746  34.921  1.00175.60           N  
ATOM   1056  CA  ASP A 142      53.261   9.884  35.270  1.00176.54           C  
ATOM   1057  C   ASP A 142      54.212   9.819  34.076  1.00171.84           C  
ATOM   1058  O   ASP A 142      53.774   9.604  32.945  1.00168.46           O  
ATOM   1059  CB  ASP A 142      52.765   8.483  35.625  1.00178.75           C  
ATOM   1060  N   GLU A 143      55.509  10.004  34.314  1.00170.90           N  
ATOM   1061  CA  GLU A 143      56.495   9.897  33.232  1.00166.87           C  
ATOM   1062  C   GLU A 143      56.547  11.118  32.309  1.00159.56           C  
ATOM   1063  O   GLU A 143      57.608  11.718  32.146  1.00160.64           O  
ATOM   1064  CB  GLU A 143      56.192   8.660  32.386  1.00165.93           C  
ATOM   1065  N   GLU A 144      55.427  11.492  31.689  1.00150.43           N  
ATOM   1066  CA  GLU A 144      55.478  12.560  30.687  1.00141.18           C  
ATOM   1067  C   GLU A 144      54.337  13.576  30.760  1.00130.56           C  
ATOM   1068  O   GLU A 144      53.223  13.250  31.170  1.00129.20           O  
ATOM   1069  CB  GLU A 144      55.519  11.951  29.283  1.00141.13           C  
ATOM   1070  CG  GLU A 144      56.763  11.123  29.004  1.00144.83           C  
ATOM   1071  CD  GLU A 144      56.824  10.624  27.575  1.00143.75           C  
ATOM   1072  OE1 GLU A 144      55.904  10.943  26.792  1.00141.28           O  
ATOM   1073  OE2 GLU A 144      57.792   9.913  27.232  1.00145.32           O1-
ATOM   1074  N   ILE A 145      54.627  14.810  30.347  1.00121.79           N  
ATOM   1075  CA  ILE A 145      53.602  15.842  30.213  1.00110.70           C  
ATOM   1076  C   ILE A 145      53.006  15.745  28.815  1.00 97.13           C  
ATOM   1077  O   ILE A 145      53.717  15.476  27.848  1.00 93.76           O  
ATOM   1078  CB  ILE A 145      54.174  17.259  30.435  1.00111.90           C  
ATOM   1079  CG1 ILE A 145      53.048  18.298  30.436  1.00109.64           C  
ATOM   1080  CG2 ILE A 145      55.213  17.583  29.370  1.00112.37           C  
ATOM   1081  CD1 ILE A 145      53.474  19.658  30.951  1.00110.58           C  
ATOM   1082  N   GLU A 146      51.697  15.950  28.708  1.00 90.57           N  
ATOM   1083  CA  GLU A 146      51.009  15.751  27.439  1.00 85.36           C  
ATOM   1084  C   GLU A 146      49.729  16.572  27.330  1.00 76.85           C  
ATOM   1085  O   GLU A 146      49.059  16.838  28.324  1.00 75.49           O  
ATOM   1086  CB  GLU A 146      50.689  14.267  27.255  1.00 88.74           C  
ATOM   1087  CG  GLU A 146      49.867  13.689  28.399  1.00 94.90           C  
ATOM   1088  CD  GLU A 146      49.542  12.215  28.226  1.00100.60           C  
ATOM   1089  OE1 GLU A 146      50.006  11.404  29.056  1.00102.79           O  
ATOM   1090  OE2 GLU A 146      48.806  11.873  27.277  1.00101.30           O1-
ATOM   1091  N   CYS A 147      49.401  16.963  26.104  1.00 71.07           N  
ATOM   1092  CA  CYS A 147      48.217  17.761  25.835  1.00 66.03           C  
ATOM   1093  C   CYS A 147      47.022  16.848  25.573  1.00 60.78           C  
ATOM   1094  O   CYS A 147      47.111  15.915  24.776  1.00 61.52           O  
ATOM   1095  CB  CYS A 147      48.466  18.658  24.622  1.00 66.84           C  
ATOM   1096  SG  CYS A 147      47.171  19.892  24.317  1.00 59.34           S  
ATOM   1097  N   LEU A 148      45.905  17.114  26.244  1.00 59.85           N  
ATOM   1098  CA  LEU A 148      44.705  16.296  26.071  1.00 60.96           C  
ATOM   1099  C   LEU A 148      43.476  16.915  26.734  1.00 60.40           C  
ATOM   1100  O   LEU A 148      43.586  17.879  27.493  1.00 59.41           O  
ATOM   1101  CB  LEU A 148      44.946  14.891  26.633  1.00 61.16           C  
ATOM   1102  CG  LEU A 148      45.253  14.800  28.131  1.00 60.13           C  
ATOM   1103  CD1 LEU A 148      43.987  14.864  28.974  1.00 55.08           C  
ATOM   1104  CD2 LEU A 148      46.025  13.530  28.432  1.00 66.57           C  
ATOM   1105  N   VAL A 149      42.307  16.347  26.443  1.00 58.61           N  
ATOM   1106  CA  VAL A 149      41.054  16.782  27.055  1.00 56.55           C  
ATOM   1107  C   VAL A 149      40.692  15.882  28.233  1.00 60.59           C  
ATOM   1108  O   VAL A 149      40.715  14.658  28.123  1.00 61.99           O  
ATOM   1109  CB  VAL A 149      39.900  16.769  26.038  1.00 49.10           C  
ATOM   1110  CG1 VAL A 149      38.575  17.059  26.726  1.00 47.05           C  
ATOM   1111  CG2 VAL A 149      40.163  17.782  24.936  1.00 47.38           C  
ATOM   1112  N   GLU A 150      40.345  16.499  29.357  1.00 65.74           N  
ATOM   1113  CA  GLU A 150      40.076  15.762  30.584  1.00 76.60           C  
ATOM   1114  C   GLU A 150      38.611  15.355  30.673  1.00 79.46           C  
ATOM   1115  O   GLU A 150      37.718  16.200  30.597  1.00 78.49           O  
ATOM   1116  CB  GLU A 150      40.446  16.617  31.797  1.00 86.61           C  
ATOM   1117  CG  GLU A 150      41.298  15.895  32.829  1.00 97.04           C  
ATOM   1118  CD  GLU A 150      41.753  16.808  33.948  1.00103.97           C  
ATOM   1119  OE1 GLU A 150      41.939  16.318  35.081  1.00106.64           O  
ATOM   1120  OE2 GLU A 150      41.929  18.019  33.693  1.00105.36           O1-
ATOM   1121  N   ILE A 151      38.369  14.058  30.836  1.00 84.14           N  
ATOM   1122  CA  ILE A 151      37.011  13.543  30.955  1.00 84.00           C  
ATOM   1123  C   ILE A 151      36.658  13.373  32.425  1.00 87.01           C  
ATOM   1124  O   ILE A 151      37.389  12.727  33.176  1.00 90.74           O  
ATOM   1125  CB  ILE A 151      36.838  12.192  30.238  1.00 83.56           C  
ATOM   1126  CG1 ILE A 151      37.345  12.278  28.798  1.00 84.58           C  
ATOM   1127  CG2 ILE A 151      35.375  11.770  30.252  1.00 81.90           C  
ATOM   1128  CD1 ILE A 151      38.770  11.797  28.619  1.00 87.10           C  
ATOM   1129  N   PRO A 152      35.534  13.964  32.839  1.00 84.75           N  
ATOM   1130  CA  PRO A 152      35.115  13.961  34.244  1.00 83.36           C  
ATOM   1131  C   PRO A 152      34.934  12.564  34.836  1.00 80.44           C  
ATOM   1132  O   PRO A 152      34.732  11.597  34.100  1.00 80.46           O  
ATOM   1133  CB  PRO A 152      33.769  14.693  34.198  1.00 83.92           C  
ATOM   1134  CG  PRO A 152      33.909  15.626  33.027  1.00 82.66           C  
ATOM   1135  CD  PRO A 152      34.640  14.788  32.006  1.00 82.10           C  
ATOM   1136  N   THR A 153      35.005  12.472  36.161  1.00 79.22           N  
ATOM   1137  CA  THR A 153      34.828  11.208  36.864  1.00 81.47           C  
ATOM   1138  C   THR A 153      33.351  10.979  37.171  1.00 85.49           C  
ATOM   1139  O   THR A 153      32.654  11.905  37.583  1.00 87.84           O  
ATOM   1140  CB  THR A 153      35.617  11.197  38.189  1.00 79.82           C  
ATOM   1141  CG2 THR A 153      35.386   9.897  38.952  1.00 82.81           C  
ATOM   1142  OG1 THR A 153      37.016  11.349  37.917  1.00 75.94           O  
ATOM   1143  N   PRO A 154      32.864   9.743  36.967  1.00 84.26           N  
ATOM   1144  CA  PRO A 154      33.612   8.606  36.417  1.00 82.06           C  
ATOM   1145  C   PRO A 154      33.730   8.667  34.898  1.00 77.21           C  
ATOM   1146  O   PRO A 154      32.763   9.005  34.216  1.00 74.15           O  
ATOM   1147  CB  PRO A 154      32.769   7.402  36.841  1.00 84.22           C  
ATOM   1148  CG  PRO A 154      31.386   7.932  36.910  1.00 84.34           C  
ATOM   1149  CD  PRO A 154      31.511   9.349  37.396  1.00 85.50           C  
ATOM   1150  N   GLN A 155      34.910   8.340  34.381  1.00 78.40           N  
ATOM   1151  CA  GLN A 155      35.159   8.374  32.945  1.00 75.09           C  
ATOM   1152  C   GLN A 155      34.389   7.277  32.222  1.00 72.67           C  
ATOM   1153  O   GLN A 155      34.048   7.417  31.049  1.00 69.71           O  
ATOM   1154  CB  GLN A 155      36.653   8.217  32.664  1.00 78.05           C  
ATOM   1155  CG  GLN A 155      37.513   9.312  33.273  1.00 82.23           C  
ATOM   1156  CD  GLN A 155      38.986   9.138  32.963  1.00 86.11           C  
ATOM   1157  NE2 GLN A 155      39.811  10.038  33.487  1.00 83.23           N  
ATOM   1158  OE1 GLN A 155      39.381   8.206  32.262  1.00 91.56           O  
ATOM   1159  N   ASP A 156      34.118   6.185  32.929  1.00 75.34           N  
ATOM   1160  CA  ASP A 156      33.422   5.047  32.341  1.00 75.21           C  
ATOM   1161  C   ASP A 156      31.984   5.402  31.962  1.00 68.37           C  
ATOM   1162  O   ASP A 156      31.347   4.690  31.186  1.00 66.21           O  
ATOM   1163  CB  ASP A 156      33.437   3.866  33.312  1.00 86.41           C  
ATOM   1164  CG  ASP A 156      34.836   3.336  33.562  1.00 91.11           C  
ATOM   1165  OD1 ASP A 156      35.580   3.129  32.582  1.00 89.25           O  
ATOM   1166  OD2 ASP A 156      35.195   3.136  34.742  1.00 95.76           O1-
ATOM   1167  N   TYR A 157      31.478   6.505  32.508  1.00 68.56           N  
ATOM   1168  CA  TYR A 157      30.145   6.980  32.160  1.00 73.14           C  
ATOM   1169  C   TYR A 157      30.224   8.122  31.156  1.00 71.30           C  
ATOM   1170  O   TYR A 157      29.688   8.029  30.052  1.00 72.86           O  
ATOM   1171  CB  TYR A 157      29.386   7.439  33.405  1.00 84.72           C  
ATOM   1172  CG  TYR A 157      28.089   8.151  33.089  1.00 94.17           C  
ATOM   1173  CD1 TYR A 157      27.090   7.522  32.357  1.00 97.60           C  
ATOM   1174  CD2 TYR A 157      27.862   9.451  33.523  1.00 99.79           C  
ATOM   1175  CE1 TYR A 157      25.904   8.168  32.062  1.00100.21           C  
ATOM   1176  CE2 TYR A 157      26.678  10.104  33.235  1.00102.53           C  
ATOM   1177  CZ  TYR A 157      25.702   9.458  32.504  1.00103.68           C  
ATOM   1178  OH  TYR A 157      24.522  10.100  32.212  1.00107.26           O  
ATOM   1179  N   TRP A 158      30.897   9.200  31.544  1.00 71.09           N  
ATOM   1180  CA  TRP A 158      31.000  10.382  30.698  1.00 66.84           C  
ATOM   1181  C   TRP A 158      31.756  10.101  29.405  1.00 63.51           C  
ATOM   1182  O   TRP A 158      31.473  10.706  28.372  1.00 61.73           O  
ATOM   1183  CB  TRP A 158      31.673  11.523  31.459  1.00 65.46           C  
ATOM   1184  CG  TRP A 158      30.828  12.050  32.570  1.00 65.80           C  
ATOM   1185  CD1 TRP A 158      31.071  11.947  33.906  1.00 70.40           C  
ATOM   1186  CD2 TRP A 158      29.588  12.752  32.439  1.00 65.78           C  
ATOM   1187  CE2 TRP A 158      29.138  13.052  33.738  1.00 68.97           C  
ATOM   1188  CE3 TRP A 158      28.815  13.162  31.346  1.00 65.61           C  
ATOM   1189  NE1 TRP A 158      30.062  12.549  34.619  1.00 73.09           N  
ATOM   1190  CZ2 TRP A 158      27.951  13.740  33.978  1.00 68.02           C  
ATOM   1191  CZ3 TRP A 158      27.639  13.847  31.585  1.00 65.37           C  
ATOM   1192  CH2 TRP A 158      27.217  14.128  32.890  1.00 66.59           C  
ATOM   1193  N   GLY A 159      32.719   9.188  29.465  1.00 64.66           N  
ATOM   1194  CA  GLY A 159      33.475   8.802  28.288  1.00 60.53           C  
ATOM   1195  C   GLY A 159      32.557   8.519  27.117  1.00 55.37           C  
ATOM   1196  O   GLY A 159      32.592   9.232  26.115  1.00 52.62           O  
ATOM   1197  N   PRO A 160      31.730   7.469  27.238  1.00 51.81           N  
ATOM   1198  CA  PRO A 160      30.720   7.111  26.235  1.00 49.28           C  
ATOM   1199  C   PRO A 160      29.739   8.245  25.936  1.00 49.69           C  
ATOM   1200  O   PRO A 160      29.336   8.403  24.785  1.00 49.01           O  
ATOM   1201  CB  PRO A 160      29.991   5.933  26.885  1.00 49.74           C  
ATOM   1202  CG  PRO A 160      31.006   5.314  27.769  1.00 52.05           C  
ATOM   1203  CD  PRO A 160      31.847   6.443  28.289  1.00 48.86           C  
ATOM   1204  N   VAL A 161      29.366   9.017  26.951  1.00 53.40           N  
ATOM   1205  CA  VAL A 161      28.408  10.107  26.775  1.00 53.96           C  
ATOM   1206  C   VAL A 161      28.916  11.142  25.778  1.00 53.54           C  
ATOM   1207  O   VAL A 161      28.223  11.487  24.823  1.00 58.24           O  
ATOM   1208  CB  VAL A 161      28.103  10.818  28.108  1.00 55.24           C  
ATOM   1209  CG1 VAL A 161      27.351  12.119  27.861  1.00 50.15           C  
ATOM   1210  CG2 VAL A 161      27.301   9.908  29.027  1.00 59.07           C  
ATOM   1211  N   PHE A 162      30.121  11.648  26.013  1.00 51.71           N  
ATOM   1212  CA  PHE A 162      30.719  12.626  25.114  1.00 50.44           C  
ATOM   1213  C   PHE A 162      31.125  11.961  23.806  1.00 50.89           C  
ATOM   1214  O   PHE A 162      31.050  12.571  22.742  1.00 53.27           O  
ATOM   1215  CB  PHE A 162      31.942  13.278  25.758  1.00 53.04           C  
ATOM   1216  CG  PHE A 162      31.626  14.098  26.977  1.00 61.49           C  
ATOM   1217  CD1 PHE A 162      30.318  14.429  27.297  1.00 66.12           C  
ATOM   1218  CD2 PHE A 162      32.644  14.545  27.800  1.00 65.27           C  
ATOM   1219  CE1 PHE A 162      30.035  15.186  28.418  1.00 66.81           C  
ATOM   1220  CE2 PHE A 162      32.367  15.302  28.921  1.00 69.18           C  
ATOM   1221  CZ  PHE A 162      31.060  15.623  29.232  1.00 68.82           C  
ATOM   1222  N   ALA A 163      31.556  10.708  23.891  1.00 48.81           N  
ATOM   1223  CA  ALA A 163      31.971   9.963  22.713  1.00 46.24           C  
ATOM   1224  C   ALA A 163      30.821   9.861  21.715  1.00 46.06           C  
ATOM   1225  O   ALA A 163      30.988  10.140  20.527  1.00 46.15           O  
ATOM   1226  CB  ALA A 163      32.450   8.580  23.112  1.00 48.07           C  
ATOM   1227  N   ILE A 164      29.649   9.469  22.207  1.00 42.69           N  
ATOM   1228  CA  ILE A 164      28.487   9.285  21.349  1.00 41.23           C  
ATOM   1229  C   ILE A 164      27.965  10.632  20.852  1.00 37.10           C  
ATOM   1230  O   ILE A 164      27.720  10.809  19.659  1.00 30.22           O  
ATOM   1231  CB  ILE A 164      27.355   8.511  22.079  1.00 72.21           C  
ATOM   1232  CG1 ILE A 164      26.342   7.957  21.074  1.00 71.08           C  
ATOM   1233  CG2 ILE A 164      26.662   9.390  23.110  1.00 73.71           C  
ATOM   1234  CD1 ILE A 164      26.801   6.692  20.386  1.00 71.39           C  
ATOM   1235  N   CYS A 165      27.810  11.582  21.767  1.00 35.11           N  
ATOM   1236  CA  CYS A 165      27.240  12.881  21.421  1.00 45.67           C  
ATOM   1237  C   CYS A 165      28.046  13.581  20.331  1.00 46.81           C  
ATOM   1238  O   CYS A 165      27.487  14.026  19.330  1.00 48.42           O  
ATOM   1239  CB  CYS A 165      27.141  13.774  22.660  1.00 49.54           C  
ATOM   1240  SG  CYS A 165      25.806  13.325  23.793  1.00 73.26           S  
ATOM   1241  N   ILE A 166      29.357  13.673  20.526  1.00 47.42           N  
ATOM   1242  CA  ILE A 166      30.224  14.343  19.563  1.00 47.75           C  
ATOM   1243  C   ILE A 166      30.198  13.629  18.214  1.00 48.27           C  
ATOM   1244  O   ILE A 166      30.293  14.264  17.164  1.00 47.04           O  
ATOM   1245  CB  ILE A 166      31.676  14.420  20.065  1.00 41.67           C  
ATOM   1246  CG1 ILE A 166      31.746  15.206  21.376  1.00 41.80           C  
ATOM   1247  CG2 ILE A 166      32.565  15.073  19.024  1.00 37.16           C  
ATOM   1248  CD1 ILE A 166      31.217  16.617  21.280  1.00 44.56           C  
ATOM   1249  N   PHE A 167      30.072  12.307  18.246  1.00 48.69           N  
ATOM   1250  CA  PHE A 167      29.972  11.522  17.021  1.00 47.38           C  
ATOM   1251  C   PHE A 167      28.730  11.926  16.236  1.00 41.07           C  
ATOM   1252  O   PHE A 167      28.810  12.265  15.055  1.00 37.02           O  
ATOM   1253  CB  PHE A 167      29.921  10.027  17.352  1.00 54.60           C  
ATOM   1254  CG  PHE A 167      29.817   9.139  16.144  1.00 55.06           C  
ATOM   1255  CD1 PHE A 167      30.867   9.040  15.247  1.00 55.13           C  
ATOM   1256  CD2 PHE A 167      28.672   8.393  15.912  1.00 56.75           C  
ATOM   1257  CE1 PHE A 167      30.774   8.221  14.134  1.00 55.64           C  
ATOM   1258  CE2 PHE A 167      28.574   7.572  14.801  1.00 58.43           C  
ATOM   1259  CZ  PHE A 167      29.628   7.486  13.912  1.00 56.77           C  
ATOM   1260  N   LEU A 168      27.584  11.896  16.905  1.00 42.97           N  
ATOM   1261  CA  LEU A 168      26.305  12.205  16.274  1.00 49.60           C  
ATOM   1262  C   LEU A 168      26.236  13.636  15.756  1.00 51.77           C  
ATOM   1263  O   LEU A 168      25.931  13.867  14.589  1.00 54.88           O  
ATOM   1264  CB  LEU A 168      25.165  11.988  17.270  1.00 56.71           C  
ATOM   1265  CG  LEU A 168      24.737  10.541  17.509  1.00 62.80           C  
ATOM   1266  CD1 LEU A 168      24.163  10.382  18.908  1.00 64.06           C  
ATOM   1267  CD2 LEU A 168      23.722  10.120  16.461  1.00 65.75           C  
ATOM   1268  N   PHE A 169      26.519  14.592  16.633  1.00 54.79           N  
ATOM   1269  CA  PHE A 169      26.233  15.995  16.355  1.00 56.72           C  
ATOM   1270  C   PHE A 169      27.332  16.713  15.572  1.00 51.26           C  
ATOM   1271  O   PHE A 169      27.087  17.772  14.990  1.00 52.08           O  
ATOM   1272  CB  PHE A 169      25.955  16.731  17.667  1.00 60.25           C  
ATOM   1273  CG  PHE A 169      24.820  16.144  18.457  1.00 63.46           C  
ATOM   1274  CD1 PHE A 169      23.648  15.750  17.825  1.00 64.83           C  
ATOM   1275  CD2 PHE A 169      24.929  15.968  19.828  1.00 65.37           C  
ATOM   1276  CE1 PHE A 169      22.603  15.205  18.548  1.00 66.99           C  
ATOM   1277  CE2 PHE A 169      23.888  15.422  20.556  1.00 69.15           C  
ATOM   1278  CZ  PHE A 169      22.722  15.039  19.916  1.00 69.39           C  
ATOM   1279  N   SER A 170      28.536  16.152  15.555  1.00 47.44           N  
ATOM   1280  CA  SER A 170      29.633  16.770  14.817  1.00 48.74           C  
ATOM   1281  C   SER A 170      29.779  16.165  13.424  1.00 47.55           C  
ATOM   1282  O   SER A 170      30.348  16.790  12.530  1.00 46.91           O  
ATOM   1283  CB  SER A 170      30.955  16.663  15.595  1.00 47.14           C  
ATOM   1284  OG  SER A 170      31.658  15.459  15.323  1.00 46.38           O  
ATOM   1285  N   PHE A 171      29.254  14.958  13.242  1.00 46.86           N  
ATOM   1286  CA  PHE A 171      29.474  14.219  12.006  1.00 49.56           C  
ATOM   1287  C   PHE A 171      28.189  13.648  11.403  1.00 42.80           C  
ATOM   1288  O   PHE A 171      27.744  14.089  10.344  1.00 38.60           O  
ATOM   1289  CB  PHE A 171      30.484  13.094  12.252  1.00 56.84           C  
ATOM   1290  CG  PHE A 171      31.069  12.523  10.997  1.00 65.91           C  
ATOM   1291  CD1 PHE A 171      32.109  13.169  10.349  1.00 70.22           C  
ATOM   1292  CD2 PHE A 171      30.586  11.337  10.467  1.00 72.16           C  
ATOM   1293  CE1 PHE A 171      32.655  12.645   9.193  1.00 75.75           C  
ATOM   1294  CE2 PHE A 171      31.127  10.809   9.309  1.00 77.40           C  
ATOM   1295  CZ  PHE A 171      32.164  11.463   8.672  1.00 77.99           C  
ATOM   1296  N   ILE A 172      27.593  12.670  12.078  1.00 38.36           N  
ATOM   1297  CA  ILE A 172      26.463  11.932  11.517  1.00 43.97           C  
ATOM   1298  C   ILE A 172      25.302  12.830  11.095  1.00 47.30           C  
ATOM   1299  O   ILE A 172      24.922  12.855   9.925  1.00 51.38           O  
ATOM   1300  CB  ILE A 172      25.916  10.890  12.511  1.00 45.11           C  
ATOM   1301  CG1 ILE A 172      26.941   9.778  12.748  1.00 48.89           C  
ATOM   1302  CG2 ILE A 172      24.606  10.305  11.991  1.00 42.13           C  
ATOM   1303  CD1 ILE A 172      27.178   8.882  11.545  1.00 52.91           C  
ATOM   1304  N   VAL A 173      24.734  13.554  12.052  1.00 42.53           N  
ATOM   1305  CA  VAL A 173      23.529  14.336  11.797  1.00 40.43           C  
ATOM   1306  C   VAL A 173      23.724  15.336  10.658  1.00 41.14           C  
ATOM   1307  O   VAL A 173      22.875  15.435   9.773  1.00 43.12           O  
ATOM   1308  CB  VAL A 173      23.045  15.064  13.064  1.00 38.15           C  
ATOM   1309  CG1 VAL A 173      21.860  15.960  12.740  1.00 36.92           C  
ATOM   1310  CG2 VAL A 173      22.672  14.056  14.138  1.00 40.02           C  
ATOM   1311  N   PRO A 174      24.839  16.085  10.674  1.00 42.70           N  
ATOM   1312  CA  PRO A 174      25.114  16.989   9.553  1.00 41.32           C  
ATOM   1313  C   PRO A 174      25.132  16.243   8.222  1.00 43.55           C  
ATOM   1314  O   PRO A 174      24.489  16.670   7.263  1.00 49.26           O  
ATOM   1315  CB  PRO A 174      26.510  17.529   9.873  1.00 43.50           C  
ATOM   1316  CG  PRO A 174      26.635  17.411  11.347  1.00 47.40           C  
ATOM   1317  CD  PRO A 174      25.855  16.192  11.736  1.00 47.65           C  
ATOM   1318  N   VAL A 175      25.864  15.135   8.174  1.00 38.73           N  
ATOM   1319  CA  VAL A 175      25.926  14.312   6.973  1.00 39.41           C  
ATOM   1320  C   VAL A 175      24.541  13.785   6.610  1.00 42.79           C  
ATOM   1321  O   VAL A 175      24.193  13.693   5.435  1.00 44.40           O  
ATOM   1322  CB  VAL A 175      26.888  13.123   7.156  1.00 37.13           C  
ATOM   1323  CG1 VAL A 175      26.771  12.156   5.986  1.00 32.99           C  
ATOM   1324  CG2 VAL A 175      28.320  13.616   7.305  1.00 36.50           C  
ATOM   1325  N   LEU A 176      23.756  13.438   7.627  1.00 46.02           N  
ATOM   1326  CA  LEU A 176      22.401  12.947   7.411  1.00 48.06           C  
ATOM   1327  C   LEU A 176      21.575  13.990   6.668  1.00 47.23           C  
ATOM   1328  O   LEU A 176      20.923  13.686   5.670  1.00 45.24           O  
ATOM   1329  CB  LEU A 176      21.727  12.619   8.745  1.00 50.12           C  
ATOM   1330  CG  LEU A 176      20.428  11.814   8.638  1.00 50.65           C  
ATOM   1331  CD1 LEU A 176      20.707  10.323   8.749  1.00 48.42           C  
ATOM   1332  CD2 LEU A 176      19.429  12.260   9.690  1.00 55.36           C  
ATOM   1333  N   VAL A 177      21.605  15.222   7.166  1.00 43.79           N  
ATOM   1334  CA  VAL A 177      20.875  16.311   6.534  1.00 43.48           C  
ATOM   1335  C   VAL A 177      21.330  16.464   5.087  1.00 46.54           C  
ATOM   1336  O   VAL A 177      20.507  16.539   4.174  1.00 50.74           O  
ATOM   1337  CB  VAL A 177      21.084  17.648   7.274  1.00 38.78           C  
ATOM   1338  CG1 VAL A 177      20.403  18.786   6.519  1.00 32.82           C  
ATOM   1339  CG2 VAL A 177      20.553  17.561   8.699  1.00 32.50           C  
ATOM   1340  N   ILE A 178      22.642  16.506   4.885  1.00 40.65           N  
ATOM   1341  CA  ILE A 178      23.207  16.636   3.547  1.00 42.15           C  
ATOM   1342  C   ILE A 178      22.633  15.586   2.599  1.00 41.34           C  
ATOM   1343  O   ILE A 178      22.296  15.892   1.456  1.00 44.96           O  
ATOM   1344  CB  ILE A 178      24.739  16.503   3.569  1.00 45.93           C  
ATOM   1345  CG1 ILE A 178      25.360  17.716   4.265  1.00 50.17           C  
ATOM   1346  CG2 ILE A 178      25.281  16.381   2.152  1.00 45.42           C  
ATOM   1347  CD1 ILE A 178      26.852  17.603   4.482  1.00 51.30           C  
ATOM   1348  N   SER A 179      22.524  14.350   3.077  1.00 36.86           N  
ATOM   1349  CA  SER A 179      21.965  13.273   2.271  1.00 41.50           C  
ATOM   1350  C   SER A 179      20.537  13.598   1.841  1.00 48.08           C  
ATOM   1351  O   SER A 179      20.161  13.375   0.690  1.00 51.35           O  
ATOM   1352  CB  SER A 179      21.981  11.955   3.045  1.00 44.33           C  
ATOM   1353  OG  SER A 179      23.307  11.521   3.285  1.00 50.33           O  
ATOM   1354  N   VAL A 180      19.745  14.124   2.772  1.00 45.15           N  
ATOM   1355  CA  VAL A 180      18.355  14.461   2.488  1.00 46.50           C  
ATOM   1356  C   VAL A 180      18.272  15.488   1.368  1.00 52.47           C  
ATOM   1357  O   VAL A 180      17.465  15.351   0.446  1.00 56.54           O  
ATOM   1358  CB  VAL A 180      17.641  15.026   3.734  1.00 48.95           C  
ATOM   1359  CG1 VAL A 180      16.235  15.500   3.377  1.00 52.06           C  
ATOM   1360  CG2 VAL A 180      17.588  13.983   4.840  1.00 47.92           C  
ATOM   1361  N   CYS A 181      19.113  16.515   1.453  1.00 50.84           N  
ATOM   1362  CA  CYS A 181      19.114  17.591   0.468  1.00 52.16           C  
ATOM   1363  C   CYS A 181      19.276  17.040  -0.944  1.00 55.14           C  
ATOM   1364  O   CYS A 181      18.463  17.316  -1.830  1.00 43.23           O  
ATOM   1365  CB  CYS A 181      20.234  18.588   0.771  1.00 48.47           C  
ATOM   1366  SG  CYS A 181      20.062  19.430   2.360  1.00 62.65           S  
ATOM   1367  N   TYR A 182      20.329  16.257  -1.150  1.00 52.17           N  
ATOM   1368  CA  TYR A 182      20.625  15.720  -2.471  1.00 54.05           C  
ATOM   1369  C   TYR A 182      19.584  14.703  -2.915  1.00 54.05           C  
ATOM   1370  O   TYR A 182      19.226  14.654  -4.088  1.00 57.26           O  
ATOM   1371  CB  TYR A 182      22.027  15.114  -2.502  1.00 55.21           C  
ATOM   1372  CG  TYR A 182      23.102  16.148  -2.732  1.00 58.78           C  
ATOM   1373  CD1 TYR A 182      23.484  16.500  -4.020  1.00 66.20           C  
ATOM   1374  CD2 TYR A 182      23.724  16.784  -1.667  1.00 58.76           C  
ATOM   1375  CE1 TYR A 182      24.461  17.448  -4.241  1.00 70.90           C  
ATOM   1376  CE2 TYR A 182      24.702  17.734  -1.878  1.00 63.41           C  
ATOM   1377  CZ  TYR A 182      25.067  18.065  -3.168  1.00 69.80           C  
ATOM   1378  OH  TYR A 182      26.041  19.010  -3.383  1.00 72.32           O  
ATOM   1379  N   SER A 183      19.095  13.899  -1.977  1.00 52.74           N  
ATOM   1380  CA  SER A 183      18.024  12.949  -2.267  1.00 56.86           C  
ATOM   1381  C   SER A 183      16.783  13.662  -2.800  1.00 57.95           C  
ATOM   1382  O   SER A 183      16.109  13.168  -3.709  1.00 57.36           O  
ATOM   1383  CB  SER A 183      17.660  12.163  -1.008  1.00 58.83           C  
ATOM   1384  OG  SER A 183      18.716  11.303  -0.614  1.00 57.82           O  
ATOM   1385  N   LEU A 184      16.482  14.824  -2.226  1.00 55.33           N  
ATOM   1386  CA  LEU A 184      15.317  15.598  -2.632  1.00 56.42           C  
ATOM   1387  C   LEU A 184      15.534  16.236  -3.992  1.00 61.35           C  
ATOM   1388  O   LEU A 184      14.594  16.390  -4.773  1.00 68.82           O  
ATOM   1389  CB  LEU A 184      15.007  16.676  -1.599  1.00 59.23           C  
ATOM   1390  CG  LEU A 184      14.473  16.156  -0.264  1.00 56.62           C  
ATOM   1391  CD1 LEU A 184      14.419  17.276   0.762  1.00 53.14           C  
ATOM   1392  CD2 LEU A 184      13.099  15.532  -0.454  1.00 47.08           C  
ATOM   1393  N   MET A 185      16.774  16.615  -4.273  1.00 59.56           N  
ATOM   1394  CA  MET A 185      17.107  17.135  -5.585  1.00 58.85           C  
ATOM   1395  C   MET A 185      16.770  16.048  -6.593  1.00 61.05           C  
ATOM   1396  O   MET A 185      16.021  16.283  -7.537  1.00 62.02           O  
ATOM   1397  CB  MET A 185      18.584  17.531  -5.649  1.00 55.67           C  
ATOM   1398  CG  MET A 185      18.896  18.816  -4.886  1.00 56.28           C  
ATOM   1399  SD  MET A 185      20.617  18.940  -4.369  1.00 75.81           S  
ATOM   1400  CE  MET A 185      21.450  18.483  -5.881  1.00167.69           C  
ATOM   1401  N   ILE A 186      17.270  14.844  -6.333  1.00 64.74           N  
ATOM   1402  CA  ILE A 186      17.145  13.725  -7.257  1.00 75.15           C  
ATOM   1403  C   ILE A 186      15.716  13.550  -7.748  1.00 84.86           C  
ATOM   1404  O   ILE A 186      15.468  13.469  -8.952  1.00 85.80           O  
ATOM   1405  CB  ILE A 186      17.608  12.419  -6.592  1.00 76.34           C  
ATOM   1406  CG1 ILE A 186      19.064  12.570  -6.130  1.00 75.94           C  
ATOM   1407  CG2 ILE A 186      17.423  11.249  -7.540  1.00 79.99           C  
ATOM   1408  CD1 ILE A 186      19.896  11.309  -6.170  1.00 75.50           C  
ATOM   1409  N   ARG A 187      14.779  13.493  -6.811  1.00 91.50           N  
ATOM   1410  CA  ARG A 187      13.376  13.330  -7.157  1.00 99.65           C  
ATOM   1411  C   ARG A 187      12.865  14.549  -7.909  1.00 99.58           C  
ATOM   1412  O   ARG A 187      12.037  14.423  -8.803  1.00103.27           O  
ATOM   1413  CB  ARG A 187      12.543  13.061  -5.904  1.00106.99           C  
ATOM   1414  CG  ARG A 187      12.915  11.748  -5.221  1.00113.94           C  
ATOM   1415  CD  ARG A 187      11.746  11.129  -4.475  1.00121.85           C  
ATOM   1416  NE  ARG A 187      11.150  12.062  -3.522  1.00125.46           N  
ATOM   1417  CZ  ARG A 187      10.031  12.750  -3.733  1.00128.96           C  
ATOM   1418  NH1 ARG A 187       9.352  12.614  -4.868  1.00133.00           N1+
ATOM   1419  NH2 ARG A 187       9.582  13.574  -2.800  1.00126.99           N  
ATOM   1420  N   ARG A 188      13.391  15.723  -7.581  1.00 96.49           N  
ATOM   1421  CA  ARG A 188      12.968  16.945  -8.251  1.00 97.18           C  
ATOM   1422  C   ARG A 188      13.518  16.999  -9.675  1.00 95.74           C  
ATOM   1423  O   ARG A 188      12.796  17.330 -10.612  1.00 99.64           O  
ATOM   1424  CB  ARG A 188      13.418  18.169  -7.447  1.00 98.85           C  
ATOM   1425  CG  ARG A 188      13.128  19.506  -8.110  1.00104.58           C  
ATOM   1426  CD  ARG A 188      11.633  19.747  -8.252  1.00110.27           C  
ATOM   1427  NE  ARG A 188      11.339  21.093  -8.737  1.00117.60           N  
ATOM   1428  CZ  ARG A 188      10.113  21.569  -8.930  1.00125.16           C  
ATOM   1429  NH1 ARG A 188       9.053  20.811  -8.684  1.00127.02           N1+
ATOM   1430  NH2 ARG A 188       9.946  22.809  -9.373  1.00129.07           N  
ATOM   1431  N   LEU A 189      14.793  16.656  -9.836  1.00 93.48           N  
ATOM   1432  CA  LEU A 189      15.462  16.791 -11.128  1.00 95.87           C  
ATOM   1433  C   LEU A 189      14.888  15.860 -12.184  1.00 98.16           C  
ATOM   1434  O   LEU A 189      14.868  16.187 -13.370  1.00103.57           O  
ATOM   1435  CB  LEU A 189      16.957  16.498 -11.010  1.00 95.89           C  
ATOM   1436  CG  LEU A 189      17.782  17.458 -10.159  1.00 93.86           C  
ATOM   1437  CD1 LEU A 189      19.177  16.958 -10.031  1.00 93.19           C  
ATOM   1438  CD2 LEU A 189      17.827  18.840 -10.757  1.00 94.02           C  
ATOM   1439  N   ARG A 190      14.473  14.673 -11.757  1.00 96.02           N  
ATOM   1440  CA  ARG A 190      13.912  13.675 -12.666  1.00 98.76           C  
ATOM   1441  C   ARG A 190      12.884  14.288 -13.612  1.00102.33           C  
ATOM   1442  O   ARG A 190      11.854  14.798 -13.169  1.00101.44           O  
ATOM   1443  CB  ARG A 190      13.251  12.561 -11.861  1.00 96.42           C  
ATOM   1444  N   GLY A 191      13.154  14.219 -14.912  1.00106.46           N  
ATOM   1445  CA  GLY A 191      12.281  14.822 -15.902  1.00112.77           C  
ATOM   1446  C   GLY A 191      12.676  16.253 -16.226  1.00116.93           C  
ATOM   1447  O   GLY A 191      11.960  16.951 -16.942  1.00120.67           O  
ATOM   1448  N   VAL A 192      13.816  16.691 -15.701  1.00116.62           N  
ATOM   1449  CA  VAL A 192      14.261  18.069 -15.893  1.00119.88           C  
ATOM   1450  C   VAL A 192      15.478  18.165 -16.805  1.00124.61           C  
ATOM   1451  O   VAL A 192      16.599  18.382 -16.344  1.00122.67           O  
ATOM   1452  CB  VAL A 192      14.605  18.745 -14.553  1.00114.55           C  
ATOM   1453  N   ARG A 193      15.250  18.000 -18.104  1.00131.27           N  
ATOM   1454  CA  ARG A 193      16.296  18.196 -19.098  1.00137.12           C  
ATOM   1455  C   ARG A 193      16.199  19.609 -19.652  1.00144.55           C  
ATOM   1456  O   ARG A 193      15.239  19.948 -20.340  1.00150.69           O  
ATOM   1457  CB  ARG A 193      16.152  17.192 -20.239  1.00139.42           C  
ATOM   1458  N   LEU A 194      17.196  20.433 -19.343  1.00144.29           N  
ATOM   1459  CA  LEU A 194      17.202  21.834 -19.757  1.00148.66           C  
ATOM   1460  C   LEU A 194      15.979  22.571 -19.217  1.00148.17           C  
ATOM   1461  O   LEU A 194      15.638  23.654 -19.694  1.00150.87           O  
ATOM   1462  CB  LEU A 194      17.238  21.943 -21.282  1.00155.26           C  
ATOM   1463  N   LEU A 195      15.326  21.983 -18.218  1.00144.11           N  
ATOM   1464  CA  LEU A 195      14.122  22.570 -17.644  1.00143.35           C  
ATOM   1465  C   LEU A 195      14.464  23.374 -16.400  1.00139.67           C  
ATOM   1466  O   LEU A 195      15.593  23.323 -15.907  1.00135.98           O  
ATOM   1467  CB  LEU A 195      13.110  21.479 -17.299  1.00142.51           C  
ATOM   1468  N   SER A 196      13.482  24.113 -15.894  1.00141.08           N  
ATOM   1469  CA  SER A 196      13.667  24.960 -14.720  1.00138.45           C  
ATOM   1470  C   SER A 196      14.650  26.093 -15.007  1.00136.25           C  
ATOM   1471  O   SER A 196      15.695  26.200 -14.363  1.00133.91           O  
ATOM   1472  CB  SER A 196      14.145  24.135 -13.521  1.00136.55           C  
ATOM   1473  OG  SER A 196      13.102  23.319 -13.013  1.00138.27           O  
ATOM   1474  N   GLY A 197      14.308  26.935 -15.977  1.00136.42           N  
ATOM   1475  CA  GLY A 197      15.120  28.093 -16.306  1.00133.78           C  
ATOM   1476  C   GLY A 197      15.487  28.168 -17.777  1.00134.75           C  
ATOM   1477  O   GLY A 197      14.653  27.914 -18.648  1.00136.96           O  
ATOM   1478  N   SER A 198      16.739  28.523 -18.052  1.00132.36           N  
ATOM   1479  CA  SER A 198      17.216  28.669 -19.423  1.00133.08           C  
ATOM   1480  C   SER A 198      18.569  27.987 -19.603  1.00129.95           C  
ATOM   1481  O   SER A 198      19.414  28.016 -18.711  1.00122.20           O  
ATOM   1482  CB  SER A 198      17.320  30.147 -19.795  1.00135.26           C  
ATOM   1483  N   ARG A 199      18.763  27.392 -20.774  1.00137.51           N  
ATOM   1484  CA  ARG A 199      19.934  26.560 -21.055  1.00140.07           C  
ATOM   1485  C   ARG A 199      21.260  27.143 -20.552  1.00142.47           C  
ATOM   1486  O   ARG A 199      22.007  26.474 -19.839  1.00137.71           O  
ATOM   1487  CB  ARG A 199      20.032  26.283 -22.559  1.00143.52           C  
ATOM   1488  CG  ARG A 199      20.150  27.532 -23.423  1.00147.23           C  
ATOM   1489  CD  ARG A 199      20.288  27.192 -24.897  1.00152.34           C  
ATOM   1490  NE  ARG A 199      20.429  28.394 -25.713  1.00157.45           N  
ATOM   1491  CZ  ARG A 199      20.569  28.393 -27.035  1.00162.22           C  
ATOM   1492  NH1 ARG A 199      20.583  27.250 -27.707  1.00163.54           N1+
ATOM   1493  NH2 ARG A 199      20.694  29.540 -27.689  1.00165.61           N  
ATOM   1494  N   GLU A 200      21.538  28.392 -20.913  1.00149.62           N  
ATOM   1495  CA  GLU A 200      22.851  28.986 -20.671  1.00151.88           C  
ATOM   1496  C   GLU A 200      23.309  28.836 -19.217  1.00147.07           C  
ATOM   1497  O   GLU A 200      24.459  28.485 -18.957  1.00144.55           O  
ATOM   1498  CB  GLU A 200      22.849  30.468 -21.074  1.00157.47           C  
ATOM   1499  CG  GLU A 200      22.715  30.707 -22.581  1.00164.46           C  
ATOM   1500  CD  GLU A 200      22.817  32.175 -22.958  1.00167.88           C  
ATOM   1501  OE1 GLU A 200      21.816  32.733 -23.460  1.00170.46           O  
ATOM   1502  OE2 GLU A 200      23.898  32.770 -22.762  1.00167.91           O1-
ATOM   1503  N   LYS A 201      22.396  29.065 -18.277  1.00145.61           N  
ATOM   1504  CA  LYS A 201      22.756  29.158 -16.865  1.00140.09           C  
ATOM   1505  C   LYS A 201      22.615  27.847 -16.092  1.00133.98           C  
ATOM   1506  O   LYS A 201      23.070  27.746 -14.953  1.00131.58           O  
ATOM   1507  CB  LYS A 201      21.907  30.238 -16.184  1.00141.90           C  
ATOM   1508  CG  LYS A 201      22.244  31.657 -16.612  1.00146.70           C  
ATOM   1509  CD  LYS A 201      21.439  32.673 -15.822  1.00146.38           C  
ATOM   1510  CE  LYS A 201      21.878  34.096 -16.130  1.00148.12           C  
ATOM   1511  NZ  LYS A 201      21.146  35.095 -15.304  1.00147.18           N1+
ATOM   1512  N   ASP A 202      21.986  26.845 -16.699  1.00131.85           N  
ATOM   1513  CA  ASP A 202      21.726  25.590 -15.994  1.00124.12           C  
ATOM   1514  C   ASP A 202      23.003  24.813 -15.683  1.00117.41           C  
ATOM   1515  O   ASP A 202      23.157  24.272 -14.589  1.00112.79           O  
ATOM   1516  CB  ASP A 202      20.772  24.704 -16.801  1.00128.69           C  
ATOM   1517  CG  ASP A 202      19.351  25.236 -16.822  1.00134.18           C  
ATOM   1518  OD1 ASP A 202      19.137  26.396 -16.412  1.00136.43           O  
ATOM   1519  OD2 ASP A 202      18.446  24.492 -17.254  1.00136.11           O1-
ATOM   1520  N   ARG A 203      23.912  24.753 -16.649  1.00118.25           N  
ATOM   1521  CA  ARG A 203      25.140  23.991 -16.482  1.00113.35           C  
ATOM   1522  C   ARG A 203      25.874  24.396 -15.211  1.00102.62           C  
ATOM   1523  O   ARG A 203      26.459  23.550 -14.536  1.00101.34           O  
ATOM   1524  CB  ARG A 203      26.053  24.172 -17.692  1.00121.81           C  
ATOM   1525  CG  ARG A 203      25.487  23.592 -18.974  1.00132.46           C  
ATOM   1526  CD  ARG A 203      26.407  23.856 -20.150  1.00143.96           C  
ATOM   1527  NE  ARG A 203      25.959  23.181 -21.366  1.00153.87           N  
ATOM   1528  CZ  ARG A 203      26.169  21.894 -21.632  1.00157.16           C  
ATOM   1529  NH1 ARG A 203      26.815  21.124 -20.766  1.00155.33           N1+
ATOM   1530  NH2 ARG A 203      25.725  21.375 -22.768  1.00161.05           N  
ATOM   1531  N   ASN A 204      25.840  25.685 -14.887  1.00 97.24           N  
ATOM   1532  CA  ASN A 204      26.465  26.181 -13.666  1.00 92.17           C  
ATOM   1533  C   ASN A 204      25.874  25.514 -12.430  1.00 86.03           C  
ATOM   1534  O   ASN A 204      26.601  24.938 -11.619  1.00 85.41           O  
ATOM   1535  CB  ASN A 204      26.308  27.700 -13.569  1.00 95.10           C  
ATOM   1536  CG  ASN A 204      27.228  28.444 -14.520  1.00101.03           C  
ATOM   1537  ND2 ASN A 204      26.702  28.826 -15.679  1.00104.57           N  
ATOM   1538  OD1 ASN A 204      28.397  28.674 -14.214  1.00102.63           O  
ATOM   1539  N   LEU A 205      24.555  25.595 -12.290  1.00 81.36           N  
ATOM   1540  CA  LEU A 205      23.858  24.929 -11.195  1.00 74.78           C  
ATOM   1541  C   LEU A 205      24.331  23.488 -11.061  1.00 70.34           C  
ATOM   1542  O   LEU A 205      24.711  23.051  -9.977  1.00 68.64           O  
ATOM   1543  CB  LEU A 205      22.348  24.956 -11.434  1.00 77.44           C  
ATOM   1544  CG  LEU A 205      21.661  26.300 -11.190  1.00 77.33           C  
ATOM   1545  CD1 LEU A 205      20.448  26.451 -12.091  1.00 82.14           C  
ATOM   1546  CD2 LEU A 205      21.258  26.423  -9.730  1.00 72.45           C  
ATOM   1547  N   ARG A 206      24.310  22.757 -12.171  1.00 73.64           N  
ATOM   1548  CA  ARG A 206      24.773  21.375 -12.186  1.00 76.19           C  
ATOM   1549  C   ARG A 206      26.241  21.288 -11.782  1.00 72.10           C  
ATOM   1550  O   ARG A 206      26.615  20.443 -10.970  1.00 68.62           O  
ATOM   1551  CB  ARG A 206      24.560  20.753 -13.569  1.00 85.23           C  
ATOM   1552  CG  ARG A 206      23.123  20.319 -13.831  1.00 94.55           C  
ATOM   1553  CD  ARG A 206      22.902  19.903 -15.279  1.00106.66           C  
ATOM   1554  NE  ARG A 206      21.507  20.071 -15.685  1.00114.58           N  
ATOM   1555  CZ  ARG A 206      20.541  19.176 -15.481  1.00115.68           C  
ATOM   1556  NH1 ARG A 206      20.799  18.026 -14.870  1.00115.49           N1+
ATOM   1557  NH2 ARG A 206      19.307  19.435 -15.890  1.00115.18           N  
ATOM   1558  N   ARG A 207      27.064  22.171 -12.339  1.00 73.36           N  
ATOM   1559  CA  ARG A 207      28.496  22.177 -12.043  1.00 75.88           C  
ATOM   1560  C   ARG A 207      28.791  22.605 -10.607  1.00 70.00           C  
ATOM   1561  O   ARG A 207      29.686  22.057  -9.963  1.00 67.38           O  
ATOM   1562  CB  ARG A 207      29.242  23.090 -13.019  1.00 85.93           C  
ATOM   1563  CG  ARG A 207      29.702  22.397 -14.293  1.00 95.00           C  
ATOM   1564  CD  ARG A 207      30.491  23.350 -15.174  1.00104.17           C  
ATOM   1565  NE  ARG A 207      31.257  22.652 -16.206  1.00113.54           N  
ATOM   1566  CZ  ARG A 207      30.874  22.501 -17.473  1.00121.46           C  
ATOM   1567  NH1 ARG A 207      29.719  22.999 -17.903  1.00124.64           N1+
ATOM   1568  NH2 ARG A 207      31.657  21.850 -18.321  1.00123.83           N  
ATOM   1569  N   ILE A 208      28.048  23.589 -10.110  1.00 67.63           N  
ATOM   1570  CA  ILE A 208      28.227  24.054  -8.739  1.00 62.41           C  
ATOM   1571  C   ILE A 208      27.693  23.023  -7.754  1.00 57.05           C  
ATOM   1572  O   ILE A 208      28.220  22.871  -6.652  1.00 54.37           O  
ATOM   1573  CB  ILE A 208      27.516  25.392  -8.492  1.00 63.34           C  
ATOM   1574  CG1 ILE A 208      28.106  26.480  -9.389  1.00 72.50           C  
ATOM   1575  CG2 ILE A 208      27.651  25.802  -7.033  1.00 58.68           C  
ATOM   1576  CD1 ILE A 208      27.328  27.776  -9.367  1.00 80.15           C  
ATOM   1577  N   THR A 209      26.639  22.319  -8.152  1.00 56.26           N  
ATOM   1578  CA  THR A 209      26.085  21.254  -7.327  1.00 57.05           C  
ATOM   1579  C   THR A 209      27.041  20.070  -7.298  1.00 58.61           C  
ATOM   1580  O   THR A 209      27.252  19.455  -6.252  1.00 54.10           O  
ATOM   1581  CB  THR A 209      24.728  20.782  -7.865  1.00 60.88           C  
ATOM   1582  CG2 THR A 209      24.250  19.559  -7.106  1.00 56.48           C  
ATOM   1583  OG1 THR A 209      23.762  21.833  -7.724  1.00 63.91           O  
ATOM   1584  N   ARG A 210      27.612  19.756  -8.456  1.00 64.78           N  
ATOM   1585  CA  ARG A 210      28.584  18.677  -8.564  1.00 65.84           C  
ATOM   1586  C   ARG A 210      29.797  18.979  -7.691  1.00 61.64           C  
ATOM   1587  O   ARG A 210      30.384  18.077  -7.094  1.00 59.11           O  
ATOM   1588  CB  ARG A 210      29.020  18.501 -10.019  1.00 74.12           C  
ATOM   1589  CG  ARG A 210      29.424  17.080 -10.380  1.00 84.15           C  
ATOM   1590  CD  ARG A 210      29.634  16.922 -11.881  1.00 95.25           C  
ATOM   1591  NE  ARG A 210      28.422  17.214 -12.642  1.00104.32           N  
ATOM   1592  CZ  ARG A 210      28.291  17.028 -13.952  1.00112.74           C  
ATOM   1593  NH1 ARG A 210      29.299  16.539 -14.664  1.00117.70           N1+
ATOM   1594  NH2 ARG A 210      27.148  17.325 -14.554  1.00114.32           N  
ATOM   1595  N   LEU A 211      30.167  20.255  -7.619  1.00 60.81           N  
ATOM   1596  CA  LEU A 211      31.294  20.679  -6.799  1.00 58.74           C  
ATOM   1597  C   LEU A 211      31.034  20.394  -5.326  1.00 55.96           C  
ATOM   1598  O   LEU A 211      31.824  19.720  -4.664  1.00 56.64           O  
ATOM   1599  CB  LEU A 211      31.558  22.174  -6.987  1.00 61.78           C  
ATOM   1600  CG  LEU A 211      32.729  22.734  -6.174  1.00 63.59           C  
ATOM   1601  CD1 LEU A 211      34.046  22.137  -6.642  1.00 67.51           C  
ATOM   1602  CD2 LEU A 211      32.765  24.251  -6.260  1.00 63.80           C  
ATOM   1603  N   VAL A 212      29.923  20.917  -4.818  1.00 54.29           N  
ATOM   1604  CA  VAL A 212      29.571  20.750  -3.413  1.00 50.24           C  
ATOM   1605  C   VAL A 212      29.582  19.275  -3.016  1.00 45.26           C  
ATOM   1606  O   VAL A 212      30.040  18.920  -1.933  1.00 39.82           O  
ATOM   1607  CB  VAL A 212      28.177  21.347  -3.102  1.00 52.08           C  
ATOM   1608  CG1 VAL A 212      27.781  21.070  -1.658  1.00 49.17           C  
ATOM   1609  CG2 VAL A 212      28.166  22.844  -3.370  1.00 55.24           C  
ATOM   1610  N   LEU A 213      29.089  18.418  -3.903  1.00 50.21           N  
ATOM   1611  CA  LEU A 213      28.984  16.994  -3.604  1.00 57.46           C  
ATOM   1612  C   LEU A 213      30.356  16.340  -3.458  1.00 55.34           C  
ATOM   1613  O   LEU A 213      30.564  15.516  -2.565  1.00 56.49           O  
ATOM   1614  CB  LEU A 213      28.169  16.280  -4.685  1.00 64.09           C  
ATOM   1615  CG  LEU A 213      27.783  14.824  -4.392  1.00 63.82           C  
ATOM   1616  CD1 LEU A 213      27.037  14.710  -3.068  1.00 59.86           C  
ATOM   1617  CD2 LEU A 213      26.939  14.261  -5.525  1.00 64.65           C  
ATOM   1618  N   VAL A 214      31.289  16.708  -4.331  1.00 51.84           N  
ATOM   1619  CA  VAL A 214      32.638  16.153  -4.279  1.00 52.19           C  
ATOM   1620  C   VAL A 214      33.360  16.583  -3.005  1.00 51.41           C  
ATOM   1621  O   VAL A 214      34.031  15.777  -2.362  1.00 55.37           O  
ATOM   1622  CB  VAL A 214      33.476  16.579  -5.500  1.00 56.57           C  
ATOM   1623  CG1 VAL A 214      34.933  16.165  -5.324  1.00 59.32           C  
ATOM   1624  CG2 VAL A 214      32.902  15.982  -6.773  1.00 56.11           C  
ATOM   1625  N   VAL A 215      33.219  17.853  -2.640  1.00 48.85           N  
ATOM   1626  CA  VAL A 215      33.849  18.364  -1.430  1.00 51.08           C  
ATOM   1627  C   VAL A 215      33.367  17.568  -0.219  1.00 54.85           C  
ATOM   1628  O   VAL A 215      34.159  17.187   0.645  1.00 54.16           O  
ATOM   1629  CB  VAL A 215      33.544  19.862  -1.220  1.00 48.36           C  
ATOM   1630  CG1 VAL A 215      34.079  20.338   0.124  1.00 46.00           C  
ATOM   1631  CG2 VAL A 215      34.137  20.685  -2.352  1.00 46.33           C  
ATOM   1632  N   VAL A 216      32.062  17.311  -0.167  1.00 57.57           N  
ATOM   1633  CA  VAL A 216      31.481  16.534   0.918  1.00 55.77           C  
ATOM   1634  C   VAL A 216      32.040  15.119   0.894  1.00 51.56           C  
ATOM   1635  O   VAL A 216      32.530  14.617   1.904  1.00 53.88           O  
ATOM   1636  CB  VAL A 216      29.943  16.475   0.821  1.00 59.04           C  
ATOM   1637  CG1 VAL A 216      29.374  15.522   1.866  1.00 57.23           C  
ATOM   1638  CG2 VAL A 216      29.345  17.866   0.991  1.00 60.70           C  
ATOM   1639  N   ALA A 217      31.964  14.479  -0.269  1.00 49.48           N  
ATOM   1640  CA  ALA A 217      32.512  13.138  -0.435  1.00 50.26           C  
ATOM   1641  C   ALA A 217      33.938  13.071   0.104  1.00 47.92           C  
ATOM   1642  O   ALA A 217      34.255  12.240   0.957  1.00 49.85           O  
ATOM   1643  CB  ALA A 217      32.487  12.739  -1.899  1.00 46.52           C  
ATOM   1644  N   VAL A 218      34.792  13.955  -0.399  1.00 43.38           N  
ATOM   1645  CA  VAL A 218      36.197  13.972  -0.005  1.00 44.63           C  
ATOM   1646  C   VAL A 218      36.361  14.182   1.500  1.00 43.93           C  
ATOM   1647  O   VAL A 218      37.187  13.525   2.133  1.00 40.63           O  
ATOM   1648  CB  VAL A 218      36.980  15.061  -0.768  1.00 46.96           C  
ATOM   1649  CG1 VAL A 218      38.395  15.185  -0.221  1.00 49.88           C  
ATOM   1650  CG2 VAL A 218      37.013  14.744  -2.256  1.00 46.15           C  
ATOM   1651  N   PHE A 219      35.575  15.090   2.071  1.00 48.04           N  
ATOM   1652  CA  PHE A 219      35.652  15.356   3.505  1.00 48.86           C  
ATOM   1653  C   PHE A 219      35.273  14.116   4.311  1.00 49.87           C  
ATOM   1654  O   PHE A 219      36.034  13.665   5.167  1.00 54.96           O  
ATOM   1655  CB  PHE A 219      34.743  16.520   3.898  1.00 50.21           C  
ATOM   1656  CG  PHE A 219      34.796  16.858   5.361  1.00 54.67           C  
ATOM   1657  CD1 PHE A 219      35.727  17.764   5.845  1.00 54.11           C  
ATOM   1658  CD2 PHE A 219      33.922  16.261   6.256  1.00 59.88           C  
ATOM   1659  CE1 PHE A 219      35.781  18.072   7.192  1.00 55.78           C  
ATOM   1660  CE2 PHE A 219      33.971  16.567   7.606  1.00 58.88           C  
ATOM   1661  CZ  PHE A 219      34.903  17.473   8.073  1.00 57.33           C  
ATOM   1662  N   VAL A 220      34.093  13.573   4.031  1.00 46.88           N  
ATOM   1663  CA  VAL A 220      33.610  12.390   4.734  1.00 47.26           C  
ATOM   1664  C   VAL A 220      34.624  11.254   4.617  1.00 49.42           C  
ATOM   1665  O   VAL A 220      34.861  10.517   5.575  1.00 50.93           O  
ATOM   1666  CB  VAL A 220      32.250  11.916   4.179  1.00 42.23           C  
ATOM   1667  CG1 VAL A 220      31.819  10.616   4.845  1.00 33.54           C  
ATOM   1668  CG2 VAL A 220      31.190  12.991   4.378  1.00 41.12           C  
ATOM   1669  N   GLY A 221      35.224  11.124   3.438  1.00 46.99           N  
ATOM   1670  CA  GLY A 221      36.199  10.079   3.192  1.00 49.02           C  
ATOM   1671  C   GLY A 221      37.424  10.200   4.079  1.00 56.37           C  
ATOM   1672  O   GLY A 221      37.988   9.195   4.512  1.00 61.88           O  
ATOM   1673  N   CYS A 222      37.832  11.436   4.355  1.00 56.30           N  
ATOM   1674  CA  CYS A 222      39.069  11.686   5.090  1.00 55.01           C  
ATOM   1675  C   CYS A 222      38.904  11.591   6.605  1.00 54.05           C  
ATOM   1676  O   CYS A 222      39.869  11.309   7.320  1.00 52.20           O  
ATOM   1677  CB  CYS A 222      39.629  13.066   4.728  1.00 54.54           C  
ATOM   1678  SG  CYS A 222      40.255  13.206   3.034  1.00 68.06           S  
ATOM   1679  N   TRP A 223      37.688  11.822   7.096  1.00 51.42           N  
ATOM   1680  CA  TRP A 223      37.462  11.946   8.533  1.00 51.65           C  
ATOM   1681  C   TRP A 223      36.643  10.810   9.151  1.00 53.52           C  
ATOM   1682  O   TRP A 223      36.409  10.803  10.359  1.00 58.52           O  
ATOM   1683  CB  TRP A 223      36.791  13.285   8.843  1.00 51.29           C  
ATOM   1684  CG  TRP A 223      37.735  14.444   8.802  1.00 53.99           C  
ATOM   1685  CD1 TRP A 223      37.762  15.452   7.882  1.00 55.15           C  
ATOM   1686  CD2 TRP A 223      38.798  14.713   9.724  1.00 54.25           C  
ATOM   1687  CE2 TRP A 223      39.427  15.903   9.303  1.00 52.28           C  
ATOM   1688  CE3 TRP A 223      39.280  14.066  10.867  1.00 53.76           C  
ATOM   1689  NE1 TRP A 223      38.774  16.335   8.176  1.00 55.07           N  
ATOM   1690  CZ2 TRP A 223      40.508  16.457   9.982  1.00 48.35           C  
ATOM   1691  CZ3 TRP A 223      40.355  14.617  11.539  1.00 49.09           C  
ATOM   1692  CH2 TRP A 223      40.956  15.799  11.096  1.00 46.87           C  
ATOM   1693  N   THR A 224      36.211   9.852   8.340  1.00 49.07           N  
ATOM   1694  CA  THR A 224      35.394   8.757   8.860  1.00 51.19           C  
ATOM   1695  C   THR A 224      36.234   7.772   9.677  1.00 54.94           C  
ATOM   1696  O   THR A 224      35.840   7.386  10.781  1.00 54.99           O  
ATOM   1697  CB  THR A 224      34.648   8.009   7.737  1.00 46.89           C  
ATOM   1698  CG2 THR A 224      33.955   6.766   8.286  1.00 43.46           C  
ATOM   1699  OG1 THR A 224      33.665   8.877   7.160  1.00 40.05           O  
ATOM   1700  N   PRO A 225      37.394   7.358   9.144  1.00 54.15           N  
ATOM   1701  CA  PRO A 225      38.256   6.458   9.914  1.00 59.48           C  
ATOM   1702  C   PRO A 225      38.575   7.011  11.301  1.00 62.59           C  
ATOM   1703  O   PRO A 225      38.547   6.270  12.284  1.00 66.86           O  
ATOM   1704  CB  PRO A 225      39.527   6.385   9.064  1.00 55.35           C  
ATOM   1705  CG  PRO A 225      39.062   6.644   7.680  1.00 51.58           C  
ATOM   1706  CD  PRO A 225      37.948   7.643   7.808  1.00 50.48           C  
ATOM   1707  N   VAL A 226      38.873   8.304  11.374  1.00 58.98           N  
ATOM   1708  CA  VAL A 226      39.214   8.937  12.641  1.00 61.04           C  
ATOM   1709  C   VAL A 226      37.999   9.002  13.559  1.00 58.13           C  
ATOM   1710  O   VAL A 226      38.097   8.718  14.751  1.00 60.42           O  
ATOM   1711  CB  VAL A 226      39.750  10.364  12.431  1.00 65.56           C  
ATOM   1712  CG1 VAL A 226      40.076  11.011  13.770  1.00 64.48           C  
ATOM   1713  CG2 VAL A 226      40.979  10.344  11.534  1.00 70.71           C  
ATOM   1714  N   GLN A 227      36.860   9.382  12.996  1.00 54.52           N  
ATOM   1715  CA  GLN A 227      35.625   9.508  13.764  1.00 50.86           C  
ATOM   1716  C   GLN A 227      35.270   8.210  14.486  1.00 47.31           C  
ATOM   1717  O   GLN A 227      34.903   8.226  15.662  1.00 38.99           O  
ATOM   1718  CB  GLN A 227      34.477   9.924  12.846  1.00 47.41           C  
ATOM   1719  CG  GLN A 227      34.465  11.408  12.507  1.00 43.42           C  
ATOM   1720  CD  GLN A 227      33.919  12.264  13.636  1.00 40.31           C  
ATOM   1721  NE2 GLN A 227      33.863  13.571  13.411  1.00 34.72           N  
ATOM   1722  OE1 GLN A 227      33.545  11.755  14.694  1.00 44.74           O  
ATOM   1723  N   VAL A 228      35.377   7.091  13.776  1.00 50.22           N  
ATOM   1724  CA  VAL A 228      35.063   5.786  14.347  1.00 47.96           C  
ATOM   1725  C   VAL A 228      36.079   5.394  15.414  1.00 44.03           C  
ATOM   1726  O   VAL A 228      35.714   4.890  16.475  1.00 41.38           O  
ATOM   1727  CB  VAL A 228      35.027   4.692  13.264  1.00 50.30           C  
ATOM   1728  CG1 VAL A 228      34.921   3.311  13.899  1.00 50.97           C  
ATOM   1729  CG2 VAL A 228      33.870   4.935  12.307  1.00 51.29           C  
ATOM   1730  N   PHE A 229      37.356   5.618  15.124  1.00 47.65           N  
ATOM   1731  CA  PHE A 229      38.417   5.300  16.072  1.00 53.85           C  
ATOM   1732  C   PHE A 229      38.254   6.109  17.353  1.00 52.83           C  
ATOM   1733  O   PHE A 229      38.220   5.551  18.450  1.00 56.71           O  
ATOM   1734  CB  PHE A 229      39.791   5.569  15.453  1.00 56.25           C  
ATOM   1735  CG  PHE A 229      40.131   4.661  14.299  1.00 58.38           C  
ATOM   1736  CD1 PHE A 229      39.372   3.535  14.028  1.00 59.44           C  
ATOM   1737  CD2 PHE A 229      41.221   4.935  13.491  1.00 60.35           C  
ATOM   1738  CE1 PHE A 229      39.690   2.703  12.968  1.00 61.84           C  
ATOM   1739  CE2 PHE A 229      41.544   4.107  12.432  1.00 62.26           C  
ATOM   1740  CZ  PHE A 229      40.778   2.990  12.172  1.00 63.03           C  
ATOM   1741  N   VAL A 230      38.161   7.425  17.209  1.00 49.12           N  
ATOM   1742  CA  VAL A 230      37.939   8.301  18.352  1.00 50.20           C  
ATOM   1743  C   VAL A 230      36.704   7.871  19.132  1.00 48.52           C  
ATOM   1744  O   VAL A 230      36.704   7.884  20.364  1.00 49.45           O  
ATOM   1745  CB  VAL A 230      37.768   9.764  17.911  1.00 54.02           C  
ATOM   1746  CG1 VAL A 230      37.297  10.622  19.081  1.00 55.46           C  
ATOM   1747  CG2 VAL A 230      39.074  10.297  17.342  1.00 53.79           C  
ATOM   1748  N   LEU A 231      35.650   7.497  18.414  1.00 50.69           N  
ATOM   1749  CA  LEU A 231      34.439   6.993  19.048  1.00 54.67           C  
ATOM   1750  C   LEU A 231      34.766   5.761  19.882  1.00 57.26           C  
ATOM   1751  O   LEU A 231      34.332   5.642  21.027  1.00 61.85           O  
ATOM   1752  CB  LEU A 231      33.385   6.644  17.994  1.00 57.87           C  
ATOM   1753  CG  LEU A 231      32.104   5.985  18.515  1.00 60.97           C  
ATOM   1754  CD1 LEU A 231      31.315   6.951  19.384  1.00 58.95           C  
ATOM   1755  CD2 LEU A 231      31.253   5.476  17.359  1.00 62.85           C  
ATOM   1756  N   ALA A 232      35.539   4.849  19.301  1.00 55.33           N  
ATOM   1757  CA  ALA A 232      35.914   3.618  19.982  1.00 58.43           C  
ATOM   1758  C   ALA A 232      36.747   3.920  21.222  1.00 58.72           C  
ATOM   1759  O   ALA A 232      36.551   3.311  22.273  1.00 62.92           O  
ATOM   1760  CB  ALA A 232      36.675   2.699  19.039  1.00 59.61           C  
ATOM   1761  N   GLN A 233      37.674   4.865  21.100  1.00 55.46           N  
ATOM   1762  CA  GLN A 233      38.512   5.263  22.227  1.00 60.71           C  
ATOM   1763  C   GLN A 233      37.667   5.765  23.394  1.00 62.78           C  
ATOM   1764  O   GLN A 233      37.999   5.530  24.556  1.00 69.68           O  
ATOM   1765  CB  GLN A 233      39.498   6.351  21.805  1.00 60.62           C  
ATOM   1766  CG  GLN A 233      40.621   5.859  20.911  1.00 65.52           C  
ATOM   1767  CD  GLN A 233      41.601   6.958  20.547  1.00 69.84           C  
ATOM   1768  NE2 GLN A 233      42.880   6.724  20.817  1.00 71.76           N  
ATOM   1769  OE1 GLN A 233      41.211   8.010  20.035  1.00 69.26           O  
ATOM   1770  N   GLY A 234      36.580   6.460  23.080  1.00 53.68           N  
ATOM   1771  CA  GLY A 234      35.681   6.962  24.101  1.00 54.32           C  
ATOM   1772  C   GLY A 234      35.033   5.827  24.868  1.00 63.31           C  
ATOM   1773  O   GLY A 234      34.719   5.960  26.052  1.00 65.78           O  
ATOM   1774  N   LEU A 235      34.841   4.703  24.188  1.00 65.73           N  
ATOM   1775  CA  LEU A 235      34.195   3.545  24.791  1.00 64.83           C  
ATOM   1776  C   LEU A 235      35.203   2.682  25.541  1.00 67.45           C  
ATOM   1777  O   LEU A 235      34.852   1.635  26.074  1.00 69.61           O  
ATOM   1778  CB  LEU A 235      33.483   2.725  23.715  1.00 61.18           C  
ATOM   1779  CG  LEU A 235      32.437   3.515  22.928  1.00 57.12           C  
ATOM   1780  CD1 LEU A 235      31.961   2.738  21.714  1.00 57.52           C  
ATOM   1781  CD2 LEU A 235      31.264   3.878  23.828  1.00 59.25           C  
ATOM   1782  N   GLY A 236      36.454   3.127  25.580  1.00 68.46           N  
ATOM   1783  CA  GLY A 236      37.483   2.426  26.322  1.00 74.89           C  
ATOM   1784  C   GLY A 236      38.406   1.586  25.459  1.00 82.13           C  
ATOM   1785  O   GLY A 236      39.466   1.167  25.919  1.00 82.17           O  
ATOM   1786  N   VAL A 237      38.005   1.328  24.216  1.00 89.83           N  
ATOM   1787  CA  VAL A 237      38.836   0.565  23.286  1.00 93.49           C  
ATOM   1788  C   VAL A 237      40.118   1.331  22.980  1.00 96.17           C  
ATOM   1789  O   VAL A 237      40.100   2.315  22.242  1.00 96.35           O  
ATOM   1790  CB  VAL A 237      38.092   0.274  21.967  1.00 90.92           C  
ATOM   1791  CG1 VAL A 237      39.030  -0.360  20.945  1.00 90.41           C  
ATOM   1792  CG2 VAL A 237      36.889  -0.624  22.216  1.00 91.36           C  
ATOM   1793  N   GLN A 238      41.229   0.872  23.546  1.00 98.81           N  
ATOM   1794  CA  GLN A 238      42.500   1.581  23.437  1.00 96.25           C  
ATOM   1795  C   GLN A 238      43.515   0.774  22.628  1.00 91.77           C  
ATOM   1796  O   GLN A 238      43.623  -0.441  22.801  1.00 96.29           O  
ATOM   1797  CB  GLN A 238      43.058   1.848  24.834  1.00100.79           C  
ATOM   1798  CG  GLN A 238      44.079   2.968  24.902  1.00101.81           C  
ATOM   1799  CD  GLN A 238      43.435   4.340  24.946  1.00 98.97           C  
ATOM   1800  NE2 GLN A 238      42.855   4.680  26.091  1.00 99.98           N  
ATOM   1801  OE1 GLN A 238      43.463   5.087  23.968  1.00 94.38           O  
ATOM   1802  N   PRO A 239      44.264   1.448  21.739  1.00 81.16           N  
ATOM   1803  CA  PRO A 239      45.328   0.768  20.989  1.00 77.33           C  
ATOM   1804  C   PRO A 239      46.555   0.519  21.861  1.00 77.53           C  
ATOM   1805  O   PRO A 239      46.945   1.403  22.624  1.00 74.80           O  
ATOM   1806  CB  PRO A 239      45.660   1.765  19.879  1.00 70.01           C  
ATOM   1807  CG  PRO A 239      45.336   3.089  20.464  1.00 67.14           C  
ATOM   1808  CD  PRO A 239      44.137   2.863  21.344  1.00 73.17           C  
ATOM   1809  N   SER A 240      47.151  -0.664  21.752  1.00 81.17           N  
ATOM   1810  CA  SER A 240      48.297  -1.019  22.583  1.00 84.49           C  
ATOM   1811  C   SER A 240      49.373  -1.765  21.793  1.00 86.01           C  
ATOM   1812  O   SER A 240      50.103  -2.587  22.347  1.00 93.80           O  
ATOM   1813  CB  SER A 240      47.848  -1.873  23.773  1.00 86.80           C  
ATOM   1814  OG  SER A 240      46.949  -1.166  24.611  1.00 86.53           O  
ATOM   1815  N   SER A 241      49.469  -1.476  20.499  1.00 78.00           N  
ATOM   1816  CA  SER A 241      50.509  -2.063  19.664  1.00 75.26           C  
ATOM   1817  C   SER A 241      51.051  -1.022  18.692  1.00 79.76           C  
ATOM   1818  O   SER A 241      50.375  -0.046  18.371  1.00 76.98           O  
ATOM   1819  CB  SER A 241      49.973  -3.266  18.890  1.00 71.44           C  
ATOM   1820  OG  SER A 241      49.219  -2.851  17.767  1.00 72.84           O  
ATOM   1821  N   GLU A 242      52.276  -1.243  18.226  1.00 85.25           N  
ATOM   1822  CA  GLU A 242      52.939  -0.309  17.325  1.00 84.85           C  
ATOM   1823  C   GLU A 242      52.091  -0.077  16.080  1.00 82.98           C  
ATOM   1824  O   GLU A 242      51.912   1.059  15.640  1.00 81.89           O  
ATOM   1825  CB  GLU A 242      54.310  -0.848  16.912  1.00 91.77           C  
ATOM   1826  CG  GLU A 242      55.221  -1.213  18.075  1.00 98.61           C  
ATOM   1827  CD  GLU A 242      56.498  -1.889  17.621  1.00102.56           C  
ATOM   1828  OE1 GLU A 242      56.708  -1.997  16.394  1.00101.32           O  
ATOM   1829  OE2 GLU A 242      57.292  -2.316  18.486  1.00106.39           O1-
ATOM   1830  N   THR A 243      51.572  -1.164  15.520  1.00 82.39           N  
ATOM   1831  CA  THR A 243      50.739  -1.093  14.327  1.00 78.37           C  
ATOM   1832  C   THR A 243      49.471  -0.292  14.600  1.00 72.49           C  
ATOM   1833  O   THR A 243      49.075   0.552  13.797  1.00 72.72           O  
ATOM   1834  CB  THR A 243      50.341  -2.498  13.841  1.00 82.76           C  
ATOM   1835  CG2 THR A 243      51.573  -3.307  13.466  1.00 85.97           C  
ATOM   1836  OG1 THR A 243      49.622  -3.180  14.878  1.00 88.33           O  
ATOM   1837  N   ALA A 244      48.837  -0.565  15.737  1.00 66.95           N  
ATOM   1838  CA  ALA A 244      47.622   0.140  16.123  1.00 61.06           C  
ATOM   1839  C   ALA A 244      47.879   1.640  16.145  1.00 60.45           C  
ATOM   1840  O   ALA A 244      47.167   2.411  15.502  1.00 60.38           O  
ATOM   1841  CB  ALA A 244      47.144  -0.335  17.486  1.00 60.10           C  
ATOM   1842  N   VAL A 245      48.905   2.045  16.886  1.00 61.53           N  
ATOM   1843  CA  VAL A 245      49.279   3.451  16.984  1.00 59.07           C  
ATOM   1844  C   VAL A 245      49.555   4.041  15.604  1.00 56.34           C  
ATOM   1845  O   VAL A 245      49.023   5.094  15.254  1.00 54.33           O  
ATOM   1846  CB  VAL A 245      50.526   3.634  17.874  1.00 59.70           C  
ATOM   1847  CG1 VAL A 245      51.121   5.025  17.687  1.00 59.40           C  
ATOM   1848  CG2 VAL A 245      50.177   3.388  19.335  1.00 58.82           C  
ATOM   1849  N   ALA A 246      50.380   3.354  14.823  1.00 55.74           N  
ATOM   1850  CA  ALA A 246      50.756   3.828  13.495  1.00 54.28           C  
ATOM   1851  C   ALA A 246      49.525   4.113  12.638  1.00 50.33           C  
ATOM   1852  O   ALA A 246      49.392   5.198  12.070  1.00 44.93           O  
ATOM   1853  CB  ALA A 246      51.649   2.808  12.807  1.00 57.85           C  
ATOM   1854  N   ILE A 247      48.629   3.134  12.548  1.00 54.07           N  
ATOM   1855  CA  ILE A 247      47.401   3.287  11.772  1.00 53.63           C  
ATOM   1856  C   ILE A 247      46.657   4.537  12.226  1.00 53.35           C  
ATOM   1857  O   ILE A 247      46.193   5.331  11.408  1.00 50.29           O  
ATOM   1858  CB  ILE A 247      46.467   2.074  11.941  1.00 53.42           C  
ATOM   1859  CG1 ILE A 247      47.181   0.782  11.535  1.00 58.56           C  
ATOM   1860  CG2 ILE A 247      45.190   2.270  11.125  1.00 50.51           C  
ATOM   1861  CD1 ILE A 247      46.774   0.243  10.180  1.00 60.67           C  
ATOM   1862  N   LEU A 248      46.554   4.703  13.540  1.00 54.81           N  
ATOM   1863  CA  LEU A 248      45.866   5.847  14.121  1.00 55.64           C  
ATOM   1864  C   LEU A 248      46.548   7.146  13.696  1.00 51.78           C  
ATOM   1865  O   LEU A 248      45.887   8.086  13.253  1.00 48.96           O  
ATOM   1866  CB  LEU A 248      45.838   5.730  15.648  1.00 59.40           C  
ATOM   1867  CG  LEU A 248      44.982   6.753  16.399  1.00 61.90           C  
ATOM   1868  CD1 LEU A 248      44.400   6.131  17.659  1.00 63.90           C  
ATOM   1869  CD2 LEU A 248      45.791   7.995  16.748  1.00 64.26           C  
ATOM   1870  N   ARG A 249      47.870   7.188  13.823  1.00 49.54           N  
ATOM   1871  CA  ARG A 249      48.635   8.374  13.459  1.00 50.28           C  
ATOM   1872  C   ARG A 249      48.377   8.767  12.010  1.00 48.59           C  
ATOM   1873  O   ARG A 249      48.270   9.951  11.691  1.00 48.86           O  
ATOM   1874  CB  ARG A 249      50.131   8.136  13.666  1.00 60.93           C  
ATOM   1875  CG  ARG A 249      50.554   8.005  15.122  1.00 71.56           C  
ATOM   1876  CD  ARG A 249      50.234   9.259  15.918  1.00 77.13           C  
ATOM   1877  NE  ARG A 249      50.822   9.217  17.253  1.00 85.10           N  
ATOM   1878  CZ  ARG A 249      50.664  10.162  18.174  1.00 90.17           C  
ATOM   1879  NH1 ARG A 249      49.929  11.234  17.915  1.00 89.34           N1+
ATOM   1880  NH2 ARG A 249      51.243  10.032  19.360  1.00 93.74           N  
ATOM   1881  N   PHE A 250      48.273   7.771  11.138  1.00 50.81           N  
ATOM   1882  CA  PHE A 250      48.105   8.025   9.710  1.00 53.93           C  
ATOM   1883  C   PHE A 250      46.680   8.435   9.360  1.00 51.71           C  
ATOM   1884  O   PHE A 250      46.467   9.279   8.490  1.00 49.74           O  
ATOM   1885  CB  PHE A 250      48.524   6.802   8.894  1.00 55.87           C  
ATOM   1886  CG  PHE A 250      49.996   6.750   8.599  1.00 62.20           C  
ATOM   1887  CD1 PHE A 250      50.559   7.627   7.687  1.00 64.58           C  
ATOM   1888  CD2 PHE A 250      50.816   5.831   9.230  1.00 68.12           C  
ATOM   1889  CE1 PHE A 250      51.912   7.590   7.411  1.00 68.42           C  
ATOM   1890  CE2 PHE A 250      52.171   5.786   8.957  1.00 71.53           C  
ATOM   1891  CZ  PHE A 250      52.719   6.667   8.047  1.00 72.50           C  
ATOM   1892  N   CYS A 251      45.705   7.838  10.033  1.00 52.28           N  
ATOM   1893  CA  CYS A 251      44.311   8.205   9.817  1.00 54.47           C  
ATOM   1894  C   CYS A 251      44.040   9.613  10.349  1.00 49.57           C  
ATOM   1895  O   CYS A 251      43.241  10.358   9.784  1.00 43.45           O  
ATOM   1896  CB  CYS A 251      43.378   7.185  10.472  1.00 57.26           C  
ATOM   1897  SG  CYS A 251      43.343   5.590   9.620  1.00 67.83           S  
ATOM   1898  N   THR A 252      44.718   9.974  11.433  1.00 49.78           N  
ATOM   1899  CA  THR A 252      44.635  11.331  11.963  1.00 45.63           C  
ATOM   1900  C   THR A 252      45.283  12.291  10.968  1.00 44.33           C  
ATOM   1901  O   THR A 252      44.792  13.395  10.740  1.00 36.07           O  
ATOM   1902  CB  THR A 252      45.342  11.461  13.327  1.00 42.46           C  
ATOM   1903  CG2 THR A 252      45.242  12.886  13.850  1.00 41.21           C  
ATOM   1904  OG1 THR A 252      44.736  10.572  14.273  1.00 42.71           O  
ATOM   1905  N   ALA A 253      46.390  11.853  10.377  1.00 50.26           N  
ATOM   1906  CA  ALA A 253      47.058  12.630   9.343  1.00 54.44           C  
ATOM   1907  C   ALA A 253      46.143  12.763   8.131  1.00 56.72           C  
ATOM   1908  O   ALA A 253      45.926  13.864   7.626  1.00 59.71           O  
ATOM   1909  CB  ALA A 253      48.367  11.965   8.948  1.00 55.52           C  
ATOM   1910  N   LEU A 254      45.605  11.633   7.681  1.00 56.02           N  
ATOM   1911  CA  LEU A 254      44.702  11.599   6.533  1.00 53.53           C  
ATOM   1912  C   LEU A 254      43.591  12.637   6.645  1.00 47.11           C  
ATOM   1913  O   LEU A 254      43.166  13.218   5.646  1.00 46.74           O  
ATOM   1914  CB  LEU A 254      44.085  10.208   6.392  1.00 54.13           C  
ATOM   1915  CG  LEU A 254      43.013  10.076   5.309  1.00 53.42           C  
ATOM   1916  CD1 LEU A 254      43.583  10.419   3.942  1.00 52.32           C  
ATOM   1917  CD2 LEU A 254      42.418   8.678   5.314  1.00 53.73           C  
ATOM   1918  N   GLY A 255      43.107  12.853   7.862  1.00 40.77           N  
ATOM   1919  CA  GLY A 255      42.102  13.871   8.106  1.00 40.63           C  
ATOM   1920  C   GLY A 255      42.646  15.262   7.846  1.00 42.17           C  
ATOM   1921  O   GLY A 255      42.003  16.079   7.186  1.00 37.67           O  
ATOM   1922  N   TYR A 256      43.841  15.528   8.364  1.00 46.75           N  
ATOM   1923  CA  TYR A 256      44.469  16.834   8.211  1.00 46.92           C  
ATOM   1924  C   TYR A 256      44.835  17.123   6.756  1.00 46.92           C  
ATOM   1925  O   TYR A 256      44.979  18.283   6.365  1.00 45.44           O  
ATOM   1926  CB  TYR A 256      45.706  16.938   9.108  1.00 45.74           C  
ATOM   1927  CG  TYR A 256      45.377  17.081  10.580  1.00 44.05           C  
ATOM   1928  CD1 TYR A 256      44.289  17.839  10.998  1.00 37.76           C  
ATOM   1929  CD2 TYR A 256      46.148  16.454  11.549  1.00 48.18           C  
ATOM   1930  CE1 TYR A 256      43.983  17.973  12.338  1.00 36.70           C  
ATOM   1931  CE2 TYR A 256      45.848  16.583  12.895  1.00 47.28           C  
ATOM   1932  CZ  TYR A 256      44.764  17.344  13.282  1.00 39.99           C  
ATOM   1933  OH  TYR A 256      44.460  17.474  14.620  1.00 37.04           O  
ATOM   1934  N   VAL A 257      44.978  16.071   5.957  1.00 46.67           N  
ATOM   1935  CA  VAL A 257      45.255  16.241   4.536  1.00 52.25           C  
ATOM   1936  C   VAL A 257      44.044  16.859   3.845  1.00 46.23           C  
ATOM   1937  O   VAL A 257      44.180  17.559   2.843  1.00 46.09           O  
ATOM   1938  CB  VAL A 257      45.605  14.904   3.852  1.00 49.25           C  
ATOM   1939  CG1 VAL A 257      45.845  15.114   2.366  1.00 35.72           C  
ATOM   1940  CG2 VAL A 257      46.828  14.278   4.500  1.00 49.86           C  
ATOM   1941  N   ASN A 258      42.859  16.601   4.385  1.00 46.47           N  
ATOM   1942  CA  ASN A 258      41.643  17.160   3.813  1.00 57.12           C  
ATOM   1943  C   ASN A 258      41.703  18.679   3.708  1.00 65.96           C  
ATOM   1944  O   ASN A 258      41.133  19.269   2.789  1.00 69.92           O  
ATOM   1945  CB  ASN A 258      40.423  16.766   4.640  1.00 55.75           C  
ATOM   1946  CG  ASN A 258      39.169  17.473   4.183  1.00 54.80           C  
ATOM   1947  ND2 ASN A 258      38.599  17.008   3.079  1.00 53.44           N  
ATOM   1948  OD1 ASN A 258      38.731  18.444   4.800  1.00 55.60           O  
ATOM   1949  N   SER A 259      42.392  19.306   4.655  1.00 67.00           N  
ATOM   1950  CA  SER A 259      42.473  20.760   4.708  1.00 66.67           C  
ATOM   1951  C   SER A 259      43.075  21.339   3.430  1.00 70.57           C  
ATOM   1952  O   SER A 259      42.590  22.342   2.906  1.00 75.01           O  
ATOM   1953  CB  SER A 259      43.303  21.200   5.914  1.00 63.67           C  
ATOM   1954  OG  SER A 259      42.773  20.671   7.117  1.00 59.82           O  
ATOM   1955  N   CYS A 260      44.133  20.703   2.934  1.00 68.40           N  
ATOM   1956  CA  CYS A 260      44.842  21.206   1.760  1.00 66.40           C  
ATOM   1957  C   CYS A 260      44.224  20.724   0.446  1.00 62.20           C  
ATOM   1958  O   CYS A 260      44.571  21.221  -0.623  1.00 64.31           O  
ATOM   1959  CB  CYS A 260      46.318  20.802   1.817  1.00 69.15           C  
ATOM   1960  SG  CYS A 260      46.625  19.034   1.590  1.00 73.88           S  
ATOM   1961  N   LEU A 261      43.306  19.764   0.526  1.00 58.62           N  
ATOM   1962  CA  LEU A 261      42.707  19.180  -0.672  1.00 59.88           C  
ATOM   1963  C   LEU A 261      41.671  20.096  -1.330  1.00 60.34           C  
ATOM   1964  O   LEU A 261      41.572  20.145  -2.557  1.00 60.10           O  
ATOM   1965  CB  LEU A 261      42.066  17.827  -0.345  1.00 60.85           C  
ATOM   1966  CG  LEU A 261      43.022  16.644  -0.156  1.00 62.77           C  
ATOM   1967  CD1 LEU A 261      42.271  15.412   0.333  1.00 64.48           C  
ATOM   1968  CD2 LEU A 261      43.759  16.328  -1.448  1.00 60.50           C  
ATOM   1969  N   ASN A 262      40.905  20.816  -0.515  1.00 61.94           N  
ATOM   1970  CA  ASN A 262      39.807  21.648  -1.015  1.00 59.90           C  
ATOM   1971  C   ASN A 262      40.190  22.595  -2.148  1.00 55.09           C  
ATOM   1972  O   ASN A 262      39.540  22.610  -3.192  1.00 51.82           O  
ATOM   1973  CB  ASN A 262      39.176  22.449   0.127  1.00 64.32           C  
ATOM   1974  CG  ASN A 262      38.166  21.643   0.914  1.00 69.25           C  
ATOM   1975  ND2 ASN A 262      37.986  21.996   2.181  1.00 73.30           N  
ATOM   1976  OD1 ASN A 262      37.548  20.718   0.389  1.00 71.06           O  
ATOM   1977  N   PRO A 263      41.237  23.400  -1.939  1.00 56.24           N  
ATOM   1978  CA  PRO A 263      41.670  24.371  -2.948  1.00 54.61           C  
ATOM   1979  C   PRO A 263      41.867  23.732  -4.319  1.00 53.65           C  
ATOM   1980  O   PRO A 263      41.504  24.317  -5.339  1.00 46.14           O  
ATOM   1981  CB  PRO A 263      43.010  24.865  -2.389  1.00 57.64           C  
ATOM   1982  CG  PRO A 263      42.853  24.719  -0.903  1.00 60.22           C  
ATOM   1983  CD  PRO A 263      42.117  23.407  -0.759  1.00 59.15           C  
ATOM   1984  N   ILE A 264      42.442  22.534  -4.327  1.00 52.88           N  
ATOM   1985  CA  ILE A 264      42.696  21.801  -5.562  1.00 57.20           C  
ATOM   1986  C   ILE A 264      41.384  21.384  -6.222  1.00 56.59           C  
ATOM   1987  O   ILE A 264      41.241  21.455  -7.444  1.00 57.38           O  
ATOM   1988  CB  ILE A 264      43.568  20.559  -5.296  1.00 58.08           C  
ATOM   1989  CG1 ILE A 264      44.957  20.989  -4.817  1.00 56.34           C  
ATOM   1990  CG2 ILE A 264      43.683  19.707  -6.552  1.00 61.07           C  
ATOM   1991  CD1 ILE A 264      45.822  19.848  -4.317  1.00 59.23           C  
ATOM   1992  N   LEU A 265      40.423  20.956  -5.410  1.00 57.81           N  
ATOM   1993  CA  LEU A 265      39.106  20.581  -5.915  1.00 58.06           C  
ATOM   1994  C   LEU A 265      38.420  21.770  -6.584  1.00 62.08           C  
ATOM   1995  O   LEU A 265      37.825  21.626  -7.652  1.00 66.25           O  
ATOM   1996  CB  LEU A 265      38.231  20.047  -4.781  1.00 52.28           C  
ATOM   1997  CG  LEU A 265      38.705  18.748  -4.127  1.00 46.85           C  
ATOM   1998  CD1 LEU A 265      37.827  18.406  -2.934  1.00 42.75           C  
ATOM   1999  CD2 LEU A 265      38.712  17.610  -5.134  1.00 42.19           C  
ATOM   2000  N   TYR A 266      38.497  22.937  -5.951  1.00 58.92           N  
ATOM   2001  CA  TYR A 266      37.938  24.153  -6.530  1.00 59.61           C  
ATOM   2002  C   TYR A 266      38.620  24.446  -7.859  1.00 64.14           C  
ATOM   2003  O   TYR A 266      37.975  24.849  -8.829  1.00 68.28           O  
ATOM   2004  CB  TYR A 266      38.134  25.349  -5.597  1.00 59.82           C  
ATOM   2005  CG  TYR A 266      37.666  25.134  -4.173  1.00 57.01           C  
ATOM   2006  CD1 TYR A 266      36.588  24.309  -3.886  1.00 54.10           C  
ATOM   2007  CD2 TYR A 266      38.310  25.763  -3.115  1.00 56.81           C  
ATOM   2008  CE1 TYR A 266      36.165  24.117  -2.582  1.00 56.16           C  
ATOM   2009  CE2 TYR A 266      37.898  25.576  -1.810  1.00 55.14           C  
ATOM   2010  CZ  TYR A 266      36.824  24.753  -1.548  1.00 57.61           C  
ATOM   2011  OH  TYR A 266      36.411  24.561  -0.248  1.00 59.01           O  
ATOM   2012  N   ALA A 267      39.933  24.239  -7.896  1.00 66.11           N  
ATOM   2013  CA  ALA A 267      40.731  24.541  -9.079  1.00 71.86           C  
ATOM   2014  C   ALA A 267      40.322  23.682 -10.271  1.00 75.74           C  
ATOM   2015  O   ALA A 267      40.350  24.138 -11.414  1.00 77.39           O  
ATOM   2016  CB  ALA A 267      42.209  24.346  -8.774  1.00 70.67           C  
ATOM   2017  N   PHE A 268      39.941  22.437 -10.001  1.00 77.53           N  
ATOM   2018  CA  PHE A 268      39.624  21.489 -11.063  1.00 84.55           C  
ATOM   2019  C   PHE A 268      38.137  21.453 -11.425  1.00 88.75           C  
ATOM   2020  O   PHE A 268      37.784  21.154 -12.566  1.00 95.22           O  
ATOM   2021  CB  PHE A 268      40.093  20.083 -10.677  1.00 85.64           C  
ATOM   2022  CG  PHE A 268      41.508  19.782 -11.086  1.00 91.57           C  
ATOM   2023  CD1 PHE A 268      41.805  19.450 -12.396  1.00 97.65           C  
ATOM   2024  CD2 PHE A 268      42.539  19.825 -10.160  1.00 89.97           C  
ATOM   2025  CE1 PHE A 268      43.103  19.171 -12.780  1.00 97.82           C  
ATOM   2026  CE2 PHE A 268      43.839  19.546 -10.539  1.00 91.51           C  
ATOM   2027  CZ  PHE A 268      44.121  19.218 -11.851  1.00 95.26           C  
ATOM   2028  N   LEU A 269      37.269  21.757 -10.464  1.00 84.89           N  
ATOM   2029  CA  LEU A 269      35.830  21.612 -10.679  1.00 86.93           C  
ATOM   2030  C   LEU A 269      35.062  22.932 -10.687  1.00 88.02           C  
ATOM   2031  O   LEU A 269      33.839  22.937 -10.836  1.00 87.11           O  
ATOM   2032  CB  LEU A 269      35.225  20.679  -9.626  1.00 85.32           C  
ATOM   2033  CG  LEU A 269      35.592  19.199  -9.755  1.00 84.45           C  
ATOM   2034  CD1 LEU A 269      36.958  18.920  -9.147  1.00 85.69           C  
ATOM   2035  CD2 LEU A 269      34.524  18.326  -9.117  1.00 80.89           C  
ATOM   2036  N   ASP A 270      35.766  24.049 -10.528  1.00 90.38           N  
ATOM   2037  CA  ASP A 270      35.122  25.356 -10.570  1.00 94.59           C  
ATOM   2038  C   ASP A 270      35.783  26.248 -11.616  1.00 99.77           C  
ATOM   2039  O   ASP A 270      36.961  26.583 -11.498  1.00102.68           O  
ATOM   2040  CB  ASP A 270      35.176  26.025  -9.196  1.00 93.02           C  
ATOM   2041  CG  ASP A 270      34.303  27.264  -9.113  1.00 95.38           C  
ATOM   2042  OD1 ASP A 270      33.606  27.433  -8.089  1.00 95.08           O  
ATOM   2043  OD2 ASP A 270      34.312  28.069 -10.067  1.00 97.15           O1-
ATOM   2044  N   GLU A 271      35.017  26.629 -12.633  1.00102.55           N  
ATOM   2045  CA  GLU A 271      35.537  27.429 -13.738  1.00107.58           C  
ATOM   2046  C   GLU A 271      36.142  28.741 -13.256  1.00102.81           C  
ATOM   2047  O   GLU A 271      37.278  29.073 -13.597  1.00103.25           O  
ATOM   2048  CB  GLU A 271      34.426  27.720 -14.750  1.00117.59           C  
ATOM   2049  CG  GLU A 271      33.933  26.494 -15.506  1.00124.59           C  
ATOM   2050  CD  GLU A 271      34.967  25.940 -16.470  1.00130.31           C  
ATOM   2051  OE1 GLU A 271      36.080  26.505 -16.544  1.00132.08           O  
ATOM   2052  OE2 GLU A 271      34.667  24.941 -17.155  1.00132.25           O1-
ATOM   2053  N   ASN A 272      35.380  29.491 -12.466  1.00100.17           N  
ATOM   2054  CA  ASN A 272      35.842  30.783 -11.975  1.00101.67           C  
ATOM   2055  C   ASN A 272      37.178  30.656 -11.246  1.00 98.78           C  
ATOM   2056  O   ASN A 272      38.142  31.341 -11.585  1.00101.91           O  
ATOM   2057  CB  ASN A 272      34.793  31.420 -11.059  1.00102.63           C  
ATOM   2058  CG  ASN A 272      33.456  31.617 -11.750  1.00104.04           C  
ATOM   2059  ND2 ASN A 272      32.383  31.663 -10.966  1.00102.18           N  
ATOM   2060  OD1 ASN A 272      33.389  31.729 -12.975  1.00105.24           O  
ATOM   2061  N   PHE A 273      37.236  29.772 -10.254  1.00 94.89           N  
ATOM   2062  CA  PHE A 273      38.470  29.536  -9.510  1.00 94.17           C  
ATOM   2063  C   PHE A 273      39.580  29.057 -10.439  1.00 97.78           C  
ATOM   2064  O   PHE A 273      40.730  29.480 -10.323  1.00101.13           O  
ATOM   2065  CB  PHE A 273      38.240  28.497  -8.411  1.00 91.88           C  
ATOM   2066  CG  PHE A 273      37.522  29.037  -7.208  1.00 90.29           C  
ATOM   2067  CD1 PHE A 273      37.968  30.182  -6.573  1.00 89.98           C  
ATOM   2068  CD2 PHE A 273      36.396  28.398  -6.713  1.00 89.83           C  
ATOM   2069  CE1 PHE A 273      37.310  30.678  -5.467  1.00 88.85           C  
ATOM   2070  CE2 PHE A 273      35.733  28.890  -5.606  1.00 88.62           C  
ATOM   2071  CZ  PHE A 273      36.191  30.031  -4.984  1.00 88.05           C  
ATOM   2072  N   LYS A 274      39.220  28.169 -11.360  1.00 98.79           N  
ATOM   2073  CA  LYS A 274      40.169  27.611 -12.315  1.00100.66           C  
ATOM   2074  C   LYS A 274      40.810  28.713 -13.153  1.00104.08           C  
ATOM   2075  O   LYS A 274      41.912  28.549 -13.675  1.00105.37           O  
ATOM   2076  CB  LYS A 274      39.449  26.615 -13.226  1.00102.97           C  
ATOM   2077  CG  LYS A 274      40.360  25.744 -14.067  1.00107.61           C  
ATOM   2078  CD  LYS A 274      39.560  24.642 -14.746  1.00110.92           C  
ATOM   2079  CE  LYS A 274      40.455  23.647 -15.464  1.00114.37           C  
ATOM   2080  NZ  LYS A 274      41.194  24.264 -16.600  1.00119.69           N1+
ATOM   2081  N   ALA A 275      40.114  29.839 -13.272  1.00105.83           N  
ATOM   2082  CA  ALA A 275      40.587  30.955 -14.081  1.00108.27           C  
ATOM   2083  C   ALA A 275      41.573  31.840 -13.319  1.00108.15           C  
ATOM   2084  O   ALA A 275      42.548  32.328 -13.893  1.00109.51           O  
ATOM   2085  CB  ALA A 275      39.402  31.782 -14.567  1.00109.83           C  
ATOM   2086  N   CYS A 276      41.316  32.046 -12.030  1.00108.78           N  
ATOM   2087  CA  CYS A 276      42.118  32.973 -11.234  1.00112.90           C  
ATOM   2088  C   CYS A 276      43.492  32.411 -10.866  1.00115.40           C  
ATOM   2089  O   CYS A 276      44.365  33.151 -10.412  1.00116.40           O  
ATOM   2090  CB  CYS A 276      41.370  33.378  -9.958  1.00110.36           C  
ATOM   2091  SG  CYS A 276      39.688  33.993 -10.229  1.00133.81           S  
ATOM   2092  N   PHE A 277      43.686  31.108 -11.046  1.00117.21           N  
ATOM   2093  CA  PHE A 277      44.988  30.504 -10.784  1.00123.43           C  
ATOM   2094  C   PHE A 277      45.942  30.738 -11.957  1.00134.20           C  
ATOM   2095  O   PHE A 277      46.842  31.576 -11.879  1.00138.99           O  
ATOM   2096  CB  PHE A 277      44.860  29.005 -10.510  1.00123.53           C  
ATOM   2097  CG  PHE A 277      46.174  28.331 -10.237  1.00126.84           C  
ATOM   2098  CD1 PHE A 277      46.675  28.258  -8.949  1.00124.95           C  
ATOM   2099  CD2 PHE A 277      46.918  27.784 -11.271  1.00129.23           C  
ATOM   2100  CE1 PHE A 277      47.890  27.646  -8.693  1.00122.65           C  
ATOM   2101  CE2 PHE A 277      48.133  27.171 -11.022  1.00127.17           C  
ATOM   2102  CZ  PHE A 277      48.619  27.102  -9.732  1.00123.43           C  
ATOM   2103  N   ARG A 278      45.738  29.996 -13.040  1.00137.12           N  
ATOM   2104  CA  ARG A 278      46.602  30.093 -14.211  1.00140.60           C  
ATOM   2105  C   ARG A 278      45.917  29.471 -15.424  1.00141.22           C  
ATOM   2106  O   ARG A 278      46.194  29.844 -16.563  1.00145.03           O  
ATOM   2107  CB  ARG A 278      47.938  29.390 -13.949  1.00142.25           C  
ATOM   2108  CG  ARG A 278      48.925  29.473 -15.104  1.00148.90           C  
ATOM   2109  CD  ARG A 278      50.063  28.473 -14.938  1.00150.67           C  
ATOM   2110  NE  ARG A 278      51.217  29.038 -14.241  1.00151.84           N  
ATOM   2111  CZ  ARG A 278      52.229  29.664 -14.839  1.00155.03           C  
ATOM   2112  NH1 ARG A 278      52.245  29.822 -16.157  1.00158.11           N1+
ATOM   2113  NH2 ARG A 278      53.232  30.137 -14.115  1.00154.44           N  
TER    2114      ARG A 278 
HETATM 2115  C1  LG1 X   1      37.350  15.745  16.403  1.00 20.00           C  
HETATM 2116  N1  LG1 X   1      41.722  15.280  16.372  1.00 20.00           N  
HETATM 2117  O1  LG1 X   1      38.565  13.827  16.536  1.00 20.00           O  
HETATM 2118  C2  LG1 X   1      36.804  17.135  16.624  1.00 20.00           C  
HETATM 2119  N2  LG1 X   1      46.308  15.446  18.159  1.00 20.00           N  
HETATM 2120  O2  LG1 X   1      45.540  14.149  19.928  1.00 20.00           O  
HETATM 2121  C3  LG1 X   1      35.441  17.349  16.614  1.00 20.00           C  
HETATM 2122  N3  LG1 X   1      47.372  17.115  20.553  1.00 20.00           N  
HETATM 2123  C4  LG1 X   1      34.502  16.209  16.384  1.00 20.00           C  
HETATM 2124  C5  LG1 X   1      35.001  14.941  16.184  1.00 20.00           C  
HETATM 2125  C6  LG1 X   1      36.497  14.709  16.196  1.00 20.00           C  
HETATM 2126  C7  LG1 X   1      37.324  13.466  16.013  1.00 20.00           C  
HETATM 2127  C8  LG1 X   1      38.780  15.201  16.355  1.00 20.00           C  
HETATM 2128  C9  LG1 X   1      39.628  15.285  17.602  1.00 20.00           C  
HETATM 2129  C10 LG1 X   1      40.960  14.610  17.437  1.00 20.00           C  
HETATM 2130  C11 LG1 X   1      39.585  15.654  15.119  1.00 20.00           C  
HETATM 2131  C12 LG1 X   1      41.026  15.073  15.067  1.00 20.00           C  
HETATM 2132  C13 LG1 X   1      43.075  14.763  16.279  1.00 20.00           C  
HETATM 2133  C14 LG1 X   1      43.995  15.450  17.269  1.00 20.00           C  
HETATM 2134  C15 LG1 X   1      45.377  14.812  17.208  1.00 20.00           C  
HETATM 2135  C16 LG1 X   1      46.305  15.020  19.568  1.00 20.00           C  
HETATM 2136  C17 LG1 X   1      47.274  15.658  20.602  1.00 20.00           C  
HETATM 2137  C18 LG1 X   1      48.654  15.157  20.427  1.00 20.00           C  
HETATM 2138  C19 LG1 X   1      49.342  16.203  19.604  1.00 20.00           C  
HETATM 2139  C20 LG1 X   1      48.666  17.511  19.987  1.00 20.00           C  
HETATM 2140  C21 LG1 X   1      46.235  17.795  19.892  1.00 20.00           C  
HETATM 2141  C22 LG1 X   1      44.902  17.422  20.562  1.00 20.00           C  
HETATM 2142  C23 LG1 X   1      43.748  17.419  19.821  1.00 20.00           C  
HETATM 2143  C24 LG1 X   1      42.433  17.054  20.467  1.00 20.00           C  
HETATM 2144  C25 LG1 X   1      42.396  16.727  21.792  1.00 20.00           C  
HETATM 2145  C26 LG1 X   1      43.664  16.728  22.607  1.00 20.00           C  
HETATM 2146  C27 LG1 X   1      44.860  17.062  22.022  1.00 20.00           C  
HETATM 2147  H1  LG1 X   1      41.775  16.264  16.594  1.00 20.00           H  
HETATM 2148  H2  LG1 X   1      37.480  17.961  16.789  1.00 20.00           H  
HETATM 2149  H3  LG1 X   1      46.943  16.166  17.846  1.00 20.00           H  
HETATM 2150  H4  LG1 X   1      35.052  18.343  16.773  1.00 20.00           H  
HETATM 2151  H5  LG1 X   1      47.317  17.436  21.509  1.00 20.00           H  
HETATM 2152  H6  LG1 X   1      33.435  16.378  16.374  1.00 20.00           H  
HETATM 2153  H7  LG1 X   1      34.326  14.114  16.018  1.00 20.00           H  
HETATM 2154  H8  LG1 X   1      36.897  12.628  16.563  1.00 20.00           H  
HETATM 2155  H9  LG1 X   1      37.405  13.204  14.958  1.00 20.00           H  
HETATM 2156  H10 LG1 X   1      39.092  14.806  18.422  1.00 20.00           H  
HETATM 2157  H11 LG1 X   1      39.795  16.335  17.842  1.00 20.00           H  
HETATM 2158  H12 LG1 X   1      41.515  14.669  18.373  1.00 20.00           H  
HETATM 2159  H13 LG1 X   1      40.807  13.564  17.171  1.00 20.00           H  
HETATM 2160  H14 LG1 X   1      39.653  16.742  15.132  1.00 20.00           H  
HETATM 2161  H15 LG1 X   1      39.052  15.334  14.224  1.00 20.00           H  
HETATM 2162  H16 LG1 X   1      40.974  14.006  14.853  1.00 20.00           H  
HETATM 2163  H17 LG1 X   1      41.586  15.574  14.278  1.00 20.00           H  
HETATM 2164  H18 LG1 X   1      43.451  14.930  15.270  1.00 20.00           H  
HETATM 2165  H19 LG1 X   1      43.062  13.694  16.490  1.00 20.00           H  
HETATM 2166  H20 LG1 X   1      43.590  15.343  18.275  1.00 20.00           H  
HETATM 2167  H21 LG1 X   1      44.073  16.509  17.019  1.00 20.00           H  
HETATM 2168  H22 LG1 X   1      45.290  13.753  17.451  1.00 20.00           H  
HETATM 2169  H23 LG1 X   1      45.773  14.921  16.198  1.00 20.00           H  
HETATM 2170  H24 LG1 X   1      46.835  15.370  21.556  1.00 20.00           H  
HETATM 2171  H25 LG1 X   1      48.651  14.200  19.905  1.00 20.00           H  
HETATM 2172  H26 LG1 X   1      49.146  15.043  21.393  1.00 20.00           H  
HETATM 2173  H27 LG1 X   1      49.213  16.001  18.541  1.00 20.00           H  
HETATM 2174  H28 LG1 X   1      50.406  16.238  19.841  1.00 20.00           H  
HETATM 2175  H29 LG1 X   1      49.260  18.049  20.726  1.00 20.00           H  
HETATM 2176  H30 LG1 X   1      48.523  18.141  19.108  1.00 20.00           H  
HETATM 2177  H31 LG1 X   1      46.202  17.497  18.844  1.00 20.00           H  
HETATM 2178  H32 LG1 X   1      46.377  18.873  19.959  1.00 20.00           H  
HETATM 2179  H33 LG1 X   1      43.780  17.678  18.772  1.00 20.00           H  
HETATM 2180  H34 LG1 X   1      41.525  17.053  19.883  1.00 20.00           H  
HETATM 2181  H35 LG1 X   1      41.456  16.466  22.256  1.00 20.00           H  
HETATM 2182  H36 LG1 X   1      43.631  16.467  23.654  1.00 20.00           H  
HETATM 2183  H37 LG1 X   1      45.767  17.065  22.607  1.00 20.00           H  
CONECT 2115 2118
CONECT 2115 2118
CONECT 2115 2118
CONECT 2115 2118
CONECT 2115 2125
CONECT 2115 2125
CONECT 2115 2125
CONECT 2115 2125
CONECT 2115 2127
CONECT 2116 2129 2131 2132 2147
CONECT 2117 2126 2127
CONECT 2118 2115
CONECT 2118 2115
CONECT 2118 2115
CONECT 2118 2115
CONECT 2118 2121
CONECT 2118 2121
CONECT 2118 2121
CONECT 2118 2121
CONECT 2118 2148
CONECT 2119 2134 2135 2149
CONECT 2120 2135
CONECT 2120 2135
CONECT 2121 2118
CONECT 2121 2118
CONECT 2121 2118
CONECT 2121 2118
CONECT 2121 2123
CONECT 2121 2123
CONECT 2121 2123
CONECT 2121 2123
CONECT 2121 2150
CONECT 2122 2136 2139 2140 2151
CONECT 2123 2121
CONECT 2123 2121
CONECT 2123 2121
CONECT 2123 2121
CONECT 2123 2124
CONECT 2123 2124
CONECT 2123 2124
CONECT 2123 2124
CONECT 2123 2152
CONECT 2124 2123
CONECT 2124 2123
CONECT 2124 2123
CONECT 2124 2123
CONECT 2124 2125
CONECT 2124 2125
CONECT 2124 2125
CONECT 2124 2125
CONECT 2124 2153
CONECT 2125 2115
CONECT 2125 2115
CONECT 2125 2115
CONECT 2125 2115
CONECT 2125 2124
CONECT 2125 2124
CONECT 2125 2124
CONECT 2125 2124
CONECT 2125 2126
CONECT 2126 2117 2125 2154 2155
CONECT 2127 2115 2117 2128 2130
CONECT 2128 2127 2129 2156 2157
CONECT 2129 2116 2128 2158 2159
CONECT 2130 2127 2131 2160 2161
CONECT 2131 2116 2130 2162 2163
CONECT 2132 2116 2133 2164 2165
CONECT 2133 2132 2134 2166 2167
CONECT 2134 2119 2133 2168 2169
CONECT 2135 2119
CONECT 2135 2120
CONECT 2135 2120
CONECT 2135 2136
CONECT 2136 2122 2135 2137 2170
CONECT 2137 2136 2138 2171 2172
CONECT 2138 2137 2139 2173 2174
CONECT 2139 2122 2138 2175 2176
CONECT 2140 2122 2141 2177 2178
CONECT 2141 2140
CONECT 2141 2142
CONECT 2141 2142
CONECT 2141 2142
CONECT 2141 2142
CONECT 2141 2146
CONECT 2141 2146
CONECT 2141 2146
CONECT 2141 2146
CONECT 2142 2141
CONECT 2142 2141
CONECT 2142 2141
CONECT 2142 2141
CONECT 2142 2143
CONECT 2142 2143
CONECT 2142 2143
CONECT 2142 2143
CONECT 2142 2179
CONECT 2143 2142
CONECT 2143 2142
CONECT 2143 2142
CONECT 2143 2142
CONECT 2143 2144
CONECT 2143 2144
CONECT 2143 2144
CONECT 2143 2144
CONECT 2143 2180
CONECT 2144 2143
CONECT 2144 2143
CONECT 2144 2143
CONECT 2144 2143
CONECT 2144 2145
CONECT 2144 2145
CONECT 2144 2145
CONECT 2144 2145
CONECT 2144 2181
CONECT 2145 2144
CONECT 2145 2144
CONECT 2145 2144
CONECT 2145 2144
CONECT 2145 2146
CONECT 2145 2146
CONECT 2145 2146
CONECT 2145 2146
CONECT 2145 2182
CONECT 2146 2141
CONECT 2146 2141
CONECT 2146 2141
CONECT 2146 2141
CONECT 2146 2145
CONECT 2146 2145
CONECT 2146 2145
CONECT 2146 2145
CONECT 2146 2183
CONECT 2147 2116
CONECT 2148 2118
CONECT 2149 2119
CONECT 2150 2121
CONECT 2151 2122
CONECT 2152 2123
CONECT 2153 2124
CONECT 2154 2126
CONECT 2155 2126
CONECT 2156 2128
CONECT 2157 2128
CONECT 2158 2129
CONECT 2159 2129
CONECT 2160 2130
CONECT 2161 2130
CONECT 2162 2131
CONECT 2163 2131
CONECT 2164 2132
CONECT 2165 2132
CONECT 2166 2133
CONECT 2167 2133
CONECT 2168 2134
CONECT 2169 2134
CONECT 2170 2136
CONECT 2171 2137
CONECT 2172 2137
CONECT 2173 2138
CONECT 2174 2138
CONECT 2175 2139
CONECT 2176 2139
CONECT 2177 2140
CONECT 2178 2140
CONECT 2179 2142
CONECT 2180 2143
CONECT 2181 2144
CONECT 2182 2145
CONECT 2183 2146
END
