# Supplementary material for: Assessment and Challenges of Ligand Docking into Comparative Models of G-Protein Coupled Receptors
Source: PLoS One. 2013 Jul 2;8(7):e67302. doi: 10.1371/journal.pone.0067302 (PMC3699586; doi:10.1371/journal.pone.0067302)
Supplement: File S2 — Files for protocol capture. The input files necessary to carry out the steps outlined in the protocol capture in File S1 as well as the output files relating to the results found in the manuscript are provided in this attachment. (ZIP) [file pone.0067302.s015.zip › FileS2_GPCR_model_dock/rosetta_inputs/4ej4A_clean.pdb]

ATOM      1  N   ARG A   1      69.113   3.973  16.964  1.00150.71           N  
ATOM      2  CA  ARG A   1      67.841   4.208  17.641  1.00149.41           C  
ATOM      3  C   ARG A   1      66.916   5.095  16.818  1.00134.79           C  
ATOM      4  O   ARG A   1      65.704   4.886  16.789  1.00124.66           O  
ATOM      5  CB  ARG A   1      68.077   4.849  19.011  1.00144.69           C  
ATOM      6  CG  ARG A   1      66.799   5.225  19.743  1.00138.01           C  
ATOM      7  CD  ARG A   1      67.084   5.672  21.166  1.00140.43           C  
ATOM      8  NE  ARG A   1      65.879   5.654  21.987  1.00146.67           N  
ATOM      9  CZ  ARG A   1      65.876   5.762  23.313  1.00148.77           C  
ATOM     10  NH1 ARG A   1      67.019   5.893  23.974  1.00143.75           N1+
ATOM     11  NH2 ARG A   1      64.729   5.735  23.978  1.00146.61           N  
ATOM     12  N   SER A   2      67.504   6.076  16.145  1.00139.53           N  
ATOM     13  CA  SER A   2      66.742   7.110  15.460  1.00136.19           C  
ATOM     14  C   SER A   2      66.336   6.737  14.029  1.00140.02           C  
ATOM     15  O   SER A   2      65.309   7.208  13.531  1.00134.95           O  
ATOM     16  CB  SER A   2      67.511   8.434  15.471  1.00130.53           C  
ATOM     17  OG  SER A   2      67.859   8.820  16.790  1.00114.38           O  
ATOM     18  N   ALA A   3      67.128   5.894  13.368  1.00145.24           N  
ATOM     19  CA  ALA A   3      66.767   5.424  12.032  1.00149.08           C  
ATOM     20  C   ALA A   3      65.449   4.652  12.094  1.00146.24           C  
ATOM     21  O   ALA A   3      64.648   4.672  11.154  1.00131.27           O  
ATOM     22  CB  ALA A   3      67.875   4.558  11.450  1.00144.35           C  
ATOM     23  N   SER A   4      65.234   3.991  13.227  1.00149.25           N  
ATOM     24  CA  SER A   4      64.000   3.270  13.499  1.00138.14           C  
ATOM     25  C   SER A   4      62.870   4.223  13.901  1.00122.88           C  
ATOM     26  O   SER A   4      61.878   4.365  13.188  1.00103.62           O  
ATOM     27  CB  SER A   4      64.234   2.222  14.599  1.00131.39           C  
ATOM     28  OG  SER A   4      64.893   2.787  15.725  1.00124.74           O  
ATOM     29  N   SER A   5      63.046   4.889  15.040  1.00128.59           N  
ATOM     30  CA  SER A   5      61.992   5.689  15.662  1.00112.51           C  
ATOM     31  C   SER A   5      61.603   6.973  14.926  1.00107.56           C  
ATOM     32  O   SER A   5      60.423   7.305  14.868  1.00109.41           O  
ATOM     33  CB  SER A   5      62.361   6.023  17.110  1.00108.71           C  
ATOM     34  OG  SER A   5      61.502   7.015  17.647  1.00 96.08           O  
ATOM     35  N   LEU A   6      62.579   7.690  14.378  1.00104.90           N  
ATOM     36  CA  LEU A   6      62.295   9.000  13.783  1.00102.67           C  
ATOM     37  C   LEU A   6      61.344   8.951  12.592  1.00100.91           C  
ATOM     38  O   LEU A   6      60.416   9.751  12.513  1.00 94.72           O  
ATOM     39  CB  LEU A   6      63.578   9.744  13.401  1.00101.64           C  
ATOM     40  CG  LEU A   6      64.100  10.754  14.427  1.00 97.77           C  
ATOM     41  CD1 LEU A   6      65.179  11.634  13.823  1.00 96.85           C  
ATOM     42  CD2 LEU A   6      62.961  11.602  14.980  1.00 76.19           C  
ATOM     43  N   ALA A   7      61.583   8.027  11.669  1.00 99.57           N  
ATOM     44  CA  ALA A   7      60.730   7.901  10.495  1.00 97.87           C  
ATOM     45  C   ALA A   7      59.277   7.721  10.923  1.00 98.32           C  
ATOM     46  O   ALA A   7      58.385   8.438  10.458  1.00 96.80           O  
ATOM     47  CB  ALA A   7      61.189   6.732   9.626  1.00100.49           C  
ATOM     48  N   LEU A   8      59.052   6.776  11.831  1.00 97.90           N  
ATOM     49  CA  LEU A   8      57.708   6.478  12.304  1.00 93.60           C  
ATOM     50  C   LEU A   8      57.110   7.656  13.054  1.00 89.69           C  
ATOM     51  O   LEU A   8      55.932   7.962  12.895  1.00 94.14           O  
ATOM     52  CB  LEU A   8      57.712   5.227  13.185  1.00 95.95           C  
ATOM     53  CG  LEU A   8      58.280   3.964  12.530  1.00102.15           C  
ATOM     54  CD1 LEU A   8      57.989   2.736  13.382  1.00117.42           C  
ATOM     55  CD2 LEU A   8      57.752   3.793  11.107  1.00 79.51           C  
ATOM     56  N   ALA A   9      57.923   8.325  13.860  1.00 83.56           N  
ATOM     57  CA  ALA A   9      57.451   9.468  14.637  1.00 86.66           C  
ATOM     58  C   ALA A   9      56.976  10.597  13.734  1.00 86.46           C  
ATOM     59  O   ALA A   9      55.891  11.157  13.942  1.00 85.17           O  
ATOM     60  CB  ALA A   9      58.544   9.956  15.571  1.00 90.26           C  
ATOM     61  N   ILE A  10      57.772  10.932  12.724  1.00 86.19           N  
ATOM     62  CA  ILE A  10      57.408  11.999  11.799  1.00 87.28           C  
ATOM     63  C   ILE A  10      56.179  11.612  10.975  1.00 87.26           C  
ATOM     64  O   ILE A  10      55.248  12.413  10.832  1.00 81.64           O  
ATOM     65  CB  ILE A  10      58.578  12.380  10.866  1.00 86.39           C  
ATOM     66  CG1 ILE A  10      59.828  12.708  11.678  1.00 80.67           C  
ATOM     67  CG2 ILE A  10      58.208  13.575  10.006  1.00 77.09           C  
ATOM     68  CD1 ILE A  10      61.027  13.031  10.819  1.00 74.13           C  
ATOM     69  N   ALA A  11      56.169  10.387  10.445  1.00 89.63           N  
ATOM     70  CA  ALA A  11      55.028   9.900   9.669  1.00 80.54           C  
ATOM     71  C   ALA A  11      53.745  10.007  10.486  1.00 76.88           C  
ATOM     72  O   ALA A  11      52.707  10.451   9.987  1.00 75.54           O  
ATOM     73  CB  ALA A  11      55.257   8.463   9.222  1.00 71.33           C  
ATOM     74  N   ILE A  12      53.830   9.604  11.748  1.00 78.06           N  
ATOM     75  CA  ILE A  12      52.693   9.700  12.657  1.00 79.50           C  
ATOM     76  C   ILE A  12      52.299  11.157  12.913  1.00 79.79           C  
ATOM     77  O   ILE A  12      51.119  11.460  13.055  1.00 85.62           O  
ATOM     78  CB  ILE A  12      52.949   8.944  13.981  1.00 84.02           C  
ATOM     79  CG1 ILE A  12      52.951   7.432  13.735  1.00 84.47           C  
ATOM     80  CG2 ILE A  12      51.893   9.290  15.023  1.00 80.10           C  
ATOM     81  CD1 ILE A  12      53.310   6.616  14.956  1.00 98.33           C  
ATOM     82  N   THR A  13      53.276  12.059  12.952  1.00 79.26           N  
ATOM     83  CA  THR A  13      52.951  13.480  13.089  1.00 78.53           C  
ATOM     84  C   THR A  13      52.141  13.966  11.887  1.00 79.83           C  
ATOM     85  O   THR A  13      51.177  14.727  12.037  1.00 80.96           O  
ATOM     86  CB  THR A  13      54.207  14.351  13.232  1.00 73.04           C  
ATOM     87  CG2 THR A  13      53.823  15.798  13.523  1.00 61.18           C  
ATOM     88  OG1 THR A  13      55.013  13.844  14.304  1.00 75.05           O  
ATOM     89  N   ALA A  14      52.535  13.515  10.699  1.00 78.05           N  
ATOM     90  CA  ALA A  14      51.806  13.839   9.475  1.00 77.19           C  
ATOM     91  C   ALA A  14      50.367  13.313   9.518  1.00 78.02           C  
ATOM     92  O   ALA A  14      49.404  14.083   9.389  1.00 76.10           O  
ATOM     93  CB  ALA A  14      52.545  13.287   8.262  1.00 74.54           C  
ATOM     94  N   LEU A  15      50.237  12.001   9.702  1.00 78.00           N  
ATOM     95  CA  LEU A  15      48.931  11.356   9.795  1.00 72.24           C  
ATOM     96  C   LEU A  15      48.023  12.047  10.814  1.00 69.59           C  
ATOM     97  O   LEU A  15      46.872  12.373  10.515  1.00 65.53           O  
ATOM     98  CB  LEU A  15      49.097   9.883  10.166  1.00 64.40           C  
ATOM     99  CG  LEU A  15      47.798   9.106  10.382  1.00 66.28           C  
ATOM    100  CD1 LEU A  15      47.458   8.258   9.162  1.00 58.95           C  
ATOM    101  CD2 LEU A  15      47.889   8.253  11.637  1.00 70.96           C  
ATOM    102  N   TYR A  16      48.558  12.271  12.009  1.00 68.89           N  
ATOM    103  CA  TYR A  16      47.837  12.958  13.075  1.00 75.74           C  
ATOM    104  C   TYR A  16      47.419  14.360  12.657  1.00 75.90           C  
ATOM    105  O   TYR A  16      46.349  14.833  13.035  1.00 75.13           O  
ATOM    106  CB  TYR A  16      48.694  13.035  14.341  1.00 80.57           C  
ATOM    107  CG  TYR A  16      48.510  11.877  15.299  1.00 80.69           C  
ATOM    108  CD1 TYR A  16      48.415  10.571  14.835  1.00 80.65           C  
ATOM    109  CD2 TYR A  16      48.448  12.089  16.671  1.00 78.04           C  
ATOM    110  CE1 TYR A  16      48.251   9.510  15.712  1.00 84.01           C  
ATOM    111  CE2 TYR A  16      48.286  11.035  17.554  1.00 81.44           C  
ATOM    112  CZ  TYR A  16      48.188   9.749  17.070  1.00 84.49           C  
ATOM    113  OH  TYR A  16      48.028   8.697  17.944  1.00 81.48           O  
ATOM    114  N   SER A  17      48.270  15.025  11.881  1.00 79.23           N  
ATOM    115  CA  SER A  17      47.963  16.369  11.393  1.00 82.00           C  
ATOM    116  C   SER A  17      46.767  16.347  10.437  1.00 69.37           C  
ATOM    117  O   SER A  17      45.909  17.235  10.474  1.00 63.04           O  
ATOM    118  CB  SER A  17      49.189  16.987  10.710  1.00 79.40           C  
ATOM    119  OG  SER A  17      50.307  17.020  11.588  1.00 69.78           O  
ATOM    120  N   ALA A  18      46.719  15.317   9.592  1.00 71.29           N  
ATOM    121  CA  ALA A  18      45.610  15.129   8.652  1.00 72.50           C  
ATOM    122  C   ALA A  18      44.297  14.806   9.371  1.00 70.61           C  
ATOM    123  O   ALA A  18      43.262  15.456   9.146  1.00 62.72           O  
ATOM    124  CB  ALA A  18      45.950  14.037   7.641  1.00 64.32           C  
ATOM    125  N   VAL A  19      44.348  13.792  10.229  1.00 68.90           N  
ATOM    126  CA  VAL A  19      43.198  13.413  11.040  1.00 70.73           C  
ATOM    127  C   VAL A  19      42.689  14.613  11.835  1.00 70.64           C  
ATOM    128  O   VAL A  19      41.483  14.789  12.005  1.00 78.31           O  
ATOM    129  CB  VAL A  19      43.547  12.252  11.994  1.00 71.15           C  
ATOM    130  CG1 VAL A  19      42.357  11.911  12.889  1.00 68.47           C  
ATOM    131  CG2 VAL A  19      43.990  11.036  11.194  1.00 65.94           C  
ATOM    132  N   CYS A  20      43.616  15.449  12.294  1.00 69.68           N  
ATOM    133  CA  CYS A  20      43.262  16.668  13.015  1.00 69.40           C  
ATOM    134  C   CYS A  20      42.520  17.653  12.123  1.00 69.14           C  
ATOM    135  O   CYS A  20      41.460  18.153  12.496  1.00 71.15           O  
ATOM    136  CB  CYS A  20      44.506  17.341  13.596  1.00 71.89           C  
ATOM    137  SG  CYS A  20      44.188  18.932  14.397  1.00 72.68           S  
ATOM    138  N   ALA A  21      43.084  17.936  10.951  1.00 66.49           N  
ATOM    139  CA  ALA A  21      42.468  18.880  10.023  1.00 67.38           C  
ATOM    140  C   ALA A  21      41.056  18.449   9.629  1.00 72.32           C  
ATOM    141  O   ALA A  21      40.058  19.107   9.980  1.00 71.02           O  
ATOM    142  CB  ALA A  21      43.337  19.032   8.786  1.00 61.17           C  
ATOM    143  N   VAL A  22      40.991  17.334   8.905  1.00 69.24           N  
ATOM    144  CA  VAL A  22      39.727  16.798   8.417  1.00 67.48           C  
ATOM    145  C   VAL A  22      38.732  16.588   9.556  1.00 69.20           C  
ATOM    146  O   VAL A  22      37.587  17.025   9.477  1.00 71.82           O  
ATOM    147  CB  VAL A  22      39.946  15.467   7.672  1.00 72.01           C  
ATOM    148  CG1 VAL A  22      38.615  14.855   7.264  1.00 67.66           C  
ATOM    149  CG2 VAL A  22      40.840  15.686   6.461  1.00 65.89           C  
ATOM    150  N   GLY A  23      39.186  15.931  10.616  1.00 70.30           N  
ATOM    151  CA  GLY A  23      38.338  15.641  11.759  1.00 66.18           C  
ATOM    152  C   GLY A  23      37.734  16.882  12.388  1.00 64.83           C  
ATOM    153  O   GLY A  23      36.510  17.011  12.475  1.00 79.94           O  
ATOM    154  N   LEU A  24      38.592  17.803  12.814  1.00 60.83           N  
ATOM    155  CA  LEU A  24      38.139  19.016  13.494  1.00 70.95           C  
ATOM    156  C   LEU A  24      37.216  19.864  12.626  1.00 74.54           C  
ATOM    157  O   LEU A  24      36.109  20.232  13.051  1.00 72.57           O  
ATOM    158  CB  LEU A  24      39.322  19.867  13.962  1.00 66.82           C  
ATOM    159  CG  LEU A  24      38.970  21.047  14.876  1.00 60.59           C  
ATOM    160  CD1 LEU A  24      38.865  20.609  16.330  1.00 59.57           C  
ATOM    161  CD2 LEU A  24      39.984  22.162  14.722  1.00 53.47           C  
ATOM    162  N   LEU A  25      37.666  20.172  11.410  1.00 78.44           N  
ATOM    163  CA  LEU A  25      36.879  21.037  10.532  1.00 80.49           C  
ATOM    164  C   LEU A  25      35.557  20.398  10.099  1.00 75.60           C  
ATOM    165  O   LEU A  25      34.515  21.057  10.095  1.00 72.47           O  
ATOM    166  CB  LEU A  25      37.713  21.483   9.328  1.00 80.25           C  
ATOM    167  CG  LEU A  25      38.799  22.494   9.720  1.00 72.06           C  
ATOM    168  CD1 LEU A  25      39.770  22.721   8.572  1.00 67.57           C  
ATOM    169  CD2 LEU A  25      38.177  23.812  10.187  1.00 55.69           C  
ATOM    170  N   GLY A  26      35.603  19.112   9.760  1.00 74.26           N  
ATOM    171  CA  GLY A  26      34.409  18.351   9.433  1.00 67.34           C  
ATOM    172  C   GLY A  26      33.378  18.348  10.550  1.00 65.77           C  
ATOM    173  O   GLY A  26      32.235  18.760  10.350  1.00 74.42           O  
ATOM    174  N   ASN A  27      33.783  17.896  11.735  1.00 66.63           N  
ATOM    175  CA  ASN A  27      32.862  17.839  12.875  1.00 66.50           C  
ATOM    176  C   ASN A  27      32.321  19.207  13.314  1.00 67.72           C  
ATOM    177  O   ASN A  27      31.156  19.323  13.723  1.00 69.49           O  
ATOM    178  CB  ASN A  27      33.486  17.090  14.060  1.00 68.61           C  
ATOM    179  CG  ASN A  27      33.529  15.587  13.844  1.00 73.64           C  
ATOM    180  ND2 ASN A  27      34.656  15.092  13.351  1.00 77.00           N  
ATOM    181  OD1 ASN A  27      32.561  14.878  14.122  1.00 74.26           O  
ATOM    182  N   VAL A  28      33.159  20.240  13.225  1.00 69.53           N  
ATOM    183  CA  VAL A  28      32.704  21.599  13.526  1.00 71.81           C  
ATOM    184  C   VAL A  28      31.671  22.079  12.504  1.00 73.07           C  
ATOM    185  O   VAL A  28      30.657  22.693  12.862  1.00 73.76           O  
ATOM    186  CB  VAL A  28      33.881  22.595  13.609  1.00 72.82           C  
ATOM    187  CG1 VAL A  28      33.407  24.021  13.376  1.00 66.85           C  
ATOM    188  CG2 VAL A  28      34.574  22.475  14.957  1.00 76.98           C  
ATOM    189  N   LEU A  29      31.926  21.782  11.233  1.00 73.31           N  
ATOM    190  CA  LEU A  29      30.969  22.072  10.168  1.00 73.26           C  
ATOM    191  C   LEU A  29      29.621  21.401  10.434  1.00 70.28           C  
ATOM    192  O   LEU A  29      28.574  22.034  10.319  1.00 70.95           O  
ATOM    193  CB  LEU A  29      31.519  21.611   8.820  1.00 68.50           C  
ATOM    194  CG  LEU A  29      30.884  22.240   7.586  1.00 61.12           C  
ATOM    195  CD1 LEU A  29      31.135  23.742   7.575  1.00 60.63           C  
ATOM    196  CD2 LEU A  29      31.421  21.585   6.323  1.00 54.49           C  
ATOM    197  N   VAL A  30      29.655  20.117  10.790  1.00 69.52           N  
ATOM    198  CA  VAL A  30      28.427  19.390  11.118  1.00 64.42           C  
ATOM    199  C   VAL A  30      27.672  20.014  12.294  1.00 64.77           C  
ATOM    200  O   VAL A  30      26.466  20.245  12.200  1.00 70.38           O  
ATOM    201  CB  VAL A  30      28.687  17.893  11.384  1.00 63.76           C  
ATOM    202  CG1 VAL A  30      27.478  17.253  12.050  1.00 67.04           C  
ATOM    203  CG2 VAL A  30      29.018  17.176  10.090  1.00 62.22           C  
ATOM    204  N   MET A  31      28.375  20.285  13.391  1.00 68.71           N  
ATOM    205  CA  MET A  31      27.758  20.969  14.533  1.00 70.95           C  
ATOM    206  C   MET A  31      27.049  22.250  14.085  1.00 74.68           C  
ATOM    207  O   MET A  31      25.864  22.477  14.391  1.00 76.57           O  
ATOM    208  CB  MET A  31      28.808  21.316  15.593  1.00 69.76           C  
ATOM    209  CG  MET A  31      29.342  20.125  16.365  1.00 72.25           C  
ATOM    210  SD  MET A  31      30.689  20.566  17.484  1.00 81.24           S  
ATOM    211  CE  MET A  31      29.961  21.921  18.403  1.00 74.90           C  
ATOM    212  N   PHE A  32      27.792  23.071  13.345  1.00 73.69           N  
ATOM    213  CA  PHE A  32      27.270  24.312  12.789  1.00 74.43           C  
ATOM    214  C   PHE A  32      25.973  24.070  12.025  1.00 70.79           C  
ATOM    215  O   PHE A  32      24.976  24.768  12.231  1.00 71.99           O  
ATOM    216  CB  PHE A  32      28.330  24.954  11.891  1.00 81.28           C  
ATOM    217  CG  PHE A  32      27.785  25.939  10.892  1.00 90.18           C  
ATOM    218  CD1 PHE A  32      27.191  27.121  11.306  1.00 88.53           C  
ATOM    219  CD2 PHE A  32      27.898  25.694   9.531  1.00 89.32           C  
ATOM    220  CE1 PHE A  32      26.701  28.029  10.382  1.00 86.93           C  
ATOM    221  CE2 PHE A  32      27.412  26.601   8.604  1.00 86.36           C  
ATOM    222  CZ  PHE A  32      26.814  27.768   9.030  1.00 91.27           C  
ATOM    223  N   GLY A  33      25.986  23.056  11.167  1.00 72.04           N  
ATOM    224  CA  GLY A  33      24.834  22.727  10.348  1.00 76.13           C  
ATOM    225  C   GLY A  33      23.609  22.320  11.144  1.00 71.03           C  
ATOM    226  O   GLY A  33      22.518  22.840  10.921  1.00 73.32           O  
ATOM    227  N   ILE A  34      23.792  21.386  12.072  1.00 67.90           N  
ATOM    228  CA  ILE A  34      22.688  20.900  12.890  1.00 62.83           C  
ATOM    229  C   ILE A  34      22.114  22.044  13.722  1.00 69.40           C  
ATOM    230  O   ILE A  34      20.928  22.038  14.066  1.00 73.58           O  
ATOM    231  CB  ILE A  34      23.118  19.725  13.800  1.00 61.20           C  
ATOM    232  CG1 ILE A  34      23.793  18.624  12.982  1.00 67.16           C  
ATOM    233  CG2 ILE A  34      21.924  19.144  14.543  1.00 57.13           C  
ATOM    234  CD1 ILE A  34      22.865  17.923  12.013  1.00 71.08           C  
ATOM    235  N   VAL A  35      22.945  23.034  14.040  1.00 75.15           N  
ATOM    236  CA  VAL A  35      22.437  24.190  14.781  1.00 77.52           C  
ATOM    237  C   VAL A  35      21.642  25.169  13.914  1.00 76.98           C  
ATOM    238  O   VAL A  35      20.471  25.428  14.188  1.00 84.25           O  
ATOM    239  CB  VAL A  35      23.544  24.958  15.535  1.00 76.05           C  
ATOM    240  CG1 VAL A  35      22.980  26.242  16.131  1.00 65.01           C  
ATOM    241  CG2 VAL A  35      24.137  24.092  16.627  1.00 82.00           C  
ATOM    242  N   ARG A  36      22.274  25.702  12.869  1.00 76.72           N  
ATOM    243  CA  ARG A  36      21.671  26.799  12.100  1.00 86.56           C  
ATOM    244  C   ARG A  36      20.371  26.459  11.357  1.00 89.06           C  
ATOM    245  O   ARG A  36      19.377  27.172  11.490  1.00 90.60           O  
ATOM    246  CB  ARG A  36      22.681  27.412  11.121  1.00 91.08           C  
ATOM    247  CG  ARG A  36      22.129  28.625  10.384  1.00 96.24           C  
ATOM    248  CD  ARG A  36      23.001  29.037   9.211  1.00102.62           C  
ATOM    249  NE  ARG A  36      22.358  30.065   8.396  1.00110.22           N  
ATOM    250  CZ  ARG A  36      22.630  31.366   8.475  1.00120.90           C  
ATOM    251  NH1 ARG A  36      23.547  31.808   9.327  1.00127.79           N1+
ATOM    252  NH2 ARG A  36      21.987  32.223   7.695  1.00124.23           N  
ATOM    253  N   TYR A  37      20.380  25.384  10.575  1.00 85.73           N  
ATOM    254  CA  TYR A  37      19.232  25.045   9.735  1.00 87.93           C  
ATOM    255  C   TYR A  37      18.119  24.365  10.536  1.00 97.81           C  
ATOM    256  O   TYR A  37      18.367  23.814  11.608  1.00 99.57           O  
ATOM    257  CB  TYR A  37      19.658  24.139   8.576  1.00 85.13           C  
ATOM    258  CG  TYR A  37      20.710  24.718   7.648  1.00 87.02           C  
ATOM    259  CD1 TYR A  37      21.225  25.998   7.838  1.00 84.80           C  
ATOM    260  CD2 TYR A  37      21.181  23.984   6.569  1.00 94.37           C  
ATOM    261  CE1 TYR A  37      22.184  26.518   6.988  1.00 95.23           C  
ATOM    262  CE2 TYR A  37      22.136  24.498   5.715  1.00101.73           C  
ATOM    263  CZ  TYR A  37      22.635  25.765   5.929  1.00104.60           C  
ATOM    264  OH  TYR A  37      23.586  26.278   5.078  1.00106.28           O  
ATOM    265  N   THR A  38      16.898  24.394  10.011  1.00 98.49           N  
ATOM    266  CA  THR A  38      15.768  23.751  10.678  1.00 90.20           C  
ATOM    267  C   THR A  38      15.411  22.420  10.021  1.00 87.09           C  
ATOM    268  O   THR A  38      14.792  21.557  10.645  1.00 81.72           O  
ATOM    269  CB  THR A  38      14.526  24.656  10.678  1.00 91.61           C  
ATOM    270  CG2 THR A  38      14.792  25.924  11.473  1.00 93.76           C  
ATOM    271  OG1 THR A  38      14.192  25.006   9.330  1.00 93.66           O  
ATOM    272  N   LYS A  39      15.812  22.258   8.762  1.00 83.57           N  
ATOM    273  CA  LYS A  39      15.548  21.032   8.015  1.00 80.38           C  
ATOM    274  C   LYS A  39      16.413  19.863   8.496  1.00 83.34           C  
ATOM    275  O   LYS A  39      16.383  18.773   7.923  1.00 80.04           O  
ATOM    276  CB  LYS A  39      15.759  21.266   6.516  1.00 65.45           C  
ATOM    277  N   LEU A  40      17.176  20.097   9.560  1.00 86.26           N  
ATOM    278  CA  LEU A  40      18.094  19.098  10.093  1.00 86.11           C  
ATOM    279  C   LEU A  40      17.789  18.771  11.552  1.00 84.21           C  
ATOM    280  O   LEU A  40      18.422  17.896  12.142  1.00 83.86           O  
ATOM    281  CB  LEU A  40      19.538  19.595   9.973  1.00 82.52           C  
ATOM    282  CG  LEU A  40      20.162  19.694   8.579  1.00 81.39           C  
ATOM    283  CD1 LEU A  40      21.386  20.594   8.606  1.00 74.99           C  
ATOM    284  CD2 LEU A  40      20.534  18.318   8.057  1.00 87.74           C  
ATOM    285  N   LYS A  41      16.811  19.465  12.129  1.00 81.61           N  
ATOM    286  CA  LYS A  41      16.547  19.365  13.565  1.00 84.81           C  
ATOM    287  C   LYS A  41      15.693  18.167  14.001  1.00 84.60           C  
ATOM    288  O   LYS A  41      14.587  18.334  14.521  1.00 80.08           O  
ATOM    289  CB  LYS A  41      15.939  20.669  14.085  1.00 87.81           C  
ATOM    290  CG  LYS A  41      16.886  21.862  14.007  1.00 94.34           C  
ATOM    291  CD  LYS A  41      16.191  23.148  14.439  1.00115.37           C  
ATOM    292  CE  LYS A  41      17.154  24.329  14.469  1.00110.62           C  
ATOM    293  NZ  LYS A  41      16.471  25.627  14.747  1.00116.38           N1+
ATOM    294  N   THR A  42      16.227  16.963  13.811  1.00 90.56           N  
ATOM    295  CA  THR A  42      15.588  15.742  14.301  1.00 88.66           C  
ATOM    296  C   THR A  42      16.344  15.162  15.499  1.00 93.37           C  
ATOM    297  O   THR A  42      17.345  15.726  15.948  1.00 89.31           O  
ATOM    298  CB  THR A  42      15.487  14.676  13.198  1.00 81.10           C  
ATOM    299  CG2 THR A  42      14.831  15.263  11.963  1.00 85.08           C  
ATOM    300  OG1 THR A  42      16.795  14.203  12.857  1.00 75.29           O  
ATOM    301  N   ALA A  43      15.861  14.041  16.023  1.00 90.96           N  
ATOM    302  CA  ALA A  43      16.509  13.399  17.163  1.00 84.76           C  
ATOM    303  C   ALA A  43      17.861  12.810  16.763  1.00 82.77           C  
ATOM    304  O   ALA A  43      18.907  13.202  17.298  1.00 83.90           O  
ATOM    305  CB  ALA A  43      15.608  12.319  17.741  1.00 86.22           C  
ATOM    306  N   THR A  44      17.814  11.868  15.820  1.00 80.97           N  
ATOM    307  CA  THR A  44      18.994  11.195  15.278  1.00 79.23           C  
ATOM    308  C   THR A  44      20.122  12.183  14.965  1.00 78.73           C  
ATOM    309  O   THR A  44      21.290  11.965  15.320  1.00 84.14           O  
ATOM    310  CB  THR A  44      18.624  10.382  14.006  1.00 79.11           C  
ATOM    311  CG2 THR A  44      19.860  10.024  13.195  1.00 83.26           C  
ATOM    312  OG1 THR A  44      17.948   9.173  14.382  1.00 73.68           O  
ATOM    313  N   ASN A  45      19.759  13.288  14.328  1.00 75.06           N  
ATOM    314  CA  ASN A  45      20.736  14.305  13.969  1.00 79.41           C  
ATOM    315  C   ASN A  45      21.314  15.057  15.172  1.00 76.58           C  
ATOM    316  O   ASN A  45      22.478  15.454  15.156  1.00 77.16           O  
ATOM    317  CB  ASN A  45      20.145  15.262  12.933  1.00 84.86           C  
ATOM    318  CG  ASN A  45      20.264  14.732  11.515  1.00 94.99           C  
ATOM    319  ND2 ASN A  45      20.100  13.421  11.353  1.00 93.58           N  
ATOM    320  OD1 ASN A  45      20.517  15.488  10.580  1.00 99.55           O  
ATOM    321  N   ILE A  46      20.507  15.245  16.213  1.00 72.79           N  
ATOM    322  CA  ILE A  46      20.999  15.833  17.459  1.00 70.17           C  
ATOM    323  C   ILE A  46      22.025  14.900  18.106  1.00 72.54           C  
ATOM    324  O   ILE A  46      23.072  15.336  18.618  1.00 72.61           O  
ATOM    325  CB  ILE A  46      19.837  16.149  18.427  1.00 70.56           C  
ATOM    326  CG1 ILE A  46      19.240  17.518  18.098  1.00 68.31           C  
ATOM    327  CG2 ILE A  46      20.300  16.117  19.875  1.00 68.26           C  
ATOM    328  CD1 ILE A  46      18.356  18.079  19.186  1.00 72.15           C  
ATOM    329  N   TYR A  47      21.730  13.604  18.065  1.00 72.62           N  
ATOM    330  CA  TYR A  47      22.698  12.606  18.502  1.00 71.45           C  
ATOM    331  C   TYR A  47      24.009  12.761  17.729  1.00 77.12           C  
ATOM    332  O   TYR A  47      25.107  12.766  18.321  1.00 79.46           O  
ATOM    333  CB  TYR A  47      22.137  11.202  18.307  1.00 68.32           C  
ATOM    334  CG  TYR A  47      21.026  10.846  19.266  1.00 74.51           C  
ATOM    335  CD1 TYR A  47      20.879  11.524  20.468  1.00 77.27           C  
ATOM    336  CD2 TYR A  47      20.128   9.830  18.969  1.00 75.23           C  
ATOM    337  CE1 TYR A  47      19.867  11.198  21.348  1.00 78.70           C  
ATOM    338  CE2 TYR A  47      19.111   9.500  19.844  1.00 78.49           C  
ATOM    339  CZ  TYR A  47      18.985  10.188  21.031  1.00 77.81           C  
ATOM    340  OH  TYR A  47      17.974   9.864  21.905  1.00 76.60           O  
ATOM    341  N   ILE A  48      23.890  12.901  16.408  1.00 73.60           N  
ATOM    342  CA  ILE A  48      25.063  13.163  15.567  1.00 70.54           C  
ATOM    343  C   ILE A  48      25.796  14.441  16.000  1.00 74.18           C  
ATOM    344  O   ILE A  48      27.024  14.520  15.908  1.00 75.75           O  
ATOM    345  CB  ILE A  48      24.713  13.205  14.063  1.00 61.79           C  
ATOM    346  CG1 ILE A  48      24.304  11.815  13.580  1.00 72.32           C  
ATOM    347  CG2 ILE A  48      25.897  13.670  13.235  1.00 56.61           C  
ATOM    348  CD1 ILE A  48      24.242  11.679  12.074  1.00 82.66           C  
ATOM    349  N   PHE A  49      25.049  15.429  16.490  1.00 71.25           N  
ATOM    350  CA  PHE A  49      25.657  16.639  17.042  1.00 67.15           C  
ATOM    351  C   PHE A  49      26.535  16.309  18.252  1.00 69.52           C  
ATOM    352  O   PHE A  49      27.653  16.824  18.375  1.00 71.89           O  
ATOM    353  CB  PHE A  49      24.582  17.664  17.415  1.00 65.82           C  
ATOM    354  CG  PHE A  49      25.091  18.814  18.240  1.00 69.99           C  
ATOM    355  CD1 PHE A  49      25.773  19.864  17.645  1.00 72.15           C  
ATOM    356  CD2 PHE A  49      24.872  18.857  19.608  1.00 72.43           C  
ATOM    357  CE1 PHE A  49      26.237  20.926  18.399  1.00 72.36           C  
ATOM    358  CE2 PHE A  49      25.333  19.918  20.368  1.00 75.58           C  
ATOM    359  CZ  PHE A  49      26.017  20.952  19.762  1.00 74.09           C  
ATOM    360  N   ASN A  50      26.032  15.451  19.139  1.00 68.88           N  
ATOM    361  CA  ASN A  50      26.836  15.017  20.292  1.00 68.60           C  
ATOM    362  C   ASN A  50      28.128  14.315  19.855  1.00 70.07           C  
ATOM    363  O   ASN A  50      29.236  14.655  20.319  1.00 68.11           O  
ATOM    364  CB  ASN A  50      26.021  14.104  21.215  1.00 67.93           C  
ATOM    365  CG  ASN A  50      26.123  14.501  22.681  1.00 62.77           C  
ATOM    366  ND2 ASN A  50      25.840  13.558  23.573  1.00 59.49           N  
ATOM    367  OD1 ASN A  50      26.440  15.647  23.005  1.00 55.99           O  
ATOM    368  N   LEU A  51      27.980  13.343  18.955  1.00 70.84           N  
ATOM    369  CA  LEU A  51      29.119  12.621  18.378  1.00 69.16           C  
ATOM    370  C   LEU A  51      30.163  13.573  17.780  1.00 70.60           C  
ATOM    371  O   LEU A  51      31.378  13.383  17.942  1.00 66.31           O  
ATOM    372  CB  LEU A  51      28.621  11.658  17.302  1.00 71.11           C  
ATOM    373  CG  LEU A  51      29.219  10.257  17.280  1.00 79.81           C  
ATOM    374  CD1 LEU A  51      29.089   9.610  18.652  1.00 73.09           C  
ATOM    375  CD2 LEU A  51      28.539   9.412  16.218  1.00 77.52           C  
ATOM    376  N   ALA A  52      29.672  14.598  17.087  1.00 76.60           N  
ATOM    377  CA  ALA A  52      30.510  15.618  16.465  1.00 73.49           C  
ATOM    378  C   ALA A  52      31.299  16.432  17.485  1.00 66.26           C  
ATOM    379  O   ALA A  52      32.505  16.616  17.329  1.00 61.42           O  
ATOM    380  CB  ALA A  52      29.664  16.540  15.594  1.00 69.46           C  
ATOM    381  N   LEU A  53      30.612  16.931  18.512  1.00 67.97           N  
ATOM    382  CA  LEU A  53      31.275  17.669  19.589  1.00 68.91           C  
ATOM    383  C   LEU A  53      32.402  16.841  20.200  1.00 67.07           C  
ATOM    384  O   LEU A  53      33.550  17.306  20.311  1.00 66.69           O  
ATOM    385  CB  LEU A  53      30.275  18.061  20.681  1.00 69.77           C  
ATOM    386  CG  LEU A  53      30.856  18.846  21.863  1.00 61.35           C  
ATOM    387  CD1 LEU A  53      31.074  20.299  21.484  1.00 59.18           C  
ATOM    388  CD2 LEU A  53      29.973  18.740  23.100  1.00 56.75           C  
ATOM    389  N   ALA A  54      32.071  15.609  20.587  1.00 68.45           N  
ATOM    390  CA  ALA A  54      33.066  14.715  21.181  1.00 67.88           C  
ATOM    391  C   ALA A  54      34.286  14.508  20.277  1.00 65.50           C  
ATOM    392  O   ALA A  54      35.429  14.691  20.709  1.00 64.35           O  
ATOM    393  CB  ALA A  54      32.436  13.377  21.537  1.00 70.75           C  
ATOM    394  N   ASP A  55      34.041  14.139  19.022  1.00 69.03           N  
ATOM    395  CA  ASP A  55      35.137  13.840  18.094  1.00 68.93           C  
ATOM    396  C   ASP A  55      35.987  15.070  17.732  1.00 66.49           C  
ATOM    397  O   ASP A  55      37.191  14.952  17.490  1.00 70.02           O  
ATOM    398  CB  ASP A  55      34.619  13.146  16.830  1.00 77.66           C  
ATOM    399  CG  ASP A  55      34.146  11.720  17.089  1.00 80.80           C  
ATOM    400  OD1 ASP A  55      33.233  11.263  16.369  1.00 81.35           O  
ATOM    401  OD2 ASP A  55      34.685  11.053  18.001  1.00 75.68           O1-
ATOM    402  N   ALA A  56      35.359  16.241  17.698  1.00 67.63           N  
ATOM    403  CA  ALA A  56      36.090  17.488  17.469  1.00 66.57           C  
ATOM    404  C   ALA A  56      37.015  17.789  18.646  1.00 65.55           C  
ATOM    405  O   ALA A  56      38.192  18.125  18.459  1.00 67.03           O  
ATOM    406  CB  ALA A  56      35.126  18.639  17.240  1.00 67.99           C  
ATOM    407  N   LEU A  57      36.473  17.660  19.859  1.00 65.07           N  
ATOM    408  CA  LEU A  57      37.284  17.781  21.070  1.00 63.18           C  
ATOM    409  C   LEU A  57      38.460  16.806  21.065  1.00 62.14           C  
ATOM    410  O   LEU A  57      39.557  17.144  21.502  1.00 61.65           O  
ATOM    411  CB  LEU A  57      36.431  17.563  22.320  1.00 62.23           C  
ATOM    412  CG  LEU A  57      35.720  18.796  22.872  1.00 59.05           C  
ATOM    413  CD1 LEU A  57      34.910  18.437  24.111  1.00 55.07           C  
ATOM    414  CD2 LEU A  57      36.729  19.896  23.174  1.00 49.13           C  
ATOM    415  N   ALA A  58      38.227  15.596  20.569  1.00 62.83           N  
ATOM    416  CA  ALA A  58      39.305  14.619  20.456  1.00 58.69           C  
ATOM    417  C   ALA A  58      40.368  15.052  19.451  1.00 60.85           C  
ATOM    418  O   ALA A  58      41.562  14.905  19.704  1.00 69.78           O  
ATOM    419  CB  ALA A  58      38.757  13.256  20.088  1.00 65.99           C  
ATOM    420  N   THR A  59      39.939  15.581  18.310  1.00 65.92           N  
ATOM    421  CA  THR A  59      40.892  15.943  17.260  1.00 69.56           C  
ATOM    422  C   THR A  59      41.640  17.249  17.530  1.00 68.59           C  
ATOM    423  O   THR A  59      42.661  17.520  16.901  1.00 69.06           O  
ATOM    424  CB  THR A  59      40.241  15.994  15.859  1.00 70.25           C  
ATOM    425  CG2 THR A  59      39.930  14.587  15.365  1.00 68.64           C  
ATOM    426  OG1 THR A  59      39.033  16.761  15.914  1.00 67.96           O  
ATOM    427  N   SER A  60      41.143  18.053  18.463  1.00 64.01           N  
ATOM    428  CA  SER A  60      41.826  19.303  18.786  1.00 65.65           C  
ATOM    429  C   SER A  60      43.173  19.072  19.481  1.00 74.27           C  
ATOM    430  O   SER A  60      44.104  19.866  19.318  1.00 77.47           O  
ATOM    431  CB  SER A  60      40.939  20.203  19.645  1.00 66.08           C  
ATOM    432  OG  SER A  60      40.859  19.723  20.972  1.00 69.34           O  
ATOM    433  N   THR A  61      43.276  17.984  20.244  1.00 77.58           N  
ATOM    434  CA  THR A  61      44.468  17.700  21.052  1.00 72.48           C  
ATOM    435  C   THR A  61      45.516  16.895  20.289  1.00 69.03           C  
ATOM    436  O   THR A  61      46.570  16.558  20.826  1.00 69.06           O  
ATOM    437  CB  THR A  61      44.111  16.923  22.343  1.00 69.00           C  
ATOM    438  CG2 THR A  61      42.887  17.526  23.020  1.00 61.86           C  
ATOM    439  OG1 THR A  61      43.862  15.546  22.029  1.00 63.41           O  
ATOM    440  N   LEU A  62      45.221  16.592  19.032  1.00 69.04           N  
ATOM    441  CA  LEU A  62      46.113  15.784  18.205  1.00 71.84           C  
ATOM    442  C   LEU A  62      47.516  16.347  17.903  1.00 73.97           C  
ATOM    443  O   LEU A  62      48.448  15.565  17.708  1.00 74.98           O  
ATOM    444  CB  LEU A  62      45.413  15.366  16.911  1.00 73.54           C  
ATOM    445  CG  LEU A  62      44.297  14.344  17.111  1.00 73.99           C  
ATOM    446  CD1 LEU A  62      43.731  13.894  15.772  1.00 76.60           C  
ATOM    447  CD2 LEU A  62      44.806  13.159  17.919  1.00 76.78           C  
ATOM    448  N   PRO A  63      47.677  17.684  17.833  1.00 73.31           N  
ATOM    449  CA  PRO A  63      49.061  18.149  17.672  1.00 75.72           C  
ATOM    450  C   PRO A  63      49.915  17.781  18.877  1.00 73.96           C  
ATOM    451  O   PRO A  63      50.964  17.154  18.725  1.00 72.84           O  
ATOM    452  CB  PRO A  63      48.910  19.671  17.599  1.00 71.63           C  
ATOM    453  CG  PRO A  63      47.550  19.885  17.068  1.00 68.19           C  
ATOM    454  CD  PRO A  63      46.713  18.786  17.654  1.00 69.41           C  
ATOM    455  N   PHE A  64      49.441  18.157  20.062  1.00 73.67           N  
ATOM    456  CA  PHE A  64      50.158  17.945  21.316  1.00 73.22           C  
ATOM    457  C   PHE A  64      50.587  16.492  21.505  1.00 72.27           C  
ATOM    458  O   PHE A  64      51.625  16.216  22.103  1.00 77.07           O  
ATOM    459  CB  PHE A  64      49.290  18.385  22.503  1.00 75.31           C  
ATOM    460  CG  PHE A  64      48.920  19.848  22.485  1.00 73.32           C  
ATOM    461  CD1 PHE A  64      49.484  20.729  23.391  1.00 68.89           C  
ATOM    462  CD2 PHE A  64      48.000  20.337  21.570  1.00 72.59           C  
ATOM    463  CE1 PHE A  64      49.141  22.071  23.378  1.00 64.14           C  
ATOM    464  CE2 PHE A  64      47.657  21.675  21.551  1.00 78.70           C  
ATOM    465  CZ  PHE A  64      48.228  22.543  22.458  1.00 68.02           C  
ATOM    466  N   GLN A  65      49.784  15.568  20.987  1.00 71.86           N  
ATOM    467  CA  GLN A  65      50.079  14.147  21.125  1.00 74.50           C  
ATOM    468  C   GLN A  65      51.053  13.624  20.075  1.00 77.11           C  
ATOM    469  O   GLN A  65      51.626  12.548  20.239  1.00 85.66           O  
ATOM    470  CB  GLN A  65      48.798  13.317  21.108  1.00 76.24           C  
ATOM    471  CG  GLN A  65      48.294  12.964  22.490  1.00 77.47           C  
ATOM    472  CD  GLN A  65      47.405  11.748  22.475  1.00 89.22           C  
ATOM    473  NE2 GLN A  65      46.228  11.885  21.880  1.00 86.72           N  
ATOM    474  OE1 GLN A  65      47.772  10.688  22.988  1.00 92.42           O  
ATOM    475  N   SER A  66      51.233  14.373  18.994  1.00 77.85           N  
ATOM    476  CA  SER A  66      52.252  14.017  18.015  1.00 80.08           C  
ATOM    477  C   SER A  66      53.584  14.583  18.487  1.00 77.05           C  
ATOM    478  O   SER A  66      54.646  14.043  18.182  1.00 79.07           O  
ATOM    479  CB  SER A  66      51.895  14.534  16.618  1.00 76.12           C  
ATOM    480  OG  SER A  66      52.009  15.944  16.540  1.00 79.07           O  
ATOM    481  N   ALA A  67      53.510  15.673  19.247  1.00 73.69           N  
ATOM    482  CA  ALA A  67      54.690  16.267  19.863  1.00 72.17           C  
ATOM    483  C   ALA A  67      55.277  15.304  20.889  1.00 83.11           C  
ATOM    484  O   ALA A  67      56.484  15.306  21.138  1.00 86.71           O  
ATOM    485  CB  ALA A  67      54.343  17.595  20.516  1.00 61.13           C  
ATOM    486  N   LYS A  68      54.414  14.484  21.480  1.00 85.84           N  
ATOM    487  CA  LYS A  68      54.851  13.458  22.418  1.00 83.16           C  
ATOM    488  C   LYS A  68      55.769  12.462  21.729  1.00 84.48           C  
ATOM    489  O   LYS A  68      56.812  12.097  22.267  1.00 86.96           O  
ATOM    490  CB  LYS A  68      53.650  12.725  23.023  1.00 79.61           C  
ATOM    491  CG  LYS A  68      53.414  13.021  24.495  1.00 81.45           C  
ATOM    492  CD  LYS A  68      51.970  12.741  24.916  1.00 95.68           C  
ATOM    493  CE  LYS A  68      51.641  11.250  24.959  1.00102.73           C  
ATOM    494  NZ  LYS A  68      50.264  10.992  25.488  1.00 92.42           N1+
ATOM    495  N   TYR A  69      55.385  12.035  20.531  1.00 82.98           N  
ATOM    496  CA  TYR A  69      56.106  10.975  19.834  1.00 89.34           C  
ATOM    497  C   TYR A  69      57.356  11.486  19.110  1.00 88.07           C  
ATOM    498  O   TYR A  69      58.233  10.700  18.747  1.00 86.64           O  
ATOM    499  CB  TYR A  69      55.180  10.223  18.866  1.00 92.54           C  
ATOM    500  CG  TYR A  69      53.990   9.550  19.532  1.00106.21           C  
ATOM    501  CD1 TYR A  69      52.948   9.026  18.776  1.00104.01           C  
ATOM    502  CD2 TYR A  69      53.908   9.439  20.916  1.00111.56           C  
ATOM    503  CE1 TYR A  69      51.859   8.410  19.382  1.00104.61           C  
ATOM    504  CE2 TYR A  69      52.823   8.832  21.528  1.00112.20           C  
ATOM    505  CZ  TYR A  69      51.802   8.319  20.758  1.00112.51           C  
ATOM    506  OH  TYR A  69      50.726   7.712  21.369  1.00111.60           O  
ATOM    507  N   LEU A  70      57.435  12.799  18.911  1.00 85.55           N  
ATOM    508  CA  LEU A  70      58.602  13.424  18.292  1.00 81.98           C  
ATOM    509  C   LEU A  70      59.670  13.781  19.322  1.00 82.23           C  
ATOM    510  O   LEU A  70      60.839  13.421  19.175  1.00 79.21           O  
ATOM    511  CB  LEU A  70      58.200  14.699  17.549  1.00 72.09           C  
ATOM    512  CG  LEU A  70      57.648  14.598  16.133  1.00 69.43           C  
ATOM    513  CD1 LEU A  70      57.462  15.996  15.570  1.00 70.35           C  
ATOM    514  CD2 LEU A  70      58.575  13.785  15.248  1.00 70.76           C  
ATOM    515  N   MET A  71      59.252  14.500  20.360  1.00 79.90           N  
ATOM    516  CA  MET A  71      60.173  15.052  21.347  1.00 78.20           C  
ATOM    517  C   MET A  71      60.399  14.095  22.519  1.00 82.29           C  
ATOM    518  O   MET A  71      61.282  14.315  23.351  1.00 81.88           O  
ATOM    519  CB  MET A  71      59.659  16.408  21.838  1.00 80.05           C  
ATOM    520  CG  MET A  71      60.681  17.243  22.593  1.00 86.91           C  
ATOM    521  SD  MET A  71      60.317  19.007  22.528  1.00100.57           S  
ATOM    522  CE  MET A  71      61.547  19.652  23.662  1.00 90.83           C  
ATOM    523  N   GLU A  72      59.602  13.031  22.569  1.00 81.18           N  
ATOM    524  CA  GLU A  72      59.755  11.971  23.568  1.00 74.92           C  
ATOM    525  C   GLU A  72      59.640  12.488  25.009  1.00 71.43           C  
ATOM    526  O   GLU A  72      60.143  11.865  25.941  1.00 69.69           O  
ATOM    527  CB  GLU A  72      61.078  11.215  23.372  1.00 74.04           C  
ATOM    528  CG  GLU A  72      61.519  11.030  21.912  1.00 87.67           C  
ATOM    529  CD  GLU A  72      61.094   9.701  21.314  1.00 97.67           C  
ATOM    530  OE1 GLU A  72      61.303   9.504  20.097  1.00 93.49           O  
ATOM    531  OE2 GLU A  72      60.559   8.848  22.055  1.00 93.60           O1-
ATOM    532  N   THR A  73      58.981  13.631  25.177  1.00 77.02           N  
ATOM    533  CA  THR A  73      58.743  14.205  26.503  1.00 77.88           C  
ATOM    534  C   THR A  73      57.509  15.118  26.477  1.00 75.99           C  
ATOM    535  O   THR A  73      56.911  15.321  25.424  1.00 75.89           O  
ATOM    536  CB  THR A  73      59.973  14.978  27.016  1.00 70.40           C  
ATOM    537  CG2 THR A  73      60.182  16.242  26.204  1.00 75.25           C  
ATOM    538  OG1 THR A  73      59.794  15.315  28.397  1.00 72.49           O  
ATOM    539  N   TRP A  74      57.125  15.660  27.631  1.00 64.99           N  
ATOM    540  CA  TRP A  74      55.959  16.543  27.690  1.00 70.83           C  
ATOM    541  C   TRP A  74      56.334  17.953  28.126  1.00 75.13           C  
ATOM    542  O   TRP A  74      56.325  18.268  29.318  1.00 80.98           O  
ATOM    543  CB  TRP A  74      54.889  15.975  28.625  1.00 82.30           C  
ATOM    544  CG  TRP A  74      53.653  16.830  28.689  1.00 83.51           C  
ATOM    545  CD1 TRP A  74      53.415  17.868  29.544  1.00 79.25           C  
ATOM    546  CD2 TRP A  74      52.491  16.720  27.860  1.00 78.53           C  
ATOM    547  CE2 TRP A  74      51.591  17.721  28.269  1.00 79.71           C  
ATOM    548  CE3 TRP A  74      52.124  15.871  26.812  1.00 72.16           C  
ATOM    549  NE1 TRP A  74      52.180  18.409  29.299  1.00 77.50           N  
ATOM    550  CZ2 TRP A  74      50.347  17.898  27.666  1.00 76.29           C  
ATOM    551  CZ3 TRP A  74      50.891  16.047  26.218  1.00 72.04           C  
ATOM    552  CH2 TRP A  74      50.018  17.052  26.646  1.00 71.75           C  
ATOM    553  N   PRO A  75      56.659  18.816  27.159  1.00 69.58           N  
ATOM    554  CA  PRO A  75      57.185  20.162  27.409  1.00 78.50           C  
ATOM    555  C   PRO A  75      56.164  21.223  27.838  1.00 77.51           C  
ATOM    556  O   PRO A  75      56.555  22.220  28.447  1.00 81.58           O  
ATOM    557  CB  PRO A  75      57.802  20.548  26.065  1.00 75.06           C  
ATOM    558  CG  PRO A  75      57.029  19.764  25.062  1.00 60.75           C  
ATOM    559  CD  PRO A  75      56.718  18.459  25.731  1.00 58.79           C  
ATOM    560  N   PHE A  76      54.887  20.993  27.546  1.00 78.42           N  
ATOM    561  CA  PHE A  76      53.884  22.066  27.583  1.00 82.57           C  
ATOM    562  C   PHE A  76      53.457  22.535  28.975  1.00 84.45           C  
ATOM    563  O   PHE A  76      53.245  23.730  29.193  1.00 80.49           O  
ATOM    564  CB  PHE A  76      52.647  21.673  26.767  1.00 71.58           C  
ATOM    565  CG  PHE A  76      52.969  21.105  25.408  1.00 68.82           C  
ATOM    566  CD1 PHE A  76      53.129  21.935  24.308  1.00 63.40           C  
ATOM    567  CD2 PHE A  76      53.090  19.737  25.231  1.00 68.28           C  
ATOM    568  CE1 PHE A  76      53.422  21.410  23.060  1.00 58.54           C  
ATOM    569  CE2 PHE A  76      53.382  19.206  23.990  1.00 60.95           C  
ATOM    570  CZ  PHE A  76      53.549  20.041  22.905  1.00 53.96           C  
ATOM    571  N   GLY A  77      53.309  21.598  29.904  1.00 85.06           N  
ATOM    572  CA  GLY A  77      52.840  21.930  31.235  1.00 83.80           C  
ATOM    573  C   GLY A  77      51.859  20.900  31.755  1.00 84.44           C  
ATOM    574  O   GLY A  77      51.605  19.891  31.096  1.00 83.15           O  
ATOM    575  N   GLU A  78      51.290  21.155  32.930  1.00 83.81           N  
ATOM    576  CA  GLU A  78      50.447  20.154  33.576  1.00 85.07           C  
ATOM    577  C   GLU A  78      48.940  20.367  33.384  1.00 82.00           C  
ATOM    578  O   GLU A  78      48.186  19.395  33.324  1.00 79.11           O  
ATOM    579  CB  GLU A  78      50.782  20.023  35.065  1.00 81.07           C  
ATOM    580  CG  GLU A  78      50.360  18.689  35.653  1.00 78.60           C  
ATOM    581  CD  GLU A  78      50.502  18.635  37.156  1.00 86.35           C  
ATOM    582  OE1 GLU A  78      51.459  17.997  37.646  1.00 95.19           O  
ATOM    583  OE2 GLU A  78      49.651  19.225  37.855  1.00 88.76           O1-
ATOM    584  N   LEU A  79      48.501  21.622  33.293  1.00 81.92           N  
ATOM    585  CA  LEU A  79      47.092  21.898  33.002  1.00 71.93           C  
ATOM    586  C   LEU A  79      46.738  21.319  31.640  1.00 62.48           C  
ATOM    587  O   LEU A  79      45.680  20.722  31.461  1.00 69.87           O  
ATOM    588  CB  LEU A  79      46.800  23.401  33.020  1.00 73.91           C  
ATOM    589  CG  LEU A  79      46.490  24.063  34.367  1.00 81.05           C  
ATOM    590  CD1 LEU A  79      47.744  24.211  35.238  1.00 77.80           C  
ATOM    591  CD2 LEU A  79      45.792  25.403  34.145  1.00 64.50           C  
ATOM    592  N   LEU A  80      47.649  21.501  30.689  1.00 62.12           N  
ATOM    593  CA  LEU A  80      47.497  20.969  29.339  1.00 63.21           C  
ATOM    594  C   LEU A  80      47.504  19.439  29.346  1.00 66.86           C  
ATOM    595  O   LEU A  80      46.798  18.797  28.564  1.00 68.10           O  
ATOM    596  CB  LEU A  80      48.613  21.499  28.437  1.00 66.08           C  
ATOM    597  CG  LEU A  80      48.283  21.876  26.988  1.00 67.18           C  
ATOM    598  CD1 LEU A  80      46.784  21.971  26.758  1.00 61.44           C  
ATOM    599  CD2 LEU A  80      48.948  23.198  26.649  1.00 70.25           C  
ATOM    600  N   CYS A  81      48.313  18.867  30.232  1.00 69.14           N  
ATOM    601  CA  CYS A  81      48.353  17.423  30.448  1.00 71.19           C  
ATOM    602  C   CYS A  81      46.978  16.902  30.874  1.00 68.01           C  
ATOM    603  O   CYS A  81      46.379  16.035  30.207  1.00 63.04           O  
ATOM    604  CB  CYS A  81      49.415  17.109  31.511  1.00 65.86           C  
ATOM    605  SG  CYS A  81      49.424  15.436  32.198  1.00 67.28           S  
ATOM    606  N   LYS A  82      46.490  17.455  31.983  1.00 68.14           N  
ATOM    607  CA  LYS A  82      45.153  17.188  32.500  1.00 67.34           C  
ATOM    608  C   LYS A  82      44.077  17.307  31.419  1.00 71.64           C  
ATOM    609  O   LYS A  82      43.218  16.433  31.293  1.00 67.74           O  
ATOM    610  CB  LYS A  82      44.840  18.150  33.649  1.00 66.23           C  
ATOM    611  CG  LYS A  82      45.582  17.841  34.948  1.00 71.84           C  
ATOM    612  CD  LYS A  82      45.469  18.983  35.952  1.00 71.36           C  
ATOM    613  CE  LYS A  82      45.138  18.475  37.350  1.00 66.50           C  
ATOM    614  NZ  LYS A  82      45.565  17.063  37.550  1.00 65.44           N1+
ATOM    615  N   ALA A  83      44.137  18.389  30.643  1.00 73.76           N  
ATOM    616  CA  ALA A  83      43.175  18.640  29.567  1.00 58.51           C  
ATOM    617  C   ALA A  83      43.193  17.553  28.497  1.00 54.62           C  
ATOM    618  O   ALA A  83      42.157  16.976  28.183  1.00 61.00           O  
ATOM    619  CB  ALA A  83      43.414  20.011  28.938  1.00 47.08           C  
ATOM    620  N   VAL A  84      44.365  17.283  27.932  1.00 52.56           N  
ATOM    621  CA  VAL A  84      44.462  16.274  26.878  1.00 57.12           C  
ATOM    622  C   VAL A  84      44.007  14.888  27.347  1.00 64.74           C  
ATOM    623  O   VAL A  84      43.266  14.197  26.633  1.00 66.13           O  
ATOM    624  CB  VAL A  84      45.877  16.189  26.272  1.00 56.68           C  
ATOM    625  CG1 VAL A  84      45.929  15.105  25.208  1.00 51.76           C  
ATOM    626  CG2 VAL A  84      46.278  17.529  25.678  1.00 59.53           C  
ATOM    627  N   LEU A  85      44.434  14.485  28.546  1.00 71.60           N  
ATOM    628  CA  LEU A  85      44.019  13.184  29.087  1.00 70.35           C  
ATOM    629  C   LEU A  85      42.510  13.112  29.322  1.00 66.52           C  
ATOM    630  O   LEU A  85      41.829  12.183  28.842  1.00 66.48           O  
ATOM    631  CB  LEU A  85      44.767  12.862  30.382  1.00 59.71           C  
ATOM    632  CG  LEU A  85      46.087  12.113  30.226  1.00 49.78           C  
ATOM    633  CD1 LEU A  85      46.499  11.519  31.555  1.00 61.28           C  
ATOM    634  CD2 LEU A  85      45.975  11.028  29.168  1.00 48.86           C  
ATOM    635  N   SER A  86      42.002  14.095  30.061  1.00 60.40           N  
ATOM    636  CA  SER A  86      40.576  14.214  30.331  1.00 72.59           C  
ATOM    637  C   SER A  86      39.753  14.125  29.042  1.00 69.47           C  
ATOM    638  O   SER A  86      38.843  13.305  28.938  1.00 66.61           O  
ATOM    639  CB  SER A  86      40.289  15.526  31.065  1.00 72.86           C  
ATOM    640  OG  SER A  86      39.132  15.427  31.876  1.00 76.71           O  
ATOM    641  N   ILE A  87      40.098  14.947  28.056  1.00 66.61           N  
ATOM    642  CA  ILE A  87      39.411  14.940  26.767  1.00 60.63           C  
ATOM    643  C   ILE A  87      39.483  13.574  26.084  1.00 61.99           C  
ATOM    644  O   ILE A  87      38.492  13.093  25.540  1.00 68.84           O  
ATOM    645  CB  ILE A  87      39.959  16.044  25.838  1.00 54.97           C  
ATOM    646  CG1 ILE A  87      39.423  17.404  26.274  1.00 51.37           C  
ATOM    647  CG2 ILE A  87      39.587  15.780  24.390  1.00 54.04           C  
ATOM    648  CD1 ILE A  87      39.850  18.529  25.372  1.00 52.74           C  
ATOM    649  N   ASP A  88      40.652  12.942  26.134  1.00 64.66           N  
ATOM    650  CA  ASP A  88      40.814  11.618  25.537  1.00 70.98           C  
ATOM    651  C   ASP A  88      39.802  10.619  26.118  1.00 72.72           C  
ATOM    652  O   ASP A  88      39.046   9.952  25.376  1.00 70.99           O  
ATOM    653  CB  ASP A  88      42.246  11.121  25.745  1.00 67.93           C  
ATOM    654  CG  ASP A  88      42.583   9.932  24.872  1.00 74.52           C  
ATOM    655  OD1 ASP A  88      42.049   9.840  23.745  1.00 73.52           O  
ATOM    656  OD2 ASP A  88      43.392   9.091  25.314  1.00 82.40           O1-
ATOM    657  N   TYR A  89      39.771  10.538  27.448  1.00 71.15           N  
ATOM    658  CA  TYR A  89      38.832   9.642  28.127  1.00 71.37           C  
ATOM    659  C   TYR A  89      37.370   9.987  27.822  1.00 70.35           C  
ATOM    660  O   TYR A  89      36.542   9.097  27.546  1.00 72.51           O  
ATOM    661  CB  TYR A  89      39.090   9.629  29.638  1.00 71.06           C  
ATOM    662  CG  TYR A  89      40.101   8.582  30.055  1.00 78.81           C  
ATOM    663  CD1 TYR A  89      41.268   8.924  30.730  1.00 72.78           C  
ATOM    664  CD2 TYR A  89      39.894   7.249  29.752  1.00 80.95           C  
ATOM    665  CE1 TYR A  89      42.191   7.952  31.101  1.00 75.89           C  
ATOM    666  CE2 TYR A  89      40.802   6.278  30.112  1.00 75.35           C  
ATOM    667  CZ  TYR A  89      41.947   6.627  30.785  1.00 78.87           C  
ATOM    668  OH  TYR A  89      42.836   5.635  31.135  1.00 80.94           O  
ATOM    669  N   TYR A  90      37.068  11.283  27.859  1.00 66.97           N  
ATOM    670  CA  TYR A  90      35.734  11.779  27.544  1.00 60.91           C  
ATOM    671  C   TYR A  90      35.261  11.286  26.190  1.00 62.31           C  
ATOM    672  O   TYR A  90      34.208  10.668  26.087  1.00 65.69           O  
ATOM    673  CB  TYR A  90      35.708  13.304  27.562  1.00 58.27           C  
ATOM    674  CG  TYR A  90      35.254  13.884  28.876  1.00 57.87           C  
ATOM    675  CD1 TYR A  90      36.147  14.539  29.711  1.00 56.52           C  
ATOM    676  CD2 TYR A  90      33.932  13.772  29.283  1.00 62.38           C  
ATOM    677  CE1 TYR A  90      35.739  15.070  30.908  1.00 61.19           C  
ATOM    678  CE2 TYR A  90      33.513  14.300  30.483  1.00 65.37           C  
ATOM    679  CZ  TYR A  90      34.423  14.949  31.292  1.00 67.27           C  
ATOM    680  OH  TYR A  90      34.014  15.479  32.492  1.00 74.92           O  
ATOM    681  N   ASN A  91      36.046  11.574  25.157  1.00 60.96           N  
ATOM    682  CA  ASN A  91      35.750  11.110  23.809  1.00 57.57           C  
ATOM    683  C   ASN A  91      35.480   9.612  23.788  1.00 60.35           C  
ATOM    684  O   ASN A  91      34.436   9.165  23.283  1.00 63.84           O  
ATOM    685  CB  ASN A  91      36.893  11.462  22.857  1.00 61.19           C  
ATOM    686  CG  ASN A  91      36.704  10.868  21.476  1.00 67.94           C  
ATOM    687  ND2 ASN A  91      35.572  11.172  20.851  1.00 70.34           N  
ATOM    688  OD1 ASN A  91      37.565  10.140  20.978  1.00 67.56           O  
ATOM    689  N   MET A  92      36.408   8.850  24.369  1.00 69.28           N  
ATOM    690  CA  MET A  92      36.251   7.395  24.446  1.00 74.25           C  
ATOM    691  C   MET A  92      34.896   6.951  25.012  1.00 68.67           C  
ATOM    692  O   MET A  92      34.301   5.992  24.510  1.00 67.23           O  
ATOM    693  CB  MET A  92      37.386   6.739  25.244  1.00 75.23           C  
ATOM    694  CG  MET A  92      37.114   5.268  25.547  1.00 77.51           C  
ATOM    695  SD  MET A  92      38.593   4.284  25.824  1.00 73.92           S  
ATOM    696  CE  MET A  92      39.191   5.038  27.319  1.00 76.73           C  
ATOM    697  N   PHE A  93      34.409   7.644  26.041  1.00 62.20           N  
ATOM    698  CA  PHE A  93      33.124   7.271  26.641  1.00 67.55           C  
ATOM    699  C   PHE A  93      31.874   7.821  25.920  1.00 68.83           C  
ATOM    700  O   PHE A  93      30.995   7.048  25.493  1.00 64.01           O  
ATOM    701  CB  PHE A  93      33.090   7.608  28.133  1.00 65.88           C  
ATOM    702  CG  PHE A  93      33.655   6.518  29.012  1.00 76.50           C  
ATOM    703  CD1 PHE A  93      34.817   6.718  29.746  1.00 78.21           C  
ATOM    704  CD2 PHE A  93      33.027   5.285  29.091  1.00 75.18           C  
ATOM    705  CE1 PHE A  93      35.331   5.706  30.546  1.00 71.00           C  
ATOM    706  CE2 PHE A  93      33.537   4.276  29.892  1.00 69.42           C  
ATOM    707  CZ  PHE A  93      34.691   4.486  30.616  1.00 63.07           C  
ATOM    708  N   THR A  94      31.791   9.147  25.793  1.00 66.30           N  
ATOM    709  CA  THR A  94      30.645   9.789  25.148  1.00 58.87           C  
ATOM    710  C   THR A  94      30.378   9.251  23.747  1.00 54.35           C  
ATOM    711  O   THR A  94      29.225   9.141  23.344  1.00 57.95           O  
ATOM    712  CB  THR A  94      30.784  11.331  25.083  1.00 57.88           C  
ATOM    713  CG2 THR A  94      30.858  11.926  26.467  1.00 60.58           C  
ATOM    714  OG1 THR A  94      31.966  11.685  24.351  1.00 55.93           O  
ATOM    715  N   SER A  95      31.437   8.911  23.015  1.00 54.13           N  
ATOM    716  CA  SER A  95      31.247   8.367  21.668  1.00 58.18           C  
ATOM    717  C   SER A  95      30.396   7.089  21.673  1.00 56.79           C  
ATOM    718  O   SER A  95      29.396   6.984  20.948  1.00 62.01           O  
ATOM    719  CB  SER A  95      32.589   8.126  20.959  1.00 63.15           C  
ATOM    720  OG  SER A  95      33.217   9.344  20.591  1.00 56.61           O  
ATOM    721  N   ILE A  96      30.773   6.127  22.507  1.00 53.87           N  
ATOM    722  CA  ILE A  96      30.060   4.853  22.549  1.00 60.28           C  
ATOM    723  C   ILE A  96      28.686   4.970  23.225  1.00 59.73           C  
ATOM    724  O   ILE A  96      27.722   4.321  22.794  1.00 57.87           O  
ATOM    725  CB  ILE A  96      30.917   3.732  23.184  1.00 61.96           C  
ATOM    726  CG1 ILE A  96      30.312   2.356  22.883  1.00 53.09           C  
ATOM    727  CG2 ILE A  96      31.076   3.949  24.679  1.00 60.27           C  
ATOM    728  CD1 ILE A  96      30.099   2.078  21.409  1.00 45.30           C  
ATOM    729  N   PHE A  97      28.591   5.804  24.262  1.00 59.94           N  
ATOM    730  CA  PHE A  97      27.292   6.084  24.880  1.00 64.45           C  
ATOM    731  C   PHE A  97      26.302   6.610  23.838  1.00 64.01           C  
ATOM    732  O   PHE A  97      25.197   6.076  23.670  1.00 63.59           O  
ATOM    733  CB  PHE A  97      27.427   7.114  26.007  1.00 61.34           C  
ATOM    734  CG  PHE A  97      28.058   6.577  27.263  1.00 64.07           C  
ATOM    735  CD1 PHE A  97      28.411   5.242  27.374  1.00 65.58           C  
ATOM    736  CD2 PHE A  97      28.284   7.415  28.345  1.00 64.04           C  
ATOM    737  CE1 PHE A  97      28.990   4.757  28.539  1.00 61.55           C  
ATOM    738  CE2 PHE A  97      28.861   6.934  29.509  1.00 61.32           C  
ATOM    739  CZ  PHE A  97      29.211   5.605  29.604  1.00 60.51           C  
ATOM    740  N   THR A  98      26.713   7.666  23.143  1.00 62.34           N  
ATOM    741  CA  THR A  98      25.886   8.260  22.107  1.00 54.69           C  
ATOM    742  C   THR A  98      25.518   7.228  21.053  1.00 52.49           C  
ATOM    743  O   THR A  98      24.364   7.135  20.656  1.00 61.36           O  
ATOM    744  CB  THR A  98      26.565   9.489  21.476  1.00 58.63           C  
ATOM    745  CG2 THR A  98      25.774   9.983  20.273  1.00 66.50           C  
ATOM    746  OG1 THR A  98      26.640  10.539  22.449  1.00 52.36           O  
ATOM    747  N   LEU A  99      26.484   6.423  20.628  1.00 52.55           N  
ATOM    748  CA  LEU A  99      26.172   5.408  19.621  1.00 59.74           C  
ATOM    749  C   LEU A  99      25.107   4.397  20.058  1.00 60.58           C  
ATOM    750  O   LEU A  99      24.228   4.029  19.267  1.00 62.62           O  
ATOM    751  CB  LEU A  99      27.425   4.681  19.132  1.00 64.51           C  
ATOM    752  CG  LEU A  99      28.108   5.325  17.928  1.00 66.20           C  
ATOM    753  CD1 LEU A  99      29.114   4.364  17.340  1.00 62.58           C  
ATOM    754  CD2 LEU A  99      27.085   5.737  16.883  1.00 71.13           C  
ATOM    755  N   THR A 100      25.173   3.948  21.309  1.00 63.76           N  
ATOM    756  CA  THR A 100      24.156   3.003  21.779  1.00 66.26           C  
ATOM    757  C   THR A 100      22.790   3.661  21.968  1.00 60.64           C  
ATOM    758  O   THR A 100      21.761   3.024  21.743  1.00 59.55           O  
ATOM    759  CB  THR A 100      24.558   2.287  23.082  1.00 61.71           C  
ATOM    760  CG2 THR A 100      25.962   1.748  22.979  1.00 56.42           C  
ATOM    761  OG1 THR A 100      24.464   3.200  24.180  1.00 70.83           O  
ATOM    762  N   MET A 101      22.777   4.926  22.382  1.00 58.04           N  
ATOM    763  CA  MET A 101      21.511   5.660  22.465  1.00 61.20           C  
ATOM    764  C   MET A 101      20.883   5.893  21.088  1.00 67.48           C  
ATOM    765  O   MET A 101      19.656   5.911  20.950  1.00 62.97           O  
ATOM    766  CB  MET A 101      21.686   6.982  23.205  1.00 60.84           C  
ATOM    767  CG  MET A 101      21.963   6.795  24.682  1.00 67.53           C  
ATOM    768  SD  MET A 101      20.713   5.751  25.460  1.00 71.12           S  
ATOM    769  CE  MET A 101      19.404   6.934  25.776  1.00 49.52           C  
ATOM    770  N   MET A 102      21.732   6.076  20.078  1.00 70.05           N  
ATOM    771  CA  MET A 102      21.275   6.172  18.697  1.00 61.09           C  
ATOM    772  C   MET A 102      20.678   4.857  18.250  1.00 58.98           C  
ATOM    773  O   MET A 102      19.626   4.839  17.631  1.00 69.98           O  
ATOM    774  CB  MET A 102      22.419   6.524  17.747  1.00 63.06           C  
ATOM    775  CG  MET A 102      22.966   7.920  17.885  1.00 67.37           C  
ATOM    776  SD  MET A 102      23.362   8.646  16.285  1.00 82.67           S  
ATOM    777  CE  MET A 102      24.012   7.215  15.423  1.00 75.44           C  
ATOM    778  N   SER A 103      21.364   3.757  18.540  1.00 58.30           N  
ATOM    779  CA  SER A 103      20.857   2.447  18.136  1.00 68.24           C  
ATOM    780  C   SER A 103      19.527   2.110  18.815  1.00 65.61           C  
ATOM    781  O   SER A 103      18.613   1.570  18.186  1.00 61.77           O  
ATOM    782  CB  SER A 103      21.895   1.351  18.400  1.00 71.73           C  
ATOM    783  OG  SER A 103      22.974   1.442  17.484  1.00 70.15           O  
ATOM    784  N   VAL A 104      19.425   2.438  20.101  1.00 67.67           N  
ATOM    785  CA  VAL A 104      18.189   2.230  20.850  1.00 62.96           C  
ATOM    786  C   VAL A 104      17.064   3.079  20.272  1.00 63.19           C  
ATOM    787  O   VAL A 104      15.948   2.597  20.085  1.00 62.48           O  
ATOM    788  CB  VAL A 104      18.372   2.532  22.365  1.00 65.34           C  
ATOM    789  CG1 VAL A 104      17.125   3.189  22.958  1.00 63.24           C  
ATOM    790  CG2 VAL A 104      18.728   1.262  23.122  1.00 50.35           C  
ATOM    791  N   ASP A 105      17.371   4.340  19.971  1.00 70.29           N  
ATOM    792  CA  ASP A 105      16.382   5.282  19.446  1.00 70.84           C  
ATOM    793  C   ASP A 105      15.900   4.897  18.045  1.00 64.99           C  
ATOM    794  O   ASP A 105      14.714   4.988  17.731  1.00 72.83           O  
ATOM    795  CB  ASP A 105      16.964   6.700  19.444  1.00 71.53           C  
ATOM    796  CG  ASP A 105      16.068   7.699  18.743  1.00 72.91           C  
ATOM    797  OD1 ASP A 105      15.195   8.295  19.411  1.00 71.14           O  
ATOM    798  OD2 ASP A 105      16.237   7.897  17.520  1.00 73.37           O1-
ATOM    799  N   ARG A 106      16.838   4.467  17.212  1.00 58.23           N  
ATOM    800  CA  ARG A 106      16.546   3.944  15.887  1.00 64.38           C  
ATOM    801  C   ARG A 106      15.655   2.705  15.985  1.00 67.96           C  
ATOM    802  O   ARG A 106      14.684   2.556  15.234  1.00 71.12           O  
ATOM    803  CB  ARG A 106      17.857   3.586  15.189  1.00 72.94           C  
ATOM    804  CG  ARG A 106      17.761   3.434  13.687  1.00 77.38           C  
ATOM    805  CD  ARG A 106      18.178   4.709  12.976  1.00 80.65           C  
ATOM    806  NE  ARG A 106      17.251   5.810  13.210  1.00 85.23           N  
ATOM    807  CZ  ARG A 106      16.098   5.957  12.562  1.00 85.96           C  
ATOM    808  NH1 ARG A 106      15.733   5.071  11.643  1.00 80.97           N1+
ATOM    809  NH2 ARG A 106      15.309   6.988  12.834  1.00 85.57           N  
ATOM    810  N   TYR A 107      15.997   1.817  16.915  1.00 69.97           N  
ATOM    811  CA  TYR A 107      15.198   0.620  17.182  1.00 69.10           C  
ATOM    812  C   TYR A 107      13.776   0.967  17.617  1.00 71.24           C  
ATOM    813  O   TYR A 107      12.821   0.327  17.198  1.00 68.05           O  
ATOM    814  CB  TYR A 107      15.867  -0.248  18.253  1.00 66.75           C  
ATOM    815  CG  TYR A 107      14.971  -1.335  18.811  1.00 63.08           C  
ATOM    816  CD1 TYR A 107      14.913  -2.588  18.214  1.00 59.29           C  
ATOM    817  CD2 TYR A 107      14.181  -1.108  19.934  1.00 62.67           C  
ATOM    818  CE1 TYR A 107      14.094  -3.582  18.721  1.00 69.03           C  
ATOM    819  CE2 TYR A 107      13.358  -2.096  20.442  1.00 65.84           C  
ATOM    820  CZ  TYR A 107      13.322  -3.331  19.834  1.00 76.49           C  
ATOM    821  OH  TYR A 107      12.506  -4.318  20.338  1.00 78.06           O  
ATOM    822  N   ILE A 108      13.650   1.960  18.488  1.00 72.65           N  
ATOM    823  CA  ILE A 108      12.350   2.426  18.954  1.00 66.02           C  
ATOM    824  C   ILE A 108      11.542   2.940  17.776  1.00 75.72           C  
ATOM    825  O   ILE A 108      10.377   2.576  17.598  1.00 82.56           O  
ATOM    826  CB  ILE A 108      12.500   3.531  20.019  1.00 66.63           C  
ATOM    827  CG1 ILE A 108      12.812   2.907  21.377  1.00 74.63           C  
ATOM    828  CG2 ILE A 108      11.234   4.364  20.124  1.00 69.05           C  
ATOM    829  CD1 ILE A 108      13.247   3.908  22.412  1.00 84.31           C  
ATOM    830  N   ALA A 109      12.175   3.779  16.962  1.00 75.28           N  
ATOM    831  CA  ALA A 109      11.541   4.307  15.758  1.00 76.73           C  
ATOM    832  C   ALA A 109      11.000   3.208  14.841  1.00 76.39           C  
ATOM    833  O   ALA A 109       9.820   3.208  14.494  1.00 75.54           O  
ATOM    834  CB  ALA A 109      12.521   5.189  15.001  1.00 77.71           C  
ATOM    835  N   VAL A 110      11.863   2.269  14.466  1.00 76.02           N  
ATOM    836  CA  VAL A 110      11.517   1.285  13.446  1.00 72.22           C  
ATOM    837  C   VAL A 110      10.677   0.113  13.955  1.00 77.39           C  
ATOM    838  O   VAL A 110       9.689  -0.268  13.330  1.00 81.03           O  
ATOM    839  CB  VAL A 110      12.787   0.769  12.742  1.00 71.85           C  
ATOM    840  CG1 VAL A 110      12.437  -0.216  11.637  1.00 76.64           C  
ATOM    841  CG2 VAL A 110      13.580   1.943  12.184  1.00 74.95           C  
ATOM    842  N   CYS A 111      11.083  -0.467  15.077  1.00 84.15           N  
ATOM    843  CA  CYS A 111      10.443  -1.679  15.590  1.00 88.20           C  
ATOM    844  C   CYS A 111       9.164  -1.422  16.375  1.00 79.84           C  
ATOM    845  O   CYS A 111       8.268  -2.257  16.395  1.00 81.41           O  
ATOM    846  CB  CYS A 111      11.410  -2.484  16.465  1.00 87.59           C  
ATOM    847  SG  CYS A 111      12.708  -3.344  15.571  1.00104.28           S  
ATOM    848  N   HIS A 112       9.096  -0.272  17.035  1.00 71.61           N  
ATOM    849  CA  HIS A 112       7.892   0.103  17.770  1.00 79.08           C  
ATOM    850  C   HIS A 112       7.258   1.358  17.175  1.00 90.28           C  
ATOM    851  O   HIS A 112       7.180   2.389  17.847  1.00 85.09           O  
ATOM    852  CB  HIS A 112       8.212   0.332  19.248  1.00 74.57           C  
ATOM    853  CG  HIS A 112       8.347  -0.927  20.045  1.00 80.76           C  
ATOM    854  CD2 HIS A 112       9.134  -2.016  19.871  1.00 86.21           C  
ATOM    855  ND1 HIS A 112       7.612  -1.165  21.186  1.00 82.91           N  
ATOM    856  CE1 HIS A 112       7.939  -2.347  21.679  1.00 88.59           C  
ATOM    857  NE2 HIS A 112       8.859  -2.884  20.900  1.00 90.87           N  
ATOM    858  N   PRO A 113       6.775   1.269  15.920  1.00 90.22           N  
ATOM    859  CA  PRO A 113       6.416   2.460  15.140  1.00 79.69           C  
ATOM    860  C   PRO A 113       5.190   3.186  15.672  1.00 76.51           C  
ATOM    861  O   PRO A 113       5.179   4.411  15.664  1.00 76.11           O  
ATOM    862  CB  PRO A 113       6.149   1.894  13.744  1.00 64.18           C  
ATOM    863  CG  PRO A 113       5.677   0.517  13.987  1.00 65.95           C  
ATOM    864  CD  PRO A 113       6.395   0.026  15.224  1.00 77.21           C  
ATOM    865  N   VAL A 114       4.185   2.447  16.128  1.00 84.46           N  
ATOM    866  CA  VAL A 114       2.950   3.055  16.612  1.00 88.61           C  
ATOM    867  C   VAL A 114       3.215   3.935  17.832  1.00 89.33           C  
ATOM    868  O   VAL A 114       2.679   5.041  17.943  1.00 76.82           O  
ATOM    869  CB  VAL A 114       1.886   1.992  16.955  1.00 84.57           C  
ATOM    870  N   LYS A 115       4.066   3.446  18.729  1.00 91.08           N  
ATOM    871  CA  LYS A 115       4.341   4.132  19.984  1.00 90.48           C  
ATOM    872  C   LYS A 115       5.510   5.102  19.862  1.00 88.68           C  
ATOM    873  O   LYS A 115       5.727   5.933  20.745  1.00 93.51           O  
ATOM    874  CB  LYS A 115       4.623   3.113  21.085  1.00 87.93           C  
ATOM    875  N   ALA A 116       6.259   4.988  18.770  1.00 82.25           N  
ATOM    876  CA  ALA A 116       7.405   5.860  18.528  1.00 83.62           C  
ATOM    877  C   ALA A 116       6.998   7.329  18.504  1.00 86.10           C  
ATOM    878  O   ALA A 116       7.674   8.182  19.080  1.00 89.05           O  
ATOM    879  CB  ALA A 116       8.089   5.483  17.222  1.00 78.11           C  
ATOM    880  N   LEU A 117       5.871   7.601  17.851  1.00 91.56           N  
ATOM    881  CA  LEU A 117       5.352   8.954  17.650  1.00 88.69           C  
ATOM    882  C   LEU A 117       5.232   9.772  18.939  1.00 92.32           C  
ATOM    883  O   LEU A 117       5.154  11.001  18.896  1.00 86.76           O  
ATOM    884  CB  LEU A 117       3.979   8.888  16.969  1.00 83.53           C  
ATOM    885  CG  LEU A 117       3.866   8.656  15.457  1.00 73.00           C  
ATOM    886  CD1 LEU A 117       4.490   7.351  15.013  1.00 67.92           C  
ATOM    887  CD2 LEU A 117       2.418   8.708  15.010  1.00 78.67           C  
ATOM    888  N   ASP A 118       5.219   9.090  20.080  1.00101.46           N  
ATOM    889  CA  ASP A 118       4.921   9.738  21.355  1.00105.64           C  
ATOM    890  C   ASP A 118       6.141  10.199  22.160  1.00104.59           C  
ATOM    891  O   ASP A 118       6.080  11.238  22.818  1.00106.68           O  
ATOM    892  CB  ASP A 118       4.000   8.858  22.212  1.00119.40           C  
ATOM    893  CG  ASP A 118       2.551   8.892  21.742  1.00120.34           C  
ATOM    894  OD1 ASP A 118       1.661   8.473  22.512  1.00126.70           O  
ATOM    895  OD2 ASP A 118       2.300   9.346  20.604  1.00109.10           O1-
ATOM    896  N   PHE A 119       7.244   9.452  22.127  1.00100.67           N  
ATOM    897  CA  PHE A 119       8.430   9.902  22.867  1.00109.43           C  
ATOM    898  C   PHE A 119       9.735  10.034  22.062  1.00103.01           C  
ATOM    899  O   PHE A 119      10.813  10.153  22.646  1.00108.53           O  
ATOM    900  CB  PHE A 119       8.637   9.113  24.177  1.00114.88           C  
ATOM    901  CG  PHE A 119       9.111   7.699  23.986  1.00116.56           C  
ATOM    902  CD1 PHE A 119      10.465   7.411  23.905  1.00109.31           C  
ATOM    903  CD2 PHE A 119       8.207   6.652  23.928  1.00123.79           C  
ATOM    904  CE1 PHE A 119      10.905   6.115  23.742  1.00110.60           C  
ATOM    905  CE2 PHE A 119       8.642   5.349  23.766  1.00122.06           C  
ATOM    906  CZ  PHE A 119       9.993   5.081  23.673  1.00112.32           C  
ATOM    907  N   ARG A 120       9.638  10.035  20.734  1.00 93.60           N  
ATOM    908  CA  ARG A 120      10.800  10.360  19.903  1.00 84.38           C  
ATOM    909  C   ARG A 120      10.786  11.818  19.454  1.00 85.63           C  
ATOM    910  O   ARG A 120      10.621  12.123  18.269  1.00 81.32           O  
ATOM    911  CB  ARG A 120      10.914   9.430  18.698  1.00 75.65           C  
ATOM    912  CG  ARG A 120      11.540   8.089  19.021  1.00 74.61           C  
ATOM    913  CD  ARG A 120      11.914   7.330  17.762  1.00 70.97           C  
ATOM    914  NE  ARG A 120      13.097   7.878  17.104  1.00 80.01           N  
ATOM    915  CZ  ARG A 120      13.066   8.715  16.073  1.00 84.25           C  
ATOM    916  NH1 ARG A 120      11.904   9.110  15.572  1.00 96.44           N1+
ATOM    917  NH2 ARG A 120      14.198   9.156  15.539  1.00 78.34           N  
ATOM    918  N   THR A 121      10.962  12.710  20.423  1.00 87.63           N  
ATOM    919  CA  THR A 121      11.060  14.143  20.173  1.00 84.31           C  
ATOM    920  C   THR A 121      12.539  14.558  20.227  1.00 89.25           C  
ATOM    921  O   THR A 121      13.355  13.874  20.848  1.00 87.48           O  
ATOM    922  CB  THR A 121      10.207  14.942  21.198  1.00 80.65           C  
ATOM    923  CG2 THR A 121      10.768  14.811  22.599  1.00 79.74           C  
ATOM    924  OG1 THR A 121      10.158  16.326  20.836  1.00 85.88           O  
ATOM    925  N   PRO A 122      12.900  15.656  19.543  1.00 86.35           N  
ATOM    926  CA  PRO A 122      14.300  16.085  19.612  1.00 78.97           C  
ATOM    927  C   PRO A 122      14.714  16.561  20.998  1.00 75.13           C  
ATOM    928  O   PRO A 122      15.877  16.403  21.350  1.00 87.41           O  
ATOM    929  CB  PRO A 122      14.367  17.239  18.607  1.00 84.69           C  
ATOM    930  CG  PRO A 122      12.957  17.691  18.444  1.00 86.69           C  
ATOM    931  CD  PRO A 122      12.143  16.440  18.555  1.00 87.49           C  
ATOM    932  N   ALA A 123      13.791  17.132  21.767  1.00 77.55           N  
ATOM    933  CA  ALA A 123      14.103  17.583  23.124  1.00 77.60           C  
ATOM    934  C   ALA A 123      14.494  16.405  24.008  1.00 73.13           C  
ATOM    935  O   ALA A 123      15.327  16.536  24.909  1.00 76.24           O  
ATOM    936  CB  ALA A 123      12.929  18.330  23.727  1.00 91.25           C  
ATOM    937  N   LYS A 124      13.870  15.261  23.743  1.00 74.91           N  
ATOM    938  CA  LYS A 124      14.250  13.996  24.358  1.00 83.62           C  
ATOM    939  C   LYS A 124      15.720  13.715  24.066  1.00 85.27           C  
ATOM    940  O   LYS A 124      16.499  13.423  24.978  1.00 80.85           O  
ATOM    941  CB  LYS A 124      13.381  12.857  23.812  1.00 84.12           C  
ATOM    942  CG  LYS A 124      13.797  11.453  24.242  1.00 91.02           C  
ATOM    943  CD  LYS A 124      13.986  10.522  23.044  1.00 82.49           C  
ATOM    944  CE  LYS A 124      14.125   9.071  23.485  1.00 75.08           C  
ATOM    945  NZ  LYS A 124      14.409   8.164  22.339  1.00 68.40           N1+
ATOM    946  N   ALA A 125      16.091  13.822  22.790  1.00 86.53           N  
ATOM    947  CA  ALA A 125      17.463  13.578  22.345  1.00 80.90           C  
ATOM    948  C   ALA A 125      18.462  14.525  23.011  1.00 71.17           C  
ATOM    949  O   ALA A 125      19.545  14.112  23.412  1.00 76.81           O  
ATOM    950  CB  ALA A 125      17.551  13.689  20.822  1.00 78.87           C  
ATOM    951  N   LYS A 126      18.085  15.794  23.120  1.00 62.73           N  
ATOM    952  CA  LYS A 126      18.923  16.797  23.768  1.00 66.21           C  
ATOM    953  C   LYS A 126      19.150  16.439  25.242  1.00 75.27           C  
ATOM    954  O   LYS A 126      20.295  16.445  25.745  1.00 79.33           O  
ATOM    955  CB  LYS A 126      18.266  18.170  23.634  1.00 65.42           C  
ATOM    956  CG  LYS A 126      19.084  19.332  24.172  1.00 76.15           C  
ATOM    957  CD  LYS A 126      18.402  20.659  23.852  1.00 85.04           C  
ATOM    958  CE  LYS A 126      19.236  21.851  24.314  1.00 88.60           C  
ATOM    959  NZ  LYS A 126      18.621  23.157  23.933  1.00 93.15           N1+
ATOM    960  N   LEU A 127      18.051  16.122  25.922  1.00 68.84           N  
ATOM    961  CA  LEU A 127      18.094  15.680  27.313  1.00 66.26           C  
ATOM    962  C   LEU A 127      19.069  14.520  27.475  1.00 70.75           C  
ATOM    963  O   LEU A 127      19.953  14.532  28.345  1.00 70.38           O  
ATOM    964  CB  LEU A 127      16.701  15.232  27.736  1.00 63.11           C  
ATOM    965  CG  LEU A 127      16.465  14.985  29.218  1.00 62.91           C  
ATOM    966  CD1 LEU A 127      16.271  16.309  29.941  1.00 60.72           C  
ATOM    967  CD2 LEU A 127      15.266  14.071  29.396  1.00 61.29           C  
ATOM    968  N   ILE A 128      18.899  13.524  26.612  1.00 71.30           N  
ATOM    969  CA  ILE A 128      19.754  12.342  26.589  1.00 70.43           C  
ATOM    970  C   ILE A 128      21.229  12.682  26.382  1.00 69.48           C  
ATOM    971  O   ILE A 128      22.090  12.113  27.046  1.00 69.33           O  
ATOM    972  CB  ILE A 128      19.269  11.339  25.525  1.00 71.75           C  
ATOM    973  CG1 ILE A 128      18.057  10.578  26.062  1.00 77.73           C  
ATOM    974  CG2 ILE A 128      20.379  10.376  25.122  1.00 61.93           C  
ATOM    975  CD1 ILE A 128      17.295   9.827  25.012  1.00 87.06           C  
ATOM    976  N   ASN A 129      21.517  13.611  25.474  1.00 68.25           N  
ATOM    977  CA  ASN A 129      22.887  14.083  25.268  1.00 64.58           C  
ATOM    978  C   ASN A 129      23.499  14.630  26.552  1.00 63.75           C  
ATOM    979  O   ASN A 129      24.600  14.227  26.954  1.00 63.93           O  
ATOM    980  CB  ASN A 129      22.937  15.154  24.179  1.00 65.38           C  
ATOM    981  CG  ASN A 129      22.740  14.584  22.793  1.00 72.40           C  
ATOM    982  ND2 ASN A 129      22.944  15.417  21.778  1.00 75.36           N  
ATOM    983  OD1 ASN A 129      22.407  13.410  22.632  1.00 70.51           O  
ATOM    984  N   ILE A 130      22.778  15.547  27.196  1.00 66.34           N  
ATOM    985  CA  ILE A 130      23.239  16.095  28.477  1.00 64.44           C  
ATOM    986  C   ILE A 130      23.510  14.997  29.514  1.00 66.94           C  
ATOM    987  O   ILE A 130      24.530  15.018  30.222  1.00 67.65           O  
ATOM    988  CB  ILE A 130      22.241  17.106  29.062  1.00 64.52           C  
ATOM    989  CG1 ILE A 130      21.919  18.188  28.024  1.00 69.45           C  
ATOM    990  CG2 ILE A 130      22.789  17.698  30.356  1.00 55.68           C  
ATOM    991  CD1 ILE A 130      21.000  19.287  28.522  1.00 75.14           C  
ATOM    992  N   CYS A 131      22.591  14.037  29.598  1.00 73.13           N  
ATOM    993  CA  CYS A 131      22.770  12.887  30.485  1.00 70.69           C  
ATOM    994  C   CYS A 131      24.041  12.096  30.164  1.00 64.82           C  
ATOM    995  O   CYS A 131      24.767  11.675  31.069  1.00 65.40           O  
ATOM    996  CB  CYS A 131      21.551  11.963  30.423  1.00 79.25           C  
ATOM    997  SG  CYS A 131      20.072  12.642  31.198  1.00106.08           S  
ATOM    998  N   ILE A 132      24.297  11.896  28.874  1.00 61.33           N  
ATOM    999  CA  ILE A 132      25.498  11.208  28.421  1.00 62.90           C  
ATOM   1000  C   ILE A 132      26.737  11.935  28.918  1.00 66.10           C  
ATOM   1001  O   ILE A 132      27.639  11.322  29.493  1.00 68.20           O  
ATOM   1002  CB  ILE A 132      25.562  11.114  26.884  1.00 64.62           C  
ATOM   1003  CG1 ILE A 132      24.487  10.169  26.349  1.00 64.60           C  
ATOM   1004  CG2 ILE A 132      26.933  10.642  26.435  1.00 62.98           C  
ATOM   1005  CD1 ILE A 132      24.411  10.133  24.837  1.00 57.99           C  
ATOM   1006  N   TRP A 133      26.781  13.246  28.706  1.00 62.44           N  
ATOM   1007  CA  TRP A 133      27.941  14.008  29.156  1.00 61.29           C  
ATOM   1008  C   TRP A 133      28.139  13.962  30.671  1.00 59.79           C  
ATOM   1009  O   TRP A 133      29.268  13.887  31.142  1.00 65.30           O  
ATOM   1010  CB  TRP A 133      27.914  15.448  28.628  1.00 61.75           C  
ATOM   1011  CG  TRP A 133      28.396  15.548  27.211  1.00 65.24           C  
ATOM   1012  CD1 TRP A 133      27.624  15.660  26.091  1.00 74.01           C  
ATOM   1013  CD2 TRP A 133      29.756  15.528  26.761  1.00 74.29           C  
ATOM   1014  CE2 TRP A 133      29.732  15.640  25.355  1.00 75.54           C  
ATOM   1015  CE3 TRP A 133      30.990  15.431  27.410  1.00 74.12           C  
ATOM   1016  NE1 TRP A 133      28.419  15.719  24.973  1.00 75.48           N  
ATOM   1017  CZ2 TRP A 133      30.896  15.658  24.590  1.00 76.09           C  
ATOM   1018  CZ3 TRP A 133      32.144  15.449  26.647  1.00 67.45           C  
ATOM   1019  CH2 TRP A 133      32.090  15.562  25.251  1.00 71.80           C  
ATOM   1020  N   VAL A 134      27.050  13.984  31.435  1.00 59.25           N  
ATOM   1021  CA  VAL A 134      27.187  13.867  32.893  1.00 61.96           C  
ATOM   1022  C   VAL A 134      27.715  12.496  33.339  1.00 64.14           C  
ATOM   1023  O   VAL A 134      28.655  12.406  34.147  1.00 70.31           O  
ATOM   1024  CB  VAL A 134      25.878  14.214  33.638  1.00 59.11           C  
ATOM   1025  CG1 VAL A 134      25.820  13.509  34.989  1.00 43.50           C  
ATOM   1026  CG2 VAL A 134      25.762  15.719  33.807  1.00 60.22           C  
ATOM   1027  N   LEU A 135      27.119  11.429  32.805  1.00 62.93           N  
ATOM   1028  CA  LEU A 135      27.569  10.081  33.142  1.00 64.15           C  
ATOM   1029  C   LEU A 135      29.030   9.904  32.751  1.00 69.37           C  
ATOM   1030  O   LEU A 135      29.784   9.187  33.419  1.00 66.27           O  
ATOM   1031  CB  LEU A 135      26.714   9.014  32.458  1.00 61.59           C  
ATOM   1032  CG  LEU A 135      26.985   7.597  32.971  1.00 56.12           C  
ATOM   1033  CD1 LEU A 135      26.430   7.426  34.380  1.00 52.59           C  
ATOM   1034  CD2 LEU A 135      26.434   6.535  32.032  1.00 51.29           C  
ATOM   1035  N   ALA A 136      29.425  10.562  31.666  1.00 69.18           N  
ATOM   1036  CA  ALA A 136      30.822  10.598  31.265  1.00 70.67           C  
ATOM   1037  C   ALA A 136      31.651  11.287  32.343  1.00 64.42           C  
ATOM   1038  O   ALA A 136      32.664  10.753  32.779  1.00 60.55           O  
ATOM   1039  CB  ALA A 136      30.971  11.316  29.940  1.00 69.43           C  
ATOM   1040  N   SER A 137      31.196  12.461  32.780  1.00 65.02           N  
ATOM   1041  CA  SER A 137      31.874  13.225  33.828  1.00 65.15           C  
ATOM   1042  C   SER A 137      32.071  12.403  35.093  1.00 69.94           C  
ATOM   1043  O   SER A 137      32.968  12.687  35.894  1.00 71.72           O  
ATOM   1044  CB  SER A 137      31.104  14.504  34.163  1.00 67.75           C  
ATOM   1045  OG  SER A 137      31.099  15.404  33.071  1.00 68.74           O  
ATOM   1046  N   GLY A 138      31.223  11.394  35.277  1.00 67.42           N  
ATOM   1047  CA  GLY A 138      31.420  10.431  36.348  1.00 67.72           C  
ATOM   1048  C   GLY A 138      32.832   9.868  36.381  1.00 60.97           C  
ATOM   1049  O   GLY A 138      33.424   9.711  37.445  1.00 62.36           O  
ATOM   1050  N   VAL A 139      33.375   9.576  35.201  1.00 62.48           N  
ATOM   1051  CA  VAL A 139      34.731   9.049  35.076  1.00 62.20           C  
ATOM   1052  C   VAL A 139      35.719  10.166  34.725  1.00 63.18           C  
ATOM   1053  O   VAL A 139      36.888  10.125  35.103  1.00 66.70           O  
ATOM   1054  CB  VAL A 139      34.786   7.888  34.030  1.00 60.72           C  
ATOM   1055  CG1 VAL A 139      35.989   8.018  33.100  1.00 59.12           C  
ATOM   1056  CG2 VAL A 139      34.768   6.530  34.725  1.00 52.20           C  
ATOM   1057  N   GLY A 140      35.228  11.181  34.026  1.00 62.43           N  
ATOM   1058  CA  GLY A 140      36.076  12.245  33.521  1.00 63.59           C  
ATOM   1059  C   GLY A 140      36.576  13.233  34.556  1.00 67.57           C  
ATOM   1060  O   GLY A 140      37.714  13.696  34.473  1.00 68.30           O  
ATOM   1061  N   VAL A 141      35.731  13.574  35.526  1.00 73.97           N  
ATOM   1062  CA  VAL A 141      36.130  14.515  36.581  1.00 77.12           C  
ATOM   1063  C   VAL A 141      37.273  13.991  37.472  1.00 77.84           C  
ATOM   1064  O   VAL A 141      38.193  14.745  37.793  1.00 79.44           O  
ATOM   1065  CB  VAL A 141      34.927  15.000  37.442  1.00 75.46           C  
ATOM   1066  CG1 VAL A 141      35.385  16.010  38.488  1.00 62.43           C  
ATOM   1067  CG2 VAL A 141      33.849  15.610  36.556  1.00 76.14           C  
ATOM   1068  N   PRO A 142      37.227  12.703  37.877  1.00 74.71           N  
ATOM   1069  CA  PRO A 142      38.419  12.194  38.570  1.00 75.43           C  
ATOM   1070  C   PRO A 142      39.675  12.192  37.694  1.00 76.90           C  
ATOM   1071  O   PRO A 142      40.710  12.696  38.135  1.00 80.00           O  
ATOM   1072  CB  PRO A 142      38.024  10.759  38.958  1.00 74.65           C  
ATOM   1073  CG  PRO A 142      36.787  10.450  38.183  1.00 70.65           C  
ATOM   1074  CD  PRO A 142      36.101  11.756  37.967  1.00 69.49           C  
ATOM   1075  N   ILE A 143      39.579  11.642  36.484  1.00 74.17           N  
ATOM   1076  CA  ILE A 143      40.711  11.595  35.551  1.00 68.68           C  
ATOM   1077  C   ILE A 143      41.345  12.968  35.360  1.00 69.26           C  
ATOM   1078  O   ILE A 143      42.563  13.093  35.236  1.00 76.15           O  
ATOM   1079  CB  ILE A 143      40.302  10.990  34.181  1.00 67.28           C  
ATOM   1080  CG1 ILE A 143      40.637   9.500  34.142  1.00 70.62           C  
ATOM   1081  CG2 ILE A 143      40.999  11.699  33.022  1.00 60.57           C  
ATOM   1082  CD1 ILE A 143      39.961   8.691  35.220  1.00 77.39           C  
ATOM   1083  N   MET A 144      40.511  14.001  35.367  1.00 74.16           N  
ATOM   1084  CA  MET A 144      40.981  15.368  35.191  1.00 78.59           C  
ATOM   1085  C   MET A 144      41.922  15.811  36.318  1.00 76.95           C  
ATOM   1086  O   MET A 144      42.862  16.566  36.079  1.00 79.62           O  
ATOM   1087  CB  MET A 144      39.797  16.336  35.061  1.00 84.18           C  
ATOM   1088  CG  MET A 144      40.193  17.777  34.767  1.00 88.61           C  
ATOM   1089  SD  MET A 144      38.783  18.866  34.478  1.00122.85           S  
ATOM   1090  CE  MET A 144      38.275  18.364  32.834  1.00 88.31           C  
ATOM   1091  N   VAL A 145      41.681  15.330  37.536  1.00 76.80           N  
ATOM   1092  CA  VAL A 145      42.515  15.729  38.672  1.00 79.74           C  
ATOM   1093  C   VAL A 145      43.589  14.694  39.016  1.00 75.81           C  
ATOM   1094  O   VAL A 145      44.587  15.017  39.655  1.00 74.42           O  
ATOM   1095  CB  VAL A 145      41.671  16.043  39.920  1.00 75.95           C  
ATOM   1096  CG1 VAL A 145      42.373  17.091  40.771  1.00 77.89           C  
ATOM   1097  CG2 VAL A 145      40.300  16.540  39.514  1.00 74.25           C  
ATOM   1098  N   MET A 146      43.380  13.455  38.585  1.00 76.52           N  
ATOM   1099  CA  MET A 146      44.370  12.400  38.784  1.00 76.02           C  
ATOM   1100  C   MET A 146      45.459  12.389  37.708  1.00 79.98           C  
ATOM   1101  O   MET A 146      46.415  11.616  37.785  1.00 77.34           O  
ATOM   1102  CB  MET A 146      43.689  11.038  38.850  1.00 74.86           C  
ATOM   1103  CG  MET A 146      43.188  10.668  40.228  1.00 76.36           C  
ATOM   1104  SD  MET A 146      42.416   9.042  40.213  1.00 94.86           S  
ATOM   1105  CE  MET A 146      43.495   8.167  39.083  1.00 80.64           C  
ATOM   1106  N   ALA A 147      45.300  13.244  36.701  1.00 78.68           N  
ATOM   1107  CA  ALA A 147      46.324  13.423  35.682  1.00 74.23           C  
ATOM   1108  C   ALA A 147      47.366  14.384  36.223  1.00 80.80           C  
ATOM   1109  O   ALA A 147      47.034  15.480  36.674  1.00 76.71           O  
ATOM   1110  CB  ALA A 147      45.714  13.962  34.404  1.00 66.61           C  
ATOM   1111  N   VAL A 148      48.627  13.966  36.168  1.00 85.55           N  
ATOM   1112  CA  VAL A 148      49.721  14.695  36.795  1.00 81.38           C  
ATOM   1113  C   VAL A 148      51.026  14.525  36.003  1.00 83.07           C  
ATOM   1114  O   VAL A 148      51.156  13.610  35.179  1.00 82.02           O  
ATOM   1115  CB  VAL A 148      49.920  14.214  38.251  1.00 76.39           C  
ATOM   1116  CG1 VAL A 148      50.589  12.843  38.273  1.00 83.65           C  
ATOM   1117  CG2 VAL A 148      50.709  15.227  39.070  1.00 75.03           C  
ATOM   1118  N   THR A 149      51.978  15.420  36.259  1.00 84.64           N  
ATOM   1119  CA  THR A 149      53.280  15.418  35.602  1.00 86.71           C  
ATOM   1120  C   THR A 149      54.379  14.916  36.544  1.00 89.50           C  
ATOM   1121  O   THR A 149      54.708  15.563  37.544  1.00 94.00           O  
ATOM   1122  CB  THR A 149      53.632  16.836  35.093  1.00 86.59           C  
ATOM   1123  CG2 THR A 149      55.114  16.973  34.854  1.00 85.80           C  
ATOM   1124  OG1 THR A 149      52.942  17.088  33.862  1.00 88.25           O  
ATOM   1125  N   GLN A 150      54.938  13.754  36.233  1.00 85.78           N  
ATOM   1126  CA  GLN A 150      55.988  13.170  37.058  1.00 92.63           C  
ATOM   1127  C   GLN A 150      57.155  12.736  36.177  1.00 93.08           C  
ATOM   1128  O   GLN A 150      56.955  12.131  35.127  1.00 88.69           O  
ATOM   1129  CB  GLN A 150      55.444  11.984  37.864  1.00101.01           C  
ATOM   1130  CG  GLN A 150      56.443  11.395  38.848  1.00120.03           C  
ATOM   1131  CD  GLN A 150      55.835  10.351  39.762  1.00126.22           C  
ATOM   1132  NE2 GLN A 150      56.670   9.734  40.586  1.00135.49           N  
ATOM   1133  OE1 GLN A 150      54.629  10.104  39.726  1.00117.70           O  
ATOM   1134  N   PRO A 151      58.390  13.071  36.600  1.00 90.82           N  
ATOM   1135  CA  PRO A 151      59.577  12.729  35.811  1.00 78.02           C  
ATOM   1136  C   PRO A 151      59.989  11.267  35.934  1.00 77.25           C  
ATOM   1137  O   PRO A 151      60.540  10.862  36.958  1.00 72.35           O  
ATOM   1138  CB  PRO A 151      60.659  13.630  36.405  1.00 71.09           C  
ATOM   1139  CG  PRO A 151      60.230  13.867  37.803  1.00 71.65           C  
ATOM   1140  CD  PRO A 151      58.723  13.908  37.762  1.00 83.83           C  
ATOM   1141  N   ARG A 152      59.714  10.483  34.894  1.00 84.59           N  
ATOM   1142  CA  ARG A 152      60.308   9.164  34.756  1.00 86.34           C  
ATOM   1143  C   ARG A 152      61.776   9.399  34.445  1.00 84.61           C  
ATOM   1144  O   ARG A 152      62.148  10.476  33.987  1.00 92.35           O  
ATOM   1145  CB  ARG A 152      59.662   8.389  33.606  1.00 88.44           C  
ATOM   1146  N   ASP A 153      62.610   8.391  34.673  1.00 86.68           N  
ATOM   1147  CA  ASP A 153      64.041   8.545  34.424  1.00 96.19           C  
ATOM   1148  C   ASP A 153      64.298   8.926  32.972  1.00 85.96           C  
ATOM   1149  O   ASP A 153      63.962   8.176  32.050  1.00 73.75           O  
ATOM   1150  CB  ASP A 153      64.792   7.257  34.766  1.00 99.85           C  
ATOM   1151  CG  ASP A 153      64.603   6.835  36.207  1.00 88.29           C  
ATOM   1152  OD1 ASP A 153      65.136   5.767  36.576  1.00 77.17           O  
ATOM   1153  OD2 ASP A 153      63.925   7.563  36.966  1.00 88.09           O1-
ATOM   1154  N   GLY A 154      64.877  10.102  32.766  1.00 89.30           N  
ATOM   1155  CA  GLY A 154      65.252  10.540  31.437  1.00 88.22           C  
ATOM   1156  C   GLY A 154      64.257  11.458  30.752  1.00 84.87           C  
ATOM   1157  O   GLY A 154      64.579  12.070  29.733  1.00 84.61           O  
ATOM   1158  N   ALA A 155      63.054  11.569  31.307  1.00 89.67           N  
ATOM   1159  CA  ALA A 155      62.013  12.390  30.693  1.00 84.76           C  
ATOM   1160  C   ALA A 155      60.916  12.841  31.657  1.00 80.35           C  
ATOM   1161  O   ALA A 155      60.743  12.284  32.736  1.00 80.96           O  
ATOM   1162  CB  ALA A 155      61.392  11.654  29.512  1.00 77.84           C  
ATOM   1163  N   VAL A 156      60.166  13.854  31.241  1.00 77.59           N  
ATOM   1164  CA  VAL A 156      58.996  14.301  31.979  1.00 75.57           C  
ATOM   1165  C   VAL A 156      57.744  13.606  31.431  1.00 75.30           C  
ATOM   1166  O   VAL A 156      57.478  13.657  30.231  1.00 74.21           O  
ATOM   1167  CB  VAL A 156      58.823  15.812  31.844  1.00 74.37           C  
ATOM   1168  CG1 VAL A 156      57.644  16.267  32.656  1.00 78.23           C  
ATOM   1169  CG2 VAL A 156      60.088  16.525  32.294  1.00 73.83           C  
ATOM   1170  N   VAL A 157      56.973  12.969  32.310  1.00 74.59           N  
ATOM   1171  CA  VAL A 157      55.829  12.179  31.852  1.00 76.94           C  
ATOM   1172  C   VAL A 157      54.468  12.695  32.323  1.00 85.86           C  
ATOM   1173  O   VAL A 157      54.269  12.969  33.508  1.00 88.87           O  
ATOM   1174  CB  VAL A 157      55.992  10.686  32.228  1.00 68.10           C  
ATOM   1175  CG1 VAL A 157      54.676   9.947  32.094  1.00 83.91           C  
ATOM   1176  CG2 VAL A 157      57.042  10.040  31.351  1.00 65.83           C  
ATOM   1177  N   CYS A 158      53.544  12.838  31.379  1.00 79.17           N  
ATOM   1178  CA  CYS A 158      52.163  13.167  31.689  1.00 79.36           C  
ATOM   1179  C   CYS A 158      51.394  11.864  31.856  1.00 81.02           C  
ATOM   1180  O   CYS A 158      51.270  11.093  30.908  1.00 83.07           O  
ATOM   1181  CB  CYS A 158      51.563  13.998  30.555  1.00 79.82           C  
ATOM   1182  SG  CYS A 158      49.764  14.213  30.602  1.00 82.16           S  
ATOM   1183  N   MET A 159      50.886  11.610  33.060  1.00 80.18           N  
ATOM   1184  CA  MET A 159      50.315  10.298  33.357  1.00 79.37           C  
ATOM   1185  C   MET A 159      49.221  10.347  34.413  1.00 77.80           C  
ATOM   1186  O   MET A 159      48.952  11.393  34.990  1.00 73.19           O  
ATOM   1187  CB  MET A 159      51.417   9.351  33.836  1.00 87.25           C  
ATOM   1188  CG  MET A 159      52.017   9.763  35.176  1.00 88.91           C  
ATOM   1189  SD  MET A 159      53.239   8.609  35.827  1.00 87.59           S  
ATOM   1190  CE  MET A 159      52.347   7.062  35.694  1.00 89.75           C  
ATOM   1191  N   LEU A 160      48.596   9.201  34.665  1.00 80.00           N  
ATOM   1192  CA  LEU A 160      47.616   9.080  35.740  1.00 80.62           C  
ATOM   1193  C   LEU A 160      48.263   8.498  36.990  1.00 85.53           C  
ATOM   1194  O   LEU A 160      48.940   7.468  36.928  1.00 82.00           O  
ATOM   1195  CB  LEU A 160      46.443   8.200  35.303  1.00 79.38           C  
ATOM   1196  CG  LEU A 160      45.326   8.865  34.501  1.00 71.70           C  
ATOM   1197  CD1 LEU A 160      44.414   7.809  33.894  1.00 59.94           C  
ATOM   1198  CD2 LEU A 160      44.540   9.811  35.392  1.00 71.20           C  
ATOM   1199  N   GLN A 161      48.052   9.157  38.125  1.00 87.59           N  
ATOM   1200  CA  GLN A 161      48.631   8.709  39.388  1.00 90.46           C  
ATOM   1201  C   GLN A 161      47.576   8.124  40.317  1.00 88.08           C  
ATOM   1202  O   GLN A 161      46.931   8.851  41.075  1.00 83.72           O  
ATOM   1203  CB  GLN A 161      49.355   9.864  40.083  1.00 96.18           C  
ATOM   1204  N   PHE A 162      47.401   6.808  40.251  1.00 95.31           N  
ATOM   1205  CA  PHE A 162      46.490   6.114  41.152  1.00101.27           C  
ATOM   1206  C   PHE A 162      47.099   6.110  42.546  1.00107.27           C  
ATOM   1207  O   PHE A 162      48.265   5.763  42.711  1.00108.75           O  
ATOM   1208  CB  PHE A 162      46.265   4.669  40.696  1.00 98.32           C  
ATOM   1209  CG  PHE A 162      45.672   4.545  39.320  1.00 97.60           C  
ATOM   1210  CD1 PHE A 162      44.337   4.840  39.099  1.00 91.57           C  
ATOM   1211  CD2 PHE A 162      46.448   4.127  38.251  1.00 95.99           C  
ATOM   1212  CE1 PHE A 162      43.787   4.730  37.834  1.00 87.58           C  
ATOM   1213  CE2 PHE A 162      45.901   4.017  36.984  1.00 88.86           C  
ATOM   1214  CZ  PHE A 162      44.571   4.315  36.778  1.00 87.11           C  
ATOM   1215  N   PRO A 163      46.304   6.500  43.559  1.00105.76           N  
ATOM   1216  CA  PRO A 163      46.764   6.442  44.948  1.00107.49           C  
ATOM   1217  C   PRO A 163      47.213   5.026  45.280  1.00107.80           C  
ATOM   1218  O   PRO A 163      46.529   4.066  44.908  1.00103.97           O  
ATOM   1219  CB  PRO A 163      45.508   6.809  45.742  1.00107.42           C  
ATOM   1220  CG  PRO A 163      44.689   7.626  44.802  1.00 98.05           C  
ATOM   1221  CD  PRO A 163      44.929   7.013  43.449  1.00100.15           C  
ATOM   1222  N   SER A 164      48.350   4.892  45.958  1.00112.09           N  
ATOM   1223  CA  SER A 164      48.930   3.581  46.247  1.00109.23           C  
ATOM   1224  C   SER A 164      47.920   2.686  46.965  1.00104.94           C  
ATOM   1225  O   SER A 164      47.233   3.112  47.875  1.00102.12           O  
ATOM   1226  CB  SER A 164      50.219   3.736  47.069  1.00 96.72           C  
ATOM   1227  OG  SER A 164      51.203   4.461  46.354  1.00 79.84           O  
ATOM   1228  N   PRO A 165      47.825   1.411  46.544  1.00 99.72           N  
ATOM   1229  CA  PRO A 165      48.648   0.744  45.506  1.00100.74           C  
ATOM   1230  C   PRO A 165      48.248   1.106  44.068  1.00 98.49           C  
ATOM   1231  O   PRO A 165      47.099   0.913  43.656  1.00101.23           O  
ATOM   1232  CB  PRO A 165      48.412  -0.732  45.786  1.00100.62           C  
ATOM   1233  CG  PRO A 165      47.035  -0.789  46.368  1.00105.21           C  
ATOM   1234  CD  PRO A 165      46.898   0.469  47.193  1.00101.96           C  
ATOM   1235  N   SER A 166      49.194   1.675  43.323  1.00 96.47           N  
ATOM   1236  CA  SER A 166      48.936   2.159  41.967  1.00 94.25           C  
ATOM   1237  C   SER A 166      48.495   1.069  40.979  1.00 94.07           C  
ATOM   1238  O   SER A 166      47.488   1.222  40.288  1.00100.70           O  
ATOM   1239  CB  SER A 166      50.169   2.877  41.415  1.00 98.91           C  
ATOM   1240  OG  SER A 166      51.284   2.005  41.405  1.00109.48           O  
ATOM   1241  N   TRP A 167      49.258  -0.020  40.910  1.00 93.98           N  
ATOM   1242  CA  TRP A 167      48.993  -1.100  39.952  1.00 99.36           C  
ATOM   1243  C   TRP A 167      47.587  -1.691  40.097  1.00103.84           C  
ATOM   1244  O   TRP A 167      46.938  -2.049  39.104  1.00102.74           O  
ATOM   1245  CB  TRP A 167      50.042  -2.206  40.103  1.00104.87           C  
ATOM   1246  CG  TRP A 167      50.044  -2.848  41.462  1.00109.42           C  
ATOM   1247  CD1 TRP A 167      50.760  -2.453  42.557  1.00108.04           C  
ATOM   1248  CD2 TRP A 167      49.289  -3.995  41.870  1.00111.63           C  
ATOM   1249  CE2 TRP A 167      49.597  -4.238  43.223  1.00113.84           C  
ATOM   1250  CE3 TRP A 167      48.382  -4.839  41.221  1.00108.39           C  
ATOM   1251  NE1 TRP A 167      50.497  -3.284  43.619  1.00109.26           N  
ATOM   1252  CZ2 TRP A 167      49.031  -5.292  43.938  1.00118.37           C  
ATOM   1253  CZ3 TRP A 167      47.822  -5.883  41.934  1.00108.88           C  
ATOM   1254  CH2 TRP A 167      48.148  -6.101  43.278  1.00116.89           C  
ATOM   1255  N   TYR A 168      47.128  -1.783  41.342  1.00101.71           N  
ATOM   1256  CA  TYR A 168      45.802  -2.307  41.651  1.00 95.38           C  
ATOM   1257  C   TYR A 168      44.720  -1.494  40.946  1.00 89.29           C  
ATOM   1258  O   TYR A 168      44.026  -1.997  40.058  1.00 86.53           O  
ATOM   1259  CB  TYR A 168      45.581  -2.275  43.164  1.00 95.84           C  
ATOM   1260  CG  TYR A 168      44.200  -2.701  43.603  1.00 97.70           C  
ATOM   1261  CD1 TYR A 168      43.895  -4.040  43.798  1.00 96.74           C  
ATOM   1262  CD2 TYR A 168      43.202  -1.763  43.832  1.00101.31           C  
ATOM   1263  CE1 TYR A 168      42.631  -4.435  44.204  1.00100.59           C  
ATOM   1264  CE2 TYR A 168      41.936  -2.147  44.234  1.00105.10           C  
ATOM   1265  CZ  TYR A 168      41.655  -3.484  44.420  1.00110.73           C  
ATOM   1266  OH  TYR A 168      40.395  -3.868  44.824  1.00111.64           O  
ATOM   1267  N   TRP A 169      44.593  -0.232  41.346  1.00 84.05           N  
ATOM   1268  CA  TRP A 169      43.612   0.663  40.749  1.00 85.31           C  
ATOM   1269  C   TRP A 169      43.814   0.798  39.242  1.00 84.84           C  
ATOM   1270  O   TRP A 169      42.860   1.045  38.504  1.00 88.81           O  
ATOM   1271  CB  TRP A 169      43.662   2.036  41.411  1.00 91.45           C  
ATOM   1272  CG  TRP A 169      43.326   2.019  42.864  1.00 96.98           C  
ATOM   1273  CD1 TRP A 169      44.185   2.205  43.906  1.00102.07           C  
ATOM   1274  CD2 TRP A 169      42.032   1.801  43.443  1.00 98.04           C  
ATOM   1275  CE2 TRP A 169      42.185   1.873  44.842  1.00102.70           C  
ATOM   1276  CE3 TRP A 169      40.762   1.554  42.915  1.00 83.79           C  
ATOM   1277  NE1 TRP A 169      43.508   2.120  45.099  1.00107.24           N  
ATOM   1278  CZ2 TRP A 169      41.116   1.705  45.720  1.00 97.25           C  
ATOM   1279  CZ3 TRP A 169      39.702   1.388  43.789  1.00 87.47           C  
ATOM   1280  CH2 TRP A 169      39.885   1.465  45.175  1.00 95.17           C  
ATOM   1281  N   ASP A 170      45.052   0.634  38.790  1.00 81.71           N  
ATOM   1282  CA  ASP A 170      45.338   0.644  37.361  1.00 84.78           C  
ATOM   1283  C   ASP A 170      44.600  -0.486  36.642  1.00 86.40           C  
ATOM   1284  O   ASP A 170      43.842  -0.241  35.694  1.00 87.19           O  
ATOM   1285  CB  ASP A 170      46.844   0.538  37.116  1.00 90.25           C  
ATOM   1286  CG  ASP A 170      47.206   0.705  35.656  1.00 90.37           C  
ATOM   1287  OD1 ASP A 170      47.402   1.859  35.220  1.00 86.84           O  
ATOM   1288  OD2 ASP A 170      47.297  -0.318  34.944  1.00 84.85           O1-
ATOM   1289  N   THR A 171      44.810  -1.719  37.098  1.00 83.57           N  
ATOM   1290  CA  THR A 171      44.150  -2.864  36.476  1.00 82.62           C  
ATOM   1291  C   THR A 171      42.629  -2.813  36.635  1.00 78.38           C  
ATOM   1292  O   THR A 171      41.890  -3.155  35.706  1.00 78.55           O  
ATOM   1293  CB  THR A 171      44.686  -4.190  37.024  1.00 86.94           C  
ATOM   1294  CG2 THR A 171      44.174  -5.356  36.184  1.00 81.99           C  
ATOM   1295  OG1 THR A 171      46.118  -4.174  36.994  1.00 91.97           O  
ATOM   1296  N   VAL A 172      42.171  -2.384  37.809  1.00 78.35           N  
ATOM   1297  CA  VAL A 172      40.744  -2.141  38.025  1.00 76.08           C  
ATOM   1298  C   VAL A 172      40.171  -1.220  36.949  1.00 73.19           C  
ATOM   1299  O   VAL A 172      39.165  -1.537  36.312  1.00 74.15           O  
ATOM   1300  CB  VAL A 172      40.475  -1.508  39.400  1.00 71.48           C  
ATOM   1301  CG1 VAL A 172      39.086  -0.870  39.433  1.00 61.39           C  
ATOM   1302  CG2 VAL A 172      40.628  -2.542  40.498  1.00 70.88           C  
ATOM   1303  N   THR A 173      40.826  -0.082  36.752  1.00 67.89           N  
ATOM   1304  CA  THR A 173      40.402   0.877  35.742  1.00 69.85           C  
ATOM   1305  C   THR A 173      40.415   0.299  34.327  1.00 74.12           C  
ATOM   1306  O   THR A 173      39.449   0.472  33.582  1.00 76.16           O  
ATOM   1307  CB  THR A 173      41.224   2.176  35.817  1.00 73.59           C  
ATOM   1308  CG2 THR A 173      41.281   2.876  34.462  1.00 73.45           C  
ATOM   1309  OG1 THR A 173      40.623   3.057  36.773  1.00 70.73           O  
ATOM   1310  N   LYS A 174      41.487  -0.393  33.957  1.00 75.13           N  
ATOM   1311  CA  LYS A 174      41.546  -0.994  32.623  1.00 77.18           C  
ATOM   1312  C   LYS A 174      40.384  -1.964  32.415  1.00 72.91           C  
ATOM   1313  O   LYS A 174      39.815  -2.045  31.322  1.00 75.02           O  
ATOM   1314  CB  LYS A 174      42.888  -1.695  32.381  1.00 81.17           C  
ATOM   1315  CG  LYS A 174      44.098  -0.784  32.497  1.00 82.11           C  
ATOM   1316  CD  LYS A 174      43.926   0.475  31.661  1.00 76.60           C  
ATOM   1317  CE  LYS A 174      45.104   1.421  31.835  1.00 70.88           C  
ATOM   1318  NZ  LYS A 174      46.353   0.863  31.245  1.00 68.29           N1+
ATOM   1319  N   ILE A 175      40.018  -2.675  33.481  1.00 75.11           N  
ATOM   1320  CA  ILE A 175      38.890  -3.610  33.433  1.00 77.62           C  
ATOM   1321  C   ILE A 175      37.531  -2.920  33.279  1.00 70.64           C  
ATOM   1322  O   ILE A 175      36.794  -3.212  32.337  1.00 64.86           O  
ATOM   1323  CB  ILE A 175      38.851  -4.539  34.661  1.00 69.23           C  
ATOM   1324  CG1 ILE A 175      40.040  -5.501  34.633  1.00 63.19           C  
ATOM   1325  CG2 ILE A 175      37.553  -5.332  34.692  1.00 65.06           C  
ATOM   1326  CD1 ILE A 175      40.191  -6.314  35.893  1.00 59.00           C  
ATOM   1327  N   CYS A 176      37.201  -2.022  34.208  1.00 66.46           N  
ATOM   1328  CA  CYS A 176      35.943  -1.279  34.138  1.00 68.27           C  
ATOM   1329  C   CYS A 176      35.772  -0.554  32.810  1.00 72.82           C  
ATOM   1330  O   CYS A 176      34.679  -0.523  32.238  1.00 74.13           O  
ATOM   1331  CB  CYS A 176      35.842  -0.278  35.284  1.00 62.79           C  
ATOM   1332  SG  CYS A 176      35.509  -1.057  36.867  1.00 90.74           S  
ATOM   1333  N   VAL A 177      36.863   0.024  32.322  1.00 72.03           N  
ATOM   1334  CA  VAL A 177      36.842   0.701  31.033  1.00 72.50           C  
ATOM   1335  C   VAL A 177      36.725  -0.316  29.892  1.00 69.04           C  
ATOM   1336  O   VAL A 177      36.201  -0.005  28.826  1.00 68.50           O  
ATOM   1337  CB  VAL A 177      38.068   1.638  30.871  1.00 78.69           C  
ATOM   1338  CG1 VAL A 177      38.105   2.263  29.487  1.00 80.84           C  
ATOM   1339  CG2 VAL A 177      38.031   2.727  31.937  1.00 77.41           C  
ATOM   1340  N   PHE A 178      37.174  -1.547  30.112  1.00 67.16           N  
ATOM   1341  CA  PHE A 178      36.957  -2.555  29.083  1.00 63.73           C  
ATOM   1342  C   PHE A 178      35.501  -2.991  29.019  1.00 67.47           C  
ATOM   1343  O   PHE A 178      34.980  -3.299  27.948  1.00 67.82           O  
ATOM   1344  CB  PHE A 178      37.836  -3.776  29.294  1.00 62.51           C  
ATOM   1345  CG  PHE A 178      37.706  -4.797  28.204  1.00 64.90           C  
ATOM   1346  CD1 PHE A 178      38.103  -4.497  26.909  1.00 65.33           C  
ATOM   1347  CD2 PHE A 178      37.194  -6.055  28.469  1.00 62.94           C  
ATOM   1348  CE1 PHE A 178      37.994  -5.435  25.903  1.00 67.34           C  
ATOM   1349  CE2 PHE A 178      37.084  -6.996  27.463  1.00 59.63           C  
ATOM   1350  CZ  PHE A 178      37.484  -6.687  26.178  1.00 61.82           C  
ATOM   1351  N   LEU A 179      34.849  -3.035  30.174  1.00 68.81           N  
ATOM   1352  CA  LEU A 179      33.472  -3.509  30.241  1.00 65.96           C  
ATOM   1353  C   LEU A 179      32.466  -2.459  29.794  1.00 66.93           C  
ATOM   1354  O   LEU A 179      31.612  -2.727  28.950  1.00 67.27           O  
ATOM   1355  CB  LEU A 179      33.130  -3.971  31.658  1.00 63.04           C  
ATOM   1356  CG  LEU A 179      33.829  -5.241  32.149  1.00 60.61           C  
ATOM   1357  CD1 LEU A 179      33.531  -5.463  33.616  1.00 64.12           C  
ATOM   1358  CD2 LEU A 179      33.412  -6.458  31.333  1.00 55.61           C  
ATOM   1359  N   PHE A 180      32.577  -1.263  30.359  1.00 67.38           N  
ATOM   1360  CA  PHE A 180      31.541  -0.253  30.185  1.00 66.11           C  
ATOM   1361  C   PHE A 180      31.787   0.672  28.998  1.00 65.06           C  
ATOM   1362  O   PHE A 180      30.914   1.448  28.621  1.00 63.30           O  
ATOM   1363  CB  PHE A 180      31.374   0.558  31.468  1.00 70.26           C  
ATOM   1364  CG  PHE A 180      31.146  -0.290  32.688  1.00 78.74           C  
ATOM   1365  CD1 PHE A 180      30.449  -1.485  32.596  1.00 75.78           C  
ATOM   1366  CD2 PHE A 180      31.635   0.101  33.923  1.00 77.70           C  
ATOM   1367  CE1 PHE A 180      30.241  -2.270  33.711  1.00 76.49           C  
ATOM   1368  CE2 PHE A 180      31.429  -0.682  35.043  1.00 70.92           C  
ATOM   1369  CZ  PHE A 180      30.731  -1.869  34.935  1.00 78.73           C  
ATOM   1370  N   ALA A 181      32.976   0.589  28.411  1.00 63.84           N  
ATOM   1371  CA  ALA A 181      33.256   1.352  27.199  1.00 60.32           C  
ATOM   1372  C   ALA A 181      33.350   0.450  25.984  1.00 56.03           C  
ATOM   1373  O   ALA A 181      33.644   0.908  24.883  1.00 61.42           O  
ATOM   1374  CB  ALA A 181      34.526   2.172  27.348  1.00 65.07           C  
ATOM   1375  N   PHE A 182      33.119  -0.841  26.183  1.00 54.28           N  
ATOM   1376  CA  PHE A 182      33.226  -1.774  25.072  1.00 57.20           C  
ATOM   1377  C   PHE A 182      32.203  -2.909  25.111  1.00 67.05           C  
ATOM   1378  O   PHE A 182      31.262  -2.911  24.328  1.00 71.47           O  
ATOM   1379  CB  PHE A 182      34.652  -2.319  24.956  1.00 64.58           C  
ATOM   1380  CG  PHE A 182      34.868  -3.183  23.748  1.00 62.32           C  
ATOM   1381  CD1 PHE A 182      35.216  -2.620  22.530  1.00 59.87           C  
ATOM   1382  CD2 PHE A 182      34.715  -4.555  23.828  1.00 68.46           C  
ATOM   1383  CE1 PHE A 182      35.411  -3.417  21.416  1.00 64.29           C  
ATOM   1384  CE2 PHE A 182      34.909  -5.355  22.722  1.00 74.36           C  
ATOM   1385  CZ  PHE A 182      35.258  -4.785  21.513  1.00 71.04           C  
ATOM   1386  N   VAL A 183      32.379  -3.863  26.021  1.00 70.33           N  
ATOM   1387  CA  VAL A 183      31.557  -5.072  26.009  1.00 68.90           C  
ATOM   1388  C   VAL A 183      30.058  -4.807  26.158  1.00 72.32           C  
ATOM   1389  O   VAL A 183      29.264  -5.190  25.287  1.00 71.25           O  
ATOM   1390  CB  VAL A 183      32.034  -6.094  27.062  1.00 63.40           C  
ATOM   1391  CG1 VAL A 183      31.274  -7.393  26.924  1.00 68.44           C  
ATOM   1392  CG2 VAL A 183      33.526  -6.351  26.901  1.00 64.21           C  
ATOM   1393  N   VAL A 184      29.679  -4.155  27.254  1.00 68.55           N  
ATOM   1394  CA  VAL A 184      28.275  -3.823  27.511  1.00 69.10           C  
ATOM   1395  C   VAL A 184      27.598  -3.019  26.386  1.00 64.63           C  
ATOM   1396  O   VAL A 184      26.600  -3.484  25.818  1.00 64.73           O  
ATOM   1397  CB  VAL A 184      28.085  -3.117  28.890  1.00 63.46           C  
ATOM   1398  CG1 VAL A 184      26.664  -2.614  29.048  1.00 54.88           C  
ATOM   1399  CG2 VAL A 184      28.447  -4.057  30.024  1.00 66.14           C  
ATOM   1400  N   PRO A 185      28.126  -1.823  26.048  1.00 60.61           N  
ATOM   1401  CA  PRO A 185      27.449  -1.019  25.022  1.00 58.62           C  
ATOM   1402  C   PRO A 185      27.329  -1.735  23.676  1.00 59.98           C  
ATOM   1403  O   PRO A 185      26.261  -1.676  23.048  1.00 66.26           O  
ATOM   1404  CB  PRO A 185      28.350   0.218  24.910  1.00 58.32           C  
ATOM   1405  CG  PRO A 185      29.674  -0.228  25.369  1.00 63.36           C  
ATOM   1406  CD  PRO A 185      29.390  -1.185  26.477  1.00 66.29           C  
ATOM   1407  N   ILE A 186      28.393  -2.408  23.242  1.00 52.07           N  
ATOM   1408  CA  ILE A 186      28.327  -3.185  22.001  1.00 61.42           C  
ATOM   1409  C   ILE A 186      27.270  -4.264  22.100  1.00 68.37           C  
ATOM   1410  O   ILE A 186      26.552  -4.525  21.134  1.00 65.13           O  
ATOM   1411  CB  ILE A 186      29.682  -3.816  21.639  1.00 56.46           C  
ATOM   1412  CG1 ILE A 186      30.691  -2.744  21.282  1.00 58.61           C  
ATOM   1413  CG2 ILE A 186      29.549  -4.734  20.425  1.00 46.82           C  
ATOM   1414  CD1 ILE A 186      32.041  -3.313  21.023  1.00 74.40           C  
ATOM   1415  N   LEU A 187      27.134  -4.896  23.262  1.00 66.39           N  
ATOM   1416  CA  LEU A 187      26.088  -5.902  23.409  1.00 65.23           C  
ATOM   1417  C   LEU A 187      24.697  -5.276  23.270  1.00 61.12           C  
ATOM   1418  O   LEU A 187      23.825  -5.853  22.616  1.00 59.94           O  
ATOM   1419  CB  LEU A 187      26.231  -6.685  24.719  1.00 68.77           C  
ATOM   1420  CG  LEU A 187      25.463  -8.018  24.784  1.00 75.42           C  
ATOM   1421  CD1 LEU A 187      26.172  -8.966  25.719  1.00 54.66           C  
ATOM   1422  CD2 LEU A 187      23.976  -7.836  25.240  1.00 82.91           C  
ATOM   1423  N   ILE A 188      24.489  -4.100  23.861  1.00 58.58           N  
ATOM   1424  CA  ILE A 188      23.202  -3.395  23.739  1.00 63.80           C  
ATOM   1425  C   ILE A 188      22.871  -3.112  22.269  1.00 57.92           C  
ATOM   1426  O   ILE A 188      21.762  -3.394  21.792  1.00 49.00           O  
ATOM   1427  CB  ILE A 188      23.196  -2.075  24.549  1.00 59.70           C  
ATOM   1428  CG1 ILE A 188      23.395  -2.360  26.033  1.00 65.09           C  
ATOM   1429  CG2 ILE A 188      21.891  -1.327  24.376  1.00 47.92           C  
ATOM   1430  CD1 ILE A 188      23.353  -1.116  26.888  1.00 68.93           C  
ATOM   1431  N   ILE A 189      23.860  -2.576  21.559  1.00 62.01           N  
ATOM   1432  CA  ILE A 189      23.730  -2.331  20.123  1.00 65.03           C  
ATOM   1433  C   ILE A 189      23.408  -3.615  19.347  1.00 64.29           C  
ATOM   1434  O   ILE A 189      22.596  -3.608  18.426  1.00 66.13           O  
ATOM   1435  CB  ILE A 189      25.012  -1.674  19.555  1.00 60.58           C  
ATOM   1436  CG1 ILE A 189      25.224  -0.312  20.216  1.00 52.95           C  
ATOM   1437  CG2 ILE A 189      24.942  -1.552  18.037  1.00 59.42           C  
ATOM   1438  CD1 ILE A 189      26.148   0.607  19.448  1.00 57.03           C  
ATOM   1439  N   THR A 190      24.032  -4.714  19.757  1.00 65.84           N  
ATOM   1440  CA  THR A 190      23.866  -5.999  19.087  1.00 63.15           C  
ATOM   1441  C   THR A 190      22.466  -6.568  19.306  1.00 65.79           C  
ATOM   1442  O   THR A 190      21.907  -7.220  18.423  1.00 63.69           O  
ATOM   1443  CB  THR A 190      24.916  -7.001  19.584  1.00 53.36           C  
ATOM   1444  CG2 THR A 190      24.878  -8.283  18.765  1.00 48.96           C  
ATOM   1445  OG1 THR A 190      26.216  -6.406  19.480  1.00 51.57           O  
ATOM   1446  N   VAL A 191      21.909  -6.324  20.489  1.00 66.14           N  
ATOM   1447  CA  VAL A 191      20.535  -6.729  20.775  1.00 63.77           C  
ATOM   1448  C   VAL A 191      19.565  -5.899  19.939  1.00 63.21           C  
ATOM   1449  O   VAL A 191      18.741  -6.453  19.209  1.00 64.20           O  
ATOM   1450  CB  VAL A 191      20.197  -6.597  22.279  1.00 63.52           C  
ATOM   1451  CG1 VAL A 191      18.701  -6.777  22.518  1.00 58.63           C  
ATOM   1452  CG2 VAL A 191      20.992  -7.606  23.086  1.00 66.97           C  
ATOM   1453  N   CYS A 192      19.677  -4.575  20.030  1.00 58.36           N  
ATOM   1454  CA  CYS A 192      18.810  -3.680  19.264  1.00 53.31           C  
ATOM   1455  C   CYS A 192      18.831  -4.000  17.778  1.00 57.41           C  
ATOM   1456  O   CYS A 192      17.832  -4.438  17.193  1.00 68.28           O  
ATOM   1457  CB  CYS A 192      19.238  -2.224  19.444  1.00 55.78           C  
ATOM   1458  SG  CYS A 192      18.770  -1.481  21.007  1.00 53.50           S  
ATOM   1459  N   TYR A 193      19.988  -3.773  17.175  1.00 59.47           N  
ATOM   1460  CA  TYR A 193      20.153  -3.973  15.744  1.00 63.01           C  
ATOM   1461  C   TYR A 193      19.940  -5.414  15.332  1.00 61.54           C  
ATOM   1462  O   TYR A 193      19.521  -5.681  14.214  1.00 64.93           O  
ATOM   1463  CB  TYR A 193      21.522  -3.485  15.281  1.00 70.81           C  
ATOM   1464  CG  TYR A 193      21.447  -2.144  14.609  1.00 70.50           C  
ATOM   1465  CD1 TYR A 193      21.400  -2.047  13.229  1.00 65.68           C  
ATOM   1466  CD2 TYR A 193      21.393  -0.977  15.355  1.00 70.44           C  
ATOM   1467  CE1 TYR A 193      21.320  -0.823  12.609  1.00 68.14           C  
ATOM   1468  CE2 TYR A 193      21.316   0.251  14.744  1.00 72.50           C  
ATOM   1469  CZ  TYR A 193      21.281   0.321  13.368  1.00 76.29           C  
ATOM   1470  OH  TYR A 193      21.202   1.538  12.738  1.00 88.04           O  
ATOM   1471  N   GLY A 194      20.228  -6.338  16.238  1.00 64.11           N  
ATOM   1472  CA  GLY A 194      19.941  -7.737  15.998  1.00 68.48           C  
ATOM   1473  C   GLY A 194      18.455  -7.907  15.768  1.00 69.95           C  
ATOM   1474  O   GLY A 194      18.037  -8.564  14.814  1.00 70.03           O  
ATOM   1475  N   LEU A 195      17.658  -7.290  16.639  1.00 74.06           N  
ATOM   1476  CA  LEU A 195      16.203  -7.324  16.521  1.00 71.93           C  
ATOM   1477  C   LEU A 195      15.711  -6.676  15.230  1.00 73.38           C  
ATOM   1478  O   LEU A 195      14.980  -7.302  14.464  1.00 76.18           O  
ATOM   1479  CB  LEU A 195      15.529  -6.669  17.729  1.00 68.31           C  
ATOM   1480  CG  LEU A 195      15.533  -7.472  19.030  1.00 69.21           C  
ATOM   1481  CD1 LEU A 195      14.659  -6.802  20.082  1.00 72.67           C  
ATOM   1482  CD2 LEU A 195      15.088  -8.912  18.791  1.00 66.19           C  
ATOM   1483  N   MET A 196      16.110  -5.431  14.976  1.00 70.53           N  
ATOM   1484  CA  MET A 196      15.617  -4.757  13.769  1.00 71.26           C  
ATOM   1485  C   MET A 196      16.248  -5.281  12.478  1.00 67.31           C  
ATOM   1486  O   MET A 196      15.925  -4.817  11.386  1.00 69.61           O  
ATOM   1487  CB  MET A 196      15.739  -3.234  13.871  1.00 57.09           C  
ATOM   1488  CG  MET A 196      17.149  -2.709  14.008  1.00 64.79           C  
ATOM   1489  SD  MET A 196      17.115  -1.064  14.748  1.00 83.20           S  
ATOM   1490  CE  MET A 196      16.193  -0.152  13.521  1.00 67.37           C  
ATOM   1491  N   LEU A 197      17.137  -6.257  12.611  1.00 73.72           N  
ATOM   1492  CA  LEU A 197      17.730  -6.909  11.450  1.00 79.71           C  
ATOM   1493  C   LEU A 197      17.078  -8.261  11.201  1.00 83.40           C  
ATOM   1494  O   LEU A 197      16.962  -8.699  10.056  1.00 86.45           O  
ATOM   1495  CB  LEU A 197      19.232  -7.093  11.653  1.00 77.20           C  
ATOM   1496  CG  LEU A 197      20.074  -7.600  10.491  1.00 71.60           C  
ATOM   1497  CD1 LEU A 197      19.996  -6.637   9.326  1.00 88.40           C  
ATOM   1498  CD2 LEU A 197      21.509  -7.772  10.946  1.00 67.64           C  
ATOM   1499  N   LEU A 198      16.655  -8.921  12.276  1.00 82.01           N  
ATOM   1500  CA  LEU A 198      16.021 -10.230  12.154  1.00 88.43           C  
ATOM   1501  C   LEU A 198      14.559 -10.119  11.712  1.00 95.25           C  
ATOM   1502  O   LEU A 198      13.993 -11.074  11.176  1.00 91.67           O  
ATOM   1503  CB  LEU A 198      16.136 -11.023  13.464  1.00 82.70           C  
ATOM   1504  CG  LEU A 198      15.520 -10.483  14.763  1.00 86.83           C  
ATOM   1505  CD1 LEU A 198      14.011 -10.738  14.868  1.00 96.29           C  
ATOM   1506  CD2 LEU A 198      16.246 -11.044  15.983  1.00 76.42           C  
ATOM   1507  N   ARG A 199      13.966  -8.949  11.933  1.00 95.21           N  
ATOM   1508  CA  ARG A 199      12.552  -8.729  11.653  1.00 98.73           C  
ATOM   1509  C   ARG A 199      12.281  -8.491  10.169  1.00 98.57           C  
ATOM   1510  O   ARG A 199      11.200  -8.797   9.674  1.00101.43           O  
ATOM   1511  CB  ARG A 199      12.022  -7.553  12.484  1.00 96.66           C  
ATOM   1512  CG  ARG A 199      10.524  -7.303  12.336  1.00104.07           C  
ATOM   1513  CD  ARG A 199      10.154  -5.881  12.727  1.00105.81           C  
ATOM   1514  NE  ARG A 199      11.142  -4.916  12.255  1.00105.26           N  
ATOM   1515  CZ  ARG A 199      11.299  -4.558  10.984  1.00109.89           C  
ATOM   1516  NH1 ARG A 199      10.534  -5.089  10.038  1.00114.96           N1+
ATOM   1517  NH2 ARG A 199      12.228  -3.670  10.656  1.00 99.27           N  
ATOM   1518  N   LEU A 200      13.265  -7.941   9.467  1.00 95.07           N  
ATOM   1519  CA  LEU A 200      13.064  -7.537   8.078  1.00100.86           C  
ATOM   1520  C   LEU A 200      12.884  -8.701   7.104  1.00111.59           C  
ATOM   1521  O   LEU A 200      12.121  -8.595   6.141  1.00128.80           O  
ATOM   1522  CB  LEU A 200      14.181  -6.594   7.596  1.00100.42           C  
ATOM   1523  CG  LEU A 200      15.677  -6.957   7.625  1.00105.38           C  
ATOM   1524  CD1 LEU A 200      16.073  -8.021   6.597  1.00107.18           C  
ATOM   1525  CD2 LEU A 200      16.521  -5.707   7.428  1.00103.77           C  
ATOM   1526  N   ARG A 201      13.573  -9.809   7.364  1.00104.23           N  
ATOM   1527  CA  ARG A 201      13.712 -10.847   6.349  1.00113.20           C  
ATOM   1528  C   ARG A 201      12.583 -11.863   6.329  1.00117.04           C  
ATOM   1529  O   ARG A 201      12.344 -12.547   7.313  1.00108.38           O  
ATOM   1530  CB  ARG A 201      15.061 -11.555   6.471  1.00125.85           C  
ATOM   1531  N   SER A 202      11.885 -11.926   5.199  1.00131.12           N  
ATOM   1532  CA  SER A 202      10.913 -12.984   4.913  1.00131.00           C  
ATOM   1533  C   SER A 202       9.774 -13.089   5.916  1.00127.25           C  
ATOM   1534  O   SER A 202       9.257 -12.085   6.402  1.00127.88           O  
ATOM   1535  CB  SER A 202      11.625 -14.337   4.795  1.00128.87           C  
ATOM   1536  N   VAL A 203       9.394 -14.329   6.201  1.00123.82           N  
ATOM   1537  CA  VAL A 203       8.350 -14.668   7.151  1.00114.82           C  
ATOM   1538  C   VAL A 203       8.924 -15.809   7.987  1.00108.94           C  
ATOM   1539  O   VAL A 203       9.682 -16.628   7.466  1.00113.94           O  
ATOM   1540  CB  VAL A 203       7.086 -15.165   6.419  1.00112.11           C  
ATOM   1541  CG1 VAL A 203       6.001 -15.549   7.408  1.00103.54           C  
ATOM   1542  CG2 VAL A 203       6.579 -14.107   5.448  1.00107.42           C  
ATOM   1543  N   ARG A 204       8.584 -15.880   9.270  1.00100.61           N  
ATOM   1544  CA  ARG A 204       9.183 -16.907  10.121  1.00102.62           C  
ATOM   1545  C   ARG A 204       8.243 -17.475  11.188  1.00101.77           C  
ATOM   1546  O   ARG A 204       8.676 -18.223  12.065  1.00102.94           O  
ATOM   1547  CB  ARG A 204      10.466 -16.379  10.773  1.00101.21           C  
ATOM   1548  N   GLU A 205       9.238 -16.762   1.174  1.00113.12           N  
ATOM   1549  CA  GLU A 205      10.288 -15.764   1.393  1.00114.07           C  
ATOM   1550  C   GLU A 205      10.395 -14.678   0.326  1.00107.44           C  
ATOM   1551  O   GLU A 205      10.775 -14.940  -0.814  1.00 99.72           O  
ATOM   1552  CB  GLU A 205      11.653 -16.432   1.590  1.00118.15           C  
ATOM   1553  CG  GLU A 205      11.760 -17.265   2.851  1.00120.18           C  
ATOM   1554  CD  GLU A 205      13.189 -17.406   3.334  1.00124.09           C  
ATOM   1555  OE1 GLU A 205      14.071 -16.699   2.803  1.00123.29           O  
ATOM   1556  OE2 GLU A 205      13.429 -18.219   4.251  1.00124.60           O1-
ATOM   1557  N   LYS A 206      10.061 -13.455   0.722  1.00112.90           N  
ATOM   1558  CA  LYS A 206      10.302 -12.271  -0.088  1.00117.08           C  
ATOM   1559  C   LYS A 206      11.137 -11.313   0.752  1.00121.49           C  
ATOM   1560  O   LYS A 206      10.778 -11.008   1.890  1.00125.88           O  
ATOM   1561  CB  LYS A 206       8.983 -11.616  -0.499  1.00110.34           C  
ATOM   1562  N   ASP A 207      12.250 -10.842   0.196  1.00121.72           N  
ATOM   1563  CA  ASP A 207      13.234 -10.095   0.980  1.00126.38           C  
ATOM   1564  C   ASP A 207      13.247  -8.579   0.766  1.00118.35           C  
ATOM   1565  O   ASP A 207      13.559  -8.090  -0.324  1.00101.64           O  
ATOM   1566  CB  ASP A 207      14.638 -10.663   0.747  1.00129.29           C  
ATOM   1567  CG  ASP A 207      14.827 -12.030   1.376  1.00134.14           C  
ATOM   1568  OD1 ASP A 207      15.991 -12.443   1.559  1.00135.11           O  
ATOM   1569  OD2 ASP A 207      13.816 -12.693   1.695  1.00131.02           O1-
ATOM   1570  N   ARG A 208      12.914  -7.846   1.826  1.00119.46           N  
ATOM   1571  CA  ARG A 208      13.133  -6.405   1.881  1.00114.91           C  
ATOM   1572  C   ARG A 208      14.461  -6.141   2.587  1.00108.44           C  
ATOM   1573  O   ARG A 208      15.060  -7.068   3.133  1.00106.50           O  
ATOM   1574  CB  ARG A 208      11.974  -5.710   2.602  1.00113.96           C  
ATOM   1575  CG  ARG A 208      11.546  -6.371   3.908  1.00109.63           C  
ATOM   1576  CD  ARG A 208      10.409  -5.602   4.577  1.00116.30           C  
ATOM   1577  NE  ARG A 208       9.152  -5.717   3.842  1.00137.58           N  
ATOM   1578  CZ  ARG A 208       8.212  -4.776   3.810  1.00137.25           C  
ATOM   1579  NH1 ARG A 208       8.386  -3.635   4.466  1.00134.63           N1+
ATOM   1580  NH2 ARG A 208       7.101  -4.973   3.115  1.00127.92           N  
ATOM   1581  N   SER A 209      14.934  -4.896   2.572  1.00104.17           N  
ATOM   1582  CA  SER A 209      16.257  -4.607   3.130  1.00107.37           C  
ATOM   1583  C   SER A 209      16.441  -3.222   3.763  1.00104.90           C  
ATOM   1584  O   SER A 209      16.537  -2.209   3.066  1.00 95.05           O  
ATOM   1585  CB  SER A 209      17.342  -4.865   2.083  1.00107.52           C  
ATOM   1586  OG  SER A 209      17.108  -4.119   0.902  1.00100.15           O  
ATOM   1587  N   LEU A 210      16.486  -3.205   5.094  1.00105.69           N  
ATOM   1588  CA  LEU A 210      16.863  -2.030   5.879  1.00 99.92           C  
ATOM   1589  C   LEU A 210      16.061  -0.767   5.589  1.00 93.98           C  
ATOM   1590  O   LEU A 210      14.911  -0.829   5.157  1.00 99.19           O  
ATOM   1591  CB  LEU A 210      18.361  -1.745   5.741  1.00 99.06           C  
ATOM   1592  CG  LEU A 210      19.284  -2.718   6.480  1.00103.88           C  
ATOM   1593  CD1 LEU A 210      20.736  -2.305   6.317  1.00113.87           C  
ATOM   1594  CD2 LEU A 210      18.906  -2.804   7.953  1.00 92.46           C  
ATOM   1595  N   ARG A 211      16.690   0.376   5.848  1.00 90.55           N  
ATOM   1596  CA  ARG A 211      16.079   1.689   5.661  1.00 93.51           C  
ATOM   1597  C   ARG A 211      17.192   2.666   5.325  1.00101.29           C  
ATOM   1598  O   ARG A 211      18.357   2.289   5.338  1.00105.84           O  
ATOM   1599  CB  ARG A 211      15.371   2.142   6.941  1.00 95.97           C  
ATOM   1600  CG  ARG A 211      14.138   1.333   7.305  1.00 98.71           C  
ATOM   1601  CD  ARG A 211      13.590   1.723   8.673  1.00101.87           C  
ATOM   1602  NE  ARG A 211      13.091   3.094   8.711  1.00114.26           N  
ATOM   1603  CZ  ARG A 211      11.846   3.445   8.405  1.00106.92           C  
ATOM   1604  NH1 ARG A 211      10.963   2.527   8.025  1.00100.16           N1+
ATOM   1605  NH2 ARG A 211      11.487   4.717   8.473  1.00 92.17           N  
ATOM   1606  N   ARG A 212      16.855   3.917   5.034  1.00101.86           N  
ATOM   1607  CA  ARG A 212      17.878   4.921   4.749  1.00 98.96           C  
ATOM   1608  C   ARG A 212      18.700   5.245   6.006  1.00 92.05           C  
ATOM   1609  O   ARG A 212      19.880   4.876   6.122  1.00 87.13           O  
ATOM   1610  CB  ARG A 212      17.220   6.186   4.179  1.00112.13           C  
ATOM   1611  CG  ARG A 212      18.189   7.257   3.684  1.00117.17           C  
ATOM   1612  CD  ARG A 212      17.459   8.448   3.070  1.00128.81           C  
ATOM   1613  NE  ARG A 212      16.618   9.158   4.033  1.00139.60           N  
ATOM   1614  CZ  ARG A 212      17.062  10.096   4.867  1.00140.84           C  
ATOM   1615  NH1 ARG A 212      18.346  10.435   4.870  1.00138.83           N1+
ATOM   1616  NH2 ARG A 212      16.225  10.693   5.705  1.00137.11           N  
ATOM   1617  N   ILE A 213      18.051   5.930   6.943  1.00 88.02           N  
ATOM   1618  CA  ILE A 213      18.688   6.348   8.183  1.00 82.43           C  
ATOM   1619  C   ILE A 213      19.214   5.158   8.979  1.00 85.18           C  
ATOM   1620  O   ILE A 213      20.359   5.163   9.421  1.00 85.04           O  
ATOM   1621  CB  ILE A 213      17.708   7.142   9.069  1.00 80.85           C  
ATOM   1622  CG1 ILE A 213      16.981   8.206   8.255  1.00 86.19           C  
ATOM   1623  CG2 ILE A 213      18.443   7.768  10.245  1.00 83.12           C  
ATOM   1624  CD1 ILE A 213      15.994   9.023   9.065  1.00 90.24           C  
ATOM   1625  N   THR A 214      18.368   4.149   9.164  1.00 83.93           N  
ATOM   1626  CA  THR A 214      18.744   2.959   9.925  1.00 78.96           C  
ATOM   1627  C   THR A 214      20.035   2.338   9.411  1.00 77.27           C  
ATOM   1628  O   THR A 214      20.946   2.037  10.189  1.00 80.96           O  
ATOM   1629  CB  THR A 214      17.612   1.924   9.908  1.00 85.28           C  
ATOM   1630  CG2 THR A 214      18.084   0.603  10.506  1.00 79.24           C  
ATOM   1631  OG1 THR A 214      16.503   2.425  10.666  1.00 84.29           O  
ATOM   1632  N   ARG A 215      20.119   2.165   8.098  1.00 75.60           N  
ATOM   1633  CA  ARG A 215      21.338   1.652   7.487  1.00 81.72           C  
ATOM   1634  C   ARG A 215      22.514   2.590   7.738  1.00 86.13           C  
ATOM   1635  O   ARG A 215      23.630   2.134   8.023  1.00 83.42           O  
ATOM   1636  CB  ARG A 215      21.138   1.426   5.990  1.00 86.47           C  
ATOM   1637  CG  ARG A 215      22.332   0.827   5.290  1.00 93.99           C  
ATOM   1638  CD  ARG A 215      22.033   0.560   3.825  1.00 93.71           C  
ATOM   1639  NE  ARG A 215      23.254   0.240   3.095  1.00108.66           N  
ATOM   1640  CZ  ARG A 215      24.059   1.155   2.570  1.00115.24           C  
ATOM   1641  NH1 ARG A 215      23.761   2.443   2.689  1.00117.65           N1+
ATOM   1642  NH2 ARG A 215      25.158   0.789   1.925  1.00113.23           N  
ATOM   1643  N   MET A 216      22.277   3.900   7.645  1.00 84.08           N  
ATOM   1644  CA  MET A 216      23.332   4.867   7.963  1.00 79.38           C  
ATOM   1645  C   MET A 216      23.909   4.658   9.368  1.00 78.40           C  
ATOM   1646  O   MET A 216      25.116   4.458   9.529  1.00 81.15           O  
ATOM   1647  CB  MET A 216      22.822   6.300   7.842  1.00 83.21           C  
ATOM   1648  CG  MET A 216      23.847   7.338   8.263  1.00 79.85           C  
ATOM   1649  SD  MET A 216      23.103   8.774   9.059  1.00 82.73           S  
ATOM   1650  CE  MET A 216      24.368  10.009   8.788  1.00 91.49           C  
ATOM   1651  N   VAL A 217      23.036   4.704  10.373  1.00 75.66           N  
ATOM   1652  CA  VAL A 217      23.435   4.492  11.762  1.00 76.11           C  
ATOM   1653  C   VAL A 217      24.185   3.170  11.922  1.00 73.90           C  
ATOM   1654  O   VAL A 217      25.203   3.104  12.623  1.00 75.53           O  
ATOM   1655  CB  VAL A 217      22.221   4.545  12.717  1.00 76.18           C  
ATOM   1656  CG1 VAL A 217      22.602   4.075  14.114  1.00 70.87           C  
ATOM   1657  CG2 VAL A 217      21.654   5.952  12.763  1.00 80.75           C  
ATOM   1658  N   LEU A 218      23.691   2.131  11.247  1.00 70.58           N  
ATOM   1659  CA  LEU A 218      24.384   0.847  11.233  1.00 70.29           C  
ATOM   1660  C   LEU A 218      25.831   1.020  10.789  1.00 74.29           C  
ATOM   1661  O   LEU A 218      26.755   0.550  11.457  1.00 74.20           O  
ATOM   1662  CB  LEU A 218      23.693  -0.148  10.304  1.00 69.13           C  
ATOM   1663  CG  LEU A 218      24.469  -1.459  10.129  1.00 64.62           C  
ATOM   1664  CD1 LEU A 218      24.551  -2.221  11.445  1.00 53.71           C  
ATOM   1665  CD2 LEU A 218      23.857  -2.320   9.035  1.00 70.59           C  
ATOM   1666  N   VAL A 219      26.020   1.705   9.665  1.00 72.33           N  
ATOM   1667  CA  VAL A 219      27.360   1.917   9.124  1.00 73.76           C  
ATOM   1668  C   VAL A 219      28.267   2.697  10.079  1.00 71.36           C  
ATOM   1669  O   VAL A 219      29.405   2.291  10.326  1.00 71.51           O  
ATOM   1670  CB  VAL A 219      27.306   2.588   7.739  1.00 67.33           C  
ATOM   1671  CG1 VAL A 219      28.656   3.181   7.371  1.00 62.16           C  
ATOM   1672  CG2 VAL A 219      26.858   1.579   6.695  1.00 67.68           C  
ATOM   1673  N   VAL A 220      27.761   3.802  10.621  1.00 65.49           N  
ATOM   1674  CA  VAL A 220      28.511   4.579  11.607  1.00 67.21           C  
ATOM   1675  C   VAL A 220      28.988   3.710  12.777  1.00 72.08           C  
ATOM   1676  O   VAL A 220      30.179   3.728  13.146  1.00 70.31           O  
ATOM   1677  CB  VAL A 220      27.675   5.763  12.122  1.00 63.55           C  
ATOM   1678  CG1 VAL A 220      28.291   6.361  13.375  1.00 59.85           C  
ATOM   1679  CG2 VAL A 220      27.537   6.812  11.031  1.00 64.09           C  
ATOM   1680  N   VAL A 221      28.063   2.933  13.337  1.00 73.40           N  
ATOM   1681  CA  VAL A 221      28.389   2.020  14.433  1.00 69.19           C  
ATOM   1682  C   VAL A 221      29.451   0.986  14.043  1.00 66.84           C  
ATOM   1683  O   VAL A 221      30.418   0.783  14.777  1.00 65.57           O  
ATOM   1684  CB  VAL A 221      27.127   1.321  14.989  1.00 61.11           C  
ATOM   1685  CG1 VAL A 221      27.473  -0.028  15.607  1.00 56.38           C  
ATOM   1686  CG2 VAL A 221      26.428   2.215  16.002  1.00 56.12           C  
ATOM   1687  N   GLY A 222      29.276   0.344  12.891  1.00 63.87           N  
ATOM   1688  CA  GLY A 222      30.251  -0.620  12.406  1.00 66.67           C  
ATOM   1689  C   GLY A 222      31.637  -0.016  12.268  1.00 64.95           C  
ATOM   1690  O   GLY A 222      32.644  -0.659  12.580  1.00 57.68           O  
ATOM   1691  N   ALA A 223      31.681   1.231  11.806  1.00 72.04           N  
ATOM   1692  CA  ALA A 223      32.935   1.974  11.689  1.00 77.03           C  
ATOM   1693  C   ALA A 223      33.595   2.168  13.055  1.00 72.73           C  
ATOM   1694  O   ALA A 223      34.780   1.841  13.233  1.00 63.79           O  
ATOM   1695  CB  ALA A 223      32.695   3.322  11.016  1.00 71.94           C  
ATOM   1696  N   PHE A 224      32.834   2.693  14.018  1.00 71.41           N  
ATOM   1697  CA  PHE A 224      33.365   2.872  15.369  1.00 69.25           C  
ATOM   1698  C   PHE A 224      33.900   1.571  15.949  1.00 63.27           C  
ATOM   1699  O   PHE A 224      34.978   1.536  16.533  1.00 66.26           O  
ATOM   1700  CB  PHE A 224      32.309   3.437  16.315  1.00 70.61           C  
ATOM   1701  CG  PHE A 224      32.787   3.574  17.743  1.00 73.27           C  
ATOM   1702  CD1 PHE A 224      33.305   4.773  18.198  1.00 75.38           C  
ATOM   1703  CD2 PHE A 224      32.714   2.505  18.632  1.00 64.98           C  
ATOM   1704  CE1 PHE A 224      33.744   4.906  19.503  1.00 69.63           C  
ATOM   1705  CE2 PHE A 224      33.160   2.632  19.933  1.00 67.88           C  
ATOM   1706  CZ  PHE A 224      33.669   3.834  20.370  1.00 69.69           C  
ATOM   1707  N   VAL A 225      33.116   0.510  15.817  1.00 64.82           N  
ATOM   1708  CA  VAL A 225      33.523  -0.803  16.305  1.00 64.51           C  
ATOM   1709  C   VAL A 225      34.817  -1.291  15.649  1.00 63.33           C  
ATOM   1710  O   VAL A 225      35.695  -1.822  16.326  1.00 65.08           O  
ATOM   1711  CB  VAL A 225      32.400  -1.846  16.129  1.00 66.70           C  
ATOM   1712  CG1 VAL A 225      32.980  -3.240  15.949  1.00 63.45           C  
ATOM   1713  CG2 VAL A 225      31.442  -1.790  17.315  1.00 58.38           C  
ATOM   1714  N   VAL A 226      34.949  -1.096  14.340  1.00 64.24           N  
ATOM   1715  CA  VAL A 226      36.181  -1.491  13.653  1.00 66.72           C  
ATOM   1716  C   VAL A 226      37.409  -0.693  14.112  1.00 66.79           C  
ATOM   1717  O   VAL A 226      38.484  -1.260  14.308  1.00 58.70           O  
ATOM   1718  CB  VAL A 226      36.023  -1.432  12.119  1.00 61.10           C  
ATOM   1719  CG1 VAL A 226      37.372  -1.548  11.427  1.00 55.22           C  
ATOM   1720  CG2 VAL A 226      35.097  -2.538  11.654  1.00 63.92           C  
ATOM   1721  N   CYS A 227      37.243   0.613  14.303  1.00 71.86           N  
ATOM   1722  CA  CYS A 227      38.354   1.460  14.744  1.00 67.89           C  
ATOM   1723  C   CYS A 227      38.760   1.220  16.199  1.00 67.38           C  
ATOM   1724  O   CYS A 227      39.941   1.264  16.542  1.00 73.37           O  
ATOM   1725  CB  CYS A 227      38.012   2.939  14.551  1.00 68.87           C  
ATOM   1726  SG  CYS A 227      37.632   3.414  12.849  1.00 74.91           S  
ATOM   1727  N   TRP A 228      37.776   0.969  17.054  1.00 64.36           N  
ATOM   1728  CA  TRP A 228      38.022   0.910  18.492  1.00 64.90           C  
ATOM   1729  C   TRP A 228      38.144  -0.497  19.069  1.00 68.14           C  
ATOM   1730  O   TRP A 228      38.487  -0.650  20.239  1.00 70.80           O  
ATOM   1731  CB  TRP A 228      36.934   1.672  19.244  1.00 66.23           C  
ATOM   1732  CG  TRP A 228      37.043   3.148  19.108  1.00 67.17           C  
ATOM   1733  CD1 TRP A 228      36.788   3.890  17.992  1.00 68.76           C  
ATOM   1734  CD2 TRP A 228      37.426   4.074  20.127  1.00 70.96           C  
ATOM   1735  CE2 TRP A 228      37.384   5.362  19.558  1.00 72.98           C  
ATOM   1736  CE3 TRP A 228      37.802   3.940  21.466  1.00 70.31           C  
ATOM   1737  NE1 TRP A 228      36.993   5.222  18.254  1.00 74.56           N  
ATOM   1738  CZ2 TRP A 228      37.703   6.508  20.283  1.00 72.46           C  
ATOM   1739  CZ3 TRP A 228      38.119   5.077  22.182  1.00 67.16           C  
ATOM   1740  CH2 TRP A 228      38.066   6.344  21.590  1.00 65.18           C  
ATOM   1741  N   ALA A 229      37.845  -1.515  18.270  1.00 67.87           N  
ATOM   1742  CA  ALA A 229      38.007  -2.890  18.744  1.00 69.23           C  
ATOM   1743  C   ALA A 229      39.467  -3.273  19.011  1.00 75.39           C  
ATOM   1744  O   ALA A 229      39.765  -3.828  20.070  1.00 77.62           O  
ATOM   1745  CB  ALA A 229      37.330  -3.900  17.809  1.00 68.66           C  
ATOM   1746  N   PRO A 230      40.381  -2.988  18.058  1.00 77.52           N  
ATOM   1747  CA  PRO A 230      41.789  -3.296  18.327  1.00 79.09           C  
ATOM   1748  C   PRO A 230      42.305  -2.664  19.615  1.00 72.33           C  
ATOM   1749  O   PRO A 230      42.662  -3.381  20.546  1.00 71.65           O  
ATOM   1750  CB  PRO A 230      42.507  -2.667  17.132  1.00 79.95           C  
ATOM   1751  CG  PRO A 230      41.525  -2.738  16.040  1.00 76.69           C  
ATOM   1752  CD  PRO A 230      40.199  -2.480  16.683  1.00 74.28           C  
ATOM   1753  N   ILE A 231      42.325  -1.337  19.659  1.00 71.03           N  
ATOM   1754  CA  ILE A 231      42.909  -0.607  20.779  1.00 76.15           C  
ATOM   1755  C   ILE A 231      42.297  -0.970  22.142  1.00 75.87           C  
ATOM   1756  O   ILE A 231      43.005  -1.011  23.148  1.00 76.75           O  
ATOM   1757  CB  ILE A 231      42.863   0.919  20.525  1.00 77.14           C  
ATOM   1758  CG1 ILE A 231      43.606   1.676  21.621  1.00 65.43           C  
ATOM   1759  CG2 ILE A 231      41.428   1.405  20.410  1.00 83.91           C  
ATOM   1760  CD1 ILE A 231      45.023   1.221  21.814  1.00 74.19           C  
ATOM   1761  N   HIS A 232      40.996  -1.257  22.170  1.00 77.19           N  
ATOM   1762  CA  HIS A 232      40.310  -1.629  23.412  1.00 77.88           C  
ATOM   1763  C   HIS A 232      40.736  -3.009  23.896  1.00 74.18           C  
ATOM   1764  O   HIS A 232      41.069  -3.196  25.068  1.00 68.11           O  
ATOM   1765  CB  HIS A 232      38.789  -1.615  23.219  1.00 76.53           C  
ATOM   1766  CG  HIS A 232      38.114  -0.397  23.769  1.00 74.19           C  
ATOM   1767  CD2 HIS A 232      37.327   0.530  23.172  1.00 69.86           C  
ATOM   1768  ND1 HIS A 232      38.201  -0.030  25.094  1.00 72.37           N  
ATOM   1769  CE1 HIS A 232      37.504   1.075  25.289  1.00 73.37           C  
ATOM   1770  NE2 HIS A 232      36.964   1.436  24.140  1.00 74.83           N  
ATOM   1771  N   ILE A 233      40.702  -3.972  22.982  1.00 70.29           N  
ATOM   1772  CA  ILE A 233      41.121  -5.336  23.265  1.00 70.47           C  
ATOM   1773  C   ILE A 233      42.620  -5.400  23.565  1.00 75.84           C  
ATOM   1774  O   ILE A 233      43.059  -6.144  24.447  1.00 73.93           O  
ATOM   1775  CB  ILE A 233      40.770  -6.258  22.080  1.00 65.66           C  
ATOM   1776  CG1 ILE A 233      39.261  -6.513  22.054  1.00 64.82           C  
ATOM   1777  CG2 ILE A 233      41.535  -7.567  22.155  1.00 64.41           C  
ATOM   1778  CD1 ILE A 233      38.784  -7.293  20.852  1.00 65.60           C  
ATOM   1779  N   PHE A 234      43.393  -4.600  22.836  1.00 79.30           N  
ATOM   1780  CA  PHE A 234      44.842  -4.547  23.008  1.00 76.06           C  
ATOM   1781  C   PHE A 234      45.225  -4.103  24.415  1.00 71.95           C  
ATOM   1782  O   PHE A 234      45.980  -4.788  25.101  1.00 75.49           O  
ATOM   1783  CB  PHE A 234      45.465  -3.606  21.973  1.00 80.89           C  
ATOM   1784  CG  PHE A 234      46.866  -3.975  21.581  1.00 88.13           C  
ATOM   1785  CD1 PHE A 234      47.096  -4.906  20.581  1.00 92.35           C  
ATOM   1786  CD2 PHE A 234      47.956  -3.387  22.203  1.00 87.09           C  
ATOM   1787  CE1 PHE A 234      48.386  -5.246  20.211  1.00 95.64           C  
ATOM   1788  CE2 PHE A 234      49.246  -3.724  21.838  1.00 83.94           C  
ATOM   1789  CZ  PHE A 234      49.461  -4.655  20.841  1.00 88.65           C  
ATOM   1790  N   VAL A 235      44.698  -2.955  24.837  1.00 69.83           N  
ATOM   1791  CA  VAL A 235      44.970  -2.399  26.164  1.00 70.84           C  
ATOM   1792  C   VAL A 235      44.713  -3.414  27.282  1.00 75.06           C  
ATOM   1793  O   VAL A 235      45.417  -3.436  28.294  1.00 77.45           O  
ATOM   1794  CB  VAL A 235      44.159  -1.099  26.401  1.00 73.94           C  
ATOM   1795  CG1 VAL A 235      44.134  -0.713  27.875  1.00 74.32           C  
ATOM   1796  CG2 VAL A 235      44.725   0.030  25.562  1.00 70.62           C  
ATOM   1797  N   ILE A 236      43.719  -4.272  27.082  1.00 79.29           N  
ATOM   1798  CA  ILE A 236      43.437  -5.343  28.036  1.00 81.21           C  
ATOM   1799  C   ILE A 236      44.471  -6.459  27.930  1.00 82.03           C  
ATOM   1800  O   ILE A 236      44.999  -6.921  28.942  1.00 86.71           O  
ATOM   1801  CB  ILE A 236      42.004  -5.899  27.874  1.00 73.66           C  
ATOM   1802  CG1 ILE A 236      41.036  -5.083  28.727  1.00 74.29           C  
ATOM   1803  CG2 ILE A 236      41.933  -7.363  28.287  1.00 69.25           C  
ATOM   1804  CD1 ILE A 236      41.342  -5.109  30.217  1.00 67.57           C  
ATOM   1805  N   VAL A 237      44.762  -6.884  26.705  1.00 78.64           N  
ATOM   1806  CA  VAL A 237      45.796  -7.884  26.471  1.00 79.69           C  
ATOM   1807  C   VAL A 237      47.142  -7.402  27.008  1.00 87.14           C  
ATOM   1808  O   VAL A 237      47.831  -8.126  27.719  1.00 92.72           O  
ATOM   1809  CB  VAL A 237      45.915  -8.232  24.976  1.00 81.04           C  
ATOM   1810  CG1 VAL A 237      47.201  -8.997  24.698  1.00 73.25           C  
ATOM   1811  CG2 VAL A 237      44.698  -9.027  24.524  1.00 77.54           C  
ATOM   1812  N   TRP A 238      47.491  -6.163  26.685  1.00 90.73           N  
ATOM   1813  CA  TRP A 238      48.754  -5.563  27.115  1.00 92.33           C  
ATOM   1814  C   TRP A 238      48.960  -5.591  28.631  1.00 92.89           C  
ATOM   1815  O   TRP A 238      50.068  -5.836  29.108  1.00105.28           O  
ATOM   1816  CB  TRP A 238      48.831  -4.121  26.613  1.00 96.35           C  
ATOM   1817  CG  TRP A 238      50.092  -3.395  26.960  1.00 98.89           C  
ATOM   1818  CD1 TRP A 238      50.360  -2.711  28.111  1.00102.69           C  
ATOM   1819  CD2 TRP A 238      51.249  -3.250  26.130  1.00100.11           C  
ATOM   1820  CE2 TRP A 238      52.184  -2.475  26.847  1.00104.69           C  
ATOM   1821  CE3 TRP A 238      51.589  -3.705  24.854  1.00100.09           C  
ATOM   1822  NE1 TRP A 238      51.618  -2.158  28.054  1.00108.98           N  
ATOM   1823  CZ2 TRP A 238      53.434  -2.147  26.327  1.00106.50           C  
ATOM   1824  CZ3 TRP A 238      52.829  -3.378  24.340  1.00104.48           C  
ATOM   1825  CH2 TRP A 238      53.736  -2.606  25.076  1.00112.02           C  
ATOM   1826  N   THR A 239      47.897  -5.339  29.386  1.00 89.22           N  
ATOM   1827  CA  THR A 239      47.993  -5.274  30.842  1.00 91.90           C  
ATOM   1828  C   THR A 239      47.799  -6.654  31.488  1.00 93.74           C  
ATOM   1829  O   THR A 239      47.997  -6.823  32.692  1.00 96.75           O  
ATOM   1830  CB  THR A 239      46.996  -4.234  31.420  1.00 89.16           C  
ATOM   1831  CG2 THR A 239      47.292  -3.923  32.881  1.00 89.81           C  
ATOM   1832  OG1 THR A 239      47.089  -3.020  30.665  1.00 88.71           O  
ATOM   1833  N   LEU A 240      47.441  -7.647  30.679  1.00 93.77           N  
ATOM   1834  CA  LEU A 240      47.198  -8.996  31.196  1.00 92.28           C  
ATOM   1835  C   LEU A 240      48.000 -10.106  30.502  1.00 93.78           C  
ATOM   1836  O   LEU A 240      47.928 -11.265  30.900  1.00 92.30           O  
ATOM   1837  CB  LEU A 240      45.703  -9.330  31.144  1.00 93.12           C  
ATOM   1838  CG  LEU A 240      44.723  -8.399  31.868  1.00 89.00           C  
ATOM   1839  CD1 LEU A 240      43.307  -8.945  31.767  1.00 76.98           C  
ATOM   1840  CD2 LEU A 240      45.116  -8.187  33.324  1.00 86.51           C  
ATOM   1841  N   VAL A 241      48.764  -9.747  29.476  1.00106.18           N  
ATOM   1842  CA  VAL A 241      49.574 -10.722  28.735  1.00118.98           C  
ATOM   1843  C   VAL A 241      51.055 -10.317  28.717  1.00126.96           C  
ATOM   1844  O   VAL A 241      51.377  -9.168  28.439  1.00131.02           O  
ATOM   1845  CB  VAL A 241      49.041 -10.904  27.279  1.00112.74           C  
ATOM   1846  CG1 VAL A 241      50.049 -11.631  26.401  1.00115.43           C  
ATOM   1847  CG2 VAL A 241      47.692 -11.627  27.279  1.00 94.29           C  
ATOM   1848  N   ASP A 242      51.952 -11.258  29.023  1.00132.86           N  
ATOM   1849  CA  ASP A 242      53.404 -11.015  29.055  1.00138.41           C  
ATOM   1850  C   ASP A 242      53.884 -10.851  27.610  1.00135.23           C  
ATOM   1851  O   ASP A 242      53.098 -11.159  26.716  1.00127.83           O  
ATOM   1852  CB  ASP A 242      54.098 -12.219  29.679  1.00139.46           C  
ATOM   1853  CG  ASP A 242      53.538 -12.575  31.026  1.00139.29           C  
ATOM   1854  OD1 ASP A 242      54.006 -13.563  31.616  1.00139.08           O  
ATOM   1855  OD2 ASP A 242      52.637 -11.865  31.506  1.00135.54           O1-
ATOM   1856  N   ILE A 243      55.155 -10.407  27.429  1.00139.78           N  
ATOM   1857  CA  ILE A 243      55.907 -10.102  26.206  1.00141.20           C  
ATOM   1858  C   ILE A 243      55.778  -8.654  25.745  1.00132.46           C  
ATOM   1859  O   ILE A 243      56.266  -8.291  24.676  1.00125.85           O  
ATOM   1860  CB  ILE A 243      55.490 -11.005  25.031  1.00139.19           C  
ATOM   1861  CG1 ILE A 243      56.589 -11.024  23.970  1.00129.00           C  
ATOM   1862  CG2 ILE A 243      54.211 -10.498  24.399  1.00129.75           C  
ATOM   1863  CD1 ILE A 243      56.171 -11.682  22.677  1.00118.45           C  
ATOM   1864  N   ASN A 244      55.227  -7.815  26.610  1.00130.44           N  
ATOM   1865  CA  ASN A 244      54.947  -6.422  26.266  1.00126.99           C  
ATOM   1866  C   ASN A 244      56.224  -5.606  26.063  1.00118.86           C  
ATOM   1867  O   ASN A 244      57.204  -5.804  26.777  1.00131.44           O  
ATOM   1868  CB  ASN A 244      54.072  -5.746  27.327  1.00126.94           C  
ATOM   1869  CG  ASN A 244      53.174  -6.724  28.078  1.00128.37           C  
ATOM   1870  ND2 ASN A 244      52.571  -7.670  27.350  1.00132.49           N  
ATOM   1871  OD1 ASN A 244      53.014  -6.615  29.299  1.00114.84           O  
ATOM   1872  N   ARG A 245      56.197  -4.696  25.088  1.00117.49           N  
ATOM   1873  CA  ARG A 245      57.295  -3.769  24.810  1.00121.61           C  
ATOM   1874  C   ARG A 245      58.580  -4.464  24.354  1.00125.99           C  
ATOM   1875  O   ARG A 245      59.669  -3.896  24.433  1.00121.42           O  
ATOM   1876  CB  ARG A 245      57.566  -2.866  26.024  1.00123.66           C  
ATOM   1877  N   ARG A 246      58.439  -5.683  23.848  1.00127.96           N  
ATOM   1878  CA  ARG A 246      59.591  -6.505  23.510  1.00133.90           C  
ATOM   1879  C   ARG A 246      60.321  -6.045  22.247  1.00133.92           C  
ATOM   1880  O   ARG A 246      61.547  -6.087  22.193  1.00139.59           O  
ATOM   1881  CB  ARG A 246      59.182  -7.975  23.387  1.00129.18           C  
ATOM   1882  N   ASP A 247      59.575  -5.601  21.240  1.00126.03           N  
ATOM   1883  CA  ASP A 247      60.181  -5.256  19.957  1.00128.13           C  
ATOM   1884  C   ASP A 247      59.322  -4.277  19.150  1.00134.08           C  
ATOM   1885  O   ASP A 247      58.109  -4.211  19.348  1.00136.08           O  
ATOM   1886  CB  ASP A 247      60.447  -6.532  19.145  1.00128.99           C  
ATOM   1887  CG  ASP A 247      59.176  -7.301  18.819  1.00119.63           C  
ATOM   1888  OD1 ASP A 247      59.175  -8.042  17.809  1.00118.51           O  
ATOM   1889  OD2 ASP A 247      58.184  -7.162  19.564  1.00113.12           O1-
ATOM   1890  N   PRO A 248      59.958  -3.508  18.245  1.00137.02           N  
ATOM   1891  CA  PRO A 248      59.269  -2.562  17.355  1.00139.45           C  
ATOM   1892  C   PRO A 248      58.089  -3.142  16.560  1.00131.14           C  
ATOM   1893  O   PRO A 248      57.216  -2.374  16.179  1.00124.58           O  
ATOM   1894  CB  PRO A 248      60.380  -2.119  16.399  1.00146.74           C  
ATOM   1895  CG  PRO A 248      61.605  -2.183  17.235  1.00137.72           C  
ATOM   1896  CD  PRO A 248      61.423  -3.375  18.146  1.00132.57           C  
ATOM   1897  N   LEU A 249      58.075  -4.451  16.313  1.00132.50           N  
ATOM   1898  CA  LEU A 249      56.939  -5.103  15.663  1.00124.38           C  
ATOM   1899  C   LEU A 249      55.653  -4.798  16.438  1.00117.53           C  
ATOM   1900  O   LEU A 249      54.695  -4.192  15.915  1.00112.83           O  
ATOM   1901  CB  LEU A 249      57.189  -6.618  15.605  1.00127.39           C  
ATOM   1902  CG  LEU A 249      56.179  -7.551  14.932  1.00129.50           C  
ATOM   1903  CD1 LEU A 249      55.923  -7.111  13.502  1.00118.66           C  
ATOM   1904  CD2 LEU A 249      56.700  -8.986  14.959  1.00127.53           C  
ATOM   1905  N   VAL A 250      55.655  -5.193  17.708  1.00113.79           N  
ATOM   1906  CA  VAL A 250      54.526  -4.951  18.598  1.00108.92           C  
ATOM   1907  C   VAL A 250      54.260  -3.469  18.842  1.00107.43           C  
ATOM   1908  O   VAL A 250      53.146  -3.005  18.618  1.00106.53           O  
ATOM   1909  CB  VAL A 250      54.717  -5.661  19.943  1.00103.24           C  
ATOM   1910  CG1 VAL A 250      53.562  -5.337  20.879  1.00100.74           C  
ATOM   1911  CG2 VAL A 250      54.832  -7.156  19.726  1.00 99.22           C  
ATOM   1912  N   VAL A 251      55.268  -2.729  19.299  1.00101.57           N  
ATOM   1913  CA  VAL A 251      55.122  -1.296  19.556  1.00102.46           C  
ATOM   1914  C   VAL A 251      54.482  -0.561  18.371  1.00104.58           C  
ATOM   1915  O   VAL A 251      53.607   0.302  18.551  1.00102.46           O  
ATOM   1916  CB  VAL A 251      56.475  -0.652  19.910  1.00108.38           C  
ATOM   1917  CG1 VAL A 251      56.308   0.837  20.181  1.00111.36           C  
ATOM   1918  CG2 VAL A 251      57.084  -1.344  21.115  1.00109.95           C  
ATOM   1919  N   ALA A 252      54.899  -0.930  17.163  1.00108.18           N  
ATOM   1920  CA  ALA A 252      54.301  -0.392  15.946  1.00104.91           C  
ATOM   1921  C   ALA A 252      52.844  -0.822  15.811  1.00102.06           C  
ATOM   1922  O   ALA A 252      51.996  -0.007  15.450  1.00100.59           O  
ATOM   1923  CB  ALA A 252      55.091  -0.801  14.712  1.00109.74           C  
ATOM   1924  N   ALA A 253      52.558  -2.094  16.091  1.00 99.76           N  
ATOM   1925  CA  ALA A 253      51.162  -2.549  16.079  1.00 97.70           C  
ATOM   1926  C   ALA A 253      50.273  -1.691  16.995  1.00 90.09           C  
ATOM   1927  O   ALA A 253      49.301  -1.072  16.542  1.00 89.51           O  
ATOM   1928  CB  ALA A 253      51.074  -4.020  16.466  1.00 95.10           C  
ATOM   1929  N   LEU A 254      50.630  -1.662  18.276  1.00 88.31           N  
ATOM   1930  CA  LEU A 254      49.941  -0.845  19.273  1.00 82.36           C  
ATOM   1931  C   LEU A 254      49.720   0.588  18.798  1.00 80.74           C  
ATOM   1932  O   LEU A 254      48.586   1.071  18.782  1.00 86.18           O  
ATOM   1933  CB  LEU A 254      50.733  -0.833  20.584  1.00 85.67           C  
ATOM   1934  CG  LEU A 254      50.357   0.263  21.589  1.00 79.20           C  
ATOM   1935  CD1 LEU A 254      49.218  -0.177  22.494  1.00 73.19           C  
ATOM   1936  CD2 LEU A 254      51.573   0.684  22.402  1.00 78.28           C  
ATOM   1937  N   HIS A 255      50.800   1.261  18.406  1.00 85.42           N  
ATOM   1938  CA  HIS A 255      50.687   2.663  17.998  1.00 89.91           C  
ATOM   1939  C   HIS A 255      49.777   2.850  16.782  1.00 89.47           C  
ATOM   1940  O   HIS A 255      48.996   3.810  16.716  1.00 86.87           O  
ATOM   1941  CB  HIS A 255      52.067   3.292  17.780  1.00 93.40           C  
ATOM   1942  CG  HIS A 255      52.729   3.728  19.051  1.00 94.87           C  
ATOM   1943  CD2 HIS A 255      53.575   3.080  19.885  1.00 93.31           C  
ATOM   1944  ND1 HIS A 255      52.524   4.974  19.603  1.00 99.82           N  
ATOM   1945  CE1 HIS A 255      53.224   5.077  20.720  1.00104.59           C  
ATOM   1946  NE2 HIS A 255      53.870   3.940  20.913  1.00103.97           N  
ATOM   1947  N   LEU A 256      49.869   1.918  15.838  1.00 88.31           N  
ATOM   1948  CA  LEU A 256      48.960   1.878  14.702  1.00 84.56           C  
ATOM   1949  C   LEU A 256      47.507   1.813  15.173  1.00 78.99           C  
ATOM   1950  O   LEU A 256      46.629   2.449  14.591  1.00 78.58           O  
ATOM   1951  CB  LEU A 256      49.292   0.681  13.805  1.00 86.77           C  
ATOM   1952  CG  LEU A 256      48.175   0.083  12.942  1.00 93.32           C  
ATOM   1953  CD1 LEU A 256      47.714   1.048  11.855  1.00 95.69           C  
ATOM   1954  CD2 LEU A 256      48.626  -1.241  12.338  1.00 93.22           C  
ATOM   1955  N   CYS A 257      47.258   1.059  16.239  1.00 76.50           N  
ATOM   1956  CA  CYS A 257      45.895   0.933  16.752  1.00 74.40           C  
ATOM   1957  C   CYS A 257      45.386   2.170  17.505  1.00 70.08           C  
ATOM   1958  O   CYS A 257      44.219   2.553  17.354  1.00 78.26           O  
ATOM   1959  CB  CYS A 257      45.744  -0.338  17.589  1.00 74.28           C  
ATOM   1960  SG  CYS A 257      45.877  -1.838  16.594  1.00 70.47           S  
ATOM   1961  N   ILE A 258      46.253   2.788  18.307  1.00 67.16           N  
ATOM   1962  CA  ILE A 258      45.927   4.068  18.937  1.00 68.34           C  
ATOM   1963  C   ILE A 258      45.507   5.024  17.830  1.00 72.93           C  
ATOM   1964  O   ILE A 258      44.454   5.687  17.898  1.00 70.76           O  
ATOM   1965  CB  ILE A 258      47.151   4.687  19.650  1.00 71.07           C  
ATOM   1966  CG1 ILE A 258      47.835   3.667  20.569  1.00 70.63           C  
ATOM   1967  CG2 ILE A 258      46.745   5.952  20.406  1.00 69.20           C  
ATOM   1968  CD1 ILE A 258      47.502   3.825  22.039  1.00 64.38           C  
ATOM   1969  N   ALA A 259      46.341   5.058  16.791  1.00 77.36           N  
ATOM   1970  CA  ALA A 259      46.102   5.887  15.618  1.00 78.19           C  
ATOM   1971  C   ALA A 259      44.735   5.637  14.984  1.00 73.91           C  
ATOM   1972  O   ALA A 259      43.956   6.567  14.836  1.00 72.86           O  
ATOM   1973  CB  ALA A 259      47.211   5.688  14.594  1.00 80.01           C  
ATOM   1974  N   LEU A 260      44.456   4.387  14.614  1.00 72.74           N  
ATOM   1975  CA  LEU A 260      43.171   4.011  14.015  1.00 72.69           C  
ATOM   1976  C   LEU A 260      41.980   4.487  14.858  1.00 70.24           C  
ATOM   1977  O   LEU A 260      41.050   5.161  14.355  1.00 75.30           O  
ATOM   1978  CB  LEU A 260      43.125   2.492  13.826  1.00 67.49           C  
ATOM   1979  CG  LEU A 260      41.891   1.839  13.205  1.00 65.38           C  
ATOM   1980  CD1 LEU A 260      41.528   2.511  11.899  1.00 59.75           C  
ATOM   1981  CD2 LEU A 260      42.157   0.364  12.977  1.00 69.90           C  
ATOM   1982  N   GLY A 261      42.031   4.141  16.144  1.00 66.70           N  
ATOM   1983  CA  GLY A 261      41.048   4.608  17.104  1.00 69.73           C  
ATOM   1984  C   GLY A 261      40.830   6.106  17.008  1.00 72.86           C  
ATOM   1985  O   GLY A 261      39.695   6.578  17.072  1.00 70.07           O  
ATOM   1986  N   TYR A 262      41.913   6.860  16.839  1.00 76.01           N  
ATOM   1987  CA  TYR A 262      41.779   8.306  16.631  1.00 71.22           C  
ATOM   1988  C   TYR A 262      41.147   8.682  15.290  1.00 72.92           C  
ATOM   1989  O   TYR A 262      40.289   9.564  15.229  1.00 73.17           O  
ATOM   1990  CB  TYR A 262      43.128   9.007  16.781  1.00 68.66           C  
ATOM   1991  CG  TYR A 262      43.468   9.314  18.212  1.00 74.01           C  
ATOM   1992  CD1 TYR A 262      42.706  10.216  18.938  1.00 73.51           C  
ATOM   1993  CD2 TYR A 262      44.544   8.706  18.839  1.00 77.18           C  
ATOM   1994  CE1 TYR A 262      43.005  10.506  20.251  1.00 81.03           C  
ATOM   1995  CE2 TYR A 262      44.854   8.991  20.154  1.00 82.13           C  
ATOM   1996  CZ  TYR A 262      44.076   9.891  20.854  1.00 81.06           C  
ATOM   1997  OH  TYR A 262      44.369  10.187  22.165  1.00 80.02           O  
ATOM   1998  N   ALA A 263      41.586   8.012  14.228  1.00 74.48           N  
ATOM   1999  CA  ALA A 263      41.156   8.304  12.862  1.00 70.57           C  
ATOM   2000  C   ALA A 263      39.647   8.157  12.682  1.00 74.50           C  
ATOM   2001  O   ALA A 263      39.060   8.796  11.803  1.00 75.37           O  
ATOM   2002  CB  ALA A 263      41.908   7.428  11.862  1.00 56.15           C  
ATOM   2003  N   ASN A 264      39.021   7.314  13.502  1.00 74.62           N  
ATOM   2004  CA  ASN A 264      37.554   7.285  13.538  1.00 74.13           C  
ATOM   2005  C   ASN A 264      36.910   8.688  13.593  1.00 81.09           C  
ATOM   2006  O   ASN A 264      35.975   9.012  12.824  1.00 85.76           O  
ATOM   2007  CB  ASN A 264      37.071   6.440  14.714  1.00 75.17           C  
ATOM   2008  CG  ASN A 264      35.569   6.487  14.884  1.00 80.26           C  
ATOM   2009  ND2 ASN A 264      34.862   5.671  14.111  1.00 78.13           N  
ATOM   2010  OD1 ASN A 264      35.046   7.250  15.697  1.00 82.72           O  
ATOM   2011  N   SER A 265      37.443   9.519  14.488  1.00 81.59           N  
ATOM   2012  CA  SER A 265      36.956  10.880  14.720  1.00 80.62           C  
ATOM   2013  C   SER A 265      37.053  11.790  13.496  1.00 77.15           C  
ATOM   2014  O   SER A 265      36.445  12.860  13.461  1.00 72.36           O  
ATOM   2015  CB  SER A 265      37.709  11.511  15.893  1.00 77.59           C  
ATOM   2016  OG  SER A 265      37.599  10.701  17.052  1.00 80.58           O  
ATOM   2017  N   SER A 266      37.824  11.370  12.499  1.00 74.19           N  
ATOM   2018  CA  SER A 266      37.901  12.092  11.239  1.00 71.37           C  
ATOM   2019  C   SER A 266      37.064  11.379  10.190  1.00 77.22           C  
ATOM   2020  O   SER A 266      36.668  11.976   9.192  1.00 82.46           O  
ATOM   2021  CB  SER A 266      39.339  12.172  10.752  1.00 74.87           C  
ATOM   2022  OG  SER A 266      39.811  10.884  10.412  1.00 89.74           O  
ATOM   2023  N   LEU A 267      36.813  10.094  10.416  1.00 80.11           N  
ATOM   2024  CA  LEU A 267      36.015   9.310   9.479  1.00 79.84           C  
ATOM   2025  C   LEU A 267      34.523   9.644   9.546  1.00 77.01           C  
ATOM   2026  O   LEU A 267      33.817   9.522   8.548  1.00 73.56           O  
ATOM   2027  CB  LEU A 267      36.218   7.811   9.709  1.00 82.81           C  
ATOM   2028  CG  LEU A 267      35.688   6.926   8.581  1.00 80.81           C  
ATOM   2029  CD1 LEU A 267      36.430   7.244   7.290  1.00 78.91           C  
ATOM   2030  CD2 LEU A 267      35.791   5.445   8.937  1.00 79.45           C  
ATOM   2031  N   ASN A 268      34.047  10.054  10.722  1.00 79.62           N  
ATOM   2032  CA  ASN A 268      32.617  10.397  10.858  1.00 76.95           C  
ATOM   2033  C   ASN A 268      32.020  11.399   9.842  1.00 75.37           C  
ATOM   2034  O   ASN A 268      31.012  11.086   9.203  1.00 75.86           O  
ATOM   2035  CB  ASN A 268      32.259  10.787  12.302  1.00 80.18           C  
ATOM   2036  CG  ASN A 268      32.070   9.583  13.203  1.00 79.05           C  
ATOM   2037  ND2 ASN A 268      32.524   9.699  14.444  1.00 84.35           N  
ATOM   2038  OD1 ASN A 268      31.525   8.560  12.786  1.00 72.96           O  
ATOM   2039  N   PRO A 269      32.626  12.597   9.684  1.00 78.64           N  
ATOM   2040  CA  PRO A 269      32.039  13.567   8.748  1.00 76.06           C  
ATOM   2041  C   PRO A 269      31.984  13.091   7.296  1.00 71.22           C  
ATOM   2042  O   PRO A 269      31.048  13.447   6.586  1.00 69.71           O  
ATOM   2043  CB  PRO A 269      32.973  14.779   8.864  1.00 77.07           C  
ATOM   2044  CG  PRO A 269      33.587  14.650  10.204  1.00 73.35           C  
ATOM   2045  CD  PRO A 269      33.776  13.176  10.403  1.00 79.17           C  
ATOM   2046  N   VAL A 270      32.971  12.310   6.868  1.00 74.70           N  
ATOM   2047  CA  VAL A 270      32.962  11.730   5.524  1.00 77.13           C  
ATOM   2048  C   VAL A 270      31.727  10.856   5.302  1.00 79.36           C  
ATOM   2049  O   VAL A 270      31.089  10.918   4.251  1.00 84.81           O  
ATOM   2050  CB  VAL A 270      34.240  10.907   5.252  1.00 74.19           C  
ATOM   2051  CG1 VAL A 270      34.044   9.959   4.071  1.00 62.90           C  
ATOM   2052  CG2 VAL A 270      35.414  11.836   5.010  1.00 74.66           C  
ATOM   2053  N   LEU A 271      31.387  10.058   6.309  1.00 80.13           N  
ATOM   2054  CA  LEU A 271      30.254   9.142   6.218  1.00 80.61           C  
ATOM   2055  C   LEU A 271      28.896   9.840   6.095  1.00 86.59           C  
ATOM   2056  O   LEU A 271      28.027   9.379   5.354  1.00 91.67           O  
ATOM   2057  CB  LEU A 271      30.245   8.185   7.409  1.00 77.72           C  
ATOM   2058  CG  LEU A 271      31.348   7.134   7.424  1.00 66.92           C  
ATOM   2059  CD1 LEU A 271      30.954   6.010   8.362  1.00 64.85           C  
ATOM   2060  CD2 LEU A 271      31.603   6.609   6.019  1.00 57.32           C  
ATOM   2061  N   TYR A 272      28.711  10.941   6.818  1.00 79.97           N  
ATOM   2062  CA  TYR A 272      27.448  11.670   6.768  1.00 80.71           C  
ATOM   2063  C   TYR A 272      27.203  12.218   5.366  1.00 88.46           C  
ATOM   2064  O   TYR A 272      26.061  12.420   4.954  1.00100.41           O  
ATOM   2065  CB  TYR A 272      27.442  12.830   7.763  1.00 85.42           C  
ATOM   2066  CG  TYR A 272      27.824  12.473   9.182  1.00 83.94           C  
ATOM   2067  CD1 TYR A 272      28.442  13.406  10.003  1.00 83.59           C  
ATOM   2068  CD2 TYR A 272      27.562  11.211   9.707  1.00 85.10           C  
ATOM   2069  CE1 TYR A 272      28.798  13.095  11.299  1.00 84.19           C  
ATOM   2070  CE2 TYR A 272      27.916  10.891  11.009  1.00 85.69           C  
ATOM   2071  CZ  TYR A 272      28.533  11.841  11.800  1.00 87.49           C  
ATOM   2072  OH  TYR A 272      28.893  11.543  13.095  1.00 87.67           O  
ATOM   2073  N   ALA A 273      28.288  12.454   4.639  1.00 83.40           N  
ATOM   2074  CA  ALA A 273      28.213  13.072   3.321  1.00 89.20           C  
ATOM   2075  C   ALA A 273      27.704  12.121   2.242  1.00 97.91           C  
ATOM   2076  O   ALA A 273      27.343  12.556   1.150  1.00107.02           O  
ATOM   2077  CB  ALA A 273      29.568  13.633   2.929  1.00 89.30           C  
ATOM   2078  N   PHE A 274      27.678  10.828   2.546  1.00 92.98           N  
ATOM   2079  CA  PHE A 274      27.257   9.832   1.563  1.00 97.27           C  
ATOM   2080  C   PHE A 274      25.959   9.124   1.945  1.00101.64           C  
ATOM   2081  O   PHE A 274      25.272   8.573   1.084  1.00105.18           O  
ATOM   2082  CB  PHE A 274      28.363   8.793   1.343  1.00 92.57           C  
ATOM   2083  CG  PHE A 274      29.474   9.263   0.443  1.00101.20           C  
ATOM   2084  CD1 PHE A 274      29.572   8.799  -0.860  1.00103.30           C  
ATOM   2085  CD2 PHE A 274      30.419  10.167   0.899  1.00102.82           C  
ATOM   2086  CE1 PHE A 274      30.593   9.229  -1.691  1.00110.26           C  
ATOM   2087  CE2 PHE A 274      31.442  10.601   0.072  1.00101.05           C  
ATOM   2088  CZ  PHE A 274      31.528  10.131  -1.224  1.00111.74           C  
ATOM   2089  N   LEU A 275      25.615   9.149   3.229  1.00103.22           N  
ATOM   2090  CA  LEU A 275      24.557   8.278   3.734  1.00110.14           C  
ATOM   2091  C   LEU A 275      23.243   8.970   4.113  1.00114.56           C  
ATOM   2092  O   LEU A 275      22.238   8.300   4.351  1.00116.58           O  
ATOM   2093  CB  LEU A 275      25.077   7.456   4.918  1.00104.21           C  
ATOM   2094  CG  LEU A 275      26.339   6.617   4.691  1.00 92.92           C  
ATOM   2095  CD1 LEU A 275      26.580   5.734   5.898  1.00 85.42           C  
ATOM   2096  CD2 LEU A 275      26.261   5.783   3.415  1.00 81.66           C  
ATOM   2097  N   ASP A 276      23.239  10.297   4.167  1.00120.46           N  
ATOM   2098  CA  ASP A 276      22.019  11.007   4.541  1.00128.04           C  
ATOM   2099  C   ASP A 276      21.614  12.031   3.482  1.00131.54           C  
ATOM   2100  O   ASP A 276      22.447  12.794   2.988  1.00127.64           O  
ATOM   2101  CB  ASP A 276      22.172  11.662   5.917  1.00122.66           C  
ATOM   2102  CG  ASP A 276      20.840  11.869   6.622  1.00125.12           C  
ATOM   2103  OD1 ASP A 276      19.869  12.283   5.957  1.00133.37           O  
ATOM   2104  OD2 ASP A 276      20.762  11.612   7.844  1.00113.24           O1-
ATOM   2105  N   GLU A 277      20.331  12.030   3.133  1.00137.15           N  
ATOM   2106  CA  GLU A 277      19.796  12.944   2.128  1.00142.26           C  
ATOM   2107  C   GLU A 277      19.820  14.392   2.612  1.00142.29           C  
ATOM   2108  O   GLU A 277      20.073  15.311   1.831  1.00141.31           O  
ATOM   2109  CB  GLU A 277      18.369  12.541   1.748  1.00138.54           C  
ATOM   2110  N   ASN A 278      19.559  14.585   3.901  1.00139.47           N  
ATOM   2111  CA  ASN A 278      19.523  15.916   4.496  1.00133.46           C  
ATOM   2112  C   ASN A 278      20.888  16.607   4.486  1.00130.62           C  
ATOM   2113  O   ASN A 278      20.973  17.835   4.481  1.00125.95           O  
ATOM   2114  CB  ASN A 278      18.963  15.849   5.918  1.00118.58           C  
ATOM   2115  N   PHE A 279      21.954  15.810   4.477  1.00132.12           N  
ATOM   2116  CA  PHE A 279      23.313  16.345   4.455  1.00132.83           C  
ATOM   2117  C   PHE A 279      23.836  16.555   3.033  1.00139.28           C  
ATOM   2118  O   PHE A 279      24.612  17.477   2.782  1.00134.79           O  
ATOM   2119  CB  PHE A 279      24.273  15.431   5.231  1.00128.56           C  
ATOM   2120  CG  PHE A 279      24.124  15.513   6.728  1.00124.70           C  
ATOM   2121  CD1 PHE A 279      24.623  16.597   7.433  1.00123.95           C  
ATOM   2122  CD2 PHE A 279      23.500  14.495   7.434  1.00116.80           C  
ATOM   2123  CE1 PHE A 279      24.491  16.671   8.811  1.00105.19           C  
ATOM   2124  CE2 PHE A 279      23.366  14.564   8.812  1.00107.55           C  
ATOM   2125  CZ  PHE A 279      23.862  15.653   9.500  1.00 98.45           C  
ATOM   2126  N   LYS A 280      23.401  15.704   2.106  1.00142.22           N  
ATOM   2127  CA  LYS A 280      23.965  15.691   0.757  1.00137.62           C  
ATOM   2128  C   LYS A 280      23.322  16.704  -0.198  1.00145.99           C  
ATOM   2129  O   LYS A 280      23.955  17.136  -1.164  1.00143.62           O  
ATOM   2130  CB  LYS A 280      23.910  14.282   0.155  1.00125.22           C  
ATOM   2131  CG  LYS A 280      24.945  14.049  -0.938  1.00115.49           C  
ATOM   2132  CD  LYS A 280      24.698  12.758  -1.703  1.00111.35           C  
ATOM   2133  CE  LYS A 280      24.819  11.536  -0.810  1.00100.10           C  
ATOM   2134  NZ  LYS A 280      24.728  10.278  -1.602  1.00 88.18           N1+
ATOM   2135  N   ARG A 281      22.071  17.078   0.066  1.00144.81           N  
ATOM   2136  CA  ARG A 281      21.386  18.077  -0.750  1.00139.40           C  
ATOM   2137  C   ARG A 281      21.937  19.477  -0.480  1.00143.01           C  
ATOM   2138  O   ARG A 281      21.774  20.387  -1.295  1.00139.86           O  
ATOM   2139  CB  ARG A 281      19.878  18.043  -0.496  1.00132.32           C  
ATOM   2140  N   CYS A 282      22.587  19.637   0.670  1.00148.96           N  
ATOM   2141  CA  CYS A 282      23.211  20.903   1.043  1.00147.09           C  
ATOM   2142  C   CYS A 282      24.645  20.990   0.523  1.00138.28           C  
ATOM   2143  O   CYS A 282      24.974  21.858  -0.286  1.00127.68           O  
ATOM   2144  CB  CYS A 282      23.193  21.086   2.566  1.00134.40           C  
ATOM   2145  SG  CYS A 282      21.547  21.291   3.299  1.00109.21           S  
TER    2146      CYS A 282 
HETATM 2147  C1  LG1 X   1      41.997   2.867  28.079  1.00 20.00           C  
HETATM 2148  N1  LG1 X   1      46.788   3.439  28.373  1.00 20.00           N  
HETATM 2149  O1  LG1 X   1      41.761   2.640  29.401  1.00 20.00           O  
HETATM 2150  C2  LG1 X   1      42.910   3.801  27.777  1.00 20.00           C  
HETATM 2151  N2  LG1 X   1      43.026   6.392  24.388  1.00 20.00           N  
HETATM 2152  O2  LG1 X   1      43.882   4.451  28.537  1.00 20.00           O  
HETATM 2153  C3  LG1 X   1      44.967   4.968  27.650  1.00 20.00           C  
HETATM 2154  O3  LG1 X   1      45.744   6.081  25.326  1.00 20.00           O  
HETATM 2155  C4  LG1 X   1      45.892   3.899  27.495  1.00 20.00           C  
HETATM 2156  C5  LG1 X   1      46.269   3.384  26.298  1.00 20.00           C  
HETATM 2157  C6  LG1 X   1      47.204   2.458  26.503  1.00 20.00           C  
HETATM 2158  C7  LG1 X   1      47.811   1.621  25.658  1.00 20.00           C  
HETATM 2159  C8  LG1 X   1      48.837   0.791  26.087  1.00 20.00           C  
HETATM 2160  C9  LG1 X   1      49.209   0.864  27.420  1.00 20.00           C  
HETATM 2161  C10 LG1 X   1      48.543   1.755  28.258  1.00 20.00           C  
HETATM 2162  C11 LG1 X   1      47.563   2.526  27.784  1.00 20.00           C  
HETATM 2163  C12 LG1 X   1      45.458   3.635  25.212  1.00 20.00           C  
HETATM 2164  C13 LG1 X   1      44.770   5.021  25.274  1.00 20.00           C  
HETATM 2165  C14 LG1 X   1      43.856   5.195  24.057  1.00 20.00           C  
HETATM 2166  C15 LG1 X   1      42.247   6.224  25.638  1.00 20.00           C  
HETATM 2167  C16 LG1 X   1      43.202   6.111  26.767  1.00 20.00           C  
HETATM 2168  C17 LG1 X   1      44.083   4.886  26.460  1.00 20.00           C  
HETATM 2169  C18 LG1 X   1      43.216   3.828  26.509  1.00 20.00           C  
HETATM 2170  C19 LG1 X   1      42.513   3.392  25.449  1.00 20.00           C  
HETATM 2171  C20 LG1 X   1      41.510   2.468  25.710  1.00 20.00           C  
HETATM 2172  C21 LG1 X   1      41.268   2.217  27.069  1.00 20.00           C  
HETATM 2173  C22 LG1 X   1      43.067   3.800  24.173  1.00 20.00           C  
HETATM 2174  C23 LG1 X   1      41.882   6.480  23.447  1.00 20.00           C  
HETATM 2175  C24 LG1 X   1      42.166   6.842  21.952  1.00 20.00           C  
HETATM 2176  C25 LG1 X   1      43.026   5.997  20.999  1.00 20.00           C  
HETATM 2177  C26 LG1 X   1      41.506   5.934  20.912  1.00 20.00           C  
HETATM 2178  H1  LG1 X   1      45.502   5.884  27.902  1.00 20.00           H  
HETATM 2179  H2  LG1 X   1      47.498   1.589  24.625  1.00 20.00           H  
HETATM 2180  H3  LG1 X   1      49.329   0.112  25.406  1.00 20.00           H  
HETATM 2181  H4  LG1 X   1      50.002   0.240  27.803  1.00 20.00           H  
HETATM 2182  H5  LG1 X   1      48.823   1.822  29.299  1.00 20.00           H  
HETATM 2183  H6  LG1 X   1      45.316   2.935  24.401  1.00 20.00           H  
HETATM 2184  H7  LG1 X   1      44.269   5.360  23.061  1.00 20.00           H  
HETATM 2185  H8  LG1 X   1      41.600   7.088  25.788  1.00 20.00           H  
HETATM 2186  H9  LG1 X   1      41.641   5.320  25.576  1.00 20.00           H  
HETATM 2187  H10 LG1 X   1      42.663   5.965  27.704  1.00 20.00           H  
HETATM 2188  H11 LG1 X   1      43.814   7.009  26.836  1.00 20.00           H  
HETATM 2189  H12 LG1 X   1      40.956   1.977  24.923  1.00 20.00           H  
HETATM 2190  H13 LG1 X   1      40.502   1.508  27.346  1.00 20.00           H  
HETATM 2191  H14 LG1 X   1      43.686   7.156  24.400  1.00 20.00           H  
HETATM 2192  H15 LG1 X   1      41.064   2.006  29.586  1.00 20.00           H  
HETATM 2193  H16 LG1 X   1      46.180   6.116  24.472  1.00 20.00           H  
HETATM 2194  H17 LG1 X   1      43.762   3.018  23.865  1.00 20.00           H  
HETATM 2195  H18 LG1 X   1      42.237   3.847  23.468  1.00 20.00           H  
HETATM 2196  H19 LG1 X   1      41.202   7.239  23.837  1.00 20.00           H  
HETATM 2197  H20 LG1 X   1      41.385   5.510  23.454  1.00 20.00           H  
HETATM 2198  H21 LG1 X   1      42.206   7.899  22.217  1.00 20.00           H  
HETATM 2199  H22 LG1 X   1      43.586   5.144  21.381  1.00 20.00           H  
HETATM 2200  H23 LG1 X   1      43.598   6.482  20.206  1.00 20.00           H  
HETATM 2201  H24 LG1 X   1      40.992   6.372  20.057  1.00 20.00           H  
HETATM 2202  H25 LG1 X   1      40.981   5.034  21.231  1.00 20.00           H  
CONECT 2147 2149
CONECT 2147 2150
CONECT 2147 2150
CONECT 2147 2150
CONECT 2147 2150
CONECT 2147 2172
CONECT 2147 2172
CONECT 2147 2172
CONECT 2147 2172
CONECT 2148 2155
CONECT 2148 2155
CONECT 2148 2155
CONECT 2148 2155
CONECT 2148 2162
CONECT 2148 2162
CONECT 2148 2162
CONECT 2148 2162
CONECT 2149 2147 2192
CONECT 2150 2147
CONECT 2150 2147
CONECT 2150 2147
CONECT 2150 2147
CONECT 2150 2152
CONECT 2150 2169
CONECT 2150 2169
CONECT 2150 2169
CONECT 2150 2169
CONECT 2151 2165 2166 2174 2191
CONECT 2152 2150 2153
CONECT 2153 2152 2155 2168 2178
CONECT 2154 2164 2193
CONECT 2155 2148
CONECT 2155 2148
CONECT 2155 2148
CONECT 2155 2148
CONECT 2155 2153
CONECT 2155 2156
CONECT 2155 2156
CONECT 2155 2156
CONECT 2155 2156
CONECT 2156 2155
CONECT 2156 2155
CONECT 2156 2155
CONECT 2156 2155
CONECT 2156 2157
CONECT 2156 2157
CONECT 2156 2157
CONECT 2156 2157
CONECT 2156 2163
CONECT 2157 2156
CONECT 2157 2156
CONECT 2157 2156
CONECT 2157 2156
CONECT 2157 2158
CONECT 2157 2158
CONECT 2157 2158
CONECT 2157 2158
CONECT 2157 2162
CONECT 2157 2162
CONECT 2157 2162
CONECT 2157 2162
CONECT 2158 2157
CONECT 2158 2157
CONECT 2158 2157
CONECT 2158 2157
CONECT 2158 2159
CONECT 2158 2159
CONECT 2158 2159
CONECT 2158 2159
CONECT 2158 2179
CONECT 2159 2158
CONECT 2159 2158
CONECT 2159 2158
CONECT 2159 2158
CONECT 2159 2160
CONECT 2159 2160
CONECT 2159 2160
CONECT 2159 2160
CONECT 2159 2180
CONECT 2160 2159
CONECT 2160 2159
CONECT 2160 2159
CONECT 2160 2159
CONECT 2160 2161
CONECT 2160 2161
CONECT 2160 2161
CONECT 2160 2161
CONECT 2160 2181
CONECT 2161 2160
CONECT 2161 2160
CONECT 2161 2160
CONECT 2161 2160
CONECT 2161 2162
CONECT 2161 2162
CONECT 2161 2162
CONECT 2161 2162
CONECT 2161 2182
CONECT 2162 2148
CONECT 2162 2148
CONECT 2162 2148
CONECT 2162 2148
CONECT 2162 2157
CONECT 2162 2157
CONECT 2162 2157
CONECT 2162 2157
CONECT 2162 2161
CONECT 2162 2161
CONECT 2162 2161
CONECT 2162 2161
CONECT 2163 2156 2164 2183
CONECT 2164 2154 2163 2165 2168
CONECT 2165 2151 2164 2173 2184
CONECT 2166 2151 2167 2185 2186
CONECT 2167 2166 2168 2187 2188
CONECT 2168 2153 2164 2167 2169
CONECT 2169 2150
CONECT 2169 2150
CONECT 2169 2150
CONECT 2169 2150
CONECT 2169 2168
CONECT 2169 2170
CONECT 2169 2170
CONECT 2169 2170
CONECT 2169 2170
CONECT 2170 2169
CONECT 2170 2169
CONECT 2170 2169
CONECT 2170 2169
CONECT 2170 2171
CONECT 2170 2171
CONECT 2170 2171
CONECT 2170 2171
CONECT 2170 2173
CONECT 2171 2170
CONECT 2171 2170
CONECT 2171 2170
CONECT 2171 2170
CONECT 2171 2172
CONECT 2171 2172
CONECT 2171 2172
CONECT 2171 2172
CONECT 2171 2189
CONECT 2172 2147
CONECT 2172 2147
CONECT 2172 2147
CONECT 2172 2147
CONECT 2172 2171
CONECT 2172 2171
CONECT 2172 2171
CONECT 2172 2171
CONECT 2172 2190
CONECT 2173 2165 2170 2194 2195
CONECT 2174 2151 2175 2196 2197
CONECT 2175 2174 2176 2177 2198
CONECT 2176 2175 2177 2199 2200
CONECT 2177 2175 2176 2201 2202
CONECT 2178 2153
CONECT 2179 2158
CONECT 2180 2159
CONECT 2181 2160
CONECT 2182 2161
CONECT 2183 2163
CONECT 2184 2165
CONECT 2185 2166
CONECT 2186 2166
CONECT 2187 2167
CONECT 2188 2167
CONECT 2189 2171
CONECT 2190 2172
CONECT 2191 2151
CONECT 2192 2149
CONECT 2193 2154
CONECT 2194 2173
CONECT 2195 2173
CONECT 2196 2174
CONECT 2197 2174
CONECT 2198 2175
CONECT 2199 2176
CONECT 2200 2176
CONECT 2201 2177
CONECT 2202 2177
END
