# Supplementary material for: Assessment and Challenges of Ligand Docking into Comparative Models of G-Protein Coupled Receptors
Source: PLoS One. 2013 Jul 2;8(7):e67302. doi: 10.1371/journal.pone.0067302 (PMC3699586; doi:10.1371/journal.pone.0067302)
Supplement: File S2 — Files for protocol capture. The input files necessary to carry out the steps outlined in the protocol capture in File S1 as well as the output files relating to the results found in the manuscript are provided in this attachment. (ZIP) [file pone.0067302.s015.zip › FileS2_GPCR_model_dock/rosetta_inputs/all_gpcrs.fasta]

>1u19A_clean.pdb
-----PWQFSMLAAYMFLLIMLGFPINFLTLYVTVQHKKLRTPLNYILLNLAVADLFMVFGGFTTTLYTSLHG--YFVFG
PTGCNLEGFFATLGGEIALWSLVVLAIERYVVVCKPMSN---FR-F--G----ENHAIMGVAFTWVMALACAAPPLVG--
-WSRY---I---PEG--M-----------Q-CSCGIDYYTPHEET------NNE---SFV--------IYMFVVHFIIPL
IVIFFCYGQLVFTVK--------------EA-----AAQQQES----ATTQKAE-------KEV----TRMVIIMVIAFL
ICWLPYAGVAFYIFTH--Q-G-SD--F---------GPI--FMTIPAFFAKTSAVYNPVIYIMMNKQFRNCMVTTLCC-G
---

>2rh1A_clean.pdb
----DEVWVVGMGIVMSLIVLAIVFGNVLVITAIAKFERLQTVTNYFITSLACADLVMGLAVVPFGAAHILMK--MWTFG
NFWCEFWTSIDVLCVTASIETLCVIAVDRYFAITS--PFKYQSL-L--T----KNKARVIILMVWIVSGLTSFLPIQMH-
-W--Y---R---ATH-QEAINCYA---E-E-TCCDFFT--------------NQ---AYA--------IASSIVSFYVPL
VIMVFVYSRVFQEAKR--Q-L----KFC-----------------------LKE-------HKA----LKTLGIIMGTFT
LCWLPFFIVNIVHVIQ--D-N-L---I---------RKE--VYILLNWIGYVNSGFNPLIYC-RSPDFRIAFQELLCL--
---

>2vt4B_clean.pdb
-------WEAGMSLLMALVVLLIVAGNVLVIAAIGSTQRLQTLTNLFITSLACADLVVGLLVVPFGATLVVRG--TWLWG
SFLCELWTSLDVLCVTASIETLCVIAIDRYLAITS--PFRYQSL-M--T----RARAKVIICTVWAISALVSFLPIMMH-
-W--W---R---DED-PQALKCYQ---D-P-GCCDFVT--------------NR---AYA--------IASSIISFYIPL
LIMIFVALRVYREAKE--Q-I-------------------------------RE-------HKA----LKTLGIIMGVFT
LCWLPFFLVNIVNVFN--R-D-L---V---------PDW--LFVAFNWLGYANSAMNPIIYC-RSPDFRKAFKRLLA---
---

>3emlA_clean.pdb
-----IMGSSVYITVELAIAVLAILGNVLVCWAVWLNSNLQNVTNYFVVSLAAADIAVGVLAIPFAITISTG---F-CAA
CHGCLFIACFVLVLTQSSIFSLLAIAIDRYIAIRI--PLRYNGL-V--T----GTRAKGIIAICWVLSFAIGLTPMLG--
-W--N---NCGQ---SQG-----CGEG--Q-VACLFE-------------DVVPMNY-MV--------YFNFFACVLVPL
LLMLGVYLRIFLAARR--Q-----LRS----------------------TLQKE-------VHA----AKSLAIIVGLFA
LCWLPLHIINCFTFFC--P-DCSH--A---------PLW--LMYLAIVLSHTNSVVNPFIYAYRIREFRQTFRKIIRSHV
LRQ

>3oduA_clean.pdb
----ANFNKIFLPTIYSIIFLTGIVGNGLVILVMGYQKKLRSMTDKYRLHLSVADLLFVITL-PFWAVDAVA---NWYFG
NFLCKAVHVIYTVNLYSSVWILAFISLDRYLAIVH--ATNSQRP-R--KLLAE-KVVYVGVWIPAL---LLTIPDFIF--
----A---N---VSEADD-----------R-YICDRFY-------P-N-DLWVV---VFQ--------FQHIMVGLILPG
IVILSCYCIIISKLSH-------------------S-------------KGHQK-------RKA----LKTTVILILAFF
ACWLPYYIGISIDSFILL--E-IIKQGCEF---ENTVHK--WISITEALAFFHCCLNPILY-------------------
---

>3pblA_clean.pdb
-----------YALSYCALILAIVFGNGLVCMAVLKERALQTTTNYLVVSLAVADLLVATLVMPWVVYLEVTG-GVWNFS
RICCDVFVTLDVMMCTASIWNLCAISIDRYTAVVM--PVHYQHGTGQSS----CRRVALMITAVWVLAFAVSCPLLFG--
-F--N---T---TG---D-----------P-TVCSIS---------------NP---DFV--------IYSSVVSFYLPF
GVTVLVYARIYVVLKQ--RR----R----KGV------------------PLRE-------KKA----TQMVAIVLGAFI
VCWLPFFLTHVLNTHC--QTC-H---V---------SPE--LYSATTWLGYVNSALNPVIYTTFNIEFRKAFLKILSC--
---

>3rzeA_clean.pdb
---------MPLVVVLSTICLVTVGLNLLVLYAVRSERKLHTVGNLYIVSLSVADLIVGAVVMPMNILYLLMS--KWSLG
RPLCLFWLSMDYVASTASIFSVFILCIDRYRSVQQ--PLRYLKY-R--T----KTRASATILGAWFLSFLWV-IPILGWN
H--------------R-----------R-EDKCETD-F-----------Y-DVT---WFK--------VMTAIINFYLPT
LLMLWFYAKIYKAVRQHC------------LH------------------MNRE-------RKA----AKQLGFIMAAFI
LCWIPYFIFFMVIAFC--K-N-C---C---------NEH--LHMFTIWLGYINSTLNPLIYPLCNENFKKTFKRILHI--
---

>3uonA_clean.pdb
-----TFEVVFIVLVAGSLSLVTIIGNILVMVSIKVNRHLQTVNNYFLFSLACADLIIGVFSMNLYTLYTVIG--YWPLG
PVVCDLWLALDYVVSNASVMNLLIISFDRYFCVTK--PLTYPVK-R--T----TKMAGMMIAAAWVLSFILWAPAILFW-
----QFIVG---VRTV-----------E-D-GECYIQF-----------F-SNA---AVT--------FGTAIAAFYLPV
IIMTVLYWHISRASKSR-------------------------------------IPPPSREKKV----TRTILAILLAFI
ITWAPYNVMVLINTFC--A-P-C---I---------PNT--VWTIGYWLCYINSTINPACYALCNATFKKTFKHLLM---
---

>3v2wA_clean.pdb
----------LTSVVFILICCFIILENIFVLLTIWKTKKFHRPMYYFIGNLALSDLLAGVAY-TANLLLSG--ATTYKLT
PAQWFLREGSMFVALSASVFSLLAIAIERYITMLK-------------N----NFRLFLLISACWVISLILGGLPIMG--
-W--N---C--------------------------IS---------------AL---SSCSTVLPLYHKHYILFCTTVFT
LLLLSIVILYCRIYSL--V-------------RTR------------ASRSSEN-------VAL----LKTVIIVLSVFI
ACWAPLFILLLLDVGC--K-V-K---T---------CDILFRAEYFLVLAVLNSGTNPIIYTLTNKEMRRAFIRI-----
---

>4dajA_clean.pdb
-----IWQVVFIAFLTGFLALVTIIGNILVIVAFKVNKQLKTVNNYFLLSLACADLIIGVISMNLFTTYIIMN--RWALG
NLACDLWLSIDYVASNASVMNLLVISFDRYFSITR--PLTYRAK-R--T----TKRAGVMIGLAWVISFVLWAPAILFW-
----QYFVG---KRTV-----------P-P-GECFIQF-----------L-SEP---TIT--------FGTAIAAFYMPV
TIMTILYWRIYKET-EK-----------------------------------------------LIKEAQTLSAILLAFI
ITWTPYNIMVLVNTFC--D-S-C---I---------PKT--YWNLGYWLCYINSTVNPVCYALCNKTFRTTFKT------
---

>4djhA_clean.pdb
----SPAIPVIITAVYSVVFVVGLVGNSLVMFVIIRYTKMKTATNIYIFNLALADALVTTTM-PFQSTVYLMN--SWPFG
DVLCKIVLSIDYYNMFTSIFTLTMMSVDRYIAVCH--PVKALDF-R--T----PLKAKIINICIWLLSSSVGISAIVL--
----G---G---TKVRED---------VDV-IECSLQFP------DDDYSWWDL---FMK--------ICVFIFAFVIPV
LIIIVCYTLMILRLKS--V-RLLS----GREK------------------DRNL-------RRI----TRLVLVVVAVFV
VCWTPIHIFILVEALG--S----------------AALS--SYYFCIALGYTNSSLNPILYAFLDENFKRCFRDFCFP--
---

>4dklA_clean.pdb
-----MVTAITIMALYSIVCVVGLFGNFLVMYVIVRYTKMKTATNIYIFNLALADALATSTL-PFQSVNYLMG--TWPFG
NILCKIVISIDYYNMFTSIFTLCTMSVDRYIAVCH--PVKALDF-R--T----PRNAKIVNVCNWILSSAIGLPVMFM--
----A---T---TKYRQG-----------S-IDCTLTFS------H-PTWYWEN---LLK--------ICVFIFAFIMPV
LIITVCYGLMILRLKS--------V----REK------------------DRNL-------RRI----TRMVLVVVAVFI
VCWTPIHIYVIIKALI--T-I----------PETTFQTV--SWHFCIALGYTNSCLNPVLYAFLDENFKRCFREFCI---
---

>4ea3A_clean.pdb
----PLGLKVTIVGLYLAVCVGGLLGNCLVMYVILRHTKMKTATNIYIFNLALADTLVLLTL-PFQGTDILLG--FWPFG
NALCKTVIAIDYYNMFTSTFTLTAMSVDRYVAICH--P----------T----SSKAQAVNVAIWALASVVGVPVAIM--
----G---S---AQVEDE-----------E-IECLVEIP------T-PQDYWGP---VFA--------ICIFLFSFIVPV
LVISVCYDLMIRRLRG-------------------VRL-----LSGSREKDRNL-------RRI----TRLVLVVVAVFV
GCWTPVQVFVLAQGLG--V-Q----------PSSETAVA--ILRFCTALGYVNSCLNPILYAFLDENFKACFR-------
---

>4ej4A_clean.pdb
RSASSLALAIAITALYSAVCAVGLLGNVLVMFGIVRYTKLKTATNIYIFNLALADALATSTL-PFQSAKYLME--TWPFG
ELLCKAVLSIDYYNMFTSIFTLTMMSVDRYIAVCH--PVKALDF-R--T----PAKAKLINICIWVLASGVGVPIMVM--
----A---V---TQPRDG-----------A-VVCMLQFP------S-PSWYWDT---VTK--------ICVFLFAFVVPI
LIITVCYGLMLLRLRS--------V---RE-----KD---------RS-----L-------RRI----TRMVLVVVGAFV
VCWAPIHIFVIVWTLV--D-I---------NRRDPLVVA--ALHLCIALGYANSSLNPVLYAFLDENFKRC---------
---
