# Supplementary material for: Assessment and Challenges of Ligand Docking into Comparative Models of G-Protein Coupled Receptors
Source: PLoS One. 2013 Jul 2;8(7):e67302. doi: 10.1371/journal.pone.0067302 (PMC3699586; doi:10.1371/journal.pone.0067302)
Supplement: File S2 — Files for protocol capture. The input files necessary to carry out the steps outlined in the protocol capture in File S1 as well as the output files relating to the results found in the manuscript are provided in this attachment. (ZIP) [file pone.0067302.s015.zip › FileS2_GPCR_model_dock/rosetta_inputs/ccd_initial.options]

#options file for rebuilding loops with CCD

-loops:timer #output time spent in seconds for each loop modeling job

-loops:input_pdb 1u19A_on_2rh1A.pdb  #starting pdb with loops to rebuild
-loops:fa_input #input structures are in full atom format
-loops:loop_file 1u19A_on_2rh1A.loops #loop file
-in:fix_disulf 1u19A.disulfide #read disulfide connectivity information
-in:file:spanfile 1u19A.span #input *.span file

-loops:relax fastrelax #does a minimization of the structure in the torsion space
-loops:extended true #force phi-psi angles to be set to 180 degrees independent of loop input file (recommended for production runs)
-loops:frag_sizes 9 3 1 #sizes of fragments
-loops:frag_files aa1u19A09_05.200_v1_3 aa1u19A03_05.200_v1_3 none #fragment files
-loops:remodel quick_ccd #the centroid phase of loop modeling using CCD
-loops:refine refine_kic #the all-atom phase of loop modeling

-out:file:silent_struct_type binary #output file type
-out:file:silent 1u19A_on_2rh1A_ccd_initial_loops.out #output file name
-out:prefix 1u19A_on_2rh1A_ccd_initial #prefix for output pdb file names
-out:file:fullatom #output file will be fullatom
-nstruct 200 #number of models to build. 1000 recommended for production runs

-membrane:no_interpolate_Mpair #membrane scoring specification
-membrane:Menv_penalties #turn on membrane penalty scores
-score:weights membrane_highres_Menv_smooth.wts #use weights for membrane protein scoring function
