# Supplementary material for: Assessment and Challenges of Ligand Docking into Comparative Models of G-Protein Coupled Receptors
Source: PLoS One. 2013 Jul 2;8(7):e67302. doi: 10.1371/journal.pone.0067302 (PMC3699586; doi:10.1371/journal.pone.0067302)
Supplement: File S2 — Files for protocol capture. The input files necessary to carry out the steps outlined in the protocol capture in File S1 as well as the output files relating to the results found in the manuscript are provided in this attachment. (ZIP) [file pone.0067302.s015.zip › FileS2_GPCR_model_dock/rosetta_inputs/dock.options]

#options file for docking ligands with Rosetta Scripts

-in:file:s 1u19A_cluster01_01_ligand.pdb
-in:file:extra_res_fa 1u19A.params

-out:nstruct 1000
-out:prefix 1u19A_cluster01_01

-packing:no_optH
-packing:ex1
-packing:ex1aro
-packing:ex2

-parser:protocol dock.xml
