# Supplementary material for: Assessment and Challenges of Ligand Docking into Comparative Models of G-Protein Coupled Receptors
Source: PLoS One. 2013 Jul 2;8(7):e67302. doi: 10.1371/journal.pone.0067302 (PMC3699586; doi:10.1371/journal.pone.0067302)
Supplement: File S2 — Files for protocol capture. The input files necessary to carry out the steps outlined in the protocol capture in File S1 as well as the output files relating to the results found in the manuscript are provided in this attachment. (ZIP) [file pone.0067302.s015.zip › FileS2_GPCR_model_dock/rosetta_inputs/dock.xml]

This protocol will simply do low-resolution followed by high-resolution docking.
It will also report the binding energy (ddg) and buried-surface area (sasa) in the score file.
<ROSETTASCRIPTS>
	<SCOREFXNS>
		<ligand_soft_rep weights=ligand_soft_rep>
			<Reweight scoretype=hack_elec weight=0.42/>
			<Reweight scoretype=hbond_bb_sc weight=1.3/>
			<Reweight scoretype=hbond_sc weight=1.3/>
			<Reweight scoretype=rama weight=0.2/>
		</ligand_soft_rep>
		<hard_rep weights=ligand>
			<Reweight scoretype=fa_intra_rep weight=0.004/>
			<Reweight scoretype=hack_elec weight=0.42/>
			<Reweight scoretype=hbond_bb_sc weight=1.3/>
			<Reweight scoretype=hbond_sc weight=1.3/>
			<Reweight scoretype=rama weight=0.2/>
		</hard_rep>
	</SCOREFXNS>
	<LIGAND_AREAS>
		<docking_sidechain_X chain=X cutoff=6.0 add_nbr_radius=true all_atom_mode=true minimize_ligand=10/>
		<final_sidechain_X chain=X cutoff=6.0 add_nbr_radius=true all_atom_mode=true/>
		<final_backbone_X chain=X cutoff=7.0 add_nbr_radius=false all_atom_mode=true Calpha_restraints=0.3/>
	</LIGAND_AREAS>
	<INTERFACE_BUILDERS>
		<side_chain_for_docking ligand_areas=docking_sidechain_X/>
		<side_chain_for_final ligand_areas=final_sidechain_X/>
		<backbone ligand_areas=final_backbone_X extension_window=3/>
	</INTERFACE_BUILDERS>
	<MOVEMAP_BUILDERS>
		<docking sc_interface=side_chain_for_docking minimize_water=true/>
		<final sc_interface=side_chain_for_final bb_interface=backbone minimize_water=true/>
	</MOVEMAP_BUILDERS>
	<MOVERS>
	single movers
		<CompoundTranslate name=compound_translate randomize_order=false allow_overlap=false>
			<Translate chain=X distribution=uniform angstroms=5 cycles=50/>
		</CompoundTranslate>
		<Rotate name=rotate_X chain=X distribution=uniform degrees=360 cycles=500/>
		<SlideTogether name=slide_together chain=X/>
		<HighResDocker name=high_res_docker cycles=6 repack_every_Nth=3 scorefxn=ligand_soft_rep movemap_builder=docking/>
		<FinalMinimizer name=final scorefxn=hard_rep movemap_builder=final/>
		<InterfaceScoreCalculator name=add_scores chains=X scorefxn=hard_rep/>
		<FastRelax name=fast_relax scorefxn=score12 repeats=8/>
	compound movers
		<ParsedProtocol name=low_res_dock>
			<Add mover_name=compound_translate/>
			<Add mover_name=rotate_X/>
			<Add mover_name=slide_together/>
		</ParsedProtocol>
		<ParsedProtocol name=high_res_dock>
			<Add mover_name=high_res_docker/>
			<Add mover_name=final/>
		</ParsedProtocol>
	</MOVERS>
	<PROTOCOLS>
		<Add mover_name=low_res_dock/>
		<Add mover_name=high_res_dock/>
		<Add mover_name=fast_relax/>
		<Add mover_name=add_scores/>
	</PROTOCOLS>
</ROSETTASCRIPTS>
