# Supplementary material for: Assessment and Challenges of Ligand Docking into Comparative Models of G-Protein Coupled Receptors
Source: PLoS One. 2013 Jul 2;8(7):e67302. doi: 10.1371/journal.pone.0067302 (PMC3699586; doi:10.1371/journal.pone.0067302)
Supplement: File S2 — Files for protocol capture. The input files necessary to carry out the steps outlined in the protocol capture in File S1 as well as the output files relating to the results found in the manuscript are provided in this attachment. (ZIP) [file pone.0067302.s015.zip › FileS2_GPCR_model_dock/scripts/evaluate_score_vs_pocket_rmsd/02_filter_models.py]

#!/Library/Frameworks/EPD64.framework/Versions/7.3/bin/python

import glob

for file in glob.glob('distance_output/*'):
	infilename = file.split("/")[1][0:5]
	outfile = open('pdb_lists_filtered/'+infilename+'.txt','w')
	
	struct_dict = {}
	f_data = open(file,'r')
	for line in f_data.readlines():
		struct_dict[line.split()[0]]=line.split()[1:]
	
	#Don't use the alignment biased list for filtering in benchmark studies 
	#cutoff_list = [1.155,1.724,1.91,2.927,1.911,1.799,1.121,1.029,1.093,0.773,0.818,0.729,1.624,1.615,1.615,2.236,1.337,0.857,0.511,0.815,1.507,1.168,0.967,1.268,1.243,0.876,0.806,0.876,1.142]
	cutoff_list = [1.155,1.724,1910,2927,1.911,1.799,1.121,1.029,1.093,0.773,0.818,0.729,1624,1615,1.615,2.236,1.337,0.857,0.511,0.815,1.507,1.168,0.967,1.268,1.243,0.876,0.806,0.876,1.142]
	
	
	for key in struct_dict.keys():
		n=0
		m=0
		for distance in struct_dict[key]:
			if float(distance) > float(cutoff_list[n] + 0.5): m+=1
			n += 1
		if m==0: outfile.write(key+'\n')
	outfile.close()
		
