# Supplementary material for: Assessment and Challenges of Ligand Docking into Comparative Models of G-Protein Coupled Receptors
Source: PLoS One. 2013 Jul 2;8(7):e67302. doi: 10.1371/journal.pone.0067302 (PMC3699586; doi:10.1371/journal.pone.0067302)
Supplement: File S2 — Files for protocol capture. The input files necessary to carry out the steps outlined in the protocol capture in File S1 as well as the output files relating to the results found in the manuscript are provided in this attachment. (ZIP) [file pone.0067302.s015.zip › FileS2_GPCR_model_dock/scripts/evaluate_score_vs_pocket_rmsd/crystal_pockets/1u19_rhodopsin_pocket.pdb]

ATOM      1  N   MET A  53     -40.664  16.575   2.232  1.00 42.72           N  
ATOM      2  CA  MET A  53     -40.552  15.672   3.356  1.00 43.14           C  
ATOM      3  C   MET A  53     -41.937  15.150   3.701  1.00 43.77           C  
ATOM      4  O   MET A  53     -42.142  13.949   3.725  1.00 45.48           O  
ATOM      5  CB  MET A  53     -39.962  16.401   4.568  1.00 43.69           C  
ATOM      6  CG  MET A  53     -38.558  16.922   4.337  1.00 44.57           C  
ATOM      7  SD  MET A  53     -37.765  17.574   5.814  1.00 46.25           S  
ATOM      8  CE  MET A  53     -37.291  16.077   6.609  1.00 43.20           C  
ATOM      9  N   GLY A  57     -41.875  11.584   1.927  1.00 39.51           N  
ATOM     10  CA  GLY A  57     -41.614  10.403   2.720  1.00 38.76           C  
ATOM     11  C   GLY A  57     -42.511  10.183   3.905  1.00 38.72           C  
ATOM     12  O   GLY A  57     -42.728   9.053   4.268  1.00 40.10           O  
ATOM     13  N   THR A  61     -43.927   6.897   5.747  1.00 40.59           N  
ATOM     14  CA  THR A  61     -43.602   6.524   7.118  1.00 39.16           C  
ATOM     15  C   THR A  61     -44.846   6.382   7.982  1.00 38.71           C  
ATOM     16  O   THR A  61     -44.842   5.623   8.934  1.00 38.34           O  
ATOM     17  CB  THR A  61     -42.605   7.506   7.764  1.00 38.75           C  
ATOM     18  CG2 THR A  61     -42.807   8.889   7.257  1.00 37.55           C  
ATOM     19  OG1 THR A  61     -42.755   7.462   9.190  1.00 38.79           O  
ATOM     20  N   THR A  64     -46.373   3.105   6.677  1.00 40.08           N  
ATOM     21  CA  THR A  64     -45.567   1.994   7.154  1.00 39.55           C  
ATOM     22  C   THR A  64     -45.797   1.748   8.640  1.00 39.94           C  
ATOM     23  O   THR A  64     -45.914   0.602   9.056  1.00 40.27           O  
ATOM     24  CB  THR A  64     -44.105   2.302   6.914  1.00 39.67           C  
ATOM     25  CG2 THR A  64     -43.225   1.275   7.582  1.00 39.33           C  
ATOM     26  OG1 THR A  64     -43.869   2.338   5.501  1.00 40.97           O  
ATOM     27  N   CYS A  77     -39.178   2.349   1.197  1.00 42.09           N  
ATOM     28  CA  CYS A  77     -38.032   2.577   2.063  1.00 41.45           C  
ATOM     29  C   CYS A  77     -37.167   3.624   1.461  1.00 41.11           C  
ATOM     30  O   CYS A  77     -36.539   4.403   2.183  1.00 40.05           O  
ATOM     31  CB  CYS A  77     -37.243   1.293   2.199  1.00 41.83           C  
ATOM     32  SG  CYS A  77     -35.761   1.348   3.250  1.00 41.91           S  
ATOM     33  N   GLU A  80     -39.076   7.018   1.830  1.00 41.07           N  
ATOM     34  CA  GLU A  80     -38.929   7.333   3.243  1.00 41.48           C  
ATOM     35  C   GLU A  80     -37.502   7.868   3.510  1.00 41.42           C  
ATOM     36  O   GLU A  80     -37.360   8.978   4.027  1.00 42.37           O  
ATOM     37  CB  GLU A  80     -39.203   6.061   4.064  1.00 42.27           C  
ATOM     38  CG  GLU A  80     -39.985   6.275   5.337  1.00 45.67           C  
ATOM     39  CD  GLU A  80     -39.298   7.229   6.277  1.00 47.69           C  
ATOM     40  OE1 GLU A  80     -38.091   7.020   6.526  1.00 48.20           O  
ATOM     41  OE2 GLU A  80     -39.957   8.180   6.767  1.00 49.25           O  
ATOM     42  N   GLY A  81     -36.468   7.108   3.139  1.00 41.23           N  
ATOM     43  CA  GLY A  81     -35.099   7.540   3.367  1.00 39.36           C  
ATOM     44  C   GLY A  81     -34.659   8.769   2.591  1.00 39.01           C  
ATOM     45  O   GLY A  81     -34.152   9.717   3.174  1.00 38.37           O  
ATOM     46  N   ALA A  84     -36.248  12.269   3.637  1.00 40.14           N  
ATOM     47  CA  ALA A  84     -35.853  12.750   4.954  1.00 40.83           C  
ATOM     48  C   ALA A  84     -34.402  13.221   4.889  1.00 41.75           C  
ATOM     49  O   ALA A  84     -34.010  14.195   5.540  1.00 42.04           O  
ATOM     50  CB  ALA A  84     -35.992  11.655   5.955  1.00 41.29           C  
ATOM     51  N   THR A  85     -33.613  12.520   4.084  1.00 42.61           N  
ATOM     52  CA  THR A  85     -32.205  12.849   3.893  1.00 43.21           C  
ATOM     53  C   THR A  85     -32.114  14.144   3.099  1.00 43.20           C  
ATOM     54  O   THR A  85     -31.416  15.094   3.518  1.00 43.36           O  
ATOM     55  CB  THR A  85     -31.495  11.715   3.127  1.00 44.20           C  
ATOM     56  CG2 THR A  85     -30.033  12.037   2.914  1.00 44.67           C  
ATOM     57  OG1 THR A  85     -31.596  10.503   3.883  1.00 45.44           O  
ATOM     58  N   GLY A  88     -33.133  17.021   5.457  1.00 42.64           N  
ATOM     59  CA  GLY A  88     -32.178  17.405   6.475  1.00 42.59           C  
ATOM     60  C   GLY A  88     -30.935  18.039   5.867  1.00 43.13           C  
ATOM     61  O   GLY A  88     -30.422  19.043   6.397  1.00 42.32           O  
ATOM     62  N   GLU A  89     -30.463  17.462   4.752  1.00 42.73           N  
ATOM     63  CA  GLU A  89     -29.259  17.938   4.067  1.00 42.73           C  
ATOM     64  C   GLU A  89     -29.465  19.280   3.369  1.00 42.91           C  
ATOM     65  O   GLU A  89     -28.504  20.048   3.218  1.00 42.83           O  
ATOM     66  CB  GLU A  89     -28.749  16.884   3.076  1.00 42.39           C  
ATOM     67  CG  GLU A  89     -27.830  15.838   3.698  1.00 43.26           C  
ATOM     68  CD  GLU A  89     -26.597  16.439   4.371  1.00 44.45           C  
ATOM     69  OE1 GLU A  89     -26.002  17.382   3.808  1.00 45.15           O  
ATOM     70  OE2 GLU A  89     -26.206  15.957   5.457  1.00 44.09           O  
ATOM     71  N   LEU A  92     -29.067  21.634   6.225  1.00 42.90           N  
ATOM     72  CA  LEU A  92     -27.644  21.757   6.580  1.00 43.43           C  
ATOM     73  C   LEU A  92     -26.912  22.671   5.619  1.00 44.01           C  
ATOM     74  O   LEU A  92     -26.208  23.571   6.048  1.00 43.89           O  
ATOM     75  CB  LEU A  92     -26.959  20.381   6.580  1.00 42.76           C  
ATOM     76  CG  LEU A  92     -25.436  20.313   6.754  1.00 42.89           C  
ATOM     77  CD1 LEU A  92     -25.050  20.903   8.106  1.00 41.68           C  
ATOM     78  CD2 LEU A  92     -24.948  18.862   6.612  1.00 42.53           C  
ATOM     79  N   PHE A 170     -19.301   5.175   1.479  1.00 45.30           N  
ATOM     80  CA  PHE A 170     -20.312   6.218   1.410  1.00 45.00           C  
ATOM     81  C   PHE A 170     -20.539   6.831   2.779  1.00 45.16           C  
ATOM     82  O   PHE A 170     -20.653   8.043   2.884  1.00 45.42           O  
ATOM     83  CB  PHE A 170     -21.636   5.656   0.893  1.00 45.24           C  
ATOM     84  CG  PHE A 170     -22.712   6.693   0.768  1.00 45.31           C  
ATOM     85  CD1 PHE A 170     -22.875   7.405  -0.415  1.00 44.90           C  
ATOM     86  CD2 PHE A 170     -23.522   7.003   1.852  1.00 44.67           C  
ATOM     87  CE1 PHE A 170     -23.826   8.415  -0.520  1.00 44.53           C  
ATOM     88  CE2 PHE A 170     -24.474   8.007   1.759  1.00 44.43           C  
ATOM     89  CZ  PHE A 170     -24.627   8.716   0.569  1.00 44.69           C  
ATOM     90  N   VAL A 171     -20.607   6.002   3.821  1.00 45.43           N  
ATOM     91  CA  VAL A 171     -20.841   6.476   5.195  1.00 45.73           C  
ATOM     92  C   VAL A 171     -19.763   7.472   5.635  1.00 46.38           C  
ATOM     93  O   VAL A 171     -20.058   8.445   6.327  1.00 46.73           O  
ATOM     94  CB  VAL A 171     -20.913   5.277   6.209  1.00 45.53           C  
ATOM     95  CG1 VAL A 171     -20.943   5.789   7.637  1.00 45.13           C  
ATOM     96  CG2 VAL A 171     -22.165   4.432   5.948  1.00 44.29           C  
ATOM     97  N   MET A 174     -20.277  10.656   3.690  1.00 53.51           N  
ATOM     98  CA  MET A 174     -21.382  11.467   4.175  1.00 53.61           C  
ATOM     99  C   MET A 174     -21.058  12.199   5.484  1.00 52.68           C  
ATOM    100  O   MET A 174     -21.447  13.360   5.654  1.00 52.69           O  
ATOM    101  CB  MET A 174     -22.604  10.581   4.364  1.00 55.09           C  
ATOM    102  CG  MET A 174     -23.773  11.298   5.001  1.00 57.54           C  
ATOM    103  SD  MET A 174     -25.106  10.177   5.456  1.00 61.37           S  
ATOM    104  CE  MET A 174     -24.399   9.398   6.956  1.00 60.41           C  
ATOM    105  N   PHE A 175     -20.367  11.535   6.401  1.00 51.97           N  
ATOM    106  CA  PHE A 175     -20.032  12.139   7.680  1.00 50.74           C  
ATOM    107  C   PHE A 175     -18.968  13.179   7.541  1.00 50.76           C  
ATOM    108  O   PHE A 175     -18.836  13.988   8.430  1.00 50.91           O  
ATOM    109  CB  PHE A 175     -19.557  11.080   8.656  1.00 50.94           C  
ATOM    110  CG  PHE A 175     -20.660  10.422   9.424  1.00 52.60           C  
ATOM    111  CD1 PHE A 175     -21.412  11.145  10.339  1.00 52.88           C  
ATOM    112  CD2 PHE A 175     -20.939   9.067   9.255  1.00 53.37           C  
ATOM    113  CE1 PHE A 175     -22.425  10.532  11.076  1.00 53.22           C  
ATOM    114  CE2 PHE A 175     -21.950   8.444   9.990  1.00 53.05           C  
ATOM    115  CZ  PHE A 175     -22.693   9.178  10.900  1.00 52.74           C  
ATOM    116  N   PHE A 179     -21.360  16.854   6.766  1.00 46.74           N  
ATOM    117  CA  PHE A 179     -21.533  16.932   8.212  1.00 46.24           C  
ATOM    118  C   PHE A 179     -20.359  17.643   8.884  1.00 46.45           C  
ATOM    119  O   PHE A 179     -20.457  18.817   9.201  1.00 46.26           O  
ATOM    120  CB  PHE A 179     -21.726  15.534   8.814  1.00 45.19           C  
ATOM    121  CG  PHE A 179     -21.973  15.545  10.296  1.00 44.12           C  
ATOM    122  CD1 PHE A 179     -22.945  16.362  10.842  1.00 43.92           C  
ATOM    123  CD2 PHE A 179     -21.251  14.721  11.142  1.00 43.85           C  
ATOM    124  CE1 PHE A 179     -23.196  16.352  12.214  1.00 44.20           C  
ATOM    125  CE2 PHE A 179     -21.494  14.706  12.514  1.00 43.68           C  
ATOM    126  CZ  PHE A 179     -22.468  15.520  13.050  1.00 42.90           C  
ATOM    127  N   PHE A 228     -31.017  22.915  14.563  1.00 44.53           N  
ATOM    128  CA  PHE A 228     -30.572  21.842  13.681  1.00 44.07           C  
ATOM    129  C   PHE A 228     -29.818  20.768  14.464  1.00 43.80           C  
ATOM    130  O   PHE A 228     -30.120  19.580  14.331  1.00 44.56           O  
ATOM    131  CB  PHE A 228     -29.656  22.395  12.584  1.00 44.15           C  
ATOM    132  CG  PHE A 228     -29.205  21.355  11.590  1.00 44.17           C  
ATOM    133  CD1 PHE A 228     -29.951  21.105  10.441  1.00 44.40           C  
ATOM    134  CD2 PHE A 228     -28.057  20.593  11.825  1.00 44.48           C  
ATOM    135  CE1 PHE A 228     -29.560  20.109   9.541  1.00 44.74           C  
ATOM    136  CE2 PHE A 228     -27.656  19.594  10.936  1.00 44.33           C  
ATOM    137  CZ  PHE A 228     -28.403  19.348   9.794  1.00 45.11           C  
ATOM    138  N   TRP A 232     -30.473  16.934  14.936  1.00 41.32           N  
ATOM    139  CA  TRP A 232     -29.702  15.898  14.243  1.00 39.88           C  
ATOM    140  C   TRP A 232     -28.561  15.249  14.996  1.00 39.83           C  
ATOM    141  O   TRP A 232     -28.124  14.163  14.575  1.00 40.40           O  
ATOM    142  CB  TRP A 232     -29.191  16.446  12.908  1.00 39.25           C  
ATOM    143  CG  TRP A 232     -30.313  16.721  11.985  1.00 39.65           C  
ATOM    144  CD1 TRP A 232     -30.903  17.929  11.730  1.00 39.45           C  
ATOM    145  CD2 TRP A 232     -31.042  15.750  11.235  1.00 39.47           C  
ATOM    146  CE2 TRP A 232     -32.068  16.445  10.540  1.00 39.12           C  
ATOM    147  CE3 TRP A 232     -30.935  14.358  11.082  1.00 37.66           C  
ATOM    148  NE1 TRP A 232     -31.959  17.771  10.861  1.00 38.24           N  
ATOM    149  CZ2 TRP A 232     -32.974  15.789   9.702  1.00 38.36           C  
ATOM    150  CZ3 TRP A 232     -31.832  13.716  10.261  1.00 38.25           C  
ATOM    151  CH2 TRP A 232     -32.841  14.430   9.577  1.00 38.43           C  
ATOM    152  N   TYR A 235     -29.488  11.650  16.285  1.00 42.00           N  
ATOM    153  CA  TYR A 235     -29.579  10.690  15.195  1.00 41.67           C  
ATOM    154  C   TYR A 235     -28.193  10.352  14.726  1.00 42.42           C  
ATOM    155  O   TYR A 235     -27.782   9.195  14.779  1.00 43.35           O  
ATOM    156  CB  TYR A 235     -30.345  11.285  14.017  1.00 40.92           C  
ATOM    157  CG  TYR A 235     -30.353  10.362  12.827  1.00 39.54           C  
ATOM    158  CD1 TYR A 235     -31.049   9.161  12.876  1.00 38.40           C  
ATOM    159  CD2 TYR A 235     -29.606  10.653  11.678  1.00 38.80           C  
ATOM    160  CE1 TYR A 235     -31.007   8.278  11.835  1.00 37.50           C  
ATOM    161  CE2 TYR A 235     -29.556   9.770  10.632  1.00 37.29           C  
ATOM    162  CZ  TYR A 235     -30.262   8.583  10.720  1.00 38.68           C  
ATOM    163  OH  TYR A 235     -30.237   7.675   9.696  1.00 40.78           O  
ATOM    164  N   ALA A 236     -27.489  11.374  14.247  1.00 42.70           N  
ATOM    165  CA  ALA A 236     -26.137  11.223  13.743  1.00 42.74           C  
ATOM    166  C   ALA A 236     -25.297  10.478  14.755  1.00 42.80           C  
ATOM    167  O   ALA A 236     -24.480   9.643  14.375  1.00 42.60           O  
ATOM    168  CB  ALA A 236     -25.537  12.594  13.454  1.00 41.88           C  
ATOM    169  N   VAL A 238     -26.250   8.207  17.187  1.00 42.36           N  
ATOM    170  CA  VAL A 238     -26.584   6.803  17.221  1.00 40.60           C  
ATOM    171  C   VAL A 238     -26.070   6.180  15.952  1.00 41.41           C  
ATOM    172  O   VAL A 238     -25.494   5.117  16.016  1.00 42.69           O  
ATOM    173  CB  VAL A 238     -28.091   6.585  17.310  1.00 39.21           C  
ATOM    174  CG1 VAL A 238     -28.421   5.100  17.170  1.00 38.17           C  
ATOM    175  CG2 VAL A 238     -28.588   7.116  18.630  1.00 38.95           C  
ATOM    176  N   ALA A 239     -26.249   6.860  14.820  1.00 41.11           N  
ATOM    177  CA  ALA A 239     -25.821   6.361  13.511  1.00 40.53           C  
ATOM    178  C   ALA A 239     -24.319   6.108  13.461  1.00 40.69           C  
ATOM    179  O   ALA A 239     -23.872   5.086  12.919  1.00 40.45           O  
ATOM    180  CB  ALA A 239     -26.219   7.345  12.433  1.00 38.67           C  
ATOM    181  N   ILE A 242     -23.442   2.885  15.772  1.00 41.35           N  
ATOM    182  CA  ILE A 242     -23.786   1.665  15.060  1.00 40.94           C  
ATOM    183  C   ILE A 242     -22.769   1.379  13.991  1.00 41.10           C  
ATOM    184  O   ILE A 242     -22.366   0.233  13.826  1.00 40.37           O  
ATOM    185  CB  ILE A 242     -25.196   1.791  14.411  1.00 40.44           C  
ATOM    186  CG1 ILE A 242     -26.268   1.779  15.506  1.00 40.17           C  
ATOM    187  CG2 ILE A 242     -25.414   0.672  13.390  1.00 39.62           C  
ATOM    188  CD1 ILE A 242     -27.575   2.392  15.090  1.00 40.42           C  
ATOM    189  N   THR A 256     -35.042   4.238  16.902  1.00 35.49           N  
ATOM    190  CA  THR A 256     -36.348   4.769  16.586  1.00 34.85           C  
ATOM    191  C   THR A 256     -36.509   6.172  17.165  1.00 35.92           C  
ATOM    192  O   THR A 256     -36.996   7.076  16.480  1.00 36.62           O  
ATOM    193  CB  THR A 256     -37.449   3.849  17.128  1.00 33.72           C  
ATOM    194  CG2 THR A 256     -38.810   4.435  16.861  1.00 32.04           C  
ATOM    195  OG1 THR A 256     -37.354   2.573  16.488  1.00 34.25           O  
ATOM    196  N   PRO A 258     -34.272   8.784  18.073  1.00 34.86           N  
ATOM    197  CA  PRO A 258     -33.679   9.944  17.396  1.00 34.25           C  
ATOM    198  C   PRO A 258     -34.092  10.036  15.947  1.00 35.04           C  
ATOM    199  O   PRO A 258     -34.195  11.129  15.418  1.00 36.09           O  
ATOM    200  CB  PRO A 258     -32.179   9.713  17.561  1.00 33.39           C  
ATOM    201  CG  PRO A 258     -32.066   8.263  17.514  1.00 34.45           C  
ATOM    202  CD  PRO A 258     -33.234   7.786  18.382  1.00 34.66           C  
ATOM    203  N   ALA A 259     -34.333   8.892  15.313  1.00 35.81           N  
ATOM    204  CA  ALA A 259     -34.744   8.842  13.915  1.00 36.76           C  
ATOM    205  C   ALA A 259     -36.069   9.555  13.739  1.00 37.75           C  
ATOM    206  O   ALA A 259     -36.205  10.386  12.833  1.00 38.27           O  
ATOM    207  CB  ALA A 259     -34.867   7.402  13.463  1.00 36.63           C  
ATOM    208  N   ALA A 262     -35.980  13.453  14.847  1.00 39.05           N  
ATOM    209  CA  ALA A 262     -35.332  14.277  13.832  1.00 39.24           C  
ATOM    210  C   ALA A 262     -36.308  14.703  12.755  1.00 40.30           C  
ATOM    211  O   ALA A 262     -36.041  15.698  12.077  1.00 41.34           O  
ATOM    212  CB  ALA A 262     -34.173  13.523  13.212  1.00 38.03           C  
ATOM    213  N   LYS A 263     -37.426  13.987  12.591  1.00 40.81           N  
ATOM    214  CA  LYS A 263     -38.413  14.344  11.562  1.00 40.30           C  
ATOM    215  C   LYS A 263     -39.108  15.647  11.897  1.00 40.53           C  
ATOM    216  O   LYS A 263     -39.894  16.100  11.092  1.00 41.84           O  
ATOM    217  CB  LYS A 263     -39.438  13.265  11.399  1.00 39.15           C  
ATOM    218  CG  LYS A 263     -38.738  11.993  10.980  1.00 40.26           C  
ATOM    219  CD  LYS A 263     -39.737  10.854  10.883  1.00 40.04           C  
ATOM    220  CE  LYS A 263     -39.361   9.551  10.190  1.00 39.92           C  
ATOM    221  NZ  LYS A 263     -38.104   9.307   9.448  1.00 41.03           N  
TER
