# Supplementary material for: Assessment and Challenges of Ligand Docking into Comparative Models of G-Protein Coupled Receptors
Source: PLoS One. 2013 Jul 2;8(7):e67302. doi: 10.1371/journal.pone.0067302 (PMC3699586; doi:10.1371/journal.pone.0067302)
Supplement: File S2 — Files for protocol capture. The input files necessary to carry out the steps outlined in the protocol capture in File S1 as well as the output files relating to the results found in the manuscript are provided in this attachment. (ZIP) [file pone.0067302.s015.zip › FileS2_GPCR_model_dock/scripts/evaluate_score_vs_pocket_rmsd/crystal_pockets/2rh1_b2ar_pocket.pdb]

ATOM      1  N   MET A  54      47.192  28.523  -1.695  1.00 67.67           N  
ATOM      2  CA  MET A  54      46.409  28.669  -0.453  1.00 69.67           C  
ATOM      3  C   MET A  54      47.294  29.168   0.691  1.00 67.76           C  
ATOM      4  O   MET A  54      46.942  30.111   1.394  1.00 66.68           O  
ATOM      5  HA  MET A  54      45.639  29.407  -0.676  1.00 20.00           H  
ATOM      6  CB  MET A  54      45.785  27.342  -0.045  1.00 70.60           C  
ATOM      7 1HB  MET A  54      46.520  26.544  -0.147  1.00 20.00           H  
ATOM      8 2HB  MET A  54      45.498  27.379   1.006  1.00 20.00           H  
ATOM      9  CG  MET A  54      44.559  26.952  -0.849  1.00 76.37           C  
ATOM     10 1HG  MET A  54      44.679  27.265  -1.886  1.00 20.00           H  
ATOM     11 2HG  MET A  54      44.448  25.868  -0.854  1.00 20.00           H  
ATOM     12  SD  MET A  54      43.007  27.650  -0.251  1.00 86.09           S  
ATOM     13  CE  MET A  54      43.090  27.069   1.417  1.00 88.14           C  
ATOM     14 1HE  MET A  54      42.180  26.519   1.656  1.00 20.00           H  
ATOM     15 2HE  MET A  54      43.952  26.412   1.531  1.00 20.00           H  
ATOM     16 3HE  MET A  54      43.188  27.919   2.093  1.00 20.00           H  
ATOM     17  HN  MET A  54      47.159  27.609  -2.098  1.00 20.00           H  
ATOM     18  N   VAL A  58      46.097  32.863   0.202  1.00 74.33           N  
ATOM     19  CA  VAL A  58      44.800  32.782   0.901  1.00 71.85           C  
ATOM     20  C   VAL A  58      44.936  32.778   2.418  1.00 71.02           C  
ATOM     21  O   VAL A  58      44.486  33.693   3.068  1.00 73.11           O  
ATOM     22  HA  VAL A  58      44.227  33.670   0.634  1.00 20.00           H  
ATOM     23  HB  VAL A  58      44.487  30.665   0.820  1.00 20.00           H  
ATOM     24  CB  VAL A  58      43.983  31.559   0.452  1.00 71.51           C  
ATOM     25  CG1 VAL A  58      42.588  31.604   1.061  1.00 68.65           C  
ATOM     26 1HG1 VAL A  58      42.663  31.536   2.146  1.00 20.00           H  
ATOM     27 2HG1 VAL A  58      42.103  32.541   0.788  1.00 20.00           H  
ATOM     28 3HG1 VAL A  58      42.000  30.767   0.685  1.00 20.00           H  
ATOM     29  CG2 VAL A  58      43.889  31.518  -1.069  1.00 70.81           C  
ATOM     30 1HG2 VAL A  58      43.322  32.380  -1.421  1.00 20.00           H  
ATOM     31 2HG2 VAL A  58      44.891  31.544  -1.496  1.00 20.00           H  
ATOM     32 3HG2 VAL A  58      43.385  30.602  -1.378  1.00 20.00           H  
ATOM     33  HN  VAL A  58      46.584  31.991   0.143  1.00 20.00           H  
ATOM     34  N   GLY A  62      43.491  35.572   5.405  1.00 74.71           N  
ATOM     35  CA  GLY A  62      42.371  35.064   6.199  1.00 75.06           C  
ATOM     36  C   GLY A  62      42.711  35.161   7.680  1.00 74.16           C  
ATOM     37  O   GLY A  62      41.892  35.626   8.469  1.00 77.84           O  
ATOM     38 1HA  GLY A  62      41.472  35.639   5.976  1.00 20.00           H  
ATOM     39 2HA  GLY A  62      42.164  34.030   5.923  1.00 20.00           H  
ATOM     40  HN  GLY A  62      43.874  34.912   4.759  1.00 20.00           H  
ATOM     41  N   HIE A  65      42.814  38.845   8.798  1.00 20.00           N  
ATOM     42  CA  HIE A  65      41.419  39.292   8.848  1.00 20.00           C  
ATOM     43  C   HIE A  65      40.746  38.925  10.174  1.00 20.00           C  
ATOM     44  O   HIE A  65      39.999  39.726  10.726  1.00 20.00           O  
ATOM     45  HA  HIE A  65      41.436  40.379   8.770  1.00 20.00           H  
ATOM     46  CB  HIE A  65      40.654  38.693   7.658  1.00 20.00           C  
ATOM     47 1HB  HIE A  65      41.182  38.942   6.737  1.00 20.00           H  
ATOM     48 2HB  HIE A  65      40.660  37.606   7.745  1.00 20.00           H  
ATOM     49  CG  HIE A  65      39.239  39.153   7.536  1.00 20.00           C  
ATOM     50  ND1 HIE A  65      38.262  38.392   6.936  1.00 20.00           N  
ATOM     51  HD2 HIE A  65      39.099  41.133   8.450  1.00 20.00           H  
ATOM     52  CD2 HIE A  65      38.634  40.293   7.935  1.00 20.00           C  
ATOM     53  HE1 HIE A  65      36.164  38.696   6.573  1.00 20.00           H  
ATOM     54  CE1 HIE A  65      37.116  39.048   6.971  1.00 20.00           C  
ATOM     55  HE2 HIE A  65      36.620  40.905   7.739  1.00 20.00           H  
ATOM     56  NE2 HIE A  65      37.314  40.205   7.573  1.00 20.00           N  
ATOM     57  HN  HIE A  65      42.998  38.251   8.015  1.00 20.00           H  
ATOM     58  N   CYS A  78      40.371  42.246  -1.587  1.00 74.15           N  
ATOM     59  CA  CYS A  78      39.325  41.395  -0.973  1.00 75.23           C  
ATOM     60  C   CYS A  78      38.660  40.505  -2.011  1.00 74.63           C  
ATOM     61  O   CYS A  78      38.520  39.293  -1.810  1.00 72.22           O  
ATOM     62  HA  CYS A  78      39.825  40.774  -0.229  1.00 20.00           H  
ATOM     63  CB  CYS A  78      38.268  42.235  -0.256  1.00 75.82           C  
ATOM     64 1HB  CYS A  78      38.696  42.688   0.639  1.00 20.00           H  
ATOM     65 2HB  CYS A  78      37.941  43.051  -0.901  1.00 20.00           H  
ATOM     66  HG  CYS A  78      36.161  42.350   0.805  1.00 20.00           H  
ATOM     67  SG  CYS A  78      36.786  41.314   0.253  1.00 75.27           S  
ATOM     68  HN  CYS A  78      40.248  43.229  -1.448  1.00 20.00           H  
ATOM     69  N   TRP A  81      41.500  38.175  -3.513  1.00 66.71           N  
ATOM     70  CA  TRP A  81      41.733  37.174  -2.468  1.00 68.89           C  
ATOM     71  C   TRP A  81      40.624  36.144  -2.467  1.00 69.04           C  
ATOM     72  O   TRP A  81      40.904  34.960  -2.527  1.00 68.71           O  
ATOM     73  HA  TRP A  81      42.677  36.676  -2.688  1.00 20.00           H  
ATOM     74  CB  TRP A  81      41.802  37.839  -1.102  1.00 71.86           C  
ATOM     75 1HB  TRP A  81      42.690  38.470  -1.061  1.00 20.00           H  
ATOM     76 2HB  TRP A  81      40.939  38.494  -0.984  1.00 20.00           H  
ATOM     77  CG  TRP A  81      41.839  36.918   0.027  1.00 70.49           C  
ATOM     78  HD1 TRP A  81      43.831  36.128  -0.117  1.00 20.00           H  
ATOM     79  CD1 TRP A  81      42.870  36.153   0.397  1.00 72.33           C  
ATOM     80  CD2 TRP A  81      40.778  36.655   0.963  1.00 74.86           C  
ATOM     81  NE1 TRP A  81      42.538  35.417   1.504  1.00 76.09           N  
ATOM     82  HE1 TRP A  81      43.128  34.765   1.981  1.00 20.00           H  
ATOM     83  CE2 TRP A  81      41.260  35.707   1.872  1.00 72.44           C  
ATOM     84  HE3 TRP A  81      39.080  37.872   0.415  1.00 20.00           H  
ATOM     85  CE3 TRP A  81      39.465  37.133   1.117  1.00 77.42           C  
ATOM     86  CZ2 TRP A  81      40.493  35.215   2.927  1.00 75.85           C  
ATOM     87  HZ2 TRP A  81      40.884  34.476   3.626  1.00 20.00           H  
ATOM     88  CZ3 TRP A  81      38.692  36.627   2.190  1.00 74.21           C  
ATOM     89  HZ3 TRP A  81      37.668  36.959   2.356  1.00 20.00           H  
ATOM     90  CH2 TRP A  81      39.216  35.689   3.065  1.00 73.66           C  
ATOM     91  HH2 TRP A  81      38.584  35.330   3.878  1.00 20.00           H  
ATOM     92  HN  TRP A  81      41.588  39.109  -3.166  1.00 20.00           H  
ATOM     93  N   THR A  82      39.375  36.617  -2.406  1.00 64.06           N  
ATOM     94  CA  THR A  82      38.204  35.745  -2.478  1.00 66.65           C  
ATOM     95  C   THR A  82      38.206  34.825  -3.690  1.00 68.41           C  
ATOM     96  O   THR A  82      37.897  33.643  -3.555  1.00 71.70           O  
ATOM     97  HA  THR A  82      38.212  35.086  -1.610  1.00 20.00           H  
ATOM     98  HB  THR A  82      36.856  37.109  -3.463  1.00 20.00           H  
ATOM     99  CB  THR A  82      36.921  36.541  -2.534  1.00 66.89           C  
ATOM    100  OG1 THR A  82      36.828  37.369  -1.372  1.00 70.60           O  
ATOM    101  HG1 THR A  82      36.956  38.328  -1.624  1.00 20.00           H  
ATOM    102  CG2 THR A  82      35.717  35.606  -2.586  1.00 64.09           C  
ATOM    103 1HG2 THR A  82      35.601  35.109  -1.623  1.00 20.00           H  
ATOM    104 2HG2 THR A  82      35.871  34.859  -3.365  1.00 20.00           H  
ATOM    105 3HG2 THR A  82      34.819  36.182  -2.808  1.00 20.00           H  
ATOM    106  HN  THR A  82      39.149  37.586  -2.307  1.00 20.00           H  
ATOM    107  N   ASP A  85      40.900  31.989  -3.343  1.00 68.09           N  
ATOM    108  CA  ASP A  85      40.363  31.059  -2.355  1.00 69.93           C  
ATOM    109  C   ASP A  85      39.505  30.016  -3.077  1.00 68.24           C  
ATOM    110  O   ASP A  85      39.827  28.836  -3.058  1.00 69.08           O  
ATOM    111  HA  ASP A  85      41.236  30.623  -1.869  1.00 20.00           H  
ATOM    112  CB  ASP A  85      39.569  31.849  -1.305  1.00 71.22           C  
ATOM    113 1HB  ASP A  85      40.115  32.753  -1.036  1.00 20.00           H  
ATOM    114 2HB  ASP A  85      38.616  32.166  -1.728  1.00 20.00           H  
ATOM    115  CG  ASP A  85      39.294  31.083  -0.060  1.00 71.94           C  
ATOM    116  OD1 ASP A  85      39.151  29.846  -0.090  1.00 73.99           O  
ATOM    117  OD2 ASP A  85      39.218  31.761   0.983  1.00 78.39           O  
ATOM    118  HN  ASP A  85      40.738  32.944  -3.092  1.00 20.00           H  
ATOM    119  N   VAL A  86      38.429  30.475  -3.709  1.00 69.76           N  
ATOM    120  CA  VAL A  86      37.491  29.616  -4.448  1.00 69.79           C  
ATOM    121  C   VAL A  86      38.177  28.820  -5.590  1.00 70.38           C  
ATOM    122  O   VAL A  86      37.842  27.651  -5.803  1.00 66.61           O  
ATOM    123  HA  VAL A  86      37.089  28.887  -3.744  1.00 20.00           H  
ATOM    124  HB  VAL A  86      36.694  31.341  -5.478  1.00 20.00           H  
ATOM    125  CB  VAL A  86      36.290  30.461  -4.978  1.00 71.48           C  
ATOM    126  CG1 VAL A  86      35.455  29.700  -6.004  1.00 71.98           C  
ATOM    127 1HG1 VAL A  86      36.088  29.404  -6.840  1.00 20.00           H  
ATOM    128 2HG1 VAL A  86      35.028  28.812  -5.538  1.00 20.00           H  
ATOM    129 3HG1 VAL A  86      34.651  30.342  -6.366  1.00 20.00           H  
ATOM    130  CG2 VAL A  86      35.419  30.938  -3.797  1.00 68.67           C  
ATOM    131 1HG2 VAL A  86      35.055  30.073  -3.242  1.00 20.00           H  
ATOM    132 2HG2 VAL A  86      36.014  31.569  -3.137  1.00 20.00           H  
ATOM    133 3HG2 VAL A  86      34.571  31.507  -4.177  1.00 20.00           H  
ATOM    134  HN  VAL A  86      38.166  31.439  -3.738  1.00 20.00           H  
ATOM    135  N   VAL A  89      40.476  25.842  -4.086  1.00 72.36           N  
ATOM    136  CA  VAL A  89      39.615  24.750  -3.605  1.00 73.25           C  
ATOM    137  C   VAL A  89      38.975  23.987  -4.779  1.00 75.09           C  
ATOM    138  O   VAL A  89      38.907  22.746  -4.746  1.00 76.15           O  
ATOM    139  HA  VAL A  89      40.246  24.052  -3.056  1.00 20.00           H  
ATOM    140  HB  VAL A  89      37.963  26.046  -3.150  1.00 20.00           H  
ATOM    141  CB  VAL A  89      38.517  25.257  -2.642  1.00 73.55           C  
ATOM    142  CG1 VAL A  89      37.541  24.154  -2.299  1.00 69.89           C  
ATOM    143 1HG1 VAL A  89      36.953  23.902  -3.181  1.00 20.00           H  
ATOM    144 2HG1 VAL A  89      38.091  23.274  -1.965  1.00 20.00           H  
ATOM    145 3HG1 VAL A  89      36.878  24.491  -1.503  1.00 20.00           H  
ATOM    146  CG2 VAL A  89      39.147  25.815  -1.375  1.00 73.99           C  
ATOM    147 1HG2 VAL A  89      39.759  25.045  -0.904  1.00 20.00           H  
ATOM    148 2HG2 VAL A  89      39.772  26.672  -1.626  1.00 20.00           H  
ATOM    149 3HG2 VAL A  89      38.363  26.127  -0.686  1.00 20.00           H  
ATOM    150  HN  VAL A  89      40.164  26.761  -3.845  1.00 20.00           H  
ATOM    151  N   THR A  90      38.518  24.727  -5.804  1.00 71.84           N  
ATOM    152  CA  THR A  90      37.888  24.133  -6.994  1.00 71.32           C  
ATOM    153  C   THR A  90      38.882  23.291  -7.786  1.00 73.72           C  
ATOM    154  O   THR A  90      38.575  22.158  -8.129  1.00 78.08           O  
ATOM    155  HA  THR A  90      37.100  23.456  -6.664  1.00 20.00           H  
ATOM    156  HB  THR A  90      38.071  25.846  -8.351  1.00 20.00           H  
ATOM    157  CB  THR A  90      37.288  25.211  -7.938  1.00 72.20           C  
ATOM    158  OG1 THR A  90      36.286  25.960  -7.246  1.00 75.03           O  
ATOM    159  HG1 THR A  90      36.662  26.836  -6.942  1.00 20.00           H  
ATOM    160  CG2 THR A  90      36.664  24.571  -9.177  1.00 65.55           C  
ATOM    161 1HG2 THR A  90      35.976  23.782  -8.872  1.00 20.00           H  
ATOM    162 2HG2 THR A  90      37.450  24.146  -9.801  1.00 20.00           H  
ATOM    163 3HG2 THR A  90      36.120  25.328  -9.742  1.00 20.00           H  
ATOM    164  HN  THR A  90      38.568  25.725  -5.840  1.00 20.00           H  
ATOM    165  N   ILE A  93      39.811  19.809  -5.920  1.00 74.66           N  
ATOM    166  CA  ILE A  93      38.829  18.708  -6.077  1.00 72.09           C  
ATOM    167  C   ILE A  93      38.695  18.265  -7.537  1.00 74.47           C  
ATOM    168  O   ILE A  93      38.470  17.083  -7.793  1.00 72.06           O  
ATOM    169  HA  ILE A  93      39.203  17.853  -5.513  1.00 20.00           H  
ATOM    170  HB  ILE A  93      37.557  19.426  -4.487  1.00 20.00           H  
ATOM    171  CB  ILE A  93      37.428  19.062  -5.506  1.00 72.33           C  
ATOM    172  CG1 ILE A  93      36.498  17.816  -5.420  1.00 75.07           C  
ATOM    173 1HG1 ILE A  93      35.600  18.066  -4.854  1.00 20.00           H  
ATOM    174 2HG1 ILE A  93      36.175  17.529  -6.420  1.00 20.00           H  
ATOM    175  CG2 ILE A  93      36.756  20.145  -6.347  1.00 69.34           C  
ATOM    176 1HG2 ILE A  93      37.394  21.028  -6.380  1.00 20.00           H  
ATOM    177 2HG2 ILE A  93      36.598  19.773  -7.360  1.00 20.00           H  
ATOM    178 3HG2 ILE A  93      35.795  20.407  -5.903  1.00 20.00           H  
ATOM    179  CD1 ILE A  93      37.104  16.554  -4.764  1.00 75.41           C  
ATOM    180 1HD1 ILE A  93      37.779  16.067  -5.468  1.00 20.00           H  
ATOM    181 2HD1 ILE A  93      37.656  16.839  -3.869  1.00 20.00           H  
ATOM    182 3HD1 ILE A  93      36.304  15.865  -4.493  1.00 20.00           H  
ATOM    183  HN  ILE A  93      39.413  20.690  -5.665  1.00 20.00           H  
ATOM    184  N   TYR A 171      23.646  31.525  -6.299  1.00 67.41           N  
ATOM    185  CA  TYR A 171      25.087  31.343  -6.389  1.00 68.01           C  
ATOM    186  C   TYR A 171      25.552  30.320  -5.383  1.00 66.60           C  
ATOM    187  O   TYR A 171      26.307  29.421  -5.727  1.00 64.41           O  
ATOM    188  HA  TYR A 171      25.319  30.992  -7.395  1.00 20.00           H  
ATOM    189  CB  TYR A 171      25.842  32.647  -6.125  1.00 69.88           C  
ATOM    190 1HB  TYR A 171      25.620  33.352  -6.926  1.00 20.00           H  
ATOM    191 2HB  TYR A 171      25.471  33.089  -5.200  1.00 20.00           H  
ATOM    192  CG  TYR A 171      27.343  32.446  -6.027  1.00 67.04           C  
ATOM    193  HD1 TYR A 171      27.672  32.524  -8.153  1.00 20.00           H  
ATOM    194  CD1 TYR A 171      28.131  32.408  -7.172  1.00 70.50           C  
ATOM    195  HD2 TYR A 171      27.366  32.323  -3.881  1.00 20.00           H  
ATOM    196  CD2 TYR A 171      27.973  32.294  -4.786  1.00 69.18           C  
ATOM    197  CE1 TYR A 171      29.523  32.220  -7.092  1.00 71.51           C  
ATOM    198  HE1 TYR A 171      30.135  32.191  -7.993  1.00 20.00           H  
ATOM    199  HE2 TYR A 171      29.822  31.988  -3.714  1.00 20.00           H  
ATOM    200  CE2 TYR A 171      29.359  32.105  -4.694  1.00 72.40           C  
ATOM    201  CZ  TYR A 171      30.127  32.069  -5.852  1.00 71.80           C  
ATOM    202  OH  TYR A 171      31.489  31.887  -5.774  1.00 73.79           O  
ATOM    203  HH  TYR A 171      31.903  32.013  -6.675  1.00 20.00           H  
ATOM    204  HN  TYR A 171      23.371  32.422  -5.951  1.00 20.00           H  
ATOM    205  N   ALA A 172      25.093  30.474  -4.138  1.00 67.80           N  
ATOM    206  CA  ALA A 172      25.446  29.552  -3.048  1.00 66.98           C  
ATOM    207  C   ALA A 172      25.189  28.103  -3.448  1.00 65.35           C  
ATOM    208  O   ALA A 172      26.039  27.261  -3.234  1.00 62.59           O  
ATOM    209  HA  ALA A 172      26.512  29.665  -2.849  1.00 20.00           H  
ATOM    210  CB  ALA A 172      24.687  29.898  -1.794  1.00 67.92           C  
ATOM    211 1HB  ALA A 172      24.992  30.885  -1.445  1.00 20.00           H  
ATOM    212 2HB  ALA A 172      23.618  29.902  -2.005  1.00 20.00           H  
ATOM    213 3HB  ALA A 172      24.902  29.158  -1.023  1.00 20.00           H  
ATOM    214  HN  ALA A 172      24.485  31.215  -3.854  1.00 20.00           H  
ATOM    215  N   SER A 175      27.144  27.381  -7.406  1.00 71.88           N  
ATOM    216  CA  SER A 175      28.610  27.357  -7.318  1.00 72.73           C  
ATOM    217  C   SER A 175      29.120  26.180  -6.501  1.00 75.38           C  
ATOM    218  O   SER A 175      30.105  25.558  -6.882  1.00 76.69           O  
ATOM    219  HA  SER A 175      28.959  27.265  -8.347  1.00 20.00           H  
ATOM    220  CB  SER A 175      29.164  28.634  -6.711  1.00 73.42           C  
ATOM    221 1HB  SER A 175      28.797  29.492  -7.274  1.00 20.00           H  
ATOM    222 2HB  SER A 175      28.796  28.741  -5.691  1.00 20.00           H  
ATOM    223  HG  SER A 175      30.953  29.430  -6.321  1.00 20.00           H  
ATOM    224  OG  SER A 175      30.583  28.595  -6.728  1.00 77.91           O  
ATOM    225  HN  SER A 175      26.704  28.149  -6.940  1.00 20.00           H  
ATOM    226  N   SER A 176      28.455  25.877  -5.387  1.00 72.53           N  
ATOM    227  CA  SER A 176      28.882  24.777  -4.524  1.00 71.77           C  
ATOM    228  C   SER A 176      28.610  23.405  -5.172  1.00 73.36           C  
ATOM    229  O   SER A 176      29.379  22.468  -4.963  1.00 73.43           O  
ATOM    230  HA  SER A 176      29.955  24.916  -4.390  1.00 20.00           H  
ATOM    231  CB  SER A 176      28.253  24.899  -3.128  1.00 69.52           C  
ATOM    232 1HB  SER A 176      28.508  24.019  -2.537  1.00 20.00           H  
ATOM    233 2HB  SER A 176      28.677  25.761  -2.613  1.00 20.00           H  
ATOM    234  HG  SER A 176      26.534  25.636  -2.468  1.00 20.00           H  
ATOM    235  OG  SER A 176      26.857  25.032  -3.197  1.00 76.74           O  
ATOM    236  HN  SER A 176      27.641  26.365  -5.072  1.00 20.00           H  
ATOM    237  N   PHE A 180      32.177  21.861  -6.224  1.00 79.98           N  
ATOM    238  CA  PHE A 180      32.495  20.847  -5.207  1.00 77.07           C  
ATOM    239  C   PHE A 180      31.723  19.550  -5.351  1.00 78.35           C  
ATOM    240  O   PHE A 180      32.333  18.508  -5.576  1.00 79.76           O  
ATOM    241  HA  PHE A 180      33.555  20.614  -5.302  1.00 20.00           H  
ATOM    242  CB  PHE A 180      32.270  21.437  -3.809  1.00 76.98           C  
ATOM    243 1HB  PHE A 180      32.907  22.312  -3.688  1.00 20.00           H  
ATOM    244 2HB  PHE A 180      31.238  21.780  -3.733  1.00 20.00           H  
ATOM    245  CG  PHE A 180      32.545  20.476  -2.675  1.00 78.18           C  
ATOM    246  HD1 PHE A 180      34.684  20.573  -2.889  1.00 20.00           H  
ATOM    247  CD1 PHE A 180      33.850  20.143  -2.335  1.00 77.60           C  
ATOM    248  HD2 PHE A 180      30.467  20.170  -2.198  1.00 20.00           H  
ATOM    249  CD2 PHE A 180      31.495  19.913  -1.942  1.00 75.04           C  
ATOM    250  CE1 PHE A 180      34.113  19.257  -1.286  1.00 77.26           C  
ATOM    251  HE1 PHE A 180      35.142  19.002  -1.033  1.00 20.00           H  
ATOM    252  CE2 PHE A 180      31.752  19.034  -0.897  1.00 80.26           C  
ATOM    253  HE2 PHE A 180      30.927  18.600  -0.333  1.00 20.00           H  
ATOM    254  CZ  PHE A 180      33.072  18.705  -0.570  1.00 77.27           C  
ATOM    255  HZ  PHE A 180      33.279  18.015   0.248  1.00 20.00           H  
ATOM    256  HN  PHE A 180      31.226  22.168  -6.197  1.00 20.00           H  
ATOM    257  N   PHE A 222      40.614  15.179   2.058  1.00 79.67           N  
ATOM    258  CA  PHE A 222      40.053  16.379   1.423  1.00 77.00           C  
ATOM    259  C   PHE A 222      38.549  16.440   1.622  1.00 76.25           C  
ATOM    260  O   PHE A 222      38.010  17.494   1.914  1.00 73.80           O  
ATOM    261  HA  PHE A 222      40.518  17.243   1.898  1.00 20.00           H  
ATOM    262  CB  PHE A 222      40.352  16.411  -0.079  1.00 77.95           C  
ATOM    263 1HB  PHE A 222      41.422  16.265  -0.229  1.00 20.00           H  
ATOM    264 2HB  PHE A 222      39.846  15.573  -0.557  1.00 20.00           H  
ATOM    265  CG  PHE A 222      39.926  17.705  -0.759  1.00 76.73           C  
ATOM    266  HD1 PHE A 222      41.836  18.666  -0.507  1.00 20.00           H  
ATOM    267  CD1 PHE A 222      40.821  18.761  -0.891  1.00 75.49           C  
ATOM    268  HD2 PHE A 222      37.934  17.037  -1.154  1.00 20.00           H  
ATOM    269  CD2 PHE A 222      38.643  17.858  -1.256  1.00 76.37           C  
ATOM    270  CE1 PHE A 222      40.438  19.961  -1.517  1.00 76.36           C  
ATOM    271  HE1 PHE A 222      41.152  20.778  -1.612  1.00 20.00           H  
ATOM    272  CE2 PHE A 222      38.252  19.046  -1.877  1.00 84.43           C  
ATOM    273  HE2 PHE A 222      37.236  19.148  -2.259  1.00 20.00           H  
ATOM    274  CZ  PHE A 222      39.160  20.104  -2.011  1.00 76.69           C  
ATOM    275  HZ  PHE A 222      38.865  21.033  -2.498  1.00 20.00           H  
ATOM    276  HN  PHE A 222      41.127  14.592   1.431  1.00 20.00           H  
ATOM    277  N   TRP A 226      36.604  19.396   3.895  1.00 76.29           N  
ATOM    278  CA  TRP A 226      35.708  20.365   3.221  1.00 75.01           C  
ATOM    279  C   TRP A 226      34.211  20.051   3.298  1.00 75.15           C  
ATOM    280  O   TRP A 226      33.410  20.980   3.213  1.00 75.31           O  
ATOM    281  HA  TRP A 226      35.843  21.333   3.702  1.00 20.00           H  
ATOM    282  CB  TRP A 226      36.099  20.535   1.743  1.00 72.75           C  
ATOM    283 1HB  TRP A 226      36.223  19.550   1.294  1.00 20.00           H  
ATOM    284 2HB  TRP A 226      35.281  21.025   1.215  1.00 20.00           H  
ATOM    285  CG  TRP A 226      37.336  21.317   1.591  1.00 70.37           C  
ATOM    286  HD1 TRP A 226      38.774  19.803   1.036  1.00 20.00           H  
ATOM    287  CD1 TRP A 226      38.556  20.850   1.250  1.00 69.67           C  
ATOM    288  CD2 TRP A 226      37.479  22.723   1.784  1.00 67.81           C  
ATOM    289  NE1 TRP A 226      39.465  21.876   1.214  1.00 76.08           N  
ATOM    290  HE1 TRP A 226      40.437  21.799   0.989  1.00 20.00           H  
ATOM    291  CE2 TRP A 226      38.826  23.040   1.539  1.00 67.36           C  
ATOM    292  HE3 TRP A 226      35.549  23.501   2.333  1.00 20.00           H  
ATOM    293  CE3 TRP A 226      36.593  23.749   2.143  1.00 69.38           C  
ATOM    294  CZ2 TRP A 226      39.318  24.337   1.638  1.00 73.52           C  
ATOM    295  HZ2 TRP A 226      40.365  24.571   1.444  1.00 20.00           H  
ATOM    296  CZ3 TRP A 226      37.083  25.050   2.244  1.00 71.27           C  
ATOM    297  HZ3 TRP A 226      36.437  25.883   2.520  1.00 20.00           H  
ATOM    298  CH2 TRP A 226      38.433  25.329   1.991  1.00 72.45           C  
ATOM    299  HH2 TRP A 226      38.774  26.360   2.079  1.00 20.00           H  
ATOM    300  HN  TRP A 226      36.814  18.593   3.337  1.00 20.00           H  
ATOM    301  N   PHE A 229      31.963  22.209   5.765  1.00 67.58           N  
ATOM    302  CA  PHE A 229      31.872  23.577   5.282  1.00 67.91           C  
ATOM    303  C   PHE A 229      30.819  23.701   4.181  1.00 69.22           C  
ATOM    304  O   PHE A 229      29.926  24.562   4.264  1.00 68.30           O  
ATOM    305  HA  PHE A 229      31.586  24.200   6.129  1.00 20.00           H  
ATOM    306  CB  PHE A 229      33.242  24.046   4.759  1.00 69.82           C  
ATOM    307 1HB  PHE A 229      33.958  24.032   5.581  1.00 20.00           H  
ATOM    308 2HB  PHE A 229      33.598  23.335   4.014  1.00 20.00           H  
ATOM    309  CG  PHE A 229      33.214  25.401   4.163  1.00 67.38           C  
ATOM    310  HD1 PHE A 229      33.424  26.405   6.054  1.00 20.00           H  
ATOM    311  CD1 PHE A 229      33.319  26.522   4.975  1.00 64.32           C  
ATOM    312  HD2 PHE A 229      32.998  24.693   2.150  1.00 20.00           H  
ATOM    313  CD2 PHE A 229      33.081  25.568   2.794  1.00 71.12           C  
ATOM    314  CE1 PHE A 229      33.293  27.777   4.442  1.00 70.14           C  
ATOM    315  HE1 PHE A 229      33.377  28.648   5.092  1.00 20.00           H  
ATOM    316  CE2 PHE A 229      33.055  26.834   2.245  1.00 76.34           C  
ATOM    317  HE2 PHE A 229      32.951  26.963   1.168  1.00 20.00           H  
ATOM    318  CZ  PHE A 229      33.161  27.944   3.069  1.00 75.79           C  
ATOM    319  HZ  PHE A 229      33.140  28.946   2.641  1.00 20.00           H  
ATOM    320  HN  PHE A 229      32.884  21.823   5.706  1.00 20.00           H  
ATOM    321  N   PHE A 230      30.934  22.842   3.163  1.00 69.03           N  
ATOM    322  CA  PHE A 230      29.993  22.845   2.020  1.00 70.29           C  
ATOM    323  C   PHE A 230      28.575  22.377   2.345  1.00 70.41           C  
ATOM    324  O   PHE A 230      27.636  22.773   1.644  1.00 72.74           O  
ATOM    325  HA  PHE A 230      29.923  23.873   1.662  1.00 20.00           H  
ATOM    326  CB  PHE A 230      30.560  22.057   0.833  1.00 73.06           C  
ATOM    327 1HB  PHE A 230      30.993  21.127   1.202  1.00 20.00           H  
ATOM    328 2HB  PHE A 230      29.742  21.785   0.167  1.00 20.00           H  
ATOM    329  CG  PHE A 230      31.600  22.825   0.063  1.00 73.80           C  
ATOM    330  HD1 PHE A 230      33.278  21.924   1.062  1.00 20.00           H  
ATOM    331  CD1 PHE A 230      32.953  22.638   0.305  1.00 70.64           C  
ATOM    332  HD2 PHE A 230      30.155  23.903  -1.100  1.00 20.00           H  
ATOM    333  CD2 PHE A 230      31.215  23.744  -0.902  1.00 76.58           C  
ATOM    334  CE1 PHE A 230      33.901  23.333  -0.390  1.00 79.74           C  
ATOM    335  HE1 PHE A 230      34.959  23.168  -0.184  1.00 20.00           H  
ATOM    336  CE2 PHE A 230      32.166  24.455  -1.612  1.00 75.30           C  
ATOM    337  HE2 PHE A 230      31.860  25.176  -2.371  1.00 20.00           H  
ATOM    338  CZ  PHE A 230      33.515  24.248  -1.356  1.00 77.36           C  
ATOM    339  HZ  PHE A 230      34.270  24.804  -1.913  1.00 20.00           H  
ATOM    340  HN  PHE A 230      31.649  22.146   3.096  1.00 20.00           H  
ATOM    341  N   VAL A 232      27.155  23.233   5.167  1.00 74.02           N  
ATOM    342  CA  VAL A 232      26.629  24.456   5.793  1.00 74.95           C  
ATOM    343  C   VAL A 232      26.231  25.537   4.757  1.00 73.29           C  
ATOM    344  O   VAL A 232      25.300  26.304   5.005  1.00 74.16           O  
ATOM    345  HA  VAL A 232      25.725  24.185   6.338  1.00 20.00           H  
ATOM    346  HB  VAL A 232      28.578  25.150   6.407  1.00 20.00           H  
ATOM    347  CB  VAL A 232      27.604  25.005   6.875  1.00 74.89           C  
ATOM    348  CG1 VAL A 232      27.139  26.345   7.400  1.00 73.02           C  
ATOM    349 1HG1 VAL A 232      27.351  27.118   6.661  1.00 20.00           H  
ATOM    350 2HG1 VAL A 232      26.066  26.308   7.590  1.00 20.00           H  
ATOM    351 3HG1 VAL A 232      27.665  26.574   8.327  1.00 20.00           H  
ATOM    352  CG2 VAL A 232      27.711  23.988   8.035  1.00 73.75           C  
ATOM    353 1HG2 VAL A 232      26.720  23.603   8.273  1.00 20.00           H  
ATOM    354 2HG2 VAL A 232      28.359  23.164   7.737  1.00 20.00           H  
ATOM    355 3HG2 VAL A 232      28.131  24.481   8.912  1.00 20.00           H  
ATOM    356  HN  VAL A 232      28.124  23.068   5.351  1.00 20.00           H  
ATOM    357  N   ASN A 233      26.921  25.595   3.617  1.00 73.79           N  
ATOM    358  CA  ASN A 233      26.509  26.492   2.517  1.00 72.79           C  
ATOM    359  C   ASN A 233      25.088  26.200   2.073  1.00 71.66           C  
ATOM    360  O   ASN A 233      24.286  27.113   1.893  1.00 72.11           O  
ATOM    361  HA  ASN A 233      26.604  27.501   2.920  1.00 20.00           H  
ATOM    362  CB  ASN A 233      27.415  26.346   1.296  1.00 72.08           C  
ATOM    363 1HB  ASN A 233      27.504  25.293   1.028  1.00 20.00           H  
ATOM    364 2HB  ASN A 233      26.967  26.855   0.443  1.00 20.00           H  
ATOM    365  CG  ASN A 233      28.798  26.902   1.510  1.00 76.70           C  
ATOM    366  OD1 ASN A 233      29.089  27.503   2.536  1.00 77.56           O  
ATOM    367  ND2 ASN A 233      29.670  26.701   0.523  1.00 72.62           N  
ATOM    368 1HD2 ASN A 233      29.389  26.206  -0.299  1.00 20.00           H  
ATOM    369 2HD2 ASN A 233      30.605  27.045   0.604  1.00 20.00           H  
ATOM    370  HN  ASN A 233      27.739  25.052   3.430  1.00 20.00           H  
ATOM    371  N   HIE A 236      22.375  26.778   4.885  1.00 20.00           N  
ATOM    372  CA  HIE A 236      22.049  28.218   4.932  1.00 20.00           C  
ATOM    373  C   HIE A 236      21.213  28.744   3.754  1.00 20.00           C  
ATOM    374  O   HIE A 236      20.648  29.835   3.842  1.00 20.00           O  
ATOM    375  HA  HIE A 236      21.448  28.373   5.828  1.00 20.00           H  
ATOM    376  CB  HIE A 236      23.311  29.063   5.136  1.00 20.00           C  
ATOM    377 1HB  HIE A 236      24.072  28.738   4.426  1.00 20.00           H  
ATOM    378 2HB  HIE A 236      23.082  30.103   4.902  1.00 20.00           H  
ATOM    379  CG  HIE A 236      23.850  28.971   6.522  1.00 20.00           C  
ATOM    380  ND1 HIE A 236      23.028  28.836   7.614  1.00 20.00           N  
ATOM    381  HD2 HIE A 236      26.035  29.092   6.429  1.00 20.00           H  
ATOM    382  CD2 HIE A 236      25.113  28.995   7.003  1.00 20.00           C  
ATOM    383  HE1 HIE A 236      23.382  28.672   9.721  1.00 20.00           H  
ATOM    384  CE1 HIE A 236      23.757  28.779   8.703  1.00 20.00           C  
ATOM    385  HE2 HIE A 236      25.801  28.859   8.999  1.00 20.00           H  
ATOM    386  NE2 HIE A 236      25.026  28.873   8.367  1.00 20.00           N  
ATOM    387  HN  HIE A 236      23.329  26.582   4.655  1.00 20.00           H  
ATOM    388  N   ILE A 249      33.165  29.794  10.194  1.00 70.18           N  
ATOM    389  CA  ILE A 249      34.567  30.192   9.999  1.00 71.74           C  
ATOM    390  C   ILE A 249      35.496  29.046  10.368  1.00 72.46           C  
ATOM    391  O   ILE A 249      36.410  28.752   9.624  1.00 73.87           O  
ATOM    392  HA  ILE A 249      34.701  30.407   8.939  1.00 20.00           H  
ATOM    393  HB  ILE A 249      34.539  31.312  11.833  1.00 20.00           H  
ATOM    394  CB  ILE A 249      34.941  31.437  10.828  1.00 70.27           C  
ATOM    395  CG1 ILE A 249      34.303  32.682  10.232  1.00 69.96           C  
ATOM    396 1HG1 ILE A 249      34.819  32.954   9.311  1.00 20.00           H  
ATOM    397 2HG1 ILE A 249      33.267  32.473   9.966  1.00 20.00           H  
ATOM    398  CG2 ILE A 249      36.442  31.635  10.868  1.00 68.79           C  
ATOM    399 1HG2 ILE A 249      36.907  30.789  11.373  1.00 20.00           H  
ATOM    400 2HG2 ILE A 249      36.826  31.707   9.851  1.00 20.00           H  
ATOM    401 3HG2 ILE A 249      36.673  32.553  11.409  1.00 20.00           H  
ATOM    402  CD1 ILE A 249      34.329  33.866  11.162  1.00 72.32           C  
ATOM    403 1HD1 ILE A 249      33.830  33.606  12.096  1.00 20.00           H  
ATOM    404 2HD1 ILE A 249      35.363  34.144  11.368  1.00 20.00           H  
ATOM    405 3HD1 ILE A 249      33.813  34.706  10.696  1.00 20.00           H  
ATOM    406  HN  ILE A 249      32.680  30.332  10.884  1.00 20.00           H  
ATOM    407  N   LEU A 251      34.850  25.829  10.401  1.00 74.63           N  
ATOM    408  CA  LEU A 251      34.738  24.786   9.356  1.00 73.90           C  
ATOM    409  C   LEU A 251      35.515  25.139   8.080  1.00 73.58           C  
ATOM    410  O   LEU A 251      35.954  24.248   7.368  1.00 75.24           O  
ATOM    411  HA  LEU A 251      35.182  23.874   9.755  1.00 20.00           H  
ATOM    412  CB  LEU A 251      33.279  24.502   8.997  1.00 71.95           C  
ATOM    413 1HB  LEU A 251      32.839  25.417   8.598  1.00 20.00           H  
ATOM    414 2HB  LEU A 251      33.260  23.764   8.195  1.00 20.00           H  
ATOM    415  HG  LEU A 251      32.274  24.795  10.864  1.00 20.00           H  
ATOM    416  CG  LEU A 251      32.380  23.997  10.129  1.00 74.42           C  
ATOM    417  CD1 LEU A 251      31.009  23.689   9.565  1.00 78.05           C  
ATOM    418 1HD1 LEU A 251      30.615  24.574   9.067  1.00 20.00           H  
ATOM    419 2HD1 LEU A 251      31.087  22.872   8.848  1.00 20.00           H  
ATOM    420 3HD1 LEU A 251      30.340  23.399  10.375  1.00 20.00           H  
ATOM    421  CD2 LEU A 251      32.947  22.775  10.833  1.00 79.68           C  
ATOM    422 1HD2 LEU A 251      33.250  22.036  10.092  1.00 20.00           H  
ATOM    423 2HD2 LEU A 251      33.811  23.068  11.429  1.00 20.00           H  
ATOM    424 3HD2 LEU A 251      32.186  22.345  11.485  1.00 20.00           H  
ATOM    425  HN  LEU A 251      33.989  26.276  10.644  1.00 20.00           H  
ATOM    426  N   ASN A 252      35.675  26.434   7.804  1.00 73.28           N  
ATOM    427  CA  ASN A 252      36.461  26.898   6.669  1.00 74.59           C  
ATOM    428  C   ASN A 252      37.943  26.668   6.937  1.00 74.96           C  
ATOM    429  O   ASN A 252      38.678  26.253   6.035  1.00 76.71           O  
ATOM    430  HA  ASN A 252      36.101  26.322   5.816  1.00 20.00           H  
ATOM    431  CB  ASN A 252      36.188  28.388   6.396  1.00 73.89           C  
ATOM    432 1HB  ASN A 252      35.135  28.606   6.569  1.00 20.00           H  
ATOM    433 2HB  ASN A 252      36.759  28.999   7.094  1.00 20.00           H  
ATOM    434  CG  ASN A 252      36.546  28.831   4.958  1.00 75.40           C  
ATOM    435  OD1 ASN A 252      35.993  29.819   4.476  1.00 75.69           O  
ATOM    436  ND2 ASN A 252      37.451  28.115   4.283  1.00 73.01           N  
ATOM    437 1HD2 ASN A 252      37.878  27.318   4.709  1.00 20.00           H  
ATOM    438 2HD2 ASN A 252      37.703  28.378   3.351  1.00 20.00           H  
ATOM    439  HN  ASN A 252      35.276  27.175   8.344  1.00 20.00           H  
ATOM    440  N   GLY A 255      39.014  23.276   6.352  1.00 71.45           N  
ATOM    441  CA  GLY A 255      39.265  23.215   4.921  1.00 73.83           C  
ATOM    442  C   GLY A 255      40.654  23.736   4.611  1.00 73.35           C  
ATOM    443  O   GLY A 255      41.441  23.027   4.009  1.00 71.64           O  
ATOM    444 1HA  GLY A 255      39.165  22.186   4.575  1.00 20.00           H  
ATOM    445 2HA  GLY A 255      38.516  23.804   4.392  1.00 20.00           H  
ATOM    446  HN  GLY A 255      38.249  23.870   6.604  1.00 20.00           H  
ATOM    447  N   TYR A 256      40.955  24.971   5.026  1.00 74.36           N  
ATOM    448  CA  TYR A 256      42.292  25.580   4.776  1.00 74.23           C  
ATOM    449  C   TYR A 256      43.446  24.688   5.200  1.00 75.48           C  
ATOM    450  O   TYR A 256      44.344  24.411   4.403  1.00 76.19           O  
ATOM    451  HA  TYR A 256      42.384  25.761   3.705  1.00 20.00           H  
ATOM    452  CB  TYR A 256      42.457  26.929   5.499  1.00 74.65           C  
ATOM    453 1HB  TYR A 256      42.173  26.806   6.544  1.00 20.00           H  
ATOM    454 2HB  TYR A 256      43.510  27.210   5.486  1.00 20.00           H  
ATOM    455  CG  TYR A 256      41.665  28.139   4.960  1.00 77.26           C  
ATOM    456  HD1 TYR A 256      41.944  29.312   6.743  1.00 20.00           H  
ATOM    457  CD1 TYR A 256      41.509  29.275   5.744  1.00 77.77           C  
ATOM    458  HD2 TYR A 256      41.191  27.267   3.058  1.00 20.00           H  
ATOM    459  CD2 TYR A 256      41.083  28.148   3.692  1.00 75.43           C  
ATOM    460  CE1 TYR A 256      40.813  30.369   5.294  1.00 71.53           C  
ATOM    461  HE1 TYR A 256      40.700  31.254   5.919  1.00 20.00           H  
ATOM    462  HE2 TYR A 256      39.945  29.214   2.242  1.00 20.00           H  
ATOM    463  CE2 TYR A 256      40.388  29.236   3.238  1.00 78.76           C  
ATOM    464  CZ  TYR A 256      40.255  30.344   4.044  1.00 77.38           C  
ATOM    465  OH  TYR A 256      39.566  31.428   3.599  1.00 77.21           O  
ATOM    466  HH  TYR A 256      39.650  31.504   2.606  1.00 20.00           H  
ATOM    467  HN  TYR A 256      40.322  25.564   5.524  1.00 20.00           H  
TER
