# Supplementary material for: Assessment and Challenges of Ligand Docking into Comparative Models of G-Protein Coupled Receptors
Source: PLoS One. 2013 Jul 2;8(7):e67302. doi: 10.1371/journal.pone.0067302 (PMC3699586; doi:10.1371/journal.pone.0067302)
Supplement: File S2 — Files for protocol capture. The input files necessary to carry out the steps outlined in the protocol capture in File S1 as well as the output files relating to the results found in the manuscript are provided in this attachment. (ZIP) [file pone.0067302.s015.zip › FileS2_GPCR_model_dock/scripts/evaluate_score_vs_pocket_rmsd/crystal_pockets/2vt4_b1ar_pocket.pdb]

ATOM      1  N   VAL A  51      47.272  28.471  -1.598  1.00 31.77           N  
ATOM      2  CA  VAL A  51      46.528  28.597  -0.343  1.00 33.80           C  
ATOM      3  C   VAL A  51      47.431  29.037   0.807  1.00 30.26           C  
ATOM      4  O   VAL A  51      47.034  29.821   1.667  1.00 26.72           O  
ATOM      5  HA  VAL A  51      45.772  29.370  -0.485  1.00 20.00           H  
ATOM      6  HB  VAL A  51      46.644  26.531   0.182  1.00 20.00           H  
ATOM      7  CB  VAL A  51      45.859  27.274   0.040  1.00 26.91           C  
ATOM      8  CG1 VAL A  51      45.105  27.426   1.351  1.00 23.60           C  
ATOM      9 1HG1 VAL A  51      45.816  27.570   2.164  1.00 20.00           H  
ATOM     10 2HG1 VAL A  51      44.442  28.289   1.291  1.00 20.00           H  
ATOM     11 3HG1 VAL A  51      44.516  26.528   1.538  1.00 20.00           H  
ATOM     12  CG2 VAL A  51      44.947  26.821  -1.067  1.00 23.62           C  
ATOM     13 1HG2 VAL A  51      43.931  26.724  -0.684  1.00 20.00           H  
ATOM     14 2HG2 VAL A  51      44.963  27.553  -1.874  1.00 20.00           H  
ATOM     15 3HG2 VAL A  51      45.285  25.856  -1.445  1.00 20.00           H  
ATOM     16  HN  VAL A  51      47.243  27.560  -2.010  1.00 20.00           H  
ATOM     17  N   VAL A  55      46.094  32.984   0.222  1.00 33.66           N  
ATOM     18  CA  VAL A  55      44.809  32.862   0.894  1.00 29.29           C  
ATOM     19  C   VAL A  55      44.929  32.932   2.427  1.00 30.59           C  
ATOM     20  O   VAL A  55      44.413  33.833   3.076  1.00 26.15           O  
ATOM     21  HA  VAL A  55      44.194  33.706   0.581  1.00 20.00           H  
ATOM     22  HB  VAL A  55      44.811  30.725   0.714  1.00 20.00           H  
ATOM     23  CB  VAL A  55      44.127  31.541   0.483  1.00 25.77           C  
ATOM     24  CG1 VAL A  55      42.848  31.318   1.275  1.00 18.93           C  
ATOM     25 1HG1 VAL A  55      43.098  31.074   2.308  1.00 20.00           H  
ATOM     26 2HG1 VAL A  55      42.244  32.225   1.252  1.00 20.00           H  
ATOM     27 3HG1 VAL A  55      42.285  30.496   0.833  1.00 20.00           H  
ATOM     28  CG2 VAL A  55      43.875  31.519  -1.022  1.00 18.73           C  
ATOM     29 1HG2 VAL A  55      43.200  32.332  -1.289  1.00 20.00           H  
ATOM     30 2HG2 VAL A  55      44.820  31.643  -1.551  1.00 20.00           H  
ATOM     31 3HG2 VAL A  55      43.424  30.566  -1.301  1.00 20.00           H  
ATOM     32  HN  VAL A  55      46.393  32.156  -0.254  1.00 20.00           H  
ATOM     33  N   GLY A  59      43.807  35.823   5.181  1.00 30.03           N  
ATOM     34  CA  GLY A  59      42.718  35.359   6.020  1.00 25.65           C  
ATOM     35  C   GLY A  59      43.052  35.444   7.504  1.00 40.62           C  
ATOM     36  O   GLY A  59      42.189  35.755   8.322  1.00 35.52           O  
ATOM     37 1HA  GLY A  59      41.825  35.953   5.823  1.00 20.00           H  
ATOM     38 2HA  GLY A  59      42.475  34.327   5.769  1.00 20.00           H  
ATOM     39  HN  GLY A  59      44.111  35.152   4.505  1.00 20.00           H  
ATOM     40  N   LEU A  62      42.651  38.917   8.825  1.00 38.30           N  
ATOM     41  CA  LEU A  62      41.231  39.210   8.962  1.00 37.13           C  
ATOM     42  C   LEU A  62      40.619  38.629  10.247  1.00 43.92           C  
ATOM     43  O   LEU A  62      40.026  39.342  11.049  1.00 42.87           O  
ATOM     44  HA  LEU A  62      41.126  40.294   9.025  1.00 20.00           H  
ATOM     45  CB  LEU A  62      40.476  38.693   7.739  1.00 34.16           C  
ATOM     46 1HB  LEU A  62      40.857  39.207   6.857  1.00 20.00           H  
ATOM     47 2HB  LEU A  62      40.706  37.634   7.616  1.00 20.00           H  
ATOM     48  HG  LEU A  62      38.572  38.381   8.671  1.00 20.00           H  
ATOM     49  CG  LEU A  62      38.950  38.850   7.763  1.00 37.17           C  
ATOM     50  CD1 LEU A  62      38.538  40.323   7.817  1.00 31.35           C  
ATOM     51 1HD1 LEU A  62      38.816  40.742   8.784  1.00 20.00           H  
ATOM     52 2HD1 LEU A  62      39.046  40.871   7.024  1.00 20.00           H  
ATOM     53 3HD1 LEU A  62      37.460  40.404   7.681  1.00 20.00           H  
ATOM     54  CD2 LEU A  62      38.351  38.183   6.554  1.00 30.40           C  
ATOM     55 1HD2 LEU A  62      38.752  38.641   5.650  1.00 20.00           H  
ATOM     56 2HD2 LEU A  62      38.599  37.121   6.565  1.00 20.00           H  
ATOM     57 3HD2 LEU A  62      37.268  38.302   6.573  1.00 20.00           H  
ATOM     58  HN  LEU A  62      42.867  38.251   8.111  1.00 20.00           H  
ATOM     59  N   CYS A  75      40.182  42.251  -1.546  1.00 27.12           N  
ATOM     60  CA  CYS A  75      39.171  41.395  -0.944  1.00 26.83           C  
ATOM     61  C   CYS A  75      38.491  40.500  -1.989  1.00 27.83           C  
ATOM     62  O   CYS A  75      38.273  39.305  -1.768  1.00 21.59           O  
ATOM     63  HA  CYS A  75      39.685  40.769  -0.214  1.00 20.00           H  
ATOM     64  CB  CYS A  75      38.134  42.237  -0.196  1.00 31.60           C  
ATOM     65 1HB  CYS A  75      38.582  42.672   0.697  1.00 20.00           H  
ATOM     66 2HB  CYS A  75      37.806  43.065  -0.824  1.00 20.00           H  
ATOM     67  HG  CYS A  75      36.066  42.395   0.901  1.00 20.00           H  
ATOM     68  SG  CYS A  75      36.658  41.351   0.329  1.00 30.04           S  
ATOM     69  HN  CYS A  75      39.994  43.229  -1.457  1.00 20.00           H  
ATOM     70  N   TRP A  78      41.202  38.064  -3.412  1.00 23.83           N  
ATOM     71  CA  TRP A  78      41.416  37.070  -2.362  1.00 24.88           C  
ATOM     72  C   TRP A  78      40.363  35.953  -2.342  1.00 32.69           C  
ATOM     73  O   TRP A  78      40.697  34.765  -2.239  1.00 26.09           O  
ATOM     74  HA  TRP A  78      42.383  36.600  -2.541  1.00 20.00           H  
ATOM     75  CB  TRP A  78      41.411  37.774  -1.003  1.00 23.01           C  
ATOM     76 1HB  TRP A  78      42.211  38.514  -0.985  1.00 20.00           H  
ATOM     77 2HB  TRP A  78      40.472  38.316  -0.890  1.00 20.00           H  
ATOM     78  CG  TRP A  78      41.580  36.854   0.164  1.00 25.52           C  
ATOM     79  HD1 TRP A  78      43.555  36.015  -0.185  1.00 20.00           H  
ATOM     80  CD1 TRP A  78      42.661  36.065   0.436  1.00 22.22           C  
ATOM     81  CD2 TRP A  78      40.649  36.643   1.232  1.00 29.90           C  
ATOM     82  NE1 TRP A  78      42.451  35.358   1.592  1.00 25.36           N  
ATOM     83  HE1 TRP A  78      43.080  34.701   2.008  1.00 20.00           H  
ATOM     84  CE2 TRP A  78      41.227  35.691   2.106  1.00 25.55           C  
ATOM     85  HE3 TRP A  78      38.930  37.886   0.858  1.00 20.00           H  
ATOM     86  CE3 TRP A  78      39.378  37.155   1.531  1.00 25.58           C  
ATOM     87  CZ2 TRP A  78      40.578  35.237   3.262  1.00 26.37           C  
ATOM     88  HZ2 TRP A  78      41.030  34.496   3.921  1.00 20.00           H  
ATOM     89  CZ3 TRP A  78      38.734  36.704   2.684  1.00 32.06           C  
ATOM     90  HZ3 TRP A  78      37.743  37.069   2.956  1.00 20.00           H  
ATOM     91  CH2 TRP A  78      39.344  35.758   3.542  1.00 25.33           C  
ATOM     92  HH2 TRP A  78      38.809  35.447   4.439  1.00 20.00           H  
ATOM     93  HN  TRP A  78      41.155  38.989  -3.035  1.00 20.00           H  
ATOM     94  N   THR A  79      39.095  36.358  -2.400  1.00 24.56           N  
ATOM     95  CA  THR A  79      37.973  35.446  -2.374  1.00 25.44           C  
ATOM     96  C   THR A  79      38.036  34.574  -3.612  1.00 31.08           C  
ATOM     97  O   THR A  79      37.725  33.362  -3.578  1.00 18.67           O  
ATOM     98  HA  THR A  79      38.075  34.800  -1.502  1.00 20.00           H  
ATOM     99  HB  THR A  79      36.592  36.882  -3.276  1.00 20.00           H  
ATOM    100  CB  THR A  79      36.654  36.252  -2.389  1.00 25.74           C  
ATOM    101  OG1 THR A  79      36.560  36.985  -1.173  1.00 27.00           O  
ATOM    102  HG1 THR A  79      37.010  37.873  -1.272  1.00 20.00           H  
ATOM    103  CG2 THR A  79      35.407  35.359  -2.534  1.00 14.21           C  
ATOM    104 1HG2 THR A  79      35.407  34.604  -1.748  1.00 20.00           H  
ATOM    105 2HG2 THR A  79      35.422  34.870  -3.508  1.00 20.00           H  
ATOM    106 3HG2 THR A  79      34.510  35.972  -2.450  1.00 20.00           H  
ATOM    107  HN  THR A  79      38.817  37.317  -2.466  1.00 20.00           H  
ATOM    108  N   ASP A  82      40.773  32.010  -3.258  1.00 15.06           N  
ATOM    109  CA  ASP A  82      40.319  31.017  -2.317  1.00 20.27           C  
ATOM    110  C   ASP A  82      39.345  30.044  -3.007  1.00 27.33           C  
ATOM    111  O   ASP A  82      39.443  28.831  -2.836  1.00 27.16           O  
ATOM    112  HA  ASP A  82      41.224  30.517  -1.970  1.00 20.00           H  
ATOM    113  CB  ASP A  82      39.705  31.719  -1.110  1.00 19.86           C  
ATOM    114 1HB  ASP A  82      40.431  32.407  -0.676  1.00 20.00           H  
ATOM    115 2HB  ASP A  82      38.851  32.316  -1.428  1.00 20.00           H  
ATOM    116  CG  ASP A  82      39.255  30.773  -0.051  1.00 20.70           C  
ATOM    117  OD1 ASP A  82      39.085  29.579  -0.325  1.00 26.71           O  
ATOM    118  OD2 ASP A  82      39.059  31.236   1.074  1.00 28.62           O  
ATOM    119  HN  ASP A  82      40.514  32.954  -3.055  1.00 20.00           H  
ATOM    120  N   VAL A  83      38.436  30.575  -3.821  1.00 23.94           N  
ATOM    121  CA  VAL A  83      37.508  29.743  -4.583  1.00 21.30           C  
ATOM    122  C   VAL A  83      38.205  28.885  -5.650  1.00 23.42           C  
ATOM    123  O   VAL A  83      37.897  27.688  -5.803  1.00 25.22           O  
ATOM    124  HA  VAL A  83      37.031  29.057  -3.884  1.00 20.00           H  
ATOM    125  HB  VAL A  83      36.882  31.324  -5.885  1.00 20.00           H  
ATOM    126  CB  VAL A  83      36.405  30.607  -5.216  1.00 23.46           C  
ATOM    127  CG1 VAL A  83      35.453  29.769  -6.043  1.00 22.59           C  
ATOM    128 1HG1 VAL A  83      36.020  29.175  -6.760  1.00 20.00           H  
ATOM    129 2HG1 VAL A  83      34.889  29.106  -5.388  1.00 20.00           H  
ATOM    130 3HG1 VAL A  83      34.764  30.423  -6.578  1.00 20.00           H  
ATOM    131  CG2 VAL A  83      35.645  31.306  -4.127  1.00 27.48           C  
ATOM    132 1HG2 VAL A  83      34.812  30.679  -3.805  1.00 20.00           H  
ATOM    133 2HG2 VAL A  83      36.308  31.490  -3.281  1.00 20.00           H  
ATOM    134 3HG2 VAL A  83      35.261  32.255  -4.502  1.00 20.00           H  
ATOM    135  HN  VAL A  83      38.323  31.558  -3.969  1.00 20.00           H  
ATOM    136  N   VAL A  86      40.227  25.574  -3.984  1.00 17.90           N  
ATOM    137  CA  VAL A  86      39.354  24.464  -3.618  1.00 19.27           C  
ATOM    138  C   VAL A  86      38.843  23.760  -4.881  1.00 22.80           C  
ATOM    139  O   VAL A  86      38.850  22.535  -4.985  1.00 16.14           O  
ATOM    140  HA  VAL A  86      39.948  23.753  -3.044  1.00 20.00           H  
ATOM    141  HB  VAL A  86      37.516  25.573  -3.453  1.00 20.00           H  
ATOM    142  CB  VAL A  86      38.119  24.935  -2.806  1.00 18.87           C  
ATOM    143  CG1 VAL A  86      37.258  23.751  -2.383  1.00 16.22           C  
ATOM    144 1HG1 VAL A  86      36.852  23.262  -3.269  1.00 20.00           H  
ATOM    145 2HG1 VAL A  86      37.866  23.041  -1.824  1.00 20.00           H  
ATOM    146 3HG1 VAL A  86      36.439  24.102  -1.755  1.00 20.00           H  
ATOM    147  CG2 VAL A  86      38.543  25.717  -1.615  1.00 23.81           C  
ATOM    148 1HG2 VAL A  86      39.437  25.265  -1.184  1.00 20.00           H  
ATOM    149 2HG2 VAL A  86      38.762  26.743  -1.911  1.00 20.00           H  
ATOM    150 3HG2 VAL A  86      37.743  25.715  -0.875  1.00 20.00           H  
ATOM    151  HN  VAL A  86      39.942  26.482  -3.677  1.00 20.00           H  
ATOM    152  N   THR A  87      38.388  24.558  -5.840  1.00 23.67           N  
ATOM    153  CA  THR A  87      37.921  24.038  -7.117  1.00 23.90           C  
ATOM    154  C   THR A  87      38.990  23.242  -7.876  1.00 22.47           C  
ATOM    155  O   THR A  87      38.754  22.100  -8.270  1.00 19.39           O  
ATOM    156  HA  THR A  87      37.110  23.335  -6.926  1.00 20.00           H  
ATOM    157  HB  THR A  87      38.221  25.829  -8.292  1.00 20.00           H  
ATOM    158  CB  THR A  87      37.407  25.171  -7.988  1.00 24.66           C  
ATOM    159  OG1 THR A  87      36.366  25.856  -7.281  1.00 31.78           O  
ATOM    160  HG1 THR A  87      36.723  26.698  -6.877  1.00 20.00           H  
ATOM    161  CG2 THR A  87      36.860  24.625  -9.284  1.00 23.46           C  
ATOM    162 1HG2 THR A  87      36.129  23.845  -9.070  1.00 20.00           H  
ATOM    163 2HG2 THR A  87      37.675  24.206  -9.874  1.00 20.00           H  
ATOM    164 3HG2 THR A  87      36.381  25.428  -9.844  1.00 20.00           H  
ATOM    165  HN  THR A  87      38.332  25.553  -5.761  1.00 20.00           H  
ATOM    166  N   ILE A  90      39.844  19.646  -6.002  1.00 24.50           N  
ATOM    167  CA  ILE A  90      38.871  18.572  -6.090  1.00 24.45           C  
ATOM    168  C   ILE A  90      38.751  18.103  -7.543  1.00 24.16           C  
ATOM    169  O   ILE A  90      38.506  16.931  -7.809  1.00 33.01           O  
ATOM    170  HA  ILE A  90      39.246  17.741  -5.493  1.00 20.00           H  
ATOM    171  HB  ILE A  90      37.648  19.256  -4.468  1.00 20.00           H  
ATOM    172  CB  ILE A  90      37.518  19.030  -5.527  1.00 22.85           C  
ATOM    173  CG1 ILE A  90      36.479  17.922  -5.624  1.00 23.32           C  
ATOM    174 1HG1 ILE A  90      35.634  18.154  -4.976  1.00 20.00           H  
ATOM    175 2HG1 ILE A  90      36.095  17.868  -6.642  1.00 20.00           H  
ATOM    176  CG2 ILE A  90      37.053  20.267  -6.261  1.00 26.64           C  
ATOM    177 1HG2 ILE A  90      37.622  21.130  -5.916  1.00 20.00           H  
ATOM    178 2HG2 ILE A  90      37.209  20.134  -7.332  1.00 20.00           H  
ATOM    179 3HG2 ILE A  90      35.993  20.429  -6.066  1.00 20.00           H  
ATOM    180  CD1 ILE A  90      37.003  16.594  -5.251  1.00 20.95           C  
ATOM    181 1HD1 ILE A  90      37.499  16.144  -6.111  1.00 20.00           H  
ATOM    182 2HD1 ILE A  90      37.718  16.702  -4.435  1.00 20.00           H  
ATOM    183 3HD1 ILE A  90      36.180  15.955  -4.931  1.00 20.00           H  
ATOM    184  HN  ILE A  90      39.447  20.536  -5.778  1.00 20.00           H  
ATOM    185  N   TYR A 168      23.490  31.873  -6.483  1.00 26.99           N  
ATOM    186  CA  TYR A 168      24.921  31.697  -6.599  1.00 23.57           C  
ATOM    187  C   TYR A 168      25.441  30.685  -5.591  1.00 28.88           C  
ATOM    188  O   TYR A 168      26.186  29.761  -5.940  1.00 30.25           O  
ATOM    189  HA  TYR A 168      25.134  31.333  -7.604  1.00 20.00           H  
ATOM    190  CB  TYR A 168      25.668  33.026  -6.437  1.00 24.40           C  
ATOM    191 1HB  TYR A 168      25.406  33.682  -7.267  1.00 20.00           H  
ATOM    192 2HB  TYR A 168      25.325  33.515  -5.525  1.00 20.00           H  
ATOM    193  CG  TYR A 168      27.161  32.822  -6.387  1.00 27.01           C  
ATOM    194  HD1 TYR A 168      27.438  32.841  -8.527  1.00 20.00           H  
ATOM    195  CD1 TYR A 168      27.920  32.740  -7.555  1.00 27.67           C  
ATOM    196  HD2 TYR A 168      27.216  32.705  -4.260  1.00 20.00           H  
ATOM    197  CD2 TYR A 168      27.806  32.655  -5.175  1.00 26.26           C  
ATOM    198  CE1 TYR A 168      29.280  32.533  -7.500  1.00 24.90           C  
ATOM    199  HE1 TYR A 168      29.873  32.481  -8.413  1.00 20.00           H  
ATOM    200  HE2 TYR A 168      29.637  32.337  -4.135  1.00 20.00           H  
ATOM    201  CE2 TYR A 168      29.157  32.450  -5.108  1.00 29.29           C  
ATOM    202  CZ  TYR A 168      29.896  32.388  -6.270  1.00 24.74           C  
ATOM    203  OH  TYR A 168      31.255  32.173  -6.183  1.00 20.48           O  
ATOM    204  HH  TYR A 168      31.478  31.744  -5.307  1.00 20.00           H  
ATOM    205  HN  TYR A 168      23.212  32.814  -6.290  1.00 20.00           H  
ATOM    206  N   ALA A 169      25.056  30.860  -4.335  1.00 31.58           N  
ATOM    207  CA  ALA A 169      25.570  30.005  -3.278  1.00 26.19           C  
ATOM    208  C   ALA A 169      25.350  28.518  -3.573  1.00 25.93           C  
ATOM    209  O   ALA A 169      26.254  27.722  -3.418  1.00 28.18           O  
ATOM    210  HA  ALA A 169      26.645  30.171  -3.211  1.00 20.00           H  
ATOM    211  CB  ALA A 169      24.966  30.395  -1.954  1.00 23.80           C  
ATOM    212 1HB  ALA A 169      25.170  31.448  -1.757  1.00 20.00           H  
ATOM    213 2HB  ALA A 169      23.889  30.233  -1.984  1.00 20.00           H  
ATOM    214 3HB  ALA A 169      25.403  29.787  -1.162  1.00 20.00           H  
ATOM    215  HN  ALA A 169      24.411  31.565  -4.041  1.00 20.00           H  
ATOM    216  N   SER A 172      27.333  27.621  -7.310  1.00 29.93           N  
ATOM    217  CA  SER A 172      28.797  27.582  -7.260  1.00 28.86           C  
ATOM    218  C   SER A 172      29.277  26.381  -6.440  1.00 29.20           C  
ATOM    219  O   SER A 172      30.349  25.839  -6.672  1.00 23.58           O  
ATOM    220  HA  SER A 172      29.118  27.484  -8.297  1.00 20.00           H  
ATOM    221  CB  SER A 172      29.378  28.887  -6.716  1.00 27.59           C  
ATOM    222 1HB  SER A 172      30.429  28.961  -6.997  1.00 20.00           H  
ATOM    223 2HB  SER A 172      28.866  29.732  -7.176  1.00 20.00           H  
ATOM    224  HG  SER A 172      28.309  29.148  -5.059  1.00 20.00           H  
ATOM    225  OG  SER A 172      29.261  28.974  -5.313  1.00 27.70           O  
ATOM    226  HN  SER A 172      26.897  28.410  -6.877  1.00 20.00           H  
ATOM    227  N   SER A 173      28.451  25.961  -5.494  1.00 26.95           N  
ATOM    228  CA  SER A 173      28.747  24.807  -4.666  1.00 26.48           C  
ATOM    229  C   SER A 173      28.525  23.471  -5.378  1.00 28.58           C  
ATOM    230  O   SER A 173      29.322  22.556  -5.242  1.00 27.50           O  
ATOM    231  HA  SER A 173      29.802  24.900  -4.407  1.00 20.00           H  
ATOM    232  CB  SER A 173      27.904  24.869  -3.400  1.00 26.35           C  
ATOM    233 1HB  SER A 173      26.848  24.820  -3.664  1.00 20.00           H  
ATOM    234 2HB  SER A 173      28.118  23.999  -2.779  1.00 20.00           H  
ATOM    235  HG  SER A 173      27.351  26.558  -2.500  1.00 20.00           H  
ATOM    236  OG  SER A 173      28.197  26.068  -2.707  1.00 31.28           O  
ATOM    237  HN  SER A 173      27.577  26.396  -5.281  1.00 20.00           H  
ATOM    238  N   PHE A 177      32.220  21.888  -6.095  1.00 26.38           N  
ATOM    239  CA  PHE A 177      32.475  20.912  -5.038  1.00 25.81           C  
ATOM    240  C   PHE A 177      31.723  19.591  -5.172  1.00 26.85           C  
ATOM    241  O   PHE A 177      32.351  18.551  -5.363  1.00 37.74           O  
ATOM    242  HA  PHE A 177      33.540  20.681  -5.061  1.00 20.00           H  
ATOM    243  CB  PHE A 177      32.235  21.531  -3.642  1.00 24.93           C  
ATOM    244 1HB  PHE A 177      32.814  22.450  -3.559  1.00 20.00           H  
ATOM    245 2HB  PHE A 177      31.184  21.807  -3.555  1.00 20.00           H  
ATOM    246  CG  PHE A 177      32.597  20.621  -2.517  1.00 25.37           C  
ATOM    247  HD1 PHE A 177      34.719  20.968  -2.683  1.00 20.00           H  
ATOM    248  CD1 PHE A 177      33.930  20.427  -2.160  1.00 33.04           C  
ATOM    249  HD2 PHE A 177      30.577  20.045  -2.120  1.00 20.00           H  
ATOM    250  CD2 PHE A 177      31.623  19.910  -1.845  1.00 24.47           C  
ATOM    251  CE1 PHE A 177      34.272  19.541  -1.133  1.00 21.12           C  
ATOM    252  HE1 PHE A 177      35.319  19.398  -0.863  1.00 20.00           H  
ATOM    253  CE2 PHE A 177      31.960  19.047  -0.838  1.00 20.63           C  
ATOM    254  HE2 PHE A 177      31.174  18.500  -0.317  1.00 20.00           H  
ATOM    255  CZ  PHE A 177      33.279  18.866  -0.482  1.00 19.85           C  
ATOM    256  HZ  PHE A 177      33.527  18.178   0.327  1.00 20.00           H  
ATOM    257  HN  PHE A 177      31.259  22.124  -6.243  1.00 20.00           H  
ATOM    258  N   PHE A 230      40.611  14.917   2.241  1.00 35.21           N  
ATOM    259  CA  PHE A 230      40.089  16.093   1.560  1.00 25.28           C  
ATOM    260  C   PHE A 230      38.591  16.223   1.805  1.00 25.88           C  
ATOM    261  O   PHE A 230      38.116  17.286   2.144  1.00 27.06           O  
ATOM    262  HA  PHE A 230      40.606  16.960   1.970  1.00 20.00           H  
ATOM    263  CB  PHE A 230      40.387  16.038   0.065  1.00 25.47           C  
ATOM    264 1HB  PHE A 230      41.468  16.012  -0.079  1.00 20.00           H  
ATOM    265 2HB  PHE A 230      39.990  15.108  -0.340  1.00 20.00           H  
ATOM    266  CG  PHE A 230      39.816  17.194  -0.706  1.00 28.04           C  
ATOM    267  HD1 PHE A 230      41.589  18.408  -0.516  1.00 20.00           H  
ATOM    268  CD1 PHE A 230      40.576  18.345  -0.913  1.00 21.20           C  
ATOM    269  HD2 PHE A 230      37.909  16.247  -1.045  1.00 20.00           H  
ATOM    270  CD2 PHE A 230      38.511  17.140  -1.211  1.00 17.15           C  
ATOM    271  CE1 PHE A 230      40.059  19.428  -1.625  1.00 19.80           C  
ATOM    272  HE1 PHE A 230      40.671  20.315  -1.787  1.00 20.00           H  
ATOM    273  CE2 PHE A 230      37.984  18.208  -1.907  1.00 19.57           C  
ATOM    274  HE2 PHE A 230      36.965  18.157  -2.289  1.00 20.00           H  
ATOM    275  CZ  PHE A 230      38.759  19.362  -2.123  1.00 20.03           C  
ATOM    276  HZ  PHE A 230      38.345  20.204  -2.679  1.00 20.00           H  
ATOM    277  HN  PHE A 230      40.998  14.205   1.654  1.00 20.00           H  
ATOM    278  N   TRP A 234      36.505  19.369   4.015  1.00 29.65           N  
ATOM    279  CA  TRP A 234      35.775  20.398   3.289  1.00 21.91           C  
ATOM    280  C   TRP A 234      34.278  20.168   3.301  1.00 25.48           C  
ATOM    281  O   TRP A 234      33.505  21.105   3.228  1.00 27.46           O  
ATOM    282  HA  TRP A 234      35.969  21.353   3.779  1.00 20.00           H  
ATOM    283  CB  TRP A 234      36.269  20.491   1.852  1.00 22.86           C  
ATOM    284 1HB  TRP A 234      36.502  19.488   1.493  1.00 20.00           H  
ATOM    285 2HB  TRP A 234      35.463  20.874   1.226  1.00 20.00           H  
ATOM    286  CG  TRP A 234      37.462  21.353   1.684  1.00 20.32           C  
ATOM    287  HD1 TRP A 234      38.980  19.919   1.129  1.00 20.00           H  
ATOM    288  CD1 TRP A 234      38.704  20.953   1.335  1.00 16.97           C  
ATOM    289  CD2 TRP A 234      37.530  22.772   1.870  1.00 20.07           C  
ATOM    290  NE1 TRP A 234      39.549  22.035   1.280  1.00 18.46           N  
ATOM    291  HE1 TRP A 234      40.521  22.015   1.046  1.00 20.00           H  
ATOM    292  CE2 TRP A 234      38.852  23.164   1.601  1.00 16.63           C  
ATOM    293  HE3 TRP A 234      35.577  23.445   2.453  1.00 20.00           H  
ATOM    294  CE3 TRP A 234      36.602  23.746   2.237  1.00 17.13           C  
ATOM    295  CZ2 TRP A 234      39.275  24.490   1.680  1.00 15.08           C  
ATOM    296  HZ2 TRP A 234      40.305  24.778   1.470  1.00 20.00           H  
ATOM    297  CZ3 TRP A 234      37.021  25.063   2.311  1.00 18.19           C  
ATOM    298  HZ3 TRP A 234      36.329  25.857   2.591  1.00 20.00           H  
ATOM    299  CH2 TRP A 234      38.347  25.421   2.031  1.00 17.16           C  
ATOM    300  HH2 TRP A 234      38.626  26.473   2.101  1.00 20.00           H  
ATOM    301  HN  TRP A 234      36.400  18.441   3.657  1.00 20.00           H  
ATOM    302  N   PHE A 237      32.329  22.392   5.811  1.00 21.27           N  
ATOM    303  CA  PHE A 237      32.143  23.759   5.357  1.00 24.94           C  
ATOM    304  C   PHE A 237      31.075  23.959   4.240  1.00 35.45           C  
ATOM    305  O   PHE A 237      30.440  25.016   4.172  1.00 30.32           O  
ATOM    306  HA  PHE A 237      31.820  24.344   6.218  1.00 20.00           H  
ATOM    307  CB  PHE A 237      33.480  24.346   4.930  1.00 23.97           C  
ATOM    308 1HB  PHE A 237      34.078  24.547   5.818  1.00 20.00           H  
ATOM    309 2HB  PHE A 237      34.020  23.604   4.343  1.00 20.00           H  
ATOM    310  CG  PHE A 237      33.354  25.603   4.130  1.00 29.77           C  
ATOM    311  HD1 PHE A 237      33.775  26.910   5.789  1.00 20.00           H  
ATOM    312  CD1 PHE A 237      33.536  26.846   4.728  1.00 30.85           C  
ATOM    313  HD2 PHE A 237      32.891  24.578   2.298  1.00 20.00           H  
ATOM    314  CD2 PHE A 237      33.042  25.547   2.772  1.00 23.03           C  
ATOM    315  CE1 PHE A 237      33.417  28.019   3.982  1.00 34.59           C  
ATOM    316  HE1 PHE A 237      33.556  28.987   4.464  1.00 20.00           H  
ATOM    317  CE2 PHE A 237      32.928  26.720   2.018  1.00 29.58           C  
ATOM    318  HE2 PHE A 237      32.688  26.663   0.956  1.00 20.00           H  
ATOM    319  CZ  PHE A 237      33.119  27.956   2.619  1.00 26.30           C  
ATOM    320  HZ  PHE A 237      33.039  28.873   2.036  1.00 20.00           H  
ATOM    321  HN  PHE A 237      33.258  22.033   5.718  1.00 20.00           H  
ATOM    322  N   PHE A 238      30.897  22.967   3.361  1.00 33.80           N  
ATOM    323  CA  PHE A 238      29.922  23.067   2.273  1.00 27.23           C  
ATOM    324  C   PHE A 238      28.570  22.619   2.751  1.00 33.65           C  
ATOM    325  O   PHE A 238      27.544  23.012   2.189  1.00 29.26           O  
ATOM    326  HA  PHE A 238      29.880  24.113   1.972  1.00 20.00           H  
ATOM    327  CB  PHE A 238      30.334  22.264   1.020  1.00 26.37           C  
ATOM    328 1HB  PHE A 238      30.705  21.287   1.333  1.00 20.00           H  
ATOM    329 2HB  PHE A 238      29.450  22.087   0.408  1.00 20.00           H  
ATOM    330  CG  PHE A 238      31.374  22.945   0.198  1.00 26.72           C  
ATOM    331  HD1 PHE A 238      33.006  21.780   0.981  1.00 20.00           H  
ATOM    332  CD1 PHE A 238      32.711  22.584   0.307  1.00 27.91           C  
ATOM    333  HD2 PHE A 238      29.985  24.263  -0.755  1.00 20.00           H  
ATOM    334  CD2 PHE A 238      31.030  23.971  -0.656  1.00 26.04           C  
ATOM    335  CE1 PHE A 238      33.690  23.227  -0.426  1.00 18.83           C  
ATOM    336  HE1 PHE A 238      34.732  22.920  -0.332  1.00 20.00           H  
ATOM    337  CE2 PHE A 238      32.005  24.623  -1.394  1.00 34.16           C  
ATOM    338  HE2 PHE A 238      31.725  25.428  -2.074  1.00 20.00           H  
ATOM    339  CZ  PHE A 238      33.342  24.249  -1.269  1.00 28.23           C  
ATOM    340  HZ  PHE A 238      34.111  24.770  -1.840  1.00 20.00           H  
ATOM    341  HN  PHE A 238      31.402  22.104   3.382  1.00 20.00           H  
ATOM    342  N   VAL A 240      27.433  23.367   5.965  1.00 28.09           N  
ATOM    343  CA  VAL A 240      26.852  24.548   6.618  1.00 32.47           C  
ATOM    344  C   VAL A 240      26.577  25.657   5.616  1.00 27.93           C  
ATOM    345  O   VAL A 240      25.857  26.609   5.907  1.00 34.29           O  
ATOM    346  HA  VAL A 240      25.899  24.247   7.052  1.00 20.00           H  
ATOM    347  HB  VAL A 240      27.064  25.813   8.358  1.00 20.00           H  
ATOM    348  CB  VAL A 240      27.678  25.082   7.832  1.00 30.79           C  
ATOM    349  CG1 VAL A 240      27.997  23.940   8.798  1.00 31.69           C  
ATOM    350 1HG1 VAL A 240      27.099  23.346   8.968  1.00 20.00           H  
ATOM    351 2HG1 VAL A 240      28.775  23.308   8.370  1.00 20.00           H  
ATOM    352 3HG1 VAL A 240      28.344  24.353   9.745  1.00 20.00           H  
ATOM    353  CG2 VAL A 240      28.933  25.812   7.384  1.00 25.21           C  
ATOM    354 1HG2 VAL A 240      29.542  25.146   6.772  1.00 20.00           H  
ATOM    355 2HG2 VAL A 240      28.654  26.688   6.799  1.00 20.00           H  
ATOM    356 3HG2 VAL A 240      29.503  26.124   8.259  1.00 20.00           H  
ATOM    357  HN  VAL A 240      28.378  23.128   6.190  1.00 20.00           H  
ATOM    358  N   ASN A 241      27.146  25.519   4.426  1.00 30.54           N  
ATOM    359  CA  ASN A 241      26.936  26.491   3.373  1.00 32.35           C  
ATOM    360  C   ASN A 241      25.562  26.315   2.743  1.00 33.64           C  
ATOM    361  O   ASN A 241      24.935  27.286   2.365  1.00 31.63           O  
ATOM    362  HA  ASN A 241      27.038  27.463   3.856  1.00 20.00           H  
ATOM    363  CB  ASN A 241      28.029  26.402   2.313  1.00 39.48           C  
ATOM    364 1HB  ASN A 241      28.920  25.943   2.741  1.00 20.00           H  
ATOM    365 2HB  ASN A 241      27.699  25.758   1.498  1.00 20.00           H  
ATOM    366  CG  ASN A 241      28.399  27.763   1.746  1.00 52.88           C  
ATOM    367  OD1 ASN A 241      28.954  28.612   2.452  1.00 44.89           O  
ATOM    368  ND2 ASN A 241      28.108  27.975   0.463  1.00 47.78           N  
ATOM    369 1HD2 ASN A 241      27.668  27.256  -0.075  1.00 20.00           H  
ATOM    370 2HD2 ASN A 241      28.330  28.853   0.038  1.00 20.00           H  
ATOM    371  HN  ASN A 241      27.744  24.756   4.178  1.00 20.00           H  
ATOM    372  N   ASN A 244      23.012  27.680   5.384  1.00 32.58           N  
ATOM    373  CA  ASN A 244      22.761  29.128   5.398  1.00 36.04           C  
ATOM    374  C   ASN A 244      21.826  29.563   4.301  1.00 27.99           C  
ATOM    375  O   ASN A 244      21.265  30.645   4.354  1.00 30.96           O  
ATOM    376  HA  ASN A 244      22.334  29.336   6.380  1.00 20.00           H  
ATOM    377  CB  ASN A 244      24.041  29.960   5.364  1.00 33.35           C  
ATOM    378 1HB  ASN A 244      24.816  29.418   4.823  1.00 20.00           H  
ATOM    379 2HB  ASN A 244      23.862  30.888   4.821  1.00 20.00           H  
ATOM    380  CG  ASN A 244      24.535  30.283   6.744  1.00 66.98           C  
ATOM    381  OD1 ASN A 244      24.104  31.260   7.360  1.00 65.51           O  
ATOM    382  ND2 ASN A 244      25.418  29.435   7.266  1.00 77.61           N  
ATOM    383 1HD2 ASN A 244      25.715  28.638   6.742  1.00 20.00           H  
ATOM    384 2HD2 ASN A 244      25.784  29.596   8.182  1.00 20.00           H  
ATOM    385  HN  ASN A 244      23.942  27.383   5.168  1.00 20.00           H  
ATOM    386  N   VAL A 257      33.760  29.901  10.642  1.00 35.20           N  
ATOM    387  CA  VAL A 257      35.180  30.153  10.626  1.00 31.68           C  
ATOM    388  C   VAL A 257      35.901  28.851  10.907  1.00 34.86           C  
ATOM    389  O   VAL A 257      36.903  28.530  10.263  1.00 41.09           O  
ATOM    390  HA  VAL A 257      35.442  30.497   9.625  1.00 20.00           H  
ATOM    391  HB  VAL A 257      35.177  30.988  12.604  1.00 20.00           H  
ATOM    392  CB  VAL A 257      35.601  31.246  11.634  1.00 36.89           C  
ATOM    393  CG1 VAL A 257      37.113  31.285  11.773  1.00 30.07           C  
ATOM    394 1HG1 VAL A 257      37.467  30.334  12.171  1.00 20.00           H  
ATOM    395 2HG1 VAL A 257      37.564  31.460  10.795  1.00 20.00           H  
ATOM    396 3HG1 VAL A 257      37.395  32.090  12.451  1.00 20.00           H  
ATOM    397  CG2 VAL A 257      35.093  32.604  11.184  1.00 31.47           C  
ATOM    398 1HG2 VAL A 257      35.527  32.851  10.215  1.00 20.00           H  
ATOM    399 2HG2 VAL A 257      34.007  32.576  11.100  1.00 20.00           H  
ATOM    400 3HG2 VAL A 257      35.383  33.360  11.914  1.00 20.00           H  
ATOM    401  HN  VAL A 257      33.237  30.361  11.361  1.00 20.00           H  
ATOM    402  N   PHE A 259      34.959  25.592  10.480  1.00 27.49           N  
ATOM    403  CA  PHE A 259      34.862  24.690   9.333  1.00 29.58           C  
ATOM    404  C   PHE A 259      35.690  25.135   8.124  1.00 25.04           C  
ATOM    405  O   PHE A 259      36.292  24.309   7.440  1.00 19.60           O  
ATOM    406  HA  PHE A 259      35.231  23.717   9.656  1.00 20.00           H  
ATOM    407  CB  PHE A 259      33.403  24.488   8.924  1.00 26.87           C  
ATOM    408 1HB  PHE A 259      32.894  25.452   8.943  1.00 20.00           H  
ATOM    409 2HB  PHE A 259      33.371  24.131   7.895  1.00 20.00           H  
ATOM    410  CG  PHE A 259      32.672  23.530   9.797  1.00 29.05           C  
ATOM    411  HD1 PHE A 259      30.735  24.343   9.376  1.00 20.00           H  
ATOM    412  CD1 PHE A 259      31.301  23.589   9.923  1.00 35.74           C  
ATOM    413  HD2 PHE A 259      34.451  22.545  10.432  1.00 20.00           H  
ATOM    414  CD2 PHE A 259      33.365  22.588  10.520  1.00 29.75           C  
ATOM    415  CE1 PHE A 259      30.630  22.703  10.732  1.00 36.78           C  
ATOM    416  HE1 PHE A 259      29.544  22.753  10.811  1.00 20.00           H  
ATOM    417  CE2 PHE A 259      32.705  21.694  11.334  1.00 28.98           C  
ATOM    418  HE2 PHE A 259      33.265  20.944  11.892  1.00 20.00           H  
ATOM    419  CZ  PHE A 259      31.340  21.750  11.442  1.00 27.58           C  
ATOM    420  HZ  PHE A 259      30.813  21.046  12.086  1.00 20.00           H  
ATOM    421  HN  PHE A 259      34.078  25.964  10.775  1.00 20.00           H  
ATOM    422  N   ASN A 260      35.716  26.438   7.878  1.00 21.48           N  
ATOM    423  CA  ASN A 260      36.544  26.982   6.824  1.00 30.36           C  
ATOM    424  C   ASN A 260      38.041  26.767   7.055  1.00 28.71           C  
ATOM    425  O   ASN A 260      38.790  26.527   6.105  1.00 28.88           O  
ATOM    426  HA  ASN A 260      36.219  26.476   5.915  1.00 20.00           H  
ATOM    427  CB  ASN A 260      36.262  28.467   6.613  1.00 29.79           C  
ATOM    428 1HB  ASN A 260      35.214  28.676   6.827  1.00 20.00           H  
ATOM    429 2HB  ASN A 260      36.854  29.057   7.313  1.00 20.00           H  
ATOM    430  CG  ASN A 260      36.577  28.925   5.191  1.00 27.67           C  
ATOM    431  OD1 ASN A 260      36.203  30.020   4.780  1.00 28.89           O  
ATOM    432  ND2 ASN A 260      37.265  28.077   4.436  1.00 32.15           N  
ATOM    433 1HD2 ASN A 260      37.547  27.193   4.807  1.00 20.00           H  
ATOM    434 2HD2 ASN A 260      37.500  28.323   3.495  1.00 20.00           H  
ATOM    435  HN  ASN A 260      35.182  27.114   8.386  1.00 20.00           H  
ATOM    436  N   GLY A 263      39.114  23.093   6.498  1.00 22.29           N  
ATOM    437  CA  GLY A 263      39.466  22.983   5.096  1.00 22.64           C  
ATOM    438  C   GLY A 263      40.812  23.563   4.674  1.00 24.49           C  
ATOM    439  O   GLY A 263      41.485  22.992   3.814  1.00 24.21           O  
ATOM    440 1HA  GLY A 263      39.474  21.934   4.801  1.00 20.00           H  
ATOM    441 2HA  GLY A 263      38.710  23.479   4.487  1.00 20.00           H  
ATOM    442  HN  GLY A 263      38.261  23.592   6.654  1.00 20.00           H  
ATOM    443  N   TYR A 264      41.216  24.701   5.235  1.00 23.24           N  
ATOM    444  CA  TYR A 264      42.524  25.218   4.901  1.00 20.31           C  
ATOM    445  C   TYR A 264      43.568  24.264   5.433  1.00 26.81           C  
ATOM    446  O   TYR A 264      44.572  24.006   4.776  1.00 32.72           O  
ATOM    447  HA  TYR A 264      42.593  25.285   3.816  1.00 20.00           H  
ATOM    448  CB  TYR A 264      42.793  26.586   5.501  1.00 25.28           C  
ATOM    449 1HB  TYR A 264      42.578  26.552   6.569  1.00 20.00           H  
ATOM    450 2HB  TYR A 264      43.854  26.815   5.397  1.00 20.00           H  
ATOM    451  CG  TYR A 264      42.020  27.752   4.921  1.00 32.11           C  
ATOM    452  HD1 TYR A 264      41.883  28.794   6.811  1.00 20.00           H  
ATOM    453  CD1 TYR A 264      41.632  28.812   5.750  1.00 25.40           C  
ATOM    454  HD2 TYR A 264      41.998  27.003   2.900  1.00 20.00           H  
ATOM    455  CD2 TYR A 264      41.691  27.814   3.560  1.00 26.07           C  
ATOM    456  CE1 TYR A 264      40.936  29.883   5.260  1.00 31.72           C  
ATOM    457  HE1 TYR A 264      40.640  30.702   5.915  1.00 20.00           H  
ATOM    458  HE2 TYR A 264      40.733  28.951   1.984  1.00 20.00           H  
ATOM    459  CE2 TYR A 264      40.982  28.906   3.044  1.00 29.18           C  
ATOM    460  CZ  TYR A 264      40.598  29.936   3.914  1.00 39.80           C  
ATOM    461  OH  TYR A 264      39.882  31.032   3.478  1.00 24.92           O  
ATOM    462  HH  TYR A 264      39.966  31.123   2.486  1.00 20.00           H  
ATOM    463  HN  TYR A 264      40.667  25.231   5.882  1.00 20.00           H  
TER
