# Supplementary material for: Assessment and Challenges of Ligand Docking into Comparative Models of G-Protein Coupled Receptors
Source: PLoS One. 2013 Jul 2;8(7):e67302. doi: 10.1371/journal.pone.0067302 (PMC3699586; doi:10.1371/journal.pone.0067302)
Supplement: File S2 — Files for protocol capture. The input files necessary to carry out the steps outlined in the protocol capture in File S1 as well as the output files relating to the results found in the manuscript are provided in this attachment. (ZIP) [file pone.0067302.s015.zip › FileS2_GPCR_model_dock/scripts/evaluate_score_vs_pocket_rmsd/crystal_pockets/3eml_a2a_pocket.pdb]

ATOM      1  N   VAL A  53      34.301  67.748 -29.593  1.00 59.00           N  
ATOM      2  CA  VAL A  53      35.124  67.579 -30.784  1.00 53.33           C  
ATOM      3  C   VAL A  53      34.254  67.244 -31.988  1.00 54.00           C  
ATOM      4  O   VAL A  53      34.425  67.809 -33.068  1.00 60.44           O  
ATOM      5  CB  VAL A  53      36.175  66.467 -30.601  1.00 55.05           C  
ATOM      6  CG1 VAL A  53      36.794  66.096 -31.942  1.00 55.08           C  
ATOM      7  CG2 VAL A  53      37.251  66.908 -29.621  1.00 53.82           C  
ATOM      8  N   ALA A  57      34.635  71.064 -33.072  1.00 54.43           N  
ATOM      9  CA  ALA A  57      36.010  71.011 -33.565  1.00 50.06           C  
ATOM     10  C   ALA A  57      36.109  70.485 -34.994  1.00 59.55           C  
ATOM     11  O   ALA A  57      36.814  71.057 -35.825  1.00 56.30           O  
ATOM     12  CB  ALA A  57      36.877  70.181 -32.633  1.00 52.42           C  
ATOM     13  N   ALA A  61      37.219  72.271 -38.400  1.00 53.63           N  
ATOM     14  CA  ALA A  61      38.312  71.761 -39.220  1.00 52.19           C  
ATOM     15  C   ALA A  61      37.960  71.817 -40.704  1.00 58.31           C  
ATOM     16  O   ALA A  61      38.769  72.238 -41.530  1.00 59.74           O  
ATOM     17  CB  ALA A  61      38.664  70.337 -38.809  1.00 49.14           C  
ATOM     18  N   ILE A  64      37.752  75.489 -42.089  1.00 60.54           N  
ATOM     19  CA  ILE A  64      39.042  76.155 -42.220  1.00 58.22           C  
ATOM     20  C   ILE A  64      39.886  75.596 -43.365  1.00 57.21           C  
ATOM     21  O   ILE A  64      40.839  76.236 -43.811  1.00 63.98           O  
ATOM     22  CB  ILE A  64      39.840  76.077 -40.901  1.00 67.42           C  
ATOM     23  CG1 ILE A  64      40.947  77.131 -40.876  1.00 72.00           C  
ATOM     24  CG2 ILE A  64      40.408  74.679 -40.694  1.00 69.57           C  
ATOM     25  CD1 ILE A  64      41.749  77.137 -39.595  1.00 73.41           C  
ATOM     26  N   CYS A  75      39.039  84.147 -36.983  1.00 69.18           N  
ATOM     27  CA  CYS A  75      39.725  83.054 -37.661  1.00 63.36           C  
ATOM     28  C   CYS A  75      40.536  82.222 -36.672  1.00 64.02           C  
ATOM     29  O   CYS A  75      40.658  81.006 -36.823  1.00 67.01           O  
ATOM     30  CB  CYS A  75      40.641  83.602 -38.759  1.00 60.54           C  
ATOM     31  SG  CYS A  75      41.729  82.372 -39.513  1.00 88.66           S  
ATOM     32  N   ILE A  78      38.249  79.656 -34.555  1.00 59.34           N  
ATOM     33  CA  ILE A  78      37.934  78.455 -35.319  1.00 60.27           C  
ATOM     34  C   ILE A  78      39.131  77.514 -35.384  1.00 57.82           C  
ATOM     35  O   ILE A  78      38.978  76.294 -35.342  1.00 53.10           O  
ATOM     36  CB  ILE A  78      37.508  78.800 -36.757  1.00 68.45           C  
ATOM     37  CG1 ILE A  78      36.249  79.667 -36.751  1.00 76.48           C  
ATOM     38  CG2 ILE A  78      37.276  77.532 -37.565  1.00 69.15           C  
ATOM     39  CD1 ILE A  78      35.745  80.005 -38.137  1.00 76.06           C  
ATOM     40  N   ALA A  79      40.323  78.092 -35.484  1.00 55.94           N  
ATOM     41  CA  ALA A  79      41.544  77.308 -35.623  1.00 52.18           C  
ATOM     42  C   ALA A  79      42.055  76.779 -34.286  1.00 54.56           C  
ATOM     43  O   ALA A  79      42.645  75.702 -34.223  1.00 63.21           O  
ATOM     44  CB  ALA A  79      42.625  78.132 -36.311  1.00 48.86           C  
ATOM     45  N   VAL A  82      39.985  73.762 -30.951  1.00 61.05           N  
ATOM     46  CA  VAL A  82      40.318  72.357 -30.755  1.00 53.61           C  
ATOM     47  C   VAL A  82      41.463  72.204 -29.754  1.00 63.88           C  
ATOM     48  O   VAL A  82      41.555  71.196 -29.051  1.00 62.14           O  
ATOM     49  CB  VAL A  82      40.680  71.667 -32.089  1.00 49.09           C  
ATOM     50  CG1 VAL A  82      41.991  72.217 -32.641  1.00 44.32           C  
ATOM     51  CG2 VAL A  82      40.753  70.159 -31.908  1.00 47.44           C  
ATOM     52  N   LEU A  83      42.326  73.212 -29.683  1.00 68.54           N  
ATOM     53  CA  LEU A  83      43.437  73.200 -28.739  1.00 63.38           C  
ATOM     54  C   LEU A  83      42.919  73.272 -27.307  1.00 65.55           C  
ATOM     55  O   LEU A  83      43.518  72.711 -26.389  1.00 72.16           O  
ATOM     56  CB  LEU A  83      44.400  74.357 -29.017  1.00 54.97           C  
ATOM     57  CG  LEU A  83      44.973  74.421 -30.434  1.00 55.41           C  
ATOM     58  CD1 LEU A  83      45.958  75.574 -30.570  1.00 51.57           C  
ATOM     59  CD2 LEU A  83      45.632  73.102 -30.808  1.00 50.92           C  
ATOM     60  N   THR A  86      41.764  69.738 -26.484  1.00 58.36           N  
ATOM     61  CA  THR A  86      42.913  68.858 -26.314  1.00 64.79           C  
ATOM     62  C   THR A  86      43.569  69.051 -24.948  1.00 56.17           C  
ATOM     63  O   THR A  86      43.880  68.079 -24.259  1.00 49.52           O  
ATOM     64  CB  THR A  86      43.961  69.083 -27.419  1.00 75.77           C  
ATOM     65  CG2 THR A  86      45.013  67.984 -27.387  1.00 84.70           C  
ATOM     66  OG1 THR A  86      43.315  69.084 -28.697  1.00 80.09           O  
ATOM     67  N   GLN A  87      43.772  70.306 -24.560  1.00 52.39           N  
ATOM     68  CA  GLN A  87      44.387  70.611 -23.274  1.00 54.11           C  
ATOM     69  C   GLN A  87      43.552  70.065 -22.119  1.00 56.00           C  
ATOM     70  O   GLN A  87      44.089  69.495 -21.170  1.00 48.22           O  
ATOM     71  CB  GLN A  87      44.588  72.119 -23.114  1.00 55.84           C  
ATOM     72  CG  GLN A  87      45.624  72.480 -22.066  1.00 52.12           C  
ATOM     73  CD  GLN A  87      46.982  71.882 -22.378  1.00 59.31           C  
ATOM     74  NE2 GLN A  87      47.602  71.262 -21.380  1.00 59.72           N  
ATOM     75  OE1 GLN A  87      47.467  71.972 -23.506  1.00 58.17           O  
ATOM     76  N   ILE A  90      44.167  66.433 -21.713  1.00 46.68           N  
ATOM     77  CA  ILE A  90      45.438  66.232 -21.027  1.00 52.49           C  
ATOM     78  C   ILE A  90      45.271  66.318 -19.510  1.00 58.92           C  
ATOM     79  O   ILE A  90      45.730  65.442 -18.778  1.00 62.73           O  
ATOM     80  CB  ILE A  90      46.496  67.252 -21.490  1.00 57.59           C  
ATOM     81  CG1 ILE A  90      47.075  66.837 -22.843  1.00 53.53           C  
ATOM     82  CG2 ILE A  90      47.610  67.373 -20.465  1.00 61.25           C  
ATOM     83  CD1 ILE A  90      47.779  65.498 -22.809  1.00 60.92           C  
ATOM     84  N   TYR A 167      54.549  79.020 -31.098  1.00 64.10           N  
ATOM     85  CA  TYR A 167      53.517  78.717 -30.118  1.00 57.17           C  
ATOM     86  C   TYR A 167      53.179  77.229 -30.157  1.00 56.23           C  
ATOM     87  O   TYR A 167      53.082  76.574 -29.120  1.00 58.62           O  
ATOM     88  CB  TYR A 167      52.255  79.539 -30.390  1.00 61.45           C  
ATOM     89  CG  TYR A 167      51.027  79.011 -29.679  1.00 63.69           C  
ATOM     90  CD1 TYR A 167      50.176  78.105 -30.301  1.00 56.39           C  
ATOM     91  CD2 TYR A 167      50.725  79.409 -28.383  1.00 61.88           C  
ATOM     92  CE1 TYR A 167      49.059  77.615 -29.654  1.00 59.28           C  
ATOM     93  CE2 TYR A 167      49.610  78.925 -27.729  1.00 57.78           C  
ATOM     94  CZ  TYR A 167      48.780  78.028 -28.368  1.00 65.29           C  
ATOM     95  OH  TYR A 167      47.668  77.543 -27.719  1.00 76.04           O  
ATOM     96  N   MET A 168      53.005  76.706 -31.367  1.00 54.66           N  
ATOM     97  CA  MET A 168      52.604  75.317 -31.557  1.00 50.97           C  
ATOM     98  C   MET A 168      53.655  74.328 -31.066  1.00 59.97           C  
ATOM     99  O   MET A 168      53.321  73.259 -30.556  1.00 59.12           O  
ATOM    100  CB  MET A 168      52.283  75.050 -33.029  1.00 45.66           C  
ATOM    101  CG  MET A 168      51.000  75.705 -33.507  1.00 45.51           C  
ATOM    102  SD  MET A 168      49.568  75.210 -32.521  1.00 60.18           S  
ATOM    103  CE  MET A 168      49.535  73.449 -32.833  1.00 62.04           C  
ATOM    104  N   PHE A 171      55.239  76.197 -26.760  1.00 73.26           N  
ATOM    105  CA  PHE A 171      54.221  76.314 -25.723  1.00 72.52           C  
ATOM    106  C   PHE A 171      53.240  75.145 -25.737  1.00 72.33           C  
ATOM    107  O   PHE A 171      53.083  74.445 -24.737  1.00 72.48           O  
ATOM    108  CB  PHE A 171      53.477  77.645 -25.844  1.00 59.61           C  
ATOM    109  CG  PHE A 171      52.716  78.024 -24.609  1.00 63.52           C  
ATOM    110  CD1 PHE A 171      53.364  78.138 -23.391  1.00 70.73           C  
ATOM    111  CD2 PHE A 171      51.355  78.270 -24.664  1.00 69.38           C  
ATOM    112  CE1 PHE A 171      52.668  78.487 -22.249  1.00 73.13           C  
ATOM    113  CE2 PHE A 171      50.653  78.621 -23.525  1.00 71.19           C  
ATOM    114  CZ  PHE A 171      51.311  78.729 -22.317  1.00 65.78           C  
ATOM    115  N   ASN A 172      52.585  74.933 -26.873  1.00 67.41           N  
ATOM    116  CA  ASN A 172      51.605  73.862 -26.983  1.00 71.02           C  
ATOM    117  C   ASN A 172      52.226  72.478 -26.825  1.00 64.24           C  
ATOM    118  O   ASN A 172      51.914  71.757 -25.880  1.00 72.23           O  
ATOM    119  CB  ASN A 172      50.840  73.954 -28.305  1.00 78.04           C  
ATOM    120  CG  ASN A 172      49.624  73.048 -28.337  1.00 78.10           C  
ATOM    121  ND2 ASN A 172      48.445  73.637 -28.170  1.00 77.14           N  
ATOM    122  OD1 ASN A 172      49.742  71.834 -28.512  1.00 77.60           O  
ATOM    123  N   VAL A 177      51.909  69.529 -23.698  1.00 56.67           N  
ATOM    124  CA  VAL A 177      51.566  68.168 -24.096  1.00 58.12           C  
ATOM    125  C   VAL A 177      52.659  67.163 -23.733  1.00 60.90           C  
ATOM    126  O   VAL A 177      52.400  66.162 -23.064  1.00 61.38           O  
ATOM    127  CB  VAL A 177      51.277  68.076 -25.606  1.00 52.12           C  
ATOM    128  CG1 VAL A 177      50.978  66.636 -26.005  1.00 47.03           C  
ATOM    129  CG2 VAL A 177      50.122  68.993 -25.980  1.00 51.28           C  
ATOM    130  N   PHE A 220      46.052  58.178 -26.905  1.00 52.97           N  
ATOM    131  CA  PHE A 220      46.082  59.628 -27.064  1.00 57.03           C  
ATOM    132  C   PHE A 220      47.411  60.062 -27.672  1.00 50.20           C  
ATOM    133  O   PHE A 220      47.446  60.795 -28.660  1.00 52.63           O  
ATOM    134  CB  PHE A 220      45.871  60.324 -25.718  1.00 61.25           C  
ATOM    135  CG  PHE A 220      45.867  61.825 -25.806  1.00 61.49           C  
ATOM    136  CD1 PHE A 220      44.675  62.522 -25.916  1.00 57.01           C  
ATOM    137  CD2 PHE A 220      47.056  62.538 -25.782  1.00 60.29           C  
ATOM    138  CE1 PHE A 220      44.667  63.902 -25.999  1.00 59.54           C  
ATOM    139  CE2 PHE A 220      47.054  63.918 -25.867  1.00 56.46           C  
ATOM    140  CZ  PHE A 220      45.858  64.601 -25.974  1.00 60.63           C  
ATOM    141  N   TRP A 224      48.118  61.825 -31.485  1.00 62.05           N  
ATOM    142  CA  TRP A 224      48.475  63.243 -31.531  1.00 58.73           C  
ATOM    143  C   TRP A 224      49.936  63.527 -31.864  1.00 53.00           C  
ATOM    144  O   TRP A 224      50.252  64.570 -32.436  1.00 66.02           O  
ATOM    145  CB  TRP A 224      48.090  63.938 -30.223  1.00 49.83           C  
ATOM    146  CG  TRP A 224      46.632  64.251 -30.139  1.00 55.02           C  
ATOM    147  CD1 TRP A 224      45.680  63.550 -29.456  1.00 52.27           C  
ATOM    148  CD2 TRP A 224      45.951  65.340 -30.773  1.00 55.69           C  
ATOM    149  CE2 TRP A 224      44.590  65.241 -30.424  1.00 60.63           C  
ATOM    150  CE3 TRP A 224      46.362  66.392 -31.598  1.00 47.83           C  
ATOM    151  NE1 TRP A 224      44.450  64.141 -29.621  1.00 56.58           N  
ATOM    152  CZ2 TRP A 224      43.635  66.153 -30.874  1.00 57.03           C  
ATOM    153  CZ3 TRP A 224      45.414  67.297 -32.040  1.00 54.20           C  
ATOM    154  CH2 TRP A 224      44.067  67.172 -31.679  1.00 49.71           C  
ATOM    155  N   LEU A 227      51.093  64.593 -35.624  1.00 60.08           N  
ATOM    156  CA  LEU A 227      50.844  65.987 -35.969  1.00 57.57           C  
ATOM    157  C   LEU A 227      51.868  66.917 -35.318  1.00 58.63           C  
ATOM    158  O   LEU A 227      52.376  67.839 -35.959  1.00 56.45           O  
ATOM    159  CB  LEU A 227      49.421  66.388 -35.572  1.00 61.18           C  
ATOM    160  CG  LEU A 227      48.879  67.702 -36.139  1.00 53.65           C  
ATOM    161  CD1 LEU A 227      49.245  67.848 -37.609  1.00 48.86           C  
ATOM    162  CD2 LEU A 227      47.369  67.787 -35.947  1.00 42.89           C  
ATOM    163  N   HIS A 228      52.171  66.669 -34.047  1.00 56.86           N  
ATOM    164  CA  HIS A 228      53.143  67.480 -33.317  1.00 55.17           C  
ATOM    165  C   HIS A 228      54.534  67.385 -33.934  1.00 63.80           C  
ATOM    166  O   HIS A 228      55.244  68.385 -34.045  1.00 64.24           O  
ATOM    167  CB  HIS A 228      53.208  67.059 -31.849  1.00 48.72           C  
ATOM    168  CG  HIS A 228      52.011  67.466 -31.048  1.00 50.95           C  
ATOM    169  CD2 HIS A 228      51.071  66.726 -30.414  1.00 55.60           C  
ATOM    170  ND1 HIS A 228      51.683  68.783 -30.817  1.00 59.40           N  
ATOM    171  CE1 HIS A 228      50.587  68.840 -30.081  1.00 57.33           C  
ATOM    172  NE2 HIS A 228      50.197  67.606 -29.822  1.00 60.80           N  
ATOM    173  N   ILE A 230      55.358  66.584 -37.057  1.00 66.56           N  
ATOM    174  CA  ILE A 230      55.364  67.263 -38.349  1.00 58.35           C  
ATOM    175  C   ILE A 230      55.534  68.770 -38.169  1.00 63.00           C  
ATOM    176  O   ILE A 230      56.245  69.421 -38.934  1.00 66.64           O  
ATOM    177  CB  ILE A 230      54.078  66.981 -39.142  1.00 49.93           C  
ATOM    178  CG1 ILE A 230      54.023  65.511 -39.555  1.00 48.84           C  
ATOM    179  CG2 ILE A 230      54.001  67.874 -40.368  1.00 46.06           C  
ATOM    180  CD1 ILE A 230      52.775  65.143 -40.329  1.00 44.16           C  
ATOM    181  N   ASN A 231      54.877  69.320 -37.152  1.00 58.47           N  
ATOM    182  CA  ASN A 231      55.030  70.733 -36.830  1.00 51.43           C  
ATOM    183  C   ASN A 231      56.485  71.075 -36.528  1.00 57.18           C  
ATOM    184  O   ASN A 231      56.993  72.110 -36.961  1.00 55.26           O  
ATOM    185  CB  ASN A 231      54.139  71.116 -35.647  1.00 54.71           C  
ATOM    186  CG  ASN A 231      52.678  71.245 -36.034  1.00 61.98           C  
ATOM    187  ND2 ASN A 231      51.802  71.263 -35.038  1.00 61.89           N  
ATOM    188  OD1 ASN A 231      52.341  71.332 -37.214  1.00 66.43           O  
ATOM    189  N   THR A 234      58.552  71.248 -39.888  1.00 63.39           N  
ATOM    190  CA  THR A 234      58.252  72.514 -40.531  1.00 62.41           C  
ATOM    191  C   THR A 234      58.934  73.616 -39.765  1.00 61.04           C  
ATOM    192  O   THR A 234      59.608  74.446 -40.347  1.00 61.76           O  
ATOM    193  CB  THR A 234      56.739  72.814 -40.530  1.00 65.65           C  
ATOM    194  CG2 THR A 234      56.452  74.134 -41.250  1.00 57.49           C  
ATOM    195  OG1 THR A 234      56.039  71.728 -41.154  1.00 75.23           O  
ATOM    196  N   TYR A 249      46.582  66.157 -43.868  1.00 58.09           N  
ATOM    197  CA  TYR A 249      45.196  65.877 -43.512  1.00 63.50           C  
ATOM    198  C   TYR A 249      45.016  64.463 -42.970  1.00 61.99           C  
ATOM    199  O   TYR A 249      43.986  64.144 -42.377  1.00 66.32           O  
ATOM    200  CB  TYR A 249      44.264  66.138 -44.699  1.00 65.57           C  
ATOM    201  CG  TYR A 249      44.056  67.611 -44.966  1.00 72.21           C  
ATOM    202  CD1 TYR A 249      43.152  68.348 -44.213  1.00 76.07           C  
ATOM    203  CD2 TYR A 249      44.775  68.268 -45.954  1.00 74.68           C  
ATOM    204  CE1 TYR A 249      42.963  69.696 -44.442  1.00 79.02           C  
ATOM    205  CE2 TYR A 249      44.593  69.618 -46.191  1.00 80.17           C  
ATOM    206  CZ  TYR A 249      43.684  70.327 -45.432  1.00 82.39           C  
ATOM    207  OH  TYR A 249      43.497  71.670 -45.662  1.00 86.30           O  
ATOM    208  N   ALA A 251      47.213  63.213 -40.743  1.00 65.29           N  
ATOM    209  CA  ALA A 251      47.566  63.394 -39.341  1.00 65.95           C  
ATOM    210  C   ALA A 251      46.429  64.080 -38.593  1.00 62.33           C  
ATOM    211  O   ALA A 251      46.223  63.848 -37.401  1.00 58.46           O  
ATOM    212  CB  ALA A 251      48.849  64.197 -39.216  1.00 69.13           C  
ATOM    213  N   ILE A 252      45.693  64.927 -39.306  1.00 70.67           N  
ATOM    214  CA  ILE A 252      44.552  65.631 -38.734  1.00 66.36           C  
ATOM    215  C   ILE A 252      43.380  64.681 -38.492  1.00 60.04           C  
ATOM    216  O   ILE A 252      42.754  64.714 -37.434  1.00 57.42           O  
ATOM    217  CB  ILE A 252      44.107  66.800 -39.632  1.00 63.35           C  
ATOM    218  CG1 ILE A 252      45.157  67.914 -39.603  1.00 54.86           C  
ATOM    219  CG2 ILE A 252      42.753  67.328 -39.191  1.00 61.51           C  
ATOM    220  CD1 ILE A 252      44.932  68.997 -40.637  1.00 52.45           C  
ATOM    221  N   SER A 255      44.171  62.418 -35.434  1.00 54.17           N  
ATOM    222  CA  SER A 255      44.007  63.055 -34.133  1.00 55.56           C  
ATOM    223  C   SER A 255      42.539  63.116 -33.720  1.00 59.78           C  
ATOM    224  O   SER A 255      42.217  63.064 -32.532  1.00 64.00           O  
ATOM    225  CB  SER A 255      44.614  64.460 -34.137  1.00 52.24           C  
ATOM    226  OG  SER A 255      43.889  65.329 -34.989  1.00 53.55           O  
ATOM    227  N   HIS A 256      41.651  63.225 -34.705  1.00 59.02           N  
ATOM    228  CA  HIS A 256      40.217  63.285 -34.437  1.00 61.28           C  
ATOM    229  C   HIS A 256      39.661  61.923 -34.045  1.00 58.63           C  
ATOM    230  O   HIS A 256      38.675  61.833 -33.313  1.00 51.04           O  
ATOM    231  CB  HIS A 256      39.458  63.824 -35.651  1.00 65.43           C  
ATOM    232  CG  HIS A 256      39.762  65.254 -35.969  1.00 67.86           C  
ATOM    233  CD2 HIS A 256      40.029  66.308 -35.161  1.00 74.86           C  
ATOM    234  ND1 HIS A 256      39.827  65.732 -37.258  1.00 67.54           N  
ATOM    235  CE1 HIS A 256      40.113  67.022 -37.232  1.00 75.63           C  
ATOM    236  NE2 HIS A 256      40.242  67.395 -35.972  1.00 77.19           N  
TER
