# Supplementary material for: Assessment and Challenges of Ligand Docking into Comparative Models of G-Protein Coupled Receptors
Source: PLoS One. 2013 Jul 2;8(7):e67302. doi: 10.1371/journal.pone.0067302 (PMC3699586; doi:10.1371/journal.pone.0067302)
Supplement: File S2 — Files for protocol capture. The input files necessary to carry out the steps outlined in the protocol capture in File S1 as well as the output files relating to the results found in the manuscript are provided in this attachment. (ZIP) [file pone.0067302.s015.zip › FileS2_GPCR_model_dock/scripts/evaluate_score_vs_pocket_rmsd/crystal_pockets/3odu_cxcr4_pocket.pdb]

ATOM      1  N   PHE A  54     -39.441  16.746   1.487  1.00 23.22           N  
ATOM      2  CA  PHE A  54     -39.153  15.614   2.338  1.00 22.25           C  
ATOM      3  C   PHE A  54     -40.391  15.187   3.116  1.00 26.78           C  
ATOM      4  O   PHE A  54     -40.673  13.995   3.292  1.00 26.99           O  
ATOM      5  CB  PHE A  54     -38.033  15.960   3.310  1.00 22.98           C  
ATOM      6  CG  PHE A  54     -37.952  15.029   4.452  1.00 23.71           C  
ATOM      7  CD1 PHE A  54     -37.584  13.706   4.248  1.00 25.60           C  
ATOM      8  CD2 PHE A  54     -38.305  15.439   5.717  1.00 25.34           C  
ATOM      9  CE1 PHE A  54     -37.529  12.814   5.296  1.00 25.99           C  
ATOM     10  CE2 PHE A  54     -38.245  14.554   6.781  1.00 27.67           C  
ATOM     11  CZ  PHE A  54     -37.861  13.236   6.568  1.00 25.27           C  
ATOM     12  N   THR A  57     -43.075  12.920   1.602  1.00 28.34           N  
ATOM     13  CA  THR A  57     -42.725  11.503   1.512  1.00 27.48           C  
ATOM     14  C   THR A  57     -42.882  10.765   2.843  1.00 30.59           C  
ATOM     15  O   THR A  57     -42.732   9.559   2.885  1.00 30.04           O  
ATOM     16  CB  THR A  57     -41.265  11.318   1.011  1.00 31.19           C  
ATOM     17  CG2 THR A  57     -41.030  12.103  -0.264  1.00 26.79           C  
ATOM     18  OG1 THR A  57     -40.346  11.740   2.027  1.00 29.47           O  
ATOM     19  N   TRP A  61     -43.003   6.573   5.093  1.00 24.41           N  
ATOM     20  CA  TRP A  61     -42.235   6.203   6.276  1.00 23.52           C  
ATOM     21  C   TRP A  61     -43.177   5.577   7.324  1.00 28.15           C  
ATOM     22  O   TRP A  61     -42.846   4.577   7.981  1.00 27.68           O  
ATOM     23  CB  TRP A  61     -41.584   7.440   6.897  1.00 21.37           C  
ATOM     24  CG  TRP A  61     -40.403   7.997   6.221  1.00 21.77           C  
ATOM     25  CD1 TRP A  61     -40.355   8.600   5.004  1.00 24.52           C  
ATOM     26  CD2 TRP A  61     -39.069   8.085   6.766  1.00 20.99           C  
ATOM     27  CE2 TRP A  61     -38.265   8.728   5.807  1.00 24.29           C  
ATOM     28  CE3 TRP A  61     -38.480   7.656   7.960  1.00 21.92           C  
ATOM     29  NE1 TRP A  61     -39.066   9.028   4.736  1.00 23.13           N  
ATOM     30  CZ2 TRP A  61     -36.897   8.956   6.008  1.00 23.04           C  
ATOM     31  CZ3 TRP A  61     -37.121   7.872   8.154  1.00 22.79           C  
ATOM     32  CH2 TRP A  61     -36.348   8.524   7.188  1.00 22.99           C  
ATOM     33  N   ASP A  64     -44.427   2.230   6.210  1.00 24.23           N  
ATOM     34  CA  ASP A  64     -43.257   1.374   6.337  1.00 23.39           C  
ATOM     35  C   ASP A  64     -43.054   0.957   7.780  1.00 28.67           C  
ATOM     36  O   ASP A  64     -42.752  -0.190   8.059  1.00 29.36           O  
ATOM     37  CB  ASP A  64     -42.018   2.091   5.838  1.00 24.06           C  
ATOM     38  CG  ASP A  64     -40.795   1.274   5.999  1.00 33.58           C  
ATOM     39  OD1 ASP A  64     -39.853   1.724   6.696  1.00 33.12           O  
ATOM     40  OD2 ASP A  64     -40.800   0.152   5.457  1.00 39.47           O  
ATOM     41  N   CYS A  76     -38.586   3.210  -3.414  1.00 25.67           N  
ATOM     42  CA  CYS A  76     -37.647   2.951  -2.315  1.00 24.79           C  
ATOM     43  C   CYS A  76     -36.396   3.796  -2.523  1.00 27.33           C  
ATOM     44  O   CYS A  76     -35.933   4.475  -1.617  1.00 26.54           O  
ATOM     45  CB  CYS A  76     -37.305   1.463  -2.189  1.00 25.29           C  
ATOM     46  SG  CYS A  76     -36.065   1.057  -0.936  1.00 28.75           S  
ATOM     47  N   VAL A  79     -37.452   7.784  -2.108  1.00 21.07           N  
ATOM     48  CA  VAL A  79     -37.626   8.340  -0.778  1.00 20.51           C  
ATOM     49  C   VAL A  79     -36.267   8.532  -0.085  1.00 23.83           C  
ATOM     50  O   VAL A  79     -36.101   9.487   0.661  1.00 24.16           O  
ATOM     51  CB  VAL A  79     -38.658   7.522   0.097  1.00 24.25           C  
ATOM     52  CG1 VAL A  79     -40.015   7.472  -0.610  1.00 24.12           C  
ATOM     53  CG2 VAL A  79     -38.161   6.130   0.374  1.00 24.18           C  
ATOM     54  N   HIS A  80     -35.316   7.631  -0.337  1.00 19.18           N  
ATOM     55  CA  HIS A  80     -33.906   7.807   0.078  1.00 17.98           C  
ATOM     56  C   HIS A  80     -33.316   9.073  -0.563  1.00 22.39           C  
ATOM     57  O   HIS A  80     -32.905  10.005   0.136  1.00 21.84           O  
ATOM     58  CB  HIS A  80     -33.044   6.571  -0.276  1.00 18.26           C  
ATOM     59  CG  HIS A  80     -33.176   5.442   0.697  1.00 21.08           C  
ATOM     60  CD2 HIS A  80     -32.430   5.096   1.769  1.00 21.88           C  
ATOM     61  ND1 HIS A  80     -34.197   4.522   0.639  1.00 23.07           N  
ATOM     62  CE1 HIS A  80     -34.083   3.671   1.642  1.00 22.03           C  
ATOM     63  NE2 HIS A  80     -33.012   3.991   2.338  1.00 21.70           N  
ATOM     64  N   TYR A  83     -34.659  11.985   1.043  1.00 24.44           N  
ATOM     65  CA  TYR A  83     -34.095  12.052   2.376  1.00 24.10           C  
ATOM     66  C   TYR A  83     -32.689  12.652   2.329  1.00 26.62           C  
ATOM     67  O   TYR A  83     -32.413  13.627   2.997  1.00 25.54           O  
ATOM     68  CB  TYR A  83     -34.092  10.655   3.022  1.00 26.25           C  
ATOM     69  CG  TYR A  83     -33.476  10.624   4.396  1.00 29.28           C  
ATOM     70  CD1 TYR A  83     -34.204  11.032   5.522  1.00 31.36           C  
ATOM     71  CD2 TYR A  83     -32.157  10.235   4.573  1.00 30.34           C  
ATOM     72  CE1 TYR A  83     -33.632  11.027   6.813  1.00 31.40           C  
ATOM     73  CE2 TYR A  83     -31.581  10.225   5.849  1.00 31.59           C  
ATOM     74  CZ  TYR A  83     -32.329  10.610   6.961  1.00 40.62           C  
ATOM     75  OH  TYR A  83     -31.738  10.605   8.213  1.00 45.44           O  
ATOM     76  N   THR A  84     -31.803  12.092   1.527  1.00 23.67           N  
ATOM     77  CA  THR A  84     -30.450  12.615   1.482  1.00 23.45           C  
ATOM     78  C   THR A  84     -30.440  14.044   0.976  1.00 27.02           C  
ATOM     79  O   THR A  84     -29.776  14.904   1.548  1.00 26.17           O  
ATOM     80  CB  THR A  84     -29.524  11.792   0.608  1.00 35.02           C  
ATOM     81  CG2 THR A  84     -28.102  12.357   0.703  1.00 33.42           C  
ATOM     82  OG1 THR A  84     -29.519  10.428   1.055  1.00 37.42           O  
ATOM     83  N   LEU A  87     -31.391  16.276   4.053  1.00 25.65           N  
ATOM     84  CA  LEU A  87     -30.374  16.400   5.098  1.00 26.08           C  
ATOM     85  C   LEU A  87     -29.235  17.353   4.656  1.00 29.51           C  
ATOM     86  O   LEU A  87     -28.776  18.202   5.436  1.00 28.91           O  
ATOM     87  CB  LEU A  87     -29.780  15.039   5.476  1.00 26.42           C  
ATOM     88  CG  LEU A  87     -30.537  14.157   6.498  1.00 32.10           C  
ATOM     89  CD1 LEU A  87     -29.552  13.350   7.381  1.00 32.54           C  
ATOM     90  CD2 LEU A  87     -31.496  14.947   7.377  1.00 35.03           C  
ATOM     91  N   TYR A  88     -28.778  17.201   3.417  1.00 25.22           N  
ATOM     92  CA  TYR A  88     -27.695  18.030   2.936  1.00 25.03           C  
ATOM     93  C   TYR A  88     -28.149  19.465   2.676  1.00 28.73           C  
ATOM     94  O   TYR A  88     -27.492  20.420   3.130  1.00 28.79           O  
ATOM     95  CB  TYR A  88     -27.052  17.413   1.697  1.00 26.17           C  
ATOM     96  CG  TYR A  88     -26.382  16.090   1.975  1.00 27.66           C  
ATOM     97  CD1 TYR A  88     -26.017  15.724   3.276  1.00 29.52           C  
ATOM     98  CD2 TYR A  88     -26.071  15.213   0.946  1.00 28.32           C  
ATOM     99  CE1 TYR A  88     -25.393  14.515   3.538  1.00 29.99           C  
ATOM    100  CE2 TYR A  88     -25.443  14.018   1.203  1.00 29.24           C  
ATOM    101  CZ  TYR A  88     -25.104  13.674   2.506  1.00 36.47           C  
ATOM    102  OH  TYR A  88     -24.480  12.479   2.798  1.00 39.05           O  
ATOM    103  N   VAL A  91     -29.121  21.913   5.973  1.00 19.08           N  
ATOM    104  CA  VAL A  91     -27.999  22.315   6.810  1.00 17.93           C  
ATOM    105  C   VAL A  91     -27.104  23.279   6.042  1.00 21.75           C  
ATOM    106  O   VAL A  91     -26.644  24.292   6.594  1.00 22.26           O  
ATOM    107  CB  VAL A  91     -27.194  21.095   7.388  1.00 20.78           C  
ATOM    108  CG1 VAL A  91     -26.349  20.429   6.312  1.00 20.18           C  
ATOM    109  CG2 VAL A  91     -26.351  21.518   8.651  1.00 20.25           C  
ATOM    110  N   PHE A 166     -20.105   5.233   4.136  1.00 27.11           N  
ATOM    111  CA  PHE A 166     -21.249   6.150   3.936  1.00 26.06           C  
ATOM    112  C   PHE A 166     -21.749   6.863   5.181  1.00 30.30           C  
ATOM    113  O   PHE A 166     -22.265   7.956   5.073  1.00 29.25           O  
ATOM    114  CB  PHE A 166     -22.402   5.491   3.166  1.00 27.31           C  
ATOM    115  CG  PHE A 166     -22.063   5.213   1.739  1.00 29.01           C  
ATOM    116  CD1 PHE A 166     -21.365   6.146   0.975  1.00 32.81           C  
ATOM    117  CD2 PHE A 166     -22.396   4.010   1.158  1.00 31.18           C  
ATOM    118  CE1 PHE A 166     -21.008   5.863  -0.351  1.00 34.38           C  
ATOM    119  CE2 PHE A 166     -22.062   3.731  -0.150  1.00 34.30           C  
ATOM    120  CZ  PHE A 166     -21.360   4.646  -0.903  1.00 32.93           C  
ATOM    121  N   GLN A 167     -21.593   6.271   6.357  1.00 27.51           N  
ATOM    122  CA  GLN A 167     -22.001   6.955   7.555  1.00 27.29           C  
ATOM    123  C   GLN A 167     -21.078   8.123   7.806  1.00 32.54           C  
ATOM    124  O   GLN A 167     -21.547   9.198   8.185  1.00 32.50           O  
ATOM    125  CB  GLN A 167     -22.003   6.034   8.766  1.00 28.89           C  
ATOM    126  CG  GLN A 167     -22.524   6.740  10.048  1.00 43.91           C  
ATOM    127  CD  GLN A 167     -24.015   7.113   9.994  1.00 55.58           C  
ATOM    128  NE2 GLN A 167     -24.309   8.343   9.606  1.00 42.74           N  
ATOM    129  OE1 GLN A 167     -24.878   6.310  10.332  1.00 52.34           O  
ATOM    130  N   HIS A 170     -22.045  10.955   5.782  1.00 34.39           N  
ATOM    131  CA  HIS A 170     -23.249  11.637   6.286  1.00 34.83           C  
ATOM    132  C   HIS A 170     -22.897  12.630   7.419  1.00 36.96           C  
ATOM    133  O   HIS A 170     -23.373  13.765   7.438  1.00 35.81           O  
ATOM    134  CB  HIS A 170     -24.360  10.645   6.709  1.00 36.53           C  
ATOM    135  CG  HIS A 170     -25.352  10.358   5.619  1.00 41.21           C  
ATOM    136  CD2 HIS A 170     -26.403  11.081   5.157  1.00 43.56           C  
ATOM    137  ND1 HIS A 170     -25.306   9.214   4.838  1.00 43.99           N  
ATOM    138  CE1 HIS A 170     -26.290   9.240   3.954  1.00 43.61           C  
ATOM    139  NE2 HIS A 170     -26.975  10.359   4.130  1.00 43.74           N  
ATOM    140  N   ILE A 171     -22.034  12.196   8.331  1.00 32.58           N  
ATOM    141  CA  ILE A 171     -21.581  13.027   9.429  1.00 31.91           C  
ATOM    142  C   ILE A 171     -20.730  14.189   8.940  1.00 35.96           C  
ATOM    143  O   ILE A 171     -20.837  15.283   9.457  1.00 35.82           O  
ATOM    144  CB  ILE A 171     -20.725  12.216  10.411  1.00 34.98           C  
ATOM    145  CG1 ILE A 171     -21.543  11.099  11.063  1.00 34.78           C  
ATOM    146  CG2 ILE A 171     -20.147  13.118  11.465  1.00 36.23           C  
ATOM    147  CD1 ILE A 171     -20.681  10.034  11.727  1.00 37.73           C  
ATOM    148  N   LEU A 175     -22.799  17.375   9.015  1.00 24.37           N  
ATOM    149  CA  LEU A 175     -22.578  18.128  10.203  1.00 23.94           C  
ATOM    150  C   LEU A 175     -21.321  18.956  10.339  1.00 28.95           C  
ATOM    151  O   LEU A 175     -21.342  20.052  10.763  1.00 28.81           O  
ATOM    152  CB  LEU A 175     -22.794  17.178  11.344  1.00 23.85           C  
ATOM    153  CG  LEU A 175     -22.787  17.735  12.691  1.00 28.30           C  
ATOM    154  CD1 LEU A 175     -23.816  18.654  12.734  1.00 27.69           C  
ATOM    155  CD2 LEU A 175     -23.022  16.641  13.566  1.00 30.90           C  
ATOM    156  N   PHE A 215     -32.164  24.248  15.145  1.00 22.02           N  
ATOM    157  CA  PHE A 215     -31.971  23.207  14.152  1.00 21.42           C  
ATOM    158  C   PHE A 215     -31.036  22.197  14.775  1.00 25.01           C  
ATOM    159  O   PHE A 215     -31.346  21.012  14.839  1.00 25.39           O  
ATOM    160  CB  PHE A 215     -31.402  23.782  12.849  1.00 22.95           C  
ATOM    161  CG  PHE A 215     -31.075  22.748  11.797  1.00 23.84           C  
ATOM    162  CD1 PHE A 215     -32.026  22.390  10.830  1.00 25.81           C  
ATOM    163  CD2 PHE A 215     -29.792  22.156  11.750  1.00 24.91           C  
ATOM    164  CE1 PHE A 215     -31.704  21.441   9.841  1.00 26.25           C  
ATOM    165  CE2 PHE A 215     -29.452  21.194  10.769  1.00 26.64           C  
ATOM    166  CZ  PHE A 215     -30.391  20.843   9.810  1.00 24.74           C  
ATOM    167  N   TRP A 219     -31.573  18.064  16.146  1.00 24.55           N  
ATOM    168  CA  TRP A 219     -30.723  16.986  15.666  1.00 23.95           C  
ATOM    169  C   TRP A 219     -29.801  16.403  16.726  1.00 27.25           C  
ATOM    170  O   TRP A 219     -29.251  15.326  16.516  1.00 28.33           O  
ATOM    171  CB  TRP A 219     -29.895  17.454  14.458  1.00 22.60           C  
ATOM    172  CG  TRP A 219     -30.660  17.355  13.188  1.00 23.51           C  
ATOM    173  CD1 TRP A 219     -31.221  18.377  12.476  1.00 26.33           C  
ATOM    174  CD2 TRP A 219     -31.000  16.153  12.498  1.00 23.36           C  
ATOM    175  CE2 TRP A 219     -31.762  16.524  11.360  1.00 27.26           C  
ATOM    176  CE3 TRP A 219     -30.738  14.799  12.726  1.00 24.60           C  
ATOM    177  NE1 TRP A 219     -31.877  17.888  11.369  1.00 25.77           N  
ATOM    178  CZ2 TRP A 219     -32.253  15.587  10.447  1.00 26.30           C  
ATOM    179  CZ3 TRP A 219     -31.239  13.849  11.805  1.00 25.98           C  
ATOM    180  CH2 TRP A 219     -31.983  14.254  10.683  1.00 26.47           C  
ATOM    181  N   TYR A 222     -30.252  12.694  18.273  1.00 21.72           N  
ATOM    182  CA  TYR A 222     -29.898  11.736  17.234  1.00 21.60           C  
ATOM    183  C   TYR A 222     -28.384  11.634  17.016  1.00 26.72           C  
ATOM    184  O   TYR A 222     -27.883  10.542  16.780  1.00 27.03           O  
ATOM    185  CB  TYR A 222     -30.603  12.096  15.923  1.00 22.09           C  
ATOM    186  CG  TYR A 222     -30.162  11.285  14.735  1.00 22.83           C  
ATOM    187  CD1 TYR A 222     -30.636   9.995  14.526  1.00 24.19           C  
ATOM    188  CD2 TYR A 222     -29.262  11.813  13.815  1.00 23.32           C  
ATOM    189  CE1 TYR A 222     -30.227   9.258  13.428  1.00 23.66           C  
ATOM    190  CE2 TYR A 222     -28.843  11.080  12.722  1.00 23.87           C  
ATOM    191  CZ  TYR A 222     -29.329   9.815  12.532  1.00 31.17           C  
ATOM    192  OH  TYR A 222     -28.891   9.105  11.434  1.00 35.10           O  
ATOM    193  N   TYR A 223     -27.640  12.739  17.089  1.00 22.87           N  
ATOM    194  CA  TYR A 223     -26.185  12.613  16.970  1.00 22.43           C  
ATOM    195  C   TYR A 223     -25.622  11.808  18.134  1.00 25.38           C  
ATOM    196  O   TYR A 223     -24.630  11.104  17.955  1.00 25.86           O  
ATOM    197  CB  TYR A 223     -25.445  13.955  16.926  1.00 24.01           C  
ATOM    198  CG  TYR A 223     -25.887  14.955  15.890  1.00 26.46           C  
ATOM    199  CD1 TYR A 223     -26.398  14.565  14.646  1.00 27.84           C  
ATOM    200  CD2 TYR A 223     -25.758  16.323  16.145  1.00 27.88           C  
ATOM    201  CE1 TYR A 223     -26.780  15.518  13.699  1.00 27.69           C  
ATOM    202  CE2 TYR A 223     -26.148  17.277  15.208  1.00 28.55           C  
ATOM    203  CZ  TYR A 223     -26.645  16.865  13.992  1.00 33.73           C  
ATOM    204  OH  TYR A 223     -26.989  17.829  13.084  1.00 32.71           O  
ATOM    205  N   GLY A 225     -27.136   9.306  19.715  1.00 20.62           N  
ATOM    206  CA  GLY A 225     -27.424   7.916  19.359  1.00 20.49           C  
ATOM    207  C   GLY A 225     -26.433   7.297  18.385  1.00 24.46           C  
ATOM    208  O   GLY A 225     -25.992   6.166  18.575  1.00 24.81           O  
ATOM    209  N   ILE A 226     -26.101   8.036  17.332  1.00 20.49           N  
ATOM    210  CA  ILE A 226     -25.193   7.583  16.278  1.00 19.77           C  
ATOM    211  C   ILE A 226     -23.765   7.401  16.824  1.00 23.36           C  
ATOM    212  O   ILE A 226     -23.045   6.454  16.479  1.00 22.74           O  
ATOM    213  CB  ILE A 226     -25.171   8.623  15.125  1.00 22.43           C  
ATOM    214  CG1 ILE A 226     -26.522   8.663  14.409  1.00 21.98           C  
ATOM    215  CG2 ILE A 226     -24.096   8.306  14.122  1.00 23.59           C  
ATOM    216  CD1 ILE A 226     -26.901   7.334  13.741  1.00 26.67           C  
ATOM    217  N   ASP A 229     -23.738   4.186  18.709  1.00 22.93           N  
ATOM    218  CA  ASP A 229     -23.583   3.134  17.694  1.00 23.35           C  
ATOM    219  C   ASP A 229     -22.164   3.038  17.142  1.00 27.82           C  
ATOM    220  O   ASP A 229     -21.642   1.930  16.934  1.00 27.67           O  
ATOM    221  CB  ASP A 229     -24.540   3.376  16.521  1.00 25.22           C  
ATOM    222  CG  ASP A 229     -25.640   2.318  16.398  1.00 38.28           C  
ATOM    223  OD1 ASP A 229     -26.464   2.491  15.467  1.00 39.50           O  
ATOM    224  OD2 ASP A 229     -25.694   1.332  17.183  1.00 43.25           O  
ATOM    225  N   SER A 252     -34.045   5.398  16.189  1.00 25.80           N  
ATOM    226  CA  SER A 252     -35.310   5.574  15.480  1.00 25.69           C  
ATOM    227  C   SER A 252     -36.168   6.677  16.132  1.00 29.99           C  
ATOM    228  O   SER A 252     -36.747   7.536  15.444  1.00 29.31           O  
ATOM    229  CB  SER A 252     -36.084   4.260  15.423  1.00 30.24           C  
ATOM    230  OG  SER A 252     -35.557   3.412  14.413  1.00 41.73           O  
ATOM    231  N   THR A 254     -35.194   9.246  17.980  1.00 23.10           N  
ATOM    232  CA  THR A 254     -34.586  10.577  17.936  1.00 21.39           C  
ATOM    233  C   THR A 254     -34.515  11.158  16.523  1.00 24.30           C  
ATOM    234  O   THR A 254     -34.642  12.368  16.318  1.00 24.80           O  
ATOM    235  CB  THR A 254     -33.166  10.533  18.481  1.00 23.25           C  
ATOM    236  CG2 THR A 254     -33.183  10.262  19.996  1.00 19.70           C  
ATOM    237  OG1 THR A 254     -32.454   9.488  17.800  1.00 22.22           O  
ATOM    238  N   GLU A 255     -34.293  10.299  15.555  1.00 19.32           N  
ATOM    239  CA  GLU A 255     -34.353  10.707  14.181  1.00 18.96           C  
ATOM    240  C   GLU A 255     -35.766  11.238  13.856  1.00 25.07           C  
ATOM    241  O   GLU A 255     -35.931  12.319  13.258  1.00 25.50           O  
ATOM    242  CB  GLU A 255     -34.024   9.526  13.304  1.00 20.07           C  
ATOM    243  CG  GLU A 255     -34.160   9.847  11.853  1.00 28.92           C  
ATOM    244  CD  GLU A 255     -34.037   8.635  10.989  1.00 38.27           C  
ATOM    245  OE1 GLU A 255     -33.373   8.776   9.945  1.00 37.15           O  
ATOM    246  OE2 GLU A 255     -34.590   7.569  11.345  1.00 22.28           O  
ATOM    247  N   ALA A 258     -36.171  14.487  15.406  1.00 23.51           N  
ATOM    248  CA  ALA A 258     -35.275  15.398  14.726  1.00 22.59           C  
ATOM    249  C   ALA A 258     -35.941  15.994  13.499  1.00 26.16           C  
ATOM    250  O   ALA A 258     -35.552  17.069  13.051  1.00 25.34           O  
ATOM    251  CB  ALA A 258     -34.003  14.654  14.327  1.00 23.33           C  
ATOM    252  N   PHE A 259     -36.953  15.318  12.962  1.00 23.25           N  
ATOM    253  CA  PHE A 259     -37.637  15.819  11.778  1.00 22.99           C  
ATOM    254  C   PHE A 259     -38.513  17.014  12.061  1.00 27.80           C  
ATOM    255  O   PHE A 259     -38.960  17.651  11.091  1.00 27.64           O  
ATOM    256  CB  PHE A 259     -38.501  14.752  11.092  1.00 24.67           C  
ATOM    257  CG  PHE A 259     -37.738  13.570  10.544  1.00 25.31           C  
ATOM    258  CD1 PHE A 259     -36.392  13.641  10.260  1.00 27.34           C  
ATOM    259  CD2 PHE A 259     -38.400  12.387  10.308  1.00 26.61           C  
ATOM    260  CE1 PHE A 259     -35.734  12.564   9.770  1.00 27.88           C  
ATOM    261  CE2 PHE A 259     -37.747  11.295   9.828  1.00 29.06           C  
ATOM    262  CZ  PHE A 259     -36.415  11.381   9.546  1.00 27.24           C  
TER
