# Supplementary material for: Assessment and Challenges of Ligand Docking into Comparative Models of G-Protein Coupled Receptors
Source: PLoS One. 2013 Jul 2;8(7):e67302. doi: 10.1371/journal.pone.0067302 (PMC3699586; doi:10.1371/journal.pone.0067302)
Supplement: File S2 — Files for protocol capture. The input files necessary to carry out the steps outlined in the protocol capture in File S1 as well as the output files relating to the results found in the manuscript are provided in this attachment. (ZIP) [file pone.0067302.s015.zip › FileS2_GPCR_model_dock/scripts/evaluate_score_vs_pocket_rmsd/crystal_pockets/3pbl_dopamine_pocket.pdb]

ATOM      1  N   VAL A  47      47.383  28.732  -2.078  1.00 58.59           N  
ATOM      2  CA  VAL A  47      46.489  28.991  -0.934  1.00 58.50           C  
ATOM      3  C   VAL A  47      47.235  29.537   0.282  1.00 65.62           C  
ATOM      4  O   VAL A  47      46.770  30.483   0.917  1.00 66.87           O  
ATOM      5  HA  VAL A  47      45.772  29.752  -1.242  1.00 20.00           H  
ATOM      6  HB  VAL A  47      46.312  26.858  -0.743  1.00 20.00           H  
ATOM      7  CB  VAL A  47      45.707  27.731  -0.496  1.00 60.78           C  
ATOM      8  CG1 VAL A  47      45.473  27.724   1.014  1.00 62.09           C  
ATOM      9 1HG1 VAL A  47      46.427  27.615   1.530  1.00 20.00           H  
ATOM     10 2HG1 VAL A  47      45.003  28.661   1.313  1.00 20.00           H  
ATOM     11 3HG1 VAL A  47      44.821  26.890   1.277  1.00 20.00           H  
ATOM     12  CG2 VAL A  47      44.392  27.646  -1.239  1.00 58.39           C  
ATOM     13 1HG2 VAL A  47      43.852  28.586  -1.130  1.00 20.00           H  
ATOM     14 2HG2 VAL A  47      44.582  27.457  -2.295  1.00 20.00           H  
ATOM     15 3HG2 VAL A  47      43.793  26.833  -0.827  1.00 20.00           H  
ATOM     16  HN  VAL A  47      47.246  27.843  -2.516  1.00 20.00           H  
ATOM     17  N   VAL A  51      46.187  33.488  -0.255  1.00 64.68           N  
ATOM     18  CA  VAL A  51      44.853  33.531   0.343  1.00 63.38           C  
ATOM     19  C   VAL A  51      44.892  33.576   1.871  1.00 69.72           C  
ATOM     20  O   VAL A  51      44.199  34.379   2.494  1.00 70.48           O  
ATOM     21  HA  VAL A  51      44.371  34.448   0.006  1.00 20.00           H  
ATOM     22  HB  VAL A  51      44.622  31.434  -0.044  1.00 20.00           H  
ATOM     23  CB  VAL A  51      44.004  32.329  -0.116  1.00 64.10           C  
ATOM     24  CG1 VAL A  51      42.792  32.137   0.795  1.00 63.67           C  
ATOM     25 1HG1 VAL A  51      43.122  31.757   1.762  1.00 20.00           H  
ATOM     26 2HG1 VAL A  51      42.288  33.094   0.934  1.00 20.00           H  
ATOM     27 3HG1 VAL A  51      42.104  31.426   0.340  1.00 20.00           H  
ATOM     28  CG2 VAL A  51      43.567  32.513  -1.569  1.00 62.11           C  
ATOM     29 1HG2 VAL A  51      42.823  33.307  -1.627  1.00 20.00           H  
ATOM     30 2HG2 VAL A  51      44.431  32.780  -2.177  1.00 20.00           H  
ATOM     31 3HG2 VAL A  51      43.135  31.583  -1.939  1.00 20.00           H  
ATOM     32  HN  VAL A  51      46.722  32.678  -0.015  1.00 20.00           H  
ATOM     33  N   VAL A  55      43.259  35.677   5.229  1.00 73.07           N  
ATOM     34  CA  VAL A  55      42.486  34.961   6.251  1.00 72.95           C  
ATOM     35  C   VAL A  55      43.034  35.244   7.650  1.00 80.05           C  
ATOM     36  O   VAL A  55      42.279  35.296   8.616  1.00 81.01           O  
ATOM     37  HA  VAL A  55      41.462  35.331   6.209  1.00 20.00           H  
ATOM     38  HB  VAL A  55      43.518  33.091   5.973  1.00 20.00           H  
ATOM     39  CB  VAL A  55      42.482  33.428   6.007  1.00 74.26           C  
ATOM     40  CG1 VAL A  55      41.787  32.690   7.152  1.00 75.28           C  
ATOM     41 1HG1 VAL A  55      42.405  32.745   8.048  1.00 20.00           H  
ATOM     42 2HG1 VAL A  55      40.820  33.153   7.349  1.00 20.00           H  
ATOM     43 3HG1 VAL A  55      41.640  31.646   6.876  1.00 20.00           H  
ATOM     44  CG2 VAL A  55      41.816  33.102   4.684  1.00 70.48           C  
ATOM     45 1HG2 VAL A  55      40.827  33.561   4.653  1.00 20.00           H  
ATOM     46 2HG2 VAL A  55      42.423  33.490   3.866  1.00 20.00           H  
ATOM     47 3HG2 VAL A  55      41.718  32.021   4.583  1.00 20.00           H  
ATOM     48  HN  VAL A  55      43.693  35.086   4.549  1.00 20.00           H  
ATOM     49  N   LEU A  58      41.830  39.026   8.498  1.00 83.09           N  
ATOM     50  CA  LEU A  58      40.422  39.063   8.922  1.00 83.08           C  
ATOM     51  C   LEU A  58      40.193  38.369  10.261  1.00 88.97           C  
ATOM     52  O   LEU A  58      39.165  38.576  10.897  1.00 90.36           O  
ATOM     53  HA  LEU A  58      40.148  40.109   9.055  1.00 20.00           H  
ATOM     54  CB  LEU A  58      39.497  38.428   7.869  1.00 79.27           C  
ATOM     55 1HB  LEU A  58      39.981  37.531   7.483  1.00 20.00           H  
ATOM     56 2HB  LEU A  58      38.581  38.107   8.365  1.00 20.00           H  
ATOM     57  HG  LEU A  58      39.956  39.427   6.031  1.00 20.00           H  
ATOM     58  CG  LEU A  58      39.077  39.265   6.655  1.00 82.33           C  
ATOM     59  CD1 LEU A  58      38.055  38.510   5.816  1.00 79.28           C  
ATOM     60 1HD1 LEU A  58      38.456  37.533   5.547  1.00 20.00           H  
ATOM     61 2HD1 LEU A  58      37.138  38.381   6.390  1.00 20.00           H  
ATOM     62 3HD1 LEU A  58      37.839  39.076   4.910  1.00 20.00           H  
ATOM     63  CD2 LEU A  58      38.509  40.609   7.073  1.00 87.96           C  
ATOM     64 1HD2 LEU A  58      37.934  40.491   7.992  1.00 20.00           H  
ATOM     65 2HD2 LEU A  58      39.326  41.311   7.244  1.00 20.00           H  
ATOM     66 3HD2 LEU A  58      37.861  40.991   6.285  1.00 20.00           H  
ATOM     67  HN  LEU A  58      41.996  38.486   7.673  1.00 20.00           H  
ATOM     68  N   CYS A  72      39.505  42.658  -2.128  1.00 68.92           N  
ATOM     69  CA  CYS A  72      38.655  41.616  -1.557  1.00 66.55           C  
ATOM     70  C   CYS A  72      38.230  40.601  -2.620  1.00 66.23           C  
ATOM     71  O   CYS A  72      38.217  39.396  -2.365  1.00 63.82           O  
ATOM     72  HA  CYS A  72      39.247  41.113  -0.792  1.00 20.00           H  
ATOM     73  CB  CYS A  72      37.414  42.230  -0.912  1.00 68.23           C  
ATOM     74 1HB  CYS A  72      37.696  42.784  -0.017  1.00 20.00           H  
ATOM     75 2HB  CYS A  72      36.953  42.943  -1.596  1.00 20.00           H  
ATOM     76  HG  CYS A  72      35.291  41.915   0.054  1.00 20.00           H  
ATOM     77  SG  CYS A  72      36.150  41.027  -0.439  1.00 70.57           S  
ATOM     78  HN  CYS A  72      39.046  43.537  -2.254  1.00 20.00           H  
ATOM     79  N   PHE A  75      41.102  38.318  -3.479  1.00 57.10           N  
ATOM     80  CA  PHE A  75      41.216  37.410  -2.334  1.00 56.23           C  
ATOM     81  C   PHE A  75      40.162  36.310  -2.341  1.00 56.20           C  
ATOM     82  O   PHE A  75      40.492  35.145  -2.159  1.00 54.17           O  
ATOM     83  HA  PHE A  75      42.201  36.945  -2.387  1.00 20.00           H  
ATOM     84  CB  PHE A  75      41.143  38.182  -1.015  1.00 60.57           C  
ATOM     85 1HB  PHE A  75      42.137  38.554  -0.767  1.00 20.00           H  
ATOM     86 2HB  PHE A  75      40.501  39.053  -1.151  1.00 20.00           H  
ATOM     87  CG  PHE A  75      40.623  37.366   0.137  1.00 62.08           C  
ATOM     88  HD1 PHE A  75      42.493  36.386   0.507  1.00 20.00           H  
ATOM     89  CD1 PHE A  75      41.451  36.491   0.809  1.00 65.37           C  
ATOM     90  HD2 PHE A  75      38.635  38.160   0.018  1.00 20.00           H  
ATOM     91  CD2 PHE A  75      39.297  37.473   0.545  1.00 64.42           C  
ATOM     92  CE1 PHE A  75      40.974  35.733   1.879  1.00 66.51           C  
ATOM     93  HE1 PHE A  75      41.642  35.049   2.402  1.00 20.00           H  
ATOM     94  CE2 PHE A  75      38.811  36.718   1.614  1.00 67.43           C  
ATOM     95  HE2 PHE A  75      37.771  36.815   1.925  1.00 20.00           H  
ATOM     96  CZ  PHE A  75      39.653  35.847   2.280  1.00 65.64           C  
ATOM     97  HZ  PHE A  75      39.283  35.252   3.115  1.00 20.00           H  
ATOM     98  HN  PHE A  75      41.024  39.281  -3.221  1.00 20.00           H  
ATOM     99  N   VAL A  76      38.900  36.668  -2.543  1.00 51.92           N  
ATOM    100  CA  VAL A  76      37.850  35.653  -2.534  1.00 49.77           C  
ATOM    101  C   VAL A  76      37.911  34.754  -3.779  1.00 51.32           C  
ATOM    102  O   VAL A  76      37.725  33.549  -3.647  1.00 49.92           O  
ATOM    103  HA  VAL A  76      38.012  35.020  -1.662  1.00 20.00           H  
ATOM    104  HB  VAL A  76      36.198  36.864  -3.210  1.00 20.00           H  
ATOM    105  CB  VAL A  76      36.423  36.243  -2.343  1.00 54.16           C  
ATOM    106  CG1 VAL A  76      35.399  35.141  -2.279  1.00 52.81           C  
ATOM    107 1HG1 VAL A  76      35.580  34.429  -3.084  1.00 20.00           H  
ATOM    108 2HG1 VAL A  76      35.474  34.630  -1.319  1.00 20.00           H  
ATOM    109 3HG1 VAL A  76      34.401  35.565  -2.388  1.00 20.00           H  
ATOM    110  CG2 VAL A  76      36.345  37.038  -1.072  1.00 56.13           C  
ATOM    111 1HG2 VAL A  76      36.819  36.480  -0.265  1.00 20.00           H  
ATOM    112 2HG2 VAL A  76      36.858  37.990  -1.207  1.00 20.00           H  
ATOM    113 3HG2 VAL A  76      35.300  37.221  -0.822  1.00 20.00           H  
ATOM    114  HN  VAL A  76      38.606  37.609  -2.706  1.00 20.00           H  
ATOM    115  N   ASP A  79      40.687  32.140  -3.383  1.00 46.29           N  
ATOM    116  CA  ASP A  79      40.200  31.128  -2.445  1.00 45.82           C  
ATOM    117  C   ASP A  79      39.253  30.104  -3.110  1.00 48.66           C  
ATOM    118  O   ASP A  79      39.353  28.898  -2.856  1.00 47.75           O  
ATOM    119  HA  ASP A  79      41.095  30.639  -2.061  1.00 20.00           H  
ATOM    120  CB  ASP A  79      39.510  31.791  -1.252  1.00 49.16           C  
ATOM    121 1HB  ASP A  79      40.109  32.632  -0.903  1.00 20.00           H  
ATOM    122 2HB  ASP A  79      38.546  32.193  -1.562  1.00 20.00           H  
ATOM    123  CG  ASP A  79      39.292  30.829  -0.095  1.00 61.99           C  
ATOM    124  OD1 ASP A  79      40.200  30.025   0.226  1.00 63.06           O  
ATOM    125  OD2 ASP A  79      38.203  30.884   0.505  1.00 68.74           O  
ATOM    126  HN  ASP A  79      40.559  33.086  -3.082  1.00 20.00           H  
ATOM    127  N   VAL A  80      38.355  30.573  -3.971  1.00 45.04           N  
ATOM    128  CA  VAL A  80      37.484  29.666  -4.724  1.00 44.01           C  
ATOM    129  C   VAL A  80      38.279  28.860  -5.769  1.00 48.58           C  
ATOM    130  O   VAL A  80      38.062  27.656  -5.953  1.00 46.59           O  
ATOM    131  HA  VAL A  80      37.054  28.959  -4.015  1.00 20.00           H  
ATOM    132  HB  VAL A  80      36.805  31.105  -6.165  1.00 20.00           H  
ATOM    133  CB  VAL A  80      36.349  30.429  -5.442  1.00 47.76           C  
ATOM    134  CG1 VAL A  80      35.449  29.465  -6.201  1.00 46.75           C  
ATOM    135 1HG1 VAL A  80      36.025  28.968  -6.982  1.00 20.00           H  
ATOM    136 2HG1 VAL A  80      35.052  28.719  -5.512  1.00 20.00           H  
ATOM    137 3HG1 VAL A  80      34.625  30.017  -6.653  1.00 20.00           H  
ATOM    138  CG2 VAL A  80      35.538  31.230  -4.456  1.00 48.90           C  
ATOM    139 1HG2 VAL A  80      35.480  30.691  -3.510  1.00 20.00           H  
ATOM    140 2HG2 VAL A  80      36.013  32.197  -4.294  1.00 20.00           H  
ATOM    141 3HG2 VAL A  80      34.533  31.380  -4.850  1.00 20.00           H  
ATOM    142  HN  VAL A  80      38.214  31.545  -4.158  1.00 20.00           H  
ATOM    143  N   CYS A  83      40.551  26.014  -4.281  1.00 50.13           N  
ATOM    144  CA  CYS A  83      39.709  24.913  -3.826  1.00 49.24           C  
ATOM    145  C   CYS A  83      39.040  24.185  -4.987  1.00 51.46           C  
ATOM    146  O   CYS A  83      38.897  22.967  -4.946  1.00 51.00           O  
ATOM    147  HA  CYS A  83      40.362  24.218  -3.299  1.00 20.00           H  
ATOM    148  CB  CYS A  83      38.655  25.390  -2.844  1.00 50.53           C  
ATOM    149 1HB  CYS A  83      39.111  26.031  -2.090  1.00 20.00           H  
ATOM    150 2HB  CYS A  83      37.908  25.991  -3.363  1.00 20.00           H  
ATOM    151  HG  CYS A  83      37.041  24.756  -1.268  1.00 20.00           H  
ATOM    152  SG  CYS A  83      37.840  24.014  -2.030  1.00 54.76           S  
ATOM    153  HN  CYS A  83      40.308  26.924  -3.943  1.00 20.00           H  
ATOM    154  N   THR A  84      38.637  24.927  -6.017  1.00 47.28           N  
ATOM    155  CA  THR A  84      38.127  24.317  -7.257  1.00 46.30           C  
ATOM    156  C   THR A  84      39.205  23.485  -7.957  1.00 49.42           C  
ATOM    157  O   THR A  84      38.946  22.363  -8.402  1.00 48.42           O  
ATOM    158  HA  THR A  84      37.324  23.627  -6.996  1.00 20.00           H  
ATOM    159  HB  THR A  84      38.354  26.167  -8.400  1.00 20.00           H  
ATOM    160  CB  THR A  84      37.615  25.379  -8.257  1.00 53.85           C  
ATOM    161  OG1 THR A  84      36.349  25.887  -7.818  1.00 53.45           O  
ATOM    162  HG1 THR A  84      36.487  26.605  -7.135  1.00 20.00           H  
ATOM    163  CG2 THR A  84      37.457  24.778  -9.654  1.00 51.86           C  
ATOM    164 1HG2 THR A  84      36.804  23.906  -9.602  1.00 20.00           H  
ATOM    165 2HG2 THR A  84      38.434  24.479 -10.033  1.00 20.00           H  
ATOM    166 3HG2 THR A  84      37.019  25.520 -10.321  1.00 20.00           H  
ATOM    167  HN  THR A  84      38.650  25.927  -6.024  1.00 20.00           H  
ATOM    168  N   ILE A  87      39.817  19.929  -5.789  1.00 43.45           N  
ATOM    169  CA  ILE A  87      38.843  18.866  -5.959  1.00 43.06           C  
ATOM    170  C   ILE A  87      38.891  18.293  -7.370  1.00 45.35           C  
ATOM    171  O   ILE A  87      38.738  17.086  -7.543  1.00 45.02           O  
ATOM    172  HA  ILE A  87      39.109  18.065  -5.270  1.00 20.00           H  
ATOM    173  HB  ILE A  87      37.408  19.805  -4.668  1.00 20.00           H  
ATOM    174  CB  ILE A  87      37.417  19.366  -5.665  1.00 46.99           C  
ATOM    175  CG1 ILE A  87      36.407  18.202  -5.654  1.00 48.17           C  
ATOM    176 1HG1 ILE A  87      35.394  18.596  -5.575  1.00 20.00           H  
ATOM    177 2HG1 ILE A  87      36.464  17.658  -6.597  1.00 20.00           H  
ATOM    178  CG2 ILE A  87      37.002  20.450  -6.692  1.00 47.80           C  
ATOM    179 1HG2 ILE A  87      37.875  21.039  -6.972  1.00 20.00           H  
ATOM    180 2HG2 ILE A  87      36.588  19.970  -7.579  1.00 20.00           H  
ATOM    181 3HG2 ILE A  87      36.250  21.102  -6.248  1.00 20.00           H  
ATOM    182  CD1 ILE A  87      36.598  17.197  -4.532  1.00 55.97           C  
ATOM    183 1HD1 ILE A  87      37.550  16.683  -4.664  1.00 20.00           H  
ATOM    184 2HD1 ILE A  87      36.595  17.717  -3.575  1.00 20.00           H  
ATOM    185 3HD1 ILE A  87      35.786  16.470  -4.553  1.00 20.00           H  
ATOM    186  HN  ILE A  87      39.442  20.795  -5.461  1.00 20.00           H  
ATOM    187  N   PHE A 157      25.382  32.586  -6.668  1.00 61.75           N  
ATOM    188  CA  PHE A 157      26.753  32.074  -6.828  1.00 58.50           C  
ATOM    189  C   PHE A 157      27.085  30.901  -5.901  1.00 60.09           C  
ATOM    190  O   PHE A 157      27.687  29.918  -6.332  1.00 57.23           O  
ATOM    191  HA  PHE A 157      26.852  31.730  -7.857  1.00 20.00           H  
ATOM    192  CB  PHE A 157      27.771  33.186  -6.588  1.00 59.72           C  
ATOM    193 1HB  PHE A 157      27.467  34.070  -7.148  1.00 20.00           H  
ATOM    194 2HB  PHE A 157      27.756  33.457  -5.532  1.00 20.00           H  
ATOM    195  CG  PHE A 157      29.183  32.816  -6.982  1.00 59.14           C  
ATOM    196  HD1 PHE A 157      28.935  33.353  -9.056  1.00 20.00           H  
ATOM    197  CD1 PHE A 157      29.617  32.968  -8.299  1.00 61.93           C  
ATOM    198  HD2 PHE A 157      29.755  32.217  -5.005  1.00 20.00           H  
ATOM    199  CD2 PHE A 157      30.083  32.333  -6.039  1.00 60.33           C  
ATOM    200  CE1 PHE A 157      30.923  32.632  -8.669  1.00 61.28           C  
ATOM    201  HE1 PHE A 157      31.245  32.755  -9.703  1.00 20.00           H  
ATOM    202  CE2 PHE A 157      31.394  31.995  -6.400  1.00 61.46           C  
ATOM    203  HE2 PHE A 157      32.087  31.617  -5.648  1.00 20.00           H  
ATOM    204  CZ  PHE A 157      31.810  32.142  -7.716  1.00 59.08           C  
ATOM    205  HZ  PHE A 157      32.827  31.875  -8.005  1.00 20.00           H  
ATOM    206  HN  PHE A 157      25.317  33.577  -6.551  1.00 20.00           H  
ATOM    207  N   VAL A 158      26.701  31.026  -4.629  1.00 57.83           N  
ATOM    208  CA  VAL A 158      26.980  30.006  -3.606  1.00 56.91           C  
ATOM    209  C   VAL A 158      26.427  28.632  -3.999  1.00 60.77           C  
ATOM    210  O   VAL A 158      27.105  27.609  -3.843  1.00 58.75           O  
ATOM    211  HA  VAL A 158      28.063  29.911  -3.523  1.00 20.00           H  
ATOM    212  HB  VAL A 158      25.472  30.931  -2.367  1.00 20.00           H  
ATOM    213  CB  VAL A 158      26.425  30.424  -2.211  1.00 62.96           C  
ATOM    214  CG1 VAL A 158      26.163  29.208  -1.327  1.00 63.59           C  
ATOM    215 1HG1 VAL A 158      25.309  28.653  -1.716  1.00 20.00           H  
ATOM    216 2HG1 VAL A 158      27.043  28.565  -1.323  1.00 20.00           H  
ATOM    217 3HG1 VAL A 158      25.949  29.537  -0.310  1.00 20.00           H  
ATOM    218  CG2 VAL A 158      27.384  31.375  -1.516  1.00 62.20           C  
ATOM    219 1HG2 VAL A 158      28.345  30.880  -1.373  1.00 20.00           H  
ATOM    220 2HG2 VAL A 158      27.522  32.265  -2.130  1.00 20.00           H  
ATOM    221 3HG2 VAL A 158      26.975  31.661  -0.548  1.00 20.00           H  
ATOM    222  HN  VAL A 158      26.199  31.814  -4.272  1.00 20.00           H  
ATOM    223  N   SER A 161      28.589  27.459  -7.186  1.00 51.54           N  
ATOM    224  CA  SER A 161      29.923  26.980  -6.848  1.00 49.54           C  
ATOM    225  C   SER A 161      29.844  25.652  -6.129  1.00 54.35           C  
ATOM    226  O   SER A 161      30.553  24.723  -6.500  1.00 52.95           O  
ATOM    227  HA  SER A 161      30.438  26.864  -7.802  1.00 20.00           H  
ATOM    228  CB  SER A 161      30.700  27.976  -5.999  1.00 52.42           C  
ATOM    229 1HB  SER A 161      30.771  28.926  -6.529  1.00 20.00           H  
ATOM    230 2HB  SER A 161      30.157  28.166  -5.074  1.00 20.00           H  
ATOM    231  HG  SER A 161      32.497  27.333  -6.584  1.00 20.00           H  
ATOM    232  OG  SER A 161      31.989  27.450  -5.730  1.00 59.46           O  
ATOM    233  HN  SER A 161      28.344  28.354  -6.814  1.00 20.00           H  
ATOM    234  N   SER A 162      28.974  25.560  -5.123  1.00 52.66           N  
ATOM    235  CA  SER A 162      28.794  24.323  -4.357  1.00 52.83           C  
ATOM    236  C   SER A 162      28.605  23.089  -5.251  1.00 56.30           C  
ATOM    237  O   SER A 162      29.229  22.047  -5.023  1.00 54.94           O  
ATOM    238  HA  SER A 162      29.709  24.209  -3.775  1.00 20.00           H  
ATOM    239  CB  SER A 162      27.594  24.458  -3.442  1.00 58.94           C  
ATOM    240 1HB  SER A 162      27.525  23.577  -2.804  1.00 20.00           H  
ATOM    241 2HB  SER A 162      27.734  25.316  -2.785  1.00 20.00           H  
ATOM    242  HG  SER A 162      25.617  24.524  -3.626  1.00 20.00           H  
ATOM    243  OG  SER A 162      26.424  24.607  -4.211  1.00 69.30           O  
ATOM    244  HN  SER A 162      28.388  26.312  -4.819  1.00 20.00           H  
ATOM    245  N   PHE A 166      32.165  21.433  -5.546  1.00 50.36           N  
ATOM    246  CA  PHE A 166      32.133  20.118  -4.939  1.00 50.36           C  
ATOM    247  C   PHE A 166      31.261  18.959  -5.381  1.00 54.44           C  
ATOM    248  O   PHE A 166      31.761  17.922  -5.822  1.00 53.18           O  
ATOM    249  HA  PHE A 166      33.134  19.696  -5.030  1.00 20.00           H  
ATOM    250  CB  PHE A 166      31.698  20.655  -3.572  1.00 53.69           C  
ATOM    251 1HB  PHE A 166      32.142  21.639  -3.421  1.00 20.00           H  
ATOM    252 2HB  PHE A 166      30.617  20.789  -3.573  1.00 20.00           H  
ATOM    253  CG  PHE A 166      32.077  19.769  -2.421  1.00 56.21           C  
ATOM    254  HD1 PHE A 166      34.199  20.111  -2.627  1.00 20.00           H  
ATOM    255  CD1 PHE A 166      33.417  19.600  -2.065  1.00 58.41           C  
ATOM    256  HD2 PHE A 166      30.048  19.257  -1.943  1.00 20.00           H  
ATOM    257  CD2 PHE A 166      31.095  19.121  -1.673  1.00 60.80           C  
ATOM    258  CE1 PHE A 166      33.773  18.780  -0.990  1.00 60.24           C  
ATOM    259  HE1 PHE A 166      34.824  18.646  -0.733  1.00 20.00           H  
ATOM    260  CE2 PHE A 166      31.437  18.307  -0.591  1.00 64.64           C  
ATOM    261  HE2 PHE A 166      30.661  17.806  -0.014  1.00 20.00           H  
ATOM    262  CZ  PHE A 166      32.780  18.136  -0.250  1.00 61.46           C  
ATOM    263  HZ  PHE A 166      33.053  17.501   0.592  1.00 20.00           H  
ATOM    264  HN  PHE A 166      31.401  22.049  -5.353  1.00 20.00           H  
ATOM    265  N   PHE A 210      40.117  14.945   1.968  1.00 57.10           N  
ATOM    266  CA  PHE A 210      39.456  16.116   1.416  1.00 56.96           C  
ATOM    267  C   PHE A 210      38.014  16.188   1.900  1.00 61.89           C  
ATOM    268  O   PHE A 210      37.638  17.118   2.610  1.00 62.06           O  
ATOM    269  HA  PHE A 210      40.004  16.991   1.764  1.00 20.00           H  
ATOM    270  CB  PHE A 210      39.511  16.085  -0.111  1.00 58.26           C  
ATOM    271 1HB  PHE A 210      40.504  15.762  -0.423  1.00 20.00           H  
ATOM    272 2HB  PHE A 210      38.805  15.338  -0.475  1.00 20.00           H  
ATOM    273  CG  PHE A 210      39.203  17.399  -0.753  1.00 59.96           C  
ATOM    274  HD1 PHE A 210      41.263  18.003  -0.897  1.00 20.00           H  
ATOM    275  CD1 PHE A 210      40.226  18.273  -1.098  1.00 63.21           C  
ATOM    276  HD2 PHE A 210      37.085  17.080  -0.757  1.00 20.00           H  
ATOM    277  CD2 PHE A 210      37.892  17.763  -1.023  1.00 62.74           C  
ATOM    278  CE1 PHE A 210      39.948  19.492  -1.698  1.00 64.65           C  
ATOM    279  HE1 PHE A 210      40.761  20.169  -1.960  1.00 20.00           H  
ATOM    280  CE2 PHE A 210      37.602  18.977  -1.622  1.00 66.09           C  
ATOM    281  HE2 PHE A 210      36.568  19.253  -1.828  1.00 20.00           H  
ATOM    282  CZ  PHE A 210      38.634  19.845  -1.961  1.00 64.14           C  
ATOM    283  HZ  PHE A 210      38.411  20.802  -2.433  1.00 20.00           H  
ATOM    284  HN  PHE A 210      40.483  14.312   1.286  1.00 20.00           H  
ATOM    285  N   TRP A 214      36.419  19.268   3.815  1.00 62.84           N  
ATOM    286  CA  TRP A 214      35.624  20.277   3.112  1.00 62.91           C  
ATOM    287  C   TRP A 214      34.102  20.074   3.169  1.00 66.85           C  
ATOM    288  O   TRP A 214      33.362  21.035   2.987  1.00 68.11           O  
ATOM    289  HA  TRP A 214      35.824  21.242   3.577  1.00 20.00           H  
ATOM    290  CB  TRP A 214      36.097  20.411   1.656  1.00 60.54           C  
ATOM    291 1HB  TRP A 214      36.243  19.415   1.239  1.00 20.00           H  
ATOM    292 2HB  TRP A 214      35.310  20.889   1.072  1.00 20.00           H  
ATOM    293  CG  TRP A 214      37.383  21.209   1.502  1.00 61.01           C  
ATOM    294  HD1 TRP A 214      38.847  19.662   1.047  1.00 20.00           H  
ATOM    295  CD1 TRP A 214      38.627  20.717   1.210  1.00 62.79           C  
ATOM    296  CD2 TRP A 214      37.539  22.629   1.634  1.00 61.79           C  
ATOM    297  NE1 TRP A 214      39.545  21.743   1.155  1.00 62.43           N  
ATOM    298  HE1 TRP A 214      40.522  21.653   0.959  1.00 20.00           H  
ATOM    299  CE2 TRP A 214      38.904  22.926   1.413  1.00 65.01           C  
ATOM    300  HE3 TRP A 214      35.607  23.449   2.095  1.00 20.00           H  
ATOM    301  CE3 TRP A 214      36.659  23.678   1.923  1.00 64.78           C  
ATOM    302  CZ2 TRP A 214      39.405  24.227   1.466  1.00 65.10           C  
ATOM    303  HZ2 TRP A 214      40.458  24.445   1.287  1.00 20.00           H  
ATOM    304  CZ3 TRP A 214      37.163  24.976   1.981  1.00 67.02           C  
ATOM    305  HZ3 TRP A 214      36.515  25.824   2.204  1.00 20.00           H  
ATOM    306  CH2 TRP A 214      38.523  25.236   1.753  1.00 66.87           C  
ATOM    307  HH2 TRP A 214      38.870  26.267   1.809  1.00 20.00           H  
ATOM    308  HN  TRP A 214      36.547  18.415   3.310  1.00 20.00           H  
ATOM    309  N   PHE A 217      32.292  22.422   5.772  1.00 66.83           N  
ATOM    310  CA  PHE A 217      32.136  23.791   5.283  1.00 67.21           C  
ATOM    311  C   PHE A 217      30.978  23.934   4.299  1.00 71.97           C  
ATOM    312  O   PHE A 217      30.090  24.762   4.489  1.00 74.09           O  
ATOM    313  HA  PHE A 217      31.937  24.423   6.149  1.00 20.00           H  
ATOM    314  CB  PHE A 217      33.431  24.272   4.623  1.00 66.52           C  
ATOM    315 1HB  PHE A 217      34.230  24.262   5.365  1.00 20.00           H  
ATOM    316 2HB  PHE A 217      33.713  23.566   3.842  1.00 20.00           H  
ATOM    317  CG  PHE A 217      33.332  25.648   4.029  1.00 68.91           C  
ATOM    318  HD1 PHE A 217      33.714  26.666   5.885  1.00 20.00           H  
ATOM    319  CD1 PHE A 217      33.500  26.774   4.821  1.00 73.90           C  
ATOM    320  HD2 PHE A 217      32.933  24.936   2.048  1.00 20.00           H  
ATOM    321  CD2 PHE A 217      33.064  25.818   2.675  1.00 70.21           C  
ATOM    322  CE1 PHE A 217      33.399  28.052   4.273  1.00 75.94           C  
ATOM    323  HE1 PHE A 217      33.529  28.929   4.908  1.00 20.00           H  
ATOM    324  CE2 PHE A 217      32.966  27.087   2.118  1.00 74.17           C  
ATOM    325  HE2 PHE A 217      32.759  27.204   1.054  1.00 20.00           H  
ATOM    326  CZ  PHE A 217      33.133  28.204   2.917  1.00 74.19           C  
ATOM    327  HZ  PHE A 217      33.057  29.202   2.485  1.00 20.00           H  
ATOM    328  HN  PHE A 217      33.180  22.018   5.553  1.00 20.00           H  
ATOM    329  N   PHE A 218      30.986  23.126   3.248  1.00 66.87           N  
ATOM    330  CA  PHE A 218      29.993  23.268   2.186  1.00 67.62           C  
ATOM    331  C   PHE A 218      28.558  23.057   2.679  1.00 74.92           C  
ATOM    332  O   PHE A 218      27.612  23.557   2.074  1.00 75.93           O  
ATOM    333  HA  PHE A 218      30.079  24.282   1.797  1.00 20.00           H  
ATOM    334  CB  PHE A 218      30.330  22.353   1.002  1.00 66.84           C  
ATOM    335 1HB  PHE A 218      30.698  21.401   1.384  1.00 20.00           H  
ATOM    336 2HB  PHE A 218      29.416  22.142   0.447  1.00 20.00           H  
ATOM    337  CG  PHE A 218      31.356  22.942   0.063  1.00 66.22           C  
ATOM    338  HD1 PHE A 218      29.902  23.706  -1.326  1.00 20.00           H  
ATOM    339  CD1 PHE A 218      30.961  23.610  -1.088  1.00 69.58           C  
ATOM    340  HD2 PHE A 218      33.030  22.330   1.246  1.00 20.00           H  
ATOM    341  CD2 PHE A 218      32.712  22.850   0.343  1.00 66.16           C  
ATOM    342  CE1 PHE A 218      31.904  24.162  -1.949  1.00 69.03           C  
ATOM    343  HE1 PHE A 218      31.581  24.677  -2.853  1.00 20.00           H  
ATOM    344  CE2 PHE A 218      33.659  23.399  -0.513  1.00 67.54           C  
ATOM    345  HE2 PHE A 218      34.721  23.310  -0.283  1.00 20.00           H  
ATOM    346  CZ  PHE A 218      33.254  24.057  -1.655  1.00 66.19           C  
ATOM    347  HZ  PHE A 218      33.994  24.493  -2.326  1.00 20.00           H  
ATOM    348  HN  PHE A 218      31.649  22.389   3.114  1.00 20.00           H  
ATOM    349  N   THR A 220      27.759  23.942   5.983  1.00 78.80           N  
ATOM    350  CA  THR A 220      27.534  25.100   6.857  1.00 81.85           C  
ATOM    351  C   THR A 220      27.331  26.395   6.070  1.00 86.92           C  
ATOM    352  O   THR A 220      26.388  27.136   6.341  1.00 90.08           O  
ATOM    353  HA  THR A 220      26.611  24.937   7.414  1.00 20.00           H  
ATOM    354  HB  THR A 220      28.822  26.357   8.122  1.00 20.00           H  
ATOM    355  CB  THR A 220      28.679  25.300   7.899  1.00 88.69           C  
ATOM    356  OG1 THR A 220      29.881  24.675   7.437  1.00 84.40           O  
ATOM    357  HG1 THR A 220      29.899  23.716   7.721  1.00 20.00           H  
ATOM    358  CG2 THR A 220      28.305  24.693   9.242  1.00 89.78           C  
ATOM    359 1HG2 THR A 220      28.115  23.626   9.119  1.00 20.00           H  
ATOM    360 2HG2 THR A 220      27.408  25.180   9.624  1.00 20.00           H  
ATOM    361 3HG2 THR A 220      29.124  24.837   9.947  1.00 20.00           H  
ATOM    362  HN  THR A 220      28.700  23.604   5.968  1.00 20.00           H  
ATOM    363  N   HIS A 221      28.201  26.660   5.096  1.00 80.91           N  
ATOM    364  CA  HIS A 221      28.126  27.902   4.315  1.00 81.78           C  
ATOM    365  C   HIS A 221      26.851  27.988   3.467  1.00 88.77           C  
ATOM    366  O   HIS A 221      26.308  29.074   3.274  1.00 91.22           O  
ATOM    367  HA  HIS A 221      28.102  28.722   5.033  1.00 20.00           H  
ATOM    368  CB  HIS A 221      29.367  28.083   3.427  1.00 78.94           C  
ATOM    369 1HB  HIS A 221      30.250  27.774   3.987  1.00 20.00           H  
ATOM    370 2HB  HIS A 221      29.286  27.417   2.567  1.00 20.00           H  
ATOM    371  CG  HIS A 221      29.560  29.489   2.942  1.00 83.48           C  
ATOM    372  HD1 HIS A 221      31.040  30.162   4.311  1.00 20.00           H  
ATOM    373  ND1 HIS A 221      30.447  30.365   3.531  1.00 85.48           N  
ATOM    374  CD2 HIS A 221      28.968  30.177   1.936  1.00 86.56           C  
ATOM    375  HD2 HIS A 221      28.207  29.807   1.249  1.00 20.00           H  
ATOM    376  CE1 HIS A 221      30.398  31.530   2.906  1.00 86.30           C  
ATOM    377  HE1 HIS A 221      30.989  32.413   3.150  1.00 20.00           H  
ATOM    378  NE2 HIS A 221      29.508  31.442   1.933  1.00 87.29           N  
ATOM    379  HN  HIS A 221      28.949  26.050   4.833  1.00 20.00           H  
ATOM    380  N   ASN A 224      24.006  28.625   6.149  1.00106.94           N  
ATOM    381  CA  ASN A 224      24.081  29.938   6.811  1.00110.38           C  
ATOM    382  C   ASN A 224      23.422  31.022   5.954  1.00118.41           C  
ATOM    383  O   ASN A 224      22.755  31.922   6.478  1.00122.60           O  
ATOM    384  HA  ASN A 224      23.567  29.808   7.763  1.00 20.00           H  
ATOM    385  CB  ASN A 224      25.538  30.319   7.119  1.00108.05           C  
ATOM    386 1HB  ASN A 224      26.014  29.520   7.689  1.00 20.00           H  
ATOM    387 2HB  ASN A 224      26.096  30.422   6.188  1.00 20.00           H  
ATOM    388  CG  ASN A 224      25.663  31.627   7.912  1.00135.35           C  
ATOM    389  OD1 ASN A 224      24.759  32.017   8.657  1.00135.31           O  
ATOM    390  ND2 ASN A 224      26.796  32.300   7.756  1.00124.85           N  
ATOM    391 1HD2 ASN A 224      27.508  31.948   7.149  1.00 20.00           H  
ATOM    392 2HD2 ASN A 224      26.938  33.161   8.246  1.00 20.00           H  
ATOM    393  HN  ASN A 224      24.861  28.326   5.725  1.00 20.00           H  
ATOM    394  N   SER A 238      34.096  29.334  11.940  1.00 99.36           N  
ATOM    395  CA  SER A 238      35.556  29.456  11.967  1.00 96.76           C  
ATOM    396  C   SER A 238      36.238  28.093  11.946  1.00 97.52           C  
ATOM    397  O   SER A 238      37.286  27.930  11.319  1.00 94.46           O  
ATOM    398  HA  SER A 238      35.815  30.012  11.066  1.00 20.00           H  
ATOM    399  CB  SER A 238      36.007  30.234  13.196  1.00102.88           C  
ATOM    400 1HB  SER A 238      35.645  29.735  14.094  1.00 20.00           H  
ATOM    401 2HB  SER A 238      37.096  30.232  13.247  1.00 20.00           H  
ATOM    402  HG  SER A 238      34.597  31.600  13.520  1.00 20.00           H  
ATOM    403  OG  SER A 238      35.520  31.559  13.138  1.00114.08           O  
ATOM    404  HN  SER A 238      33.636  29.748  12.725  1.00 20.00           H  
ATOM    405  N   THR A 240      34.844  25.096  10.678  1.00 90.51           N  
ATOM    406  CA  THR A 240      34.598  24.483   9.361  1.00 87.82           C  
ATOM    407  C   THR A 240      35.529  25.030   8.289  1.00 89.82           C  
ATOM    408  O   THR A 240      35.942  24.294   7.396  1.00 87.16           O  
ATOM    409  HA  THR A 240      34.812  23.416   9.433  1.00 20.00           H  
ATOM    410  HB  THR A 240      32.995  24.223   7.896  1.00 20.00           H  
ATOM    411  CB  THR A 240      33.141  24.671   8.879  1.00 95.92           C  
ATOM    412  OG1 THR A 240      32.794  26.061   8.902  1.00 97.61           O  
ATOM    413  HG1 THR A 240      31.971  26.218   8.356  1.00 20.00           H  
ATOM    414  CG2 THR A 240      32.174  23.898   9.754  1.00 96.44           C  
ATOM    415 1HG2 THR A 240      32.293  24.211  10.791  1.00 20.00           H  
ATOM    416 2HG2 THR A 240      32.382  22.831   9.671  1.00 20.00           H  
ATOM    417 3HG2 THR A 240      31.152  24.095   9.430  1.00 20.00           H  
ATOM    418  HN  THR A 240      34.022  25.465  11.111  1.00 20.00           H  
ATOM    419  N   THR A 241      35.844  26.322   8.378  1.00 87.92           N  
ATOM    420  CA  THR A 241      36.827  26.949   7.499  1.00 86.41           C  
ATOM    421  C   THR A 241      38.236  26.521   7.899  1.00 89.56           C  
ATOM    422  O   THR A 241      39.035  26.153   7.040  1.00 87.02           O  
ATOM    423  HA  THR A 241      36.657  26.591   6.484  1.00 20.00           H  
ATOM    424  HB  THR A 241      37.607  28.941   7.077  1.00 20.00           H  
ATOM    425  CB  THR A 241      36.734  28.485   7.544  1.00 96.93           C  
ATOM    426  OG1 THR A 241      36.549  28.900   8.897  1.00 99.55           O  
ATOM    427  HG1 THR A 241      37.436  29.034   9.339  1.00 20.00           H  
ATOM    428  CG2 THR A 241      35.566  28.992   6.712  1.00 96.79           C  
ATOM    429 1HG2 THR A 241      34.628  28.691   7.179  1.00 20.00           H  
ATOM    430 2HG2 THR A 241      35.624  28.570   5.709  1.00 20.00           H  
ATOM    431 3HG2 THR A 241      35.608  30.080   6.651  1.00 20.00           H  
ATOM    432  HN  THR A 241      35.439  26.952   9.041  1.00 20.00           H  
ATOM    433  N   GLY A 244      39.049  23.140   6.763  1.00 79.78           N  
ATOM    434  CA  GLY A 244      39.229  23.140   5.313  1.00 78.00           C  
ATOM    435  C   GLY A 244      40.631  23.501   4.870  1.00 80.77           C  
ATOM    436  O   GLY A 244      41.129  22.958   3.885  1.00 78.77           O  
ATOM    437 1HA  GLY A 244      38.988  22.155   4.913  1.00 20.00           H  
ATOM    438 2HA  GLY A 244      38.535  23.847   4.857  1.00 20.00           H  
ATOM    439  HN  GLY A 244      38.401  23.834   7.077  1.00 20.00           H  
ATOM    440  N   TYR A 245      41.268  24.415   5.594  1.00 78.61           N  
ATOM    441  CA  TYR A 245      42.645  24.812   5.295  1.00 78.30           C  
ATOM    442  C   TYR A 245      43.675  23.802   5.818  1.00 82.51           C  
ATOM    443  O   TYR A 245      44.755  23.655   5.230  1.00 81.93           O  
ATOM    444  HA  TYR A 245      42.749  24.877   4.211  1.00 20.00           H  
ATOM    445  CB  TYR A 245      42.932  26.219   5.834  1.00 80.88           C  
ATOM    446 1HB  TYR A 245      42.639  26.262   6.883  1.00 20.00           H  
ATOM    447 2HB  TYR A 245      44.007  26.400   5.796  1.00 20.00           H  
ATOM    448  CG  TYR A 245      42.211  27.304   5.064  1.00 82.95           C  
ATOM    449  HD1 TYR A 245      43.283  26.948   3.232  1.00 20.00           H  
ATOM    450  CD1 TYR A 245      42.516  27.542   3.730  1.00 84.29           C  
ATOM    451  HD2 TYR A 245      40.965  27.910   6.705  1.00 20.00           H  
ATOM    452  CD2 TYR A 245      41.219  28.085   5.660  1.00 85.27           C  
ATOM    453  CE1 TYR A 245      41.866  28.520   3.009  1.00 86.07           C  
ATOM    454  HE1 TYR A 245      42.114  28.700   1.963  1.00 20.00           H  
ATOM    455  HE2 TYR A 245      39.786  29.668   5.422  1.00 20.00           H  
ATOM    456  CE2 TYR A 245      40.559  29.069   4.940  1.00 87.14           C  
ATOM    457  CZ  TYR A 245      40.893  29.280   3.613  1.00 93.74           C  
ATOM    458  OH  TYR A 245      40.267  30.243   2.866  1.00 95.88           O  
ATOM    459  HH  TYR A 245      40.553  30.174   1.910  1.00 20.00           H  
ATOM    460  HN  TYR A 245      40.865  24.888   6.378  1.00 20.00           H  
TER
