# Supplementary material for: Assessment and Challenges of Ligand Docking into Comparative Models of G-Protein Coupled Receptors
Source: PLoS One. 2013 Jul 2;8(7):e67302. doi: 10.1371/journal.pone.0067302 (PMC3699586; doi:10.1371/journal.pone.0067302)
Supplement: File S2 — Files for protocol capture. The input files necessary to carry out the steps outlined in the protocol capture in File S1 as well as the output files relating to the results found in the manuscript are provided in this attachment. (ZIP) [file pone.0067302.s015.zip › FileS2_GPCR_model_dock/scripts/evaluate_score_vs_pocket_rmsd/crystal_pockets/3rze_H1_pocket.pdb]

ATOM      1  N   VAL A  49      47.007  28.445  -1.432  1.00105.39           N  
ATOM      2  CA  VAL A  49      46.221  28.445  -0.196  1.00105.39           C  
ATOM      3  C   VAL A  49      47.095  28.782   1.031  1.00112.45           C  
ATOM      4  O   VAL A  49      46.655  29.532   1.892  1.00113.22           O  
ATOM      5  HA  VAL A  49      45.464  29.224  -0.288  1.00 20.00           H  
ATOM      6  HB  VAL A  49      46.110  26.294  -0.090  1.00 20.00           H  
ATOM      7  CB  VAL A  49      45.411  27.128  -0.027  1.00107.12           C  
ATOM      8  CG1 VAL A  49      44.725  27.048   1.338  1.00107.31           C  
ATOM      9 1HG1 VAL A  49      45.480  26.962   2.119  1.00 20.00           H  
ATOM     10 2HG1 VAL A  49      44.134  27.949   1.501  1.00 20.00           H  
ATOM     11 3HG1 VAL A  49      44.072  26.176   1.366  1.00 20.00           H  
ATOM     12  CG2 VAL A  49      44.384  26.975  -1.141  1.00105.68           C  
ATOM     13 1HG2 VAL A  49      43.564  27.674  -0.978  1.00 20.00           H  
ATOM     14 2HG2 VAL A  49      44.855  27.186  -2.101  1.00 20.00           H  
ATOM     15 3HG2 VAL A  49      43.998  25.955  -1.142  1.00 20.00           H  
ATOM     16  HN  VAL A  49      46.956  27.553  -1.881  1.00 20.00           H  
ATOM     17  N   VAL A  53      46.020  32.720   0.605  1.00116.89           N  
ATOM     18  CA  VAL A  53      44.666  32.644   1.144  1.00116.45           C  
ATOM     19  C   VAL A  53      44.831  32.610   2.662  1.00123.87           C  
ATOM     20  O   VAL A  53      44.119  33.307   3.386  1.00124.49           O  
ATOM     21  HA  VAL A  53      44.139  33.548   0.838  1.00 20.00           H  
ATOM     22  HB  VAL A  53      44.376  30.520   1.124  1.00 20.00           H  
ATOM     23  CB  VAL A  53      43.883  31.393   0.699  1.00117.73           C  
ATOM     24  CG1 VAL A  53      42.460  31.441   1.233  1.00117.27           C  
ATOM     25 1HG1 VAL A  53      42.476  31.351   2.319  1.00 20.00           H  
ATOM     26 2HG1 VAL A  53      41.998  32.388   0.954  1.00 20.00           H  
ATOM     27 3HG1 VAL A  53      41.885  30.618   0.809  1.00 20.00           H  
ATOM     28  CG2 VAL A  53      43.887  31.277  -0.818  1.00116.42           C  
ATOM     29 1HG2 VAL A  53      43.377  32.138  -1.250  1.00 20.00           H  
ATOM     30 2HG2 VAL A  53      44.916  31.246  -1.177  1.00 20.00           H  
ATOM     31 3HG2 VAL A  53      43.372  30.363  -1.114  1.00 20.00           H  
ATOM     32  HN  VAL A  53      46.388  31.839   0.308  1.00 20.00           H  
ATOM     33  N   ASN A  57      43.768  35.659   5.542  1.00134.22           N  
ATOM     34  CA  ASN A  57      42.612  35.293   6.360  1.00134.33           C  
ATOM     35  C   ASN A  57      42.907  35.466   7.859  1.00141.11           C  
ATOM     36  O   ASN A  57      41.967  35.625   8.640  1.00141.57           O  
ATOM     37  HA  ASN A  57      41.809  35.953   6.032  1.00 20.00           H  
ATOM     38  CB  ASN A  57      42.120  33.882   6.045  1.00133.82           C  
ATOM     39 1HB  ASN A  57      42.243  33.678   4.981  1.00 20.00           H  
ATOM     40 2HB  ASN A  57      42.728  33.153   6.581  1.00 20.00           H  
ATOM     41  CG  ASN A  57      40.670  33.661   6.413  1.00159.85           C  
ATOM     42  OD1 ASN A  57      39.762  33.824   5.590  1.00153.41           O  
ATOM     43  ND2 ASN A  57      40.415  33.303   7.665  1.00152.89           N  
ATOM     44 1HD2 ASN A  57      41.166  33.191   8.316  1.00 20.00           H  
ATOM     45 2HD2 ASN A  57      39.472  33.145   7.957  1.00 20.00           H  
ATOM     46  HN  ASN A  57      44.315  34.874   5.251  1.00 20.00           H  
ATOM     47  N   TYR A  60      42.075  39.229   9.020  1.00146.16           N  
ATOM     48  CA  TYR A  60      40.636  39.413   9.270  1.00146.10           C  
ATOM     49  C   TYR A  60      40.223  38.974  10.674  1.00151.60           C  
ATOM     50  O   TYR A  60      39.149  39.361  11.143  1.00152.21           O  
ATOM     51  HA  TYR A  60      40.408  40.473   9.163  1.00 20.00           H  
ATOM     52  CB  TYR A  60      39.812  38.630   8.245  1.00144.59           C  
ATOM     53 1HB  TYR A  60      40.375  37.749   7.938  1.00 20.00           H  
ATOM     54 2HB  TYR A  60      38.899  38.275   8.723  1.00 20.00           H  
ATOM     55  CG  TYR A  60      39.435  39.415   7.010  1.00145.63           C  
ATOM     56  HD1 TYR A  60      37.382  39.707   7.592  1.00 20.00           H  
ATOM     57  CD1 TYR A  60      38.137  39.880   6.825  1.00147.50           C  
ATOM     58  HD2 TYR A  60      41.381  39.276   6.122  1.00 20.00           H  
ATOM     59  CD2 TYR A  60      40.361  39.637   5.992  1.00145.99           C  
ATOM     60  CE1 TYR A  60      37.773  40.568   5.670  1.00147.95           C  
ATOM     61  HE1 TYR A  60      36.757  40.941   5.540  1.00 20.00           H  
ATOM     62  HE2 TYR A  60      40.761  40.497   4.063  1.00 20.00           H  
ATOM     63  CE2 TYR A  60      40.009  40.325   4.833  1.00146.63           C  
ATOM     64  CZ  TYR A  60      38.712  40.781   4.672  1.00154.39           C  
ATOM     65  OH  TYR A  60      38.375  41.466   3.532  1.00155.82           O  
ATOM     66  HH  TYR A  60      39.179  41.576   2.948  1.00 20.00           H  
ATOM     67  HN  TYR A  60      42.216  38.528   8.321  1.00 20.00           H  
ATOM     68  N   CYS A  73      41.954  42.655  -2.244  1.00149.60           N  
ATOM     69  CA  CYS A  73      40.725  42.008  -1.793  1.00147.73           C  
ATOM     70  C   CYS A  73      39.951  41.278  -2.874  1.00149.82           C  
ATOM     71  O   CYS A  73      39.413  40.213  -2.584  1.00148.11           O  
ATOM     72  HA  CYS A  73      41.015  41.275  -1.041  1.00 20.00           H  
ATOM     73  CB  CYS A  73      39.840  42.949  -0.984  1.00149.32           C  
ATOM     74 1HB  CYS A  73      40.415  43.819  -0.667  1.00 20.00           H  
ATOM     75 2HB  CYS A  73      39.022  43.316  -1.604  1.00 20.00           H  
ATOM     76  HG  CYS A  73      38.459  43.268   0.898  1.00 20.00           H  
ATOM     77  SG  CYS A  73      39.122  42.188   0.493  1.00152.37           S  
ATOM     78  HN  CYS A  73      41.880  43.652  -2.270  1.00 20.00           H  
ATOM     79  N   TRP A  76      42.115  38.088  -3.617  1.00135.67           N  
ATOM     80  CA  TRP A  76      41.980  37.126  -2.523  1.00133.73           C  
ATOM     81  C   TRP A  76      40.650  36.373  -2.673  1.00134.84           C  
ATOM     82  O   TRP A  76      40.583  35.192  -2.338  1.00132.56           O  
ATOM     83  HA  TRP A  76      42.807  36.420  -2.597  1.00 20.00           H  
ATOM     84  CB  TRP A  76      42.048  37.830  -1.163  1.00133.70           C  
ATOM     85 1HB  TRP A  76      42.984  38.385  -1.099  1.00 20.00           H  
ATOM     86 2HB  TRP A  76      41.240  38.559  -1.102  1.00 20.00           H  
ATOM     87  CG  TRP A  76      41.953  36.897   0.007  1.00133.97           C  
ATOM     88  HD1 TRP A  76      43.994  36.181   0.197  1.00 20.00           H  
ATOM     89  CD1 TRP A  76      42.967  36.176   0.561  1.00136.41           C  
ATOM     90  CD2 TRP A  76      40.771  36.563   0.752  1.00133.02           C  
ATOM     91  NE1 TRP A  76      42.503  35.450   1.634  1.00135.37           N  
ATOM     92  HE1 TRP A  76      43.048  34.861   2.231  1.00 20.00           H  
ATOM     93  CE2 TRP A  76      41.155  35.658   1.767  1.00136.61           C  
ATOM     94  HE3 TRP A  76      39.123  37.642  -0.120  1.00 20.00           H  
ATOM     95  CE3 TRP A  76      39.419  36.942   0.661  1.00134.58           C  
ATOM     96  CZ2 TRP A  76      40.240  35.125   2.684  1.00135.58           C  
ATOM     97  HZ2 TRP A  76      40.548  34.427   3.463  1.00 20.00           H  
ATOM     98  CZ3 TRP A  76      38.513  36.411   1.570  1.00135.63           C  
ATOM     99  HZ3 TRP A  76      37.457  36.677   1.533  1.00 20.00           H  
ATOM    100  CH2 TRP A  76      38.926  35.515   2.566  1.00135.93           C  
ATOM    101  HH2 TRP A  76      38.176  35.127   3.256  1.00 20.00           H  
ATOM    102  HN  TRP A  76      42.066  39.034  -3.296  1.00 20.00           H  
ATOM    103  N   LEU A  77      39.603  37.058  -3.188  1.00131.39           N  
ATOM    104  CA  LEU A  77      38.285  36.473  -3.463  1.00129.92           C  
ATOM    105  C   LEU A  77      38.398  35.480  -4.623  1.00129.64           C  
ATOM    106  O   LEU A  77      37.655  34.500  -4.659  1.00128.14           O  
ATOM    107  HA  LEU A  77      37.977  35.926  -2.571  1.00 20.00           H  
ATOM    108  CB  LEU A  77      37.258  37.559  -3.835  1.00131.67           C  
ATOM    109 1HB  LEU A  77      37.722  38.241  -4.548  1.00 20.00           H  
ATOM    110 2HB  LEU A  77      36.423  37.082  -4.348  1.00 20.00           H  
ATOM    111  HG  LEU A  77      37.480  38.656  -2.013  1.00 20.00           H  
ATOM    112  CG  LEU A  77      36.674  38.408  -2.705  1.00138.39           C  
ATOM    113  CD1 LEU A  77      36.122  39.719  -3.249  1.00140.72           C  
ATOM    114 1HD1 LEU A  77      36.924  40.455  -3.306  1.00 20.00           H  
ATOM    115 2HD1 LEU A  77      35.710  39.554  -4.245  1.00 20.00           H  
ATOM    116 3HD1 LEU A  77      35.338  40.086  -2.588  1.00 20.00           H  
ATOM    117  CD2 LEU A  77      35.597  37.655  -1.933  1.00140.46           C  
ATOM    118 1HD2 LEU A  77      34.890  37.211  -2.634  1.00 20.00           H  
ATOM    119 2HD2 LEU A  77      36.060  36.868  -1.337  1.00 20.00           H  
ATOM    120 3HD2 LEU A  77      35.071  38.346  -1.275  1.00 20.00           H  
ATOM    121  HN  LEU A  77      39.633  38.028  -3.429  1.00 20.00           H  
ATOM    122  N   ASP A  80      40.942  32.214  -3.528  1.00111.70           N  
ATOM    123  CA  ASP A  80      40.296  31.294  -2.595  1.00110.09           C  
ATOM    124  C   ASP A  80      39.374  30.366  -3.395  1.00111.07           C  
ATOM    125  O   ASP A  80      39.389  29.154  -3.180  1.00109.62           O  
ATOM    126  HA  ASP A  80      41.113  30.763  -2.105  1.00 20.00           H  
ATOM    127  CB  ASP A  80      39.524  32.071  -1.509  1.00113.11           C  
ATOM    128 1HB  ASP A  80      40.228  32.598  -0.865  1.00 20.00           H  
ATOM    129 2HB  ASP A  80      38.894  32.826  -1.977  1.00 20.00           H  
ATOM    130  CG  ASP A  80      38.636  31.222  -0.619  1.00122.19           C  
ATOM    131  OD1 ASP A  80      37.425  31.126  -0.911  1.00122.29           O  
ATOM    132  OD2 ASP A  80      39.146  30.678   0.388  1.00127.27           O  
ATOM    133  HN  ASP A  80      40.487  33.104  -3.577  1.00 20.00           H  
ATOM    134  N   TYR A  81      38.601  30.936  -4.336  1.00106.44           N  
ATOM    135  CA  TYR A  81      37.675  30.193  -5.185  1.00104.79           C  
ATOM    136  C   TYR A  81      38.355  29.413  -6.317  1.00106.69           C  
ATOM    137  O   TYR A  81      37.917  28.305  -6.622  1.00105.11           O  
ATOM    138  HA  TYR A  81      37.149  29.472  -4.558  1.00 20.00           H  
ATOM    139  CB  TYR A  81      36.544  31.096  -5.702  1.00106.73           C  
ATOM    140 1HB  TYR A  81      36.960  32.071  -5.959  1.00 20.00           H  
ATOM    141 2HB  TYR A  81      36.143  30.669  -6.621  1.00 20.00           H  
ATOM    142  CG  TYR A  81      35.421  31.279  -4.702  1.00108.22           C  
ATOM    143  HD1 TYR A  81      34.486  29.382  -5.117  1.00 20.00           H  
ATOM    144  CD1 TYR A  81      34.445  30.300  -4.532  1.00109.70           C  
ATOM    145  HD2 TYR A  81      36.101  33.196  -4.035  1.00 20.00           H  
ATOM    146  CD2 TYR A  81      35.339  32.425  -3.918  1.00109.72           C  
ATOM    147  CE1 TYR A  81      33.402  30.467  -3.620  1.00111.04           C  
ATOM    148  HE1 TYR A  81      32.633  29.703  -3.507  1.00 20.00           H  
ATOM    149  HE2 TYR A  81      34.274  33.508  -2.393  1.00 20.00           H  
ATOM    150  CE2 TYR A  81      34.308  32.599  -2.993  1.00110.99           C  
ATOM    151  CZ  TYR A  81      33.340  31.616  -2.847  1.00116.95           C  
ATOM    152  OH  TYR A  81      32.319  31.773  -1.938  1.00116.63           O  
ATOM    153  HH  TYR A  81      31.887  30.891  -1.754  1.00 20.00           H  
ATOM    154  HN  TYR A  81      38.594  31.916  -4.535  1.00 20.00           H  
ATOM    155  N   SER A  84      40.709  26.343  -4.576  1.00 91.55           N  
ATOM    156  CA  SER A  84      39.856  25.293  -4.016  1.00 89.65           C  
ATOM    157  C   SER A  84      39.169  24.471  -5.114  1.00 91.64           C  
ATOM    158  O   SER A  84      39.013  23.263  -4.953  1.00 91.05           O  
ATOM    159  HA  SER A  84      40.525  24.654  -3.440  1.00 20.00           H  
ATOM    160  CB  SER A  84      38.840  25.872  -3.040  1.00 92.91           C  
ATOM    161 1HB  SER A  84      38.419  26.787  -3.456  1.00 20.00           H  
ATOM    162 2HB  SER A  84      38.016  25.169  -2.916  1.00 20.00           H  
ATOM    163  HG  SER A  84      39.975  26.986  -1.837  1.00 20.00           H  
ATOM    164  OG  SER A  84      39.443  26.141  -1.786  1.00 99.48           O  
ATOM    165  HN  SER A  84      40.358  27.264  -4.410  1.00 20.00           H  
ATOM    166  N   THR A  85      38.808  25.113  -6.240  1.00 86.74           N  
ATOM    167  CA  THR A  85      38.217  24.440  -7.398  1.00 85.40           C  
ATOM    168  C   THR A  85      39.317  23.616  -8.075  1.00 87.53           C  
ATOM    169  O   THR A  85      39.072  22.474  -8.467  1.00 86.57           O  
ATOM    170  HA  THR A  85      37.448  23.755  -7.041  1.00 20.00           H  
ATOM    171  HB  THR A  85      38.336  26.129  -8.762  1.00 20.00           H  
ATOM    172  CB  THR A  85      37.579  25.470  -8.336  1.00 90.92           C  
ATOM    173  OG1 THR A  85      36.570  26.164  -7.610  1.00 90.76           O  
ATOM    174  HG1 THR A  85      36.823  27.125  -7.505  1.00 20.00           H  
ATOM    175  CG2 THR A  85      36.965  24.848  -9.580  1.00 88.01           C  
ATOM    176 1HG2 THR A  85      36.234  24.095  -9.286  1.00 20.00           H  
ATOM    177 2HG2 THR A  85      37.748  24.380 -10.176  1.00 20.00           H  
ATOM    178 3HG2 THR A  85      36.473  25.622 -10.168  1.00 20.00           H  
ATOM    179  HN  THR A  85      38.912  26.098  -6.379  1.00 20.00           H  
ATOM    180  N   ILE A  88      39.810  20.293  -6.117  1.00 76.24           N  
ATOM    181  CA  ILE A  88      38.847  19.244  -6.483  1.00 75.54           C  
ATOM    182  C   ILE A  88      39.097  18.779  -7.919  1.00 79.03           C  
ATOM    183  O   ILE A  88      38.951  17.593  -8.207  1.00 78.20           O  
ATOM    184  HA  ILE A  88      39.017  18.397  -5.819  1.00 20.00           H  
ATOM    185  HB  ILE A  88      37.278  20.007  -5.194  1.00 20.00           H  
ATOM    186  CB  ILE A  88      37.347  19.587  -6.197  1.00 79.26           C  
ATOM    187  CG1 ILE A  88      36.461  18.313  -6.217  1.00 79.28           C  
ATOM    188 1HG1 ILE A  88      36.110  18.126  -7.232  1.00 20.00           H  
ATOM    189 2HG1 ILE A  88      37.055  17.449  -5.921  1.00 20.00           H  
ATOM    190  CG2 ILE A  88      36.790  20.686  -7.126  1.00 80.96           C  
ATOM    191 1HG2 ILE A  88      37.369  21.600  -6.996  1.00 20.00           H  
ATOM    192 2HG2 ILE A  88      36.861  20.356  -8.163  1.00 20.00           H  
ATOM    193 3HG2 ILE A  88      35.747  20.879  -6.877  1.00 20.00           H  
ATOM    194  CD1 ILE A  88      35.244  18.347  -5.322  1.00 87.76           C  
ATOM    195 1HD1 ILE A  88      35.507  17.964  -4.336  1.00 20.00           H  
ATOM    196 2HD1 ILE A  88      34.889  19.374  -5.230  1.00 20.00           H  
ATOM    197 3HD1 ILE A  88      34.458  17.728  -5.754  1.00 20.00           H  
ATOM    198  HN  ILE A  88      39.404  21.187  -5.927  1.00 20.00           H  
ATOM    199  N   PHE A 156      22.392  31.127  -6.778  1.00116.02           N  
ATOM    200  CA  PHE A 156      23.703  30.975  -7.411  1.00113.30           C  
ATOM    201  C   PHE A 156      24.659  30.246  -6.468  1.00113.46           C  
ATOM    202  O   PHE A 156      25.465  29.442  -6.934  1.00111.08           O  
ATOM    203  HA  PHE A 156      23.558  30.388  -8.318  1.00 20.00           H  
ATOM    204  CB  PHE A 156      24.276  32.342  -7.816  1.00115.39           C  
ATOM    205 1HB  PHE A 156      23.565  32.843  -8.473  1.00 20.00           H  
ATOM    206 2HB  PHE A 156      24.377  32.961  -6.925  1.00 20.00           H  
ATOM    207  CG  PHE A 156      25.616  32.302  -8.516  1.00115.46           C  
ATOM    208  HD1 PHE A 156      24.794  31.845 -10.454  1.00 20.00           H  
ATOM    209  CD1 PHE A 156      25.700  32.038  -9.879  1.00118.92           C  
ATOM    210  HD2 PHE A 156      26.740  32.791  -6.756  1.00 20.00           H  
ATOM    211  CD2 PHE A 156      26.790  32.574  -7.823  1.00115.89           C  
ATOM    212  CE1 PHE A 156      26.938  32.017 -10.530  1.00118.57           C  
ATOM    213  HE1 PHE A 156      26.989  31.793 -11.596  1.00 20.00           H  
ATOM    214  CE2 PHE A 156      28.028  32.554  -8.476  1.00117.48           C  
ATOM    215  HE2 PHE A 156      28.941  32.755  -7.916  1.00 20.00           H  
ATOM    216  CZ  PHE A 156      28.092  32.279  -9.825  1.00115.94           C  
ATOM    217  HZ  PHE A 156      29.056  32.269 -10.335  1.00 20.00           H  
ATOM    218  HN  PHE A 156      22.267  32.049  -6.410  1.00 20.00           H  
ATOM    219  N   LYS A 157      24.570  30.534  -5.149  1.00109.47           N  
ATOM    220  CA  LYS A 157      25.379  29.907  -4.103  1.00107.59           C  
ATOM    221  C   LYS A 157      25.182  28.386  -4.067  1.00111.00           C  
ATOM    222  O   LYS A 157      26.139  27.664  -3.788  1.00109.24           O  
ATOM    223  HA  LYS A 157      26.426  30.093  -4.344  1.00 20.00           H  
ATOM    224  CB  LYS A 157      25.047  30.499  -2.729  1.00110.77           C  
ATOM    225 1HB  LYS A 157      24.062  30.964  -2.758  1.00 20.00           H  
ATOM    226 2HB  LYS A 157      25.001  29.702  -1.987  1.00 20.00           H  
ATOM    227  CG  LYS A 157      26.038  31.539  -2.234  1.00123.48           C  
ATOM    228 1HG  LYS A 157      27.043  31.273  -2.560  1.00 20.00           H  
ATOM    229 2HG  LYS A 157      25.805  32.508  -2.676  1.00 20.00           H  
ATOM    230  CD  LYS A 157      25.986  31.630  -0.707  1.00135.11           C  
ATOM    231 1HD  LYS A 157      24.955  31.765  -0.381  1.00 20.00           H  
ATOM    232 2HD  LYS A 157      26.339  30.696  -0.271  1.00 20.00           H  
ATOM    233  CE  LYS A 157      26.807  32.754  -0.114  1.00145.97           C  
ATOM    234 1HE  LYS A 157      26.579  33.689  -0.627  1.00 20.00           H  
ATOM    235 2HE  LYS A 157      26.542  32.893   0.934  1.00 20.00           H  
ATOM    236  NZ  LYS A 157      28.274  32.516  -0.202  1.00153.27           N  
ATOM    237 1HZ  LYS A 157      28.759  33.405  -0.248  1.00 20.00           H  
ATOM    238 2HZ  LYS A 157      28.583  32.005   0.618  1.00 20.00           H  
ATOM    239 3HZ  LYS A 157      28.480  31.975  -1.034  1.00 20.00           H  
ATOM    240  HN  LYS A 157      23.938  31.207  -4.765  1.00 20.00           H  
ATOM    241  N   THR A 160      26.646  26.690  -7.603  1.00108.61           N  
ATOM    242  CA  THR A 160      28.109  26.552  -7.606  1.00106.61           C  
ATOM    243  C   THR A 160      28.539  25.505  -6.578  1.00109.10           C  
ATOM    244  O   THR A 160      29.628  24.942  -6.698  1.00107.41           O  
ATOM    245  HA  THR A 160      28.418  26.188  -8.586  1.00 20.00           H  
ATOM    246  HB  THR A 160      29.902  27.761  -7.395  1.00 20.00           H  
ATOM    247  CB  THR A 160      28.819  27.887  -7.374  1.00112.91           C  
ATOM    248  OG1 THR A 160      28.362  28.474  -6.157  1.00112.10           O  
ATOM    249  HG1 THR A 160      27.589  29.082  -6.339  1.00 20.00           H  
ATOM    250  CG2 THR A 160      28.668  28.847  -8.543  1.00112.38           C  
ATOM    251 1HG2 THR A 160      27.610  29.024  -8.734  1.00 20.00           H  
ATOM    252 2HG2 THR A 160      29.130  28.414  -9.431  1.00 20.00           H  
ATOM    253 3HG2 THR A 160      29.157  29.791  -8.304  1.00 20.00           H  
ATOM    254  HN  THR A 160      26.326  27.478  -7.077  1.00 20.00           H  
ATOM    255  N   ALA A 161      27.681  25.248  -5.567  1.00105.70           N  
ATOM    256  CA  ALA A 161      27.909  24.242  -4.534  1.00104.28           C  
ATOM    257  C   ALA A 161      27.877  22.854  -5.172  1.00106.88           C  
ATOM    258  O   ALA A 161      28.721  22.023  -4.851  1.00105.22           O  
ATOM    259  HA  ALA A 161      28.899  24.418  -4.112  1.00 20.00           H  
ATOM    260  CB  ALA A 161      26.845  24.346  -3.453  1.00106.32           C  
ATOM    261 1HB  ALA A 161      26.812  25.366  -3.072  1.00 20.00           H  
ATOM    262 2HB  ALA A 161      25.874  24.083  -3.874  1.00 20.00           H  
ATOM    263 3HB  ALA A 161      27.086  23.661  -2.640  1.00 20.00           H  
ATOM    264  HN  ALA A 161      26.812  25.726  -5.436  1.00 20.00           H  
ATOM    265  N   PHE A 165      31.375  21.116  -6.406  1.00 92.61           N  
ATOM    266  CA  PHE A 165      31.627  20.139  -5.345  1.00 91.24           C  
ATOM    267  C   PHE A 165      30.748  18.891  -5.404  1.00 95.82           C  
ATOM    268  O   PHE A 165      31.298  17.813  -5.590  1.00 94.92           O  
ATOM    269  HA  PHE A 165      32.663  19.816  -5.441  1.00 20.00           H  
ATOM    270  CB  PHE A 165      31.644  20.790  -3.950  1.00 93.08           C  
ATOM    271 1HB  PHE A 165      32.368  21.605  -3.950  1.00 20.00           H  
ATOM    272 2HB  PHE A 165      30.667  21.231  -3.754  1.00 20.00           H  
ATOM    273  CG  PHE A 165      31.979  19.874  -2.792  1.00 93.89           C  
ATOM    274  HD1 PHE A 165      34.107  20.173  -2.937  1.00 20.00           H  
ATOM    275  CD1 PHE A 165      33.298  19.678  -2.399  1.00 95.73           C  
ATOM    276  HD2 PHE A 165      29.932  19.399  -2.357  1.00 20.00           H  
ATOM    277  CD2 PHE A 165      30.971  19.247  -2.064  1.00 96.70           C  
ATOM    278  CE1 PHE A 165      33.605  18.850  -1.316  1.00 96.32           C  
ATOM    279  HE1 PHE A 165      34.644  18.697  -1.024  1.00 20.00           H  
ATOM    280  CE2 PHE A 165      31.278  18.417  -0.984  1.00 99.27           C  
ATOM    281  HE2 PHE A 165      30.480  17.920  -0.432  1.00 20.00           H  
ATOM    282  CZ  PHE A 165      32.593  18.225  -0.615  1.00 96.24           C  
ATOM    283  HZ  PHE A 165      32.833  17.581   0.230  1.00 20.00           H  
ATOM    284  HN  PHE A 165      30.409  21.294  -6.588  1.00 20.00           H  
ATOM    285  N   PHE A 207      40.011  14.962   1.400  1.00 84.51           N  
ATOM    286  CA  PHE A 207      39.243  16.027   0.746  1.00 84.74           C  
ATOM    287  C   PHE A 207      37.742  16.020   1.057  1.00 90.30           C  
ATOM    288  O   PHE A 207      37.115  17.073   0.989  1.00 90.33           O  
ATOM    289  HA  PHE A 207      39.647  16.977   1.095  1.00 20.00           H  
ATOM    290  CB  PHE A 207      39.489  15.997  -0.765  1.00 85.43           C  
ATOM    291 1HB  PHE A 207      40.510  15.663  -0.950  1.00 20.00           H  
ATOM    292 2HB  PHE A 207      38.826  15.260  -1.216  1.00 20.00           H  
ATOM    293  CG  PHE A 207      39.284  17.316  -1.466  1.00 87.16           C  
ATOM    294  HD1 PHE A 207      41.272  18.039  -1.073  1.00 20.00           H  
ATOM    295  CD1 PHE A 207      40.310  18.250  -1.538  1.00 90.33           C  
ATOM    296  HD2 PHE A 207      37.270  16.878  -2.059  1.00 20.00           H  
ATOM    297  CD2 PHE A 207      38.082  17.604  -2.101  1.00 89.61           C  
ATOM    298  CE1 PHE A 207      40.127  19.464  -2.202  1.00 91.63           C  
ATOM    299  HE1 PHE A 207      40.935  20.196  -2.233  1.00 20.00           H  
ATOM    300  CE2 PHE A 207      37.899  18.820  -2.764  1.00 92.82           C  
ATOM    301  HE2 PHE A 207      36.944  19.041  -3.240  1.00 20.00           H  
ATOM    302  CZ  PHE A 207      38.926  19.739  -2.817  1.00 90.97           C  
ATOM    303  HZ  PHE A 207      38.787  20.682  -3.346  1.00 20.00           H  
ATOM    304  HN  PHE A 207      40.425  14.366   0.711  1.00 20.00           H  
ATOM    305  N   TRP A 211      36.255  19.124   3.574  1.00102.93           N  
ATOM    306  CA  TRP A 211      35.328  20.041   2.926  1.00102.88           C  
ATOM    307  C   TRP A 211      33.839  19.764   3.102  1.00109.33           C  
ATOM    308  O   TRP A 211      33.083  20.735   3.156  1.00110.09           O  
ATOM    309  HA  TRP A 211      35.493  21.034   3.345  1.00 20.00           H  
ATOM    310  CB  TRP A 211      35.680  20.217   1.449  1.00 99.96           C  
ATOM    311 1HB  TRP A 211      35.821  19.234   1.000  1.00 20.00           H  
ATOM    312 2HB  TRP A 211      34.837  20.682   0.938  1.00 20.00           H  
ATOM    313  CG  TRP A 211      36.906  21.041   1.207  1.00100.40           C  
ATOM    314  HD1 TRP A 211      38.379  19.539   0.660  1.00 20.00           H  
ATOM    315  CD1 TRP A 211      38.133  20.590   0.817  1.00102.28           C  
ATOM    316  CD2 TRP A 211      37.012  22.465   1.299  1.00100.96           C  
ATOM    317  NE1 TRP A 211      38.997  21.647   0.656  1.00101.97           N  
ATOM    318  HE1 TRP A 211      39.957  21.590   0.382  1.00 20.00           H  
ATOM    319  CE2 TRP A 211      38.332  22.813   0.933  1.00104.41           C  
ATOM    320  HE3 TRP A 211      35.094  23.220   1.917  1.00 20.00           H  
ATOM    321  CE3 TRP A 211      36.115  23.488   1.646  1.00103.22           C  
ATOM    322  CZ2 TRP A 211      38.783  24.137   0.919  1.00104.45           C  
ATOM    323  HZ2 TRP A 211      39.805  24.393   0.638  1.00 20.00           H  
ATOM    324  CZ3 TRP A 211      36.562  24.800   1.630  1.00105.44           C  
ATOM    325  HZ3 TRP A 211      35.899  25.624   1.894  1.00 20.00           H  
ATOM    326  CH2 TRP A 211      37.882  25.113   1.275  1.00105.59           C  
ATOM    327  HH2 TRP A 211      38.185  26.160   1.286  1.00 20.00           H  
ATOM    328  HN  TRP A 211      36.363  18.266   3.072  1.00 20.00           H  
ATOM    329  N   TYR A 214      31.787  21.860   5.707  1.00115.48           N  
ATOM    330  CA  TYR A 214      31.592  23.231   5.218  1.00115.85           C  
ATOM    331  C   TYR A 214      30.493  23.302   4.153  1.00120.39           C  
ATOM    332  O   TYR A 214      29.712  24.252   4.161  1.00121.47           O  
ATOM    333  HA  TYR A 214      31.300  23.852   6.065  1.00 20.00           H  
ATOM    334  CB  TYR A 214      32.924  23.811   4.686  1.00115.77           C  
ATOM    335 1HB  TYR A 214      33.566  24.054   5.533  1.00 20.00           H  
ATOM    336 2HB  TYR A 214      33.437  23.043   4.107  1.00 20.00           H  
ATOM    337  CG  TYR A 214      32.793  25.049   3.819  1.00117.24           C  
ATOM    338  HD1 TYR A 214      32.491  26.404   5.466  1.00 20.00           H  
ATOM    339  CD1 TYR A 214      32.573  26.301   4.384  1.00120.59           C  
ATOM    340  HD2 TYR A 214      33.110  23.999   1.980  1.00 20.00           H  
ATOM    341  CD2 TYR A 214      32.931  24.973   2.435  1.00116.59           C  
ATOM    342  CE1 TYR A 214      32.455  27.443   3.590  1.00121.48           C  
ATOM    343  HE1 TYR A 214      32.248  28.414   4.038  1.00 20.00           H  
ATOM    344  HE2 TYR A 214      32.927  26.014   0.551  1.00 20.00           H  
ATOM    345  CE2 TYR A 214      32.828  26.109   1.632  1.00117.53           C  
ATOM    346  CZ  TYR A 214      32.600  27.344   2.215  1.00125.96           C  
ATOM    347  OH  TYR A 214      32.491  28.468   1.433  1.00126.38           O  
ATOM    348  HH  TYR A 214      32.353  29.273   2.009  1.00 20.00           H  
ATOM    349  HN  TYR A 214      32.663  21.493   5.394  1.00 20.00           H  
ATOM    350  N   PHE A 215      30.462  22.329   3.223  1.00116.07           N  
ATOM    351  CA  PHE A 215      29.458  22.277   2.160  1.00116.28           C  
ATOM    352  C   PHE A 215      28.094  21.860   2.674  1.00123.29           C  
ATOM    353  O   PHE A 215      27.081  22.251   2.089  1.00123.62           O  
ATOM    354  HA  PHE A 215      29.382  23.279   1.738  1.00 20.00           H  
ATOM    355  CB  PHE A 215      29.919  21.422   0.974  1.00116.39           C  
ATOM    356 1HB  PHE A 215      30.474  20.563   1.353  1.00 20.00           H  
ATOM    357 2HB  PHE A 215      29.042  21.032   0.458  1.00 20.00           H  
ATOM    358  CG  PHE A 215      30.778  22.196   0.005  1.00116.67           C  
ATOM    359  HD1 PHE A 215      32.644  21.573   0.880  1.00 20.00           H  
ATOM    360  CD1 PHE A 215      32.164  22.168   0.103  1.00118.33           C  
ATOM    361  HD2 PHE A 215      29.115  23.021  -1.070  1.00 20.00           H  
ATOM    362  CD2 PHE A 215      30.201  22.979  -0.989  1.00119.08           C  
ATOM    363  CE1 PHE A 215      32.958  22.896  -0.787  1.00118.42           C  
ATOM    364  HE1 PHE A 215      34.044  22.860  -0.703  1.00 20.00           H  
ATOM    365  CE2 PHE A 215      30.998  23.714  -1.873  1.00121.08           C  
ATOM    366  HE2 PHE A 215      30.533  24.329  -2.643  1.00 20.00           H  
ATOM    367  CZ  PHE A 215      32.370  23.660  -1.769  1.00117.97           C  
ATOM    368  HZ  PHE A 215      32.991  24.222  -2.467  1.00 20.00           H  
ATOM    369  HN  PHE A 215      31.113  21.571   3.183  1.00 20.00           H  
ATOM    370  N   PHE A 217      27.215  22.811   5.641  1.00129.75           N  
ATOM    371  CA  PHE A 217      26.958  24.032   6.419  1.00131.64           C  
ATOM    372  C   PHE A 217      26.401  25.110   5.483  1.00136.22           C  
ATOM    373  O   PHE A 217      25.737  26.044   5.934  1.00137.60           O  
ATOM    374  HA  PHE A 217      26.225  23.779   7.185  1.00 20.00           H  
ATOM    375  CB  PHE A 217      28.256  24.523   7.082  1.00133.20           C  
ATOM    376 1HB  PHE A 217      28.854  23.659   7.373  1.00 20.00           H  
ATOM    377 2HB  PHE A 217      28.839  25.081   6.349  1.00 20.00           H  
ATOM    378  CG  PHE A 217      28.078  25.398   8.299  1.00137.22           C  
ATOM    379  HD1 PHE A 217      27.430  23.793   9.581  1.00 20.00           H  
ATOM    380  CD1 PHE A 217      27.650  24.858   9.507  1.00142.41           C  
ATOM    381  HD2 PHE A 217      28.732  27.187   7.317  1.00 20.00           H  
ATOM    382  CD2 PHE A 217      28.390  26.749   8.255  1.00140.08           C  
ATOM    383  CE1 PHE A 217      27.495  25.667  10.637  1.00145.58           C  
ATOM    384  HE1 PHE A 217      27.123  25.238  11.567  1.00 20.00           H  
ATOM    385  CE2 PHE A 217      28.243  27.555   9.391  1.00145.06           C  
ATOM    386  HE2 PHE A 217      28.470  28.620   9.334  1.00 20.00           H  
ATOM    387  CZ  PHE A 217      27.811  27.006  10.578  1.00144.93           C  
ATOM    388  HZ  PHE A 217      27.720  27.627  11.468  1.00 20.00           H  
ATOM    389  HN  PHE A 217      28.178  22.780   5.374  1.00 20.00           H  
ATOM    390  N   PHE A 218      26.690  24.969   4.178  1.00131.61           N  
ATOM    391  CA  PHE A 218      26.217  25.821   3.094  1.00131.74           C  
ATOM    392  C   PHE A 218      24.789  25.409   2.765  1.00137.98           C  
ATOM    393  O   PHE A 218      23.979  26.252   2.391  1.00138.49           O  
ATOM    394  HA  PHE A 218      26.251  26.849   3.452  1.00 20.00           H  
ATOM    395  CB  PHE A 218      27.119  25.643   1.865  1.00131.56           C  
ATOM    396 1HB  PHE A 218      27.881  24.897   2.092  1.00 20.00           H  
ATOM    397 2HB  PHE A 218      26.522  25.249   1.043  1.00 20.00           H  
ATOM    398  CG  PHE A 218      27.808  26.899   1.394  1.00132.73           C  
ATOM    399  HD1 PHE A 218      26.813  26.941  -0.516  1.00 20.00           H  
ATOM    400  CD1 PHE A 218      27.533  27.432   0.139  1.00135.73           C  
ATOM    401  HD2 PHE A 218      28.958  27.148   3.189  1.00 20.00           H  
ATOM    402  CD2 PHE A 218      28.737  27.550   2.201  1.00134.96           C  
ATOM    403  CE1 PHE A 218      28.171  28.597  -0.299  1.00136.56           C  
ATOM    404  HE1 PHE A 218      27.948  29.001  -1.286  1.00 20.00           H  
ATOM    405  CE2 PHE A 218      29.361  28.723   1.768  1.00137.75           C  
ATOM    406  HE2 PHE A 218      30.069  29.235   2.420  1.00 20.00           H  
ATOM    407  CZ  PHE A 218      29.081  29.234   0.518  1.00135.68           C  
ATOM    408  HZ  PHE A 218      29.580  30.141   0.175  1.00 20.00           H  
ATOM    409  HN  PHE A 218      27.275  24.246   3.810  1.00 20.00           H  
ATOM    410  N   ILE A 221      22.658  27.266   5.794  1.00145.86           N  
ATOM    411  CA  ILE A 221      22.539  28.752   5.655  1.00146.47           C  
ATOM    412  C   ILE A 221      21.598  29.141   4.534  1.00153.05           C  
ATOM    413  O   ILE A 221      20.841  30.102   4.694  1.00154.21           O  
ATOM    414  HA  ILE A 221      22.113  29.134   6.583  1.00 20.00           H  
ATOM    415  HB  ILE A 221      24.552  28.914   4.851  1.00 20.00           H  
ATOM    416  CB  ILE A 221      23.967  29.405   5.629  1.00147.43           C  
ATOM    417  CG1 ILE A 221      24.745  29.202   6.955  1.00147.59           C  
ATOM    418 1HG1 ILE A 221      24.371  29.894   7.710  1.00 20.00           H  
ATOM    419 2HG1 ILE A 221      24.570  28.194   7.333  1.00 20.00           H  
ATOM    420  CG2 ILE A 221      23.894  30.899   5.267  1.00148.66           C  
ATOM    421 1HG2 ILE A 221      23.464  31.012   4.271  1.00 20.00           H  
ATOM    422 2HG2 ILE A 221      23.270  31.420   5.993  1.00 20.00           H  
ATOM    423 3HG2 ILE A 221      24.898  31.325   5.279  1.00 20.00           H  
ATOM    424  CD1 ILE A 221      26.259  29.399   6.867  1.00150.43           C  
ATOM    425 1HD1 ILE A 221      26.672  28.715   6.126  1.00 20.00           H  
ATOM    426 2HD1 ILE A 221      26.475  30.426   6.574  1.00 20.00           H  
ATOM    427 3HD1 ILE A 221      26.708  29.196   7.839  1.00 20.00           H  
ATOM    428  HN  ILE A 221      23.593  27.016   5.544  1.00 20.00           H  
ATOM    429  N   MET A 234      33.897  29.775  10.979  1.00150.93           N  
ATOM    430  CA  MET A 234      35.305  30.149  10.823  1.00149.98           C  
ATOM    431  C   MET A 234      36.184  28.889  10.860  1.00151.82           C  
ATOM    432  O   MET A 234      37.292  28.892  10.321  1.00150.32           O  
ATOM    433  HA  MET A 234      35.374  30.631   9.847  1.00 20.00           H  
ATOM    434  CB  MET A 234      35.720  31.115  11.946  1.00154.79           C  
ATOM    435 1HB  MET A 234      34.842  31.406  12.523  1.00 20.00           H  
ATOM    436 2HB  MET A 234      36.399  30.609  12.633  1.00 20.00           H  
ATOM    437  CG  MET A 234      36.404  32.385  11.451  1.00158.60           C  
ATOM    438 1HG  MET A 234      35.774  32.884  10.716  1.00 20.00           H  
ATOM    439 2HG  MET A 234      36.540  33.081  12.279  1.00 20.00           H  
ATOM    440  SD  MET A 234      38.034  32.155  10.682  1.00161.33           S  
ATOM    441  CE  MET A 234      38.902  31.270  11.995  1.00159.68           C  
ATOM    442 1HE  MET A 234      38.689  31.743  12.954  1.00 20.00           H  
ATOM    443 2HE  MET A 234      38.565  30.233  12.018  1.00 20.00           H  
ATOM    444 3HE  MET A 234      39.975  31.299  11.805  1.00 20.00           H  
ATOM    445  HN  MET A 234      33.555  30.028  11.884  1.00 20.00           H  
ATOM    446  N   THR A 236      35.017  25.604   9.807  1.00139.99           N  
ATOM    447  CA  THR A 236      34.725  24.778   8.630  1.00137.14           C  
ATOM    448  C   THR A 236      35.466  25.282   7.387  1.00139.29           C  
ATOM    449  O   THR A 236      35.735  24.489   6.482  1.00137.43           O  
ATOM    450  HA  THR A 236      35.089  23.768   8.819  1.00 20.00           H  
ATOM    451  HB  THR A 236      33.048  23.638   7.821  1.00 20.00           H  
ATOM    452  CB  THR A 236      33.217  24.537   8.413  1.00141.73           C  
ATOM    453  OG1 THR A 236      32.606  25.685   7.829  1.00140.46           O  
ATOM    454  HG1 THR A 236      32.778  26.490   8.396  1.00 20.00           H  
ATOM    455  CG2 THR A 236      32.486  24.104   9.678  1.00140.91           C  
ATOM    456 1HG2 THR A 236      32.385  24.956  10.350  1.00 20.00           H  
ATOM    457 2HG2 THR A 236      33.054  23.316  10.174  1.00 20.00           H  
ATOM    458 3HG2 THR A 236      31.497  23.728   9.416  1.00 20.00           H  
ATOM    459  HN  THR A 236      34.229  26.133  10.122  1.00 20.00           H  
ATOM    460  N   ILE A 237      35.806  26.593   7.348  1.00136.14           N  
ATOM    461  CA  ILE A 237      36.595  27.187   6.264  1.00134.79           C  
ATOM    462  C   ILE A 237      38.075  26.877   6.494  1.00138.10           C  
ATOM    463  O   ILE A 237      38.817  26.707   5.526  1.00136.45           O  
ATOM    464  HA  ILE A 237      36.282  26.713   5.334  1.00 20.00           H  
ATOM    465  HB  ILE A 237      37.007  29.024   5.197  1.00 20.00           H  
ATOM    466  CB  ILE A 237      36.339  28.701   5.994  1.00138.88           C  
ATOM    467  CG1 ILE A 237      36.655  29.597   7.206  1.00141.71           C  
ATOM    468 1HG1 ILE A 237      35.757  30.134   7.510  1.00 20.00           H  
ATOM    469 2HG1 ILE A 237      36.959  28.979   8.051  1.00 20.00           H  
ATOM    470  CG2 ILE A 237      34.941  28.960   5.465  1.00139.45           C  
ATOM    471 1HG2 ILE A 237      34.807  28.432   4.521  1.00 20.00           H  
ATOM    472 2HG2 ILE A 237      34.207  28.604   6.188  1.00 20.00           H  
ATOM    473 3HG2 ILE A 237      34.806  30.029   5.306  1.00 20.00           H  
ATOM    474  CD1 ILE A 237      37.739  30.603   6.947  1.00150.94           C  
ATOM    475 1HD1 ILE A 237      38.703  30.096   6.904  1.00 20.00           H  
ATOM    476 2HD1 ILE A 237      37.549  31.104   5.998  1.00 20.00           H  
ATOM    477 3HD1 ILE A 237      37.751  31.339   7.751  1.00 20.00           H  
ATOM    478  HN  ILE A 237      35.550  27.258   8.050  1.00 20.00           H  
ATOM    479  N   GLY A 240      38.925  23.111   5.746  1.00122.87           N  
ATOM    480  CA  GLY A 240      39.171  22.978   4.319  1.00120.22           C  
ATOM    481  C   GLY A 240      40.590  23.410   4.004  1.00122.37           C  
ATOM    482  O   GLY A 240      41.218  22.865   3.095  1.00120.58           O  
ATOM    483 1HA  GLY A 240      39.013  21.943   4.014  1.00 20.00           H  
ATOM    484 2HA  GLY A 240      38.457  23.586   3.765  1.00 20.00           H  
ATOM    485  HN  GLY A 240      38.314  23.876   5.952  1.00 20.00           H  
ATOM    486  N   TYR A 241      41.114  24.382   4.783  1.00119.89           N  
ATOM    487  CA  TYR A 241      42.491  24.870   4.677  1.00120.08           C  
ATOM    488  C   TYR A 241      43.434  23.844   5.335  1.00122.39           C  
ATOM    489  O   TYR A 241      44.640  23.876   5.085  1.00121.83           O  
ATOM    490  HA  TYR A 241      42.731  24.974   3.619  1.00 20.00           H  
ATOM    491  CB  TYR A 241      42.658  26.269   5.331  1.00123.83           C  
ATOM    492 1HB  TYR A 241      42.374  26.204   6.382  1.00 20.00           H  
ATOM    493 2HB  TYR A 241      43.712  26.548   5.303  1.00 20.00           H  
ATOM    494  CG  TYR A 241      41.868  27.416   4.717  1.00126.44           C  
ATOM    495  HD1 TYR A 241      42.067  26.724   2.684  1.00 20.00           H  
ATOM    496  CD1 TYR A 241      41.669  27.499   3.339  1.00127.29           C  
ATOM    497  HD2 TYR A 241      41.590  28.441   6.578  1.00 20.00           H  
ATOM    498  CD2 TYR A 241      41.418  28.477   5.502  1.00129.03           C  
ATOM    499  CE1 TYR A 241      40.964  28.563   2.769  1.00128.47           C  
ATOM    500  HE1 TYR A 241      40.776  28.597   1.696  1.00 20.00           H  
ATOM    501  HE2 TYR A 241      40.339  30.339   5.592  1.00 20.00           H  
ATOM    502  CE2 TYR A 241      40.713  29.547   4.943  1.00130.15           C  
ATOM    503  CZ  TYR A 241      40.495  29.591   3.575  1.00135.54           C  
ATOM    504  OH  TYR A 241      39.808  30.644   3.020  1.00135.19           O  
ATOM    505  HH  TYR A 241      39.802  30.561   2.023  1.00 20.00           H  
ATOM    506  HN  TYR A 241      40.607  24.857   5.502  1.00 20.00           H  
TER
