# Supplementary material for: Assessment and Challenges of Ligand Docking into Comparative Models of G-Protein Coupled Receptors
Source: PLoS One. 2013 Jul 2;8(7):e67302. doi: 10.1371/journal.pone.0067302 (PMC3699586; doi:10.1371/journal.pone.0067302)
Supplement: File S2 — Files for protocol capture. The input files necessary to carry out the steps outlined in the protocol capture in File S1 as well as the output files relating to the results found in the manuscript are provided in this attachment. (ZIP) [file pone.0067302.s015.zip › FileS2_GPCR_model_dock/scripts/evaluate_score_vs_pocket_rmsd/crystal_pockets/3uon_M2_pocket.pdb]

ATOM      1  N   ILE A  53      47.332  28.521  -1.296  1.00 50.84           N  
ATOM      2  CA  ILE A  53      46.442  28.546  -0.140  1.00 55.86           C  
ATOM      3  C   ILE A  53      47.220  28.858   1.137  1.00 54.60           C  
ATOM      4  O   ILE A  53      46.740  29.584   2.011  1.00 47.59           O  
ATOM      5  HA  ILE A  53      45.725  29.352  -0.298  1.00 20.00           H  
ATOM      6  HB  ILE A  53      46.410  26.395  -0.114  1.00 20.00           H  
ATOM      7  CB  ILE A  53      45.693  27.204   0.021  1.00 46.85           C  
ATOM      8  CG1 ILE A  53      44.624  27.057  -1.066  1.00 44.59           C  
ATOM      9 1HG1 ILE A  53      45.094  27.081  -2.049  1.00 20.00           H  
ATOM     10 2HG1 ILE A  53      44.135  26.088  -0.970  1.00 20.00           H  
ATOM     11  CG2 ILE A  53      45.071  27.092   1.405  1.00 41.36           C  
ATOM     12 1HG2 ILE A  53      45.844  26.837   2.131  1.00 20.00           H  
ATOM     13 2HG2 ILE A  53      44.617  28.045   1.678  1.00 20.00           H  
ATOM     14 3HG2 ILE A  53      44.308  26.315   1.399  1.00 20.00           H  
ATOM     15  CD1 ILE A  53      43.556  28.129  -1.028  1.00 39.65           C  
ATOM     16 1HD1 ILE A  53      43.222  28.273  -0.001  1.00 20.00           H  
ATOM     17 2HD1 ILE A  53      43.967  29.064  -1.411  1.00 20.00           H  
ATOM     18 3HD1 ILE A  53      42.712  27.823  -1.646  1.00 20.00           H  
ATOM     19  HN  ILE A  53      47.367  27.639  -1.766  1.00 20.00           H  
ATOM     20  N   SER A  57      45.602  32.567   1.042  1.00 48.57           N  
ATOM     21  CA  SER A  57      44.314  32.325   1.691  1.00 48.61           C  
ATOM     22  C   SER A  57      44.399  32.267   3.216  1.00 50.63           C  
ATOM     23  O   SER A  57      43.710  33.016   3.908  1.00 52.09           O  
ATOM     24  HA  SER A  57      43.684  33.166   1.404  1.00 20.00           H  
ATOM     25  CB  SER A  57      43.662  31.052   1.146  1.00 50.35           C  
ATOM     26 1HB  SER A  57      44.360  30.220   1.235  1.00 20.00           H  
ATOM     27 2HB  SER A  57      42.790  30.803   1.751  1.00 20.00           H  
ATOM     28  HG  SER A  57      42.452  30.686  -0.398  1.00 20.00           H  
ATOM     29  OG  SER A  57      43.278  31.218  -0.209  1.00 55.80           O  
ATOM     30  HN  SER A  57      45.833  31.908   0.326  1.00 20.00           H  
ATOM     31  N   TYR A  61      43.084  35.430   5.500  1.00 48.56           N  
ATOM     32  CA  TYR A  61      41.895  35.054   6.259  1.00 48.32           C  
ATOM     33  C   TYR A  61      42.122  35.239   7.756  1.00 46.79           C  
ATOM     34  O   TYR A  61      41.253  35.746   8.467  1.00 44.62           O  
ATOM     35  HA  TYR A  61      41.075  35.698   5.941  1.00 20.00           H  
ATOM     36  CB  TYR A  61      41.475  33.613   5.966  1.00 44.03           C  
ATOM     37 1HB  TYR A  61      41.270  33.514   4.900  1.00 20.00           H  
ATOM     38 2HB  TYR A  61      42.309  32.948   6.193  1.00 20.00           H  
ATOM     39  CG  TYR A  61      40.258  33.189   6.758  1.00 46.68           C  
ATOM     40  HD1 TYR A  61      41.376  32.134   8.265  1.00 20.00           H  
ATOM     41  CD1 TYR A  61      40.388  32.436   7.918  1.00 45.18           C  
ATOM     42  HD2 TYR A  61      38.869  34.161   5.454  1.00 20.00           H  
ATOM     43  CD2 TYR A  61      38.982  33.565   6.359  1.00 44.03           C  
ATOM     44  CE1 TYR A  61      39.278  32.055   8.650  1.00 42.57           C  
ATOM     45  HE1 TYR A  61      39.385  31.457   9.556  1.00 20.00           H  
ATOM     46  HE2 TYR A  61      36.876  33.496   6.747  1.00 20.00           H  
ATOM     47  CE2 TYR A  61      37.866  33.191   7.085  1.00 43.17           C  
ATOM     48  CZ  TYR A  61      38.020  32.436   8.229  1.00 42.78           C  
ATOM     49  OH  TYR A  61      36.912  32.062   8.953  1.00 42.55           O  
ATOM     50  HH  TYR A  61      36.082  32.397   8.507  1.00 20.00           H  
ATOM     51  HN  TYR A  61      43.513  34.686   4.989  1.00 20.00           H  
ATOM     52  N   TYR A  64      41.892  38.792   8.553  1.00 45.45           N  
ATOM     53  CA  TYR A  64      40.499  39.216   8.494  1.00 43.06           C  
ATOM     54  C   TYR A  64      39.718  38.812   9.741  1.00 53.58           C  
ATOM     55  O   TYR A  64      38.818  39.530  10.177  1.00 53.59           O  
ATOM     56  HA  TYR A  64      40.482  40.303   8.413  1.00 20.00           H  
ATOM     57  CB  TYR A  64      39.839  38.647   7.236  1.00 42.13           C  
ATOM     58 1HB  TYR A  64      40.410  38.963   6.363  1.00 20.00           H  
ATOM     59 2HB  TYR A  64      39.888  37.559   7.272  1.00 20.00           H  
ATOM     60  CG  TYR A  64      38.395  39.053   7.034  1.00 49.98           C  
ATOM     61  HD1 TYR A  64      38.810  41.160   6.886  1.00 20.00           H  
ATOM     62  CD1 TYR A  64      38.043  40.387   6.867  1.00 54.53           C  
ATOM     63  HD2 TYR A  64      37.651  37.048   7.108  1.00 20.00           H  
ATOM     64  CD2 TYR A  64      37.388  38.098   6.985  1.00 57.83           C  
ATOM     65  CE1 TYR A  64      36.724  40.760   6.674  1.00 51.36           C  
ATOM     66  HE1 TYR A  64      36.454  41.809   6.553  1.00 20.00           H  
ATOM     67  HE2 TYR A  64      35.294  37.693   6.761  1.00 20.00           H  
ATOM     68  CE2 TYR A  64      36.066  38.462   6.790  1.00 58.75           C  
ATOM     69  CZ  TYR A  64      35.741  39.795   6.635  1.00 53.79           C  
ATOM     70  OH  TYR A  64      34.429  40.168   6.444  1.00 52.30           O  
ATOM     71  HH  TYR A  64      34.201  40.935   7.043  1.00 20.00           H  
ATOM     72  HN  TYR A  64      42.133  38.112   7.861  1.00 20.00           H  
ATOM     73  N   CYS A  77      40.680  42.643  -1.915  1.00 49.18           N  
ATOM     74  CA  CYS A  77      39.664  41.721  -1.431  1.00 48.20           C  
ATOM     75  C   CYS A  77      39.167  40.839  -2.572  1.00 55.75           C  
ATOM     76  O   CYS A  77      39.042  39.623  -2.422  1.00 45.45           O  
ATOM     77  HA  CYS A  77      40.137  41.107  -0.665  1.00 20.00           H  
ATOM     78  CB  CYS A  77      38.496  42.484  -0.803  1.00 46.55           C  
ATOM     79 1HB  CYS A  77      38.772  42.831   0.193  1.00 20.00           H  
ATOM     80 2HB  CYS A  77      38.268  43.369  -1.397  1.00 20.00           H  
ATOM     81  HG  CYS A  77      36.252  42.483  -0.091  1.00 20.00           H  
ATOM     82  SG  CYS A  77      36.976  41.516  -0.648  1.00 52.03           S  
ATOM     83  HN  CYS A  77      40.425  43.609  -1.879  1.00 20.00           H  
ATOM     84  N   TRP A  80      41.772  38.368  -3.705  1.00 45.26           N  
ATOM     85  CA  TRP A  80      41.907  37.318  -2.703  1.00 46.55           C  
ATOM     86  C   TRP A  80      40.840  36.238  -2.857  1.00 47.49           C  
ATOM     87  O   TRP A  80      41.143  35.047  -2.821  1.00 46.74           O  
ATOM     88  HA  TRP A  80      42.883  36.852  -2.838  1.00 20.00           H  
ATOM     89  CB  TRP A  80      41.862  37.906  -1.291  1.00 41.14           C  
ATOM     90 1HB  TRP A  80      42.677  38.622  -1.181  1.00 20.00           H  
ATOM     91 2HB  TRP A  80      40.932  38.460  -1.169  1.00 20.00           H  
ATOM     92  CG  TRP A  80      41.966  36.867  -0.220  1.00 47.49           C  
ATOM     93  HD1 TRP A  80      43.794  35.824  -0.761  1.00 20.00           H  
ATOM     94  CD1 TRP A  80      42.947  35.929  -0.083  1.00 53.81           C  
ATOM     95  CD2 TRP A  80      41.061  36.665   0.871  1.00 47.10           C  
ATOM     96  NE1 TRP A  80      42.707  35.151   1.023  1.00 49.34           N  
ATOM     97  HE1 TRP A  80      43.272  34.392   1.346  1.00 20.00           H  
ATOM     98  CE2 TRP A  80      41.556  35.582   1.627  1.00 47.43           C  
ATOM     99  HE3 TRP A  80      39.495  38.125   0.696  1.00 20.00           H  
ATOM    100  CE3 TRP A  80      39.878  37.289   1.282  1.00 46.41           C  
ATOM    101  CZ2 TRP A  80      40.911  35.112   2.770  1.00 44.59           C  
ATOM    102  HZ2 TRP A  80      41.303  34.275   3.347  1.00 20.00           H  
ATOM    103  CZ3 TRP A  80      39.240  36.822   2.417  1.00 47.37           C  
ATOM    104  HZ3 TRP A  80      38.317  37.279   2.775  1.00 20.00           H  
ATOM    105  CH2 TRP A  80      39.758  35.743   3.148  1.00 49.13           C  
ATOM    106  HH2 TRP A  80      39.218  35.411   4.035  1.00 20.00           H  
ATOM    107  HN  TRP A  80      41.592  39.278  -3.330  1.00 20.00           H  
ATOM    108  N   LEU A  81      39.591  36.661  -3.028  1.00 53.41           N  
ATOM    109  CA  LEU A  81      38.484  35.725  -3.194  1.00 50.19           C  
ATOM    110  C   LEU A  81      38.625  34.947  -4.495  1.00 45.88           C  
ATOM    111  O   LEU A  81      38.517  33.721  -4.509  1.00 44.10           O  
ATOM    112  HA  LEU A  81      38.534  35.011  -2.372  1.00 20.00           H  
ATOM    113  CB  LEU A  81      37.144  36.463  -3.167  1.00 51.47           C  
ATOM    114 1HB  LEU A  81      37.117  37.156  -4.007  1.00 20.00           H  
ATOM    115 2HB  LEU A  81      36.349  35.735  -3.328  1.00 20.00           H  
ATOM    116  HG  LEU A  81      37.600  37.991  -1.741  1.00 20.00           H  
ATOM    117  CG  LEU A  81      36.818  37.247  -1.894  1.00 42.58           C  
ATOM    118  CD1 LEU A  81      35.506  37.991  -2.056  1.00 46.80           C  
ATOM    119 1HD1 LEU A  81      35.572  38.662  -2.912  1.00 20.00           H  
ATOM    120 2HD1 LEU A  81      34.700  37.274  -2.218  1.00 20.00           H  
ATOM    121 3HD1 LEU A  81      35.302  38.569  -1.155  1.00 20.00           H  
ATOM    122  CD2 LEU A  81      36.774  36.331  -0.680  1.00 32.45           C  
ATOM    123 1HD2 LEU A  81      36.120  35.484  -0.888  1.00 20.00           H  
ATOM    124 2HD2 LEU A  81      37.778  35.969  -0.461  1.00 20.00           H  
ATOM    125 3HD2 LEU A  81      36.391  36.883   0.178  1.00 20.00           H  
ATOM    126  HN  LEU A  81      39.326  37.625  -3.055  1.00 20.00           H  
ATOM    127  N   ASP A  84      41.342  32.354  -4.205  1.00 39.79           N  
ATOM    128  CA  ASP A  84      40.887  31.264  -3.348  1.00 43.80           C  
ATOM    129  C   ASP A  84      39.952  30.308  -4.088  1.00 46.40           C  
ATOM    130  O   ASP A  84      40.186  29.101  -4.118  1.00 43.20           O  
ATOM    131  HA  ASP A  84      41.795  30.757  -3.023  1.00 20.00           H  
ATOM    132  CB  ASP A  84      40.195  31.823  -2.101  1.00 50.74           C  
ATOM    133 1HB  ASP A  84      40.833  32.573  -1.632  1.00 20.00           H  
ATOM    134 2HB  ASP A  84      39.271  32.325  -2.387  1.00 20.00           H  
ATOM    135  CG  ASP A  84      39.872  30.751  -1.077  1.00 51.75           C  
ATOM    136  OD1 ASP A  84      39.996  29.549  -1.400  1.00 56.50           O  
ATOM    137  OD2 ASP A  84      39.481  31.114   0.052  1.00 52.08           O  
ATOM    138  HN  ASP A  84      41.119  33.260  -3.848  1.00 20.00           H  
ATOM    139  N   TYR A  85      38.896  30.853  -4.683  1.00 44.37           N  
ATOM    140  CA  TYR A  85      37.914  30.035  -5.390  1.00 47.40           C  
ATOM    141  C   TYR A  85      38.454  29.438  -6.688  1.00 43.46           C  
ATOM    142  O   TYR A  85      38.082  28.326  -7.066  1.00 35.74           O  
ATOM    143  HA  TYR A  85      37.627  29.212  -4.735  1.00 20.00           H  
ATOM    144  CB  TYR A  85      36.628  30.825  -5.648  1.00 42.49           C  
ATOM    145 1HB  TYR A  85      36.891  31.830  -5.979  1.00 20.00           H  
ATOM    146 2HB  TYR A  85      36.081  30.354  -6.464  1.00 20.00           H  
ATOM    147  CG  TYR A  85      35.734  30.916  -4.434  1.00 45.41           C  
ATOM    148  HD1 TYR A  85      37.061  32.200  -3.329  1.00 20.00           H  
ATOM    149  CD1 TYR A  85      36.111  31.666  -3.327  1.00 49.78           C  
ATOM    150  HD2 TYR A  85      34.211  29.656  -5.253  1.00 20.00           H  
ATOM    151  CD2 TYR A  85      34.517  30.249  -4.391  1.00 39.18           C  
ATOM    152  CE1 TYR A  85      35.301  31.751  -2.211  1.00 40.97           C  
ATOM    153  HE1 TYR A  85      35.604  32.341  -1.345  1.00 20.00           H  
ATOM    154  HE2 TYR A  85      32.746  29.798  -3.273  1.00 20.00           H  
ATOM    155  CE2 TYR A  85      33.698  30.329  -3.281  1.00 38.79           C  
ATOM    156  CZ  TYR A  85      34.095  31.083  -2.193  1.00 38.57           C  
ATOM    157  OH  TYR A  85      33.289  31.171  -1.082  1.00 45.32           O  
ATOM    158  HH  TYR A  85      32.600  30.447  -1.100  1.00 20.00           H  
ATOM    159  HN  TYR A  85      38.702  31.834  -4.690  1.00 20.00           H  
ATOM    160  N   SER A  88      40.759  26.566  -5.632  1.00 41.03           N  
ATOM    161  CA  SER A  88      39.918  25.525  -5.052  1.00 39.36           C  
ATOM    162  C   SER A  88      39.237  24.716  -6.152  1.00 48.48           C  
ATOM    163  O   SER A  88      39.182  23.490  -6.084  1.00 46.78           O  
ATOM    164  HA  SER A  88      40.595  24.892  -4.479  1.00 20.00           H  
ATOM    165  CB  SER A  88      38.875  26.130  -4.109  1.00 37.30           C  
ATOM    166 1HB  SER A  88      38.342  26.929  -4.623  1.00 20.00           H  
ATOM    167 2HB  SER A  88      38.138  25.370  -3.849  1.00 20.00           H  
ATOM    168  HG  SER A  88      39.821  27.562  -3.092  1.00 20.00           H  
ATOM    169  OG  SER A  88      39.484  26.634  -2.932  1.00 41.43           O  
ATOM    170  HN  SER A  88      40.476  27.499  -5.410  1.00 20.00           H  
ATOM    171  N   ASN A  89      38.723  25.409  -7.165  1.00 51.02           N  
ATOM    172  CA  ASN A  89      38.112  24.750  -8.317  1.00 45.04           C  
ATOM    173  C   ASN A  89      39.137  23.927  -9.094  1.00 45.23           C  
ATOM    174  O   ASN A  89      38.848  22.819  -9.554  1.00 42.93           O  
ATOM    175  HA  ASN A  89      37.324  24.121  -7.903  1.00 20.00           H  
ATOM    176  CB  ASN A  89      37.455  25.777  -9.239  1.00 36.56           C  
ATOM    177 1HB  ASN A  89      36.852  26.468  -8.649  1.00 20.00           H  
ATOM    178 2HB  ASN A  89      38.223  26.370  -9.736  1.00 20.00           H  
ATOM    179  CG  ASN A  89      36.576  25.137 -10.290  1.00 40.68           C  
ATOM    180  OD1 ASN A  89      35.352  25.167 -10.187  1.00 51.97           O  
ATOM    181  ND2 ASN A  89      37.194  24.553 -11.307  1.00 50.48           N  
ATOM    182 1HD2 ASN A  89      38.193  24.551 -11.351  1.00 20.00           H  
ATOM    183 2HD2 ASN A  89      36.661  24.114 -12.031  1.00 20.00           H  
ATOM    184  HN  ASN A  89      38.715  26.407  -7.213  1.00 20.00           H  
ATOM    185  N   VAL A  92      39.664  20.625  -7.180  1.00 41.97           N  
ATOM    186  CA  VAL A  92      38.599  19.644  -7.356  1.00 38.22           C  
ATOM    187  C   VAL A  92      38.600  19.055  -8.763  1.00 48.51           C  
ATOM    188  O   VAL A  92      38.285  17.880  -8.944  1.00 54.59           O  
ATOM    189  HA  VAL A  92      38.784  18.829  -6.656  1.00 20.00           H  
ATOM    190  HB  VAL A  92      36.476  19.425  -7.134  1.00 20.00           H  
ATOM    191  CB  VAL A  92      37.208  20.226  -7.029  1.00 38.24           C  
ATOM    192  CG1 VAL A  92      37.171  20.721  -5.593  1.00 41.97           C  
ATOM    193 1HG1 VAL A  92      37.641  19.983  -4.942  1.00 20.00           H  
ATOM    194 2HG1 VAL A  92      37.710  21.665  -5.520  1.00 20.00           H  
ATOM    195 3HG1 VAL A  92      36.136  20.868  -5.285  1.00 20.00           H  
ATOM    196  CG2 VAL A  92      36.850  21.340  -7.998  1.00 43.67           C  
ATOM    197 1HG2 VAL A  92      37.575  22.149  -7.905  1.00 20.00           H  
ATOM    198 2HG2 VAL A  92      36.865  20.955  -9.017  1.00 20.00           H  
ATOM    199 3HG2 VAL A  92      35.854  21.717  -7.767  1.00 20.00           H  
ATOM    200  HN  VAL A  92      39.352  21.560  -7.013  1.00 20.00           H  
ATOM    201  N   VAL A 167      21.556  31.048  -4.055  1.00 49.74           N  
ATOM    202  CA  VAL A 167      22.575  31.076  -5.101  1.00 45.23           C  
ATOM    203  C   VAL A 167      23.869  30.429  -4.618  1.00 43.54           C  
ATOM    204  O   VAL A 167      24.544  29.724  -5.371  1.00 39.96           O  
ATOM    205  HA  VAL A 167      22.199  30.494  -5.942  1.00 20.00           H  
ATOM    206  HB  VAL A 167      23.409  33.019  -4.750  1.00 20.00           H  
ATOM    207  CB  VAL A 167      22.875  32.517  -5.557  1.00 40.39           C  
ATOM    208  CG1 VAL A 167      23.775  32.508  -6.790  1.00 31.35           C  
ATOM    209 1HG1 VAL A 167      24.741  32.075  -6.532  1.00 20.00           H  
ATOM    210 2HG1 VAL A 167      23.309  31.912  -7.576  1.00 20.00           H  
ATOM    211 3HG1 VAL A 167      23.916  33.529  -7.144  1.00 20.00           H  
ATOM    212  CG2 VAL A 167      21.580  33.261  -5.838  1.00 45.87           C  
ATOM    213 1HG2 VAL A 167      20.981  32.691  -6.548  1.00 20.00           H  
ATOM    214 2HG2 VAL A 167      21.023  33.384  -4.909  1.00 20.00           H  
ATOM    215 3HG2 VAL A 167      21.808  34.240  -6.258  1.00 20.00           H  
ATOM    216  HN  VAL A 167      21.281  31.950  -3.723  1.00 20.00           H  
ATOM    217  N   THR A 168      24.208  30.673  -3.356  1.00 43.82           N  
ATOM    218  CA  THR A 168      25.408  30.105  -2.755  1.00 40.82           C  
ATOM    219  C   THR A 168      25.312  28.587  -2.673  1.00 41.92           C  
ATOM    220  O   THR A 168      26.265  27.878  -2.997  1.00 40.76           O  
ATOM    221  HA  THR A 168      26.256  30.332  -3.400  1.00 20.00           H  
ATOM    222  HB  THR A 168      24.876  30.335  -0.653  1.00 20.00           H  
ATOM    223  CB  THR A 168      25.649  30.670  -1.345  1.00 46.75           C  
ATOM    224  OG1 THR A 168      25.748  32.098  -1.411  1.00 53.63           O  
ATOM    225  HG1 THR A 168      24.850  32.511  -1.256  1.00 20.00           H  
ATOM    226  CG2 THR A 168      26.929  30.105  -0.755  1.00 41.85           C  
ATOM    227 1HG2 THR A 168      27.765  30.328  -1.418  1.00 20.00           H  
ATOM    228 2HG2 THR A 168      26.832  29.025  -0.644  1.00 20.00           H  
ATOM    229 3HG2 THR A 168      27.110  30.555   0.221  1.00 20.00           H  
ATOM    230  HN  THR A 168      23.677  31.251  -2.736  1.00 20.00           H  
ATOM    231  N   THR A 171      25.506  27.071  -6.132  1.00 33.76           N  
ATOM    232  CA  THR A 171      26.892  27.073  -6.580  1.00 38.91           C  
ATOM    233  C   THR A 171      27.692  25.958  -5.909  1.00 47.00           C  
ATOM    234  O   THR A 171      28.548  25.335  -6.535  1.00 48.01           O  
ATOM    235  HA  THR A 171      26.907  26.868  -7.650  1.00 20.00           H  
ATOM    236  HB  THR A 171      27.596  28.646  -5.245  1.00 20.00           H  
ATOM    237  CB  THR A 171      27.557  28.435  -6.314  1.00 45.73           C  
ATOM    238  OG1 THR A 171      26.870  29.450  -7.056  1.00 49.22           O  
ATOM    239  HG1 THR A 171      26.874  29.223  -8.030  1.00 20.00           H  
ATOM    240  CG2 THR A 171      29.015  28.412  -6.738  1.00 46.60           C  
ATOM    241 1HG2 THR A 171      29.077  28.354  -7.824  1.00 20.00           H  
ATOM    242 2HG2 THR A 171      29.507  27.543  -6.299  1.00 20.00           H  
ATOM    243 3HG2 THR A 171      29.508  29.321  -6.394  1.00 20.00           H  
ATOM    244  HN  THR A 171      25.245  27.881  -5.607  1.00 20.00           H  
ATOM    245  N   ALA A 172      27.401  25.706  -4.636  1.00 48.95           N  
ATOM    246  CA  ALA A 172      28.043  24.616  -3.907  1.00 41.43           C  
ATOM    247  C   ALA A 172      27.783  23.281  -4.594  1.00 43.80           C  
ATOM    248  O   ALA A 172      28.699  22.482  -4.795  1.00 47.49           O  
ATOM    249  HA  ALA A 172      29.118  24.801  -3.913  1.00 20.00           H  
ATOM    250  CB  ALA A 172      27.547  24.574  -2.471  1.00 44.30           C  
ATOM    251 1HB  ALA A 172      27.664  25.558  -2.017  1.00 20.00           H  
ATOM    252 2HB  ALA A 172      26.495  24.290  -2.459  1.00 20.00           H  
ATOM    253 3HB  ALA A 172      28.127  23.842  -1.908  1.00 20.00           H  
ATOM    254  HN  ALA A 172      26.740  26.230  -4.099  1.00 20.00           H  
ATOM    255  N   PHE A 176      30.913  21.667  -6.016  1.00 41.07           N  
ATOM    256  CA  PHE A 176      31.426  20.691  -5.059  1.00 38.68           C  
ATOM    257  C   PHE A 176      30.683  19.355  -5.067  1.00 39.82           C  
ATOM    258  O   PHE A 176      31.294  18.298  -5.221  1.00 41.70           O  
ATOM    259  HA  PHE A 176      32.466  20.497  -5.320  1.00 20.00           H  
ATOM    260  CB  PHE A 176      31.419  21.280  -3.645  1.00 36.75           C  
ATOM    261 1HB  PHE A 176      32.022  22.188  -3.638  1.00 20.00           H  
ATOM    262 2HB  PHE A 176      30.401  21.571  -3.389  1.00 20.00           H  
ATOM    263  CG  PHE A 176      31.939  20.339  -2.596  1.00 40.26           C  
ATOM    264  HD1 PHE A 176      34.005  20.742  -3.019  1.00 20.00           H  
ATOM    265  CD1 PHE A 176      33.300  20.180  -2.406  1.00 37.09           C  
ATOM    266  HD2 PHE A 176      29.992  19.733  -1.942  1.00 20.00           H  
ATOM    267  CD2 PHE A 176      31.066  19.614  -1.800  1.00 41.26           C  
ATOM    268  CE1 PHE A 176      33.783  19.315  -1.445  1.00 37.60           C  
ATOM    269  HE1 PHE A 176      34.858  19.198  -1.308  1.00 20.00           H  
ATOM    270  CE2 PHE A 176      31.543  18.747  -0.836  1.00 39.11           C  
ATOM    271  HE2 PHE A 176      30.848  18.181  -0.217  1.00 20.00           H  
ATOM    272  CZ  PHE A 176      32.905  18.598  -0.659  1.00 38.62           C  
ATOM    273  HZ  PHE A 176      33.286  17.915   0.101  1.00 20.00           H  
ATOM    274  HN  PHE A 176      29.973  21.968  -5.853  1.00 20.00           H  
ATOM    275  N   PHE A 218      40.203  15.143   1.309  1.00 47.08           N  
ATOM    276  CA  PHE A 218      39.395  16.135   0.609  1.00 44.88           C  
ATOM    277  C   PHE A 218      37.956  16.173   1.113  1.00 49.46           C  
ATOM    278  O   PHE A 218      37.450  17.231   1.488  1.00 44.19           O  
ATOM    279  HA  PHE A 218      39.853  17.109   0.785  1.00 20.00           H  
ATOM    280  CB  PHE A 218      39.409  15.884  -0.901  1.00 40.59           C  
ATOM    281 1HB  PHE A 218      40.402  16.112  -1.287  1.00 20.00           H  
ATOM    282 2HB  PHE A 218      39.230  14.825  -1.084  1.00 20.00           H  
ATOM    283  CG  PHE A 218      38.392  16.690  -1.655  1.00 45.22           C  
ATOM    284  HD1 PHE A 218      37.080  15.027  -2.010  1.00 20.00           H  
ATOM    285  CD1 PHE A 218      37.248  16.093  -2.158  1.00 39.16           C  
ATOM    286  HD2 PHE A 218      39.472  18.527  -1.449  1.00 20.00           H  
ATOM    287  CD2 PHE A 218      38.576  18.050  -1.846  1.00 48.41           C  
ATOM    288  CE1 PHE A 218      36.311  16.837  -2.849  1.00 47.54           C  
ATOM    289  HE1 PHE A 218      35.417  16.355  -3.245  1.00 20.00           H  
ATOM    290  CE2 PHE A 218      37.642  18.799  -2.534  1.00 44.82           C  
ATOM    291  HE2 PHE A 218      37.799  19.868  -2.681  1.00 20.00           H  
ATOM    292  CZ  PHE A 218      36.510  18.192  -3.037  1.00 47.86           C  
ATOM    293  HZ  PHE A 218      35.771  18.781  -3.581  1.00 20.00           H  
ATOM    294  HN  PHE A 218      40.627  14.459   0.716  1.00 20.00           H  
ATOM    295  N   TRP A 222      36.248  19.149   3.467  1.00 40.27           N  
ATOM    296  CA  TRP A 222      35.380  20.045   2.711  1.00 36.64           C  
ATOM    297  C   TRP A 222      33.896  19.841   3.020  1.00 37.77           C  
ATOM    298  O   TRP A 222      33.103  20.769   2.882  1.00 41.38           O  
ATOM    299  HA  TRP A 222      35.637  21.068   2.986  1.00 20.00           H  
ATOM    300  CB  TRP A 222      35.623  19.880   1.210  1.00 39.93           C  
ATOM    301 1HB  TRP A 222      35.594  18.819   0.962  1.00 20.00           H  
ATOM    302 2HB  TRP A 222      34.809  20.357   0.665  1.00 20.00           H  
ATOM    303  CG  TRP A 222      36.926  20.450   0.722  1.00 40.81           C  
ATOM    304  HD1 TRP A 222      38.376  19.546   2.066  1.00 20.00           H  
ATOM    305  CD1 TRP A 222      38.173  20.202   1.220  1.00 45.46           C  
ATOM    306  CD2 TRP A 222      37.103  21.344  -0.381  1.00 44.58           C  
ATOM    307  NE1 TRP A 222      39.116  20.898   0.499  1.00 44.14           N  
ATOM    308  HE1 TRP A 222      40.103  20.898   0.661  1.00 20.00           H  
ATOM    309  CE2 TRP A 222      38.487  21.606  -0.490  1.00 44.50           C  
ATOM    310  HE3 TRP A 222      35.163  21.750  -1.203  1.00 20.00           H  
ATOM    311  CE3 TRP A 222      36.230  21.954  -1.286  1.00 40.08           C  
ATOM    312  CZ2 TRP A 222      39.011  22.452  -1.465  1.00 46.78           C  
ATOM    313  HZ2 TRP A 222      40.080  22.648  -1.540  1.00 20.00           H  
ATOM    314  CZ3 TRP A 222      36.751  22.793  -2.252  1.00 39.01           C  
ATOM    315  HZ3 TRP A 222      36.106  23.289  -2.977  1.00 20.00           H  
ATOM    316  CH2 TRP A 222      38.130  23.035  -2.335  1.00 46.24           C  
ATOM    317  HH2 TRP A 222      38.493  23.705  -3.114  1.00 20.00           H  
ATOM    318  HN  TRP A 222      36.391  18.258   3.036  1.00 20.00           H  
ATOM    319  N   TYR A 225      32.201  22.286   5.782  1.00 45.31           N  
ATOM    320  CA  TYR A 225      31.876  23.605   5.258  1.00 42.00           C  
ATOM    321  C   TYR A 225      30.658  23.583   4.339  1.00 40.20           C  
ATOM    322  O   TYR A 225      29.751  24.397   4.474  1.00 43.37           O  
ATOM    323  HA  TYR A 225      31.657  24.258   6.103  1.00 20.00           H  
ATOM    324  CB  TYR A 225      33.070  24.200   4.514  1.00 37.95           C  
ATOM    325 1HB  TYR A 225      33.935  24.201   5.177  1.00 20.00           H  
ATOM    326 2HB  TYR A 225      33.317  23.556   3.670  1.00 20.00           H  
ATOM    327  CG  TYR A 225      32.808  25.600   4.022  1.00 40.56           C  
ATOM    328  HD1 TYR A 225      33.722  26.565   5.714  1.00 20.00           H  
ATOM    329  CD1 TYR A 225      33.205  26.704   4.765  1.00 44.64           C  
ATOM    330  HD2 TYR A 225      31.819  24.960   2.235  1.00 20.00           H  
ATOM    331  CD2 TYR A 225      32.141  25.819   2.824  1.00 44.18           C  
ATOM    332  CE1 TYR A 225      32.958  27.987   4.321  1.00 49.21           C  
ATOM    333  HE1 TYR A 225      33.276  28.850   4.906  1.00 20.00           H  
ATOM    334  HE2 TYR A 225      31.368  27.245   1.426  1.00 20.00           H  
ATOM    335  CE2 TYR A 225      31.889  27.099   2.372  1.00 50.17           C  
ATOM    336  CZ  TYR A 225      32.300  28.180   3.125  1.00 49.34           C  
ATOM    337  OH  TYR A 225      32.052  29.458   2.680  1.00 42.01           O  
ATOM    338  HH  TYR A 225      31.579  29.429   1.800  1.00 20.00           H  
ATOM    339  HN  TYR A 225      33.112  21.956   5.538  1.00 20.00           H  
ATOM    340  N   ASN A 226      30.646  22.645   3.401  1.00 42.44           N  
ATOM    341  CA  ASN A 226      29.577  22.568   2.413  1.00 41.05           C  
ATOM    342  C   ASN A 226      28.235  22.135   2.996  1.00 44.08           C  
ATOM    343  O   ASN A 226      27.187  22.618   2.567  1.00 46.41           O  
ATOM    344  HA  ASN A 226      29.504  23.571   1.992  1.00 20.00           H  
ATOM    345  CB  ASN A 226      29.978  21.663   1.245  1.00 45.25           C  
ATOM    346 1HB  ASN A 226      30.356  20.715   1.628  1.00 20.00           H  
ATOM    347 2HB  ASN A 226      29.101  21.435   0.640  1.00 20.00           H  
ATOM    348  CG  ASN A 226      31.034  22.290   0.361  1.00 41.40           C  
ATOM    349  OD1 ASN A 226      30.716  22.944  -0.635  1.00 36.85           O  
ATOM    350  ND2 ASN A 226      32.300  22.097   0.717  1.00 37.04           N  
ATOM    351 1HD2 ASN A 226      32.513  21.560   1.534  1.00 20.00           H  
ATOM    352 2HD2 ASN A 226      33.039  22.488   0.169  1.00 20.00           H  
ATOM    353  HN  ASN A 226      31.350  21.940   3.305  1.00 20.00           H  
ATOM    354  N   MET A 228      27.545  22.902   5.846  1.00 41.20           N  
ATOM    355  CA  MET A 228      27.267  24.122   6.593  1.00 43.15           C  
ATOM    356  C   MET A 228      26.458  25.064   5.713  1.00 49.06           C  
ATOM    357  O   MET A 228      25.524  25.720   6.173  1.00 48.47           O  
ATOM    358  HA  MET A 228      26.686  23.809   7.460  1.00 20.00           H  
ATOM    359  CB  MET A 228      28.574  24.793   7.016  1.00 38.64           C  
ATOM    360 1HB  MET A 228      29.418  24.164   6.734  1.00 20.00           H  
ATOM    361 2HB  MET A 228      28.690  25.739   6.487  1.00 20.00           H  
ATOM    362  CG  MET A 228      28.688  25.080   8.505  1.00 34.72           C  
ATOM    363 1HG  MET A 228      28.292  26.071   8.725  1.00 20.00           H  
ATOM    364 2HG  MET A 228      28.088  24.365   9.068  1.00 20.00           H  
ATOM    365  SD  MET A 228      30.398  24.989   9.063  1.00 47.21           S  
ATOM    366  CE  MET A 228      31.211  26.065   7.889  1.00 43.43           C  
ATOM    367 1HE  MET A 228      31.109  25.650   6.885  1.00 20.00           H  
ATOM    368 2HE  MET A 228      30.752  27.052   7.922  1.00 20.00           H  
ATOM    369 3HE  MET A 228      32.268  26.147   8.142  1.00 20.00           H  
ATOM    370  HN  MET A 228      28.507  22.785   5.600  1.00 20.00           H  
ATOM    371  N   VAL A 229      26.826  25.118   4.436  1.00 42.65           N  
ATOM    372  CA  VAL A 229      26.105  25.917   3.459  1.00 40.89           C  
ATOM    373  C   VAL A 229      24.682  25.388   3.304  1.00 45.37           C  
ATOM    374  O   VAL A 229      23.717  26.146   3.370  1.00 49.66           O  
ATOM    375  HA  VAL A 229      26.055  26.937   3.840  1.00 20.00           H  
ATOM    376  HB  VAL A 229      26.974  24.859   1.813  1.00 20.00           H  
ATOM    377  CB  VAL A 229      26.813  25.900   2.094  1.00 34.58           C  
ATOM    378  CG1 VAL A 229      25.941  26.546   1.027  1.00 37.47           C  
ATOM    379 1HG1 VAL A 229      25.075  25.913   0.833  1.00 20.00           H  
ATOM    380 2HG1 VAL A 229      25.605  27.523   1.376  1.00 20.00           H  
ATOM    381 3HG1 VAL A 229      26.517  26.666   0.110  1.00 20.00           H  
ATOM    382  CG2 VAL A 229      28.165  26.592   2.190  1.00 33.30           C  
ATOM    383 1HG2 VAL A 229      28.022  27.628   2.498  1.00 20.00           H  
ATOM    384 2HG2 VAL A 229      28.786  26.078   2.924  1.00 20.00           H  
ATOM    385 3HG2 VAL A 229      28.657  26.567   1.218  1.00 20.00           H  
ATOM    386  HN  VAL A 229      27.610  24.623   4.059  1.00 20.00           H  
ATOM    387  N   ASN A 232      22.634  26.241   6.166  1.00 52.78           N  
ATOM    388  CA  ASN A 232      22.450  27.687   6.146  1.00 50.85           C  
ATOM    389  C   ASN A 232      21.304  28.128   5.244  1.00 52.23           C  
ATOM    390  O   ASN A 232      20.805  29.246   5.360  1.00 47.83           O  
ATOM    391  HA  ASN A 232      22.257  27.966   7.182  1.00 20.00           H  
ATOM    392  CB  ASN A 232      23.738  28.383   5.704  1.00 52.67           C  
ATOM    393 1HB  ASN A 232      24.536  28.163   6.413  1.00 20.00           H  
ATOM    394 2HB  ASN A 232      24.054  27.991   4.737  1.00 20.00           H  
ATOM    395  CG  ASN A 232      23.578  29.886   5.595  1.00 48.44           C  
ATOM    396  OD1 ASN A 232      23.737  30.611   6.577  1.00 57.87           O  
ATOM    397  ND2 ASN A 232      23.262  30.362   4.397  1.00 45.87           N  
ATOM    398 1HD2 ASN A 232      23.141  29.737   3.626  1.00 20.00           H  
ATOM    399 2HD2 ASN A 232      23.143  31.346   4.266  1.00 20.00           H  
ATOM    400  HN  ASN A 232      23.528  25.937   5.835  1.00 20.00           H  
ATOM    401  N   THR A 245      34.215  29.661  10.859  1.00 50.86           N  
ATOM    402  CA  THR A 245      35.665  29.780  10.945  1.00 50.60           C  
ATOM    403  C   THR A 245      36.317  28.406  10.949  1.00 53.75           C  
ATOM    404  O   THR A 245      37.323  28.180  10.274  1.00 50.35           O  
ATOM    405  HA  THR A 245      36.021  30.298  10.054  1.00 20.00           H  
ATOM    406  HB  THR A 245      35.842  29.986  13.107  1.00 20.00           H  
ATOM    407  CB  THR A 245      36.097  30.545  12.207  1.00 43.72           C  
ATOM    408  OG1 THR A 245      35.521  31.857  12.190  1.00 56.16           O  
ATOM    409  HG1 THR A 245      35.483  32.226  13.118  1.00 20.00           H  
ATOM    410  CG2 THR A 245      37.611  30.661  12.265  1.00 39.98           C  
ATOM    411 1HG2 THR A 245      38.002  30.819  11.260  1.00 20.00           H  
ATOM    412 2HG2 THR A 245      38.030  29.744  12.678  1.00 20.00           H  
ATOM    413 3HG2 THR A 245      37.886  31.505  12.898  1.00 20.00           H  
ATOM    414  HN  THR A 245      33.721  30.056  11.633  1.00 20.00           H  
ATOM    415  N   GLY A 247      34.980  25.623   9.778  1.00 44.13           N  
ATOM    416  CA  GLY A 247      34.773  25.123   8.434  1.00 42.07           C  
ATOM    417  C   GLY A 247      35.848  25.610   7.482  1.00 47.45           C  
ATOM    418  O   GLY A 247      36.392  24.833   6.702  1.00 47.82           O  
ATOM    419 1HA  GLY A 247      34.768  24.033   8.445  1.00 20.00           H  
ATOM    420 2HA  GLY A 247      33.797  25.442   8.070  1.00 20.00           H  
ATOM    421  HN  GLY A 247      34.184  26.085  10.170  1.00 20.00           H  
ATOM    422  N   TYR A 248      36.157  26.902   7.552  1.00 46.82           N  
ATOM    423  CA  TYR A 248      37.176  27.504   6.693  1.00 49.17           C  
ATOM    424  C   TYR A 248      38.551  26.890   6.912  1.00 48.38           C  
ATOM    425  O   TYR A 248      39.259  26.570   5.957  1.00 55.91           O  
ATOM    426  HA  TYR A 248      36.884  27.337   5.657  1.00 20.00           H  
ATOM    427  CB  TYR A 248      37.249  29.016   6.921  1.00 42.69           C  
ATOM    428 1HB  TYR A 248      36.823  29.247   7.897  1.00 20.00           H  
ATOM    429 2HB  TYR A 248      38.296  29.318   6.951  1.00 20.00           H  
ATOM    430  CG  TYR A 248      36.534  29.828   5.869  1.00 49.28           C  
ATOM    431  HD1 TYR A 248      38.266  30.069   4.615  1.00 20.00           H  
ATOM    432  CD1 TYR A 248      37.206  30.290   4.746  1.00 47.19           C  
ATOM    433  HD2 TYR A 248      34.645  29.769   6.871  1.00 20.00           H  
ATOM    434  CD2 TYR A 248      35.184  30.127   5.995  1.00 55.98           C  
ATOM    435  CE1 TYR A 248      36.557  31.034   3.776  1.00 51.56           C  
ATOM    436  HE1 TYR A 248      37.093  31.394   2.898  1.00 20.00           H  
ATOM    437  HE2 TYR A 248      33.462  31.097   5.154  1.00 20.00           H  
ATOM    438  CE2 TYR A 248      34.522  30.873   5.030  1.00 60.39           C  
ATOM    439  CZ  TYR A 248      35.214  31.323   3.922  1.00 66.20           C  
ATOM    440  OH  TYR A 248      34.560  32.064   2.962  1.00 74.47           O  
ATOM    441  HH  TYR A 248      33.573  32.037   3.123  1.00 20.00           H  
ATOM    442  HN  TYR A 248      35.727  27.547   8.183  1.00 20.00           H  
ATOM    443  N   CYS A 251      38.922  23.265   5.447  1.00 40.56           N  
ATOM    444  CA  CYS A 251      39.189  23.348   4.016  1.00 43.44           C  
ATOM    445  C   CYS A 251      40.626  23.779   3.756  1.00 50.50           C  
ATOM    446  O   CYS A 251      41.267  23.313   2.814  1.00 56.23           O  
ATOM    447  HA  CYS A 251      39.026  22.350   3.609  1.00 20.00           H  
ATOM    448  CB  CYS A 251      38.221  24.325   3.343  1.00 41.21           C  
ATOM    449 1HB  CYS A 251      38.275  25.298   3.833  1.00 20.00           H  
ATOM    450 2HB  CYS A 251      38.508  24.476   2.303  1.00 20.00           H  
ATOM    451  HG  CYS A 251      36.250  24.182   4.614  1.00 20.00           H  
ATOM    452  SG  CYS A 251      36.498  23.798   3.365  1.00 61.87           S  
ATOM    453  HN  CYS A 251      38.127  23.792   5.747  1.00 20.00           H  
ATOM    454  N   TYR A 252      41.129  24.673   4.599  1.00 50.22           N  
ATOM    455  CA  TYR A 252      42.480  25.195   4.426  1.00 49.79           C  
ATOM    456  C   TYR A 252      43.549  24.152   4.750  1.00 48.27           C  
ATOM    457  O   TYR A 252      44.416  23.866   3.922  1.00 45.27           O  
ATOM    458  HA  TYR A 252      42.594  25.493   3.384  1.00 20.00           H  
ATOM    459  CB  TYR A 252      42.688  26.461   5.265  1.00 45.34           C  
ATOM    460 1HB  TYR A 252      42.289  26.292   6.265  1.00 20.00           H  
ATOM    461 2HB  TYR A 252      43.758  26.640   5.375  1.00 20.00           H  
ATOM    462  CG  TYR A 252      42.043  27.701   4.683  1.00 48.21           C  
ATOM    463  HD1 TYR A 252      41.890  26.907   2.689  1.00 20.00           H  
ATOM    464  CD1 TYR A 252      41.697  27.761   3.339  1.00 51.17           C  
ATOM    465  HD2 TYR A 252      42.046  28.779   6.533  1.00 20.00           H  
ATOM    466  CD2 TYR A 252      41.781  28.812   5.477  1.00 50.77           C  
ATOM    467  CE1 TYR A 252      41.108  28.892   2.801  1.00 53.95           C  
ATOM    468  HE1 TYR A 252      40.839  28.932   1.745  1.00 20.00           H  
ATOM    469  HE2 TYR A 252      40.993  30.804   5.592  1.00 20.00           H  
ATOM    470  CE2 TYR A 252      41.190  29.948   4.947  1.00 45.20           C  
ATOM    471  CZ  TYR A 252      40.857  29.982   3.609  1.00 49.90           C  
ATOM    472  OH  TYR A 252      40.268  31.108   3.078  1.00 43.37           O  
ATOM    473  HH  TYR A 252      40.075  30.967   2.107  1.00 20.00           H  
ATOM    474  HN  TYR A 252      40.634  25.039   5.387  1.00 20.00           H  
TER
