# Supplementary material for: Assessment and Challenges of Ligand Docking into Comparative Models of G-Protein Coupled Receptors
Source: PLoS One. 2013 Jul 2;8(7):e67302. doi: 10.1371/journal.pone.0067302 (PMC3699586; doi:10.1371/journal.pone.0067302)
Supplement: File S2 — Files for protocol capture. The input files necessary to carry out the steps outlined in the protocol capture in File S1 as well as the output files relating to the results found in the manuscript are provided in this attachment. (ZIP) [file pone.0067302.s015.zip › FileS2_GPCR_model_dock/scripts/evaluate_score_vs_pocket_rmsd/crystal_pockets/3v2w_sphingosine_pocket.pdb]

ATOM      1  N   ALA A  48      46.557  28.217  -2.195  1.00 54.21           N  
ATOM      2  CA  ALA A  48      45.497  28.370  -1.191  1.00 53.50           C  
ATOM      3  C   ALA A  48      46.069  28.982   0.080  1.00 56.02           C  
ATOM      4  O   ALA A  48      45.483  29.917   0.619  1.00 55.81           O  
ATOM      5  CB  ALA A  48      44.843  27.028  -0.895  1.00 54.21           C  
ATOM      6  N   TYR A  52      45.106  32.630   1.381  1.00 52.30           N  
ATOM      7  CA  TYR A  52      44.517  32.735   2.701  1.00 53.13           C  
ATOM      8  C   TYR A  52      45.406  33.605   3.601  1.00 57.84           C  
ATOM      9  O   TYR A  52      44.867  34.240   4.508  1.00 58.47           O  
ATOM     10  CB  TYR A  52      44.251  31.368   3.347  1.00 55.00           C  
ATOM     11  CG  TYR A  52      43.367  31.484   4.573  1.00 58.47           C  
ATOM     12  CD1 TYR A  52      42.004  31.744   4.453  1.00 60.83           C  
ATOM     13  CD2 TYR A  52      43.899  31.370   5.853  1.00 60.16           C  
ATOM     14  CE1 TYR A  52      41.195  31.900   5.575  1.00 62.70           C  
ATOM     15  CE2 TYR A  52      43.089  31.477   6.984  1.00 62.07           C  
ATOM     16  CZ  TYR A  52      41.739  31.755   6.840  1.00 70.79           C  
ATOM     17  OH  TYR A  52      40.935  31.886   7.945  1.00 74.45           O  
ATOM     18  N   LEU A  56      43.742  36.747   5.498  1.00 53.09           N  
ATOM     19  CA  LEU A  56      43.961  37.139   6.899  1.00 53.61           C  
ATOM     20  C   LEU A  56      44.432  38.599   7.005  1.00 58.32           C  
ATOM     21  O   LEU A  56      43.947  39.336   7.869  1.00 58.87           O  
ATOM     22  CB  LEU A  56      44.991  36.210   7.569  1.00 53.52           C  
ATOM     23  CG  LEU A  56      44.568  34.758   7.775  1.00 57.82           C  
ATOM     24  CD1 LEU A  56      45.759  33.869   8.020  1.00 57.75           C  
ATOM     25  CD2 LEU A  56      43.505  34.625   8.861  1.00 60.85           C  
ATOM     26  N   SER A  59      41.318  40.860   6.037  1.00 61.52           N  
ATOM     27  CA  SER A  59      40.056  40.525   6.726  1.00 62.92           C  
ATOM     28  C   SER A  59      39.807  41.438   7.948  1.00 69.03           C  
ATOM     29  O   SER A  59      40.674  42.234   8.325  1.00 68.91           O  
ATOM     30  CB  SER A  59      40.043  39.065   7.184  1.00 67.06           C  
ATOM     31  OG  SER A  59      39.974  38.145   6.108  1.00 75.81           O  
ATOM     32  N   TRP A  71      37.478  42.848  -3.150  1.00 43.47           N  
ATOM     33  CA  TRP A  71      36.774  41.861  -2.333  1.00 43.13           C  
ATOM     34  C   TRP A  71      36.520  40.580  -3.156  1.00 45.52           C  
ATOM     35  O   TRP A  71      36.914  39.499  -2.723  1.00 44.52           O  
ATOM     36  CB  TRP A  71      35.457  42.462  -1.820  1.00 42.67           C  
ATOM     37  CG  TRP A  71      34.830  41.701  -0.696  1.00 44.16           C  
ATOM     38  CD1 TRP A  71      34.901  42.004   0.632  1.00 47.88           C  
ATOM     39  CD2 TRP A  71      34.084  40.480  -0.791  1.00 43.74           C  
ATOM     40  NE1 TRP A  71      34.206  41.075   1.367  1.00 47.88           N  
ATOM     41  CE2 TRP A  71      33.714  40.113   0.520  1.00 48.65           C  
ATOM     42  CE3 TRP A  71      33.668  39.674  -1.859  1.00 44.09           C  
ATOM     43  CZ2 TRP A  71      32.960  38.964   0.791  1.00 47.80           C  
ATOM     44  CZ3 TRP A  71      32.932  38.537  -1.586  1.00 45.39           C  
ATOM     45  CH2 TRP A  71      32.581  38.194  -0.277  1.00 46.65           C  
ATOM     46  N   ARG A  74      39.634  39.004  -3.421  1.00 42.92           N  
ATOM     47  CA  ARG A  74      40.100  38.497  -2.127  1.00 43.38           C  
ATOM     48  C   ARG A  74      39.506  37.107  -1.828  1.00 48.90           C  
ATOM     49  O   ARG A  74      40.172  36.278  -1.198  1.00 48.70           O  
ATOM     50  CB  ARG A  74      39.726  39.476  -0.994  1.00 43.17           C  
ATOM     51  CG  ARG A  74      40.356  39.119   0.350  1.00 49.90           C  
ATOM     52  CD  ARG A  74      39.753  39.862   1.514  1.00 55.31           C  
ATOM     53  NE  ARG A  74      38.364  39.470   1.745  1.00 62.27           N  
ATOM     54  CZ  ARG A  74      37.628  39.885   2.770  1.00 76.34           C  
ATOM     55  NH1 ARG A  74      38.149  40.689   3.688  1.00 61.39           N  
ATOM     56  NH2 ARG A  74      36.376  39.475   2.903  1.00 65.01           N  
ATOM     57  N   GLU A  75      38.247  36.869  -2.258  1.00 46.19           N  
ATOM     58  CA  GLU A  75      37.548  35.606  -2.004  1.00 46.33           C  
ATOM     59  C   GLU A  75      37.558  34.700  -3.228  1.00 51.08           C  
ATOM     60  O   GLU A  75      37.525  33.480  -3.069  1.00 51.06           O  
ATOM     61  CB  GLU A  75      36.101  35.854  -1.567  1.00 48.25           C  
ATOM     62  CG  GLU A  75      36.001  36.630  -0.260  1.00 61.30           C  
ATOM     63  CD  GLU A  75      36.652  35.983   0.950  1.00 84.68           C  
ATOM     64  OE1 GLU A  75      36.572  34.741   1.085  1.00 79.76           O  
ATOM     65  OE2 GLU A  75      37.173  36.732   1.807  1.00 81.48           O  
ATOM     66  N   MET A  78      40.182  31.943  -3.393  1.00 49.61           N  
ATOM     67  CA  MET A  78      39.920  30.746  -2.577  1.00 49.99           C  
ATOM     68  C   MET A  78      39.128  29.711  -3.386  1.00 55.60           C  
ATOM     69  O   MET A  78      39.425  28.516  -3.308  1.00 55.15           O  
ATOM     70  CB  MET A  78      39.162  31.098  -1.280  1.00 52.75           C  
ATOM     71  CG  MET A  78      39.885  32.088  -0.376  1.00 56.61           C  
ATOM     72  SD  MET A  78      41.510  31.561   0.222  1.00 60.70           S  
ATOM     73  CE  MET A  78      41.072  30.121   1.191  1.00 57.63           C  
ATOM     74  N   PHE A  79      38.114  30.177  -4.152  1.00 53.51           N  
ATOM     75  CA  PHE A  79      37.265  29.345  -5.011  1.00 53.85           C  
ATOM     76  C   PHE A  79      38.070  28.755  -6.163  1.00 56.75           C  
ATOM     77  O   PHE A  79      37.837  27.602  -6.520  1.00 56.59           O  
ATOM     78  CB  PHE A  79      36.081  30.152  -5.559  1.00 56.64           C  
ATOM     79  CG  PHE A  79      34.971  30.416  -4.568  1.00 59.60           C  
ATOM     80  CD1 PHE A  79      33.753  29.756  -4.673  1.00 63.54           C  
ATOM     81  CD2 PHE A  79      35.157  31.291  -3.502  1.00 62.56           C  
ATOM     82  CE1 PHE A  79      32.719  30.015  -3.769  1.00 65.28           C  
ATOM     83  CE2 PHE A  79      34.134  31.524  -2.581  1.00 66.15           C  
ATOM     84  CZ  PHE A  79      32.921  30.888  -2.721  1.00 64.55           C  
ATOM     85  N   LEU A  82      40.075  26.088  -4.639  1.00 49.46           N  
ATOM     86  CA  LEU A  82      39.211  24.944  -4.343  1.00 49.21           C  
ATOM     87  C   LEU A  82      38.900  24.174  -5.622  1.00 54.19           C  
ATOM     88  O   LEU A  82      39.072  22.953  -5.650  1.00 53.60           O  
ATOM     89  CB  LEU A  82      37.902  25.370  -3.651  1.00 49.39           C  
ATOM     90  CG  LEU A  82      36.808  24.277  -3.512  1.00 53.97           C  
ATOM     91  CD1 LEU A  82      37.286  23.085  -2.686  1.00 54.14           C  
ATOM     92  CD2 LEU A  82      35.545  24.838  -2.924  1.00 56.99           C  
ATOM     93  N   SER A  83      38.414  24.885  -6.666  1.00 51.80           N  
ATOM     94  CA  SER A  83      38.041  24.310  -7.961  1.00 52.02           C  
ATOM     95  C   SER A  83      39.180  23.450  -8.516  1.00 56.39           C  
ATOM     96  O   SER A  83      38.948  22.284  -8.833  1.00 55.57           O  
ATOM     97  CB  SER A  83      37.672  25.414  -8.949  1.00 56.27           C  
ATOM     98  OG  SER A  83      37.245  24.884 -10.192  1.00 66.71           O  
ATOM     99  N   VAL A  86      39.743  20.130  -6.396  1.00 57.33           N  
ATOM    100  CA  VAL A  86      38.700  19.125  -6.663  1.00 57.30           C  
ATOM    101  C   VAL A  86      39.019  18.386  -7.985  1.00 61.79           C  
ATOM    102  O   VAL A  86      39.023  17.153  -7.990  1.00 60.94           O  
ATOM    103  CB  VAL A  86      37.279  19.762  -6.694  1.00 61.21           C  
ATOM    104  CG1 VAL A  86      36.216  18.756  -7.131  1.00 60.95           C  
ATOM    105  CG2 VAL A  86      36.921  20.355  -5.336  1.00 61.32           C  
ATOM    106  N   TYR A 149      24.955  31.537  -6.611  1.00 56.40           N  
ATOM    107  CA  TYR A 149      26.316  31.156  -6.986  1.00 55.44           C  
ATOM    108  C   TYR A 149      26.845  30.108  -6.005  1.00 59.43           C  
ATOM    109  O   TYR A 149      27.432  29.123  -6.449  1.00 58.79           O  
ATOM    110  CB  TYR A 149      27.253  32.379  -7.054  1.00 56.57           C  
ATOM    111  CG  TYR A 149      28.710  32.037  -7.303  1.00 57.63           C  
ATOM    112  CD1 TYR A 149      29.186  31.811  -8.593  1.00 58.94           C  
ATOM    113  CD2 TYR A 149      29.624  31.991  -6.257  1.00 58.23           C  
ATOM    114  CE1 TYR A 149      30.527  31.506  -8.826  1.00 58.46           C  
ATOM    115  CE2 TYR A 149      30.964  31.681  -6.478  1.00 58.35           C  
ATOM    116  CZ  TYR A 149      31.417  31.466  -7.766  1.00 64.97           C  
ATOM    117  OH  TYR A 149      32.746  31.184  -7.966  1.00 66.12           O  
ATOM    118  N   ILE A 150      26.621  30.307  -4.684  1.00 56.33           N  
ATOM    119  CA  ILE A 150      27.078  29.384  -3.639  1.00 56.07           C  
ATOM    120  C   ILE A 150      26.301  28.055  -3.766  1.00 60.88           C  
ATOM    121  O   ILE A 150      26.925  26.998  -3.664  1.00 60.09           O  
ATOM    122  CB  ILE A 150      26.949  30.017  -2.222  1.00 59.60           C  
ATOM    123  CG1 ILE A 150      28.090  31.066  -2.036  1.00 59.63           C  
ATOM    124  CG2 ILE A 150      27.010  28.948  -1.108  1.00 59.95           C  
ATOM    125  CD1 ILE A 150      28.183  31.790  -0.708  1.00 65.20           C  
ATOM    126  N   CYS A 153      28.055  26.151  -6.762  1.00 56.38           N  
ATOM    127  CA  CYS A 153      29.387  25.656  -6.391  1.00 56.63           C  
ATOM    128  C   CYS A 153      29.273  24.451  -5.457  1.00 61.98           C  
ATOM    129  O   CYS A 153      29.902  23.421  -5.713  1.00 61.18           O  
ATOM    130  CB  CYS A 153      30.209  26.763  -5.746  1.00 57.24           C  
ATOM    131  SG  CYS A 153      30.552  28.155  -6.846  1.00 61.28           S  
ATOM    132  N   THR A 154      28.460  24.577  -4.393  1.00 59.66           N  
ATOM    133  CA  THR A 154      28.215  23.515  -3.424  1.00 59.78           C  
ATOM    134  C   THR A 154      27.751  22.243  -4.167  1.00 64.87           C  
ATOM    135  O   THR A 154      28.360  21.190  -3.979  1.00 64.49           O  
ATOM    136  CB  THR A 154      27.186  23.996  -2.393  1.00 66.53           C  
ATOM    137  OG1 THR A 154      27.702  25.162  -1.756  1.00 64.26           O  
ATOM    138  CG2 THR A 154      26.852  22.942  -1.345  1.00 66.52           C  
ATOM    139  N   PHE A 157      30.630  20.801  -6.907  1.00 59.32           N  
ATOM    140  CA  PHE A 157      31.761  20.176  -6.211  1.00 58.88           C  
ATOM    141  C   PHE A 157      31.340  18.916  -5.408  1.00 63.01           C  
ATOM    142  O   PHE A 157      32.092  17.943  -5.444  1.00 62.47           O  
ATOM    143  CB  PHE A 157      32.475  21.151  -5.273  1.00 60.73           C  
ATOM    144  CG  PHE A 157      33.075  22.360  -5.954  1.00 62.12           C  
ATOM    145  CD1 PHE A 157      34.018  22.212  -6.967  1.00 64.91           C  
ATOM    146  CD2 PHE A 157      32.847  23.638  -5.461  1.00 64.52           C  
ATOM    147  CE1 PHE A 157      34.598  23.327  -7.576  1.00 65.68           C  
ATOM    148  CE2 PHE A 157      33.445  24.753  -6.054  1.00 67.26           C  
ATOM    149  CZ  PHE A 157      34.324  24.590  -7.102  1.00 64.91           C  
ATOM    150  N   PHE A 199      40.032  15.252   2.737  1.00 53.44           N  
ATOM    151  CA  PHE A 199      39.490  16.394   1.997  1.00 52.89           C  
ATOM    152  C   PHE A 199      37.971  16.521   2.226  1.00 57.21           C  
ATOM    153  O   PHE A 199      37.508  17.585   2.653  1.00 57.39           O  
ATOM    154  CB  PHE A 199      39.797  16.272   0.487  1.00 54.01           C  
ATOM    155  CG  PHE A 199      39.290  17.411  -0.383  1.00 55.39           C  
ATOM    156  CD1 PHE A 199      40.089  18.515  -0.647  1.00 58.44           C  
ATOM    157  CD2 PHE A 199      38.031  17.353  -0.975  1.00 57.20           C  
ATOM    158  CE1 PHE A 199      39.629  19.556  -1.463  1.00 59.00           C  
ATOM    159  CE2 PHE A 199      37.571  18.399  -1.782  1.00 59.65           C  
ATOM    160  CZ  PHE A 199      38.375  19.490  -2.025  1.00 57.69           C  
ATOM    161  N   TRP A 203      35.939  19.918   4.173  1.00 63.02           N  
ATOM    162  CA  TRP A 203      35.059  20.805   3.411  1.00 62.85           C  
ATOM    163  C   TRP A 203      33.568  20.552   3.695  1.00 65.46           C  
ATOM    164  O   TRP A 203      32.813  21.522   3.712  1.00 65.28           O  
ATOM    165  CB  TRP A 203      35.312  20.656   1.914  1.00 61.28           C  
ATOM    166  CG  TRP A 203      36.570  21.332   1.467  1.00 62.28           C  
ATOM    167  CD1 TRP A 203      37.810  20.775   1.350  1.00 64.98           C  
ATOM    168  CD2 TRP A 203      36.723  22.725   1.166  1.00 62.24           C  
ATOM    169  NE1 TRP A 203      38.721  21.728   0.954  1.00 64.35           N  
ATOM    170  CE2 TRP A 203      38.081  22.935   0.836  1.00 65.90           C  
ATOM    171  CE3 TRP A 203      35.841  23.819   1.137  1.00 63.81           C  
ATOM    172  CZ2 TRP A 203      38.576  24.192   0.474  1.00 65.14           C  
ATOM    173  CZ3 TRP A 203      36.329  25.059   0.760  1.00 65.31           C  
ATOM    174  CH2 TRP A 203      37.681  25.239   0.438  1.00 65.64           C  
ATOM    175  N   LEU A 206      31.788  22.986   6.024  1.00 54.87           N  
ATOM    176  CA  LEU A 206      31.616  24.294   5.385  1.00 53.39           C  
ATOM    177  C   LEU A 206      30.475  24.220   4.367  1.00 56.71           C  
ATOM    178  O   LEU A 206      29.502  24.947   4.519  1.00 56.99           O  
ATOM    179  CB  LEU A 206      32.924  24.764   4.721  1.00 52.21           C  
ATOM    180  CG  LEU A 206      32.913  26.155   4.094  1.00 55.61           C  
ATOM    181  CD1 LEU A 206      32.732  27.217   5.141  1.00 56.38           C  
ATOM    182  CD2 LEU A 206      34.196  26.422   3.360  1.00 56.29           C  
ATOM    183  N   PHE A 207      30.569  23.295   3.375  1.00 52.49           N  
ATOM    184  CA  PHE A 207      29.559  23.015   2.338  1.00 52.22           C  
ATOM    185  C   PHE A 207      28.136  22.859   2.898  1.00 56.63           C  
ATOM    186  O   PHE A 207      27.179  23.200   2.207  1.00 56.09           O  
ATOM    187  CB  PHE A 207      29.915  21.727   1.590  1.00 53.61           C  
ATOM    188  CG  PHE A 207      30.860  21.867   0.427  1.00 54.98           C  
ATOM    189  CD1 PHE A 207      32.215  22.095   0.632  1.00 58.30           C  
ATOM    190  CD2 PHE A 207      30.422  21.646  -0.873  1.00 57.24           C  
ATOM    191  CE1 PHE A 207      33.096  22.189  -0.448  1.00 58.83           C  
ATOM    192  CE2 PHE A 207      31.307  21.714  -1.950  1.00 59.65           C  
ATOM    193  CZ  PHE A 207      32.639  21.987  -1.732  1.00 57.60           C  
ATOM    194  N   LEU A 209      27.133  24.290   5.925  1.00 58.05           N  
ATOM    195  CA  LEU A 209      26.797  25.637   6.415  1.00 58.58           C  
ATOM    196  C   LEU A 209      26.454  26.563   5.244  1.00 62.86           C  
ATOM    197  O   LEU A 209      25.532  27.372   5.354  1.00 63.12           O  
ATOM    198  CB  LEU A 209      27.940  26.235   7.246  1.00 58.54           C  
ATOM    199  CG  LEU A 209      27.617  27.545   7.962  1.00 63.63           C  
ATOM    200  CD1 LEU A 209      26.568  27.337   9.039  1.00 64.94           C  
ATOM    201  CD2 LEU A 209      28.819  28.103   8.594  1.00 65.59           C  
ATOM    202  N   LEU A 210      27.184  26.421   4.122  1.00 59.39           N  
ATOM    203  CA  LEU A 210      26.943  27.168   2.891  1.00 59.47           C  
ATOM    204  C   LEU A 210      25.573  26.839   2.345  1.00 66.16           C  
ATOM    205  O   LEU A 210      24.827  27.742   1.975  1.00 66.55           O  
ATOM    206  CB  LEU A 210      28.026  26.859   1.835  1.00 58.28           C  
ATOM    207  CG  LEU A 210      29.453  27.332   2.113  1.00 62.40           C  
ATOM    208  CD1 LEU A 210      30.429  26.684   1.154  1.00 61.74           C  
ATOM    209  CD2 LEU A 210      29.566  28.861   2.075  1.00 64.08           C  
ATOM    210  N   ASP A 213      22.889  28.500   4.595  1.00 75.14           N  
ATOM    211  CA  ASP A 213      22.817  29.926   4.300  1.00 76.16           C  
ATOM    212  C   ASP A 213      21.978  30.200   3.041  1.00 80.62           C  
ATOM    213  O   ASP A 213      21.240  31.188   3.016  1.00 81.50           O  
ATOM    214  CB  ASP A 213      24.232  30.489   4.115  1.00 77.96           C  
ATOM    215  CG  ASP A 213      24.318  32.004   4.020  1.00 94.11           C  
ATOM    216  OD1 ASP A 213      23.326  32.685   4.380  1.00 96.20           O  
ATOM    217  OD2 ASP A 213      25.402  32.511   3.684  1.00101.71           O  
ATOM    218  N   GLU A 228      33.780  31.006  10.755  1.00 77.68           N  
ATOM    219  CA  GLU A 228      35.246  30.990  10.730  1.00 77.07           C  
ATOM    220  C   GLU A 228      35.791  29.635  11.201  1.00 79.95           C  
ATOM    221  O   GLU A 228      36.801  29.191  10.658  1.00 78.78           O  
ATOM    222  CB  GLU A 228      35.836  32.123  11.585  1.00 79.41           C  
ATOM    223  CG  GLU A 228      35.502  33.535  11.098  1.00 90.38           C  
ATOM    224  CD  GLU A 228      36.046  34.002   9.754  1.00106.62           C  
ATOM    225  OE1 GLU A 228      36.943  33.332   9.192  1.00 96.44           O  
ATOM    226  OE2 GLU A 228      35.621  35.090   9.302  1.00 99.10           O  
ATOM    227  N   PHE A 230      34.506  26.716  10.551  1.00 73.29           N  
ATOM    228  CA  PHE A 230      34.355  25.865   9.373  1.00 71.89           C  
ATOM    229  C   PHE A 230      35.384  26.233   8.307  1.00 74.46           C  
ATOM    230  O   PHE A 230      36.048  25.346   7.762  1.00 73.50           O  
ATOM    231  CB  PHE A 230      32.932  25.995   8.803  1.00 73.68           C  
ATOM    232  CG  PHE A 230      31.821  25.682   9.776  1.00 76.28           C  
ATOM    233  CD1 PHE A 230      31.254  24.418   9.822  1.00 79.31           C  
ATOM    234  CD2 PHE A 230      31.334  26.658  10.639  1.00 79.82           C  
ATOM    235  CE1 PHE A 230      30.216  24.134  10.712  1.00 81.28           C  
ATOM    236  CE2 PHE A 230      30.300  26.371  11.533  1.00 83.66           C  
ATOM    237  CZ  PHE A 230      29.748  25.110  11.564  1.00 81.56           C  
ATOM    238  N   LEU A 231      35.519  27.550   8.026  1.00 70.40           N  
ATOM    239  CA  LEU A 231      36.417  28.134   7.024  1.00 69.20           C  
ATOM    240  C   LEU A 231      37.881  27.734   7.245  1.00 72.15           C  
ATOM    241  O   LEU A 231      38.540  27.369   6.275  1.00 71.57           O  
ATOM    242  CB  LEU A 231      36.308  29.672   7.047  1.00 69.72           C  
ATOM    243  CG  LEU A 231      34.993  30.279   6.534  1.00 74.69           C  
ATOM    244  CD1 LEU A 231      34.770  31.668   7.084  1.00 75.70           C  
ATOM    245  CD2 LEU A 231      34.912  30.250   5.013  1.00 75.92           C  
ATOM    246  N   ALA A 234      38.783  23.988   6.427  1.00 61.95           N  
ATOM    247  CA  ALA A 234      38.979  23.834   4.982  1.00 60.81           C  
ATOM    248  C   ALA A 234      40.343  24.373   4.552  1.00 65.34           C  
ATOM    249  O   ALA A 234      40.902  23.901   3.560  1.00 65.33           O  
ATOM    250  CB  ALA A 234      37.876  24.555   4.225  1.00 61.18           C  
ATOM    251  N   VAL A 235      40.880  25.352   5.296  1.00 62.18           N  
ATOM    252  CA  VAL A 235      42.183  25.948   5.011  1.00 62.00           C  
ATOM    253  C   VAL A 235      43.291  25.002   5.523  1.00 67.01           C  
ATOM    254  O   VAL A 235      44.241  24.740   4.783  1.00 66.32           O  
ATOM    255  CB  VAL A 235      42.306  27.377   5.614  1.00 66.13           C  
ATOM    256  CG1 VAL A 235      43.739  27.898   5.551  1.00 65.86           C  
ATOM    257  CG2 VAL A 235      41.355  28.341   4.915  1.00 65.59           C  
TER
