# Supplementary material for: Assessment and Challenges of Ligand Docking into Comparative Models of G-Protein Coupled Receptors
Source: PLoS One. 2013 Jul 2;8(7):e67302. doi: 10.1371/journal.pone.0067302 (PMC3699586; doi:10.1371/journal.pone.0067302)
Supplement: File S2 — Files for protocol capture. The input files necessary to carry out the steps outlined in the protocol capture in File S1 as well as the output files relating to the results found in the manuscript are provided in this attachment. (ZIP) [file pone.0067302.s015.zip › FileS2_GPCR_model_dock/scripts/evaluate_score_vs_pocket_rmsd/crystal_pockets/4daj_m3_pocket.pdb]

ATOM      1  N   ILE A  53      47.459  28.314  -1.978  1.00 68.20           N  
ATOM      2  CA  ILE A  53      46.456  28.535  -0.937  1.00 67.46           C  
ATOM      3  C   ILE A  53      47.090  28.749   0.441  1.00 70.56           C  
ATOM      4  O   ILE A  53      46.539  29.463   1.278  1.00 72.20           O  
ATOM      5  HA  ILE A  53      45.920  29.450  -1.189  1.00 20.00           H  
ATOM      6  HB  ILE A  53      44.915  27.330  -1.845  1.00 20.00           H  
ATOM      7  CB  ILE A  53      45.432  27.372  -0.886  1.00 70.02           C  
ATOM      8  CG1 ILE A  53      44.368  27.605   0.181  1.00 77.56           C  
ATOM      9 1HG1 ILE A  53      44.846  27.775   1.146  1.00 20.00           H  
ATOM     10 2HG1 ILE A  53      43.800  28.504  -0.056  1.00 20.00           H  
ATOM     11  CG2 ILE A  53      46.114  26.074  -0.584  1.00 73.71           C  
ATOM     12 1HG2 ILE A  53      47.070  26.036  -1.106  1.00 20.00           H  
ATOM     13 2HG2 ILE A  53      46.283  25.994   0.490  1.00 20.00           H  
ATOM     14 3HG2 ILE A  53      45.485  25.248  -0.915  1.00 20.00           H  
ATOM     15  CD1 ILE A  53      43.403  26.441   0.315  1.00 74.24           C  
ATOM     16 1HD1 ILE A  53      43.189  26.031  -0.672  1.00 20.00           H  
ATOM     17 2HD1 ILE A  53      43.851  25.668   0.940  1.00 20.00           H  
ATOM     18 3HD1 ILE A  53      42.477  26.787   0.774  1.00 20.00           H  
ATOM     19  HN  ILE A  53      47.572  27.357  -2.246  1.00 20.00           H  
ATOM     20  N   SER A  57      45.879  32.518   1.027  1.00 71.84           N  
ATOM     21  CA  SER A  57      44.590  32.450   1.711  1.00 73.03           C  
ATOM     22  C   SER A  57      44.714  32.343   3.231  1.00 71.57           C  
ATOM     23  O   SER A  57      44.129  33.143   3.964  1.00 70.58           O  
ATOM     24  HA  SER A  57      44.081  33.381   1.461  1.00 20.00           H  
ATOM     25  CB  SER A  57      43.745  31.296   1.163  1.00 71.45           C  
ATOM     26 1HB  SER A  57      44.317  30.370   1.217  1.00 20.00           H  
ATOM     27 2HB  SER A  57      42.863  31.162   1.790  1.00 20.00           H  
ATOM     28  HG  SER A  57      42.712  32.309  -0.210  1.00 20.00           H  
ATOM     29  OG  SER A  57      43.350  31.539  -0.176  1.00 66.71           O  
ATOM     30  HN  SER A  57      46.043  31.768   0.385  1.00 20.00           H  
ATOM     31  N   PHE A  61      43.616  35.490   5.612  1.00 76.23           N  
ATOM     32  CA  PHE A  61      42.543  35.004   6.465  1.00 79.39           C  
ATOM     33  C   PHE A  61      42.882  35.280   7.925  1.00 82.82           C  
ATOM     34  O   PHE A  61      42.077  35.847   8.669  1.00 86.05           O  
ATOM     35  HA  PHE A  61      41.637  35.542   6.185  1.00 20.00           H  
ATOM     36  CB  PHE A  61      42.354  33.504   6.248  1.00 81.38           C  
ATOM     37 1HB  PHE A  61      42.264  33.310   5.179  1.00 20.00           H  
ATOM     38 2HB  PHE A  61      43.248  32.982   6.592  1.00 20.00           H  
ATOM     39  CG  PHE A  61      41.157  32.932   6.949  1.00 85.26           C  
ATOM     40  HD1 PHE A  61      39.759  34.268   6.014  1.00 20.00           H  
ATOM     41  CD1 PHE A  61      39.892  33.441   6.711  1.00 81.70           C  
ATOM     42  HD2 PHE A  61      42.287  31.460   8.017  1.00 20.00           H  
ATOM     43  CD2 PHE A  61      41.295  31.871   7.830  1.00 86.14           C  
ATOM     44  CE1 PHE A  61      38.785  32.911   7.348  1.00 83.05           C  
ATOM     45  HE1 PHE A  61      37.795  33.326   7.156  1.00 20.00           H  
ATOM     46  CE2 PHE A  61      40.192  31.334   8.470  1.00 88.77           C  
ATOM     47  HE2 PHE A  61      40.312  30.500   9.162  1.00 20.00           H  
ATOM     48  CZ  PHE A  61      38.934  31.858   8.229  1.00 88.24           C  
ATOM     49  HZ  PHE A  61      38.063  31.440   8.733  1.00 20.00           H  
ATOM     50  HN  PHE A  61      44.139  34.761   5.171  1.00 20.00           H  
ATOM     51  N   TYR A  64      42.380  39.032   8.410  1.00 94.89           N  
ATOM     52  CA  TYR A  64      40.973  39.400   8.527  1.00 99.49           C  
ATOM     53  C   TYR A  64      40.393  39.021   9.894  1.00108.29           C  
ATOM     54  O   TYR A  64      39.723  39.839  10.536  1.00109.60           O  
ATOM     55  HA  TYR A  64      40.897  40.481   8.405  1.00 20.00           H  
ATOM     56  CB  TYR A  64      40.156  38.771   7.393  1.00 97.21           C  
ATOM     57 1HB  TYR A  64      40.497  39.181   6.443  1.00 20.00           H  
ATOM     58 2HB  TYR A  64      40.354  37.700   7.367  1.00 20.00           H  
ATOM     59  CG  TYR A  64      38.658  38.980   7.497  1.00101.86           C  
ATOM     60  HD1 TYR A  64      38.678  40.943   6.613  1.00 20.00           H  
ATOM     61  CD1 TYR A  64      38.064  40.153   7.045  1.00 97.36           C  
ATOM     62  HD2 TYR A  64      38.290  37.069   8.389  1.00 20.00           H  
ATOM     63  CD2 TYR A  64      37.835  37.994   8.034  1.00 99.78           C  
ATOM     64  CE1 TYR A  64      36.695  40.339   7.135  1.00 97.32           C  
ATOM     65  HE1 TYR A  64      36.233  41.262   6.785  1.00 20.00           H  
ATOM     66  HE2 TYR A  64      35.845  37.385   8.557  1.00 20.00           H  
ATOM     67  CE2 TYR A  64      36.466  38.172   8.128  1.00 85.32           C  
ATOM     68  CZ  TYR A  64      35.904  39.344   7.676  1.00 90.25           C  
ATOM     69  OH  TYR A  64      34.544  39.518   7.770  1.00 85.30           O  
ATOM     70  HH  TYR A  64      34.112  38.674   8.086  1.00 20.00           H  
ATOM     71  HN  TYR A  64      42.599  38.501   7.592  1.00 20.00           H  
ATOM     72  N   CYS A  77      39.924  42.110  -1.502  1.00 92.32           N  
ATOM     73  CA  CYS A  77      38.891  41.157  -1.093  1.00 89.21           C  
ATOM     74  C   CYS A  77      38.471  40.283  -2.282  1.00 87.82           C  
ATOM     75  O   CYS A  77      38.310  39.065  -2.137  1.00 83.58           O  
ATOM     76  HA  CYS A  77      39.330  40.535  -0.313  1.00 20.00           H  
ATOM     77  CB  CYS A  77      37.678  41.916  -0.542  1.00 86.58           C  
ATOM     78 1HB  CYS A  77      37.920  42.348   0.429  1.00 20.00           H  
ATOM     79 2HB  CYS A  77      37.425  42.744  -1.204  1.00 20.00           H  
ATOM     80  HG  CYS A  77      35.410  41.900   0.141  1.00 20.00           H  
ATOM     81  SG  CYS A  77      36.168  40.912  -0.328  1.00 91.22           S  
ATOM     82  HN  CYS A  77      39.635  43.052  -1.336  1.00 20.00           H  
ATOM     83  N   TRP A  80      41.540  38.008  -3.407  1.00 90.79           N  
ATOM     84  CA  TRP A  80      41.729  36.986  -2.390  1.00 81.08           C  
ATOM     85  C   TRP A  80      40.687  35.889  -2.562  1.00 82.44           C  
ATOM     86  O   TRP A  80      41.029  34.707  -2.714  1.00 80.45           O  
ATOM     87  HA  TRP A  80      42.723  36.560  -2.526  1.00 20.00           H  
ATOM     88  CB  TRP A  80      41.635  37.577  -0.987  1.00 68.50           C  
ATOM     89 1HB  TRP A  80      42.407  38.338  -0.873  1.00 20.00           H  
ATOM     90 2HB  TRP A  80      40.674  38.079  -0.879  1.00 20.00           H  
ATOM     91  CG  TRP A  80      41.786  36.539   0.072  1.00 67.07           C  
ATOM     92  HD1 TRP A  80      43.793  35.789  -0.297  1.00 20.00           H  
ATOM     93  CD1 TRP A  80      42.876  35.749   0.293  1.00 73.04           C  
ATOM     94  CD2 TRP A  80      40.818  36.170   1.058  1.00 70.34           C  
ATOM     95  NE1 TRP A  80      42.644  34.910   1.352  1.00 77.09           N  
ATOM     96  HE1 TRP A  80      43.279  34.230   1.719  1.00 20.00           H  
ATOM     97  CE2 TRP A  80      41.387  35.150   1.841  1.00 71.94           C  
ATOM     98  HE3 TRP A  80      39.084  37.396   0.748  1.00 20.00           H  
ATOM     99  CE3 TRP A  80      39.525  36.606   1.355  1.00 78.72           C  
ATOM    100  CZ2 TRP A  80      40.710  34.555   2.903  1.00 75.18           C  
ATOM    101  HZ2 TRP A  80      41.161  33.764   3.502  1.00 20.00           H  
ATOM    102  CZ3 TRP A  80      38.853  36.016   2.409  1.00 82.27           C  
ATOM    103  HZ3 TRP A  80      37.842  36.325   2.676  1.00 20.00           H  
ATOM    104  CH2 TRP A  80      39.446  35.002   3.171  1.00 78.40           C  
ATOM    105  HH2 TRP A  80      38.875  34.569   3.993  1.00 20.00           H  
ATOM    106  HN  TRP A  80      41.411  38.936  -3.058  1.00 20.00           H  
ATOM    107  N   LEU A  81      39.415  36.280  -2.567  1.00 83.65           N  
ATOM    108  CA  LEU A  81      38.365  35.287  -2.739  1.00 81.33           C  
ATOM    109  C   LEU A  81      38.606  34.453  -3.994  1.00 75.97           C  
ATOM    110  O   LEU A  81      38.712  33.232  -3.926  1.00 69.23           O  
ATOM    111  HA  LEU A  81      38.406  34.615  -1.882  1.00 20.00           H  
ATOM    112  CB  LEU A  81      36.995  35.959  -2.817  1.00 81.13           C  
ATOM    113 1HB  LEU A  81      37.030  36.723  -3.593  1.00 20.00           H  
ATOM    114 2HB  LEU A  81      36.264  35.215  -3.136  1.00 20.00           H  
ATOM    115  HG  LEU A  81      37.188  37.354  -1.211  1.00 20.00           H  
ATOM    116  CG  LEU A  81      36.460  36.615  -1.546  1.00 81.15           C  
ATOM    117  CD1 LEU A  81      35.166  37.344  -1.854  1.00 86.74           C  
ATOM    118 1HD1 LEU A  81      35.099  37.528  -2.926  1.00 20.00           H  
ATOM    119 2HD1 LEU A  81      34.320  36.734  -1.537  1.00 20.00           H  
ATOM    120 3HD1 LEU A  81      35.148  38.294  -1.321  1.00 20.00           H  
ATOM    121  CD2 LEU A  81      36.256  35.588  -0.442  1.00 80.31           C  
ATOM    122 1HD2 LEU A  81      35.678  34.749  -0.829  1.00 20.00           H  
ATOM    123 2HD2 LEU A  81      37.225  35.231  -0.094  1.00 20.00           H  
ATOM    124 3HD2 LEU A  81      35.719  36.048   0.387  1.00 20.00           H  
ATOM    125  HN  LEU A  81      39.121  37.230  -2.458  1.00 20.00           H  
ATOM    126  N   ASP A  84      41.226  32.114  -4.021  1.00 68.26           N  
ATOM    127  CA  ASP A  84      40.868  31.087  -3.044  1.00 72.04           C  
ATOM    128  C   ASP A  84      39.946  29.974  -3.580  1.00 75.53           C  
ATOM    129  O   ASP A  84      40.274  28.785  -3.485  1.00 76.11           O  
ATOM    130  HA  ASP A  84      41.816  30.658  -2.719  1.00 20.00           H  
ATOM    131  CB  ASP A  84      40.247  31.727  -1.806  1.00 69.49           C  
ATOM    132 1HB  ASP A  84      40.675  32.718  -1.650  1.00 20.00           H  
ATOM    133 2HB  ASP A  84      39.177  31.864  -1.961  1.00 20.00           H  
ATOM    134  CG  ASP A  84      40.462  30.898  -0.563  1.00 79.28           C  
ATOM    135  OD1 ASP A  84      40.588  31.488   0.529  1.00 88.50           O  
ATOM    136  OD2 ASP A  84      40.524  29.657  -0.681  1.00 73.10           O  
ATOM    137  HN  ASP A  84      40.913  33.035  -3.789  1.00 20.00           H  
ATOM    138  N   TYR A  85      38.795  30.364  -4.124  1.00 73.98           N  
ATOM    139  CA  TYR A  85      37.815  29.408  -4.632  1.00 65.57           C  
ATOM    140  C   TYR A  85      38.239  28.783  -5.954  1.00 62.96           C  
ATOM    141  O   TYR A  85      38.047  27.591  -6.161  1.00 63.54           O  
ATOM    142  HA  TYR A  85      37.709  28.612  -3.895  1.00 20.00           H  
ATOM    143  CB  TYR A  85      36.446  30.067  -4.785  1.00 63.94           C  
ATOM    144 1HB  TYR A  85      36.577  31.053  -5.232  1.00 20.00           H  
ATOM    145 2HB  TYR A  85      35.847  29.479  -5.481  1.00 20.00           H  
ATOM    146  CG  TYR A  85      35.682  30.217  -3.493  1.00 61.98           C  
ATOM    147  HD1 TYR A  85      36.968  31.742  -2.694  1.00 20.00           H  
ATOM    148  CD1 TYR A  85      36.083  31.127  -2.529  1.00 67.51           C  
ATOM    149  HD2 TYR A  85      34.222  28.742  -3.998  1.00 20.00           H  
ATOM    150  CD2 TYR A  85      34.549  29.460  -3.246  1.00 64.23           C  
ATOM    151  CE1 TYR A  85      35.378  31.275  -1.350  1.00 67.09           C  
ATOM    152  HE1 TYR A  85      35.701  31.990  -0.594  1.00 20.00           H  
ATOM    153  HE2 TYR A  85      32.948  28.993  -1.906  1.00 20.00           H  
ATOM    154  CE2 TYR A  85      33.837  29.603  -2.073  1.00 66.69           C  
ATOM    155  CZ  TYR A  85      34.255  30.512  -1.128  1.00 69.20           C  
ATOM    156  OH  TYR A  85      33.543  30.648   0.045  1.00 70.67           O  
ATOM    157  HH  TYR A  85      32.722  30.078   0.015  1.00 20.00           H  
ATOM    158  HN  TYR A  85      38.519  31.320  -4.224  1.00 20.00           H  
ATOM    159  N   SER A  88      40.903  26.155  -4.594  1.00 59.63           N  
ATOM    160  CA  SER A  88      40.354  24.989  -3.902  1.00 57.50           C  
ATOM    161  C   SER A  88      39.481  24.159  -4.848  1.00 59.64           C  
ATOM    162  O   SER A  88      39.440  22.923  -4.778  1.00 63.55           O  
ATOM    163  HA  SER A  88      41.220  24.410  -3.582  1.00 20.00           H  
ATOM    164  CB  SER A  88      39.574  25.411  -2.657  1.00 55.54           C  
ATOM    165 1HB  SER A  88      38.875  24.622  -2.383  1.00 20.00           H  
ATOM    166 2HB  SER A  88      40.263  25.531  -1.821  1.00 20.00           H  
ATOM    167  HG  SER A  88      39.385  27.383  -2.489  1.00 20.00           H  
ATOM    168  OG  SER A  88      38.874  26.615  -2.875  1.00 62.06           O  
ATOM    169  HN  SER A  88      40.668  27.037  -4.184  1.00 20.00           H  
ATOM    170  N   ASN A  89      38.791  24.855  -5.743  1.00 57.13           N  
ATOM    171  CA  ASN A  89      38.012  24.212  -6.787  1.00 61.03           C  
ATOM    172  C   ASN A  89      38.920  23.317  -7.614  1.00 56.48           C  
ATOM    173  O   ASN A  89      38.705  22.113  -7.722  1.00 49.82           O  
ATOM    174  HA  ASN A  89      37.239  23.650  -6.263  1.00 20.00           H  
ATOM    175  CB  ASN A  89      37.364  25.268  -7.686  1.00 64.57           C  
ATOM    176 1HB  ASN A  89      36.859  26.013  -7.071  1.00 20.00           H  
ATOM    177 2HB  ASN A  89      38.135  25.792  -8.252  1.00 20.00           H  
ATOM    178  CG  ASN A  89      36.364  24.673  -8.655  1.00 63.39           C  
ATOM    179  OD1 ASN A  89      35.323  24.154  -8.248  1.00 61.47           O  
ATOM    180  ND2 ASN A  89      36.668  24.754  -9.947  1.00 55.50           N  
ATOM    181 1HD2 ASN A  89      37.520  25.191 -10.234  1.00 20.00           H  
ATOM    182 2HD2 ASN A  89      36.044  24.377 -10.632  1.00 20.00           H  
ATOM    183  HN  ASN A  89      38.754  25.854  -5.767  1.00 20.00           H  
ATOM    184  N   VAL A  92      39.598  20.168  -5.837  1.00 46.45           N  
ATOM    185  CA  VAL A  92      38.598  19.109  -5.940  1.00 44.87           C  
ATOM    186  C   VAL A  92      38.630  18.463  -7.328  1.00 50.51           C  
ATOM    187  O   VAL A  92      38.717  17.241  -7.448  1.00 48.87           O  
ATOM    188  HA  VAL A  92      38.852  18.345  -5.205  1.00 20.00           H  
ATOM    189  HB  VAL A  92      36.535  18.712  -5.488  1.00 20.00           H  
ATOM    190  CB  VAL A  92      37.170  19.592  -5.593  1.00 43.38           C  
ATOM    191  CG1 VAL A  92      37.177  20.331  -4.275  1.00 53.65           C  
ATOM    192 1HG1 VAL A  92      37.853  19.831  -3.582  1.00 20.00           H  
ATOM    193 2HG1 VAL A  92      37.512  21.356  -4.435  1.00 20.00           H  
ATOM    194 3HG1 VAL A  92      36.170  20.340  -3.858  1.00 20.00           H  
ATOM    195  CG2 VAL A  92      36.611  20.482  -6.686  1.00 51.85           C  
ATOM    196 1HG2 VAL A  92      37.172  21.417  -6.716  1.00 20.00           H  
ATOM    197 2HG2 VAL A  92      36.698  19.976  -7.648  1.00 20.00           H  
ATOM    198 3HG2 VAL A  92      35.562  20.695  -6.481  1.00 20.00           H  
ATOM    199  HN  VAL A  92      39.247  21.094  -5.701  1.00 20.00           H  
ATOM    200  N   ILE A 167      21.276  29.368  -2.723  1.00 58.86           N  
ATOM    201  CA  ILE A 167      22.214  29.292  -3.843  1.00 55.10           C  
ATOM    202  C   ILE A 167      23.557  28.756  -3.357  1.00 58.89           C  
ATOM    203  O   ILE A 167      24.249  28.009  -4.060  1.00 62.37           O  
ATOM    204  HA  ILE A 167      21.805  28.584  -4.564  1.00 20.00           H  
ATOM    205  HB  ILE A 167      21.603  30.782  -5.265  1.00 20.00           H  
ATOM    206  CB  ILE A 167      22.402  30.656  -4.534  1.00 51.85           C  
ATOM    207  CG1 ILE A 167      23.728  30.697  -5.296  1.00 58.13           C  
ATOM    208 1HG1 ILE A 167      24.555  30.546  -4.602  1.00 20.00           H  
ATOM    209 2HG1 ILE A 167      23.763  29.879  -6.016  1.00 20.00           H  
ATOM    210  CG2 ILE A 167      22.343  31.776  -3.523  1.00 54.74           C  
ATOM    211 1HG2 ILE A 167      21.303  32.024  -3.315  1.00 20.00           H  
ATOM    212 2HG2 ILE A 167      22.832  31.459  -2.601  1.00 20.00           H  
ATOM    213 3HG2 ILE A 167      22.854  32.653  -3.922  1.00 20.00           H  
ATOM    214  CD1 ILE A 167      23.963  31.997  -6.042  1.00 68.37           C  
ATOM    215 1HD1 ILE A 167      23.016  32.366  -6.436  1.00 20.00           H  
ATOM    216 2HD1 ILE A 167      24.386  32.735  -5.360  1.00 20.00           H  
ATOM    217 3HD1 ILE A 167      24.656  31.823  -6.865  1.00 20.00           H  
ATOM    218  HN  ILE A 167      20.800  30.242  -2.624  1.00 20.00           H  
ATOM    219  N   THR A 168      23.903  29.124  -2.130  1.00 56.44           N  
ATOM    220  CA  THR A 168      25.089  28.593  -1.482  1.00 60.40           C  
ATOM    221  C   THR A 168      24.965  27.087  -1.271  1.00 61.80           C  
ATOM    222  O   THR A 168      25.883  26.337  -1.587  1.00 65.82           O  
ATOM    223  HA  THR A 168      25.942  28.750  -2.143  1.00 20.00           H  
ATOM    224  HB  THR A 168      24.504  29.134   0.540  1.00 20.00           H  
ATOM    225  CB  THR A 168      25.347  29.277  -0.137  1.00 64.50           C  
ATOM    226  OG1 THR A 168      25.651  30.660  -0.359  1.00 65.54           O  
ATOM    227  HG1 THR A 168      24.815  31.206  -0.304  1.00 20.00           H  
ATOM    228  CG2 THR A 168      26.518  28.622   0.565  1.00 73.22           C  
ATOM    229 1HG2 THR A 168      27.395  28.657  -0.081  1.00 20.00           H  
ATOM    230 2HG2 THR A 168      26.273  27.584   0.789  1.00 20.00           H  
ATOM    231 3HG2 THR A 168      26.729  29.153   1.493  1.00 20.00           H  
ATOM    232  HN  THR A 168      23.387  29.776  -1.575  1.00 20.00           H  
ATOM    233  N   THR A 171      25.164  25.287  -4.750  1.00 62.71           N  
ATOM    234  CA  THR A 171      26.540  25.357  -5.255  1.00 66.31           C  
ATOM    235  C   THR A 171      27.534  24.510  -4.445  1.00 61.18           C  
ATOM    236  O   THR A 171      28.507  23.997  -4.994  1.00 57.34           O  
ATOM    237  HA  THR A 171      26.558  24.944  -6.264  1.00 20.00           H  
ATOM    238  HB  THR A 171      27.079  27.279  -4.371  1.00 20.00           H  
ATOM    239  CB  THR A 171      27.051  26.809  -5.354  1.00 68.64           C  
ATOM    240  OG1 THR A 171      26.246  27.536  -6.292  1.00 76.11           O  
ATOM    241  HG1 THR A 171      25.415  27.867  -5.844  1.00 20.00           H  
ATOM    242  CG2 THR A 171      28.505  26.835  -5.816  1.00 62.49           C  
ATOM    243 1HG2 THR A 171      28.618  26.199  -6.693  1.00 20.00           H  
ATOM    244 2HG2 THR A 171      29.147  26.468  -5.015  1.00 20.00           H  
ATOM    245 3HG2 THR A 171      28.787  27.857  -6.069  1.00 20.00           H  
ATOM    246  HN  THR A 171      24.817  26.134  -4.347  1.00 20.00           H  
ATOM    247  N   ALA A 172      27.296  24.374  -3.145  1.00 60.39           N  
ATOM    248  CA  ALA A 172      28.114  23.493  -2.323  1.00 55.06           C  
ATOM    249  C   ALA A 172      27.879  22.043  -2.736  1.00 57.30           C  
ATOM    250  O   ALA A 172      28.831  21.289  -2.925  1.00 57.95           O  
ATOM    251  HA  ALA A 172      29.159  23.746  -2.504  1.00 20.00           H  
ATOM    252  CB  ALA A 172      27.819  23.690  -0.851  1.00 56.40           C  
ATOM    253 1HB  ALA A 172      28.025  24.723  -0.574  1.00 20.00           H  
ATOM    254 2HB  ALA A 172      26.770  23.464  -0.657  1.00 20.00           H  
ATOM    255 3HB  ALA A 172      28.449  23.023  -0.262  1.00 20.00           H  
ATOM    256  HN  ALA A 172      26.564  24.849  -2.658  1.00 20.00           H  
ATOM    257  N   PHE A 176      30.705  20.261  -4.248  1.00 43.52           N  
ATOM    258  CA  PHE A 176      31.248  19.415  -3.191  1.00 49.39           C  
ATOM    259  C   PHE A 176      30.561  18.065  -3.136  1.00 54.33           C  
ATOM    260  O   PHE A 176      31.166  17.034  -3.424  1.00 56.69           O  
ATOM    261  HA  PHE A 176      32.306  19.265  -3.408  1.00 20.00           H  
ATOM    262  CB  PHE A 176      31.132  20.098  -1.825  1.00 53.96           C  
ATOM    263 1HB  PHE A 176      31.689  21.034  -1.850  1.00 20.00           H  
ATOM    264 2HB  PHE A 176      30.087  20.353  -1.646  1.00 20.00           H  
ATOM    265  CG  PHE A 176      31.634  19.260  -0.677  1.00 49.29           C  
ATOM    266  HD1 PHE A 176      33.704  19.670  -1.069  1.00 20.00           H  
ATOM    267  CD1 PHE A 176      32.990  19.153  -0.428  1.00 42.07           C  
ATOM    268  HD2 PHE A 176      29.678  18.679  -0.018  1.00 20.00           H  
ATOM    269  CD2 PHE A 176      30.750  18.599   0.163  1.00 48.75           C  
ATOM    270  CE1 PHE A 176      33.457  18.401   0.619  1.00 43.01           C  
ATOM    271  HE1 PHE A 176      34.529  18.321   0.797  1.00 20.00           H  
ATOM    272  CE2 PHE A 176      31.216  17.844   1.221  1.00 48.42           C  
ATOM    273  HE2 PHE A 176      30.516  17.326   1.876  1.00 20.00           H  
ATOM    274  CZ  PHE A 176      32.572  17.747   1.446  1.00 47.36           C  
ATOM    275  HZ  PHE A 176      32.944  17.151   2.279  1.00 20.00           H  
ATOM    276  HN  PHE A 176      29.708  20.344  -4.244  1.00 20.00           H  
ATOM    277  N   PHE A 211      40.733  15.121   2.799  1.00 67.77           N  
ATOM    278  CA  PHE A 211      39.827  16.048   2.121  1.00 67.71           C  
ATOM    279  C   PHE A 211      38.418  16.054   2.724  1.00 61.95           C  
ATOM    280  O   PHE A 211      37.950  17.069   3.268  1.00 62.37           O  
ATOM    281  HA  PHE A 211      40.251  17.047   2.223  1.00 20.00           H  
ATOM    282  CB  PHE A 211      39.763  15.728   0.624  1.00 60.16           C  
ATOM    283 1HB  PHE A 211      40.729  15.953   0.174  1.00 20.00           H  
ATOM    284 2HB  PHE A 211      39.593  14.659   0.499  1.00 20.00           H  
ATOM    285  CG  PHE A 211      38.694  16.482  -0.109  1.00 54.48           C  
ATOM    286  HD1 PHE A 211      37.437  14.769  -0.370  1.00 20.00           H  
ATOM    287  CD1 PHE A 211      37.561  15.836  -0.552  1.00 53.17           C  
ATOM    288  HD2 PHE A 211      39.715  18.356  -0.003  1.00 20.00           H  
ATOM    289  CD2 PHE A 211      38.822  17.837  -0.352  1.00 59.13           C  
ATOM    290  CE1 PHE A 211      36.578  16.522  -1.225  1.00 59.65           C  
ATOM    291  HE1 PHE A 211      35.688  15.997  -1.572  1.00 20.00           H  
ATOM    292  CE2 PHE A 211      37.839  18.532  -1.024  1.00 53.68           C  
ATOM    293  HE2 PHE A 211      37.951  19.601  -1.210  1.00 20.00           H  
ATOM    294  CZ  PHE A 211      36.716  17.874  -1.462  1.00 56.43           C  
ATOM    295  HZ  PHE A 211      35.936  18.416  -1.995  1.00 20.00           H  
ATOM    296  HN  PHE A 211      41.197  14.482   2.185  1.00 20.00           H  
ATOM    297  N   TRP A 215      36.608  19.061   4.961  1.00 64.38           N  
ATOM    298  CA  TRP A 215      35.622  19.847   4.211  1.00 57.83           C  
ATOM    299  C   TRP A 215      34.195  19.701   4.755  1.00 57.61           C  
ATOM    300  O   TRP A 215      33.509  20.697   5.043  1.00 63.33           O  
ATOM    301  HA  TRP A 215      35.899  20.897   4.294  1.00 20.00           H  
ATOM    302  CB  TRP A 215      35.727  19.608   2.695  1.00 59.75           C  
ATOM    303 1HB  TRP A 215      35.740  18.534   2.506  1.00 20.00           H  
ATOM    304 2HB  TRP A 215      34.834  20.005   2.212  1.00 20.00           H  
ATOM    305  CG  TRP A 215      36.959  20.243   2.077  1.00 61.20           C  
ATOM    306  HD1 TRP A 215      38.477  19.853   3.581  1.00 20.00           H  
ATOM    307  CD1 TRP A 215      38.209  20.290   2.619  1.00 64.58           C  
ATOM    308  CD2 TRP A 215      37.041  20.948   0.825  1.00 58.89           C  
ATOM    309  NE1 TRP A 215      39.069  20.963   1.781  1.00 64.15           N  
ATOM    310  HE1 TRP A 215      40.042  21.131   1.941  1.00 20.00           H  
ATOM    311  CE2 TRP A 215      38.377  21.376   0.674  1.00 61.30           C  
ATOM    312  HE3 TRP A 215      35.088  20.920  -0.069  1.00 20.00           H  
ATOM    313  CE3 TRP A 215      36.121  21.250  -0.183  1.00 57.96           C  
ATOM    314  CZ2 TRP A 215      38.811  22.088  -0.442  1.00 60.04           C  
ATOM    315  HZ2 TRP A 215      39.845  22.414  -0.549  1.00 20.00           H  
ATOM    316  CZ3 TRP A 215      36.558  21.960  -1.289  1.00 55.41           C  
ATOM    317  HZ3 TRP A 215      35.873  22.220  -2.097  1.00 20.00           H  
ATOM    318  CH2 TRP A 215      37.888  22.368  -1.409  1.00 54.30           C  
ATOM    319  HH2 TRP A 215      38.181  22.921  -2.301  1.00 20.00           H  
ATOM    320  HN  TRP A 215      36.605  18.087   4.733  1.00 20.00           H  
ATOM    321  N   TYR A 218      32.359  21.892   7.207  1.00 64.33           N  
ATOM    322  CA  TYR A 218      31.934  23.158   6.627  1.00 65.44           C  
ATOM    323  C   TYR A 218      30.738  22.984   5.705  1.00 61.82           C  
ATOM    324  O   TYR A 218      29.782  23.753   5.772  1.00 62.61           O  
ATOM    325  HA  TYR A 218      31.651  23.823   7.443  1.00 20.00           H  
ATOM    326  CB  TYR A 218      33.091  23.797   5.861  1.00 70.70           C  
ATOM    327 1HB  TYR A 218      33.939  23.914   6.536  1.00 20.00           H  
ATOM    328 2HB  TYR A 218      33.406  23.120   5.067  1.00 20.00           H  
ATOM    329  CG  TYR A 218      32.770  25.140   5.252  1.00 65.93           C  
ATOM    330  HD1 TYR A 218      33.940  26.264   6.665  1.00 20.00           H  
ATOM    331  CD1 TYR A 218      33.294  26.309   5.789  1.00 69.84           C  
ATOM    332  HD2 TYR A 218      31.534  24.329   3.703  1.00 20.00           H  
ATOM    333  CD2 TYR A 218      31.952  25.238   4.135  1.00 58.00           C  
ATOM    334  CE1 TYR A 218      33.013  27.539   5.234  1.00 69.87           C  
ATOM    335  HE1 TYR A 218      33.429  28.451   5.663  1.00 20.00           H  
ATOM    336  HE2 TYR A 218      31.019  26.516   2.697  1.00 20.00           H  
ATOM    337  CE2 TYR A 218      31.665  26.464   3.573  1.00 62.41           C  
ATOM    338  CZ  TYR A 218      32.199  27.612   4.127  1.00 67.09           C  
ATOM    339  OH  TYR A 218      31.926  28.840   3.574  1.00 63.62           O  
ATOM    340  HH  TYR A 218      32.190  29.567   4.208  1.00 20.00           H  
ATOM    341  HN  TYR A 218      33.232  21.563   6.846  1.00 20.00           H  
ATOM    342  N   ASN A 219      30.785  21.986   4.828  1.00 62.07           N  
ATOM    343  CA  ASN A 219      29.637  21.773   3.942  1.00 63.38           C  
ATOM    344  C   ASN A 219      28.352  21.429   4.698  1.00 59.65           C  
ATOM    345  O   ASN A 219      27.257  21.815   4.285  1.00 56.33           O  
ATOM    346  HA  ASN A 219      29.523  22.706   3.391  1.00 20.00           H  
ATOM    347  CB  ASN A 219      29.938  20.721   2.869  1.00 60.60           C  
ATOM    348 1HB  ASN A 219      30.398  19.847   3.330  1.00 20.00           H  
ATOM    349 2HB  ASN A 219      29.007  20.388   2.411  1.00 20.00           H  
ATOM    350  CG  ASN A 219      30.857  21.246   1.788  1.00 56.52           C  
ATOM    351  OD1 ASN A 219      30.414  21.907   0.845  1.00 53.92           O  
ATOM    352  ND2 ASN A 219      32.146  20.957   1.921  1.00 53.74           N  
ATOM    353 1HD2 ASN A 219      32.460  20.420   2.705  1.00 20.00           H  
ATOM    354 2HD2 ASN A 219      32.803  21.276   1.238  1.00 20.00           H  
ATOM    355  HN  ASN A 219      31.561  21.363   4.731  1.00 20.00           H  
ATOM    356  N   MET A 221      27.844  22.422   7.737  1.00 63.21           N  
ATOM    357  CA  MET A 221      27.499  23.668   8.399  1.00 63.32           C  
ATOM    358  C   MET A 221      26.692  24.572   7.461  1.00 66.09           C  
ATOM    359  O   MET A 221      25.832  25.337   7.907  1.00 64.76           O  
ATOM    360  HA  MET A 221      26.892  23.386   9.259  1.00 20.00           H  
ATOM    361  CB  MET A 221      28.771  24.361   8.877  1.00 65.84           C  
ATOM    362 1HB  MET A 221      29.416  23.639   9.379  1.00 20.00           H  
ATOM    363 2HB  MET A 221      29.326  24.743   8.021  1.00 20.00           H  
ATOM    364  CG  MET A 221      28.536  25.509   9.827  1.00 75.69           C  
ATOM    365 1HG  MET A 221      28.102  26.353   9.289  1.00 20.00           H  
ATOM    366 2HG  MET A 221      27.818  25.217  10.593  1.00 20.00           H  
ATOM    367  SD  MET A 221      30.070  26.028  10.612  1.00 89.75           S  
ATOM    368  CE  MET A 221      31.211  25.859   9.244  1.00 74.63           C  
ATOM    369 1HE  MET A 221      31.482  24.810   9.124  1.00 20.00           H  
ATOM    370 2HE  MET A 221      30.739  26.219   8.330  1.00 20.00           H  
ATOM    371 3HE  MET A 221      32.108  26.445   9.445  1.00 20.00           H  
ATOM    372  HN  MET A 221      28.820  22.294   7.562  1.00 20.00           H  
ATOM    373  N   VAL A 222      26.978  24.473   6.163  1.00 70.75           N  
ATOM    374  CA  VAL A 222      26.249  25.206   5.124  1.00 71.14           C  
ATOM    375  C   VAL A 222      24.856  24.624   4.893  1.00 68.04           C  
ATOM    376  O   VAL A 222      23.849  25.339   4.920  1.00 68.90           O  
ATOM    377  HA  VAL A 222      26.125  26.232   5.471  1.00 20.00           H  
ATOM    378  HB  VAL A 222      27.214  24.103   3.555  1.00 20.00           H  
ATOM    379  CB  VAL A 222      27.012  25.149   3.782  1.00 64.80           C  
ATOM    380  CG1 VAL A 222      26.165  25.720   2.659  1.00 54.71           C  
ATOM    381 1HG1 VAL A 222      25.298  25.079   2.496  1.00 20.00           H  
ATOM    382 2HG1 VAL A 222      25.830  26.722   2.929  1.00 20.00           H  
ATOM    383 3HG1 VAL A 222      26.757  25.769   1.745  1.00 20.00           H  
ATOM    384  CG2 VAL A 222      28.339  25.881   3.900  1.00 64.06           C  
ATOM    385 1HG2 VAL A 222      28.166  26.956   3.857  1.00 20.00           H  
ATOM    386 2HG2 VAL A 222      28.812  25.626   4.848  1.00 20.00           H  
ATOM    387 3HG2 VAL A 222      28.991  25.585   3.077  1.00 20.00           H  
ATOM    388  HN  VAL A 222      27.707  23.896   5.794  1.00 20.00           H  
ATOM    389  N   ASN A 225      22.959  25.835   7.709  1.00 82.74           N  
ATOM    390  CA  ASN A 225      22.578  27.244   7.617  1.00 90.16           C  
ATOM    391  C   ASN A 225      21.455  27.482   6.614  1.00 84.92           C  
ATOM    392  O   ASN A 225      20.744  28.482   6.688  1.00 90.95           O  
ATOM    393  HA  ASN A 225      22.267  27.524   8.624  1.00 20.00           H  
ATOM    394  CB  ASN A 225      23.779  28.135   7.288  1.00 92.65           C  
ATOM    395 1HB  ASN A 225      24.528  28.047   8.075  1.00 20.00           H  
ATOM    396 2HB  ASN A 225      24.246  27.794   6.364  1.00 20.00           H  
ATOM    397  CG  ASN A 225      23.393  29.602   7.134  1.00 87.44           C  
ATOM    398  OD1 ASN A 225      23.037  30.055   6.043  1.00 80.93           O  
ATOM    399  ND2 ASN A 225      23.463  30.350   8.230  1.00 84.41           N  
ATOM    400 1HD2 ASN A 225      23.757  29.943   9.095  1.00 20.00           H  
ATOM    401 2HD2 ASN A 225      23.223  31.319   8.190  1.00 20.00           H  
ATOM    402  HN  ASN A 225      23.927  25.641   7.552  1.00 20.00           H  
ATOM    403  N   ASN A 238      34.572  30.478  10.489  1.00 79.36           N  
ATOM    404  CA  ASN A 238      36.019  30.623  10.458  1.00 79.82           C  
ATOM    405  C   ASN A 238      36.725  29.286  10.695  1.00 75.92           C  
ATOM    406  O   ASN A 238      37.686  28.949  10.005  1.00 73.13           O  
ATOM    407  HA  ASN A 238      36.245  31.024   9.470  1.00 20.00           H  
ATOM    408  CB  ASN A 238      36.466  31.669  11.479  1.00 79.17           C  
ATOM    409 1HB  ASN A 238      36.382  31.260  12.486  1.00 20.00           H  
ATOM    410 2HB  ASN A 238      37.516  31.912  11.321  1.00 20.00           H  
ATOM    411  CG  ASN A 238      35.647  32.945  11.397  1.00 82.84           C  
ATOM    412  OD1 ASN A 238      35.211  33.347  10.319  1.00 87.37           O  
ATOM    413  ND2 ASN A 238      35.429  33.587  12.540  1.00 82.88           N  
ATOM    414 1HD2 ASN A 238      35.799  33.224  13.395  1.00 20.00           H  
ATOM    415 2HD2 ASN A 238      34.896  34.433  12.544  1.00 20.00           H  
ATOM    416  HN  ASN A 238      34.102  31.062  11.150  1.00 20.00           H  
ATOM    417  N   GLY A 240      35.563  26.054  10.324  1.00 74.47           N  
ATOM    418  CA  GLY A 240      35.390  25.236   9.140  1.00 79.31           C  
ATOM    419  C   GLY A 240      36.363  25.650   8.049  1.00 83.55           C  
ATOM    420  O   GLY A 240      37.040  24.805   7.446  1.00 82.52           O  
ATOM    421 1HA  GLY A 240      35.544  24.187   9.392  1.00 20.00           H  
ATOM    422 2HA  GLY A 240      34.367  25.329   8.776  1.00 20.00           H  
ATOM    423  HN  GLY A 240      34.720  26.447  10.691  1.00 20.00           H  
ATOM    424  N   TYR A 241      36.446  26.956   7.806  1.00 78.06           N  
ATOM    425  CA  TYR A 241      37.397  27.483   6.837  1.00 71.06           C  
ATOM    426  C   TYR A 241      38.805  26.957   7.117  1.00 77.58           C  
ATOM    427  O   TYR A 241      39.463  26.358   6.244  1.00 74.73           O  
ATOM    428  HA  TYR A 241      37.084  27.155   5.845  1.00 20.00           H  
ATOM    429  CB  TYR A 241      37.395  29.007   6.883  1.00 61.24           C  
ATOM    430 1HB  TYR A 241      36.645  29.337   7.601  1.00 20.00           H  
ATOM    431 2HB  TYR A 241      38.362  29.351   7.250  1.00 20.00           H  
ATOM    432  CG  TYR A 241      37.117  29.638   5.549  1.00 65.72           C  
ATOM    433  HD1 TYR A 241      39.120  30.378   5.267  1.00 20.00           H  
ATOM    434  CD1 TYR A 241      38.117  30.303   4.847  1.00 67.92           C  
ATOM    435  HD2 TYR A 241      35.066  29.033   5.515  1.00 20.00           H  
ATOM    436  CD2 TYR A 241      35.856  29.555   4.976  1.00 70.97           C  
ATOM    437  CE1 TYR A 241      37.865  30.881   3.612  1.00 68.01           C  
ATOM    438  HE1 TYR A 241      38.652  31.406   3.072  1.00 20.00           H  
ATOM    439  HE2 TYR A 241      34.591  30.049   3.312  1.00 20.00           H  
ATOM    440  CE2 TYR A 241      35.591  30.126   3.739  1.00 75.49           C  
ATOM    441  CZ  TYR A 241      36.601  30.787   3.061  1.00 75.51           C  
ATOM    442  OH  TYR A 241      36.346  31.357   1.833  1.00 71.66           O  
ATOM    443  HH  TYR A 241      35.371  31.288   1.619  1.00 20.00           H  
ATOM    444  HN  TYR A 241      35.880  27.646   8.256  1.00 20.00           H  
ATOM    445  N   CYS A 244      39.353  23.568   6.144  1.00 80.00           N  
ATOM    446  CA  CYS A 244      39.432  23.546   4.694  1.00 78.23           C  
ATOM    447  C   CYS A 244      40.860  23.836   4.259  1.00 80.05           C  
ATOM    448  O   CYS A 244      41.311  23.382   3.204  1.00 77.01           O  
ATOM    449  HA  CYS A 244      39.138  22.544   4.381  1.00 20.00           H  
ATOM    450  CB  CYS A 244      38.475  24.569   4.105  1.00 69.99           C  
ATOM    451 1HB  CYS A 244      38.831  25.577   4.319  1.00 20.00           H  
ATOM    452 2HB  CYS A 244      38.443  24.466   3.020  1.00 20.00           H  
ATOM    453  HG  CYS A 244      36.962  25.223   5.779  1.00 20.00           H  
ATOM    454  SG  CYS A 244      36.780  24.454   4.710  1.00 75.56           S  
ATOM    455  HN  CYS A 244      38.644  24.173   6.509  1.00 20.00           H  
ATOM    456  N   TYR A 245      41.569  24.597   5.087  1.00 75.61           N  
ATOM    457  CA  TYR A 245      42.993  24.847   4.865  1.00 75.11           C  
ATOM    458  C   TYR A 245      43.905  23.685   5.270  1.00 70.75           C  
ATOM    459  O   TYR A 245      44.821  23.291   4.528  1.00 63.74           O  
ATOM    460  HA  TYR A 245      43.142  25.024   3.800  1.00 20.00           H  
ATOM    461  CB  TYR A 245      43.405  26.115   5.602  1.00 77.93           C  
ATOM    462 1HB  TYR A 245      43.119  26.024   6.649  1.00 20.00           H  
ATOM    463 2HB  TYR A 245      44.491  26.202   5.575  1.00 20.00           H  
ATOM    464  CG  TYR A 245      42.783  27.349   5.012  1.00 78.13           C  
ATOM    465  HD1 TYR A 245      42.484  26.476   3.071  1.00 20.00           H  
ATOM    466  CD1 TYR A 245      42.366  27.365   3.690  1.00 78.00           C  
ATOM    467  HD2 TYR A 245      42.934  28.496   6.810  1.00 20.00           H  
ATOM    468  CD2 TYR A 245      42.613  28.495   5.768  1.00 76.74           C  
ATOM    469  CE1 TYR A 245      41.803  28.486   3.136  1.00 66.53           C  
ATOM    470  HE1 TYR A 245      41.480  28.491   2.095  1.00 20.00           H  
ATOM    471  HE2 TYR A 245      41.923  30.517   5.832  1.00 20.00           H  
ATOM    472  CE2 TYR A 245      42.048  29.623   5.222  1.00 70.31           C  
ATOM    473  CZ  TYR A 245      41.647  29.609   3.905  1.00 62.31           C  
ATOM    474  OH  TYR A 245      41.083  30.721   3.346  1.00 72.34           O  
ATOM    475  HH  TYR A 245      41.049  31.461   4.018  1.00 20.00           H  
ATOM    476  HN  TYR A 245      41.192  25.041   5.899  1.00 20.00           H  
TER
