# Supplementary material for: Assessment and Challenges of Ligand Docking into Comparative Models of G-Protein Coupled Receptors
Source: PLoS One. 2013 Jul 2;8(7):e67302. doi: 10.1371/journal.pone.0067302 (PMC3699586; doi:10.1371/journal.pone.0067302)
Supplement: File S2 — Files for protocol capture. The input files necessary to carry out the steps outlined in the protocol capture in File S1 as well as the output files relating to the results found in the manuscript are provided in this attachment. (ZIP) [file pone.0067302.s015.zip › FileS2_GPCR_model_dock/scripts/evaluate_score_vs_pocket_rmsd/crystal_pockets/4djh_ka_opioid_pocket.pdb]

ATOM      1  N   VAL A  54      46.088  29.079  -1.410  1.00 50.27           N  
ATOM      2  CA  VAL A  54      45.044  29.304  -0.423  1.00 58.37           C  
ATOM      3  C   VAL A  54      45.676  29.541   0.943  1.00 62.79           C  
ATOM      4  O   VAL A  54      45.186  30.352   1.724  1.00 71.24           O  
ATOM      5  HA  VAL A  54      44.502  30.203  -0.717  1.00 20.00           H  
ATOM      6  HB  VAL A  54      43.688  27.939  -1.389  1.00 20.00           H  
ATOM      7  CB  VAL A  54      44.036  28.126  -0.373  1.00 58.13           C  
ATOM      8  CG1 VAL A  54      44.705  26.862   0.131  1.00 51.43           C  
ATOM      9 1HG1 VAL A  54      45.553  26.620  -0.509  1.00 20.00           H  
ATOM     10 2HG1 VAL A  54      45.053  27.017   1.152  1.00 20.00           H  
ATOM     11 3HG1 VAL A  54      43.989  26.040   0.112  1.00 20.00           H  
ATOM     12  CG2 VAL A  54      42.832  28.482   0.489  1.00 64.16           C  
ATOM     13 1HG2 VAL A  54      43.134  28.525   1.535  1.00 20.00           H  
ATOM     14 2HG2 VAL A  54      42.441  29.453   0.184  1.00 20.00           H  
ATOM     15 3HG2 VAL A  54      42.059  27.724   0.364  1.00 20.00           H  
ATOM     16  HN  VAL A  54      46.175  28.140  -1.742  1.00 20.00           H  
ATOM     17  N   THR A  57      46.403  32.951   2.174  1.00 51.54           N  
ATOM     18  CA  THR A  57      45.278  33.800   2.528  1.00 57.02           C  
ATOM     19  C   THR A  57      45.002  33.717   4.023  1.00 57.96           C  
ATOM     20  O   THR A  57      44.193  34.478   4.547  1.00 68.80           O  
ATOM     21  HA  THR A  57      45.545  34.834   2.308  1.00 20.00           H  
ATOM     22  HB  THR A  57      43.278  34.257   1.766  1.00 20.00           H  
ATOM     23  CB  THR A  57      44.003  33.443   1.726  1.00 57.83           C  
ATOM     24  OG1 THR A  57      43.456  32.206   2.195  1.00 57.26           O  
ATOM     25  HG1 THR A  57      43.740  31.457   1.596  1.00 20.00           H  
ATOM     26  CG2 THR A  57      44.317  33.345   0.235  1.00 49.89           C  
ATOM     27 1HG2 THR A  57      45.036  32.544   0.067  1.00 20.00           H  
ATOM     28 2HG2 THR A  57      44.738  34.290  -0.110  1.00 20.00           H  
ATOM     29 3HG2 THR A  57      43.401  33.133  -0.316  1.00 20.00           H  
ATOM     30  HN  THR A  57      46.182  31.998   1.967  1.00 20.00           H  
ATOM     31  N   GLN A  61      42.893  36.034   6.517  1.00 59.27           N  
ATOM     32  CA  GLN A  61      41.776  35.509   7.288  1.00 70.89           C  
ATOM     33  C   GLN A  61      41.854  35.982   8.729  1.00 74.04           C  
ATOM     34  O   GLN A  61      40.904  36.565   9.253  1.00 78.65           O  
ATOM     35  HA  GLN A  61      40.881  35.914   6.815  1.00 20.00           H  
ATOM     36  CB  GLN A  61      41.776  33.978   7.254  1.00 80.70           C  
ATOM     37 1HB  GLN A  61      41.709  33.633   6.223  1.00 20.00           H  
ATOM     38 2HB  GLN A  61      42.717  33.602   7.655  1.00 20.00           H  
ATOM     39  CG  GLN A  61      40.642  33.322   8.038  1.00 92.75           C  
ATOM     40 1HG  GLN A  61      40.813  32.248   8.101  1.00 20.00           H  
ATOM     41 2HG  GLN A  61      40.633  33.704   9.059  1.00 20.00           H  
ATOM     42  CD  GLN A  61      39.282  33.568   7.408  1.00 96.79           C  
ATOM     43  OE1 GLN A  61      39.172  34.272   6.408  1.00 89.09           O  
ATOM     44  NE2 GLN A  61      38.242  32.981   7.987  1.00107.88           N  
ATOM     45 1HE2 GLN A  61      38.377  32.410   8.797  1.00 20.00           H  
ATOM     46 2HE2 GLN A  61      37.324  33.110   7.613  1.00 20.00           H  
ATOM     47  HN  GLN A  61      43.372  35.346   5.971  1.00 20.00           H  
ATOM     48  N   VAL A  64      41.940  39.824   9.359  1.00 92.05           N  
ATOM     49  CA  VAL A  64      40.584  40.304   9.143  1.00 89.10           C  
ATOM     50  C   VAL A  64      39.729  39.990  10.362  1.00 94.01           C  
ATOM     51  O   VAL A  64      38.981  40.840  10.838  1.00103.91           O  
ATOM     52  HA  VAL A  64      40.633  41.387   9.023  1.00 20.00           H  
ATOM     53  HB  VAL A  64      40.265  38.630   7.846  1.00 20.00           H  
ATOM     54  CB  VAL A  64      39.952  39.674   7.890  1.00 82.42           C  
ATOM     55  CG1 VAL A  64      38.428  39.704   7.974  1.00 70.72           C  
ATOM     56 1HG1 VAL A  64      38.090  38.971   8.707  1.00 20.00           H  
ATOM     57 2HG1 VAL A  64      38.101  40.699   8.276  1.00 20.00           H  
ATOM     58 3HG1 VAL A  64      38.006  39.463   6.998  1.00 20.00           H  
ATOM     59  CG2 VAL A  64      40.444  40.393   6.646  1.00 91.35           C  
ATOM     60 1HG2 VAL A  64      39.937  41.354   6.558  1.00 20.00           H  
ATOM     61 2HG2 VAL A  64      41.519  40.554   6.720  1.00 20.00           H  
ATOM     62 3HG2 VAL A  64      40.227  39.786   5.767  1.00 20.00           H  
ATOM     63  HN  VAL A  64      42.214  39.060   8.776  1.00 20.00           H  
ATOM     64  N   CYS A  77      40.830  42.309  -2.091  1.00 82.19           N  
ATOM     65  CA  CYS A  77      39.536  41.652  -1.944  1.00 70.55           C  
ATOM     66  C   CYS A  77      39.214  40.812  -3.180  1.00 78.66           C  
ATOM     67  O   CYS A  77      38.906  39.622  -3.071  1.00 80.91           O  
ATOM     68  HA  CYS A  77      39.610  41.006  -1.069  1.00 20.00           H  
ATOM     69  CB  CYS A  77      38.445  42.699  -1.702  1.00 74.23           C  
ATOM     70 1HB  CYS A  77      38.616  43.199  -0.748  1.00 20.00           H  
ATOM     71 2HB  CYS A  77      38.487  43.465  -2.476  1.00 20.00           H  
ATOM     72  HG  CYS A  77      36.163  43.221  -1.451  1.00 20.00           H  
ATOM     73  SG  CYS A  77      36.757  42.052  -1.675  1.00105.70           S  
ATOM     74  HN  CYS A  77      40.809  43.298  -1.947  1.00 20.00           H  
ATOM     75  N   VAL A  80      41.933  37.698  -3.358  1.00 77.52           N  
ATOM     76  CA  VAL A  80      41.847  36.573  -2.430  1.00 89.56           C  
ATOM     77  C   VAL A  80      40.537  35.829  -2.647  1.00 76.09           C  
ATOM     78  O   VAL A  80      40.452  34.628  -2.394  1.00 83.76           O  
ATOM     79  HA  VAL A  80      42.672  35.897  -2.654  1.00 20.00           H  
ATOM     80  HB  VAL A  80      42.175  36.096  -0.372  1.00 20.00           H  
ATOM     81  CB  VAL A  80      41.925  36.983  -0.954  1.00 53.10           C  
ATOM     82  CG1 VAL A  80      43.023  38.014  -0.729  1.00 57.53           C  
ATOM     83 1HG1 VAL A  80      43.798  37.890  -1.486  1.00 20.00           H  
ATOM     84 2HG1 VAL A  80      42.600  39.016  -0.801  1.00 20.00           H  
ATOM     85 3HG1 VAL A  80      43.456  37.873   0.261  1.00 20.00           H  
ATOM     86  CG2 VAL A  80      40.588  37.492  -0.487  1.00123.87           C  
ATOM     87 1HG2 VAL A  80      40.367  38.439  -0.980  1.00 20.00           H  
ATOM     88 2HG2 VAL A  80      39.815  36.765  -0.734  1.00 20.00           H  
ATOM     89 3HG2 VAL A  80      40.613  37.643   0.592  1.00 20.00           H  
ATOM     90  HN  VAL A  80      41.904  38.611  -2.952  1.00 20.00           H  
ATOM     91  N   LEU A  81      39.514  36.543  -3.108  1.00 61.74           N  
ATOM     92  CA  LEU A  81      38.256  35.900  -3.461  1.00 63.35           C  
ATOM     93  C   LEU A  81      38.461  34.949  -4.636  1.00 48.93           C  
ATOM     94  O   LEU A  81      38.010  33.804  -4.599  1.00 49.48           O  
ATOM     95  HA  LEU A  81      37.939  35.310  -2.601  1.00 20.00           H  
ATOM     96  CB  LEU A  81      37.174  36.936  -3.787  1.00 51.48           C  
ATOM     97 1HB  LEU A  81      37.628  37.733  -4.377  1.00 20.00           H  
ATOM     98 2HB  LEU A  81      36.422  36.461  -4.417  1.00 20.00           H  
ATOM     99  HG  LEU A  81      37.257  37.935  -1.893  1.00 20.00           H  
ATOM    100  CG  LEU A  81      36.486  37.551  -2.560  1.00 73.16           C  
ATOM    101  CD1 LEU A  81      35.613  38.724  -2.960  1.00 62.51           C  
ATOM    102 1HD1 LEU A  81      36.201  39.432  -3.544  1.00 20.00           H  
ATOM    103 2HD1 LEU A  81      34.776  38.367  -3.559  1.00 20.00           H  
ATOM    104 3HD1 LEU A  81      35.235  39.218  -2.065  1.00 20.00           H  
ATOM    105  CD2 LEU A  81      35.657  36.514  -1.787  1.00 62.91           C  
ATOM    106 1HD2 LEU A  81      35.051  35.939  -2.487  1.00 20.00           H  
ATOM    107 2HD2 LEU A  81      36.326  35.843  -1.249  1.00 20.00           H  
ATOM    108 3HD2 LEU A  81      35.006  37.025  -1.078  1.00 20.00           H  
ATOM    109  HN  LEU A  81      39.538  37.534  -3.239  1.00 20.00           H  
ATOM    110  N   ASP A  84      40.261  32.121  -3.235  1.00 68.13           N  
ATOM    111  CA  ASP A  84      39.315  31.354  -2.447  1.00 62.79           C  
ATOM    112  C   ASP A  84      38.552  30.406  -3.351  1.00 63.83           C  
ATOM    113  O   ASP A  84      38.483  29.208  -3.092  1.00 86.55           O  
ATOM    114  HA  ASP A  84      39.919  30.827  -1.708  1.00 20.00           H  
ATOM    115  CB  ASP A  84      38.342  32.294  -1.743  1.00 68.45           C  
ATOM    116 1HB  ASP A  84      38.897  33.006  -1.131  1.00 20.00           H  
ATOM    117 2HB  ASP A  84      37.790  32.873  -2.483  1.00 20.00           H  
ATOM    118  CG  ASP A  84      37.354  31.559  -0.862  1.00 72.16           C  
ATOM    119  OD1 ASP A  84      37.739  30.547  -0.243  1.00 80.81           O  
ATOM    120  OD2 ASP A  84      36.190  31.998  -0.780  1.00 76.43           O  
ATOM    121  HN  ASP A  84      40.276  33.096  -3.015  1.00 20.00           H  
ATOM    122  N   TYR A  85      37.997  30.947  -4.429  1.00 61.26           N  
ATOM    123  CA  TYR A  85      37.181  30.155  -5.342  1.00 64.72           C  
ATOM    124  C   TYR A  85      38.006  29.245  -6.258  1.00 62.68           C  
ATOM    125  O   TYR A  85      37.586  28.127  -6.564  1.00 63.21           O  
ATOM    126  HA  TYR A  85      36.524  29.523  -4.745  1.00 20.00           H  
ATOM    127  CB  TYR A  85      36.279  31.063  -6.173  1.00 55.59           C  
ATOM    128 1HB  TYR A  85      36.829  31.969  -6.428  1.00 20.00           H  
ATOM    129 2HB  TYR A  85      36.040  30.561  -7.110  1.00 20.00           H  
ATOM    130  CG  TYR A  85      35.007  31.426  -5.450  1.00 59.76           C  
ATOM    131  HD1 TYR A  85      35.745  33.298  -4.682  1.00 20.00           H  
ATOM    132  CD1 TYR A  85      34.902  32.608  -4.724  1.00 65.17           C  
ATOM    133  HD2 TYR A  85      33.986  29.638  -6.024  1.00 20.00           H  
ATOM    134  CD2 TYR A  85      33.916  30.571  -5.464  1.00 65.89           C  
ATOM    135  CE1 TYR A  85      33.736  32.935  -4.045  1.00 56.54           C  
ATOM    136  HE1 TYR A  85      33.659  33.867  -3.485  1.00 20.00           H  
ATOM    137  HE2 TYR A  85      31.906  30.198  -4.823  1.00 20.00           H  
ATOM    138  CE2 TYR A  85      32.749  30.888  -4.788  1.00 72.27           C  
ATOM    139  CZ  TYR A  85      32.666  32.069  -4.081  1.00 63.67           C  
ATOM    140  OH  TYR A  85      31.504  32.385  -3.413  1.00 63.20           O  
ATOM    141  HH  TYR A  85      31.552  33.322  -3.069  1.00 20.00           H  
ATOM    142  HN  TYR A  85      38.094  31.908  -4.685  1.00 20.00           H  
ATOM    143  N   MET A  88      39.087  26.229  -4.282  1.00 46.48           N  
ATOM    144  CA  MET A  88      37.946  25.362  -4.021  1.00 54.38           C  
ATOM    145  C   MET A  88      37.613  24.468  -5.215  1.00 57.84           C  
ATOM    146  O   MET A  88      37.459  23.255  -5.067  1.00 66.17           O  
ATOM    147  HA  MET A  88      38.239  24.740  -3.175  1.00 20.00           H  
ATOM    148  CB  MET A  88      36.732  26.206  -3.648  1.00 56.18           C  
ATOM    149 1HB  MET A  88      36.924  26.734  -2.714  1.00 20.00           H  
ATOM    150 2HB  MET A  88      36.562  26.964  -4.413  1.00 20.00           H  
ATOM    151  CG  MET A  88      35.451  25.414  -3.483  1.00 65.24           C  
ATOM    152 1HG  MET A  88      35.077  25.104  -4.459  1.00 20.00           H  
ATOM    153 2HG  MET A  88      35.646  24.506  -2.913  1.00 20.00           H  
ATOM    154  SD  MET A  88      34.194  26.384  -2.646  1.00 76.13           S  
ATOM    155  CE  MET A  88      34.202  27.835  -3.696  1.00144.64           C  
ATOM    156 1HE  MET A  88      35.046  28.472  -3.429  1.00 20.00           H  
ATOM    157 2HE  MET A  88      34.294  27.529  -4.738  1.00 20.00           H  
ATOM    158 3HE  MET A  88      33.272  28.387  -3.560  1.00 20.00           H  
ATOM    159  HN  MET A  88      38.891  27.204  -4.178  1.00 20.00           H  
ATOM    160  N   PHE A  89      37.499  25.068  -6.392  1.00 49.30           N  
ATOM    161  CA  PHE A  89      37.189  24.321  -7.603  1.00 56.04           C  
ATOM    162  C   PHE A  89      38.392  23.546  -8.134  1.00 67.63           C  
ATOM    163  O   PHE A  89      38.273  22.375  -8.499  1.00 64.13           O  
ATOM    164  HA  PHE A  89      36.400  23.612  -7.352  1.00 20.00           H  
ATOM    165  CB  PHE A  89      36.685  25.272  -8.684  1.00 61.35           C  
ATOM    166 1HB  PHE A  89      37.204  26.226  -8.585  1.00 20.00           H  
ATOM    167 2HB  PHE A  89      36.946  24.867  -9.661  1.00 20.00           H  
ATOM    168  CG  PHE A  89      35.209  25.513  -8.634  1.00 69.93           C  
ATOM    169  HD1 PHE A  89      35.324  27.015  -7.098  1.00 20.00           H  
ATOM    170  CD1 PHE A  89      34.670  26.447  -7.760  1.00 68.37           C  
ATOM    171  HD2 PHE A  89      34.771  24.072 -10.156  1.00 20.00           H  
ATOM    172  CD2 PHE A  89      34.355  24.807  -9.467  1.00 62.05           C  
ATOM    173  CE1 PHE A  89      33.303  26.671  -7.716  1.00 64.14           C  
ATOM    174  HE1 PHE A  89      32.893  27.405  -7.023  1.00 20.00           H  
ATOM    175  CE2 PHE A  89      32.992  25.025  -9.429  1.00 67.88           C  
ATOM    176  HE2 PHE A  89      32.333  24.461 -10.090  1.00 20.00           H  
ATOM    177  CZ  PHE A  89      32.461  25.959  -8.553  1.00 62.92           C  
ATOM    178  HZ  PHE A  89      31.386  26.133  -8.522  1.00 20.00           H  
ATOM    179  HN  PHE A  89      37.614  26.051  -6.533  1.00 20.00           H  
ATOM    180  N   ILE A  92      39.333  20.246  -6.097  1.00 50.78           N  
ATOM    181  CA  ILE A  92      38.357  19.164  -6.181  1.00 42.74           C  
ATOM    182  C   ILE A  92      38.365  18.513  -7.573  1.00 56.32           C  
ATOM    183  O   ILE A  92      38.254  17.294  -7.682  1.00 75.68           O  
ATOM    184  HA  ILE A  92      38.650  18.402  -5.460  1.00 20.00           H  
ATOM    185  HB  ILE A  92      36.968  20.030  -4.787  1.00 20.00           H  
ATOM    186  CB  ILE A  92      36.938  19.640  -5.804  1.00 48.26           C  
ATOM    187  CG1 ILE A  92      35.954  18.469  -5.815  1.00 52.94           C  
ATOM    188 1HG1 ILE A  92      34.961  18.822  -5.535  1.00 20.00           H  
ATOM    189 2HG1 ILE A  92      35.876  18.064  -6.823  1.00 20.00           H  
ATOM    190  CG2 ILE A  92      36.457  20.714  -6.763  1.00 48.12           C  
ATOM    191 1HG2 ILE A  92      37.124  21.574  -6.709  1.00 20.00           H  
ATOM    192 2HG2 ILE A  92      36.455  20.319  -7.779  1.00 20.00           H  
ATOM    193 3HG2 ILE A  92      35.447  21.019  -6.489  1.00 20.00           H  
ATOM    194  CD1 ILE A  92      36.319  17.345  -4.894  1.00 48.10           C  
ATOM    195 1HD1 ILE A  92      36.966  16.641  -5.418  1.00 20.00           H  
ATOM    196 2HD1 ILE A  92      36.843  17.742  -4.025  1.00 20.00           H  
ATOM    197 3HD1 ILE A  92      35.413  16.832  -4.570  1.00 20.00           H  
ATOM    198  HN  ILE A  92      38.956  21.172  -6.057  1.00 20.00           H  
ATOM    199  N   MET A 172      24.395  31.187  -6.787  1.00 47.85           N  
ATOM    200  CA  MET A 172      25.790  30.829  -6.884  1.00 46.73           C  
ATOM    201  C   MET A 172      26.097  29.713  -5.894  1.00 60.50           C  
ATOM    202  O   MET A 172      26.636  28.674  -6.270  1.00 69.01           O  
ATOM    203  HA  MET A 172      25.933  30.481  -7.908  1.00 20.00           H  
ATOM    204  CB  MET A 172      26.676  32.047  -6.613  1.00 54.24           C  
ATOM    205 1HB  MET A 172      26.449  32.833  -7.334  1.00 20.00           H  
ATOM    206 2HB  MET A 172      26.455  32.449  -5.624  1.00 20.00           H  
ATOM    207  CG  MET A 172      28.169  31.759  -6.683  1.00 63.75           C  
ATOM    208 1HG  MET A 172      28.520  31.381  -5.723  1.00 20.00           H  
ATOM    209 2HG  MET A 172      28.363  30.982  -7.422  1.00 20.00           H  
ATOM    210  SD  MET A 172      29.126  33.221  -7.114  1.00 98.91           S  
ATOM    211  CE  MET A 172      28.587  33.478  -8.811  1.00225.61           C  
ATOM    212 1HE  MET A 172      28.491  32.514  -9.311  1.00 20.00           H  
ATOM    213 2HE  MET A 172      27.623  33.986  -8.813  1.00 20.00           H  
ATOM    214 3HE  MET A 172      29.322  34.088  -9.336  1.00 20.00           H  
ATOM    215  HN  MET A 172      24.211  32.135  -6.529  1.00 20.00           H  
ATOM    216  N   LYS A 173      25.741  29.914  -4.632  1.00 47.30           N  
ATOM    217  CA  LYS A 173      26.158  28.977  -3.598  1.00 56.69           C  
ATOM    218  C   LYS A 173      25.646  27.573  -3.875  1.00 61.34           C  
ATOM    219  O   LYS A 173      26.315  26.593  -3.559  1.00 65.11           O  
ATOM    220  HA  LYS A 173      27.247  28.936  -3.615  1.00 20.00           H  
ATOM    221  CB  LYS A 173      25.715  29.444  -2.212  1.00 65.96           C  
ATOM    222 1HB  LYS A 173      24.672  29.759  -2.245  1.00 20.00           H  
ATOM    223 2HB  LYS A 173      25.775  28.614  -1.508  1.00 20.00           H  
ATOM    224  CG  LYS A 173      26.547  30.597  -1.667  1.00 64.62           C  
ATOM    225 1HG  LYS A 173      27.597  30.306  -1.627  1.00 20.00           H  
ATOM    226 2HG  LYS A 173      26.479  31.450  -2.343  1.00 20.00           H  
ATOM    227  CD  LYS A 173      26.085  31.008  -0.288  1.00 69.66           C  
ATOM    228 1HD  LYS A 173      25.035  31.298  -0.324  1.00 20.00           H  
ATOM    229 2HD  LYS A 173      26.158  30.160   0.392  1.00 20.00           H  
ATOM    230  CE  LYS A 173      26.908  32.158   0.250  1.00 81.07           C  
ATOM    231 1HE  LYS A 173      27.946  31.847   0.367  1.00 20.00           H  
ATOM    232 2HE  LYS A 173      26.901  32.983  -0.463  1.00 20.00           H  
ATOM    233  NZ  LYS A 173      26.380  32.630   1.559  1.00 96.29           N  
ATOM    234 1HZ  LYS A 173      26.971  33.373   1.914  1.00 20.00           H  
ATOM    235 2HZ  LYS A 173      25.435  32.978   1.437  1.00 20.00           H  
ATOM    236 3HZ  LYS A 173      26.373  31.859   2.218  1.00 20.00           H  
ATOM    237  HN  LYS A 173      25.188  30.688  -4.323  1.00 20.00           H  
ATOM    238  N   VAL A 176      27.804  26.152  -6.623  1.00 44.67           N  
ATOM    239  CA  VAL A 176      29.049  25.717  -6.007  1.00 46.93           C  
ATOM    240  C   VAL A 176      28.887  24.327  -5.410  1.00 49.40           C  
ATOM    241  O   VAL A 176      29.698  23.437  -5.659  1.00 54.74           O  
ATOM    242  HA  VAL A 176      29.804  25.666  -6.792  1.00 20.00           H  
ATOM    243  HB  VAL A 176      28.653  26.887  -4.262  1.00 20.00           H  
ATOM    244  CB  VAL A 176      29.508  26.683  -4.906  1.00 54.06           C  
ATOM    245  CG1 VAL A 176      30.597  26.046  -4.056  1.00 48.02           C  
ATOM    246 1HG1 VAL A 176      30.149  25.321  -3.376  1.00 20.00           H  
ATOM    247 2HG1 VAL A 176      31.315  25.542  -4.703  1.00 20.00           H  
ATOM    248 3HG1 VAL A 176      31.106  26.818  -3.480  1.00 20.00           H  
ATOM    249  CG2 VAL A 176      29.997  27.973  -5.520  1.00 57.78           C  
ATOM    250 1HG2 VAL A 176      30.871  27.772  -6.139  1.00 20.00           H  
ATOM    251 2HG2 VAL A 176      29.207  28.404  -6.135  1.00 20.00           H  
ATOM    252 3HG2 VAL A 176      30.265  28.673  -4.729  1.00 20.00           H  
ATOM    253  HN  VAL A 176      27.456  27.036  -6.311  1.00 20.00           H  
ATOM    254  N   PHE A 177      27.836  24.147  -4.617  1.00 53.42           N  
ATOM    255  CA  PHE A 177      27.588  22.879  -3.943  1.00 59.66           C  
ATOM    256  C   PHE A 177      27.371  21.728  -4.922  1.00 62.59           C  
ATOM    257  O   PHE A 177      27.755  20.594  -4.643  1.00 71.53           O  
ATOM    258  HA  PHE A 177      28.466  22.658  -3.336  1.00 20.00           H  
ATOM    259  CB  PHE A 177      26.370  23.010  -3.043  1.00 66.32           C  
ATOM    260 1HB  PHE A 177      26.538  23.824  -2.338  1.00 20.00           H  
ATOM    261 2HB  PHE A 177      25.509  23.288  -3.651  1.00 20.00           H  
ATOM    262  CG  PHE A 177      26.046  21.765  -2.281  1.00 59.39           C  
ATOM    263  HD1 PHE A 177      27.437  22.168  -0.698  1.00 20.00           H  
ATOM    264  CD1 PHE A 177      26.685  21.483  -1.088  1.00 51.51           C  
ATOM    265  HD2 PHE A 177      24.578  21.100  -3.687  1.00 20.00           H  
ATOM    266  CD2 PHE A 177      25.090  20.884  -2.749  1.00 57.82           C  
ATOM    267  CE1 PHE A 177      26.381  20.341  -0.380  1.00 51.24           C  
ATOM    268  HE1 PHE A 177      26.895  20.128   0.558  1.00 20.00           H  
ATOM    269  CE2 PHE A 177      24.782  19.740  -2.043  1.00 49.44           C  
ATOM    270  HE2 PHE A 177      24.027  19.052  -2.423  1.00 20.00           H  
ATOM    271  CZ  PHE A 177      25.430  19.468  -0.857  1.00 42.89           C  
ATOM    272  HZ  PHE A 177      25.189  18.564  -0.297  1.00 20.00           H  
ATOM    273  HN  PHE A 177      27.152  24.852  -4.428  1.00 20.00           H  
ATOM    274  N   PHE A 181      31.222  20.049  -5.396  1.00 58.50           N  
ATOM    275  CA  PHE A 181      31.093  19.005  -4.384  1.00 65.25           C  
ATOM    276  C   PHE A 181      30.296  17.780  -4.850  1.00 56.35           C  
ATOM    277  O   PHE A 181      30.869  16.722  -5.101  1.00 61.07           O  
ATOM    278  HA  PHE A 181      32.099  18.673  -4.130  1.00 20.00           H  
ATOM    279  CB  PHE A 181      30.488  19.587  -3.108  1.00 61.30           C  
ATOM    280 1HB  PHE A 181      31.012  20.510  -2.858  1.00 20.00           H  
ATOM    281 2HB  PHE A 181      29.449  19.853  -3.299  1.00 20.00           H  
ATOM    282  CG  PHE A 181      30.549  18.657  -1.939  1.00 68.30           C  
ATOM    283  HD1 PHE A 181      32.551  19.203  -1.376  1.00 20.00           H  
ATOM    284  CD1 PHE A 181      31.686  18.579  -1.149  1.00 62.58           C  
ATOM    285  HD2 PHE A 181      28.573  17.901  -2.251  1.00 20.00           H  
ATOM    286  CD2 PHE A 181      29.468  17.848  -1.632  1.00 74.31           C  
ATOM    287  CE1 PHE A 181      31.740  17.716  -0.068  1.00 73.56           C  
ATOM    288  HE1 PHE A 181      32.638  17.669   0.548  1.00 20.00           H  
ATOM    289  CE2 PHE A 181      29.514  16.982  -0.555  1.00 75.70           C  
ATOM    290  HE2 PHE A 181      28.654  16.352  -0.325  1.00 20.00           H  
ATOM    291  CZ  PHE A 181      30.651  16.913   0.230  1.00 77.09           C  
ATOM    292  HZ  PHE A 181      30.692  16.232   1.080  1.00 20.00           H  
ATOM    293  HN  PHE A 181      30.448  20.152  -6.020  1.00 20.00           H  
ATOM    294  N   PHE A 228      40.537  15.047   2.083  1.00 63.37           N  
ATOM    295  CA  PHE A 228      39.909  16.232   1.533  1.00 75.98           C  
ATOM    296  C   PHE A 228      38.418  16.264   1.881  1.00 73.59           C  
ATOM    297  O   PHE A 228      37.956  17.166   2.579  1.00 78.30           O  
ATOM    298  HA  PHE A 228      40.405  17.096   1.975  1.00 20.00           H  
ATOM    299  CB  PHE A 228      40.103  16.278   0.019  1.00 74.04           C  
ATOM    300 1HB  PHE A 228      41.170  16.292  -0.200  1.00 20.00           H  
ATOM    301 2HB  PHE A 228      39.700  15.363  -0.416  1.00 20.00           H  
ATOM    302  CG  PHE A 228      39.453  17.459  -0.638  1.00 76.19           C  
ATOM    303  HD1 PHE A 228      41.199  18.709  -0.511  1.00 20.00           H  
ATOM    304  CD1 PHE A 228      40.161  18.636  -0.836  1.00 84.10           C  
ATOM    305  HD2 PHE A 228      37.574  16.472  -0.908  1.00 20.00           H  
ATOM    306  CD2 PHE A 228      38.136  17.393  -1.060  1.00 67.49           C  
ATOM    307  CE1 PHE A 228      39.569  19.725  -1.443  1.00 82.52           C  
ATOM    308  HE1 PHE A 228      40.138  20.643  -1.592  1.00 20.00           H  
ATOM    309  CE2 PHE A 228      37.537  18.475  -1.667  1.00 75.26           C  
ATOM    310  HE2 PHE A 228      36.500  18.410  -1.996  1.00 20.00           H  
ATOM    311  CZ  PHE A 228      38.253  19.646  -1.860  1.00 85.88           C  
ATOM    312  HZ  PHE A 228      37.780  20.503  -2.340  1.00 20.00           H  
ATOM    313  HN  PHE A 228      41.101  14.521   1.446  1.00 20.00           H  
ATOM    314  N   TRP A 232      36.561  19.189   3.747  1.00 62.63           N  
ATOM    315  CA  TRP A 232      35.814  20.178   2.976  1.00 56.73           C  
ATOM    316  C   TRP A 232      34.298  19.998   3.038  1.00 62.94           C  
ATOM    317  O   TRP A 232      33.552  20.841   2.547  1.00 56.51           O  
ATOM    318  HA  TRP A 232      36.038  21.161   3.390  1.00 20.00           H  
ATOM    319  CB  TRP A 232      36.284  20.169   1.522  1.00 59.53           C  
ATOM    320 1HB  TRP A 232      36.577  19.155   1.251  1.00 20.00           H  
ATOM    321 2HB  TRP A 232      35.447  20.442   0.878  1.00 20.00           H  
ATOM    322  CG  TRP A 232      37.426  21.104   1.289  1.00 61.87           C  
ATOM    323  HD1 TRP A 232      39.139  19.927   1.927  1.00 20.00           H  
ATOM    324  CD1 TRP A 232      38.748  20.865   1.532  1.00 61.19           C  
ATOM    325  CD2 TRP A 232      37.345  22.439   0.784  1.00 64.51           C  
ATOM    326  NE1 TRP A 232      39.496  21.971   1.206  1.00 68.11           N  
ATOM    327  HE1 TRP A 232      40.489  22.059   1.287  1.00 20.00           H  
ATOM    328  CE2 TRP A 232      38.658  22.951   0.744  1.00 77.14           C  
ATOM    329  HE3 TRP A 232      35.276  22.857   0.396  1.00 20.00           H  
ATOM    330  CE3 TRP A 232      36.291  23.253   0.362  1.00 68.91           C  
ATOM    331  CZ2 TRP A 232      38.942  24.241   0.295  1.00 80.31           C  
ATOM    332  HZ2 TRP A 232      39.960  24.629   0.267  1.00 20.00           H  
ATOM    333  CZ3 TRP A 232      36.575  24.531  -0.084  1.00 75.52           C  
ATOM    334  HZ3 TRP A 232      35.783  25.198  -0.422  1.00 20.00           H  
ATOM    335  CH2 TRP A 232      37.889  25.012  -0.115  1.00 78.95           C  
ATOM    336  HH2 TRP A 232      38.061  26.025  -0.477  1.00 20.00           H  
ATOM    337  HN  TRP A 232      36.739  18.331   3.265  1.00 20.00           H  
ATOM    338  N   ILE A 235      32.426  22.587   5.529  1.00 67.46           N  
ATOM    339  CA  ILE A 235      32.286  23.937   5.007  1.00 61.53           C  
ATOM    340  C   ILE A 235      31.222  24.015   3.919  1.00 68.18           C  
ATOM    341  O   ILE A 235      30.488  24.998   3.837  1.00 86.19           O  
ATOM    342  HA  ILE A 235      31.956  24.572   5.830  1.00 20.00           H  
ATOM    343  HB  ILE A 235      34.353  24.448   5.255  1.00 20.00           H  
ATOM    344  CB  ILE A 235      33.611  24.483   4.457  1.00 70.07           C  
ATOM    345  CG1 ILE A 235      33.443  25.948   4.045  1.00 80.00           C  
ATOM    346 1HG1 ILE A 235      34.380  26.324   3.634  1.00 20.00           H  
ATOM    347 2HG1 ILE A 235      32.696  26.024   3.256  1.00 20.00           H  
ATOM    348  CG2 ILE A 235      34.082  23.662   3.269  1.00 65.85           C  
ATOM    349 1HG2 ILE A 235      34.289  22.642   3.591  1.00 20.00           H  
ATOM    350 2HG2 ILE A 235      33.305  23.651   2.504  1.00 20.00           H  
ATOM    351 3HG2 ILE A 235      34.989  24.105   2.858  1.00 20.00           H  
ATOM    352  CD1 ILE A 235      33.025  26.865   5.182  1.00 84.66           C  
ATOM    353 1HD1 ILE A 235      31.970  26.710   5.405  1.00 20.00           H  
ATOM    354 2HD1 ILE A 235      33.620  26.640   6.068  1.00 20.00           H  
ATOM    355 3HD1 ILE A 235      33.186  27.903   4.890  1.00 20.00           H  
ATOM    356  HN  ILE A 235      33.246  22.095   5.236  1.00 20.00           H  
ATOM    357  N   HIS A 236      31.136  22.985   3.083  1.00 59.17           N  
ATOM    358  CA  HIS A 236      30.175  22.993   1.984  1.00 56.74           C  
ATOM    359  C   HIS A 236      28.739  22.857   2.465  1.00 58.45           C  
ATOM    360  O   HIS A 236      27.838  23.459   1.890  1.00 60.27           O  
ATOM    361  HA  HIS A 236      30.270  23.962   1.493  1.00 20.00           H  
ATOM    362  CB  HIS A 236      30.494  21.908   0.956  1.00 50.91           C  
ATOM    363 1HB  HIS A 236      30.865  21.026   1.477  1.00 20.00           H  
ATOM    364 2HB  HIS A 236      29.572  21.616   0.453  1.00 20.00           H  
ATOM    365  CG  HIS A 236      31.500  22.334  -0.070  1.00 58.23           C  
ATOM    366  HD1 HIS A 236      30.372  23.793  -1.117  1.00 20.00           H  
ATOM    367  ND1 HIS A 236      31.234  23.297  -1.015  1.00 53.33           N  
ATOM    368  CD2 HIS A 236      32.776  21.930  -0.287  1.00 61.19           C  
ATOM    369  HD2 HIS A 236      33.332  21.176   0.270  1.00 20.00           H  
ATOM    370  CE1 HIS A 236      32.301  23.471  -1.779  1.00 53.88           C  
ATOM    371  HE1 HIS A 236      32.386  24.169  -2.612  1.00 20.00           H  
ATOM    372  NE2 HIS A 236      33.250  22.651  -1.357  1.00 55.36           N  
ATOM    373  HN  HIS A 236      31.703  22.164   3.147  1.00 20.00           H  
ATOM    374  N   PHE A 238      27.818  23.787   5.544  1.00 68.30           N  
ATOM    375  CA  PHE A 238      27.584  24.950   6.399  1.00 67.11           C  
ATOM    376  C   PHE A 238      27.181  26.186   5.601  1.00 64.91           C  
ATOM    377  O   PHE A 238      26.383  26.999   6.060  1.00 68.37           O  
ATOM    378  HA  PHE A 238      26.773  24.694   7.080  1.00 20.00           H  
ATOM    379  CB  PHE A 238      28.825  25.288   7.218  1.00 65.39           C  
ATOM    380 1HB  PHE A 238      29.069  24.439   7.857  1.00 20.00           H  
ATOM    381 2HB  PHE A 238      29.668  25.430   6.542  1.00 20.00           H  
ATOM    382  CG  PHE A 238      28.658  26.518   8.068  1.00 78.40           C  
ATOM    383  HD1 PHE A 238      28.984  27.896   6.450  1.00 20.00           H  
ATOM    384  CD1 PHE A 238      28.765  27.784   7.512  1.00 75.26           C  
ATOM    385  HD2 PHE A 238      28.276  25.421   9.865  1.00 20.00           H  
ATOM    386  CD2 PHE A 238      28.367  26.411   9.418  1.00 94.00           C  
ATOM    387  CE1 PHE A 238      28.595  28.920   8.290  1.00 76.75           C  
ATOM    388  HE1 PHE A 238      28.685  29.908   7.839  1.00 20.00           H  
ATOM    389  CE2 PHE A 238      28.198  27.545  10.201  1.00 90.26           C  
ATOM    390  HE2 PHE A 238      27.974  27.446  11.264  1.00 20.00           H  
ATOM    391  CZ  PHE A 238      28.313  28.798   9.635  1.00 75.34           C  
ATOM    392  HZ  PHE A 238      28.182  29.691  10.247  1.00 20.00           H  
ATOM    393  HN  PHE A 238      28.769  23.479   5.511  1.00 20.00           H  
ATOM    394  N   ILE A 239      27.770  26.335   4.421  1.00 53.48           N  
ATOM    395  CA  ILE A 239      27.431  27.423   3.519  1.00 48.81           C  
ATOM    396  C   ILE A 239      26.073  27.165   2.876  1.00 67.08           C  
ATOM    397  O   ILE A 239      25.305  28.097   2.621  1.00 68.91           O  
ATOM    398  HA  ILE A 239      27.357  28.332   4.116  1.00 20.00           H  
ATOM    399  HB  ILE A 239      28.692  26.596   1.985  1.00 20.00           H  
ATOM    400  CB  ILE A 239      28.507  27.577   2.422  1.00 55.77           C  
ATOM    401  CG1 ILE A 239      29.827  28.064   3.034  1.00 55.76           C  
ATOM    402 1HG1 ILE A 239      30.172  27.349   3.781  1.00 20.00           H  
ATOM    403 2HG1 ILE A 239      30.594  28.113   2.261  1.00 20.00           H  
ATOM    404  CG2 ILE A 239      28.063  28.543   1.336  1.00 48.75           C  
ATOM    405 1HG2 ILE A 239      27.341  28.051   0.685  1.00 20.00           H  
ATOM    406 2HG2 ILE A 239      27.602  29.418   1.795  1.00 20.00           H  
ATOM    407 3HG2 ILE A 239      28.928  28.854   0.751  1.00 20.00           H  
ATOM    408  CD1 ILE A 239      29.744  29.423   3.694  1.00 52.45           C  
ATOM    409 1HD1 ILE A 239      29.290  30.135   3.004  1.00 20.00           H  
ATOM    410 2HD1 ILE A 239      29.135  29.352   4.596  1.00 20.00           H  
ATOM    411 3HD1 ILE A 239      30.746  29.761   3.958  1.00 20.00           H  
ATOM    412  HN  ILE A 239      28.479  25.724   4.069  1.00 20.00           H  
ATOM    413  N   GLU A 242      23.203  27.599   5.793  1.00 82.32           N  
ATOM    414  CA  GLU A 242      22.938  28.982   6.174  1.00 87.59           C  
ATOM    415  C   GLU A 242      22.141  29.684   5.083  1.00 82.71           C  
ATOM    416  O   GLU A 242      21.265  30.500   5.371  1.00101.05           O  
ATOM    417  HA  GLU A 242      22.346  28.923   7.087  1.00 20.00           H  
ATOM    418  CB  GLU A 242      24.235  29.752   6.446  1.00 77.06           C  
ATOM    419 1HB  GLU A 242      24.029  30.598   7.102  1.00 20.00           H  
ATOM    420 2HB  GLU A 242      24.990  29.072   6.843  1.00 20.00           H  
ATOM    421  CG  GLU A 242      24.876  30.360   5.201  1.00104.97           C  
ATOM    422 1HG  GLU A 242      25.328  29.572   4.599  1.00 20.00           H  
ATOM    423 2HG  GLU A 242      24.109  30.831   4.586  1.00 20.00           H  
ATOM    424  CD  GLU A 242      25.941  31.395   5.531  1.00127.71           C  
ATOM    425  OE1 GLU A 242      26.715  31.770   4.618  1.00123.75           O  
ATOM    426  OE2 GLU A 242      25.999  31.840   6.700  1.00134.13           O  
ATOM    427  HN  GLU A 242      24.165  27.363   5.659  1.00 20.00           H  
ATOM    428  N   TYR A 253      34.102  29.218  11.556  1.00 88.32           N  
ATOM    429  CA  TYR A 253      35.557  29.242  11.673  1.00 77.81           C  
ATOM    430  C   TYR A 253      36.173  27.853  11.845  1.00 69.53           C  
ATOM    431  O   TYR A 253      37.257  27.583  11.322  1.00 63.22           O  
ATOM    432  HA  TYR A 253      35.961  29.677  10.759  1.00 20.00           H  
ATOM    433  CB  TYR A 253      35.975  30.161  12.817  1.00 72.66           C  
ATOM    434 1HB  TYR A 253      35.426  29.880  13.715  1.00 20.00           H  
ATOM    435 2HB  TYR A 253      37.033  30.004  13.028  1.00 20.00           H  
ATOM    436  CG  TYR A 253      35.734  31.624  12.519  1.00 83.18           C  
ATOM    437  HD1 TYR A 253      34.966  32.089  14.473  1.00 20.00           H  
ATOM    438  CD1 TYR A 253      35.212  32.474  13.483  1.00 88.51           C  
ATOM    439  HD2 TYR A 253      36.449  31.501  10.504  1.00 20.00           H  
ATOM    440  CD2 TYR A 253      36.037  32.159  11.270  1.00 76.05           C  
ATOM    441  CE1 TYR A 253      34.994  33.816  13.210  1.00 87.74           C  
ATOM    442  HE1 TYR A 253      34.581  34.479  13.971  1.00 20.00           H  
ATOM    443  HE2 TYR A 253      36.065  33.891  10.000  1.00 20.00           H  
ATOM    444  CE2 TYR A 253      35.821  33.500  10.988  1.00 66.51           C  
ATOM    445  CZ  TYR A 253      35.301  34.322  11.962  1.00 80.21           C  
ATOM    446  OH  TYR A 253      35.088  35.653  11.684  1.00 91.36           O  
ATOM    447  HH  TYR A 253      35.401  35.863  10.757  1.00 20.00           H  
ATOM    448  HN  TYR A 253      33.623  29.724  12.274  1.00 20.00           H  
ATOM    449  N   CYS A 255      34.837  25.096  10.517  1.00 60.69           N  
ATOM    450  CA  CYS A 255      34.764  24.536   9.179  1.00 69.35           C  
ATOM    451  C   CYS A 255      35.864  25.120   8.314  1.00 70.70           C  
ATOM    452  O   CYS A 255      36.477  24.414   7.514  1.00 86.68           O  
ATOM    453  HA  CYS A 255      34.900  23.460   9.282  1.00 20.00           H  
ATOM    454  CB  CYS A 255      33.403  24.814   8.553  1.00 76.48           C  
ATOM    455 1HB  CYS A 255      33.183  25.881   8.599  1.00 20.00           H  
ATOM    456 2HB  CYS A 255      33.415  24.536   7.499  1.00 20.00           H  
ATOM    457  HG  CYS A 255      31.973  24.732  10.407  1.00 20.00           H  
ATOM    458  SG  CYS A 255      32.060  23.929   9.351  1.00 73.21           S  
ATOM    459  HN  CYS A 255      34.012  25.563  10.835  1.00 20.00           H  
ATOM    460  N   ILE A 256      36.105  26.415   8.480  1.00 57.82           N  
ATOM    461  CA  ILE A 256      37.165  27.095   7.750  1.00 74.72           C  
ATOM    462  C   ILE A 256      38.520  26.490   8.137  1.00 78.58           C  
ATOM    463  O   ILE A 256      39.375  26.238   7.281  1.00 82.11           O  
ATOM    464  HA  ILE A 256      36.999  26.914   6.688  1.00 20.00           H  
ATOM    465  HB  ILE A 256      37.046  28.776   9.098  1.00 20.00           H  
ATOM    466  CB  ILE A 256      37.134  28.623   8.022  1.00 71.70           C  
ATOM    467  CG1 ILE A 256      35.906  29.249   7.365  1.00 72.76           C  
ATOM    468 1HG1 ILE A 256      35.002  28.781   7.754  1.00 20.00           H  
ATOM    469 2HG1 ILE A 256      35.852  30.307   7.620  1.00 20.00           H  
ATOM    470  CG2 ILE A 256      38.381  29.309   7.499  1.00 74.81           C  
ATOM    471 1HG2 ILE A 256      39.192  29.185   8.216  1.00 20.00           H  
ATOM    472 2HG2 ILE A 256      38.668  28.864   6.546  1.00 20.00           H  
ATOM    473 3HG2 ILE A 256      38.179  30.371   7.358  1.00 20.00           H  
ATOM    474  CD1 ILE A 256      35.886  29.128   5.857  1.00 79.70           C  
ATOM    475 1HD1 ILE A 256      36.849  29.443   5.454  1.00 20.00           H  
ATOM    476 2HD1 ILE A 256      35.698  28.091   5.578  1.00 20.00           H  
ATOM    477 3HD1 ILE A 256      35.097  29.762   5.452  1.00 20.00           H  
ATOM    478  HN  ILE A 256      35.589  27.005   9.101  1.00 20.00           H  
ATOM    479  N   GLY A 259      39.402  23.203   6.176  1.00 54.43           N  
ATOM    480  CA  GLY A 259      39.826  23.400   4.805  1.00 75.85           C  
ATOM    481  C   GLY A 259      41.267  23.855   4.752  1.00 74.53           C  
ATOM    482  O   GLY A 259      42.029  23.453   3.868  1.00 75.06           O  
ATOM    483 1HA  GLY A 259      39.710  22.471   4.248  1.00 20.00           H  
ATOM    484 2HA  GLY A 259      39.186  24.141   4.326  1.00 20.00           H  
ATOM    485  HN  GLY A 259      38.553  23.661   6.441  1.00 20.00           H  
ATOM    486  N   TYR A 260      41.645  24.689   5.711  1.00 62.25           N  
ATOM    487  CA  TYR A 260      43.016  25.151   5.801  1.00 65.72           C  
ATOM    488  C   TYR A 260      43.948  24.027   6.237  1.00 76.95           C  
ATOM    489  O   TYR A 260      45.069  23.904   5.739  1.00 69.23           O  
ATOM    490  HA  TYR A 260      43.319  25.500   4.814  1.00 20.00           H  
ATOM    491  CB  TYR A 260      43.094  26.307   6.780  1.00 54.96           C  
ATOM    492 1HB  TYR A 260      42.356  26.153   7.568  1.00 20.00           H  
ATOM    493 2HB  TYR A 260      44.075  26.302   7.256  1.00 20.00           H  
ATOM    494  CG  TYR A 260      42.862  27.657   6.144  1.00 70.59           C  
ATOM    495  HD1 TYR A 260      44.082  27.261   4.413  1.00 20.00           H  
ATOM    496  CD1 TYR A 260      43.451  27.986   4.926  1.00 71.20           C  
ATOM    497  HD2 TYR A 260      41.588  28.361   7.714  1.00 20.00           H  
ATOM    498  CD2 TYR A 260      42.058  28.607   6.762  1.00 64.86           C  
ATOM    499  CE1 TYR A 260      43.249  29.225   4.349  1.00 67.38           C  
ATOM    500  HE1 TYR A 260      43.716  29.479   3.397  1.00 20.00           H  
ATOM    501  HE2 TYR A 260      41.218  30.576   6.697  1.00 20.00           H  
ATOM    502  CE2 TYR A 260      41.852  29.847   6.191  1.00 60.17           C  
ATOM    503  CZ  TYR A 260      42.449  30.151   4.986  1.00 68.94           C  
ATOM    504  OH  TYR A 260      42.253  31.381   4.411  1.00 79.74           O  
ATOM    505  HH  TYR A 260      42.935  31.538   3.697  1.00 20.00           H  
ATOM    506  HN  TYR A 260      41.032  25.046   6.415  1.00 20.00           H  
TER
