# Supplementary material for: Assessment and Challenges of Ligand Docking into Comparative Models of G-Protein Coupled Receptors
Source: PLoS One. 2013 Jul 2;8(7):e67302. doi: 10.1371/journal.pone.0067302 (PMC3699586; doi:10.1371/journal.pone.0067302)
Supplement: File S2 — Files for protocol capture. The input files necessary to carry out the steps outlined in the protocol capture in File S1 as well as the output files relating to the results found in the manuscript are provided in this attachment. (ZIP) [file pone.0067302.s015.zip › FileS2_GPCR_model_dock/scripts/evaluate_score_vs_pocket_rmsd/crystal_pockets/4dkl_mu_opioid_pocket.pdb]

ATOM      1  N   ALA A  53      46.186  29.233  -1.571  1.00 44.74           N  
ATOM      2  CA  ALA A  53      45.268  29.439  -0.447  1.00 41.05           C  
ATOM      3  C   ALA A  53      46.021  29.815   0.832  1.00 42.49           C  
ATOM      4  O   ALA A  53      45.688  30.798   1.521  1.00 49.25           O  
ATOM      5  HA  ALA A  53      44.609  30.269  -0.705  1.00 20.00           H  
ATOM      6  CB  ALA A  53      44.422  28.197  -0.221  1.00 39.24           C  
ATOM      7 1HB  ALA A  53      43.819  28.001  -1.107  1.00 20.00           H  
ATOM      8 2HB  ALA A  53      45.073  27.344  -0.027  1.00 20.00           H  
ATOM      9 3HB  ALA A  53      43.766  28.356   0.636  1.00 20.00           H  
ATOM     10  HN  ALA A  53      46.127  28.341  -2.019  1.00 20.00           H  
ATOM     11  N   THR A  56      47.119  33.208   0.930  1.00 55.56           N  
ATOM     12  CA  THR A  56      46.084  34.166   1.322  1.00 58.82           C  
ATOM     13  C   THR A  56      45.706  34.103   2.802  1.00 63.89           C  
ATOM     14  O   THR A  56      45.051  35.013   3.311  1.00 67.85           O  
ATOM     15  HA  THR A  56      46.471  35.174   1.165  1.00 20.00           H  
ATOM     16  HB  THR A  56      44.157  34.893   0.603  1.00 20.00           H  
ATOM     17  CB  THR A  56      44.806  34.026   0.474  1.00 57.68           C  
ATOM     18  OG1 THR A  56      44.148  32.794   0.795  1.00 56.93           O  
ATOM     19  HG1 THR A  56      43.251  32.761   0.356  1.00 20.00           H  
ATOM     20  CG2 THR A  56      45.143  34.063  -1.005  1.00 57.32           C  
ATOM     21 1HG2 THR A  56      45.714  33.173  -1.270  1.00 20.00           H  
ATOM     22 2HG2 THR A  56      45.736  34.952  -1.221  1.00 20.00           H  
ATOM     23 3HG2 THR A  56      44.221  34.090  -1.587  1.00 20.00           H  
ATOM     24  HN  THR A  56      46.799  32.371   0.485  1.00 20.00           H  
ATOM     25  N   GLN A  60      43.951  37.095   6.121  1.00 58.32           N  
ATOM     26  CA  GLN A  60      42.657  36.820   6.729  1.00 55.87           C  
ATOM     27  C   GLN A  60      42.726  36.907   8.251  1.00 55.23           C  
ATOM     28  O   GLN A  60      41.814  37.430   8.887  1.00 50.65           O  
ATOM     29  HA  GLN A  60      41.991  37.597   6.353  1.00 20.00           H  
ATOM     30  CB  GLN A  60      42.132  35.451   6.294  1.00 54.56           C  
ATOM     31 1HB  GLN A  60      42.803  34.670   6.650  1.00 20.00           H  
ATOM     32 2HB  GLN A  60      41.160  35.269   6.751  1.00 20.00           H  
ATOM     33  CG  GLN A  60      41.985  35.299   4.788  1.00 52.12           C  
ATOM     34 1HG  GLN A  60      41.551  36.207   4.368  1.00 20.00           H  
ATOM     35 2HG  GLN A  60      42.968  35.176   4.333  1.00 20.00           H  
ATOM     36  CD  GLN A  60      41.117  34.119   4.404  1.00 51.24           C  
ATOM     37  OE1 GLN A  60      40.248  33.698   5.168  1.00 49.38           O  
ATOM     38  NE2 GLN A  60      41.347  33.579   3.213  1.00 50.70           N  
ATOM     39 1HE2 GLN A  60      42.062  33.955   2.624  1.00 20.00           H  
ATOM     40 2HE2 GLN A  60      40.804  32.798   2.905  1.00 20.00           H  
ATOM     41  HN  GLN A  60      44.433  36.287   5.783  1.00 20.00           H  
ATOM     42  N   ASN A  63      42.554  40.290   9.481  1.00 76.50           N  
ATOM     43  CA  ASN A  63      41.182  40.742   9.295  1.00 74.61           C  
ATOM     44  C   ASN A  63      40.357  40.335  10.514  1.00 72.32           C  
ATOM     45  O   ASN A  63      39.536  41.110  11.002  1.00 72.90           O  
ATOM     46  HA  ASN A  63      41.251  41.823   9.177  1.00 20.00           H  
ATOM     47  CB  ASN A  63      40.589  40.155   8.007  1.00 73.64           C  
ATOM     48 1HB  ASN A  63      41.293  40.286   7.186  1.00 20.00           H  
ATOM     49 2HB  ASN A  63      40.436  39.083   8.128  1.00 20.00           H  
ATOM     50  CG  ASN A  63      39.263  40.795   7.618  1.00 74.05           C  
ATOM     51  OD1 ASN A  63      38.414  41.070   8.464  1.00 78.32           O  
ATOM     52  ND2 ASN A  63      39.082  41.028   6.324  1.00 71.17           N  
ATOM     53 1HD2 ASN A  63      39.797  40.785   5.668  1.00 20.00           H  
ATOM     54 2HD2 ASN A  63      38.231  41.446   6.005  1.00 20.00           H  
ATOM     55  HN  ASN A  63      42.854  39.589   8.833  1.00 20.00           H  
ATOM     56  N   CYS A  76      42.012  42.188  -2.276  1.00 57.97           N  
ATOM     57  CA  CYS A  76      40.812  41.484  -1.846  1.00 56.98           C  
ATOM     58  C   CYS A  76      40.293  40.592  -2.973  1.00 58.68           C  
ATOM     59  O   CYS A  76      40.066  39.388  -2.784  1.00 59.37           O  
ATOM     60  HA  CYS A  76      41.097  40.872  -0.990  1.00 20.00           H  
ATOM     61  CB  CYS A  76      39.742  42.491  -1.416  1.00 54.91           C  
ATOM     62 1HB  CYS A  76      40.016  42.940  -0.460  1.00 20.00           H  
ATOM     63 2HB  CYS A  76      39.680  43.301  -2.142  1.00 20.00           H  
ATOM     64  HG  CYS A  76      37.497  42.929  -0.873  1.00 20.00           H  
ATOM     65  SG  CYS A  76      38.087  41.793  -1.235  1.00 74.92           S  
ATOM     66  HN  CYS A  76      41.910  43.183  -2.306  1.00 20.00           H  
ATOM     67  N   VAL A  79      42.414  37.678  -3.308  1.00 49.50           N  
ATOM     68  CA  VAL A  79      42.197  36.720  -2.227  1.00 47.07           C  
ATOM     69  C   VAL A  79      40.975  35.828  -2.455  1.00 49.92           C  
ATOM     70  O   VAL A  79      41.091  34.598  -2.458  1.00 49.26           O  
ATOM     71  HA  VAL A  79      43.067  36.064  -2.188  1.00 20.00           H  
ATOM     72  HB  VAL A  79      41.431  38.285  -0.972  1.00 20.00           H  
ATOM     73  CB  VAL A  79      42.086  37.421  -0.855  1.00 44.80           C  
ATOM     74  CG1 VAL A  79      41.460  36.495   0.179  1.00 43.90           C  
ATOM     75 1HG1 VAL A  79      40.396  36.383  -0.032  1.00 20.00           H  
ATOM     76 2HG1 VAL A  79      41.944  35.520   0.132  1.00 20.00           H  
ATOM     77 3HG1 VAL A  79      41.591  36.919   1.174  1.00 20.00           H  
ATOM     78  CG2 VAL A  79      43.455  37.889  -0.389  1.00 46.74           C  
ATOM     79 1HG2 VAL A  79      44.199  37.129  -0.627  1.00 20.00           H  
ATOM     80 2HG2 VAL A  79      43.712  38.820  -0.896  1.00 20.00           H  
ATOM     81 3HG2 VAL A  79      43.436  38.054   0.688  1.00 20.00           H  
ATOM     82  HN  VAL A  79      42.404  38.633  -3.010  1.00 20.00           H  
ATOM     83  N   ILE A  80      39.812  36.445  -2.654  1.00 54.24           N  
ATOM     84  CA  ILE A  80      38.583  35.678  -2.861  1.00 52.10           C  
ATOM     85  C   ILE A  80      38.677  34.794  -4.103  1.00 48.64           C  
ATOM     86  O   ILE A  80      38.279  33.616  -4.086  1.00 48.58           O  
ATOM     87  HA  ILE A  80      38.459  35.022  -2.000  1.00 20.00           H  
ATOM     88  HB  ILE A  80      37.522  37.275  -3.821  1.00 20.00           H  
ATOM     89  CB  ILE A  80      37.356  36.595  -2.987  1.00 52.46           C  
ATOM     90  CG1 ILE A  80      37.194  37.443  -1.729  1.00 55.14           C  
ATOM     91 1HG1 ILE A  80      37.181  36.800  -0.850  1.00 20.00           H  
ATOM     92 2HG1 ILE A  80      38.048  38.111  -1.623  1.00 20.00           H  
ATOM     93  CG2 ILE A  80      36.097  35.776  -3.228  1.00 51.10           C  
ATOM     94 1HG2 ILE A  80      36.222  35.178  -4.131  1.00 20.00           H  
ATOM     95 2HG2 ILE A  80      35.923  35.118  -2.377  1.00 20.00           H  
ATOM     96 3HG2 ILE A  80      35.246  36.445  -3.349  1.00 20.00           H  
ATOM     97  CD1 ILE A  80      35.937  38.269  -1.737  1.00 56.89           C  
ATOM     98 1HD1 ILE A  80      35.623  38.442  -2.767  1.00 20.00           H  
ATOM     99 2HD1 ILE A  80      35.150  37.738  -1.201  1.00 20.00           H  
ATOM    100 3HD1 ILE A  80      36.127  39.225  -1.251  1.00 20.00           H  
ATOM    101  HN  ILE A  80      39.703  37.439  -2.676  1.00 20.00           H  
ATOM    102  N   ASP A  83      40.601  31.859  -3.353  1.00 51.45           N  
ATOM    103  CA  ASP A  83      39.793  30.971  -2.522  1.00 52.95           C  
ATOM    104  C   ASP A  83      38.951  30.040  -3.397  1.00 55.80           C  
ATOM    105  O   ASP A  83      39.054  28.800  -3.313  1.00 62.70           O  
ATOM    106  HA  ASP A  83      40.509  30.420  -1.911  1.00 20.00           H  
ATOM    107  CB  ASP A  83      38.886  31.794  -1.605  1.00 51.92           C  
ATOM    108 1HB  ASP A  83      39.306  32.790  -1.470  1.00 20.00           H  
ATOM    109 2HB  ASP A  83      37.909  31.921  -2.073  1.00 20.00           H  
ATOM    110  CG  ASP A  83      38.693  31.158  -0.243  1.00 53.61           C  
ATOM    111  OD1 ASP A  83      39.692  30.701   0.351  1.00 58.22           O  
ATOM    112  OD2 ASP A  83      37.540  31.118   0.235  1.00 53.21           O  
ATOM    113  HN  ASP A  83      40.443  32.832  -3.187  1.00 20.00           H  
ATOM    114  N   TYR A  84      38.132  30.645  -4.254  1.00 49.13           N  
ATOM    115  CA  TYR A  84      37.275  29.871  -5.152  1.00 48.89           C  
ATOM    116  C   TYR A  84      38.067  28.959  -6.095  1.00 52.19           C  
ATOM    117  O   TYR A  84      37.725  27.785  -6.268  1.00 52.30           O  
ATOM    118  HA  TYR A  84      36.626  29.243  -4.540  1.00 20.00           H  
ATOM    119  CB  TYR A  84      36.344  30.796  -5.940  1.00 50.21           C  
ATOM    120 1HB  TYR A  84      36.903  31.676  -6.255  1.00 20.00           H  
ATOM    121 2HB  TYR A  84      36.021  30.283  -6.846  1.00 20.00           H  
ATOM    122  CG  TYR A  84      35.129  31.230  -5.150  1.00 50.54           C  
ATOM    123  HD1 TYR A  84      36.125  32.860  -4.160  1.00 20.00           H  
ATOM    124  CD1 TYR A  84      35.191  32.310  -4.280  1.00 50.94           C  
ATOM    125  HD2 TYR A  84      33.862  29.703  -5.950  1.00 20.00           H  
ATOM    126  CD2 TYR A  84      33.922  30.553  -5.271  1.00 50.74           C  
ATOM    127  CE1 TYR A  84      34.082  32.706  -3.552  1.00 50.89           C  
ATOM    128  HE1 TYR A  84      34.136  33.555  -2.871  1.00 20.00           H  
ATOM    129  HE2 TYR A  84      31.875  30.392  -4.664  1.00 20.00           H  
ATOM    130  CE2 TYR A  84      32.810  30.941  -4.549  1.00 53.44           C  
ATOM    131  CZ  TYR A  84      32.895  32.017  -3.691  1.00 52.82           C  
ATOM    132  OH  TYR A  84      31.790  32.408  -2.971  1.00 52.65           O  
ATOM    133  HH  TYR A  84      31.172  31.632  -2.847  1.00 20.00           H  
ATOM    134  HN  TYR A  84      38.048  31.637  -4.342  1.00 20.00           H  
ATOM    135  N   MET A  87      39.210  25.942  -4.215  1.00 52.19           N  
ATOM    136  CA  MET A  87      38.071  25.049  -4.017  1.00 52.41           C  
ATOM    137  C   MET A  87      37.731  24.224  -5.262  1.00 48.67           C  
ATOM    138  O   MET A  87      37.442  23.031  -5.164  1.00 45.87           O  
ATOM    139  HA  MET A  87      38.365  24.372  -3.215  1.00 20.00           H  
ATOM    140  CB  MET A  87      36.846  25.839  -3.559  1.00 50.23           C  
ATOM    141 1HB  MET A  87      37.060  26.335  -2.613  1.00 20.00           H  
ATOM    142 2HB  MET A  87      36.621  26.622  -4.284  1.00 20.00           H  
ATOM    143  CG  MET A  87      35.596  24.998  -3.375  1.00 48.68           C  
ATOM    144 1HG  MET A  87      35.267  24.604  -4.337  1.00 20.00           H  
ATOM    145 2HG  MET A  87      35.815  24.141  -2.738  1.00 20.00           H  
ATOM    146  SD  MET A  87      34.264  25.959  -2.641  1.00 57.72           S  
ATOM    147  CE  MET A  87      34.323  27.420  -3.676  1.00 39.63           C  
ATOM    148 1HE  MET A  87      35.207  28.008  -3.423  1.00 20.00           H  
ATOM    149 2HE  MET A  87      34.374  27.121  -4.723  1.00 20.00           H  
ATOM    150 3HE  MET A  87      33.429  28.019  -3.511  1.00 20.00           H  
ATOM    151  HN  MET A  87      39.036  26.894  -3.962  1.00 20.00           H  
ATOM    152  N   PHE A  88      37.778  24.854  -6.432  1.00 46.85           N  
ATOM    153  CA  PHE A  88      37.440  24.166  -7.680  1.00 48.07           C  
ATOM    154  C   PHE A  88      38.566  23.283  -8.226  1.00 51.43           C  
ATOM    155  O   PHE A  88      38.389  22.072  -8.419  1.00 55.65           O  
ATOM    156  HA  PHE A  88      36.581  23.527  -7.473  1.00 20.00           H  
ATOM    157  CB  PHE A  88      36.992  25.175  -8.740  1.00 48.68           C  
ATOM    158 1HB  PHE A  88      37.518  26.115  -8.577  1.00 20.00           H  
ATOM    159 2HB  PHE A  88      37.290  24.809  -9.723  1.00 20.00           H  
ATOM    160  CG  PHE A  88      35.516  25.432  -8.740  1.00 56.18           C  
ATOM    161  HD1 PHE A  88      35.526  26.489  -6.874  1.00 20.00           H  
ATOM    162  CD1 PHE A  88      34.920  26.122  -7.701  1.00 57.74           C  
ATOM    163  HD2 PHE A  88      35.186  24.435 -10.603  1.00 20.00           H  
ATOM    164  CD2 PHE A  88      34.721  24.976  -9.781  1.00 59.34           C  
ATOM    165  CE1 PHE A  88      33.563  26.352  -7.701  1.00 59.04           C  
ATOM    166  HE1 PHE A  88      33.102  26.900  -6.879  1.00 20.00           H  
ATOM    167  CE2 PHE A  88      33.361  25.204  -9.787  1.00 60.55           C  
ATOM    168  HE2 PHE A  88      32.747  24.843 -10.612  1.00 20.00           H  
ATOM    169  CZ  PHE A  88      32.782  25.887  -8.747  1.00 60.44           C  
ATOM    170  HZ  PHE A  88      31.707  26.064  -8.746  1.00 20.00           H  
ATOM    171  HN  PHE A  88      38.039  25.814  -6.540  1.00 20.00           H  
ATOM    172  N   ILE A  91      39.445  19.814  -6.217  1.00 51.80           N  
ATOM    173  CA  ILE A  91      38.582  18.660  -6.429  1.00 47.89           C  
ATOM    174  C   ILE A  91      38.536  18.223  -7.896  1.00 43.78           C  
ATOM    175  O   ILE A  91      38.383  17.035  -8.187  1.00 43.83           O  
ATOM    176  HA  ILE A  91      39.002  17.829  -5.862  1.00 20.00           H  
ATOM    177  HB  ILE A  91      37.257  19.261  -4.839  1.00 20.00           H  
ATOM    178  CB  ILE A  91      37.160  18.886  -5.858  1.00 44.69           C  
ATOM    179  CG1 ILE A  91      36.394  17.562  -5.789  1.00 42.45           C  
ATOM    180 1HG1 ILE A  91      36.059  17.280  -6.786  1.00 20.00           H  
ATOM    181 2HG1 ILE A  91      37.060  16.771  -5.441  1.00 20.00           H  
ATOM    182  CG2 ILE A  91      36.405  19.941  -6.663  1.00 44.57           C  
ATOM    183 1HG2 ILE A  91      37.024  20.833  -6.764  1.00 20.00           H  
ATOM    184 2HG2 ILE A  91      36.173  19.545  -7.651  1.00 20.00           H  
ATOM    185 3HG2 ILE A  91      35.479  20.197  -6.147  1.00 20.00           H  
ATOM    186  CD1 ILE A  91      35.188  17.600  -4.876  1.00 43.33           C  
ATOM    187 1HD1 ILE A  91      35.494  17.930  -3.883  1.00 20.00           H  
ATOM    188 2HD1 ILE A  91      34.450  18.294  -5.278  1.00 20.00           H  
ATOM    189 3HD1 ILE A  91      34.751  16.604  -4.810  1.00 20.00           H  
ATOM    190  HN  ILE A  91      38.969  20.654  -5.957  1.00 20.00           H  
ATOM    191  N   LEU A 168      25.101  31.478  -6.839  1.00 50.87           N  
ATOM    192  CA  LEU A 168      26.508  31.119  -6.763  1.00 53.26           C  
ATOM    193  C   LEU A 168      26.684  29.898  -5.868  1.00 49.75           C  
ATOM    194  O   LEU A 168      27.362  28.941  -6.247  1.00 49.28           O  
ATOM    195  HA  LEU A 168      26.832  30.852  -7.770  1.00 20.00           H  
ATOM    196  CB  LEU A 168      27.345  32.280  -6.231  1.00 56.92           C  
ATOM    197 1HB  LEU A 168      27.158  33.153  -6.856  1.00 20.00           H  
ATOM    198 2HB  LEU A 168      26.994  32.525  -5.228  1.00 20.00           H  
ATOM    199  HG  LEU A 168      29.001  31.015  -5.749  1.00 20.00           H  
ATOM    200  CG  LEU A 168      28.849  32.001  -6.187  1.00 56.40           C  
ATOM    201  CD1 LEU A 168      29.436  31.968  -7.593  1.00 54.60           C  
ATOM    202 1HD1 LEU A 168      29.029  31.115  -8.136  1.00 20.00           H  
ATOM    203 2HD1 LEU A 168      29.178  32.889  -8.117  1.00 20.00           H  
ATOM    204 3HD1 LEU A 168      30.520  31.877  -7.532  1.00 20.00           H  
ATOM    205  CD2 LEU A 168      29.566  33.022  -5.321  1.00 56.39           C  
ATOM    206 1HD2 LEU A 168      29.376  34.023  -5.705  1.00 20.00           H  
ATOM    207 2HD2 LEU A 168      29.201  32.950  -4.297  1.00 20.00           H  
ATOM    208 3HD2 LEU A 168      30.639  32.823  -5.338  1.00 20.00           H  
ATOM    209  HN  LEU A 168      24.890  32.411  -6.548  1.00 20.00           H  
ATOM    210  N   LYS A 169      26.057  29.938  -4.694  1.00 47.90           N  
ATOM    211  CA  LYS A 169      26.104  28.821  -3.750  1.00 48.04           C  
ATOM    212  C   LYS A 169      25.643  27.510  -4.414  1.00 49.24           C  
ATOM    213  O   LYS A 169      26.222  26.447  -4.175  1.00 41.18           O  
ATOM    214  HA  LYS A 169      27.143  28.690  -3.450  1.00 20.00           H  
ATOM    215  CB  LYS A 169      25.269  29.122  -2.493  1.00 53.16           C  
ATOM    216 1HB  LYS A 169      24.209  29.123  -2.747  1.00 20.00           H  
ATOM    217 2HB  LYS A 169      25.419  28.334  -1.755  1.00 20.00           H  
ATOM    218  CG  LYS A 169      25.574  30.465  -1.798  1.00 66.92           C  
ATOM    219 1HG  LYS A 169      25.753  31.235  -2.549  1.00 20.00           H  
ATOM    220 2HG  LYS A 169      24.710  30.782  -1.215  1.00 20.00           H  
ATOM    221  CD  LYS A 169      26.790  30.413  -0.863  1.00 78.10           C  
ATOM    222 1HD  LYS A 169      26.605  29.700  -0.060  1.00 20.00           H  
ATOM    223 2HD  LYS A 169      27.661  30.056  -1.413  1.00 20.00           H  
ATOM    224  CE  LYS A 169      27.122  31.788  -0.244  1.00 85.95           C  
ATOM    225 1HE  LYS A 169      28.187  31.994  -0.351  1.00 20.00           H  
ATOM    226 2HE  LYS A 169      26.590  32.573  -0.782  1.00 20.00           H  
ATOM    227  NZ  LYS A 169      26.772  31.909   1.214  1.00 93.77           N  
ATOM    228 1HZ  LYS A 169      26.886  31.008   1.665  1.00 20.00           H  
ATOM    229 2HZ  LYS A 169      26.668  30.984   1.616  1.00 20.00           H  
ATOM    230 3HZ  LYS A 169      25.809  32.214   1.307  1.00 20.00           H  
ATOM    231  HN  LYS A 169      25.517  30.717  -4.374  1.00 20.00           H  
ATOM    232  N   VAL A 172      28.479  26.388  -7.157  1.00 53.40           N  
ATOM    233  CA  VAL A 172      29.616  25.779  -6.479  1.00 52.00           C  
ATOM    234  C   VAL A 172      29.210  24.451  -5.848  1.00 51.96           C  
ATOM    235  O   VAL A 172      29.973  23.486  -5.873  1.00 49.80           O  
ATOM    236  HA  VAL A 172      30.380  25.581  -7.231  1.00 20.00           H  
ATOM    237  HB  VAL A 172      30.708  27.554  -5.941  1.00 20.00           H  
ATOM    238  CB  VAL A 172      30.256  26.711  -5.418  1.00 50.97           C  
ATOM    239  CG1 VAL A 172      29.218  27.255  -4.479  1.00 52.19           C  
ATOM    240 1HG1 VAL A 172      29.352  28.331  -4.374  1.00 20.00           H  
ATOM    241 2HG1 VAL A 172      28.225  27.050  -4.877  1.00 20.00           H  
ATOM    242 3HG1 VAL A 172      29.326  26.779  -3.504  1.00 20.00           H  
ATOM    243  CG2 VAL A 172      31.310  25.968  -4.634  1.00 52.99           C  
ATOM    244 1HG2 VAL A 172      30.851  25.124  -4.117  1.00 20.00           H  
ATOM    245 2HG2 VAL A 172      32.079  25.601  -5.314  1.00 20.00           H  
ATOM    246 3HG2 VAL A 172      31.761  26.639  -3.904  1.00 20.00           H  
ATOM    247  HN  VAL A 172      28.151  27.251  -6.772  1.00 20.00           H  
ATOM    248  N   PHE A 173      27.998  24.388  -5.308  1.00 54.38           N  
ATOM    249  CA  PHE A 173      27.558  23.161  -4.661  1.00 57.13           C  
ATOM    250  C   PHE A 173      27.429  21.983  -5.625  1.00 57.89           C  
ATOM    251  O   PHE A 173      27.703  20.840  -5.260  1.00 57.57           O  
ATOM    252  HA  PHE A 173      28.305  22.907  -3.909  1.00 20.00           H  
ATOM    253  CB  PHE A 173      26.243  23.365  -3.923  1.00 64.94           C  
ATOM    254 1HB  PHE A 173      26.347  24.209  -3.241  1.00 20.00           H  
ATOM    255 2HB  PHE A 173      25.471  23.632  -4.645  1.00 20.00           H  
ATOM    256  CG  PHE A 173      25.814  22.164  -3.162  1.00 74.92           C  
ATOM    257  HD1 PHE A 173      27.376  22.349  -1.702  1.00 20.00           H  
ATOM    258  CD1 PHE A 173      26.516  21.771  -2.037  1.00 78.69           C  
ATOM    259  HD2 PHE A 173      24.184  21.705  -4.472  1.00 20.00           H  
ATOM    260  CD2 PHE A 173      24.740  21.407  -3.582  1.00 81.89           C  
ATOM    261  CE1 PHE A 173      26.143  20.661  -1.332  1.00 83.64           C  
ATOM    262  HE1 PHE A 173      26.697  20.370  -0.439  1.00 20.00           H  
ATOM    263  CE2 PHE A 173      24.364  20.292  -2.880  1.00 85.82           C  
ATOM    264  HE2 PHE A 173      23.510  19.700  -3.207  1.00 20.00           H  
ATOM    265  CZ  PHE A 173      25.073  19.920  -1.753  1.00 87.82           C  
ATOM    266  HZ  PHE A 173      24.775  19.030  -1.198  1.00 20.00           H  
ATOM    267  HN  PHE A 173      27.343  25.144  -5.313  1.00 20.00           H  
ATOM    268  N   PHE A 177      31.237  20.123  -5.754  1.00 48.29           N  
ATOM    269  CA  PHE A 177      31.001  19.114  -4.726  1.00 52.62           C  
ATOM    270  C   PHE A 177      30.295  17.855  -5.231  1.00 55.29           C  
ATOM    271  O   PHE A 177      30.912  16.797  -5.323  1.00 57.50           O  
ATOM    272  HA  PHE A 177      31.974  18.817  -4.335  1.00 20.00           H  
ATOM    273  CB  PHE A 177      30.249  19.708  -3.532  1.00 56.47           C  
ATOM    274 1HB  PHE A 177      30.754  20.620  -3.213  1.00 20.00           H  
ATOM    275 2HB  PHE A 177      29.247  19.994  -3.851  1.00 20.00           H  
ATOM    276  CG  PHE A 177      30.143  18.770  -2.361  1.00 62.43           C  
ATOM    277  HD1 PHE A 177      32.264  18.455  -2.207  1.00 20.00           H  
ATOM    278  CD1 PHE A 177      31.281  18.213  -1.800  1.00 61.67           C  
ATOM    279  HD2 PHE A 177      28.009  18.883  -2.254  1.00 20.00           H  
ATOM    280  CD2 PHE A 177      28.910  18.449  -1.821  1.00 66.77           C  
ATOM    281  CE1 PHE A 177      31.192  17.349  -0.724  1.00 60.76           C  
ATOM    282  HE1 PHE A 177      32.095  16.916  -0.297  1.00 20.00           H  
ATOM    283  CE2 PHE A 177      28.813  17.587  -0.744  1.00 64.94           C  
ATOM    284  HE2 PHE A 177      27.836  17.341  -0.328  1.00 20.00           H  
ATOM    285  CZ  PHE A 177      29.956  17.037  -0.195  1.00 61.84           C  
ATOM    286  HZ  PHE A 177      29.884  16.357   0.655  1.00 20.00           H  
ATOM    287  HN  PHE A 177      30.470  20.305  -6.369  1.00 20.00           H  
ATOM    288  N   PHE A 219      40.607  14.712   1.817  1.00 40.70           N  
ATOM    289  CA  PHE A 219      39.962  15.885   1.232  1.00 42.41           C  
ATOM    290  C   PHE A 219      38.473  15.910   1.552  1.00 47.42           C  
ATOM    291  O   PHE A 219      37.946  16.940   1.955  1.00 50.97           O  
ATOM    292  HA  PHE A 219      40.438  16.765   1.665  1.00 20.00           H  
ATOM    293  CB  PHE A 219      40.165  15.933  -0.284  1.00 40.03           C  
ATOM    294 1HB  PHE A 219      41.231  15.869  -0.499  1.00 20.00           H  
ATOM    295 2HB  PHE A 219      39.696  15.057  -0.731  1.00 20.00           H  
ATOM    296  CG  PHE A 219      39.606  17.175  -0.933  1.00 41.25           C  
ATOM    297  HD1 PHE A 219      41.480  18.225  -0.936  1.00 20.00           H  
ATOM    298  CD1 PHE A 219      40.422  18.261  -1.198  1.00 44.10           C  
ATOM    299  HD2 PHE A 219      37.614  16.402  -1.082  1.00 20.00           H  
ATOM    300  CD2 PHE A 219      38.265  17.253  -1.286  1.00 45.34           C  
ATOM    301  CE1 PHE A 219      39.913  19.402  -1.794  1.00 47.55           C  
ATOM    302  HE1 PHE A 219      40.567  20.250  -1.996  1.00 20.00           H  
ATOM    303  CE2 PHE A 219      37.750  18.391  -1.878  1.00 47.03           C  
ATOM    304  HE2 PHE A 219      36.694  18.439  -2.142  1.00 20.00           H  
ATOM    305  CZ  PHE A 219      38.575  19.466  -2.135  1.00 45.85           C  
ATOM    306  HZ  PHE A 219      38.174  20.364  -2.604  1.00 20.00           H  
ATOM    307  HN  PHE A 219      41.079  14.127   1.157  1.00 20.00           H  
ATOM    308  N   TRP A 223      36.490  18.850   3.520  1.00 48.57           N  
ATOM    309  CA  TRP A 223      35.680  19.811   2.782  1.00 47.67           C  
ATOM    310  C   TRP A 223      34.175  19.577   2.899  1.00 49.70           C  
ATOM    311  O   TRP A 223      33.382  20.478   2.631  1.00 47.38           O  
ATOM    312  HA  TRP A 223      35.882  20.801   3.190  1.00 20.00           H  
ATOM    313  CB  TRP A 223      36.098  19.854   1.311  1.00 48.76           C  
ATOM    314 1HB  TRP A 223      36.219  18.833   0.948  1.00 20.00           H  
ATOM    315 2HB  TRP A 223      35.296  20.308   0.728  1.00 20.00           H  
ATOM    316  CG  TRP A 223      37.372  20.616   1.071  1.00 52.05           C  
ATOM    317  HD1 TRP A 223      38.896  19.185   1.669  1.00 20.00           H  
ATOM    318  CD1 TRP A 223      38.646  20.175   1.285  1.00 52.47           C  
ATOM    319  CD2 TRP A 223      37.489  21.952   0.567  1.00 52.26           C  
ATOM    320  NE1 TRP A 223      39.548  21.154   0.945  1.00 52.05           N  
ATOM    321  HE1 TRP A 223      40.545  21.087   1.008  1.00 20.00           H  
ATOM    322  CE2 TRP A 223      38.865  22.253   0.501  1.00 52.17           C  
ATOM    323  HE3 TRP A 223      35.502  22.688   0.212  1.00 20.00           H  
ATOM    324  CE3 TRP A 223      36.566  22.922   0.162  1.00 46.42           C  
ATOM    325  CZ2 TRP A 223      39.338  23.484   0.048  1.00 50.43           C  
ATOM    326  HZ2 TRP A 223      40.403  23.709   0.004  1.00 20.00           H  
ATOM    327  CZ3 TRP A 223      37.038  24.142  -0.285  1.00 44.88           C  
ATOM    328  HZ3 TRP A 223      36.354  24.926  -0.607  1.00 20.00           H  
ATOM    329  CH2 TRP A 223      38.411  24.410  -0.342  1.00 45.22           C  
ATOM    330  HH2 TRP A 223      38.733  25.386  -0.707  1.00 20.00           H  
ATOM    331  HN  TRP A 223      36.559  17.937   3.118  1.00 20.00           H  
ATOM    332  N   ILE A 226      32.045  21.940   5.567  1.00 42.92           N  
ATOM    333  CA  ILE A 226      31.839  23.327   5.156  1.00 45.63           C  
ATOM    334  C   ILE A 226      30.885  23.443   3.965  1.00 43.89           C  
ATOM    335  O   ILE A 226      30.047  24.342   3.929  1.00 49.26           O  
ATOM    336  HA  ILE A 226      31.374  23.848   5.992  1.00 20.00           H  
ATOM    337  HB  ILE A 226      33.773  24.043   5.799  1.00 20.00           H  
ATOM    338  CB  ILE A 226      33.174  24.077   4.888  1.00 42.27           C  
ATOM    339  CG1 ILE A 226      32.907  25.549   4.569  1.00 37.24           C  
ATOM    340 1HG1 ILE A 226      33.850  26.093   4.524  1.00 20.00           H  
ATOM    341 2HG1 ILE A 226      32.442  25.633   3.586  1.00 20.00           H  
ATOM    342  CG2 ILE A 226      33.977  23.409   3.778  1.00 35.79           C  
ATOM    343 1HG2 ILE A 226      34.297  22.421   4.105  1.00 20.00           H  
ATOM    344 2HG2 ILE A 226      33.355  23.314   2.888  1.00 20.00           H  
ATOM    345 3HG2 ILE A 226      34.852  24.016   3.548  1.00 20.00           H  
ATOM    346  CD1 ILE A 226      32.009  26.243   5.576  1.00 35.45           C  
ATOM    347 1HD1 ILE A 226      30.995  25.853   5.488  1.00 20.00           H  
ATOM    348 2HD1 ILE A 226      32.382  26.057   6.583  1.00 20.00           H  
ATOM    349 3HD1 ILE A 226      32.005  27.315   5.382  1.00 20.00           H  
ATOM    350  HN  ILE A 226      32.915  21.532   5.290  1.00 20.00           H  
ATOM    351  N   HIS A 227      31.001  22.528   3.007  1.00 43.21           N  
ATOM    352  CA  HIS A 227      30.103  22.516   1.860  1.00 46.40           C  
ATOM    353  C   HIS A 227      28.653  22.342   2.301  1.00 47.11           C  
ATOM    354  O   HIS A 227      27.742  22.936   1.724  1.00 49.34           O  
ATOM    355  HA  HIS A 227      30.200  23.488   1.376  1.00 20.00           H  
ATOM    356  CB  HIS A 227      30.495  21.419   0.866  1.00 45.00           C  
ATOM    357 1HB  HIS A 227      30.978  20.607   1.409  1.00 20.00           H  
ATOM    358 2HB  HIS A 227      29.590  21.009   0.418  1.00 20.00           H  
ATOM    359  CG  HIS A 227      31.408  21.889  -0.224  1.00 44.95           C  
ATOM    360  HD1 HIS A 227      30.053  23.052  -1.375  1.00 20.00           H  
ATOM    361  ND1 HIS A 227      30.982  22.701  -1.252  1.00 46.17           N  
ATOM    362  CD2 HIS A 227      32.724  21.655  -0.449  1.00 43.46           C  
ATOM    363  HD2 HIS A 227      33.397  21.052   0.158  1.00 20.00           H  
ATOM    364  CE1 HIS A 227      31.996  22.952  -2.063  1.00 44.42           C  
ATOM    365  HE1 HIS A 227      31.962  23.567  -2.962  1.00 20.00           H  
ATOM    366  NE2 HIS A 227      33.062  22.329  -1.597  1.00 41.73           N  
ATOM    367  HN  HIS A 227      31.692  21.805   3.005  1.00 20.00           H  
ATOM    368  N   TYR A 229      27.511  23.002   5.587  1.00 50.78           N  
ATOM    369  CA  TYR A 229      27.193  24.112   6.480  1.00 52.36           C  
ATOM    370  C   TYR A 229      26.690  25.331   5.709  1.00 53.21           C  
ATOM    371  O   TYR A 229      25.731  25.988   6.121  1.00 50.49           O  
ATOM    372  HA  TYR A 229      26.410  23.782   7.163  1.00 20.00           H  
ATOM    373  CB  TYR A 229      28.429  24.488   7.303  1.00 49.48           C  
ATOM    374 1HB  TYR A 229      29.087  23.621   7.366  1.00 20.00           H  
ATOM    375 2HB  TYR A 229      28.979  25.269   6.778  1.00 20.00           H  
ATOM    376  CG  TYR A 229      28.136  24.970   8.708  1.00 53.75           C  
ATOM    377  HD1 TYR A 229      29.818  23.959   9.594  1.00 20.00           H  
ATOM    378  CD1 TYR A 229      28.955  24.602   9.769  1.00 55.34           C  
ATOM    379  HD2 TYR A 229      26.403  26.094   8.151  1.00 20.00           H  
ATOM    380  CD2 TYR A 229      27.052  25.796   8.974  1.00 54.44           C  
ATOM    381  CE1 TYR A 229      28.699  25.038  11.055  1.00 57.77           C  
ATOM    382  HE1 TYR A 229      29.346  24.743  11.881  1.00 20.00           H  
ATOM    383  HE2 TYR A 229      25.933  26.888  10.440  1.00 20.00           H  
ATOM    384  CE2 TYR A 229      26.789  26.239  10.258  1.00 57.02           C  
ATOM    385  CZ  TYR A 229      27.616  25.854  11.296  1.00 60.21           C  
ATOM    386  OH  TYR A 229      27.359  26.292  12.574  1.00 65.37           O  
ATOM    387  HH  TYR A 229      28.113  26.037  13.180  1.00 20.00           H  
ATOM    388  HN  TYR A 229      28.444  22.660   5.701  1.00 20.00           H  
ATOM    389  N   VAL A 230      27.340  25.617   4.586  1.00 51.42           N  
ATOM    390  CA  VAL A 230      26.976  26.753   3.744  1.00 48.29           C  
ATOM    391  C   VAL A 230      25.549  26.638   3.214  1.00 51.63           C  
ATOM    392  O   VAL A 230      24.755  27.571   3.339  1.00 54.31           O  
ATOM    393  HA  VAL A 230      27.026  27.650   4.361  1.00 20.00           H  
ATOM    394  HB  VAL A 230      28.046  25.932   2.076  1.00 20.00           H  
ATOM    395  CB  VAL A 230      27.953  26.904   2.561  1.00 42.66           C  
ATOM    396  CG1 VAL A 230      27.408  27.887   1.545  1.00 39.45           C  
ATOM    397 1HG1 VAL A 230      26.587  27.426   0.996  1.00 20.00           H  
ATOM    398 2HG1 VAL A 230      27.046  28.778   2.059  1.00 20.00           H  
ATOM    399 3HG1 VAL A 230      28.199  28.166   0.849  1.00 20.00           H  
ATOM    400  CG2 VAL A 230      29.326  27.342   3.055  1.00 41.27           C  
ATOM    401 1HG2 VAL A 230      29.280  28.381   3.382  1.00 20.00           H  
ATOM    402 2HG2 VAL A 230      29.630  26.711   3.891  1.00 20.00           H  
ATOM    403 3HG2 VAL A 230      30.050  27.247   2.247  1.00 20.00           H  
ATOM    404  HN  VAL A 230      28.113  25.088   4.237  1.00 20.00           H  
ATOM    405  N   LYS A 233      22.936  27.091   6.075  1.00 60.20           N  
ATOM    406  CA  LYS A 233      22.762  28.491   6.442  1.00 63.28           C  
ATOM    407  C   LYS A 233      21.991  29.264   5.376  1.00 59.70           C  
ATOM    408  O   LYS A 233      21.207  30.161   5.685  1.00 61.72           O  
ATOM    409  HA  LYS A 233      22.167  28.518   7.355  1.00 20.00           H  
ATOM    410  CB  LYS A 233      24.119  29.156   6.688  1.00 68.42           C  
ATOM    411 1HB  LYS A 233      24.593  28.711   7.564  1.00 20.00           H  
ATOM    412 2HB  LYS A 233      24.779  28.969   5.840  1.00 20.00           H  
ATOM    413  CG  LYS A 233      24.041  30.659   6.905  1.00 83.94           C  
ATOM    414 1HG  LYS A 233      23.597  31.134   6.029  1.00 20.00           H  
ATOM    415 2HG  LYS A 233      23.385  30.874   7.749  1.00 20.00           H  
ATOM    416  CD  LYS A 233      25.408  31.267   7.166  1.00 89.82           C  
ATOM    417 1HD  LYS A 233      26.082  31.019   6.347  1.00 20.00           H  
ATOM    418 2HD  LYS A 233      25.327  32.354   7.193  1.00 20.00           H  
ATOM    419  CE  LYS A 233      25.995  30.768   8.477  1.00 91.14           C  
ATOM    420 1HE  LYS A 233      25.289  30.944   9.289  1.00 20.00           H  
ATOM    421 2HE  LYS A 233      26.157  29.692   8.423  1.00 20.00           H  
ATOM    422  NZ  LYS A 233      27.286  31.441   8.795  1.00 88.98           N  
ATOM    423 1HZ  LYS A 233      27.709  30.997   9.603  1.00 20.00           H  
ATOM    424 2HZ  LYS A 233      27.912  31.365   8.001  1.00 20.00           H  
ATOM    425 3HZ  LYS A 233      27.115  32.419   8.999  1.00 20.00           H  
ATOM    426  HN  LYS A 233      23.892  26.808   5.998  1.00 20.00           H  
ATOM    427  N   HIS A 249      33.633  28.457  12.233  1.00 58.60           N  
ATOM    428  CA  HIS A 249      35.036  28.778  12.010  1.00 60.63           C  
ATOM    429  C   HIS A 249      35.930  27.546  12.112  1.00 58.50           C  
ATOM    430  O   HIS A 249      37.016  27.520  11.545  1.00 59.32           O  
ATOM    431  HA  HIS A 249      35.111  29.162  10.992  1.00 20.00           H  
ATOM    432  CB  HIS A 249      35.504  29.873  12.969  1.00 68.74           C  
ATOM    433 1HB  HIS A 249      35.199  29.609  13.982  1.00 20.00           H  
ATOM    434 2HB  HIS A 249      36.594  29.905  12.963  1.00 20.00           H  
ATOM    435  CG  HIS A 249      34.971  31.231  12.636  1.00 74.56           C  
ATOM    436  HD1 HIS A 249      35.857  31.513  10.725  1.00 20.00           H  
ATOM    437  ND1 HIS A 249      35.273  31.873  11.453  1.00 76.56           N  
ATOM    438  CD2 HIS A 249      34.158  32.065  13.320  1.00 79.72           C  
ATOM    439  HD2 HIS A 249      33.718  31.889  14.301  1.00 20.00           H  
ATOM    440  CE1 HIS A 249      34.664  33.049  11.426  1.00 81.31           C  
ATOM    441  HE1 HIS A 249      34.716  33.778  10.618  1.00 20.00           H  
ATOM    442  NE2 HIS A 249      33.980  33.187  12.549  1.00 83.43           N  
ATOM    443  HN  HIS A 249      33.234  28.876  13.048  1.00 20.00           H  
ATOM    444  N   CYS A 251      34.944  24.560  10.960  1.00 47.01           N  
ATOM    445  CA  CYS A 251      34.766  23.957   9.643  1.00 44.93           C  
ATOM    446  C   CYS A 251      35.598  24.672   8.580  1.00 45.69           C  
ATOM    447  O   CYS A 251      36.313  24.024   7.804  1.00 46.94           O  
ATOM    448  HA  CYS A 251      35.097  22.922   9.724  1.00 20.00           H  
ATOM    449  CB  CYS A 251      33.286  23.943   9.248  1.00 46.87           C  
ATOM    450 1HB  CYS A 251      32.855  24.934   9.385  1.00 20.00           H  
ATOM    451 2HB  CYS A 251      33.186  23.694   8.191  1.00 20.00           H  
ATOM    452  HG  CYS A 251      32.309  23.449  11.334  1.00 20.00           H  
ATOM    453  SG  CYS A 251      32.286  22.766  10.193  1.00 41.92           S  
ATOM    454  HN  CYS A 251      34.116  24.973  11.340  1.00 20.00           H  
ATOM    455  N   ILE A 252      35.509  26.001   8.554  1.00 44.83           N  
ATOM    456  CA  ILE A 252      36.354  26.801   7.665  1.00 47.11           C  
ATOM    457  C   ILE A 252      37.829  26.455   7.889  1.00 48.89           C  
ATOM    458  O   ILE A 252      38.590  26.222   6.933  1.00 43.75           O  
ATOM    459  HA  ILE A 252      36.094  26.532   6.640  1.00 20.00           H  
ATOM    460  HB  ILE A 252      36.396  28.521   8.951  1.00 20.00           H  
ATOM    461  CB  ILE A 252      36.157  28.309   7.908  1.00 47.83           C  
ATOM    462  CG1 ILE A 252      34.697  28.707   7.689  1.00 53.45           C  
ATOM    463 1HG1 ILE A 252      34.042  27.973   8.159  1.00 20.00           H  
ATOM    464 2HG1 ILE A 252      34.501  29.665   8.171  1.00 20.00           H  
ATOM    465  CG2 ILE A 252      37.065  29.119   6.996  1.00 43.67           C  
ATOM    466 1HG2 ILE A 252      38.096  29.028   7.337  1.00 20.00           H  
ATOM    467 2HG2 ILE A 252      36.984  28.743   5.977  1.00 20.00           H  
ATOM    468 3HG2 ILE A 252      36.765  30.166   7.022  1.00 20.00           H  
ATOM    469  CD1 ILE A 252      34.314  28.822   6.239  1.00 53.86           C  
ATOM    470 1HD1 ILE A 252      34.850  29.657   5.786  1.00 20.00           H  
ATOM    471 2HD1 ILE A 252      34.574  27.900   5.720  1.00 20.00           H  
ATOM    472 3HD1 ILE A 252      33.241  28.993   6.158  1.00 20.00           H  
ATOM    473  HN  ILE A 252      34.879  26.530   9.123  1.00 20.00           H  
ATOM    474  N   GLY A 255      38.870  23.048   6.690  1.00 49.29           N  
ATOM    475  CA  GLY A 255      38.826  23.262   5.257  1.00 42.64           C  
ATOM    476  C   GLY A 255      40.129  23.845   4.740  1.00 44.51           C  
ATOM    477  O   GLY A 255      40.583  23.484   3.655  1.00 45.45           O  
ATOM    478 1HA  GLY A 255      38.626  22.318   4.750  1.00 20.00           H  
ATOM    479 2HA  GLY A 255      38.006  23.937   5.011  1.00 20.00           H  
ATOM    480  HN  GLY A 255      38.114  23.471   7.190  1.00 20.00           H  
ATOM    481  N   TYR A 256      40.735  24.744   5.512  1.00 44.13           N  
ATOM    482  CA  TYR A 256      42.059  25.262   5.160  1.00 41.22           C  
ATOM    483  C   TYR A 256      43.196  24.321   5.572  1.00 44.02           C  
ATOM    484  O   TYR A 256      44.285  24.358   4.999  1.00 44.39           O  
ATOM    485  HA  TYR A 256      42.096  25.385   4.077  1.00 20.00           H  
ATOM    486  CB  TYR A 256      42.287  26.651   5.767  1.00 42.07           C  
ATOM    487 1HB  TYR A 256      41.909  26.655   6.790  1.00 20.00           H  
ATOM    488 2HB  TYR A 256      43.359  26.841   5.823  1.00 20.00           H  
ATOM    489  CG  TYR A 256      41.630  27.775   5.001  1.00 43.43           C  
ATOM    490  HD1 TYR A 256      42.913  27.598   3.281  1.00 20.00           H  
ATOM    491  CD1 TYR A 256      42.078  28.133   3.735  1.00 43.12           C  
ATOM    492  HD2 TYR A 256      40.215  28.221   6.541  1.00 20.00           H  
ATOM    493  CD2 TYR A 256      40.571  28.488   5.547  1.00 43.73           C  
ATOM    494  CE1 TYR A 256      41.483  29.165   3.030  1.00 46.93           C  
ATOM    495  HE1 TYR A 256      41.837  29.437   2.035  1.00 20.00           H  
ATOM    496  HE2 TYR A 256      39.143  30.065   5.305  1.00 20.00           H  
ATOM    497  CE2 TYR A 256      39.973  29.522   4.852  1.00 48.41           C  
ATOM    498  CZ  TYR A 256      40.431  29.855   3.593  1.00 51.12           C  
ATOM    499  OH  TYR A 256      39.832  30.883   2.899  1.00 53.54           O  
ATOM    500  HH  TYR A 256      40.163  30.897   1.955  1.00 20.00           H  
ATOM    501  HN  TYR A 256      40.343  25.114   6.354  1.00 20.00           H  
TER
