# Supplementary material for: Assessment and Challenges of Ligand Docking into Comparative Models of G-Protein Coupled Receptors
Source: PLoS One. 2013 Jul 2;8(7):e67302. doi: 10.1371/journal.pone.0067302 (PMC3699586; doi:10.1371/journal.pone.0067302)
Supplement: File S2 — Files for protocol capture. The input files necessary to carry out the steps outlined in the protocol capture in File S1 as well as the output files relating to the results found in the manuscript are provided in this attachment. (ZIP) [file pone.0067302.s015.zip › FileS2_GPCR_model_dock/scripts/evaluate_score_vs_pocket_rmsd/crystal_pockets/4ea3_nociceptin_pocket.pdb]

ATOM      1  N   VAL A  54      46.665  29.446  -1.873  1.00 44.08           N  
ATOM      2  CA  VAL A  54      45.712  29.668  -0.790  1.00 38.92           C  
ATOM      3  C   VAL A  54      46.418  29.799   0.559  1.00 38.37           C  
ATOM      4  O   VAL A  54      45.984  30.560   1.424  1.00 30.64           O  
ATOM      5  HA  VAL A  54      45.199  30.608  -0.990  1.00 20.00           H  
ATOM      6  HB  VAL A  54      44.290  28.359  -1.731  1.00 20.00           H  
ATOM      7  CB  VAL A  54      44.657  28.538  -0.721  1.00 38.81           C  
ATOM      8  CG1 VAL A  54      45.278  27.248  -0.213  1.00 38.82           C  
ATOM      9 1HG1 VAL A  54      46.101  26.959  -0.867  1.00 20.00           H  
ATOM     10 2HG1 VAL A  54      45.654  27.399   0.799  1.00 20.00           H  
ATOM     11 3HG1 VAL A  54      44.525  26.459  -0.207  1.00 20.00           H  
ATOM     12  CG2 VAL A  54      43.491  28.954   0.163  1.00 40.02           C  
ATOM     13 1HG2 VAL A  54      43.841  29.090   1.186  1.00 20.00           H  
ATOM     14 2HG2 VAL A  54      43.072  29.891  -0.205  1.00 20.00           H  
ATOM     15 3HG2 VAL A  54      42.724  28.180   0.142  1.00 20.00           H  
ATOM     16  HN  VAL A  54      46.602  28.547  -2.305  1.00 20.00           H  
ATOM     17  N   THR A  57      47.427  33.226   1.636  1.00 47.88           N  
ATOM     18  CA  THR A  57      46.372  34.153   2.037  1.00 49.08           C  
ATOM     19  C   THR A  57      46.037  34.064   3.524  1.00 42.83           C  
ATOM     20  O   THR A  57      45.393  34.959   4.069  1.00 33.93           O  
ATOM     21  HA  THR A  57      46.727  35.170   1.872  1.00 20.00           H  
ATOM     22  HB  THR A  57      44.425  34.793   1.282  1.00 20.00           H  
ATOM     23  CB  THR A  57      45.070  33.916   1.243  1.00 55.06           C  
ATOM     24  OG1 THR A  57      44.416  32.733   1.721  1.00 56.37           O  
ATOM     25  HG1 THR A  57      44.804  31.925   1.279  1.00 20.00           H  
ATOM     26  CG2 THR A  57      45.360  33.782  -0.249  1.00 58.55           C  
ATOM     27 1HG2 THR A  57      45.957  32.887  -0.425  1.00 20.00           H  
ATOM     28 2HG2 THR A  57      45.911  34.658  -0.592  1.00 20.00           H  
ATOM     29 3HG2 THR A  57      44.421  33.706  -0.797  1.00 20.00           H  
ATOM     30  HN  THR A  57      47.109  32.315   1.371  1.00 20.00           H  
ATOM     31  N   GLN A  61      44.033  36.662   5.866  1.00 56.99           N  
ATOM     32  CA  GLN A  61      42.744  36.332   6.459  1.00 53.65           C  
ATOM     33  C   GLN A  61      42.853  36.323   7.978  1.00 51.48           C  
ATOM     34  O   GLN A  61      41.910  36.683   8.682  1.00 52.22           O  
ATOM     35  HA  GLN A  61      42.067  37.124   6.139  1.00 20.00           H  
ATOM     36  CB  GLN A  61      42.255  34.969   5.965  1.00 53.51           C  
ATOM     37 1HB  GLN A  61      43.012  34.212   6.167  1.00 20.00           H  
ATOM     38 2HB  GLN A  61      41.360  34.679   6.515  1.00 20.00           H  
ATOM     39  CG  GLN A  61      41.930  34.923   4.480  1.00 53.21           C  
ATOM     40 1HG  GLN A  61      41.290  35.767   4.219  1.00 20.00           H  
ATOM     41 2HG  GLN A  61      42.847  35.026   3.900  1.00 20.00           H  
ATOM     42  CD  GLN A  61      41.234  33.635   4.074  1.00 52.45           C  
ATOM     43  OE1 GLN A  61      40.227  33.247   4.665  1.00 55.37           O  
ATOM     44  NE2 GLN A  61      41.774  32.964   3.063  1.00 49.59           N  
ATOM     45 1HE2 GLN A  61      42.596  33.313   2.613  1.00 20.00           H  
ATOM     46 2HE2 GLN A  61      41.359  32.109   2.752  1.00 20.00           H  
ATOM     47  HN  GLN A  61      44.420  35.946   5.285  1.00 20.00           H  
ATOM     48  N   ASP A  64      42.383  39.797   9.471  1.00 58.26           N  
ATOM     49  CA  ASP A  64      40.994  40.221   9.343  1.00 59.98           C  
ATOM     50  C   ASP A  64      40.177  39.661  10.498  1.00 60.29           C  
ATOM     51  O   ASP A  64      39.312  40.341  11.049  1.00 61.54           O  
ATOM     52  HA  ASP A  64      41.025  41.311   9.349  1.00 20.00           H  
ATOM     53  CB  ASP A  64      40.410  39.754   8.008  1.00 62.13           C  
ATOM     54 1HB  ASP A  64      41.005  40.153   7.186  1.00 20.00           H  
ATOM     55 2HB  ASP A  64      40.466  38.667   7.942  1.00 20.00           H  
ATOM     56  CG  ASP A  64      38.963  40.182   7.817  1.00 67.85           C  
ATOM     57  OD1 ASP A  64      38.643  40.749   6.751  1.00 67.32           O  
ATOM     58  OD2 ASP A  64      38.141  39.943   8.726  1.00 73.03           O  
ATOM     59  HN  ASP A  64      42.721  39.262   8.697  1.00 20.00           H  
ATOM     60  N   CYS A  77      41.568  42.245  -1.733  1.00 44.62           N  
ATOM     61  CA  CYS A  77      40.296  41.601  -1.445  1.00 44.18           C  
ATOM     62  C   CYS A  77      39.890  40.699  -2.606  1.00 43.81           C  
ATOM     63  O   CYS A  77      39.623  39.511  -2.420  1.00 43.05           O  
ATOM     64  HA  CYS A  77      40.443  41.005  -0.544  1.00 20.00           H  
ATOM     65  CB  CYS A  77      39.211  42.645  -1.198  1.00 44.70           C  
ATOM     66 1HB  CYS A  77      39.513  43.312  -0.390  1.00 20.00           H  
ATOM     67 2HB  CYS A  77      39.079  43.261  -2.087  1.00 20.00           H  
ATOM     68  HG  CYS A  77      36.966  43.086  -0.637  1.00 20.00           H  
ATOM     69  SG  CYS A  77      37.606  41.927  -0.766  1.00 69.85           S  
ATOM     70  HN  CYS A  77      41.538  43.244  -1.758  1.00 20.00           H  
ATOM     71  N   VAL A  80      42.304  37.719  -3.027  1.00 41.17           N  
ATOM     72  CA  VAL A  80      42.121  36.648  -2.056  1.00 43.44           C  
ATOM     73  C   VAL A  80      40.896  35.800  -2.378  1.00 41.88           C  
ATOM     74  O   VAL A  80      40.955  34.571  -2.333  1.00 39.10           O  
ATOM     75  HA  VAL A  80      42.996  36.000  -2.112  1.00 20.00           H  
ATOM     76  HB  VAL A  80      41.301  38.042  -0.651  1.00 20.00           H  
ATOM     77  CB  VAL A  80      42.000  37.206  -0.626  1.00 44.06           C  
ATOM     78  CG1 VAL A  80      41.439  36.153   0.320  1.00 38.75           C  
ATOM     79 1HG1 VAL A  80      40.390  35.974   0.083  1.00 20.00           H  
ATOM     80 2HG1 VAL A  80      42.001  35.226   0.207  1.00 20.00           H  
ATOM     81 3HG1 VAL A  80      41.524  36.506   1.348  1.00 20.00           H  
ATOM     82  CG2 VAL A  80      43.354  37.698  -0.138  1.00 49.11           C  
ATOM     83 1HG2 VAL A  80      44.127  36.989  -0.436  1.00 20.00           H  
ATOM     84 2HG2 VAL A  80      43.567  38.673  -0.577  1.00 20.00           H  
ATOM     85 3HG2 VAL A  80      43.340  37.784   0.948  1.00 20.00           H  
ATOM     86  HN  VAL A  80      42.166  38.639  -2.661  1.00 20.00           H  
ATOM     87  N   ILE A  81      39.787  36.455  -2.704  1.00 43.76           N  
ATOM     88  CA  ILE A  81      38.553  35.739  -3.015  1.00 45.94           C  
ATOM     89  C   ILE A  81      38.744  34.814  -4.219  1.00 45.32           C  
ATOM     90  O   ILE A  81      38.323  33.659  -4.196  1.00 37.54           O  
ATOM     91  HA  ILE A  81      38.311  35.116  -2.154  1.00 20.00           H  
ATOM     92  HB  ILE A  81      37.696  37.413  -4.054  1.00 20.00           H  
ATOM     93  CB  ILE A  81      37.384  36.706  -3.286  1.00 42.94           C  
ATOM     94  CG1 ILE A  81      37.058  37.509  -2.025  1.00 42.07           C  
ATOM     95 1HG1 ILE A  81      36.753  36.832  -1.227  1.00 20.00           H  
ATOM     96 2HG1 ILE A  81      37.952  38.028  -1.678  1.00 20.00           H  
ATOM     97  CG2 ILE A  81      36.159  35.933  -3.739  1.00 39.16           C  
ATOM     98 1HG2 ILE A  81      36.447  35.211  -4.503  1.00 20.00           H  
ATOM     99 2HG2 ILE A  81      35.725  35.408  -2.888  1.00 20.00           H  
ATOM    100 3HG2 ILE A  81      35.425  36.625  -4.152  1.00 20.00           H  
ATOM    101  CD1 ILE A  81      35.964  38.536  -2.211  1.00 40.53           C  
ATOM    102 1HD1 ILE A  81      36.273  39.264  -2.961  1.00 20.00           H  
ATOM    103 2HD1 ILE A  81      35.052  38.039  -2.541  1.00 20.00           H  
ATOM    104 3HD1 ILE A  81      35.778  39.045  -1.265  1.00 20.00           H  
ATOM    105  HN  ILE A  81      39.722  37.452  -2.757  1.00 20.00           H  
ATOM    106  N   ASP A  84      40.731  31.684  -3.320  1.00 48.71           N  
ATOM    107  CA  ASP A  84      39.904  30.825  -2.480  1.00 45.86           C  
ATOM    108  C   ASP A  84      38.999  29.911  -3.307  1.00 44.47           C  
ATOM    109  O   ASP A  84      38.869  28.721  -3.012  1.00 46.26           O  
ATOM    110  HA  ASP A  84      40.608  30.246  -1.882  1.00 20.00           H  
ATOM    111  CB  ASP A  84      39.055  31.675  -1.536  1.00 45.68           C  
ATOM    112 1HB  ASP A  84      39.694  32.378  -1.002  1.00 20.00           H  
ATOM    113 2HB  ASP A  84      38.344  32.265  -2.114  1.00 20.00           H  
ATOM    114  CG  ASP A  84      38.295  30.842  -0.528  1.00 45.13           C  
ATOM    115  OD1 ASP A  84      38.859  29.842  -0.033  1.00 37.36           O  
ATOM    116  OD2 ASP A  84      37.131  31.186  -0.231  1.00 50.59           O  
ATOM    117  HN  ASP A  84      40.658  32.657  -3.098  1.00 20.00           H  
ATOM    118  N   TYR A  85      38.369  30.468  -4.334  1.00 41.74           N  
ATOM    119  CA  TYR A  85      37.505  29.681  -5.207  1.00 39.64           C  
ATOM    120  C   TYR A  85      38.343  28.853  -6.174  1.00 39.04           C  
ATOM    121  O   TYR A  85      38.076  27.671  -6.380  1.00 34.23           O  
ATOM    122  HA  TYR A  85      36.912  29.015  -4.580  1.00 20.00           H  
ATOM    123  CB  TYR A  85      36.534  30.582  -5.971  1.00 39.51           C  
ATOM    124 1HB  TYR A  85      37.085  31.430  -6.378  1.00 20.00           H  
ATOM    125 2HB  TYR A  85      36.131  30.028  -6.819  1.00 20.00           H  
ATOM    126  CG  TYR A  85      35.390  31.093  -5.121  1.00 40.43           C  
ATOM    127  HD1 TYR A  85      33.929  29.759  -5.960  1.00 20.00           H  
ATOM    128  CD1 TYR A  85      34.118  30.559  -5.243  1.00 40.76           C  
ATOM    129  HD2 TYR A  85      36.585  32.528  -4.082  1.00 20.00           H  
ATOM    130  CD2 TYR A  85      35.588  32.103  -4.191  1.00 43.09           C  
ATOM    131  CE1 TYR A  85      33.073  31.023  -4.468  1.00 39.73           C  
ATOM    132  HE1 TYR A  85      32.073  30.602  -4.571  1.00 20.00           H  
ATOM    133  HE2 TYR A  85      34.736  33.366  -2.692  1.00 20.00           H  
ATOM    134  CE2 TYR A  85      34.551  32.570  -3.414  1.00 41.46           C  
ATOM    135  CZ  TYR A  85      33.296  32.028  -3.557  1.00 40.31           C  
ATOM    136  OH  TYR A  85      32.260  32.493  -2.781  1.00 45.77           O  
ATOM    137  HH  TYR A  85      31.433  31.962  -2.961  1.00 20.00           H  
ATOM    138  HN  TYR A  85      38.439  31.436  -4.574  1.00 20.00           H  
ATOM    139  N   MET A  88      39.304  25.665  -4.441  1.00 42.32           N  
ATOM    140  CA  MET A  88      38.257  24.652  -4.337  1.00 42.60           C  
ATOM    141  C   MET A  88      38.036  23.923  -5.661  1.00 41.22           C  
ATOM    142  O   MET A  88      37.974  22.694  -5.701  1.00 39.10           O  
ATOM    143  HA  MET A  88      38.608  23.944  -3.587  1.00 20.00           H  
ATOM    144  CB  MET A  88      36.945  25.297  -3.888  1.00 43.82           C  
ATOM    145 1HB  MET A  88      37.147  26.052  -3.128  1.00 20.00           H  
ATOM    146 2HB  MET A  88      36.481  25.810  -4.731  1.00 20.00           H  
ATOM    147  CG  MET A  88      35.942  24.309  -3.322  1.00 46.39           C  
ATOM    148 1HG  MET A  88      35.037  24.833  -3.015  1.00 20.00           H  
ATOM    149 2HG  MET A  88      35.650  23.593  -4.091  1.00 20.00           H  
ATOM    150  SD  MET A  88      36.609  23.414  -1.910  1.00 58.74           S  
ATOM    151  CE  MET A  88      37.021  24.776  -0.823  1.00113.74           C  
ATOM    152 1HE  MET A  88      38.102  24.910  -0.802  1.00 20.00           H  
ATOM    153 2HE  MET A  88      36.549  25.688  -1.189  1.00 20.00           H  
ATOM    154 3HE  MET A  88      36.662  24.560   0.183  1.00 20.00           H  
ATOM    155  HN  MET A  88      39.008  26.585  -4.184  1.00 20.00           H  
ATOM    156  N   PHE A  89      37.914  24.686  -6.741  1.00 42.25           N  
ATOM    157  CA  PHE A  89      37.629  24.112  -8.051  1.00 45.27           C  
ATOM    158  C   PHE A  89      38.803  23.310  -8.611  1.00 43.04           C  
ATOM    159  O   PHE A  89      38.629  22.166  -9.036  1.00 42.13           O  
ATOM    160  HA  PHE A  89      36.776  23.444  -7.933  1.00 20.00           H  
ATOM    161  CB  PHE A  89      37.206  25.209  -9.035  1.00 50.77           C  
ATOM    162 1HB  PHE A  89      37.888  26.054  -8.937  1.00 20.00           H  
ATOM    163 2HB  PHE A  89      37.312  24.831 -10.052  1.00 20.00           H  
ATOM    164  CG  PHE A  89      35.794  25.690  -8.833  1.00 57.36           C  
ATOM    165  HD1 PHE A  89      34.955  24.396 -10.329  1.00 20.00           H  
ATOM    166  CD1 PHE A  89      34.754  25.164  -9.582  1.00 57.03           C  
ATOM    167  HD2 PHE A  89      36.316  27.078  -7.291  1.00 20.00           H  
ATOM    168  CD2 PHE A  89      35.505  26.660  -7.887  1.00 59.06           C  
ATOM    169  CE1 PHE A  89      33.455  25.602  -9.395  1.00 56.64           C  
ATOM    170  HE1 PHE A  89      32.646  25.182  -9.994  1.00 20.00           H  
ATOM    171  CE2 PHE A  89      34.210  27.100  -7.695  1.00 58.63           C  
ATOM    172  HE2 PHE A  89      33.998  27.865  -6.948  1.00 20.00           H  
ATOM    173  CZ  PHE A  89      33.183  26.571  -8.450  1.00 56.79           C  
ATOM    174  HZ  PHE A  89      32.160  26.916  -8.302  1.00 20.00           H  
ATOM    175  HN  PHE A  89      38.006  25.682  -6.736  1.00 20.00           H  
ATOM    176  N   THR A  92      39.221  19.836  -6.591  1.00 50.70           N  
ATOM    177  CA  THR A  92      38.286  18.774  -6.949  1.00 50.00           C  
ATOM    178  C   THR A  92      38.516  18.283  -8.374  1.00 47.86           C  
ATOM    179  O   THR A  92      38.622  17.078  -8.609  1.00 49.62           O  
ATOM    180  HA  THR A  92      38.467  17.921  -6.293  1.00 20.00           H  
ATOM    181  HB  THR A  92      36.135  18.427  -7.089  1.00 20.00           H  
ATOM    182  CB  THR A  92      36.820  19.227  -6.804  1.00 50.08           C  
ATOM    183  OG1 THR A  92      36.606  20.427  -7.561  1.00 48.86           O  
ATOM    184  HG1 THR A  92      35.678  20.767  -7.409  1.00 20.00           H  
ATOM    185  CG2 THR A  92      36.485  19.478  -5.340  1.00 54.05           C  
ATOM    186 1HG2 THR A  92      36.905  20.434  -5.030  1.00 20.00           H  
ATOM    187 2HG2 THR A  92      36.907  18.680  -4.729  1.00 20.00           H  
ATOM    188 3HG2 THR A  92      35.403  19.498  -5.213  1.00 20.00           H  
ATOM    189  HN  THR A  92      38.791  20.698  -6.324  1.00 20.00           H  
ATOM    190  N   PHE A 162      23.135  30.634  -6.920  1.00 51.71           N  
ATOM    191  CA  PHE A 162      24.582  30.468  -6.853  1.00 50.44           C  
ATOM    192  C   PHE A 162      24.949  29.467  -5.768  1.00 50.89           C  
ATOM    193  O   PHE A 162      25.913  28.718  -5.905  1.00 53.27           O  
ATOM    194  HA  PHE A 162      24.910  30.096  -7.823  1.00 20.00           H  
ATOM    195  CB  PHE A 162      25.266  31.805  -6.571  1.00 53.04           C  
ATOM    196 1HB  PHE A 162      24.869  32.217  -5.644  1.00 20.00           H  
ATOM    197 2HB  PHE A 162      26.330  31.630  -6.412  1.00 20.00           H  
ATOM    198  CG  PHE A 162      25.099  32.821  -7.666  1.00 61.49           C  
ATOM    199  HD1 PHE A 162      24.318  31.423  -9.100  1.00 20.00           H  
ATOM    200  CD1 PHE A 162      24.598  32.459  -8.907  1.00 66.12           C  
ATOM    201  HD2 PHE A 162      25.848  34.434  -6.480  1.00 20.00           H  
ATOM    202  CD2 PHE A 162      25.451  34.141  -7.452  1.00 65.27           C  
ATOM    203  CE1 PHE A 162      24.449  33.398  -9.910  1.00 66.81           C  
ATOM    204  HE1 PHE A 162      24.053  33.100 -10.881  1.00 20.00           H  
ATOM    205  CE2 PHE A 162      25.304  35.084  -8.451  1.00 69.18           C  
ATOM    206  HE2 PHE A 162      25.585  36.121  -8.268  1.00 20.00           H  
ATOM    207  CZ  PHE A 162      24.801  34.712  -9.681  1.00 68.82           C  
ATOM    208  HZ  PHE A 162      24.682  35.454 -10.471  1.00 20.00           H  
ATOM    209  HN  PHE A 162      22.799  31.512  -6.581  1.00 20.00           H  
ATOM    210  N   ALA A 163      24.176  29.458  -4.688  1.00 48.81           N  
ATOM    211  CA  ALA A 163      24.421  28.546  -3.581  1.00 46.24           C  
ATOM    212  C   ALA A 163      24.354  27.099  -4.060  1.00 46.06           C  
ATOM    213  O   ALA A 163      25.247  26.298  -3.778  1.00 46.15           O  
ATOM    214  HA  ALA A 163      25.427  28.741  -3.208  1.00 20.00           H  
ATOM    215  CB  ALA A 163      23.413  28.786  -2.475  1.00 48.07           C  
ATOM    216 1HB  ALA A 163      23.347  29.854  -2.268  1.00 20.00           H  
ATOM    217 2HB  ALA A 163      22.437  28.415  -2.786  1.00 20.00           H  
ATOM    218 3HB  ALA A 163      23.731  28.261  -1.574  1.00 20.00           H  
ATOM    219  HN  ALA A 163      23.389  30.062  -4.559  1.00 20.00           H  
ATOM    220  N   ILE A 166      27.118  26.291  -7.190  1.00 47.42           N  
ATOM    221  CA  ILE A 166      28.490  26.143  -6.717  1.00 47.75           C  
ATOM    222  C   ILE A 166      28.652  24.864  -5.898  1.00 48.27           C  
ATOM    223  O   ILE A 166      29.703  24.224  -5.934  1.00 47.04           O  
ATOM    224  HA  ILE A 166      29.131  26.058  -7.595  1.00 20.00           H  
ATOM    225  HB  ILE A 166      28.230  27.449  -5.035  1.00 20.00           H  
ATOM    226  CB  ILE A 166      28.929  27.347  -5.865  1.00 41.67           C  
ATOM    227  CG1 ILE A 166      28.859  28.636  -6.685  1.00 41.80           C  
ATOM    228 1HG1 ILE A 166      27.827  28.826  -6.983  1.00 20.00           H  
ATOM    229 2HG1 ILE A 166      29.175  29.479  -6.072  1.00 20.00           H  
ATOM    230  CG2 ILE A 166      30.339  27.143  -5.343  1.00 37.16           C  
ATOM    231 1HG2 ILE A 166      30.319  26.449  -4.503  1.00 20.00           H  
ATOM    232 2HG2 ILE A 166      30.965  26.736  -6.137  1.00 20.00           H  
ATOM    233 3HG2 ILE A 166      30.745  28.100  -5.014  1.00 20.00           H  
ATOM    234  CD1 ILE A 166      29.710  28.621  -7.933  1.00 44.56           C  
ATOM    235 1HD1 ILE A 166      30.739  28.382  -7.668  1.00 20.00           H  
ATOM    236 2HD1 ILE A 166      29.328  27.869  -8.624  1.00 20.00           H  
ATOM    237 3HD1 ILE A 166      29.675  29.601  -8.408  1.00 20.00           H  
ATOM    238  HN  ILE A 166      26.643  27.098  -6.840  1.00 20.00           H  
ATOM    239  N   PHE A 167      27.611  24.498  -5.161  1.00 48.69           N  
ATOM    240  CA  PHE A 167      27.624  23.262  -4.386  1.00 47.38           C  
ATOM    241  C   PHE A 167      27.777  22.061  -5.311  1.00 41.07           C  
ATOM    242  O   PHE A 167      28.671  21.235  -5.132  1.00 37.02           O  
ATOM    243  HA  PHE A 167      28.475  23.315  -3.707  1.00 20.00           H  
ATOM    244  CB  PHE A 167      26.334  23.135  -3.569  1.00 54.60           C  
ATOM    245 1HB  PHE A 167      26.243  24.002  -2.915  1.00 20.00           H  
ATOM    246 2HB  PHE A 167      25.482  23.158  -4.249  1.00 20.00           H  
ATOM    247  CG  PHE A 167      26.261  21.885  -2.737  1.00 55.06           C  
ATOM    248  HD1 PHE A 167      27.852  22.464  -1.415  1.00 20.00           H  
ATOM    249  CD1 PHE A 167      27.116  21.700  -1.663  1.00 55.13           C  
ATOM    250  HD2 PHE A 167      24.648  21.039  -3.862  1.00 20.00           H  
ATOM    251  CD2 PHE A 167      25.328  20.901  -3.021  1.00 56.75           C  
ATOM    252  CE1 PHE A 167      27.049  20.551  -0.894  1.00 55.64           C  
ATOM    253  HE1 PHE A 167      27.732  20.416  -0.056  1.00 20.00           H  
ATOM    254  CE2 PHE A 167      25.256  19.750  -2.255  1.00 58.43           C  
ATOM    255  HE2 PHE A 167      24.520  18.981  -2.491  1.00 20.00           H  
ATOM    256  CZ  PHE A 167      26.118  19.577  -1.189  1.00 56.77           C  
ATOM    257  HZ  PHE A 167      26.064  18.673  -0.583  1.00 20.00           H  
ATOM    258  HN  PHE A 167      26.766  25.027  -5.084  1.00 20.00           H  
ATOM    259  N   PHE A 171      31.779  20.671  -6.003  1.00 46.86           N  
ATOM    260  CA  PHE A 171      31.974  19.610  -5.024  1.00 49.56           C  
ATOM    261  C   PHE A 171      31.298  18.293  -5.414  1.00 42.80           C  
ATOM    262  O   PHE A 171      31.973  17.308  -5.712  1.00 38.60           O  
ATOM    263  HA  PHE A 171      33.047  19.433  -4.947  1.00 20.00           H  
ATOM    264  CB  PHE A 171      31.468  20.073  -3.655  1.00 56.84           C  
ATOM    265 1HB  PHE A 171      31.779  21.105  -3.495  1.00 20.00           H  
ATOM    266 2HB  PHE A 171      30.378  20.067  -3.661  1.00 20.00           H  
ATOM    267  CG  PHE A 171      31.955  19.234  -2.514  1.00 65.91           C  
ATOM    268  HD1 PHE A 171      33.874  20.194  -2.411  1.00 20.00           H  
ATOM    269  CD1 PHE A 171      33.222  19.427  -1.991  1.00 70.22           C  
ATOM    270  HD2 PHE A 171      30.147  18.096  -2.365  1.00 20.00           H  
ATOM    271  CD2 PHE A 171      31.146  18.255  -1.960  1.00 72.16           C  
ATOM    272  CE1 PHE A 171      33.677  18.658  -0.938  1.00 75.75           C  
ATOM    273  HE1 PHE A 171      34.678  18.820  -0.537  1.00 20.00           H  
ATOM    274  CE2 PHE A 171      31.596  17.481  -0.906  1.00 77.40           C  
ATOM    275  HE2 PHE A 171      30.952  16.712  -0.479  1.00 20.00           H  
ATOM    276  CZ  PHE A 171      32.863  17.684  -0.394  1.00 77.99           C  
ATOM    277  HZ  PHE A 171      33.221  17.077   0.438  1.00 20.00           H  
ATOM    278  HN  PHE A 171      30.834  20.797  -6.304  1.00 20.00           H  
ATOM    279  N   PHE A 219      40.441  15.076   1.643  1.00 48.04           N  
ATOM    280  CA  PHE A 219      39.929  16.340   1.120  1.00 48.86           C  
ATOM    281  C   PHE A 219      38.436  16.483   1.403  1.00 49.87           C  
ATOM    282  O   PHE A 219      37.999  17.471   1.993  1.00 54.96           O  
ATOM    283  HA  PHE A 219      40.471  17.141   1.622  1.00 20.00           H  
ATOM    284  CB  PHE A 219      40.179  16.456  -0.384  1.00 50.21           C  
ATOM    285 1HB  PHE A 219      41.248  16.356  -0.573  1.00 20.00           H  
ATOM    286 2HB  PHE A 219      39.687  15.625  -0.889  1.00 20.00           H  
ATOM    287  CG  PHE A 219      39.693  17.749  -0.976  1.00 54.67           C  
ATOM    288  HD1 PHE A 219      41.533  18.802  -0.624  1.00 20.00           H  
ATOM    289  CD1 PHE A 219      40.519  18.861  -1.019  1.00 54.11           C  
ATOM    290  HD2 PHE A 219      37.749  16.987  -1.451  1.00 20.00           H  
ATOM    291  CD2 PHE A 219      38.407  17.856  -1.482  1.00 59.88           C  
ATOM    292  CE1 PHE A 219      40.073  20.054  -1.559  1.00 55.78           C  
ATOM    293  HE1 PHE A 219      40.734  20.920  -1.587  1.00 20.00           H  
ATOM    294  CE2 PHE A 219      37.955  19.047  -2.024  1.00 58.88           C  
ATOM    295  HE2 PHE A 219      36.943  19.118  -2.421  1.00 20.00           H  
ATOM    296  CZ  PHE A 219      38.790  20.147  -2.062  1.00 57.33           C  
ATOM    297  HZ  PHE A 219      38.438  21.086  -2.488  1.00 20.00           H  
ATOM    298  HN  PHE A 219      40.798  14.447   0.952  1.00 20.00           H  
ATOM    299  N   TRP A 223      36.381  19.463   3.801  1.00 51.42           N  
ATOM    300  CA  TRP A 223      35.628  20.533   3.151  1.00 51.65           C  
ATOM    301  C   TRP A 223      34.115  20.313   3.105  1.00 53.52           C  
ATOM    302  O   TRP A 223      33.382  21.161   2.597  1.00 58.52           O  
ATOM    303  HA  TRP A 223      35.797  21.450   3.716  1.00 20.00           H  
ATOM    304  CB  TRP A 223      36.155  20.752   1.730  1.00 51.29           C  
ATOM    305 1HB  TRP A 223      36.292  19.782   1.252  1.00 20.00           H  
ATOM    306 2HB  TRP A 223      35.402  21.289   1.153  1.00 20.00           H  
ATOM    307  CG  TRP A 223      37.442  21.510   1.687  1.00 53.99           C  
ATOM    308  HD1 TRP A 223      38.860  20.001   1.024  1.00 20.00           H  
ATOM    309  CD1 TRP A 223      38.669  21.030   1.330  1.00 55.15           C  
ATOM    310  CD2 TRP A 223      37.634  22.891   2.018  1.00 54.25           C  
ATOM    311  NE1 TRP A 223      39.612  22.028   1.414  1.00 55.07           N  
ATOM    312  HE1 TRP A 223      40.586  21.941   1.205  1.00 20.00           H  
ATOM    313  CE2 TRP A 223      39.000  23.181   1.836  1.00 52.28           C  
ATOM    314  HE3 TRP A 223      35.724  23.689   2.590  1.00 20.00           H  
ATOM    315  CE3 TRP A 223      36.782  23.913   2.449  1.00 53.76           C  
ATOM    316  CZ2 TRP A 223      39.534  24.445   2.068  1.00 48.35           C  
ATOM    317  HZ2 TRP A 223      40.593  24.658   1.923  1.00 20.00           H  
ATOM    318  CZ3 TRP A 223      37.312  25.167   2.681  1.00 49.09           C  
ATOM    319  HZ3 TRP A 223      36.684  25.992   3.019  1.00 20.00           H  
ATOM    320  CH2 TRP A 223      38.674  25.423   2.490  1.00 46.87           C  
ATOM    321  HH2 TRP A 223      39.044  26.430   2.686  1.00 20.00           H  
ATOM    322  HN  TRP A 223      36.385  18.594   3.307  1.00 20.00           H  
ATOM    323  N   VAL A 226      32.113  22.688   5.664  1.00 58.98           N  
ATOM    324  CA  VAL A 226      32.074  24.049   5.147  1.00 61.04           C  
ATOM    325  C   VAL A 226      31.111  24.155   3.971  1.00 58.13           C  
ATOM    326  O   VAL A 226      30.329  25.100   3.881  1.00 60.42           O  
ATOM    327  HA  VAL A 226      31.704  24.694   5.945  1.00 20.00           H  
ATOM    328  HB  VAL A 226      33.796  23.855   3.889  1.00 20.00           H  
ATOM    329  CB  VAL A 226      33.465  24.519   4.688  1.00 65.56           C  
ATOM    330  CG1 VAL A 226      33.391  25.933   4.130  1.00 64.48           C  
ATOM    331 1HG1 VAL A 226      32.861  25.921   3.178  1.00 20.00           H  
ATOM    332 2HG1 VAL A 226      32.861  26.574   4.834  1.00 20.00           H  
ATOM    333 3HG1 VAL A 226      34.400  26.317   3.979  1.00 20.00           H  
ATOM    334  CG2 VAL A 226      34.457  24.449   5.840  1.00 70.71           C  
ATOM    335 1HG2 VAL A 226      34.099  25.063   6.665  1.00 20.00           H  
ATOM    336 2HG2 VAL A 226      34.555  23.415   6.172  1.00 20.00           H  
ATOM    337 3HG2 VAL A 226      35.427  24.817   5.507  1.00 20.00           H  
ATOM    338  HN  VAL A 226      32.977  22.209   5.506  1.00 20.00           H  
ATOM    339  N   GLN A 227      31.177  23.182   3.071  1.00 54.52           N  
ATOM    340  CA  GLN A 227      30.326  23.171   1.885  1.00 50.86           C  
ATOM    341  C   GLN A 227      28.845  23.244   2.246  1.00 47.31           C  
ATOM    342  O   GLN A 227      28.086  24.001   1.637  1.00 38.99           O  
ATOM    343  HA  GLN A 227      30.602  24.063   1.323  1.00 20.00           H  
ATOM    344  CB  GLN A 227      30.599  21.916   1.057  1.00 47.41           C  
ATOM    345 1HB  GLN A 227      30.694  21.054   1.717  1.00 20.00           H  
ATOM    346 2HB  GLN A 227      29.754  21.721   0.396  1.00 20.00           H  
ATOM    347  CG  GLN A 227      31.858  22.000   0.204  1.00 43.42           C  
ATOM    348 1HG  GLN A 227      32.668  22.436   0.788  1.00 20.00           H  
ATOM    349 2HG  GLN A 227      32.175  20.998  -0.083  1.00 20.00           H  
ATOM    350  CD  GLN A 227      31.660  22.829  -1.053  1.00 40.31           C  
ATOM    351  OE1 GLN A 227      30.575  23.358  -1.301  1.00 44.74           O  
ATOM    352  NE2 GLN A 227      32.711  22.939  -1.857  1.00 34.72           N  
ATOM    353 1HE2 GLN A 227      33.571  22.489  -1.619  1.00 20.00           H  
ATOM    354 2HE2 GLN A 227      32.641  23.473  -2.700  1.00 20.00           H  
ATOM    355  HN  GLN A 227      31.799  22.401   3.136  1.00 20.00           H  
ATOM    356  N   PHE A 229      27.535  24.242   5.207  1.00 47.65           N  
ATOM    357  CA  PHE A 229      27.280  25.498   5.902  1.00 53.85           C  
ATOM    358  C   PHE A 229      27.140  26.644   4.907  1.00 52.83           C  
ATOM    359  O   PHE A 229      26.150  27.374   4.923  1.00 56.71           O  
ATOM    360  HA  PHE A 229      26.348  25.379   6.454  1.00 20.00           H  
ATOM    361  CB  PHE A 229      28.404  25.802   6.895  1.00 56.25           C  
ATOM    362 1HB  PHE A 229      29.356  25.801   6.363  1.00 20.00           H  
ATOM    363 2HB  PHE A 229      28.262  26.807   7.293  1.00 20.00           H  
ATOM    364  CG  PHE A 229      28.486  24.829   8.044  1.00 58.38           C  
ATOM    365  HD1 PHE A 229      26.585  23.909   7.644  1.00 20.00           H  
ATOM    366  CD1 PHE A 229      27.464  23.926   8.289  1.00 59.44           C  
ATOM    367  HD2 PHE A 229      30.394  25.536   8.701  1.00 20.00           H  
ATOM    368  CD2 PHE A 229      29.585  24.829   8.884  1.00 60.35           C  
ATOM    369  CE1 PHE A 229      27.542  23.038   9.347  1.00 61.84           C  
ATOM    370  HE1 PHE A 229      26.732  22.330   9.525  1.00 20.00           H  
ATOM    371  CE2 PHE A 229      29.668  23.944   9.943  1.00 62.26           C  
ATOM    372  HE2 PHE A 229      30.541  23.954  10.595  1.00 20.00           H  
ATOM    373  CZ  PHE A 229      28.645  23.049  10.174  1.00 63.03           C  
ATOM    374  HZ  PHE A 229      28.707  22.351  11.009  1.00 20.00           H  
ATOM    375  HN  PHE A 229      28.409  23.811   5.432  1.00 20.00           H  
ATOM    376  N   VAL A 230      28.139  26.802   4.046  1.00 49.12           N  
ATOM    377  CA  VAL A 230      28.093  27.820   3.006  1.00 50.20           C  
ATOM    378  C   VAL A 230      26.828  27.682   2.168  1.00 48.52           C  
ATOM    379  O   VAL A 230      26.201  28.679   1.810  1.00 49.45           O  
ATOM    380  HA  VAL A 230      28.068  28.792   3.499  1.00 20.00           H  
ATOM    381  HB  VAL A 230      29.399  26.702   1.731  1.00 20.00           H  
ATOM    382  CB  VAL A 230      29.317  27.731   2.081  1.00 54.02           C  
ATOM    383  CG1 VAL A 230      29.134  28.634   0.866  1.00 55.46           C  
ATOM    384 1HG1 VAL A 230      28.401  28.191   0.192  1.00 20.00           H  
ATOM    385 2HG1 VAL A 230      28.784  29.613   1.190  1.00 20.00           H  
ATOM    386 3HG1 VAL A 230      30.087  28.742   0.347  1.00 20.00           H  
ATOM    387  CG2 VAL A 230      30.579  28.104   2.844  1.00 53.79           C  
ATOM    388 1HG2 VAL A 230      30.552  29.164   3.097  1.00 20.00           H  
ATOM    389 2HG2 VAL A 230      30.639  27.514   3.759  1.00 20.00           H  
ATOM    390 3HG2 VAL A 230      31.452  27.901   2.224  1.00 20.00           H  
ATOM    391  HN  VAL A 230      28.972  26.248   4.048  1.00 20.00           H  
ATOM    392  N   GLN A 233      24.035  29.052   4.210  1.00 55.46           N  
ATOM    393  CA  GLN A 233      24.115  30.508   4.239  1.00 60.71           C  
ATOM    394  C   GLN A 233      23.507  31.121   2.981  1.00 62.78           C  
ATOM    395  O   GLN A 233      22.880  32.179   3.037  1.00 69.68           O  
ATOM    396  HA  GLN A 233      23.533  30.813   5.108  1.00 20.00           H  
ATOM    397  CB  GLN A 233      25.566  30.964   4.378  1.00 60.62           C  
ATOM    398 1HB  GLN A 233      26.186  30.447   3.646  1.00 20.00           H  
ATOM    399 2HB  GLN A 233      25.639  32.030   4.160  1.00 20.00           H  
ATOM    400  CG  GLN A 233      26.163  30.724   5.753  1.00 65.52           C  
ATOM    401 1HG  GLN A 233      25.555  31.221   6.509  1.00 20.00           H  
ATOM    402 2HG  GLN A 233      26.146  29.658   5.980  1.00 20.00           H  
ATOM    403  CD  GLN A 233      27.591  31.226   5.864  1.00 69.84           C  
ATOM    404  OE1 GLN A 233      28.454  30.863   5.064  1.00 69.26           O  
ATOM    405  NE2 GLN A 233      27.845  32.073   6.856  1.00 71.76           N  
ATOM    406 1HE2 GLN A 233      27.113  32.346   7.480  1.00 20.00           H  
ATOM    407 2HE2 GLN A 233      28.768  32.437   6.979  1.00 20.00           H  
ATOM    408  HN  GLN A 233      24.919  28.587   4.273  1.00 20.00           H  
ATOM    409  N   ARG A 249      34.002  29.218  12.143  1.00 49.54           N  
ATOM    410  CA  ARG A 249      35.398  29.626  12.044  1.00 50.28           C  
ATOM    411  C   ARG A 249      36.321  28.415  12.023  1.00 48.59           C  
ATOM    412  O   ARG A 249      37.308  28.391  11.287  1.00 48.86           O  
ATOM    413  HA  ARG A 249      35.461  30.177  11.106  1.00 20.00           H  
ATOM    414  CB  ARG A 249      35.777  30.538  13.213  1.00 60.93           C  
ATOM    415 1HB  ARG A 249      35.511  30.058  14.155  1.00 20.00           H  
ATOM    416 2HB  ARG A 249      36.857  30.688  13.226  1.00 20.00           H  
ATOM    417  CG  ARG A 249      35.117  31.907  13.185  1.00 71.56           C  
ATOM    418 1HG  ARG A 249      34.034  31.793  13.233  1.00 20.00           H  
ATOM    419 2HG  ARG A 249      35.417  32.478  14.064  1.00 20.00           H  
ATOM    420  CD  ARG A 249      35.483  32.686  11.933  1.00 77.13           C  
ATOM    421 1HD  ARG A 249      36.564  32.678  11.793  1.00 20.00           H  
ATOM    422 2HD  ARG A 249      35.044  32.209  11.057  1.00 20.00           H  
ATOM    423  NE  ARG A 249      35.022  34.070  12.003  1.00 85.10           N  
ATOM    424  HE  ARG A 249      34.564  34.369  12.840  1.00 20.00           H  
ATOM    425  CZ  ARG A 249      35.169  34.961  11.028  1.00 90.17           C  
ATOM    426  NH1 ARG A 249      35.765  34.621   9.893  1.00 89.34           N  
ATOM    427 1HH1 ARG A 249      36.107  33.690   9.767  1.00 20.00           H  
ATOM    428 2HH1 ARG A 249      35.873  35.296   9.163  1.00 20.00           H  
ATOM    429  NH2 ARG A 249      34.718  36.196  11.189  1.00 93.74           N  
ATOM    430 1HH2 ARG A 249      34.828  36.868  10.456  1.00 20.00           H  
ATOM    431 2HH2 ARG A 249      34.267  36.457  12.042  1.00 20.00           H  
ATOM    432  HN  ARG A 249      33.512  29.607  12.923  1.00 20.00           H  
ATOM    433  N   CYS A 251      35.482  25.156  11.253  1.00 52.28           N  
ATOM    434  CA  CYS A 251      35.247  24.324  10.081  1.00 54.47           C  
ATOM    435  C   CYS A 251      35.884  24.955   8.842  1.00 49.57           C  
ATOM    436  O   CYS A 251      36.371  24.252   7.956  1.00 43.45           O  
ATOM    437  HA  CYS A 251      35.709  23.359  10.284  1.00 20.00           H  
ATOM    438  CB  CYS A 251      33.748  24.103   9.870  1.00 57.26           C  
ATOM    439 1HB  CYS A 251      33.222  25.057   9.906  1.00 20.00           H  
ATOM    440 2HB  CYS A 251      33.570  23.678   8.882  1.00 20.00           H  
ATOM    441  HG  CYS A 251      32.111  22.461  10.276  1.00 20.00           H  
ATOM    442  SG  CYS A 251      33.004  23.004  11.098  1.00 67.83           S  
ATOM    443  HN  CYS A 251      34.669  25.607  11.622  1.00 20.00           H  
ATOM    444  N   THR A 252      35.889  26.283   8.792  1.00 49.78           N  
ATOM    445  CA  THR A 252      36.574  26.998   7.721  1.00 45.63           C  
ATOM    446  C   THR A 252      38.077  26.779   7.862  1.00 44.33           C  
ATOM    447  O   THR A 252      38.789  26.604   6.874  1.00 36.07           O  
ATOM    448  HA  THR A 252      36.263  26.570   6.768  1.00 20.00           H  
ATOM    449  HB  THR A 252      36.680  28.966   8.663  1.00 20.00           H  
ATOM    450  CB  THR A 252      36.276  28.512   7.758  1.00 42.46           C  
ATOM    451  OG1 THR A 252      34.868  28.732   7.616  1.00 42.71           O  
ATOM    452  HG1 THR A 252      34.403  28.542   8.481  1.00 20.00           H  
ATOM    453  CG2 THR A 252      37.007  29.230   6.635  1.00 41.21           C  
ATOM    454 1HG2 THR A 252      36.824  28.713   5.693  1.00 20.00           H  
ATOM    455 2HG2 THR A 252      38.077  29.237   6.843  1.00 20.00           H  
ATOM    456 3HG2 THR A 252      36.644  30.256   6.563  1.00 20.00           H  
ATOM    457  HN  THR A 252      35.437  26.870   9.464  1.00 20.00           H  
ATOM    458  N   GLY A 255      39.134  23.242   6.826  1.00 40.77           N  
ATOM    459  CA  GLY A 255      39.311  23.150   5.389  1.00 40.63           C  
ATOM    460  C   GLY A 255      40.705  23.574   4.973  1.00 42.17           C  
ATOM    461  O   GLY A 255      41.361  22.897   4.180  1.00 37.67           O  
ATOM    462 1HA  GLY A 255      39.130  22.127   5.062  1.00 20.00           H  
ATOM    463 2HA  GLY A 255      38.576  23.780   4.887  1.00 20.00           H  
ATOM    464  HN  GLY A 255      38.466  23.926   7.120  1.00 20.00           H  
ATOM    465  N   TYR A 256      41.161  24.699   5.515  1.00 46.75           N  
ATOM    466  CA  TYR A 256      42.475  25.233   5.183  1.00 46.92           C  
ATOM    467  C   TYR A 256      43.600  24.326   5.677  1.00 46.92           C  
ATOM    468  O   TYR A 256      44.717  24.373   5.156  1.00 45.44           O  
ATOM    469  HA  TYR A 256      42.542  25.310   4.097  1.00 20.00           H  
ATOM    470  CB  TYR A 256      42.634  26.646   5.750  1.00 45.74           C  
ATOM    471 1HB  TYR A 256      42.329  26.643   6.797  1.00 20.00           H  
ATOM    472 2HB  TYR A 256      43.689  26.920   5.727  1.00 20.00           H  
ATOM    473  CG  TYR A 256      41.833  27.693   5.004  1.00 44.05           C  
ATOM    474  HD1 TYR A 256      42.163  26.827   3.060  1.00 20.00           H  
ATOM    475  CD1 TYR A 256      41.693  27.634   3.622  1.00 37.76           C  
ATOM    476  HD2 TYR A 256      41.312  28.794   6.764  1.00 20.00           H  
ATOM    477  CD2 TYR A 256      41.213  28.735   5.680  1.00 48.18           C  
ATOM    478  CE1 TYR A 256      40.964  28.584   2.935  1.00 36.70           C  
ATOM    479  HE1 TYR A 256      40.861  28.531   1.851  1.00 20.00           H  
ATOM    480  HE2 TYR A 256      40.003  30.502   5.553  1.00 20.00           H  
ATOM    481  CE2 TYR A 256      40.479  29.693   4.999  1.00 47.28           C  
ATOM    482  CZ  TYR A 256      40.358  29.611   3.627  1.00 39.99           C  
ATOM    483  OH  TYR A 256      39.629  30.559   2.944  1.00 37.04           O  
ATOM    484  HH  TYR A 256      39.490  30.267   1.998  1.00 20.00           H  
ATOM    485  HN  TYR A 256      40.650  25.249   6.176  1.00 20.00           H  
TER
