# Supplementary material for: Assessment and Challenges of Ligand Docking into Comparative Models of G-Protein Coupled Receptors
Source: PLoS One. 2013 Jul 2;8(7):e67302. doi: 10.1371/journal.pone.0067302 (PMC3699586; doi:10.1371/journal.pone.0067302)
Supplement: File S2 — Files for protocol capture. The input files necessary to carry out the steps outlined in the protocol capture in File S1 as well as the output files relating to the results found in the manuscript are provided in this attachment. (ZIP) [file pone.0067302.s015.zip › FileS2_GPCR_model_dock/scripts/evaluate_score_vs_pocket_rmsd/crystal_pockets/4ej4_de_opioid_pocket.pdb]

ATOM      1  N   ALA A  58      46.598  28.650  -1.899  1.00 62.83           N  
ATOM      2  CA  ALA A  58      45.633  28.826  -0.818  1.00 58.69           C  
ATOM      3  C   ALA A  58      46.307  29.227   0.491  1.00 60.85           C  
ATOM      4  O   ALA A  58      45.813  30.097   1.205  1.00 69.78           O  
ATOM      5  HA  ALA A  58      44.957  29.631  -1.104  1.00 20.00           H  
ATOM      6  CB  ALA A  58      44.811  27.570  -0.623  1.00 65.99           C  
ATOM      7 1HB  ALA A  58      44.466  27.208  -1.592  1.00 20.00           H  
ATOM      8 2HB  ALA A  58      45.424  26.804  -0.147  1.00 20.00           H  
ATOM      9 3HB  ALA A  58      43.952  27.792   0.009  1.00 20.00           H  
ATOM     10  HN  ALA A  58      46.689  27.716  -2.245  1.00 20.00           H  
ATOM     11  N   THR A  61      47.727  33.103   1.294  1.00 77.58           N  
ATOM     12  CA  THR A  61      46.828  34.199   1.674  1.00 72.48           C  
ATOM     13  C   THR A  61      46.353  34.094   3.122  1.00 69.03           C  
ATOM     14  O   THR A  61      45.581  34.924   3.596  1.00 69.06           O  
ATOM     15  HA  THR A  61      47.381  35.136   1.606  1.00 20.00           H  
ATOM     16  HB  THR A  61      45.124  35.245   0.785  1.00 20.00           H  
ATOM     17  CB  THR A  61      45.577  34.254   0.763  1.00 69.00           C  
ATOM     18  OG1 THR A  61      44.655  33.222   1.137  1.00 63.41           O  
ATOM     19  HG1 THR A  61      45.064  32.323   0.978  1.00 20.00           H  
ATOM     20  CG2 THR A  61      45.965  34.093  -0.702  1.00 61.86           C  
ATOM     21 1HG2 THR A  61      46.310  33.073  -0.877  1.00 20.00           H  
ATOM     22 2HG2 THR A  61      46.763  34.793  -0.946  1.00 20.00           H  
ATOM     23 3HG2 THR A  61      45.098  34.296  -1.331  1.00 20.00           H  
ATOM     24  HN  THR A  61      47.253  32.311   0.908  1.00 20.00           H  
ATOM     25  N   GLN A  65      44.032  36.686   6.011  1.00 71.86           N  
ATOM     26  CA  GLN A  65      42.726  36.241   6.483  1.00 74.50           C  
ATOM     27  C   GLN A  65      42.652  36.076   7.996  1.00 77.11           C  
ATOM     28  O   GLN A  65      41.561  36.007   8.562  1.00 85.66           O  
ATOM     29  HA  GLN A  65      42.028  37.025   6.188  1.00 20.00           H  
ATOM     30  CB  GLN A  65      42.307  34.946   5.794  1.00 76.24           C  
ATOM     31 1HB  GLN A  65      43.192  34.411   5.448  1.00 20.00           H  
ATOM     32 2HB  GLN A  65      41.801  34.296   6.508  1.00 20.00           H  
ATOM     33  CG  GLN A  65      41.389  35.164   4.612  1.00 77.47           C  
ATOM     34 1HG  GLN A  65      40.718  35.998   4.818  1.00 20.00           H  
ATOM     35 2HG  GLN A  65      41.977  35.437   3.736  1.00 20.00           H  
ATOM     36  CD  GLN A  65      40.571  33.939   4.296  1.00 89.22           C  
ATOM     37  OE1 GLN A  65      39.352  33.926   4.480  1.00 92.42           O  
ATOM     38  NE2 GLN A  65      41.234  32.893   3.822  1.00 86.72           N  
ATOM     39 1HE2 GLN A  65      42.224  32.946   3.691  1.00 20.00           H  
ATOM     40 2HE2 GLN A  65      40.744  32.052   3.594  1.00 20.00           H  
ATOM     41  HN  GLN A  65      44.637  35.953   5.700  1.00 20.00           H  
ATOM     42  N   LYS A  68      41.946  39.537   9.233  1.00 85.84           N  
ATOM     43  CA  LYS A  68      40.517  39.816   9.178  1.00 83.16           C  
ATOM     44  C   LYS A  68      39.873  39.566  10.532  1.00 84.48           C  
ATOM     45  O   LYS A  68      39.079  40.375  11.005  1.00 86.96           O  
ATOM     46  HA  LYS A  68      40.400  40.874   8.941  1.00 20.00           H  
ATOM     47  CB  LYS A  68      39.834  38.954   8.111  1.00 79.61           C  
ATOM     48 1HB  LYS A  68      40.523  38.183   7.765  1.00 20.00           H  
ATOM     49 2HB  LYS A  68      38.976  38.443   8.546  1.00 20.00           H  
ATOM     50  CG  LYS A  68      39.352  39.733   6.896  1.00 81.45           C  
ATOM     51 1HG  LYS A  68      38.397  40.208   7.121  1.00 20.00           H  
ATOM     52 2HG  LYS A  68      40.059  40.529   6.666  1.00 20.00           H  
ATOM     53  CD  LYS A  68      39.189  38.838   5.666  1.00 95.68           C  
ATOM     54 1HD  LYS A  68      39.059  39.455   4.777  1.00 20.00           H  
ATOM     55 2HD  LYS A  68      40.094  38.250   5.516  1.00 20.00           H  
ATOM     56  CE  LYS A  68      38.000  37.884   5.777  1.00102.73           C  
ATOM     57 1HE  LYS A  68      38.159  37.190   6.602  1.00 20.00           H  
ATOM     58 2HE  LYS A  68      37.095  38.447   6.004  1.00 20.00           H  
ATOM     59  NZ  LYS A  68      37.786  37.104   4.516  1.00 92.42           N  
ATOM     60 1HZ  LYS A  68      36.970  36.511   4.620  1.00 20.00           H  
ATOM     61 2HZ  LYS A  68      37.643  37.744   3.743  1.00 20.00           H  
ATOM     62 3HZ  LYS A  68      38.601  36.529   4.332  1.00 20.00           H  
ATOM     63  HN  LYS A  68      42.245  38.799   8.627  1.00 20.00           H  
ATOM     64  N   CYS A  81      42.185  42.300  -1.963  1.00 69.14           N  
ATOM     65  CA  CYS A  81      40.870  41.713  -1.717  1.00 71.19           C  
ATOM     66  C   CYS A  81      40.491  40.746  -2.843  1.00 68.01           C  
ATOM     67  O   CYS A  81      40.247  39.545  -2.609  1.00 63.04           O  
ATOM     68  HA  CYS A  81      40.940  41.170  -0.774  1.00 20.00           H  
ATOM     69  CB  CYS A  81      39.838  42.842  -1.590  1.00 65.86           C  
ATOM     70 1HB  CYS A  81      39.990  43.381  -0.655  1.00 20.00           H  
ATOM     71 2HB  CYS A  81      39.972  43.560  -2.398  1.00 20.00           H  
ATOM     72  HG  CYS A  81      37.612  43.602  -1.488  1.00 20.00           H  
ATOM     73  SG  CYS A  81      38.092  42.369  -1.620  1.00 67.28           S  
ATOM     74  HN  CYS A  81      42.166  43.298  -2.023  1.00 20.00           H  
ATOM     75  N   VAL A  84      42.881  37.596  -2.842  1.00 52.56           N  
ATOM     76  CA  VAL A  84      42.583  36.589  -1.825  1.00 57.12           C  
ATOM     77  C   VAL A  84      41.282  35.831  -2.112  1.00 64.74           C  
ATOM     78  O   VAL A  84      41.237  34.597  -1.992  1.00 66.13           O  
ATOM     79  HA  VAL A  84      43.392  35.859  -1.838  1.00 20.00           H  
ATOM     80  HB  VAL A  84      41.764  37.937  -0.373  1.00 20.00           H  
ATOM     81  CB  VAL A  84      42.548  37.180  -0.402  1.00 56.68           C  
ATOM     82  CG1 VAL A  84      42.203  36.098   0.608  1.00 51.76           C  
ATOM     83 1HG1 VAL A  84      41.161  35.803   0.483  1.00 20.00           H  
ATOM     84 2HG1 VAL A  84      42.846  35.233   0.448  1.00 20.00           H  
ATOM     85 3HG1 VAL A  84      42.354  36.482   1.617  1.00 20.00           H  
ATOM     86  CG2 VAL A  84      43.886  37.812  -0.059  1.00 59.53           C  
ATOM     87 1HG2 VAL A  84      44.681  37.291  -0.593  1.00 20.00           H  
ATOM     88 2HG2 VAL A  84      43.879  38.861  -0.353  1.00 20.00           H  
ATOM     89 3HG2 VAL A  84      44.060  37.735   1.014  1.00 20.00           H  
ATOM     90  HN  VAL A  84      42.950  38.537  -2.511  1.00 20.00           H  
ATOM     91  N   LEU A  85      40.232  36.556  -2.502  1.00 71.60           N  
ATOM     92  CA  LEU A  85      38.956  35.908  -2.829  1.00 70.35           C  
ATOM     93  C   LEU A  85      39.076  34.974  -4.035  1.00 66.52           C  
ATOM     94  O   LEU A  85      38.699  33.788  -3.968  1.00 66.48           O  
ATOM     95  HA  LEU A  85      38.673  35.294  -1.974  1.00 20.00           H  
ATOM     96  CB  LEU A  85      37.858  36.944  -3.075  1.00 59.71           C  
ATOM     97 1HB  LEU A  85      38.314  37.830  -3.517  1.00 20.00           H  
ATOM     98 2HB  LEU A  85      37.165  36.541  -3.814  1.00 20.00           H  
ATOM     99  HG  LEU A  85      37.650  38.099  -1.292  1.00 20.00           H  
ATOM    100  CG  LEU A  85      37.056  37.376  -1.851  1.00 49.78           C  
ATOM    101  CD1 LEU A  85      35.783  38.065  -2.290  1.00 61.28           C  
ATOM    102 1HD1 LEU A  85      36.031  38.940  -2.891  1.00 20.00           H  
ATOM    103 2HD1 LEU A  85      35.182  37.376  -2.883  1.00 20.00           H  
ATOM    104 3HD1 LEU A  85      35.217  38.377  -1.412  1.00 20.00           H  
ATOM    105  CD2 LEU A  85      36.740  36.185  -0.961  1.00 48.86           C  
ATOM    106 1HD2 LEU A  85      36.513  35.318  -1.581  1.00 20.00           H  
ATOM    107 2HD2 LEU A  85      37.601  35.964  -0.330  1.00 20.00           H  
ATOM    108 3HD2 LEU A  85      35.880  36.418  -0.334  1.00 20.00           H  
ATOM    109  HN  LEU A  85      40.243  37.552  -2.594  1.00 20.00           H  
ATOM    110  N   ASP A  88      40.988  31.925  -3.200  1.00 64.66           N  
ATOM    111  CA  ASP A  88      40.176  31.047  -2.360  1.00 70.98           C  
ATOM    112  C   ASP A  88      39.248  30.168  -3.212  1.00 72.72           C  
ATOM    113  O   ASP A  88      39.240  28.922  -3.090  1.00 70.99           O  
ATOM    114  HA  ASP A  88      40.891  30.448  -1.796  1.00 20.00           H  
ATOM    115  CB  ASP A  88      39.368  31.877  -1.360  1.00 67.93           C  
ATOM    116 1HB  ASP A  88      40.004  32.645  -0.921  1.00 20.00           H  
ATOM    117 2HB  ASP A  88      38.559  32.392  -1.879  1.00 20.00           H  
ATOM    118  CG  ASP A  88      38.777  31.037  -0.249  1.00 74.52           C  
ATOM    119  OD1 ASP A  88      39.402  30.027   0.141  1.00 73.52           O  
ATOM    120  OD2 ASP A  88      37.688  31.396   0.241  1.00 82.40           O  
ATOM    121  HN  ASP A  88      40.903  32.901  -2.999  1.00 20.00           H  
ATOM    122  N   TYR A  89      38.488  30.817  -4.093  1.00 71.15           N  
ATOM    123  CA  TYR A  89      37.579  30.091  -4.983  1.00 71.37           C  
ATOM    124  C   TYR A  89      38.318  29.112  -5.903  1.00 70.35           C  
ATOM    125  O   TYR A  89      37.894  27.954  -6.085  1.00 72.51           O  
ATOM    126  HA  TYR A  89      36.885  29.522  -4.364  1.00 20.00           H  
ATOM    127  CB  TYR A  89      36.720  31.066  -5.796  1.00 71.06           C  
ATOM    128 1HB  TYR A  89      37.302  31.965  -5.998  1.00 20.00           H  
ATOM    129 2HB  TYR A  89      36.489  30.612  -6.760  1.00 20.00           H  
ATOM    130  CG  TYR A  89      35.433  31.445  -5.095  1.00 78.81           C  
ATOM    131  HD1 TYR A  89      35.817  33.564  -5.079  1.00 20.00           H  
ATOM    132  CD1 TYR A  89      35.125  32.769  -4.801  1.00 72.78           C  
ATOM    133  HD2 TYR A  89      34.768  29.428  -4.931  1.00 20.00           H  
ATOM    134  CD2 TYR A  89      34.532  30.468  -4.709  1.00 80.95           C  
ATOM    135  CE1 TYR A  89      33.941  33.101  -4.151  1.00 75.89           C  
ATOM    136  HE1 TYR A  89      33.699  34.140  -3.930  1.00 20.00           H  
ATOM    137  HE2 TYR A  89      32.673  29.987  -3.777  1.00 20.00           H  
ATOM    138  CE2 TYR A  89      33.358  30.786  -4.062  1.00 75.35           C  
ATOM    139  CZ  TYR A  89      33.062  32.097  -3.784  1.00 78.87           C  
ATOM    140  OH  TYR A  89      31.880  32.384  -3.139  1.00 80.94           O  
ATOM    141  HH  TYR A  89      31.838  31.894  -2.268  1.00 20.00           H  
ATOM    142  HN  TYR A  89      38.485  31.811  -4.204  1.00 20.00           H  
ATOM    143  N   MET A  92      39.390  26.039  -4.018  1.00 69.28           N  
ATOM    144  CA  MET A  92      38.179  25.238  -3.817  1.00 74.25           C  
ATOM    145  C   MET A  92      37.786  24.399  -5.039  1.00 68.67           C  
ATOM    146  O   MET A  92      37.378  23.243  -4.891  1.00 67.23           O  
ATOM    147  HA  MET A  92      38.407  24.564  -2.991  1.00 20.00           H  
ATOM    148  CB  MET A  92      36.988  26.103  -3.378  1.00 75.23           C  
ATOM    149 1HB  MET A  92      37.159  26.477  -2.369  1.00 20.00           H  
ATOM    150 2HB  MET A  92      36.905  26.972  -4.031  1.00 20.00           H  
ATOM    151  CG  MET A  92      35.669  25.337  -3.404  1.00 77.51           C  
ATOM    152 1HG  MET A  92      35.255  25.344  -4.413  1.00 20.00           H  
ATOM    153 2HG  MET A  92      35.839  24.295  -3.136  1.00 20.00           H  
ATOM    154  SD  MET A  92      34.413  25.988  -2.295  1.00 73.92           S  
ATOM    155  CE  MET A  92      34.128  27.575  -3.048  1.00 76.73           C  
ATOM    156 1HE  MET A  92      35.029  28.182  -2.968  1.00 20.00           H  
ATOM    157 2HE  MET A  92      33.874  27.438  -4.099  1.00 20.00           H  
ATOM    158 3HE  MET A  92      33.305  28.076  -2.537  1.00 20.00           H  
ATOM    159  HN  MET A  92      39.300  27.007  -3.782  1.00 20.00           H  
ATOM    160  N   PHE A  93      37.915  24.971  -6.237  1.00 62.20           N  
ATOM    161  CA  PHE A  93      37.549  24.231  -7.450  1.00 67.55           C  
ATOM    162  C   PHE A  93      38.635  23.278  -7.996  1.00 68.83           C  
ATOM    163  O   PHE A  93      38.397  22.064  -8.143  1.00 64.01           O  
ATOM    164  HA  PHE A  93      36.677  23.624  -7.208  1.00 20.00           H  
ATOM    165  CB  PHE A  93      37.049  25.178  -8.545  1.00 65.88           C  
ATOM    166 1HB  PHE A  93      37.607  26.112  -8.487  1.00 20.00           H  
ATOM    167 2HB  PHE A  93      37.264  24.737  -9.518  1.00 20.00           H  
ATOM    168  CG  PHE A  93      35.572  25.479  -8.454  1.00 76.50           C  
ATOM    169  HD1 PHE A  93      35.830  27.568  -8.008  1.00 20.00           H  
ATOM    170  CD1 PHE A  93      35.117  26.759  -8.167  1.00 78.21           C  
ATOM    171  HD2 PHE A  93      34.986  23.465  -8.870  1.00 20.00           H  
ATOM    172  CD2 PHE A  93      34.638  24.473  -8.644  1.00 75.18           C  
ATOM    173  CE1 PHE A  93      33.757  27.023  -8.080  1.00 71.00           C  
ATOM    174  HE1 PHE A  93      33.411  28.033  -7.857  1.00 20.00           H  
ATOM    175  CE2 PHE A  93      33.281  24.735  -8.561  1.00 69.42           C  
ATOM    176  HE2 PHE A  93      32.560  23.933  -8.721  1.00 20.00           H  
ATOM    177  CZ  PHE A  93      32.840  26.010  -8.275  1.00 63.07           C  
ATOM    178  HZ  PHE A  93      31.773  26.219  -8.203  1.00 20.00           H  
ATOM    179  HN  PHE A  93      38.255  25.901  -6.379  1.00 20.00           H  
ATOM    180  N   ILE A  96      39.254  19.851  -6.097  1.00 53.87           N  
ATOM    181  CA  ILE A  96      38.323  18.747  -6.312  1.00 60.28           C  
ATOM    182  C   ILE A  96      38.339  18.237  -7.761  1.00 59.73           C  
ATOM    183  O   ILE A  96      38.223  17.026  -7.997  1.00 57.87           O  
ATOM    184  HA  ILE A  96      38.646  17.920  -5.680  1.00 20.00           H  
ATOM    185  HB  ILE A  96      36.952  19.540  -4.851  1.00 20.00           H  
ATOM    186  CB  ILE A  96      36.889  19.099  -5.846  1.00 61.96           C  
ATOM    187  CG1 ILE A  96      36.033  17.834  -5.732  1.00 53.09           C  
ATOM    188 1HG1 ILE A  96      35.048  18.091  -5.343  1.00 20.00           H  
ATOM    189 2HG1 ILE A  96      35.883  17.402  -6.722  1.00 20.00           H  
ATOM    190  CG2 ILE A  96      36.249  20.116  -6.776  1.00 60.27           C  
ATOM    191 1HG2 ILE A  96      36.838  21.034  -6.771  1.00 20.00           H  
ATOM    192 2HG2 ILE A  96      36.214  19.712  -7.788  1.00 20.00           H  
ATOM    193 3HG2 ILE A  96      35.236  20.332  -6.436  1.00 20.00           H  
ATOM    194  CD1 ILE A  96      36.622  16.761  -4.840  1.00 45.30           C  
ATOM    195 1HD1 ILE A  96      37.254  16.101  -5.434  1.00 20.00           H  
ATOM    196 2HD1 ILE A  96      37.219  17.228  -4.056  1.00 20.00           H  
ATOM    197 3HD1 ILE A  96      35.817  16.183  -4.387  1.00 20.00           H  
ATOM    198  HN  ILE A  96      38.831  20.751  -5.991  1.00 20.00           H  
ATOM    199  N   THR A 173      24.603  31.137  -6.850  1.00 67.89           N  
ATOM    200  CA  THR A 173      26.012  30.794  -6.721  1.00 69.85           C  
ATOM    201  C   THR A 173      26.278  29.754  -5.633  1.00 74.12           C  
ATOM    202  O   THR A 173      27.007  28.789  -5.867  1.00 76.16           O  
ATOM    203  HA  THR A 173      26.342  30.338  -7.655  1.00 20.00           H  
ATOM    204  HB  THR A 173      26.378  32.766  -5.865  1.00 20.00           H  
ATOM    205  CB  THR A 173      26.881  32.048  -6.513  1.00 73.59           C  
ATOM    206  OG1 THR A 173      27.226  32.596  -7.790  1.00 70.73           O  
ATOM    207  HG1 THR A 173      26.435  33.063  -8.187  1.00 20.00           H  
ATOM    208  CG2 THR A 173      28.161  31.715  -5.751  1.00 73.45           C  
ATOM    209 1HG2 THR A 173      28.649  30.859  -6.218  1.00 20.00           H  
ATOM    210 2HG2 THR A 173      27.916  31.474  -4.717  1.00 20.00           H  
ATOM    211 3HG2 THR A 173      28.832  32.574  -5.776  1.00 20.00           H  
ATOM    212  HN  THR A 173      24.396  32.102  -6.686  1.00 20.00           H  
ATOM    213  N   LYS A 174      25.685  29.932  -4.457  1.00 75.13           N  
ATOM    214  CA  LYS A 174      25.880  28.955  -3.384  1.00 77.18           C  
ATOM    215  C   LYS A 174      25.421  27.567  -3.828  1.00 72.91           C  
ATOM    216  O   LYS A 174      26.044  26.556  -3.487  1.00 75.02           O  
ATOM    217  HA  LYS A 174      26.950  28.903  -3.180  1.00 20.00           H  
ATOM    218  CB  LYS A 174      25.158  29.380  -2.100  1.00 81.17           C  
ATOM    219 1HB  LYS A 174      24.085  29.433  -2.282  1.00 20.00           H  
ATOM    220 2HB  LYS A 174      25.313  28.629  -1.326  1.00 20.00           H  
ATOM    221  CG  LYS A 174      25.606  30.723  -1.546  1.00 82.11           C  
ATOM    222 1HG  LYS A 174      25.252  31.524  -2.194  1.00 20.00           H  
ATOM    223 2HG  LYS A 174      25.158  30.884  -0.566  1.00 20.00           H  
ATOM    224  CD  LYS A 174      27.121  30.796  -1.429  1.00 76.60           C  
ATOM    225 1HD  LYS A 174      27.474  30.032  -0.737  1.00 20.00           H  
ATOM    226 2HD  LYS A 174      27.575  30.583  -2.397  1.00 20.00           H  
ATOM    227  CE  LYS A 174      27.574  32.165  -0.947  1.00 70.88           C  
ATOM    228 1HE  LYS A 174      28.657  32.246  -1.031  1.00 20.00           H  
ATOM    229 2HE  LYS A 174      27.146  32.941  -1.582  1.00 20.00           H  
ATOM    230  NZ  LYS A 174      27.173  32.413   0.466  1.00 68.29           N  
ATOM    231 1HZ  LYS A 174      27.636  33.248   0.807  1.00 20.00           H  
ATOM    232 2HZ  LYS A 174      26.168  32.539   0.514  1.00 20.00           H  
ATOM    233 3HZ  LYS A 174      27.442  31.620   1.037  1.00 20.00           H  
ATOM    234  HN  LYS A 174      25.094  30.709  -4.240  1.00 20.00           H  
ATOM    235  N   VAL A 177      27.820  26.136  -6.753  1.00 72.03           N  
ATOM    236  CA  VAL A 177      29.061  25.777  -6.085  1.00 72.50           C  
ATOM    237  C   VAL A 177      28.847  24.573  -5.160  1.00 69.04           C  
ATOM    238  O   VAL A 177      29.770  23.806  -4.905  1.00 68.50           O  
ATOM    239  HA  VAL A 177      29.778  25.491  -6.855  1.00 20.00           H  
ATOM    240  HB  VAL A 177      28.935  27.361  -4.633  1.00 20.00           H  
ATOM    241  CB  VAL A 177      29.675  26.993  -5.344  1.00 78.69           C  
ATOM    242  CG1 VAL A 177      30.914  26.595  -4.558  1.00 80.84           C  
ATOM    243 1HG1 VAL A 177      30.625  25.948  -3.729  1.00 20.00           H  
ATOM    244 2HG1 VAL A 177      31.603  26.061  -5.213  1.00 20.00           H  
ATOM    245 3HG1 VAL A 177      31.400  27.489  -4.169  1.00 20.00           H  
ATOM    246  CG2 VAL A 177      30.021  28.089  -6.346  1.00 77.41           C  
ATOM    247 1HG2 VAL A 177      30.877  27.777  -6.944  1.00 20.00           H  
ATOM    248 2HG2 VAL A 177      29.167  28.267  -7.000  1.00 20.00           H  
ATOM    249 3HG2 VAL A 177      30.266  29.007  -5.811  1.00 20.00           H  
ATOM    250  HN  VAL A 177      27.405  26.990  -6.439  1.00 20.00           H  
ATOM    251  N   PHE A 178      27.624  24.373  -4.681  1.00 67.16           N  
ATOM    252  CA  PHE A 178      27.377  23.166  -3.903  1.00 63.73           C  
ATOM    253  C   PHE A 178      27.342  21.925  -4.783  1.00 67.47           C  
ATOM    254  O   PHE A 178      27.758  20.844  -4.367  1.00 67.82           O  
ATOM    255  HA  PHE A 178      28.193  23.071  -3.186  1.00 20.00           H  
ATOM    256  CB  PHE A 178      26.080  23.256  -3.117  1.00 62.51           C  
ATOM    257 1HB  PHE A 178      26.098  24.160  -2.508  1.00 20.00           H  
ATOM    258 2HB  PHE A 178      25.250  23.359  -3.816  1.00 20.00           H  
ATOM    259  CG  PHE A 178      25.837  22.069  -2.234  1.00 64.90           C  
ATOM    260  HD1 PHE A 178      27.541  22.447  -0.978  1.00 20.00           H  
ATOM    261  CD1 PHE A 178      26.687  21.799  -1.172  1.00 65.33           C  
ATOM    262  HD2 PHE A 178      24.090  21.432  -3.291  1.00 20.00           H  
ATOM    263  CD2 PHE A 178      24.762  21.228  -2.458  1.00 62.94           C  
ATOM    264  CE1 PHE A 178      26.464  20.712  -0.349  1.00 67.34           C  
ATOM    265  HE1 PHE A 178      27.139  20.510   0.482  1.00 20.00           H  
ATOM    266  CE2 PHE A 178      24.536  20.140  -1.637  1.00 59.63           C  
ATOM    267  HE2 PHE A 178      23.684  19.485  -1.823  1.00 20.00           H  
ATOM    268  CZ  PHE A 178      25.388  19.881  -0.581  1.00 61.82           C  
ATOM    269  HZ  PHE A 178      25.211  19.024   0.069  1.00 20.00           H  
ATOM    270  HN  PHE A 178      26.859  25.001  -4.822  1.00 20.00           H  
ATOM    271  N   PHE A 182      31.090  19.883  -5.131  1.00 54.28           N  
ATOM    272  CA  PHE A 182      30.883  18.889  -4.087  1.00 57.20           C  
ATOM    273  C   PHE A 182      30.130  17.643  -4.555  1.00 67.05           C  
ATOM    274  O   PHE A 182      30.731  16.587  -4.703  1.00 71.47           O  
ATOM    275  HA  PHE A 182      31.867  18.576  -3.739  1.00 20.00           H  
ATOM    276  CB  PHE A 182      30.208  19.517  -2.865  1.00 64.58           C  
ATOM    277 1HB  PHE A 182      30.777  20.396  -2.560  1.00 20.00           H  
ATOM    278 2HB  PHE A 182      29.215  19.864  -3.150  1.00 20.00           H  
ATOM    279  CG  PHE A 182      30.087  18.582  -1.700  1.00 62.32           C  
ATOM    280  HD1 PHE A 182      32.036  19.033  -0.913  1.00 20.00           H  
ATOM    281  CD1 PHE A 182      31.123  18.451  -0.788  1.00 59.87           C  
ATOM    282  HD2 PHE A 182      28.124  17.924  -2.233  1.00 20.00           H  
ATOM    283  CD2 PHE A 182      28.941  17.827  -1.518  1.00 68.46           C  
ATOM    284  CE1 PHE A 182      31.012  17.584   0.285  1.00 64.29           C  
ATOM    285  HE1 PHE A 182      31.833  17.489   0.996  1.00 20.00           H  
ATOM    286  CE2 PHE A 182      28.825  16.963  -0.451  1.00 74.36           C  
ATOM    287  HE2 PHE A 182      27.915  16.376  -0.320  1.00 20.00           H  
ATOM    288  CZ  PHE A 182      29.862  16.841   0.453  1.00 71.04           C  
ATOM    289  HZ  PHE A 182      29.772  16.159   1.298  1.00 20.00           H  
ATOM    290  HN  PHE A 182      30.351  19.987  -5.796  1.00 20.00           H  
ATOM    291  N   PHE A 224      40.473  14.972   1.829  1.00 71.41           N  
ATOM    292  CA  PHE A 224      39.802  16.146   1.267  1.00 69.25           C  
ATOM    293  C   PHE A 224      38.315  16.159   1.586  1.00 63.27           C  
ATOM    294  O   PHE A 224      37.762  17.185   1.971  1.00 66.26           O  
ATOM    295  HA  PHE A 224      40.267  17.026   1.710  1.00 20.00           H  
ATOM    296  CB  PHE A 224      39.983  16.222  -0.247  1.00 70.61           C  
ATOM    297 1HB  PHE A 224      41.046  16.306  -0.472  1.00 20.00           H  
ATOM    298 2HB  PHE A 224      39.636  15.289  -0.691  1.00 20.00           H  
ATOM    299  CG  PHE A 224      39.248  17.378  -0.887  1.00 73.27           C  
ATOM    300  HD1 PHE A 224      40.942  18.695  -0.841  1.00 20.00           H  
ATOM    301  CD1 PHE A 224      39.895  18.578  -1.120  1.00 75.38           C  
ATOM    302  HD2 PHE A 224      37.391  16.323  -1.078  1.00 20.00           H  
ATOM    303  CD2 PHE A 224      37.912  17.263  -1.259  1.00 64.98           C  
ATOM    304  CE1 PHE A 224      39.230  19.640  -1.704  1.00 69.63           C  
ATOM    305  HE1 PHE A 224      39.753  20.579  -1.882  1.00 20.00           H  
ATOM    306  CE2 PHE A 224      37.242  18.325  -1.836  1.00 67.88           C  
ATOM    307  HE2 PHE A 224      36.192  18.224  -2.110  1.00 20.00           H  
ATOM    308  CZ  PHE A 224      37.903  19.512  -2.064  1.00 69.69           C  
ATOM    309  HZ  PHE A 224      37.380  20.349  -2.527  1.00 20.00           H  
ATOM    310  HN  PHE A 224      40.975  14.408   1.173  1.00 20.00           H  
ATOM    311  N   TRP A 228      36.456  19.071   3.749  1.00 64.36           N  
ATOM    312  CA  TRP A 228      35.601  19.976   2.987  1.00 64.90           C  
ATOM    313  C   TRP A 228      34.111  19.657   3.042  1.00 68.14           C  
ATOM    314  O   TRP A 228      33.300  20.436   2.551  1.00 70.80           O  
ATOM    315  HA  TRP A 228      35.721  20.977   3.404  1.00 20.00           H  
ATOM    316  CB  TRP A 228      36.054  20.028   1.530  1.00 66.23           C  
ATOM    317 1HB  TRP A 228      36.176  19.009   1.163  1.00 20.00           H  
ATOM    318 2HB  TRP A 228      35.268  20.490   0.933  1.00 20.00           H  
ATOM    319  CG  TRP A 228      37.323  20.774   1.330  1.00 67.17           C  
ATOM    320  HD1 TRP A 228      38.795  19.442   2.212  1.00 20.00           H  
ATOM    321  CD1 TRP A 228      38.574  20.380   1.702  1.00 68.76           C  
ATOM    322  CD2 TRP A 228      37.474  22.047   0.696  1.00 70.96           C  
ATOM    323  NE1 TRP A 228      39.496  21.332   1.342  1.00 74.56           N  
ATOM    324  HE1 TRP A 228      40.483  21.290   1.500  1.00 20.00           H  
ATOM    325  CE2 TRP A 228      38.846  22.366   0.721  1.00 72.98           C  
ATOM    326  HE3 TRP A 228      35.521  22.703   0.091  1.00 20.00           H  
ATOM    327  CE3 TRP A 228      36.583  22.950   0.111  1.00 70.31           C  
ATOM    328  CZ2 TRP A 228      39.347  23.548   0.183  1.00 72.46           C  
ATOM    329  HZ2 TRP A 228      40.410  23.785   0.207  1.00 20.00           H  
ATOM    330  CZ3 TRP A 228      37.081  24.121  -0.421  1.00 67.16           C  
ATOM    331  HZ3 TRP A 228      36.421  24.854  -0.885  1.00 20.00           H  
ATOM    332  CH2 TRP A 228      38.451  24.410  -0.384  1.00 65.18           C  
ATOM    333  HH2 TRP A 228      38.795  25.347  -0.821  1.00 20.00           H  
ATOM    334  HN  TRP A 228      36.656  18.201   3.298  1.00 20.00           H  
ATOM    335  N   ILE A 231      32.266  22.379   5.822  1.00 71.03           N  
ATOM    336  CA  ILE A 231      32.163  23.741   5.313  1.00 76.15           C  
ATOM    337  C   ILE A 231      31.267  23.873   4.069  1.00 75.87           C  
ATOM    338  O   ILE A 231      30.562  24.869   3.916  1.00 76.75           O  
ATOM    339  HA  ILE A 231      31.698  24.346   6.092  1.00 20.00           H  
ATOM    340  HB  ILE A 231      34.127  24.296   6.001  1.00 20.00           H  
ATOM    341  CB  ILE A 231      33.566  24.346   5.068  1.00 77.14           C  
ATOM    342  CG1 ILE A 231      33.464  25.818   4.682  1.00 65.43           C  
ATOM    343 1HG1 ILE A 231      34.463  26.241   4.578  1.00 20.00           H  
ATOM    344 2HG1 ILE A 231      32.976  25.910   3.711  1.00 20.00           H  
ATOM    345  CG2 ILE A 231      34.316  23.560   4.007  1.00 83.91           C  
ATOM    346 1HG2 ILE A 231      34.404  22.520   4.320  1.00 20.00           H  
ATOM    347 2HG2 ILE A 231      33.772  23.611   3.064  1.00 20.00           H  
ATOM    348 3HG2 ILE A 231      35.311  23.985   3.876  1.00 20.00           H  
ATOM    349  CD1 ILE A 231      32.703  26.651   5.669  1.00 74.19           C  
ATOM    350 1HD1 ILE A 231      31.643  26.402   5.614  1.00 20.00           H  
ATOM    351 2HD1 ILE A 231      33.071  26.449   6.675  1.00 20.00           H  
ATOM    352 3HD1 ILE A 231      32.841  27.707   5.437  1.00 20.00           H  
ATOM    353  HN  ILE A 231      33.205  22.041   5.883  1.00 20.00           H  
ATOM    354  N   HIS A 232      31.277  22.861   3.202  1.00 77.19           N  
ATOM    355  CA  HIS A 232      30.454  22.873   1.987  1.00 77.88           C  
ATOM    356  C   HIS A 232      28.973  22.723   2.313  1.00 74.18           C  
ATOM    357  O   HIS A 232      28.135  23.480   1.821  1.00 68.11           O  
ATOM    358  HA  HIS A 232      30.602  23.846   1.518  1.00 20.00           H  
ATOM    359  CB  HIS A 232      30.872  21.747   1.034  1.00 76.53           C  
ATOM    360 1HB  HIS A 232      31.414  20.989   1.600  1.00 20.00           H  
ATOM    361 2HB  HIS A 232      29.976  21.269   0.638  1.00 20.00           H  
ATOM    362  CG  HIS A 232      31.725  22.199  -0.109  1.00 74.19           C  
ATOM    363  HD1 HIS A 232      30.434  23.629  -1.003  1.00 20.00           H  
ATOM    364  ND1 HIS A 232      31.312  23.152  -1.015  1.00 72.37           N  
ATOM    365  CD2 HIS A 232      32.962  21.816  -0.504  1.00 69.86           C  
ATOM    366  HD2 HIS A 232      33.603  21.073  -0.027  1.00 20.00           H  
ATOM    367  CE1 HIS A 232      32.263  23.343  -1.913  1.00 73.37           C  
ATOM    368  HE1 HIS A 232      32.223  24.040  -2.750  1.00 20.00           H  
ATOM    369  NE2 HIS A 232      33.275  22.545  -1.625  1.00 74.83           N  
ATOM    370  HN  HIS A 232      31.832  22.037   3.310  1.00 20.00           H  
ATOM    371  N   PHE A 234      27.683  23.151   5.291  1.00 79.30           N  
ATOM    372  CA  PHE A 234      27.346  24.251   6.189  1.00 76.06           C  
ATOM    373  C   PHE A 234      26.894  25.487   5.420  1.00 71.95           C  
ATOM    374  O   PHE A 234      25.816  26.019   5.671  1.00 75.49           O  
ATOM    375  HA  PHE A 234      26.529  23.909   6.826  1.00 20.00           H  
ATOM    376  CB  PHE A 234      28.542  24.595   7.080  1.00 80.89           C  
ATOM    377 1HB  PHE A 234      29.145  23.698   7.223  1.00 20.00           H  
ATOM    378 2HB  PHE A 234      29.169  25.321   6.563  1.00 20.00           H  
ATOM    379  CG  PHE A 234      28.162  25.147   8.423  1.00 88.13           C  
ATOM    380  HD1 PHE A 234      27.918  23.219   9.337  1.00 20.00           H  
ATOM    381  CD1 PHE A 234      27.874  24.298   9.478  1.00 92.35           C  
ATOM    382  HD2 PHE A 234      28.328  27.192   7.813  1.00 20.00           H  
ATOM    383  CD2 PHE A 234      28.101  26.515   8.637  1.00 87.09           C  
ATOM    384  CE1 PHE A 234      27.528  24.802  10.721  1.00 95.64           C  
ATOM    385  HE1 PHE A 234      27.303  24.121  11.541  1.00 20.00           H  
ATOM    386  CE2 PHE A 234      27.757  27.024   9.875  1.00 83.94           C  
ATOM    387  HE2 PHE A 234      27.712  28.102  10.029  1.00 20.00           H  
ATOM    388  CZ  PHE A 234      27.469  26.165  10.918  1.00 88.65           C  
ATOM    389  HZ  PHE A 234      27.196  26.563  11.895  1.00 20.00           H  
ATOM    390  HN  PHE A 234      28.634  22.851   5.364  1.00 20.00           H  
ATOM    391  N   VAL A 235      27.726  25.935   4.482  1.00 69.83           N  
ATOM    392  CA  VAL A 235      27.432  27.111   3.659  1.00 70.84           C  
ATOM    393  C   VAL A 235      26.056  27.021   2.991  1.00 75.06           C  
ATOM    394  O   VAL A 235      25.364  28.028   2.826  1.00 77.45           O  
ATOM    395  HA  VAL A 235      27.418  27.979   4.318  1.00 20.00           H  
ATOM    396  HB  VAL A 235      28.759  26.389   2.126  1.00 20.00           H  
ATOM    397  CB  VAL A 235      28.543  27.345   2.604  1.00 73.94           C  
ATOM    398  CG1 VAL A 235      28.091  28.312   1.516  1.00 74.32           C  
ATOM    399 1HG1 VAL A 235      27.344  27.827   0.888  1.00 20.00           H  
ATOM    400 2HG1 VAL A 235      27.659  29.200   1.977  1.00 20.00           H  
ATOM    401 3HG1 VAL A 235      28.948  28.599   0.907  1.00 20.00           H  
ATOM    402  CG2 VAL A 235      29.804  27.851   3.278  1.00 70.62           C  
ATOM    403 1HG2 VAL A 235      29.710  28.921   3.469  1.00 20.00           H  
ATOM    404 2HG2 VAL A 235      29.949  27.325   4.222  1.00 20.00           H  
ATOM    405 3HG2 VAL A 235      30.661  27.673   2.628  1.00 20.00           H  
ATOM    406  HN  VAL A 235      28.606  25.512   4.266  1.00 20.00           H  
ATOM    407  N   TRP A 238      23.542  27.194   6.036  1.00 90.73           N  
ATOM    408  CA  TRP A 238      23.557  28.582   6.496  1.00 92.33           C  
ATOM    409  C   TRP A 238      22.693  29.518   5.648  1.00 92.89           C  
ATOM    410  O   TRP A 238      22.018  30.399   6.178  1.00105.28           O  
ATOM    411  HA  TRP A 238      23.158  28.602   7.510  1.00 20.00           H  
ATOM    412  CB  TRP A 238      24.996  29.095   6.524  1.00 96.35           C  
ATOM    413 1HB  TRP A 238      25.592  28.442   7.162  1.00 20.00           H  
ATOM    414 2HB  TRP A 238      25.415  29.027   5.520  1.00 20.00           H  
ATOM    415  CG  TRP A 238      25.161  30.501   7.007  1.00 98.89           C  
ATOM    416  HD1 TRP A 238      24.838  31.666   5.200  1.00 20.00           H  
ATOM    417  CD1 TRP A 238      25.066  31.643   6.265  1.00102.69           C  
ATOM    418  CD2 TRP A 238      25.485  30.914   8.338  1.00100.11           C  
ATOM    419  NE1 TRP A 238      25.300  32.745   7.056  1.00108.98           N  
ATOM    420  HE1 TRP A 238      25.286  33.700   6.760  1.00 20.00           H  
ATOM    421  CE2 TRP A 238      25.560  32.322   8.333  1.00104.69           C  
ATOM    422  HE3 TRP A 238      25.655  29.144   9.539  1.00 20.00           H  
ATOM    423  CE3 TRP A 238      25.714  30.232   9.536  1.00100.09           C  
ATOM    424  CZ2 TRP A 238      25.854  33.057   9.480  1.00106.50           C  
ATOM    425  HZ2 TRP A 238      25.910  34.146   9.465  1.00 20.00           H  
ATOM    426  CZ3 TRP A 238      26.005  30.963  10.671  1.00104.48           C  
ATOM    427  HZ3 TRP A 238      26.190  30.471  11.625  1.00 20.00           H  
ATOM    428  CH2 TRP A 238      26.072  32.360  10.635  1.00112.02           C  
ATOM    429  HH2 TRP A 238      26.305  32.890  11.558  1.00 20.00           H  
ATOM    430  HN  TRP A 238      24.453  26.826   5.851  1.00 20.00           H  
ATOM    431  N   HIS A 255      33.369  28.761  12.001  1.00 85.42           N  
ATOM    432  CA  HIS A 255      34.764  29.176  11.841  1.00 89.91           C  
ATOM    433  C   HIS A 255      35.742  28.004  11.955  1.00 89.47           C  
ATOM    434  O   HIS A 255      36.726  27.925  11.206  1.00 86.87           O  
ATOM    435  HA  HIS A 255      34.855  29.586  10.836  1.00 20.00           H  
ATOM    436  CB  HIS A 255      35.121  30.312  12.806  1.00 93.40           C  
ATOM    437 1HB  HIS A 255      34.664  30.109  13.775  1.00 20.00           H  
ATOM    438 2HB  HIS A 255      36.200  30.320  12.958  1.00 20.00           H  
ATOM    439  CG  HIS A 255      34.680  31.660  12.325  1.00 94.87           C  
ATOM    440  HD1 HIS A 255      36.369  32.212  11.163  1.00 20.00           H  
ATOM    441  ND1 HIS A 255      35.459  32.446  11.506  1.00 99.82           N  
ATOM    442  CD2 HIS A 255      33.534  32.350  12.535  1.00 93.31           C  
ATOM    443  HD2 HIS A 255      32.680  32.038  13.135  1.00 20.00           H  
ATOM    444  CE1 HIS A 255      34.815  33.569  11.237  1.00104.59           C  
ATOM    445  HE1 HIS A 255      35.183  34.386  10.617  1.00 20.00           H  
ATOM    446  NE2 HIS A 255      33.645  33.535  11.850  1.00103.97           N  
ATOM    447  HN  HIS A 255      32.882  29.164  12.776  1.00 20.00           H  
ATOM    448  N   CYS A 257      35.055  25.103  10.977  1.00 76.50           N  
ATOM    449  CA  CYS A 257      34.954  24.390   9.704  1.00 74.40           C  
ATOM    450  C   CYS A 257      35.683  25.073   8.538  1.00 70.08           C  
ATOM    451  O   CYS A 257      36.313  24.396   7.717  1.00 78.26           O  
ATOM    452  HA  CYS A 257      35.407  23.410   9.857  1.00 20.00           H  
ATOM    453  CB  CYS A 257      33.495  24.092   9.361  1.00 74.28           C  
ATOM    454 1HB  CYS A 257      32.910  25.011   9.396  1.00 20.00           H  
ATOM    455 2HB  CYS A 257      33.424  23.707   8.344  1.00 20.00           H  
ATOM    456  HG  CYS A 257      31.523  22.975   9.985  1.00 20.00           H  
ATOM    457  SG  CYS A 257      32.753  22.892  10.486  1.00 70.47           S  
ATOM    458  HN  CYS A 257      34.230  25.588  11.269  1.00 20.00           H  
ATOM    459  N   ILE A 258      35.595  26.401   8.468  1.00 67.16           N  
ATOM    460  CA  ILE A 258      36.388  27.164   7.502  1.00 68.34           C  
ATOM    461  C   ILE A 258      37.844  26.771   7.698  1.00 72.93           C  
ATOM    462  O   ILE A 258      38.567  26.430   6.743  1.00 70.76           O  
ATOM    463  HA  ILE A 258      36.065  26.864   6.505  1.00 20.00           H  
ATOM    464  HB  ILE A 258      36.766  28.920   8.689  1.00 20.00           H  
ATOM    465  CB  ILE A 258      36.277  28.687   7.743  1.00 71.07           C  
ATOM    466  CG1 ILE A 258      34.814  29.126   7.873  1.00 70.63           C  
ATOM    467 1HG1 ILE A 258      34.194  28.265   8.125  1.00 20.00           H  
ATOM    468 2HG1 ILE A 258      34.716  29.839   8.692  1.00 20.00           H  
ATOM    469  CG2 ILE A 258      37.006  29.456   6.641  1.00 69.20           C  
ATOM    470 1HG2 ILE A 258      38.077  29.266   6.712  1.00 20.00           H  
ATOM    471 2HG2 ILE A 258      36.642  29.128   5.667  1.00 20.00           H  
ATOM    472 3HG2 ILE A 258      36.818  30.524   6.758  1.00 20.00           H  
ATOM    473  CD1 ILE A 258      34.237  29.767   6.626  1.00 64.38           C  
ATOM    474 1HD1 ILE A 258      34.659  30.764   6.502  1.00 20.00           H  
ATOM    475 2HD1 ILE A 258      34.482  29.157   5.757  1.00 20.00           H  
ATOM    476 3HD1 ILE A 258      33.153  29.841   6.724  1.00 20.00           H  
ATOM    477  HN  ILE A 258      35.001  26.954   9.051  1.00 20.00           H  
ATOM    478  N   GLY A 261      38.702  23.070   6.573  1.00 66.70           N  
ATOM    479  CA  GLY A 261      38.779  23.152   5.126  1.00 69.73           C  
ATOM    480  C   GLY A 261      40.110  23.711   4.661  1.00 72.86           C  
ATOM    481  O   GLY A 261      40.695  23.215   3.698  1.00 70.07           O  
ATOM    482 1HA  GLY A 261      38.635  22.162   4.693  1.00 20.00           H  
ATOM    483 2HA  GLY A 261      37.974  23.784   4.750  1.00 20.00           H  
ATOM    484  HN  GLY A 261      37.865  23.457   6.959  1.00 20.00           H  
ATOM    485  N   TYR A 262      40.605  24.736   5.352  1.00 76.01           N  
ATOM    486  CA  TYR A 262      41.935  25.265   5.034  1.00 71.22           C  
ATOM    487  C   TYR A 262      43.080  24.311   5.379  1.00 72.92           C  
ATOM    488  O   TYR A 262      44.013  24.143   4.593  1.00 73.17           O  
ATOM    489  HA  TYR A 262      41.975  25.453   3.962  1.00 20.00           H  
ATOM    490  CB  TYR A 262      42.164  26.613   5.715  1.00 68.66           C  
ATOM    491 1HB  TYR A 262      41.713  26.588   6.707  1.00 20.00           H  
ATOM    492 2HB  TYR A 262      43.235  26.760   5.856  1.00 20.00           H  
ATOM    493  CG  TYR A 262      41.597  27.763   4.933  1.00 74.01           C  
ATOM    494  HD1 TYR A 262      42.938  27.515   3.271  1.00 20.00           H  
ATOM    495  CD1 TYR A 262      42.113  28.092   3.689  1.00 73.51           C  
ATOM    496  HD2 TYR A 262      40.136  28.272   6.410  1.00 20.00           H  
ATOM    497  CD2 TYR A 262      40.549  28.520   5.432  1.00 77.18           C  
ATOM    498  CE1 TYR A 262      41.600  29.142   2.962  1.00 81.03           C  
ATOM    499  HE1 TYR A 262      42.010  29.396   1.984  1.00 20.00           H  
ATOM    500  HE2 TYR A 262      39.206  30.161   5.122  1.00 20.00           H  
ATOM    501  CE2 TYR A 262      40.029  29.576   4.711  1.00 82.13           C  
ATOM    502  CZ  TYR A 262      40.560  29.879   3.474  1.00 81.06           C  
ATOM    503  OH  TYR A 262      40.056  30.928   2.741  1.00 80.02           O  
ATOM    504  HH  TYR A 262      40.110  30.720   1.764  1.00 20.00           H  
ATOM    505  HN  TYR A 262      40.122  25.192   6.100  1.00 20.00           H  
TER
