# Supplementary material for: Assessment and Challenges of Ligand Docking into Comparative Models of G-Protein Coupled Receptors
Source: PLoS One. 2013 Jul 2;8(7):e67302. doi: 10.1371/journal.pone.0067302 (PMC3699586; doi:10.1371/journal.pone.0067302)
Supplement: File S2 — Files for protocol capture. The input files necessary to carry out the steps outlined in the protocol capture in File S1 as well as the output files relating to the results found in the manuscript are provided in this attachment. (ZIP) [file pone.0067302.s015.zip › FileS2_GPCR_model_dock/scripts/evaluate_score_vs_pocket_rmsd/crystal_pockets/template_2rh1.pdb]

HEADER    MEMBRANE PROTEIN / HYDROLASE            05-OCT-07   2RH1              
TITLE     HIGH RESOLUTION CRYSTAL STRUCTURE OF HUMAN B2-ADRENERGIC G PROTEIN-   
TITLE    2 COUPLED RECEPTOR.                                                    
COMPND    MOL_ID: 1;                                                            
COMPND   2 MOLECULE: BETA-2-ADRENERGIC RECEPTOR/T4-LYSOZYME CHIMERA;            
COMPND   3 CHAIN: A;                                                            
COMPND   4 SYNONYM: BETA-2 ADRENERGIC RECEPTOR,  BETA-2 ADRENOCEPTOR,  BETA-2   
COMPND   5 ADRENORECEPTOR / LYSIS PROTEIN,  MURAMIDASE, ENDOLYSIN;              
COMPND   6 ENGINEERED: YES;                                                     
COMPND   7 MUTATION: YES                                                        
SOURCE    MOL_ID: 1;                                                            
SOURCE   2 ORGANISM_SCIENTIFIC: HOMO SAPIENS, ENTEROBACTERIA PHAGE T4;          
SOURCE   3 ORGANISM_COMMON: HUMAN,;                                             
SOURCE   4 ORGANISM_TAXID: 9606,10665;                                          
SOURCE   5 STRAIN: ,;                                                           
SOURCE   6 GENE: ADRB2, ADRB2R, B2AR / E;                                       
SOURCE   7 EXPRESSION_SYSTEM: SPODOPTERA FRUGIPERDA;                            
SOURCE   8 EXPRESSION_SYSTEM_COMMON: FALL ARMYWORM;                             
SOURCE   9 EXPRESSION_SYSTEM_TAXID: 7108;                                       
SOURCE  10 EXPRESSION_SYSTEM_VECTOR_TYPE: PLASMID;                              
SOURCE  11 EXPRESSION_SYSTEM_PLASMID: PFASTBAC1;                                
SOURCE  12 OTHER_DETAILS: THE CONSTRUCT HAS BEEN OBTAINED BY OVERLAPPING        
SOURCE  13 EXTENSION PCR                                                        
KEYWDS    GPCR, 7TM, ADRENERGIC, FUSION, LIPIDIC CUBIC PHASE, LIPIDIC,          
KEYWDS   2 MESOPHASE, CHOLESTEROL, MEMBRANE PROTEIN, MEMBRANE PROTEIN -         
KEYWDS   3 HYDROLASE COMPLEX, STRUCTURAL GENOMICS, PSI-2, PROTEIN STRUCTURE     
KEYWDS   4 INITIATIVE, ACCELERATED TECHNOLOGIES CENTER FOR GENE TO 3D           
KEYWDS   5 STRUCTURE, ATCG3D                                                    
EXPDTA    X-RAY DIFFRACTION                                                     
AUTHOR    V.CHEREZOV,D.M.ROSENBAUM,M.A.HANSON,S.G.F.RASMUSSEN,F.S.THIAN,        
AUTHOR   2 T.S.KOBILKA,H.J.CHOI,P.KUHN,W.I.WEIS,B.K.KOBILKA,R.C.STEVENS,        
AUTHOR   3 ACCELERATED TECHNOLOGIES CENTER FOR GENE TO 3D STRUCTURE (ATCG3D),   
AUTHOR   4 GPCR NETWORK (GPCR)                                                  
REVDAT   9   08-AUG-12 2RH1    1       REMARK                                   
REVDAT   8   13-JUL-11 2RH1    1       VERSN                                    
REVDAT   7   01-SEP-09 2RH1    1       AUTHOR KEYWDS TITLE  REMARK              
REVDAT   6   24-FEB-09 2RH1    1       VERSN                                    
REVDAT   5   07-OCT-08 2RH1    1       REMARK                                   
REVDAT   4   11-DEC-07 2RH1    1       REMARK                                   
REVDAT   3   04-DEC-07 2RH1    1       JRNL                                     
REVDAT   2   06-NOV-07 2RH1    1       JRNL   HELIX  SHEET                      
REVDAT   1   30-OCT-07 2RH1    0                                                
JRNL        AUTH   V.CHEREZOV,D.M.ROSENBAUM,M.A.HANSON,S.G.RASMUSSEN,F.S.THIAN, 
JRNL        AUTH 2 T.S.KOBILKA,H.J.CHOI,P.KUHN,W.I.WEIS,B.K.KOBILKA,R.C.STEVENS 
JRNL        TITL   HIGH-RESOLUTION CRYSTAL STRUCTURE OF AN ENGINEERED HUMAN     
JRNL        TITL 2 BETA2-ADRENERGIC G PROTEIN-COUPLED RECEPTOR.                 
JRNL        REF    SCIENCE                       V. 318  1258 2007              
JRNL        REFN                   ISSN 0036-8075                               
JRNL        PMID   17962520                                                     
JRNL        DOI    10.1126/SCIENCE.1150577                                      
REMARK   1                                                                      
REMARK   1 REFERENCE 1                                                          
REMARK   1  AUTH   D.M.ROSENBAUM,V.CHEREZOV,M.A.HANSON,S.G.F.RASMUSSEN,         
REMARK   1  AUTH 2 F.S.THIAN,T.S.KOBILKA,H.J.CHOI,X.J.YAO,W.I.WEIS,R.C.STEVENS, 
REMARK   1  AUTH 3 B.K.KOBILKA                                                  
REMARK   1  TITL   GPCR ENGINEERING YIELDS HIGH-RESOLUTION STRUCTURAL INSIGHTS  
REMARK   1  TITL 2 INTO BETA2 ADRENERGIC RECEPTOR FUNCTION.                     
REMARK   1  REF    TO BE PUBLISHED                                              
REMARK   1  REFN                                                                
REMARK   2                                                                      
REMARK   2 RESOLUTION.    2.40 ANGSTROMS.                                       
REMARK   3                                                                      
REMARK   3 REFINEMENT.                                                          
REMARK   3   PROGRAM     : REFMAC 5.2.0019                                      
REMARK   3   AUTHORS     : MURSHUDOV,VAGIN,DODSON                               
REMARK   3                                                                      
REMARK   3    REFINEMENT TARGET : MAXIMUM LIKELIHOOD                            
REMARK   3                                                                      
REMARK   3  DATA USED IN REFINEMENT.                                            
REMARK   3   RESOLUTION RANGE HIGH (ANGSTROMS) : 2.40                           
REMARK   3   RESOLUTION RANGE LOW  (ANGSTROMS) : 19.95                          
REMARK   3   DATA CUTOFF            (SIGMA(F)) : 0.000                          
REMARK   3   COMPLETENESS FOR RANGE        (%) : 99.8                           
REMARK   3   NUMBER OF REFLECTIONS             : 26506                          
REMARK   3                                                                      
REMARK   3  FIT TO DATA USED IN REFINEMENT.                                     
REMARK   3   CROSS-VALIDATION METHOD          : THROUGHOUT                      
REMARK   3   FREE R VALUE TEST SET SELECTION  : RANDOM                          
REMARK   3   R VALUE     (WORKING + TEST SET) : 0.198                           
REMARK   3   R VALUE            (WORKING SET) : 0.196                           
REMARK   3   FREE R VALUE                     : 0.232                           
REMARK   3   FREE R VALUE TEST SET SIZE   (%) : 4.900                           
REMARK   3   FREE R VALUE TEST SET COUNT      : 1310                            
REMARK   3                                                                      
REMARK   3  FIT IN THE HIGHEST RESOLUTION BIN.                                  
REMARK   3   TOTAL NUMBER OF BINS USED           : 20                           
REMARK   3   BIN RESOLUTION RANGE HIGH       (A) : 2.40                         
REMARK   3   BIN RESOLUTION RANGE LOW        (A) : 2.46                         
REMARK   3   REFLECTION IN BIN     (WORKING SET) : 1829                         
REMARK   3   BIN COMPLETENESS (WORKING+TEST) (%) : 98.76                        
REMARK   3   BIN R VALUE           (WORKING SET) : 0.2700                       
REMARK   3   BIN FREE R VALUE SET COUNT          : 78                           
REMARK   3   BIN FREE R VALUE                    : 0.3010                       
REMARK   3                                                                      
REMARK   3  NUMBER OF NON-HYDROGEN ATOMS USED IN REFINEMENT.                    
REMARK   3   PROTEIN ATOMS            : 3543                                    
REMARK   3   NUCLEIC ACID ATOMS       : 0                                       
REMARK   3   HETEROGEN ATOMS          : 213                                     
REMARK   3   SOLVENT ATOMS            : 48                                      
REMARK   3                                                                      
REMARK   3  B VALUES.                                                           
REMARK   3   B VALUE TYPE : LIKELY RESIDUAL                                     
REMARK   3   FROM WILSON PLOT           (A**2) : 63.91                          
REMARK   3   MEAN B VALUE      (OVERALL, A**2) : 63.91                          
REMARK   3   OVERALL ANISOTROPIC B VALUE.                                       
REMARK   3    B11 (A**2) : 0.43000                                              
REMARK   3    B22 (A**2) : -3.46000                                             
REMARK   3    B33 (A**2) : 4.25000                                              
REMARK   3    B12 (A**2) : 0.00000                                              
REMARK   3    B13 (A**2) : 2.26000                                              
REMARK   3    B23 (A**2) : 0.00000                                              
REMARK   3                                                                      
REMARK   3  ESTIMATED OVERALL COORDINATE ERROR.                                 
REMARK   3   ESU BASED ON R VALUE                            (A): 0.295         
REMARK   3   ESU BASED ON FREE R VALUE                       (A): 0.220         
REMARK   3   ESU BASED ON MAXIMUM LIKELIHOOD                 (A): 0.203         
REMARK   3   ESU FOR B VALUES BASED ON MAXIMUM LIKELIHOOD (A**2): 18.501        
REMARK   3                                                                      
REMARK   3 CORRELATION COEFFICIENTS.                                            
REMARK   3   CORRELATION COEFFICIENT FO-FC      : 0.963                         
REMARK   3   CORRELATION COEFFICIENT FO-FC FREE : 0.944                         
REMARK   3                                                                      
REMARK   3  RMS DEVIATIONS FROM IDEAL VALUES        COUNT    RMS    WEIGHT      
REMARK   3   BOND LENGTHS REFINED ATOMS        (A):  3843 ; 0.013 ; 0.022       
REMARK   3   BOND LENGTHS OTHERS               (A):  2622 ; 0.000 ; 0.020       
REMARK   3   BOND ANGLES REFINED ATOMS   (DEGREES):  5219 ; 1.500 ; 2.000       
REMARK   3   BOND ANGLES OTHERS          (DEGREES):  6377 ; 4.099 ; 3.002       
REMARK   3   TORSION ANGLES, PERIOD 1    (DEGREES):   441 ; 3.876 ; 5.000       
REMARK   3   TORSION ANGLES, PERIOD 2    (DEGREES):   154 ;31.604 ;23.182       
REMARK   3   TORSION ANGLES, PERIOD 3    (DEGREES):   627 ;11.383 ;15.000       
REMARK   3   TORSION ANGLES, PERIOD 4    (DEGREES):    22 ;12.164 ;15.000       
REMARK   3   CHIRAL-CENTER RESTRAINTS       (A**3):   610 ; 0.060 ; 0.200       
REMARK   3   GENERAL PLANES REFINED ATOMS      (A):  4008 ; 0.001 ; 0.020       
REMARK   3   GENERAL PLANES OTHERS             (A):   804 ; 0.001 ; 0.020       
REMARK   3   NON-BONDED CONTACTS REFINED ATOMS (A):   926 ; 0.187 ; 0.300       
REMARK   3   NON-BONDED CONTACTS OTHERS        (A):  2443 ; 0.194 ; 0.300       
REMARK   3   NON-BONDED TORSION REFINED ATOMS  (A):  1935 ; 0.180 ; 0.500       
REMARK   3   NON-BONDED TORSION OTHERS         (A):  1580 ; 0.107 ; 0.500       
REMARK   3   H-BOND (X...Y) REFINED ATOMS      (A):   194 ; 0.164 ; 0.500       
REMARK   3   H-BOND (X...Y) OTHERS             (A):  NULL ;  NULL ;  NULL       
REMARK   3   POTENTIAL METAL-ION REFINED ATOMS (A):  NULL ;  NULL ;  NULL       
REMARK   3   POTENTIAL METAL-ION OTHERS        (A):  NULL ;  NULL ;  NULL       
REMARK   3   SYMMETRY VDW REFINED ATOMS        (A):     7 ; 0.155 ; 0.300       
REMARK   3   SYMMETRY VDW OTHERS               (A):    29 ; 0.140 ; 0.300       
REMARK   3   SYMMETRY H-BOND REFINED ATOMS     (A):     6 ; 0.192 ; 0.500       
REMARK   3   SYMMETRY H-BOND OTHERS            (A):  NULL ;  NULL ;  NULL       
REMARK   3   SYMMETRY METAL-ION REFINED ATOMS  (A):  NULL ;  NULL ;  NULL       
REMARK   3   SYMMETRY METAL-ION OTHERS         (A):  NULL ;  NULL ;  NULL       
REMARK   3                                                                      
REMARK   3  ISOTROPIC THERMAL FACTOR RESTRAINTS.     COUNT   RMS    WEIGHT      
REMARK   3   MAIN-CHAIN BOND REFINED ATOMS  (A**2):  2884 ; 2.352 ; 2.000       
REMARK   3   MAIN-CHAIN BOND OTHER ATOMS    (A**2):   896 ; 0.097 ; 2.000       
REMARK   3   MAIN-CHAIN ANGLE REFINED ATOMS (A**2):  3571 ; 2.767 ; 2.500       
REMARK   3   SIDE-CHAIN BOND REFINED ATOMS  (A**2):  1974 ; 4.582 ; 2.000       
REMARK   3   SIDE-CHAIN ANGLE REFINED ATOMS (A**2):  1648 ; 5.849 ; 2.500       
REMARK   3                                                                      
REMARK   3 ANISOTROPIC THERMAL FACTOR RESTRAINTS.    COUNT   RMS   WEIGHT       
REMARK   3   RIGID-BOND RESTRAINTS          (A**2):  NULL ;  NULL ;  NULL       
REMARK   3   SPHERICITY; FREE ATOMS         (A**2):  NULL ;  NULL ;  NULL       
REMARK   3   SPHERICITY; BONDED ATOMS       (A**2):  NULL ;  NULL ;  NULL       
REMARK   3                                                                      
REMARK   3  NCS RESTRAINTS STATISTICS                                           
REMARK   3   NUMBER OF DIFFERENT NCS GROUPS : NULL                              
REMARK   3                                                                      
REMARK   3  TLS DETAILS                                                         
REMARK   3   NUMBER OF TLS GROUPS  : 3                                          
REMARK   3                                                                      
REMARK   3   TLS GROUP : 1                                                      
REMARK   3    NUMBER OF COMPONENTS GROUP : 2                                    
REMARK   3    COMPONENTS        C SSSEQI   TO  C SSSEQI                         
REMARK   3    RESIDUE RANGE :   A  1002        A  1011                          
REMARK   3    RESIDUE RANGE :   A  1062        A  1161                          
REMARK   3    ORIGIN FOR THE GROUP (A): -23.6840  58.4050  30.4850              
REMARK   3    T TENSOR                                                          
REMARK   3      T11:  -0.2208 T22:  -0.2598                                     
REMARK   3      T33:  -0.7033 T12:   0.0432                                     
REMARK   3      T13:  -0.0594 T23:  -0.0241                                     
REMARK   3    L TENSOR                                                          
REMARK   3      L11:   3.1220 L22:   2.6914                                     
REMARK   3      L33:   5.9787 L12:   0.8643                                     
REMARK   3      L13:   0.6146 L23:  -0.8632                                     
REMARK   3    S TENSOR                                                          
REMARK   3      S11:  -0.1453 S12:  -0.2225 S13:   0.2116                       
REMARK   3      S21:   0.0984 S22:  -0.0656 S23:  -0.0133                       
REMARK   3      S31:  -0.1849 S32:  -0.1761 S33:   0.2109                       
REMARK   3                                                                      
REMARK   3   TLS GROUP : 2                                                      
REMARK   3    NUMBER OF COMPONENTS GROUP : 1                                    
REMARK   3    COMPONENTS        C SSSEQI   TO  C SSSEQI                         
REMARK   3    RESIDUE RANGE :   A  1012        A  1061                          
REMARK   3    ORIGIN FOR THE GROUP (A): -35.0580  69.0010  11.9610              
REMARK   3    T TENSOR                                                          
REMARK   3      T11:   0.0414 T22:  -0.0871                                     
REMARK   3      T33:  -0.4908 T12:   0.0577                                     
REMARK   3      T13:  -0.1559 T23:  -0.0085                                     
REMARK   3    L TENSOR                                                          
REMARK   3      L11:   9.6406 L22:  16.6501                                     
REMARK   3      L33:   7.1133 L12:  -6.5961                                     
REMARK   3      L13:  -0.9803 L23:   3.2882                                     
REMARK   3    S TENSOR                                                          
REMARK   3      S11:  -0.1628 S12:  -0.1008 S13:   0.4114                       
REMARK   3      S21:  -0.7585 S22:  -0.1058 S23:   0.7355                       
REMARK   3      S31:  -0.6590 S32:  -0.6073 S33:   0.2686                       
REMARK   3                                                                      
REMARK   3   TLS GROUP : 3                                                      
REMARK   3    NUMBER OF COMPONENTS GROUP : 2                                    
REMARK   3    COMPONENTS        C SSSEQI   TO  C SSSEQI                         
REMARK   3    RESIDUE RANGE :   A    29        A   230                          
REMARK   3    RESIDUE RANGE :   A   263        A   342                          
REMARK   3    ORIGIN FOR THE GROUP (A): -33.0740  20.0130   7.1220              
REMARK   3    T TENSOR                                                          
REMARK   3      T11:  -0.0103 T22:  -0.2341                                     
REMARK   3      T33:  -0.5401 T12:  -0.0025                                     
REMARK   3      T13:  -0.0974 T23:  -0.0034                                     
REMARK   3    L TENSOR                                                          
REMARK   3      L11:   2.3670 L22:   6.1551                                     
REMARK   3      L33:   1.9314 L12:   2.1068                                     
REMARK   3      L13:   0.8591 L23:   0.7864                                     
REMARK   3    S TENSOR                                                          
REMARK   3      S11:  -0.0346 S12:   0.0267 S13:  -0.2068                       
REMARK   3      S21:  -0.5009 S22:   0.0712 S23:   0.2388                       
REMARK   3      S31:   0.3208 S32:   0.0002 S33:  -0.0366                       
REMARK   3                                                                      
REMARK   3  BULK SOLVENT MODELLING.                                             
REMARK   3   METHOD USED : MASK                                                 
REMARK   3   PARAMETERS FOR MASK CALCULATION                                    
REMARK   3   VDW PROBE RADIUS   : 1.40                                          
REMARK   3   ION PROBE RADIUS   : 0.80                                          
REMARK   3   SHRINKAGE RADIUS   : 0.80                                          
REMARK   3                                                                      
REMARK   3  OTHER REFINEMENT REMARKS: HYDROGENS HAVE BEEN ADDED IN THE RIDING   
REMARK   3  POSITIONS. Water #548 has strong difference density but weak 2Fo-   
REMARK   3  Fc density.                                                         
REMARK   4                                                                      
REMARK   4 2RH1 COMPLIES WITH FORMAT V. 3.30, 13-JUL-11                         
REMARK 100                                                                      
REMARK 100 THIS ENTRY HAS BEEN PROCESSED BY RCSB ON 10-OCT-07.                  
REMARK 100 THE RCSB ID CODE IS RCSB044849.                                      
REMARK 200                                                                      
REMARK 200 EXPERIMENTAL DETAILS                                                 
REMARK 200  EXPERIMENT TYPE                : X-RAY DIFFRACTION                  
REMARK 200  DATE OF DATA COLLECTION        : 22-JUN-07; 18-JUL-07               
REMARK 200  TEMPERATURE           (KELVIN) : 78; NULL                           
REMARK 200  PH                             : 6.75                               
REMARK 200  NUMBER OF CRYSTALS USED        : 27                                 
REMARK 200                                                                      
REMARK 200  SYNCHROTRON              (Y/N) : Y; Y                               
REMARK 200  RADIATION SOURCE               : APS; APS                           
REMARK 200  BEAMLINE                       : 23-ID-B; 23-ID-B                   
REMARK 200  X-RAY GENERATOR MODEL          : NULL; NULL                         
REMARK 200  MONOCHROMATIC OR LAUE    (M/L) : M; NULL                            
REMARK 200  WAVELENGTH OR RANGE        (A) : 1.03321; 1.03321                   
REMARK 200  MONOCHROMATOR                  : DOUBLE CRYSTAL; NULL               
REMARK 200  OPTICS                         : MIRRORS; MIRRORS                   
REMARK 200                                                                      
REMARK 200  DETECTOR TYPE                  : CCD; CCD                           
REMARK 200  DETECTOR MANUFACTURER          : MARMOSAIC 300 MM CCD; MARMOSAIC    
REMARK 200                                   300 MM CCD                         
REMARK 200  INTENSITY-INTEGRATION SOFTWARE : XDS                                
REMARK 200  DATA SCALING SOFTWARE          : XDS                                
REMARK 200                                                                      
REMARK 200  NUMBER OF UNIQUE REFLECTIONS   : 26506                              
REMARK 200  RESOLUTION RANGE HIGH      (A) : 2.400                              
REMARK 200  RESOLUTION RANGE LOW       (A) : 20.000                             
REMARK 200  REJECTION CRITERIA  (SIGMA(I)) : -3.000                             
REMARK 200                                                                      
REMARK 200 OVERALL.                                                             
REMARK 200  COMPLETENESS FOR RANGE     (%) : 99.2                               
REMARK 200  DATA REDUNDANCY                : NULL                               
REMARK 200  R MERGE                    (I) : 0.12700                            
REMARK 200  R SYM                      (I) : NULL                               
REMARK 200  <I/SIGMA(I)> FOR THE DATA SET  : 9.6200                             
REMARK 200                                                                      
REMARK 200 IN THE HIGHEST RESOLUTION SHELL.                                     
REMARK 200  HIGHEST RESOLUTION SHELL, RANGE HIGH (A) : 2.40                     
REMARK 200  HIGHEST RESOLUTION SHELL, RANGE LOW  (A) : 2.50                     
REMARK 200  COMPLETENESS FOR SHELL     (%) : 99.1                               
REMARK 200  DATA REDUNDANCY IN SHELL       : NULL                               
REMARK 200  R MERGE FOR SHELL          (I) : 0.67800                            
REMARK 200  R SYM FOR SHELL            (I) : NULL                               
REMARK 200  <I/SIGMA(I)> FOR SHELL         : 2.200                              
REMARK 200                                                                      
REMARK 200 DIFFRACTION PROTOCOL: SINGLE WAVELENGTH; NULL                        
REMARK 200 METHOD USED TO DETERMINE THE STRUCTURE: MOLECULAR REPLACEMENT        
REMARK 200 SOFTWARE USED: PHASER                                                
REMARK 200 STARTING MODEL: PDB ENTRIES 1U19, 2LZM                               
REMARK 200                                                                      
REMARK 200 REMARK: THIS STRUCTURE IS A PART OF THE ROADMAP/PSI COMMUNITY        
REMARK 200  OUTREACH PROGRAM, NOT A SPECIFIC PSI TARGET.                        
REMARK 280                                                                      
REMARK 280 CRYSTAL                                                              
REMARK 280 SOLVENT CONTENT, VS   (%): 59.98                                     
REMARK 280 MATTHEWS COEFFICIENT, VM (ANGSTROMS**3/DA): 3.07                     
REMARK 280                                                                      
REMARK 280 CRYSTALLIZATION CONDITIONS: 30-35% V/V PEG 400, 0.1-0.2 M NA2SO4,    
REMARK 280  0.1 M BIS-TRIS PROPANE PH 6.5-7.0, 5-7% 1,4-BUTANEDIOL, 8-10%       
REMARK 280  CHOLESTEROL, 52-50% MONOOLEIN, PH 6.75, LIPIDIC MESOPHASE,          
REMARK 280  TEMPERATURE 293K                                                    
REMARK 290                                                                      
REMARK 290 CRYSTALLOGRAPHIC SYMMETRY                                            
REMARK 290 SYMMETRY OPERATORS FOR SPACE GROUP: C 1 2 1                          
REMARK 290                                                                      
REMARK 290      SYMOP   SYMMETRY                                                
REMARK 290     NNNMMM   OPERATOR                                                
REMARK 290       1555   X,Y,Z                                                   
REMARK 290       2555   -X,Y,-Z                                                 
REMARK 290       3555   X+1/2,Y+1/2,Z                                           
REMARK 290       4555   -X+1/2,Y+1/2,-Z                                         
REMARK 290                                                                      
REMARK 290     WHERE NNN -> OPERATOR NUMBER                                     
REMARK 290           MMM -> TRANSLATION VECTOR                                  
REMARK 290                                                                      
REMARK 290 CRYSTALLOGRAPHIC SYMMETRY TRANSFORMATIONS                            
REMARK 290 THE FOLLOWING TRANSFORMATIONS OPERATE ON THE ATOM/HETATM             
REMARK 290 RECORDS IN THIS ENTRY TO PRODUCE CRYSTALLOGRAPHICALLY                
REMARK 290 RELATED MOLECULES.                                                   
REMARK 290   SMTRY1   1  1.000000  0.000000  0.000000        0.00000            
REMARK 290   SMTRY2   1  0.000000  1.000000  0.000000        0.00000            
REMARK 290   SMTRY3   1  0.000000  0.000000  1.000000        0.00000            
REMARK 290   SMTRY1   2 -1.000000  0.000000  0.000000        0.00000            
REMARK 290   SMTRY2   2  0.000000  1.000000  0.000000        0.00000            
REMARK 290   SMTRY3   2  0.000000  0.000000 -1.000000        0.00000            
REMARK 290   SMTRY1   3  1.000000  0.000000  0.000000       53.15900            
REMARK 290   SMTRY2   3  0.000000  1.000000  0.000000       84.62000            
REMARK 290   SMTRY3   3  0.000000  0.000000  1.000000        0.00000            
REMARK 290   SMTRY1   4 -1.000000  0.000000  0.000000       53.15900            
REMARK 290   SMTRY2   4  0.000000  1.000000  0.000000       84.62000            
REMARK 290   SMTRY3   4  0.000000  0.000000 -1.000000        0.00000            
REMARK 290                                                                      
REMARK 290 REMARK: NULL                                                         
REMARK 300                                                                      
REMARK 300 BIOMOLECULE: 1                                                       
REMARK 300 SEE REMARK 350 FOR THE AUTHOR PROVIDED AND/OR PROGRAM                
REMARK 300 GENERATED ASSEMBLY INFORMATION FOR THE STRUCTURE IN                  
REMARK 300 THIS ENTRY. THE REMARK MAY ALSO PROVIDE INFORMATION ON               
REMARK 300 BURIED SURFACE AREA.                                                 
REMARK 300 REMARK: AUTHORS STATE THAT THE BIOLOGICAL UNIT IS UNKNOWN            
REMARK 350                                                                      
REMARK 350 COORDINATES FOR A COMPLETE MULTIMER REPRESENTING THE KNOWN           
REMARK 350 BIOLOGICALLY SIGNIFICANT OLIGOMERIZATION STATE OF THE                
REMARK 350 MOLECULE CAN BE GENERATED BY APPLYING BIOMT TRANSFORMATIONS          
REMARK 350 GIVEN BELOW.  BOTH NON-CRYSTALLOGRAPHIC AND                          
REMARK 350 CRYSTALLOGRAPHIC OPERATIONS ARE GIVEN.                               
REMARK 350                                                                      
REMARK 350 BIOMOLECULE: 1                                                       
REMARK 350 SOFTWARE DETERMINED QUATERNARY STRUCTURE: MONOMERIC                  
REMARK 350 SOFTWARE USED: PISA                                                  
REMARK 350 APPLY THE FOLLOWING TO CHAINS: A                                     
REMARK 350   BIOMT1   1  1.000000  0.000000  0.000000        0.00000            
REMARK 350   BIOMT2   1  0.000000  1.000000  0.000000        0.00000            
REMARK 350   BIOMT3   1  0.000000  0.000000  1.000000        0.00000            
REMARK 375                                                                      
REMARK 375 SPECIAL POSITION                                                     
REMARK 375 THE FOLLOWING ATOMS ARE FOUND TO BE WITHIN 0.15 ANGSTROMS            
REMARK 375 OF A SYMMETRY RELATED ATOM AND ARE ASSUMED TO BE ON SPECIAL          
REMARK 375 POSITIONS.                                                           
REMARK 375                                                                      
REMARK 375 ATOM RES CSSEQI                                                      
REMARK 375      HOH A 520  LIES ON A SPECIAL POSITION.                          
REMARK 465                                                                      
REMARK 465 MISSING RESIDUES                                                     
REMARK 465 THE FOLLOWING RESIDUES WERE NOT LOCATED IN THE                       
REMARK 465 EXPERIMENT. (M=MODEL NUMBER; RES=RESIDUE NAME; C=CHAIN               
REMARK 465 IDENTIFIER; SSSEQ=SEQUENCE NUMBER; I=INSERTION CODE.)                
REMARK 465                                                                      
REMARK 465   M RES C SSSEQI                                                     
REMARK 465     ASP A    -6                                                      
REMARK 465     TYR A    -5                                                      
REMARK 465     LYS A    -4                                                      
REMARK 465     ASP A    -3                                                      
REMARK 465     ASP A    -2                                                      
REMARK 465     ASP A    -1                                                      
REMARK 465     ALA A     0                                                      
REMARK 465     MET A     1                                                      
REMARK 465     GLY A     2                                                      
REMARK 465     GLN A     3                                                      
REMARK 465     PRO A     4                                                      
REMARK 465     GLY A     5                                                      
REMARK 465     ASN A     6                                                      
REMARK 465     GLY A     7                                                      
REMARK 465     SER A     8                                                      
REMARK 465     ALA A     9                                                      
REMARK 465     PHE A    10                                                      
REMARK 465     LEU A    11                                                      
REMARK 465     LEU A    12                                                      
REMARK 465     ALA A    13                                                      
REMARK 465     PRO A    14                                                      
REMARK 465     ASN A    15                                                      
REMARK 465     ARG A    16                                                      
REMARK 465     SER A    17                                                      
REMARK 465     HIS A    18                                                      
REMARK 465     ALA A    19                                                      
REMARK 465     PRO A    20                                                      
REMARK 465     ASP A    21                                                      
REMARK 465     HIS A    22                                                      
REMARK 465     ASP A    23                                                      
REMARK 465     VAL A    24                                                      
REMARK 465     THR A    25                                                      
REMARK 465     GLN A    26                                                      
REMARK 465     GLN A    27                                                      
REMARK 465     ARG A    28                                                      
REMARK 465     ARG A   343                                                      
REMARK 465     ARG A   344                                                      
REMARK 465     SER A   345                                                      
REMARK 465     SER A   346                                                      
REMARK 465     LEU A   347                                                      
REMARK 465     LYS A   348                                                      
REMARK 465     ALA A   349                                                      
REMARK 465     TYR A   350                                                      
REMARK 465     GLY A   351                                                      
REMARK 465     ASN A   352                                                      
REMARK 465     GLY A   353                                                      
REMARK 465     TYR A   354                                                      
REMARK 465     SER A   355                                                      
REMARK 465     SER A   356                                                      
REMARK 465     ASN A   357                                                      
REMARK 465     GLY A   358                                                      
REMARK 465     ASN A   359                                                      
REMARK 465     THR A   360                                                      
REMARK 465     GLY A   361                                                      
REMARK 465     GLU A   362                                                      
REMARK 465     GLN A   363                                                      
REMARK 465     SER A   364                                                      
REMARK 465     GLY A   365                                                      
REMARK 470                                                                      
REMARK 470 MISSING ATOM                                                         
REMARK 470 THE FOLLOWING RESIDUES HAVE MISSING ATOMS (M=MODEL NUMBER;           
REMARK 470 RES=RESIDUE NAME; C=CHAIN IDENTIFIER; SSEQ=SEQUENCE NUMBER;          
REMARK 470 I=INSERTION CODE):                                                   
REMARK 470   M RES CSSEQI  ATOMS                                                
REMARK 470     ASP A  29    CG   OD1  OD2                                       
REMARK 500                                                                      
REMARK 500 GEOMETRY AND STEREOCHEMISTRY                                         
REMARK 500 SUBTOPIC: CLOSE CONTACTS IN SAME ASYMMETRIC UNIT                     
REMARK 500                                                                      
REMARK 500 THE FOLLOWING ATOMS ARE IN CLOSE CONTACT.                            
REMARK 500                                                                      
REMARK 500  ATM1  RES C  SSEQI   ATM2  RES C  SSEQI           DISTANCE          
REMARK 500   SG   CYS A   341     O2   PLM A   415              1.88            
REMARK 500                                                                      
REMARK 500 REMARK: NULL                                                         
REMARK 500                                                                      
REMARK 500 GEOMETRY AND STEREOCHEMISTRY                                         
REMARK 500 SUBTOPIC: TORSION ANGLES                                             
REMARK 500                                                                      
REMARK 500 TORSION ANGLES OUTSIDE THE EXPECTED RAMACHANDRAN REGIONS:            
REMARK 500 (M=MODEL NUMBER; RES=RESIDUE NAME; C=CHAIN IDENTIFIER;               
REMARK 500 SSEQ=SEQUENCE NUMBER; I=INSERTION CODE).                             
REMARK 500                                                                      
REMARK 500 STANDARD TABLE:                                                      
REMARK 500 FORMAT:(10X,I3,1X,A3,1X,A1,I4,A1,4X,F7.2,3X,F7.2)                    
REMARK 500                                                                      
REMARK 500 EXPECTED VALUES: GJ KLEYWEGT AND TA JONES (1996). PHI/PSI-           
REMARK 500 CHOLOGY: RAMACHANDRAN REVISITED. STRUCTURE 4, 1395 - 1400            
REMARK 500                                                                      
REMARK 500  M RES CSSEQI        PSI       PHI                                   
REMARK 500    VAL A  86      -64.27   -100.05                                   
REMARK 500    TYR A 141      -22.19     73.12                                   
REMARK 500                                                                      
REMARK 500 REMARK: NULL                                                         
REMARK 600                                                                      
REMARK 600 HETEROGEN                                                            
REMARK 600 THE PALMITIC ACID (PLM) AND ACETAMIDE (ACM) GROUPS ARE               
REMARK 600 COVALENTLY LINKED TO THEIR RESPECTIVE CYSTEINE RESIDUES.             
REMARK 610                                                                      
REMARK 610 MISSING HETEROATOM                                                   
REMARK 610 THE FOLLOWING RESIDUES HAVE MISSING ATOMS (M=MODEL NUMBER;           
REMARK 610 RES=RESIDUE NAME; C=CHAIN IDENTIFIER; SSEQ=SEQUENCE NUMBER;          
REMARK 610 I=INSERTION CODE):                                                   
REMARK 610   M RES C SSEQI                                                      
REMARK 610     12P A  416                                                       
REMARK 800                                                                      
REMARK 800 SITE                                                                 
REMARK 800 SITE_IDENTIFIER: AC1                                                 
REMARK 800 EVIDENCE_CODE: SOFTWARE                                              
REMARK 800 SITE_DESCRIPTION: BINDING SITE FOR RESIDUE MAL A 401                 
REMARK 800                                                                      
REMARK 800 SITE_IDENTIFIER: AC2                                                 
REMARK 800 EVIDENCE_CODE: SOFTWARE                                              
REMARK 800 SITE_DESCRIPTION: BINDING SITE FOR RESIDUE SO4 A 402                 
REMARK 800                                                                      
REMARK 800 SITE_IDENTIFIER: AC3                                                 
REMARK 800 EVIDENCE_CODE: SOFTWARE                                              
REMARK 800 SITE_DESCRIPTION: BINDING SITE FOR RESIDUE SO4 A 403                 
REMARK 800                                                                      
REMARK 800 SITE_IDENTIFIER: AC4                                                 
REMARK 800 EVIDENCE_CODE: SOFTWARE                                              
REMARK 800 SITE_DESCRIPTION: BINDING SITE FOR RESIDUE SO4 A 404                 
REMARK 800                                                                      
REMARK 800 SITE_IDENTIFIER: AC5                                                 
REMARK 800 EVIDENCE_CODE: SOFTWARE                                              
REMARK 800 SITE_DESCRIPTION: BINDING SITE FOR RESIDUE SO4 A 405                 
REMARK 800                                                                      
REMARK 800 SITE_IDENTIFIER: AC6                                                 
REMARK 800 EVIDENCE_CODE: SOFTWARE                                              
REMARK 800 SITE_DESCRIPTION: BINDING SITE FOR RESIDUE SO4 A 406                 
REMARK 800                                                                      
REMARK 800 SITE_IDENTIFIER: AC7                                                 
REMARK 800 EVIDENCE_CODE: SOFTWARE                                              
REMARK 800 SITE_DESCRIPTION: BINDING SITE FOR RESIDUE SO4 A 407                 
REMARK 800                                                                      
REMARK 800 SITE_IDENTIFIER: AC8                                                 
REMARK 800 EVIDENCE_CODE: SOFTWARE                                              
REMARK 800 SITE_DESCRIPTION: BINDING SITE FOR RESIDUE CAU A 408                 
REMARK 800                                                                      
REMARK 800 SITE_IDENTIFIER: AC9                                                 
REMARK 800 EVIDENCE_CODE: SOFTWARE                                              
REMARK 800 SITE_DESCRIPTION: BINDING SITE FOR RESIDUE BU1 A 409                 
REMARK 800                                                                      
REMARK 800 SITE_IDENTIFIER: BC1                                                 
REMARK 800 EVIDENCE_CODE: SOFTWARE                                              
REMARK 800 SITE_DESCRIPTION: BINDING SITE FOR RESIDUE ACM A 411                 
REMARK 800                                                                      
REMARK 800 SITE_IDENTIFIER: BC2                                                 
REMARK 800 EVIDENCE_CODE: SOFTWARE                                              
REMARK 800 SITE_DESCRIPTION: BINDING SITE FOR RESIDUE CLR A 412                 
REMARK 800                                                                      
REMARK 800 SITE_IDENTIFIER: BC3                                                 
REMARK 800 EVIDENCE_CODE: SOFTWARE                                              
REMARK 800 SITE_DESCRIPTION: BINDING SITE FOR RESIDUE CLR A 413                 
REMARK 800                                                                      
REMARK 800 SITE_IDENTIFIER: BC4                                                 
REMARK 800 EVIDENCE_CODE: SOFTWARE                                              
REMARK 800 SITE_DESCRIPTION: BINDING SITE FOR RESIDUE CLR A 414                 
REMARK 800                                                                      
REMARK 800 SITE_IDENTIFIER: BC5                                                 
REMARK 800 EVIDENCE_CODE: SOFTWARE                                              
REMARK 800 SITE_DESCRIPTION: BINDING SITE FOR RESIDUE PLM A 415                 
REMARK 800                                                                      
REMARK 800 SITE_IDENTIFIER: BC6                                                 
REMARK 800 EVIDENCE_CODE: SOFTWARE                                              
REMARK 800 SITE_DESCRIPTION: BINDING SITE FOR RESIDUE 12P A 416                 
REMARK 900                                                                      
REMARK 900 RELATED ENTRIES                                                      
REMARK 900 RELATED ID: ATCG3D_17   RELATED DB: TARGETDB                         
REMARK 900 RELATED ID: GPCR-15   RELATED DB: TARGETTRACK                        
REMARK 999                                                                      
REMARK 999 SEQUENCE                                                             
REMARK 999 THE STRUCTURE IS AN INTERNAL FUSION PROTEIN WITH LYSOZYME.           
REMARK 999 AN OFFSET 1000 HAS BEEN ADDED TO ORIGINAL SEQUENCE DATABASE          
REMARK 999 RESIDUE NUMBERS (2-161) OF THE LYSOZYME PART IN COORDINATES          
REMARK 999 TO DISTINGUISH THE LYSOZYME PART IN THE CHAIN. THEREFORE             
REMARK 999 THE RESIDUES OF LYSOZYME PART HAVE NUMBERS A1002-A1161.              
DBREF  2RH1 A    1   230  UNP    P07550   ADRB2_HUMAN      1    230             
DBREF  2RH1 A 1002  1161  UNP    P00720   LYS_BPT4         2    161             
DBREF  2RH1 A  263   365  UNP    P07550   ADRB2_HUMAN    263    365             
SEQADV 2RH1 ASP A   -6  UNP  P07550              EXPRESSION TAG                 
SEQADV 2RH1 TYR A   -5  UNP  P07550              EXPRESSION TAG                 
SEQADV 2RH1 LYS A   -4  UNP  P07550              EXPRESSION TAG                 
SEQADV 2RH1 ASP A   -3  UNP  P07550              EXPRESSION TAG                 
SEQADV 2RH1 ASP A   -2  UNP  P07550              EXPRESSION TAG                 
SEQADV 2RH1 ASP A   -1  UNP  P07550              EXPRESSION TAG                 
SEQADV 2RH1 ALA A    0  UNP  P07550              EXPRESSION TAG                 
SEQADV 2RH1 GLU A  187  UNP  P07550    ASN   187 ENGINEERED                     
SEQADV 2RH1 THR A 1054  UNP  P00720    CYS    54 ENGINEERED                     
SEQADV 2RH1 ALA A 1097  UNP  P00720    CYS    97 ENGINEERED                     
SEQRES   1 A  500  ASP TYR LYS ASP ASP ASP ALA MET GLY GLN PRO GLY ASN          
SEQRES   2 A  500  GLY SER ALA PHE LEU LEU ALA PRO ASN ARG SER HIS ALA          
SEQRES   3 A  500  PRO ASP HIS ASP VAL THR GLN GLN ARG ASP GLU VAL TRP          
SEQRES   4 A  500  VAL VAL GLY MET GLY ILE VAL MET SER LEU ILE VAL LEU          
SEQRES   5 A  500  ALA ILE VAL PHE GLY ASN VAL LEU VAL ILE THR ALA ILE          
SEQRES   6 A  500  ALA LYS PHE GLU ARG LEU GLN THR VAL THR ASN TYR PHE          
SEQRES   7 A  500  ILE THR SER LEU ALA CYS ALA ASP LEU VAL MET GLY LEU          
SEQRES   8 A  500  ALA VAL VAL PRO PHE GLY ALA ALA HIS ILE LEU MET LYS          
SEQRES   9 A  500  MET TRP THR PHE GLY ASN PHE TRP CYS GLU PHE TRP THR          
SEQRES  10 A  500  SER ILE ASP VAL LEU CYS VAL THR ALA SER ILE GLU THR          
SEQRES  11 A  500  LEU CYS VAL ILE ALA VAL ASP ARG TYR PHE ALA ILE THR          
SEQRES  12 A  500  SER PRO PHE LYS TYR GLN SER LEU LEU THR LYS ASN LYS          
SEQRES  13 A  500  ALA ARG VAL ILE ILE LEU MET VAL TRP ILE VAL SER GLY          
SEQRES  14 A  500  LEU THR SER PHE LEU PRO ILE GLN MET HIS TRP TYR ARG          
SEQRES  15 A  500  ALA THR HIS GLN GLU ALA ILE ASN CYS TYR ALA GLU GLU          
SEQRES  16 A  500  THR CYS CYS ASP PHE PHE THR ASN GLN ALA TYR ALA ILE          
SEQRES  17 A  500  ALA SER SER ILE VAL SER PHE TYR VAL PRO LEU VAL ILE          
SEQRES  18 A  500  MET VAL PHE VAL TYR SER ARG VAL PHE GLN GLU ALA LYS          
SEQRES  19 A  500  ARG GLN LEU ASN ILE PHE GLU MET LEU ARG ILE ASP GLU          
SEQRES  20 A  500  GLY LEU ARG LEU LYS ILE TYR LYS ASP THR GLU GLY TYR          
SEQRES  21 A  500  TYR THR ILE GLY ILE GLY HIS LEU LEU THR LYS SER PRO          
SEQRES  22 A  500  SER LEU ASN ALA ALA LYS SER GLU LEU ASP LYS ALA ILE          
SEQRES  23 A  500  GLY ARG ASN THR ASN GLY VAL ILE THR LYS ASP GLU ALA          
SEQRES  24 A  500  GLU LYS LEU PHE ASN GLN ASP VAL ASP ALA ALA VAL ARG          
SEQRES  25 A  500  GLY ILE LEU ARG ASN ALA LYS LEU LYS PRO VAL TYR ASP          
SEQRES  26 A  500  SER LEU ASP ALA VAL ARG ARG ALA ALA LEU ILE ASN MET          
SEQRES  27 A  500  VAL PHE GLN MET GLY GLU THR GLY VAL ALA GLY PHE THR          
SEQRES  28 A  500  ASN SER LEU ARG MET LEU GLN GLN LYS ARG TRP ASP GLU          
SEQRES  29 A  500  ALA ALA VAL ASN LEU ALA LYS SER ARG TRP TYR ASN GLN          
SEQRES  30 A  500  THR PRO ASN ARG ALA LYS ARG VAL ILE THR THR PHE ARG          
SEQRES  31 A  500  THR GLY THR TRP ASP ALA TYR LYS PHE CYS LEU LYS GLU          
SEQRES  32 A  500  HIS LYS ALA LEU LYS THR LEU GLY ILE ILE MET GLY THR          
SEQRES  33 A  500  PHE THR LEU CYS TRP LEU PRO PHE PHE ILE VAL ASN ILE          
SEQRES  34 A  500  VAL HIS VAL ILE GLN ASP ASN LEU ILE ARG LYS GLU VAL          
SEQRES  35 A  500  TYR ILE LEU LEU ASN TRP ILE GLY TYR VAL ASN SER GLY          
SEQRES  36 A  500  PHE ASN PRO LEU ILE TYR CYS ARG SER PRO ASP PHE ARG          
SEQRES  37 A  500  ILE ALA PHE GLN GLU LEU LEU CYS LEU ARG ARG SER SER          
SEQRES  38 A  500  LEU LYS ALA TYR GLY ASN GLY TYR SER SER ASN GLY ASN          
SEQRES  39 A  500  THR GLY GLU GLN SER GLY                                      
HET    MAL  A 401      23                                                       
HET    SO4  A 402       5                                                       
HET    SO4  A 403       5                                                       
HET    SO4  A 404       5                                                       
HET    SO4  A 405       5                                                       
HET    SO4  A 406       5                                                       
HET    SO4  A 407       5                                                       
HET    CAU  A 408      22                                                       
HET    BU1  A 409       6                                                       
HET    BU1  A 410       6                                                       
HET    ACM  A 411       4                                                       
HET    CLR  A 412      28                                                       
HET    CLR  A 413      28                                                       
HET    CLR  A 414      28                                                       
HET    PLM  A 415      17                                                       
HET    12P  A 416      21                                                       
HETNAM     MAL MALTOSE                                                          
HETNAM     SO4 SULFATE ION                                                      
HETNAM     CAU (2S)-1-(9H-CARBAZOL-4-YLOXY)-3-(ISOPROPYLAMINO)PROPAN-           
HETNAM   2 CAU  2-OL                                                            
HETNAM     BU1 1,4-BUTANEDIOL                                                   
HETNAM     ACM ACETAMIDE                                                        
HETNAM     CLR CHOLESTEROL                                                      
HETNAM     PLM PALMITIC ACID                                                    
HETNAM     12P DODECAETHYLENE GLYCOL                                            
HETSYN     CAU (S)-CARAZOLOL                                                    
HETSYN     12P POLYETHYLENE GLYCOL PEG400                                       
FORMUL   2  MAL    C12 H22 O11                                                  
FORMUL   3  SO4    6(O4 S 2-)                                                   
FORMUL   9  CAU    C18 H22 N2 O2                                                
FORMUL  10  BU1    2(C4 H10 O2)                                                 
FORMUL  12  ACM    C2 H5 N O                                                    
FORMUL  13  CLR    3(C27 H46 O)                                                 
FORMUL  16  PLM    C16 H32 O2                                                   
FORMUL  17  12P    C24 H50 O13                                                  
FORMUL  18  HOH   *48(H2 O)                                                     
HELIX    1   1 ASP A   29  LYS A   60  1                                  32    
HELIX    2   2 VAL A   67  MET A   96  1                                  30    
HELIX    3   3 ASN A  103  THR A  136  1                                  34    
HELIX    4   4 LYS A  147  MET A  171  1                                  25    
HELIX    5   5 HIS A  178  GLU A  187  1                                  10    
HELIX    6   6 GLN A  197  GLN A  229  1                                  33    
HELIX    7   7 LYS A  267  ILE A  298  1                                  32    
HELIX    8   8 LYS A  305  ARG A  328  1                                  24    
HELIX    9   9 PRO A  330  CYS A  341  1                                  12    
HELIX   10  10 ILE A 1003  GLU A 1011  1                                   9    
HELIX   11  11 LEU A 1039  ILE A 1050  1                                  12    
HELIX   12  12 LYS A 1060  ARG A 1080  1                                  21    
HELIX   13  13 ALA A 1082  SER A 1090  1                                   9    
HELIX   14  14 ALA A 1093  MET A 1106  1                                  14    
HELIX   15  15 GLU A 1108  GLY A 1113  1                                   6    
HELIX   16  16 THR A 1115  GLN A 1123  1                                   9    
HELIX   17  17 TRP A 1126  ALA A 1134  1                                   9    
HELIX   18  18 ARG A 1137  GLN A 1141  1                                   5    
HELIX   19  19 PRO A 1143  THR A 1155  1                                  13    
SHEET    1   1 4 LYS A1016  ASP A1020  0                                        
SHEET    2   1 4 TYR A1024  GLY A1028  0                                        
SHEET    3   1 4 HIS A1031  THR A1034  0                                        
SHEET    4   1 4 GLY A1056  THR A1059  0                                        
SSBOND   1 CYS A  106    CYS A  191                          1555   1555  2.05  
SSBOND   2 CYS A  184    CYS A  190                          1555   1555  2.06  
LINK         SG  CYS A 265                 C2  ACM A 411     1555   1555  1.61  
LINK         SG  CYS A 341                 C1  PLM A 415     1555   1555  1.62  
SITE     1 AC1  9 GLU A1011  GLY A1030  HIS A1031  LEU A1032                    
SITE     2 AC1  9 ASP A1070  VAL A1103  PHE A1104  GLY A1107                    
SITE     3 AC1  9 ARG A1145                                                     
SITE     1 AC2  6 THR A  66  VAL A  67  THR A  68  ARG A 131                    
SITE     2 AC2  6 TYR A 141  SER A 143                                          
SITE     1 AC3  4 PHE A 264  LYS A 270  LYS A 273  ARG A 328                    
SITE     1 AC4  5 PHE A1114  THR A1115  ASN A1116  SER A1117                    
SITE     2 AC4  5 ASN A1132                                                     
SITE     1 AC5  6 HOH A 512  HOH A 526  THR A1142  PRO A1143                    
SITE     2 AC5  6 ASN A1144  ARG A1145                                          
SITE     1 AC6  3 ARG A1095  TRP A1126  THR A1155                               
SITE     1 AC7  3 ARG A1014  LEU A1015  LYS A1016                               
SITE     1 AC8 11 ASP A 113  PHE A 193  SER A 203  SER A 207                    
SITE     2 AC8 11 TRP A 286  PHE A 289  PHE A 290  ASN A 293                    
SITE     3 AC8 11 TYR A 308  ASN A 312  TYR A 316                               
SITE     1 AC9  4 PHE A 223  LYS A 263  PHE A 264  HIS A 269                    
SITE     1 BC1  3 LYS A 263  PHE A 264  CYS A 265                               
SITE     1 BC2  5 TYR A  70  CYS A  77  ILE A 112  ILE A 154                    
SITE     2 BC2  5 CLR A 414                                                     
SITE     1 BC3  2 LEU A 339  HOH A 520                                          
SITE     1 BC4  2 ILE A  55  CLR A 412                                          
SITE     1 BC5  2 LEU A 339  CYS A 341                                          
SITE     1 BC6  3 HOH A 538  ASP A1072  VAL A1075                               
CRYST1  106.318  169.240   40.154  90.00 105.62  90.00 C 1 2 1       4          
ORIGX1      1.000000  0.000000  0.000000        0.00000                         
ORIGX2      0.000000  1.000000  0.000000        0.00000                         
ORIGX3      0.000000  0.000000  1.000000        0.00000                         
SCALE1      0.009406  0.000000  0.002630        0.00000                         
SCALE2      0.000000  0.005909  0.000000        0.00000                         
SCALE3      0.000000  0.000000  0.025859        0.00000                         
ATOM      1  N   ASP A  29     -52.822  -1.611  23.137  1.00 98.48           N  
ATOM      2  CA  ASP A  29     -51.922  -2.262  22.148  1.00 98.06           C  
ATOM      3  C   ASP A  29     -52.178  -1.713  20.742  1.00 97.74           C  
ATOM      4  O   ASP A  29     -51.291  -1.100  20.143  1.00 96.54           O  
ATOM      5  CB  ASP A  29     -52.106  -3.786  22.184  1.00 97.64           C  
ATOM      6  N   GLU A  30     -53.394  -1.944  20.236  1.00 98.37           N  
ATOM      7  CA  GLU A  30     -53.821  -1.515  18.887  1.00 98.17           C  
ATOM      8  C   GLU A  30     -54.424  -0.104  18.879  1.00 98.57           C  
ATOM      9  O   GLU A  30     -54.197   0.649  17.943  1.00 99.79           O  
ATOM     10  CB  GLU A  30     -54.840  -2.498  18.305  1.00 99.00           C  
ATOM     11  CG  GLU A  30     -54.377  -3.969  18.286  1.00 99.46           C  
ATOM     12  CD  GLU A  30     -55.432  -4.928  17.733  1.00 98.77           C  
ATOM     13  OE1 GLU A  30     -56.228  -4.527  16.853  1.00 97.60           O  
ATOM     14  OE2 GLU A  30     -55.463  -6.092  18.185  1.00 99.75           O  
ATOM     15  N   VAL A  31     -55.190   0.248  19.918  1.00 97.89           N  
ATOM     16  CA  VAL A  31     -55.757   1.618  20.079  1.00 96.48           C  
ATOM     17  C   VAL A  31     -54.643   2.678  20.185  1.00 95.12           C  
ATOM     18  O   VAL A  31     -54.838   3.837  19.803  1.00 93.37           O  
ATOM     19  CB  VAL A  31     -56.729   1.697  21.306  1.00 96.71           C  
ATOM     20  CG1 VAL A  31     -57.185   3.135  21.580  1.00 96.80           C  
ATOM     21  CG2 VAL A  31     -57.948   0.806  21.077  1.00 96.80           C  
ATOM     22  N   TRP A  32     -53.486   2.259  20.709  1.00 95.21           N  
ATOM     23  CA  TRP A  32     -52.267   3.063  20.735  1.00 94.60           C  
ATOM     24  C   TRP A  32     -51.837   3.491  19.319  1.00 93.60           C  
ATOM     25  O   TRP A  32     -51.335   4.603  19.140  1.00 91.48           O  
ATOM     26  CB  TRP A  32     -51.129   2.273  21.427  1.00 96.93           C  
ATOM     27  CG  TRP A  32     -49.770   2.899  21.304  1.00 98.27           C  
ATOM     28  CD1 TRP A  32     -49.169   3.734  22.197  1.00100.48           C  
ATOM     29  CD2 TRP A  32     -48.844   2.737  20.216  1.00100.89           C  
ATOM     30  NE1 TRP A  32     -47.924   4.105  21.737  1.00101.70           N  
ATOM     31  CE2 TRP A  32     -47.700   3.507  20.523  1.00102.25           C  
ATOM     32  CE3 TRP A  32     -48.874   2.013  19.010  1.00100.84           C  
ATOM     33  CZ2 TRP A  32     -46.587   3.578  19.667  1.00101.34           C  
ATOM     34  CZ3 TRP A  32     -47.771   2.082  18.158  1.00100.68           C  
ATOM     35  CH2 TRP A  32     -46.640   2.860  18.493  1.00101.20           C  
ATOM     36  N   VAL A  33     -52.036   2.600  18.332  1.00 92.39           N  
ATOM     37  CA  VAL A  33     -51.667   2.852  16.922  1.00 91.10           C  
ATOM     38  C   VAL A  33     -52.435   4.017  16.332  1.00 89.89           C  
ATOM     39  O   VAL A  33     -51.827   4.918  15.748  1.00 88.01           O  
ATOM     40  CB  VAL A  33     -51.920   1.621  16.012  1.00 91.28           C  
ATOM     41  CG1 VAL A  33     -51.625   1.950  14.553  1.00 93.68           C  
ATOM     42  CG2 VAL A  33     -51.080   0.443  16.467  1.00 93.38           C  
ATOM     43  N   VAL A  34     -53.762   3.986  16.490  1.00 88.20           N  
ATOM     44  CA  VAL A  34     -54.638   5.078  16.041  1.00 87.62           C  
ATOM     45  C   VAL A  34     -54.145   6.388  16.649  1.00 87.34           C  
ATOM     46  O   VAL A  34     -53.871   7.334  15.921  1.00 88.42           O  
ATOM     47  CB  VAL A  34     -56.126   4.852  16.422  1.00 87.61           C  
ATOM     48  CG1 VAL A  34     -56.972   6.064  16.046  1.00 87.66           C  
ATOM     49  CG2 VAL A  34     -56.684   3.592  15.755  1.00 85.12           C  
ATOM     50  N   GLY A  35     -54.036   6.413  17.981  1.00 86.61           N  
ATOM     51  CA  GLY A  35     -53.524   7.576  18.738  1.00 86.08           C  
ATOM     52  C   GLY A  35     -52.123   8.048  18.358  1.00 85.30           C  
ATOM     53  O   GLY A  35     -51.837   9.245  18.408  1.00 85.51           O  
ATOM     54  N   MET A  36     -51.257   7.110  17.981  1.00 85.55           N  
ATOM     55  CA  MET A  36     -49.919   7.431  17.486  1.00 84.86           C  
ATOM     56  C   MET A  36     -50.004   7.888  16.029  1.00 85.06           C  
ATOM     57  O   MET A  36     -49.216   8.733  15.590  1.00 86.04           O  
ATOM     58  CB  MET A  36     -49.001   6.214  17.596  1.00 86.69           C  
ATOM     59  CG  MET A  36     -47.509   6.496  17.400  1.00 88.99           C  
ATOM     60  SD  MET A  36     -46.800   7.642  18.613  1.00102.42           S  
ATOM     61  CE  MET A  36     -47.213   6.857  20.179  1.00100.39           C  
ATOM     62  N   GLY A  37     -50.959   7.324  15.287  1.00 83.06           N  
ATOM     63  CA  GLY A  37     -51.227   7.713  13.911  1.00 82.58           C  
ATOM     64  C   GLY A  37     -51.710   9.144  13.811  1.00 81.74           C  
ATOM     65  O   GLY A  37     -51.171   9.912  13.024  1.00 83.08           O  
ATOM     66  N   ILE A  38     -52.724   9.494  14.611  1.00 81.34           N  
ATOM     67  CA  ILE A  38     -53.260  10.869  14.659  1.00 80.88           C  
ATOM     68  C   ILE A  38     -52.153  11.874  15.003  1.00 80.13           C  
ATOM     69  O   ILE A  38     -52.121  12.964  14.453  1.00 81.84           O  
ATOM     70  CB  ILE A  38     -54.432  11.032  15.686  1.00 81.07           C  
ATOM     71  CG1 ILE A  38     -55.635  10.132  15.356  1.00 81.29           C  
ATOM     72  CG2 ILE A  38     -54.912  12.479  15.745  1.00 80.45           C  
ATOM     73  CD1 ILE A  38     -56.310  10.413  14.026  1.00 85.05           C  
ATOM     74  N   VAL A  39     -51.255  11.496  15.911  1.00 79.45           N  
ATOM     75  CA  VAL A  39     -50.128  12.346  16.306  1.00 79.67           C  
ATOM     76  C   VAL A  39     -49.166  12.575  15.154  1.00 79.83           C  
ATOM     77  O   VAL A  39     -48.803  13.717  14.863  1.00 81.09           O  
ATOM     78  CB  VAL A  39     -49.352  11.740  17.496  1.00 81.11           C  
ATOM     79  CG1 VAL A  39     -47.996  12.425  17.671  1.00 78.01           C  
ATOM     80  CG2 VAL A  39     -50.185  11.843  18.770  1.00 81.49           C  
ATOM     81  N   MET A  40     -48.754  11.492  14.506  1.00 80.50           N  
ATOM     82  CA  MET A  40     -47.881  11.589  13.320  1.00 80.67           C  
ATOM     83  C   MET A  40     -48.575  12.333  12.155  1.00 80.62           C  
ATOM     84  O   MET A  40     -47.915  13.033  11.390  1.00 78.80           O  
ATOM     85  CB  MET A  40     -47.405  10.197  12.870  1.00 80.79           C  
ATOM     86  CG  MET A  40     -46.294   9.613  13.745  1.00 80.56           C  
ATOM     87  SD  MET A  40     -45.995   7.863  13.419  1.00 83.92           S  
ATOM     88  CE  MET A  40     -44.486   7.588  14.344  1.00 83.67           C  
ATOM     89  N   SER A  41     -49.896  12.177  12.034  1.00 79.41           N  
ATOM     90  CA  SER A  41     -50.672  12.898  11.020  1.00 79.83           C  
ATOM     91  C   SER A  41     -50.651  14.403  11.269  1.00 80.21           C  
ATOM     92  O   SER A  41     -50.521  15.181  10.324  1.00 82.42           O  
ATOM     93  CB  SER A  41     -52.104  12.394  10.976  1.00 79.47           C  
ATOM     94  OG  SER A  41     -52.128  11.044  10.561  1.00 82.68           O  
ATOM     95  N   LEU A  42     -50.778  14.805  12.534  1.00 79.85           N  
ATOM     96  CA  LEU A  42     -50.675  16.219  12.908  1.00 79.83           C  
ATOM     97  C   LEU A  42     -49.256  16.752  12.687  1.00 78.29           C  
ATOM     98  O   LEU A  42     -49.093  17.917  12.355  1.00 80.15           O  
ATOM     99  CB  LEU A  42     -51.106  16.448  14.364  1.00 80.71           C  
ATOM    100  CG  LEU A  42     -52.586  16.242  14.714  1.00 81.76           C  
ATOM    101  CD1 LEU A  42     -52.774  16.400  16.213  1.00 83.86           C  
ATOM    102  CD2 LEU A  42     -53.508  17.191  13.956  1.00 82.80           C  
ATOM    103  N   ILE A  43     -48.243  15.902  12.876  1.00 77.38           N  
ATOM    104  CA  ILE A  43     -46.850  16.274  12.593  1.00 77.38           C  
ATOM    105  C   ILE A  43     -46.683  16.604  11.112  1.00 77.46           C  
ATOM    106  O   ILE A  43     -46.072  17.608  10.771  1.00 77.58           O  
ATOM    107  CB  ILE A  43     -45.845  15.155  12.995  1.00 78.54           C  
ATOM    108  CG1 ILE A  43     -45.698  15.080  14.520  1.00 80.06           C  
ATOM    109  CG2 ILE A  43     -44.473  15.387  12.366  1.00 74.64           C  
ATOM    110  CD1 ILE A  43     -44.923  13.845  15.002  1.00 77.13           C  
ATOM    111  N   VAL A  44     -47.229  15.750  10.247  1.00 77.58           N  
ATOM    112  CA  VAL A  44     -47.195  15.967   8.801  1.00 76.60           C  
ATOM    113  C   VAL A  44     -47.951  17.251   8.416  1.00 78.14           C  
ATOM    114  O   VAL A  44     -47.445  18.053   7.629  1.00 76.84           O  
ATOM    115  CB  VAL A  44     -47.769  14.755   8.041  1.00 76.85           C  
ATOM    116  CG1 VAL A  44     -47.967  15.079   6.567  1.00 75.75           C  
ATOM    117  CG2 VAL A  44     -46.856  13.533   8.219  1.00 70.47           C  
ATOM    118  N   LEU A  45     -49.150  17.434   8.972  1.00 78.66           N  
ATOM    119  CA  LEU A  45     -49.954  18.638   8.719  1.00 78.89           C  
ATOM    120  C   LEU A  45     -49.219  19.901   9.163  1.00 79.68           C  
ATOM    121  O   LEU A  45     -49.246  20.900   8.460  1.00 80.46           O  
ATOM    122  CB  LEU A  45     -51.306  18.555   9.433  1.00 80.42           C  
ATOM    123  CG  LEU A  45     -52.374  19.590   9.062  1.00 83.12           C  
ATOM    124  CD1 LEU A  45     -52.835  19.414   7.616  1.00 86.47           C  
ATOM    125  CD2 LEU A  45     -53.555  19.485  10.008  1.00 82.85           C  
ATOM    126  N   ALA A  46     -48.571  19.830  10.330  1.00 78.89           N  
ATOM    127  CA  ALA A  46     -47.783  20.933  10.893  1.00 76.32           C  
ATOM    128  C   ALA A  46     -46.639  21.352   9.985  1.00 75.76           C  
ATOM    129  O   ALA A  46     -46.453  22.539   9.731  1.00 78.99           O  
ATOM    130  CB  ALA A  46     -47.227  20.535  12.244  1.00 75.15           C  
ATOM    131  N   ILE A  47     -45.885  20.371   9.505  1.00 72.82           N  
ATOM    132  CA  ILE A  47     -44.751  20.613   8.596  1.00 72.71           C  
ATOM    133  C   ILE A  47     -45.206  21.216   7.267  1.00 69.65           C  
ATOM    134  O   ILE A  47     -44.651  22.209   6.815  1.00 68.44           O  
ATOM    135  CB  ILE A  47     -43.984  19.310   8.290  1.00 73.57           C  
ATOM    136  CG1 ILE A  47     -43.276  18.777   9.540  1.00 73.61           C  
ATOM    137  CG2 ILE A  47     -42.961  19.534   7.179  1.00 73.63           C  
ATOM    138  CD1 ILE A  47     -42.811  17.358   9.399  1.00 71.65           C  
ATOM    139  N   VAL A  48     -46.216  20.606   6.659  1.00 68.32           N  
ATOM    140  CA  VAL A  48     -46.721  21.051   5.360  1.00 69.33           C  
ATOM    141  C   VAL A  48     -47.390  22.440   5.463  1.00 71.00           C  
ATOM    142  O   VAL A  48     -47.115  23.305   4.638  1.00 72.48           O  
ATOM    143  CB  VAL A  48     -47.692  20.011   4.722  1.00 69.55           C  
ATOM    144  CG1 VAL A  48     -48.178  20.489   3.364  1.00 64.85           C  
ATOM    145  CG2 VAL A  48     -47.008  18.642   4.585  1.00 66.28           C  
ATOM    146  N   PHE A  49     -48.248  22.640   6.468  1.00 70.84           N  
ATOM    147  CA  PHE A  49     -48.951  23.916   6.654  1.00 69.45           C  
ATOM    148  C   PHE A  49     -47.994  25.077   6.803  1.00 71.34           C  
ATOM    149  O   PHE A  49     -48.039  26.025   6.017  1.00 71.00           O  
ATOM    150  CB  PHE A  49     -49.869  23.866   7.886  1.00 70.88           C  
ATOM    151  CG  PHE A  49     -50.669  25.123   8.103  1.00 71.45           C  
ATOM    152  CD1 PHE A  49     -51.932  25.254   7.554  1.00 72.92           C  
ATOM    153  CD2 PHE A  49     -50.161  26.176   8.855  1.00 75.73           C  
ATOM    154  CE1 PHE A  49     -52.678  26.414   7.751  1.00 73.41           C  
ATOM    155  CE2 PHE A  49     -50.905  27.336   9.052  1.00 74.53           C  
ATOM    156  CZ  PHE A  49     -52.162  27.450   8.498  1.00 69.47           C  
ATOM    157  N   GLY A  50     -47.133  24.985   7.821  1.00 71.43           N  
ATOM    158  CA  GLY A  50     -46.193  26.040   8.158  1.00 67.82           C  
ATOM    159  C   GLY A  50     -45.210  26.409   7.066  1.00 68.17           C  
ATOM    160  O   GLY A  50     -44.952  27.592   6.852  1.00 67.71           O  
ATOM    161  N   ASN A  51     -44.662  25.402   6.381  1.00 66.99           N  
ATOM    162  CA  ASN A  51     -43.713  25.636   5.273  1.00 67.98           C  
ATOM    163  C   ASN A  51     -44.414  26.145   3.998  1.00 71.16           C  
ATOM    164  O   ASN A  51     -43.847  26.968   3.274  1.00 69.41           O  
ATOM    165  CB  ASN A  51     -42.890  24.395   4.997  1.00 68.88           C  
ATOM    166  CG  ASN A  51     -41.927  24.083   6.134  1.00 71.66           C  
ATOM    167  OD1 ASN A  51     -40.914  24.758   6.305  1.00 69.08           O  
ATOM    168  ND2 ASN A  51     -42.241  23.063   6.913  1.00 68.08           N  
ATOM    169  N   VAL A  52     -45.631  25.656   3.730  1.00 67.56           N  
ATOM    170  CA  VAL A  52     -46.453  26.245   2.687  1.00 70.68           C  
ATOM    171  C   VAL A  52     -46.616  27.731   2.994  1.00 71.64           C  
ATOM    172  O   VAL A  52     -46.463  28.558   2.108  1.00 72.88           O  
ATOM    173  CB  VAL A  52     -47.860  25.599   2.575  1.00 69.27           C  
ATOM    174  CG1 VAL A  52     -48.837  26.549   1.903  1.00 71.90           C  
ATOM    175  CG2 VAL A  52     -47.784  24.286   1.829  1.00 67.05           C  
ATOM    176  N   LEU A  53     -46.921  28.049   4.256  1.00 73.15           N  
ATOM    177  CA  LEU A  53     -47.156  29.441   4.688  1.00 72.57           C  
ATOM    178  C   LEU A  53     -45.913  30.335   4.500  1.00 73.72           C  
ATOM    179  O   LEU A  53     -46.043  31.494   4.120  1.00 76.55           O  
ATOM    180  CB  LEU A  53     -47.632  29.482   6.147  1.00 72.34           C  
ATOM    181  CG  LEU A  53     -48.422  30.705   6.593  1.00 74.13           C  
ATOM    182  CD1 LEU A  53     -49.812  30.716   5.973  1.00 73.24           C  
ATOM    183  CD2 LEU A  53     -48.530  30.738   8.109  1.00 76.12           C  
ATOM    184  N   VAL A  54     -44.723  29.789   4.765  1.00 72.68           N  
ATOM    185  CA  VAL A  54     -43.458  30.517   4.563  1.00 70.92           C  
ATOM    186  C   VAL A  54     -43.183  30.795   3.076  1.00 72.46           C  
ATOM    187  O   VAL A  54     -42.786  31.903   2.711  1.00 72.67           O  
ATOM    188  CB  VAL A  54     -42.255  29.741   5.161  1.00 73.28           C  
ATOM    189  CG1 VAL A  54     -40.937  30.380   4.769  1.00 72.16           C  
ATOM    190  CG2 VAL A  54     -42.376  29.647   6.682  1.00 69.63           C  
ATOM    191  N   ILE A  55     -43.395  29.787   2.233  1.00 69.98           N  
ATOM    192  CA  ILE A  55     -43.164  29.906   0.791  1.00 68.58           C  
ATOM    193  C   ILE A  55     -44.076  30.960   0.177  1.00 69.05           C  
ATOM    194  O   ILE A  55     -43.606  31.844  -0.552  1.00 65.40           O  
ATOM    195  CB  ILE A  55     -43.379  28.569   0.090  1.00 68.25           C  
ATOM    196  CG1 ILE A  55     -42.253  27.591   0.454  1.00 71.45           C  
ATOM    197  CG2 ILE A  55     -43.430  28.766  -1.409  1.00 72.11           C  
ATOM    198  CD1 ILE A  55     -42.573  26.152   0.127  1.00 71.51           C  
ATOM    199  N   THR A  56     -45.369  30.840   0.491  1.00 70.28           N  
ATOM    200  CA  THR A  56     -46.403  31.770   0.067  1.00 69.62           C  
ATOM    201  C   THR A  56     -46.078  33.211   0.454  1.00 71.19           C  
ATOM    202  O   THR A  56     -46.188  34.089  -0.372  1.00 72.89           O  
ATOM    203  CB  THR A  56     -47.780  31.399   0.686  1.00 71.36           C  
ATOM    204  OG1 THR A  56     -48.082  30.019   0.434  1.00 65.43           O  
ATOM    205  CG2 THR A  56     -48.896  32.281   0.110  1.00 69.44           C  
ATOM    206  N   ALA A  57     -45.678  33.423   1.714  1.00 71.45           N  
ATOM    207  CA  ALA A  57     -45.368  34.762   2.263  1.00 70.84           C  
ATOM    208  C   ALA A  57     -44.180  35.464   1.584  1.00 71.90           C  
ATOM    209  O   ALA A  57     -44.220  36.665   1.339  1.00 70.99           O  
ATOM    210  CB  ALA A  57     -45.119  34.666   3.767  1.00 67.19           C  
ATOM    211  N   ILE A  58     -43.128  34.712   1.289  1.00 71.62           N  
ATOM    212  CA  ILE A  58     -41.960  35.250   0.586  1.00 71.02           C  
ATOM    213  C   ILE A  58     -42.294  35.462  -0.910  1.00 76.54           C  
ATOM    214  O   ILE A  58     -41.898  36.471  -1.503  1.00 79.19           O  
ATOM    215  CB  ILE A  58     -40.758  34.321   0.745  1.00 69.83           C  
ATOM    216  CG1 ILE A  58     -40.343  34.235   2.227  1.00 69.16           C  
ATOM    217  CG2 ILE A  58     -39.585  34.805  -0.082  1.00 69.14           C  
ATOM    218  CD1 ILE A  58     -39.371  33.129   2.513  1.00 70.35           C  
ATOM    219  N   ALA A  59     -43.016  34.511  -1.505  1.00 74.84           N  
ATOM    220  CA  ALA A  59     -43.420  34.599  -2.913  1.00 75.72           C  
ATOM    221  C   ALA A  59     -44.422  35.722  -3.174  1.00 76.56           C  
ATOM    222  O   ALA A  59     -44.416  36.311  -4.256  1.00 77.62           O  
ATOM    223  CB  ALA A  59     -43.999  33.268  -3.385  1.00 72.21           C  
ATOM    224  N   LYS A  60     -45.271  36.012  -2.184  1.00 76.98           N  
ATOM    225  CA  LYS A  60     -46.336  37.010  -2.323  1.00 76.24           C  
ATOM    226  C   LYS A  60     -45.932  38.438  -1.965  1.00 77.94           C  
ATOM    227  O   LYS A  60     -46.282  39.371  -2.694  1.00 75.40           O  
ATOM    228  CB  LYS A  60     -47.532  36.605  -1.466  1.00 75.25           C  
ATOM    229  CG  LYS A  60     -48.667  37.578  -1.530  1.00 77.75           C  
ATOM    230  CD  LYS A  60     -49.959  36.950  -1.164  1.00 78.52           C  
ATOM    231  CE  LYS A  60     -51.028  37.983  -1.189  1.00 79.74           C  
ATOM    232  NZ  LYS A  60     -52.299  37.333  -1.081  1.00 83.19           N  
ATOM    233  N   PHE A  61     -45.209  38.597  -0.856  1.00 78.18           N  
ATOM    234  CA  PHE A  61     -44.861  39.919  -0.334  1.00 79.67           C  
ATOM    235  C   PHE A  61     -43.457  40.379  -0.743  1.00 81.98           C  
ATOM    236  O   PHE A  61     -42.443  39.855  -0.253  1.00 78.47           O  
ATOM    237  CB  PHE A  61     -45.055  39.943   1.185  1.00 78.50           C  
ATOM    238  CG  PHE A  61     -46.488  39.744   1.589  1.00 77.03           C  
ATOM    239  CD1 PHE A  61     -46.946  38.513   2.013  1.00 74.37           C  
ATOM    240  CD2 PHE A  61     -47.385  40.799   1.536  1.00 79.08           C  
ATOM    241  CE1 PHE A  61     -48.267  38.334   2.380  1.00 77.21           C  
ATOM    242  CE2 PHE A  61     -48.708  40.621   1.903  1.00 77.13           C  
ATOM    243  CZ  PHE A  61     -49.141  39.382   2.326  1.00 75.36           C  
ATOM    244  N   GLU A  62     -43.450  41.369  -1.648  1.00 84.43           N  
ATOM    245  CA  GLU A  62     -42.247  42.031  -2.208  1.00 86.75           C  
ATOM    246  C   GLU A  62     -41.256  42.491  -1.122  1.00 89.37           C  
ATOM    247  O   GLU A  62     -40.040  42.414  -1.313  1.00 90.84           O  
ATOM    248  CB  GLU A  62     -42.699  43.219  -3.080  1.00 86.58           C  
ATOM    249  CG  GLU A  62     -41.641  43.860  -3.967  1.00 87.94           C  
ATOM    250  CD  GLU A  62     -42.234  44.940  -4.911  1.00 90.76           C  
ATOM    251  OE1 GLU A  62     -43.321  44.720  -5.505  1.00 96.67           O  
ATOM    252  OE2 GLU A  62     -41.611  46.016  -5.065  1.00 89.94           O  
ATOM    253  N   ARG A  63     -41.798  42.964   0.003  1.00 90.60           N  
ATOM    254  CA  ARG A  63     -41.036  43.318   1.207  1.00 88.93           C  
ATOM    255  C   ARG A  63     -40.139  42.177   1.705  1.00 88.02           C  
ATOM    256  O   ARG A  63     -39.007  42.409   2.131  1.00 88.49           O  
ATOM    257  CB  ARG A  63     -42.028  43.691   2.309  1.00 91.49           C  
ATOM    258  CG  ARG A  63     -41.443  43.980   3.698  1.00 95.03           C  
ATOM    259  CD  ARG A  63     -42.573  44.340   4.643  1.00 99.84           C  
ATOM    260  NE  ARG A  63     -42.113  44.841   5.939  1.00103.70           N  
ATOM    261  CZ  ARG A  63     -42.903  45.373   6.882  1.00105.87           C  
ATOM    262  NH1 ARG A  63     -44.231  45.491   6.708  1.00107.12           N  
ATOM    263  NH2 ARG A  63     -42.362  45.796   8.028  1.00109.62           N  
ATOM    264  N   LEU A  64     -40.658  40.955   1.648  1.00 85.74           N  
ATOM    265  CA  LEU A  64     -39.932  39.775   2.097  1.00 82.11           C  
ATOM    266  C   LEU A  64     -39.032  39.168   1.011  1.00 81.55           C  
ATOM    267  O   LEU A  64     -38.378  38.184   1.272  1.00 78.38           O  
ATOM    268  CB  LEU A  64     -40.923  38.712   2.602  1.00 80.82           C  
ATOM    269  CG  LEU A  64     -41.851  39.090   3.769  1.00 79.80           C  
ATOM    270  CD1 LEU A  64     -42.899  37.999   4.007  1.00 70.96           C  
ATOM    271  CD2 LEU A  64     -41.056  39.337   5.038  1.00 73.56           C  
ATOM    272  N   GLN A  65     -38.992  39.745  -0.198  1.00 82.04           N  
ATOM    273  CA  GLN A  65     -38.174  39.189  -1.308  1.00 83.43           C  
ATOM    274  C   GLN A  65     -36.720  39.672  -1.264  1.00 83.31           C  
ATOM    275  O   GLN A  65     -36.305  40.518  -2.060  1.00 86.84           O  
ATOM    276  CB  GLN A  65     -38.820  39.500  -2.662  1.00 82.54           C  
ATOM    277  CG  GLN A  65     -40.120  38.749  -2.856  1.00 84.91           C  
ATOM    278  CD  GLN A  65     -40.789  39.016  -4.182  1.00 88.24           C  
ATOM    279  OE1 GLN A  65     -40.516  40.018  -4.857  1.00 97.81           O  
ATOM    280  NE2 GLN A  65     -41.681  38.114  -4.569  1.00 97.75           N  
ATOM    281  N   THR A  66     -35.973  39.113  -0.320  1.00 80.37           N  
ATOM    282  CA  THR A  66     -34.561  39.413  -0.090  1.00 79.80           C  
ATOM    283  C   THR A  66     -33.747  38.170  -0.355  1.00 79.26           C  
ATOM    284  O   THR A  66     -34.306  37.105  -0.428  1.00 82.12           O  
ATOM    285  CB  THR A  66     -34.334  39.778   1.353  1.00 79.66           C  
ATOM    286  OG1 THR A  66     -34.641  38.639   2.177  1.00 79.38           O  
ATOM    287  CG2 THR A  66     -35.218  40.953   1.753  1.00 75.58           C  
ATOM    288  N   VAL A  67     -32.431  38.303  -0.492  1.00 76.86           N  
ATOM    289  CA  VAL A  67     -31.561  37.138  -0.771  1.00 76.42           C  
ATOM    290  C   VAL A  67     -31.679  36.080   0.342  1.00 76.58           C  
ATOM    291  O   VAL A  67     -31.869  34.888   0.050  1.00 76.26           O  
ATOM    292  CB  VAL A  67     -30.087  37.543  -0.956  1.00 77.31           C  
ATOM    293  CG1 VAL A  67     -29.185  36.325  -0.914  1.00 75.37           C  
ATOM    294  CG2 VAL A  67     -29.900  38.301  -2.270  1.00 72.45           C  
ATOM    295  N   THR A  68     -31.568  36.512   1.597  1.00 71.98           N  
ATOM    296  CA  THR A  68     -31.754  35.609   2.736  1.00 72.07           C  
ATOM    297  C   THR A  68     -33.028  34.797   2.566  1.00 71.33           C  
ATOM    298  O   THR A  68     -33.001  33.564   2.645  1.00 69.01           O  
ATOM    299  CB  THR A  68     -31.810  36.372   4.062  1.00 71.58           C  
ATOM    300  OG1 THR A  68     -30.546  37.009   4.283  1.00 73.28           O  
ATOM    301  CG2 THR A  68     -32.098  35.420   5.213  1.00 71.59           C  
ATOM    302  N   ASN A  69     -34.139  35.488   2.321  1.00 71.44           N  
ATOM    303  CA  ASN A  69     -35.438  34.810   2.146  1.00 70.87           C  
ATOM    304  C   ASN A  69     -35.534  33.842   0.957  1.00 71.14           C  
ATOM    305  O   ASN A  69     -36.425  32.981   0.941  1.00 73.32           O  
ATOM    306  CB  ASN A  69     -36.571  35.835   2.123  1.00 68.01           C  
ATOM    307  CG  ASN A  69     -36.794  36.501   3.503  1.00 72.26           C  
ATOM    308  OD1 ASN A  69     -36.311  36.018   4.539  1.00 66.06           O  
ATOM    309  ND2 ASN A  69     -37.525  37.606   3.513  1.00 72.74           N  
ATOM    310  N   TYR A  70     -34.640  33.969  -0.023  1.00 72.21           N  
ATOM    311  CA  TYR A  70     -34.578  33.002  -1.133  1.00 73.01           C  
ATOM    312  C   TYR A  70     -33.995  31.695  -0.599  1.00 73.34           C  
ATOM    313  O   TYR A  70     -34.479  30.630  -0.942  1.00 77.66           O  
ATOM    314  CB  TYR A  70     -33.781  33.529  -2.341  1.00 74.09           C  
ATOM    315  CG  TYR A  70     -34.536  34.496  -3.245  1.00 75.84           C  
ATOM    316  CD1 TYR A  70     -35.265  35.553  -2.732  1.00 82.81           C  
ATOM    317  CD2 TYR A  70     -34.514  34.348  -4.620  1.00 84.86           C  
ATOM    318  CE1 TYR A  70     -35.957  36.444  -3.555  1.00 84.18           C  
ATOM    319  CE2 TYR A  70     -35.200  35.229  -5.453  1.00 85.94           C  
ATOM    320  CZ  TYR A  70     -35.921  36.278  -4.918  1.00 84.44           C  
ATOM    321  OH  TYR A  70     -36.603  37.149  -5.771  1.00 85.23           O  
ATOM    322  N   PHE A  71     -32.961  31.788   0.238  1.00 75.67           N  
ATOM    323  CA  PHE A  71     -32.384  30.609   0.904  1.00 73.91           C  
ATOM    324  C   PHE A  71     -33.360  30.004   1.903  1.00 75.76           C  
ATOM    325  O   PHE A  71     -33.426  28.779   2.046  1.00 72.03           O  
ATOM    326  CB  PHE A  71     -31.108  30.949   1.666  1.00 74.63           C  
ATOM    327  CG  PHE A  71     -30.024  31.535   0.817  1.00 72.11           C  
ATOM    328  CD1 PHE A  71     -29.584  30.876  -0.311  1.00 69.28           C  
ATOM    329  CD2 PHE A  71     -29.438  32.748   1.158  1.00 70.30           C  
ATOM    330  CE1 PHE A  71     -28.583  31.413  -1.095  1.00 74.96           C  
ATOM    331  CE2 PHE A  71     -28.449  33.285   0.396  1.00 72.37           C  
ATOM    332  CZ  PHE A  71     -28.013  32.613  -0.749  1.00 76.19           C  
ATOM    333  N   ILE A  72     -34.111  30.863   2.595  1.00 71.39           N  
ATOM    334  CA  ILE A  72     -35.160  30.393   3.485  1.00 71.36           C  
ATOM    335  C   ILE A  72     -36.192  29.597   2.692  1.00 73.02           C  
ATOM    336  O   ILE A  72     -36.652  28.546   3.151  1.00 70.62           O  
ATOM    337  CB  ILE A  72     -35.868  31.541   4.197  1.00 68.07           C  
ATOM    338  CG1 ILE A  72     -34.924  32.236   5.203  1.00 79.57           C  
ATOM    339  CG2 ILE A  72     -37.089  31.044   4.929  1.00 67.38           C  
ATOM    340  CD1 ILE A  72     -34.499  31.384   6.367  1.00 74.31           C  
ATOM    341  N   THR A  73     -36.554  30.100   1.506  1.00 70.93           N  
ATOM    342  CA  THR A  73     -37.500  29.397   0.644  1.00 71.88           C  
ATOM    343  C   THR A  73     -36.937  28.040   0.264  1.00 73.34           C  
ATOM    344  O   THR A  73     -37.663  27.045   0.296  1.00 77.13           O  
ATOM    345  CB  THR A  73     -37.840  30.208  -0.618  1.00 73.11           C  
ATOM    346  OG1 THR A  73     -38.491  31.424  -0.228  1.00 71.91           O  
ATOM    347  CG2 THR A  73     -38.747  29.418  -1.548  1.00 72.28           C  
ATOM    348  N   SER A  74     -35.654  28.000  -0.091  1.00 73.09           N  
ATOM    349  CA  SER A  74     -34.981  26.740  -0.409  1.00 74.48           C  
ATOM    350  C   SER A  74     -35.030  25.775   0.800  1.00 74.98           C  
ATOM    351  O   SER A  74     -35.270  24.570   0.638  1.00 78.94           O  
ATOM    352  CB  SER A  74     -33.546  27.014  -0.877  1.00 74.59           C  
ATOM    353  OG  SER A  74     -32.820  25.829  -1.084  1.00 73.96           O  
ATOM    354  N   LEU A  75     -34.810  26.318   1.995  1.00 73.74           N  
ATOM    355  CA  LEU A  75     -34.911  25.567   3.255  1.00 72.08           C  
ATOM    356  C   LEU A  75     -36.351  25.067   3.482  1.00 71.55           C  
ATOM    357  O   LEU A  75     -36.565  23.897   3.819  1.00 71.52           O  
ATOM    358  CB  LEU A  75     -34.437  26.455   4.418  1.00 72.86           C  
ATOM    359  CG  LEU A  75     -34.085  25.884   5.771  1.00 78.35           C  
ATOM    360  CD1 LEU A  75     -33.026  24.797   5.661  1.00 80.50           C  
ATOM    361  CD2 LEU A  75     -33.614  27.061   6.695  1.00 77.36           C  
ATOM    362  N   ALA A  76     -37.326  25.958   3.290  1.00 69.20           N  
ATOM    363  CA  ALA A  76     -38.758  25.610   3.373  1.00 70.43           C  
ATOM    364  C   ALA A  76     -39.206  24.520   2.362  1.00 70.45           C  
ATOM    365  O   ALA A  76     -40.112  23.747   2.658  1.00 73.21           O  
ATOM    366  CB  ALA A  76     -39.613  26.864   3.200  1.00 67.40           C  
ATOM    367  N   CYS A  77     -38.578  24.461   1.184  1.00 72.62           N  
ATOM    368  CA  CYS A  77     -38.911  23.411   0.176  1.00 72.54           C  
ATOM    369  C   CYS A  77     -38.399  22.039   0.601  1.00 71.97           C  
ATOM    370  O   CYS A  77     -39.084  21.047   0.401  1.00 75.84           O  
ATOM    371  CB  CYS A  77     -38.350  23.752  -1.195  1.00 71.94           C  
ATOM    372  SG  CYS A  77     -39.135  25.162  -1.970  1.00 78.85           S  
ATOM    373  N   ALA A  78     -37.197  22.000   1.181  1.00 71.07           N  
ATOM    374  CA  ALA A  78     -36.609  20.774   1.704  1.00 70.88           C  
ATOM    375  C   ALA A  78     -37.457  20.206   2.846  1.00 71.74           C  
ATOM    376  O   ALA A  78     -37.644  18.997   2.947  1.00 72.80           O  
ATOM    377  CB  ALA A  78     -35.174  21.031   2.172  1.00 68.59           C  
ATOM    378  N   ASP A  79     -37.964  21.083   3.698  1.00 71.88           N  
ATOM    379  CA  ASP A  79     -38.859  20.676   4.783  1.00 71.72           C  
ATOM    380  C   ASP A  79     -40.240  20.312   4.244  1.00 70.22           C  
ATOM    381  O   ASP A  79     -40.872  19.384   4.743  1.00 70.23           O  
ATOM    382  CB  ASP A  79     -38.934  21.775   5.847  1.00 68.87           C  
ATOM    383  CG  ASP A  79     -37.609  21.931   6.630  1.00 82.57           C  
ATOM    384  OD1 ASP A  79     -36.914  20.899   6.889  1.00 83.92           O  
ATOM    385  OD2 ASP A  79     -37.258  23.081   6.992  1.00 79.92           O  
ATOM    386  N   LEU A  80     -40.712  21.034   3.237  1.00 67.28           N  
ATOM    387  CA  LEU A  80     -42.008  20.683   2.616  1.00 68.96           C  
ATOM    388  C   LEU A  80     -41.960  19.284   2.009  1.00 65.98           C  
ATOM    389  O   LEU A  80     -42.889  18.505   2.184  1.00 70.25           O  
ATOM    390  CB  LEU A  80     -42.430  21.705   1.562  1.00 63.48           C  
ATOM    391  CG  LEU A  80     -43.828  21.494   0.969  1.00 70.22           C  
ATOM    392  CD1 LEU A  80     -44.896  21.346   2.048  1.00 68.20           C  
ATOM    393  CD2 LEU A  80     -44.193  22.645  -0.015  1.00 74.86           C  
ATOM    394  N   VAL A  81     -40.877  18.972   1.302  1.00 66.65           N  
ATOM    395  CA  VAL A  81     -40.686  17.628   0.713  1.00 68.44           C  
ATOM    396  C   VAL A  81     -40.559  16.537   1.815  1.00 68.93           C  
ATOM    397  O   VAL A  81     -41.066  15.426   1.647  1.00 71.60           O  
ATOM    398  CB  VAL A  81     -39.475  17.608  -0.253  1.00 68.36           C  
ATOM    399  CG1 VAL A  81     -39.202  16.216  -0.740  1.00 65.96           C  
ATOM    400  CG2 VAL A  81     -39.713  18.581  -1.445  1.00 63.74           C  
ATOM    401  N   MET A  82     -39.889  16.859   2.923  1.00 67.67           N  
ATOM    402  CA  MET A  82     -39.862  15.968   4.099  1.00 69.67           C  
ATOM    403  C   MET A  82     -41.282  15.658   4.578  1.00 67.76           C  
ATOM    404  O   MET A  82     -41.632  14.503   4.804  1.00 66.68           O  
ATOM    405  CB  MET A  82     -39.088  16.603   5.245  1.00 70.60           C  
ATOM    406  CG  MET A  82     -37.580  16.550   5.089  1.00 76.37           C  
ATOM    407  SD  MET A  82     -36.812  15.024   5.666  1.00 86.09           S  
ATOM    408  CE  MET A  82     -37.447  15.024   7.316  1.00 88.14           C  
ATOM    409  N   GLY A  83     -42.089  16.703   4.725  1.00 66.27           N  
ATOM    410  CA  GLY A  83     -43.480  16.564   5.170  1.00 68.36           C  
ATOM    411  C   GLY A  83     -44.416  15.795   4.250  1.00 71.02           C  
ATOM    412  O   GLY A  83     -45.350  15.161   4.730  1.00 72.14           O  
ATOM    413  N   LEU A  84     -44.169  15.853   2.939  1.00 71.19           N  
ATOM    414  CA  LEU A  84     -45.010  15.170   1.939  1.00 73.59           C  
ATOM    415  C   LEU A  84     -44.469  13.816   1.460  1.00 73.92           C  
ATOM    416  O   LEU A  84     -45.224  12.859   1.294  1.00 72.70           O  
ATOM    417  CB  LEU A  84     -45.195  16.069   0.702  1.00 72.52           C  
ATOM    418  CG  LEU A  84     -45.901  17.406   0.885  1.00 75.09           C  
ATOM    419  CD1 LEU A  84     -45.933  18.147  -0.445  1.00 78.12           C  
ATOM    420  CD2 LEU A  84     -47.316  17.232   1.430  1.00 77.53           C  
ATOM    421  N   ALA A  85     -43.166  13.751   1.237  1.00 73.21           N  
ATOM    422  CA  ALA A  85     -42.540  12.584   0.628  1.00 73.60           C  
ATOM    423  C   ALA A  85     -41.858  11.673   1.615  1.00 72.66           C  
ATOM    424  O   ALA A  85     -41.825  10.482   1.377  1.00 78.23           O  
ATOM    425  CB  ALA A  85     -41.533  13.043  -0.426  1.00 74.36           C  
ATOM    426  N   VAL A  86     -41.319  12.218   2.710  1.00 74.33           N  
ATOM    427  CA  VAL A  86     -40.544  11.419   3.678  1.00 71.85           C  
ATOM    428  C   VAL A  86     -41.349  11.025   4.910  1.00 71.02           C  
ATOM    429  O   VAL A  86     -41.584   9.860   5.132  1.00 73.11           O  
ATOM    430  CB  VAL A  86     -39.254  12.136   4.110  1.00 71.51           C  
ATOM    431  CG1 VAL A  86     -38.400  11.213   4.969  1.00 68.65           C  
ATOM    432  CG2 VAL A  86     -38.467  12.587   2.885  1.00 70.81           C  
ATOM    433  N   VAL A  87     -41.773  11.995   5.707  1.00 71.04           N  
ATOM    434  CA  VAL A  87     -42.455  11.692   7.002  1.00 71.84           C  
ATOM    435  C   VAL A  87     -43.718  10.799   6.915  1.00 72.51           C  
ATOM    436  O   VAL A  87     -43.894   9.940   7.783  1.00 76.50           O  
ATOM    437  CB  VAL A  87     -42.798  12.999   7.819  1.00 72.70           C  
ATOM    438  CG1 VAL A  87     -43.506  12.655   9.148  1.00 65.72           C  
ATOM    439  CG2 VAL A  87     -41.549  13.826   8.093  1.00 69.80           C  
ATOM    440  N   PRO A  88     -44.588  10.984   5.886  1.00 74.57           N  
ATOM    441  CA  PRO A  88     -45.792  10.131   5.828  1.00 73.89           C  
ATOM    442  C   PRO A  88     -45.514   8.629   5.696  1.00 74.31           C  
ATOM    443  O   PRO A  88     -46.204   7.831   6.322  1.00 72.95           O  
ATOM    444  CB  PRO A  88     -46.529  10.654   4.580  1.00 72.19           C  
ATOM    445  CG  PRO A  88     -46.040  12.026   4.413  1.00 70.91           C  
ATOM    446  CD  PRO A  88     -44.581  11.922   4.748  1.00 75.19           C  
ATOM    447  N   PHE A  89     -44.517   8.266   4.895  1.00 75.27           N  
ATOM    448  CA  PHE A  89     -44.153   6.857   4.707  1.00 76.82           C  
ATOM    449  C   PHE A  89     -43.325   6.300   5.850  1.00 75.58           C  
ATOM    450  O   PHE A  89     -43.466   5.124   6.182  1.00 76.46           O  
ATOM    451  CB  PHE A  89     -43.434   6.665   3.380  1.00 81.35           C  
ATOM    452  CG  PHE A  89     -44.258   7.080   2.177  1.00 87.88           C  
ATOM    453  CD1 PHE A  89     -45.600   6.699   2.046  1.00 93.20           C  
ATOM    454  CD2 PHE A  89     -43.709   7.840   1.186  1.00 87.00           C  
ATOM    455  CE1 PHE A  89     -46.350   7.082   0.940  1.00 93.35           C  
ATOM    456  CE2 PHE A  89     -44.469   8.219   0.076  1.00 92.27           C  
ATOM    457  CZ  PHE A  89     -45.780   7.839  -0.040  1.00 91.97           C  
ATOM    458  N   GLY A  90     -42.468   7.125   6.444  1.00 74.71           N  
ATOM    459  CA  GLY A  90     -41.738   6.731   7.650  1.00 75.06           C  
ATOM    460  C   GLY A  90     -42.728   6.369   8.749  1.00 74.16           C  
ATOM    461  O   GLY A  90     -42.572   5.341   9.402  1.00 77.84           O  
ATOM    462  N   ALA A  91     -43.747   7.223   8.939  1.00 72.72           N  
ATOM    463  CA  ALA A  91     -44.835   6.994   9.912  1.00 72.43           C  
ATOM    464  C   ALA A  91     -45.543   5.664   9.680  1.00 74.22           C  
ATOM    465  O   ALA A  91     -45.668   4.853  10.604  1.00 74.73           O  
ATOM    466  CB  ALA A  91     -45.849   8.129   9.849  1.00 69.78           C  
ATOM    467  N   ALA A  92     -45.999   5.464   8.437  1.00 73.35           N  
ATOM    468  CA  ALA A  92     -46.699   4.241   8.013  1.00 74.78           C  
ATOM    469  C   ALA A  92     -45.850   2.998   8.219  1.00 73.86           C  
ATOM    470  O   ALA A  92     -46.355   1.985   8.671  1.00 76.34           O  
ATOM    471  CB  ALA A  92     -47.131   4.348   6.541  1.00 73.00           C  
ATOM    472  N   HIS A  93     -44.566   3.098   7.881  1.00 75.22           N  
ATOM    473  CA  HIS A  93     -43.592   2.022   8.080  1.00 75.74           C  
ATOM    474  C   HIS A  93     -43.521   1.575   9.543  1.00 76.69           C  
ATOM    475  O   HIS A  93     -43.429   0.383   9.818  1.00 80.31           O  
ATOM    476  CB  HIS A  93     -42.216   2.487   7.579  1.00 77.29           C  
ATOM    477  CG  HIS A  93     -41.151   1.442   7.633  1.00 75.35           C  
ATOM    478  ND1 HIS A  93     -39.816   1.752   7.759  1.00 74.50           N  
ATOM    479  CD2 HIS A  93     -41.220   0.094   7.579  1.00 76.44           C  
ATOM    480  CE1 HIS A  93     -39.110   0.635   7.779  1.00 78.85           C  
ATOM    481  NE2 HIS A  93     -39.939  -0.386   7.671  1.00 74.19           N  
ATOM    482  N   ILE A  94     -43.568   2.533  10.464  1.00 77.24           N  
ATOM    483  CA  ILE A  94     -43.534   2.243  11.901  1.00 77.99           C  
ATOM    484  C   ILE A  94     -44.855   1.668  12.417  1.00 78.57           C  
ATOM    485  O   ILE A  94     -44.853   0.680  13.162  1.00 80.24           O  
ATOM    486  CB  ILE A  94     -43.193   3.506  12.720  1.00 78.41           C  
ATOM    487  CG1 ILE A  94     -41.745   3.911  12.482  1.00 78.28           C  
ATOM    488  CG2 ILE A  94     -43.404   3.262  14.201  1.00 79.28           C  
ATOM    489  CD1 ILE A  94     -41.379   5.210  13.108  1.00 77.39           C  
ATOM    490  N   LEU A  95     -45.967   2.283  12.024  1.00 78.45           N  
ATOM    491  CA  LEU A  95     -47.302   1.855  12.478  1.00 79.09           C  
ATOM    492  C   LEU A  95     -47.729   0.492  11.925  1.00 80.71           C  
ATOM    493  O   LEU A  95     -48.401  -0.271  12.626  1.00 82.74           O  
ATOM    494  CB  LEU A  95     -48.347   2.916  12.119  1.00 79.29           C  
ATOM    495  CG  LEU A  95     -48.202   4.255  12.843  1.00 78.03           C  
ATOM    496  CD1 LEU A  95     -49.033   5.334  12.164  1.00 77.81           C  
ATOM    497  CD2 LEU A  95     -48.587   4.110  14.306  1.00 75.72           C  
ATOM    498  N   MET A  96     -47.346   0.195  10.685  1.00 80.36           N  
ATOM    499  CA  MET A  96     -47.635  -1.103  10.066  1.00 80.57           C  
ATOM    500  C   MET A  96     -46.592  -2.157  10.421  1.00 78.70           C  
ATOM    501  O   MET A  96     -46.849  -3.336  10.242  1.00 75.20           O  
ATOM    502  CB  MET A  96     -47.727  -0.965   8.552  1.00 80.83           C  
ATOM    503  CG  MET A  96     -48.948  -0.212   8.114  1.00 83.20           C  
ATOM    504  SD  MET A  96     -48.947   0.080   6.357  1.00 91.34           S  
ATOM    505  CE  MET A  96     -50.698   0.372   6.060  1.00 92.81           C  
ATOM    506  N   LYS A  97     -45.429  -1.717  10.918  1.00 80.00           N  
ATOM    507  CA  LYS A  97     -44.302  -2.598  11.317  1.00 81.41           C  
ATOM    508  C   LYS A  97     -43.720  -3.385  10.128  1.00 79.08           C  
ATOM    509  O   LYS A  97     -43.216  -4.494  10.294  1.00 78.90           O  
ATOM    510  CB  LYS A  97     -44.705  -3.535  12.483  1.00 82.51           C  
ATOM    511  CG  LYS A  97     -45.084  -2.800  13.750  1.00 85.16           C  
ATOM    512  CD  LYS A  97     -45.946  -3.663  14.664  1.00 86.38           C  
ATOM    513  CE  LYS A  97     -46.262  -2.937  15.971  1.00 90.74           C  
ATOM    514  NZ  LYS A  97     -46.864  -1.569  15.763  1.00 92.55           N  
ATOM    515  N   MET A  98     -43.797  -2.788   8.941  1.00 78.37           N  
ATOM    516  CA  MET A  98     -43.317  -3.387   7.703  1.00 78.62           C  
ATOM    517  C   MET A  98     -43.508  -2.378   6.592  1.00 78.05           C  
ATOM    518  O   MET A  98     -44.326  -1.458   6.720  1.00 80.11           O  
ATOM    519  CB  MET A  98     -44.045  -4.706   7.375  1.00 79.92           C  
ATOM    520  CG  MET A  98     -45.573  -4.628   7.326  1.00 84.42           C  
ATOM    521  SD  MET A  98     -46.226  -4.350   5.681  1.00 96.30           S  
ATOM    522  CE  MET A  98     -45.936  -5.962   4.938  1.00 95.48           C  
ATOM    523  N   TRP A  99     -42.754  -2.552   5.510  1.00 77.49           N  
ATOM    524  CA  TRP A  99     -42.823  -1.681   4.333  1.00 75.69           C  
ATOM    525  C   TRP A  99     -43.856  -2.268   3.372  1.00 73.64           C  
ATOM    526  O   TRP A  99     -43.802  -3.441   3.079  1.00 77.31           O  
ATOM    527  CB  TRP A  99     -41.444  -1.587   3.691  1.00 74.33           C  
ATOM    528  CG  TRP A  99     -41.339  -0.599   2.633  1.00 74.05           C  
ATOM    529  CD1 TRP A  99     -41.293  -0.838   1.306  1.00 70.83           C  
ATOM    530  CD2 TRP A  99     -41.262   0.821   2.788  1.00 73.53           C  
ATOM    531  NE1 TRP A  99     -41.195   0.331   0.624  1.00 73.91           N  
ATOM    532  CE2 TRP A  99     -41.172   1.368   1.505  1.00 73.77           C  
ATOM    533  CE3 TRP A  99     -41.262   1.680   3.887  1.00 74.17           C  
ATOM    534  CZ2 TRP A  99     -41.083   2.737   1.277  1.00 75.99           C  
ATOM    535  CZ3 TRP A  99     -41.172   3.054   3.664  1.00 71.44           C  
ATOM    536  CH2 TRP A  99     -41.083   3.564   2.370  1.00 77.11           C  
ATOM    537  N   THR A 100     -44.795  -1.451   2.892  1.00 73.03           N  
ATOM    538  CA  THR A 100     -45.840  -1.896   1.924  1.00 72.98           C  
ATOM    539  C   THR A 100     -45.766  -1.236   0.546  1.00 71.23           C  
ATOM    540  O   THR A 100     -46.562  -1.571  -0.333  1.00 71.17           O  
ATOM    541  CB  THR A 100     -47.266  -1.597   2.444  1.00 73.76           C  
ATOM    542  OG1 THR A 100     -47.509  -0.178   2.405  1.00 76.78           O  
ATOM    543  CG2 THR A 100     -47.446  -2.076   3.842  1.00 78.02           C  
ATOM    544  N   PHE A 101     -44.829  -0.312   0.355  1.00 70.30           N  
ATOM    545  CA  PHE A 101     -44.748   0.499  -0.870  1.00 72.26           C  
ATOM    546  C   PHE A 101     -43.772  -0.083  -1.920  1.00 74.09           C  
ATOM    547  O   PHE A 101     -43.621   0.485  -3.018  1.00 74.48           O  
ATOM    548  CB  PHE A 101     -44.414   1.947  -0.481  1.00 72.34           C  
ATOM    549  CG  PHE A 101     -45.268   2.457   0.663  1.00 70.71           C  
ATOM    550  CD1 PHE A 101     -44.766   2.495   1.965  1.00 71.75           C  
ATOM    551  CD2 PHE A 101     -46.572   2.887   0.438  1.00 68.75           C  
ATOM    552  CE1 PHE A 101     -45.552   2.961   3.028  1.00 71.54           C  
ATOM    553  CE2 PHE A 101     -47.364   3.354   1.493  1.00 70.01           C  
ATOM    554  CZ  PHE A 101     -46.853   3.391   2.789  1.00 68.99           C  
ATOM    555  N   GLY A 102     -43.122  -1.207  -1.581  1.00 73.14           N  
ATOM    556  CA  GLY A 102     -42.234  -1.922  -2.502  1.00 73.21           C  
ATOM    557  C   GLY A 102     -40.821  -1.391  -2.546  1.00 72.86           C  
ATOM    558  O   GLY A 102     -40.552  -0.299  -2.091  1.00 72.40           O  
ATOM    559  N   ASN A 103     -39.916  -2.184  -3.114  1.00 74.31           N  
ATOM    560  CA  ASN A 103     -38.484  -1.824  -3.165  1.00 74.88           C  
ATOM    561  C   ASN A 103     -38.129  -0.574  -3.956  1.00 74.74           C  
ATOM    562  O   ASN A 103     -37.251   0.175  -3.515  1.00 76.17           O  
ATOM    563  CB  ASN A 103     -37.626  -2.998  -3.690  1.00 74.34           C  
ATOM    564  CG  ASN A 103     -37.420  -4.108  -2.651  1.00 74.79           C  
ATOM    565  OD1 ASN A 103     -37.242  -5.271  -3.012  1.00 76.47           O  
ATOM    566  ND2 ASN A 103     -37.444  -3.753  -1.363  1.00 74.57           N  
ATOM    567  N   PHE A 104     -38.782  -0.339  -5.098  1.00 74.65           N  
ATOM    568  CA  PHE A 104     -38.478   0.860  -5.884  1.00 75.28           C  
ATOM    569  C   PHE A 104     -38.644   2.100  -5.041  1.00 75.71           C  
ATOM    570  O   PHE A 104     -37.710   2.895  -4.906  1.00 77.93           O  
ATOM    571  CB  PHE A 104     -39.367   1.020  -7.116  1.00 78.02           C  
ATOM    572  CG  PHE A 104     -39.279   2.408  -7.727  1.00 79.37           C  
ATOM    573  CD1 PHE A 104     -38.129   2.802  -8.421  1.00 80.42           C  
ATOM    574  CD2 PHE A 104     -40.337   3.321  -7.603  1.00 81.51           C  
ATOM    575  CE1 PHE A 104     -38.031   4.072  -8.984  1.00 79.83           C  
ATOM    576  CE2 PHE A 104     -40.248   4.598  -8.164  1.00 83.42           C  
ATOM    577  CZ  PHE A 104     -39.091   4.975  -8.857  1.00 82.52           C  
ATOM    578  N   TRP A 105     -39.839   2.255  -4.478  1.00 76.21           N  
ATOM    579  CA  TRP A 105     -40.134   3.416  -3.670  1.00 75.91           C  
ATOM    580  C   TRP A 105     -39.295   3.456  -2.357  1.00 76.37           C  
ATOM    581  O   TRP A 105     -38.972   4.534  -1.899  1.00 74.11           O  
ATOM    582  CB  TRP A 105     -41.645   3.562  -3.386  1.00 78.05           C  
ATOM    583  CG  TRP A 105     -41.870   4.799  -2.623  1.00 82.40           C  
ATOM    584  CD1 TRP A 105     -42.157   4.889  -1.318  1.00 83.43           C  
ATOM    585  CD2 TRP A 105     -41.810   6.147  -3.120  1.00 87.60           C  
ATOM    586  NE1 TRP A 105     -42.288   6.182  -0.950  1.00 83.52           N  
ATOM    587  CE2 TRP A 105     -42.082   6.994  -2.033  1.00 84.67           C  
ATOM    588  CE3 TRP A 105     -41.556   6.716  -4.381  1.00 86.42           C  
ATOM    589  CZ2 TRP A 105     -42.109   8.401  -2.155  1.00 81.05           C  
ATOM    590  CZ3 TRP A 105     -41.583   8.115  -4.507  1.00 84.49           C  
ATOM    591  CH2 TRP A 105     -41.860   8.938  -3.391  1.00 85.45           C  
ATOM    592  N   CYS A 106     -38.952   2.302  -1.775  1.00 74.15           N  
ATOM    593  CA  CYS A 106     -38.086   2.278  -0.573  1.00 75.23           C  
ATOM    594  C   CYS A 106     -36.763   2.982  -0.834  1.00 74.63           C  
ATOM    595  O   CYS A 106     -36.332   3.831  -0.045  1.00 72.22           O  
ATOM    596  CB  CYS A 106     -37.827   0.848  -0.097  1.00 75.82           C  
ATOM    597  SG  CYS A 106     -36.530   0.694   1.167  1.00 75.27           S  
ATOM    598  N   GLU A 107     -36.137   2.618  -1.946  1.00 74.18           N  
ATOM    599  CA  GLU A 107     -34.882   3.219  -2.380  1.00 73.95           C  
ATOM    600  C   GLU A 107     -35.054   4.698  -2.773  1.00 73.77           C  
ATOM    601  O   GLU A 107     -34.185   5.521  -2.469  1.00 69.11           O  
ATOM    602  CB  GLU A 107     -34.337   2.411  -3.542  1.00 74.75           C  
ATOM    603  CG  GLU A 107     -33.001   2.841  -4.117  1.00 78.43           C  
ATOM    604  CD  GLU A 107     -32.677   2.072  -5.397  1.00 82.58           C  
ATOM    605  OE1 GLU A 107     -32.915   0.843  -5.452  1.00 87.52           O  
ATOM    606  OE2 GLU A 107     -32.186   2.688  -6.352  1.00 90.13           O  
ATOM    607  N   PHE A 108     -36.166   5.025  -3.445  1.00 72.86           N  
ATOM    608  CA  PHE A 108     -36.458   6.414  -3.816  1.00 70.73           C  
ATOM    609  C   PHE A 108     -36.705   7.236  -2.556  1.00 68.58           C  
ATOM    610  O   PHE A 108     -36.073   8.275  -2.357  1.00 66.92           O  
ATOM    611  CB  PHE A 108     -37.676   6.506  -4.729  1.00 70.86           C  
ATOM    612  CG  PHE A 108     -37.744   7.783  -5.526  1.00 72.80           C  
ATOM    613  CD1 PHE A 108     -37.339   7.799  -6.868  1.00 78.82           C  
ATOM    614  CD2 PHE A 108     -38.205   8.965  -4.961  1.00 74.96           C  
ATOM    615  CE1 PHE A 108     -37.396   8.977  -7.621  1.00 76.80           C  
ATOM    616  CE2 PHE A 108     -38.262  10.149  -5.720  1.00 74.68           C  
ATOM    617  CZ  PHE A 108     -37.858  10.148  -7.043  1.00 76.41           C  
ATOM    618  N   TRP A 109     -37.628   6.752  -1.723  1.00 66.71           N  
ATOM    619  CA  TRP A 109     -37.960   7.358  -0.431  1.00 68.89           C  
ATOM    620  C   TRP A 109     -36.701   7.635   0.361  1.00 69.04           C  
ATOM    621  O   TRP A 109     -36.504   8.752   0.807  1.00 68.71           O  
ATOM    622  CB  TRP A 109     -38.866   6.437   0.371  1.00 71.86           C  
ATOM    623  CG  TRP A 109     -39.102   6.855   1.747  1.00 70.49           C  
ATOM    624  CD1 TRP A 109     -39.862   7.878   2.149  1.00 72.33           C  
ATOM    625  CD2 TRP A 109     -38.569   6.248   2.938  1.00 74.86           C  
ATOM    626  NE1 TRP A 109     -39.847   7.967   3.516  1.00 76.09           N  
ATOM    627  CE2 TRP A 109     -39.062   6.979   4.025  1.00 72.44           C  
ATOM    628  CE3 TRP A 109     -37.720   5.156   3.187  1.00 77.42           C  
ATOM    629  CZ2 TRP A 109     -38.747   6.669   5.347  1.00 75.85           C  
ATOM    630  CZ3 TRP A 109     -37.404   4.849   4.532  1.00 74.21           C  
ATOM    631  CH2 TRP A 109     -37.919   5.602   5.575  1.00 73.66           C  
ATOM    632  N   THR A 110     -35.861   6.607   0.518  1.00 64.06           N  
ATOM    633  CA  THR A 110     -34.570   6.747   1.190  1.00 66.65           C  
ATOM    634  C   THR A 110     -33.707   7.863   0.621  1.00 68.41           C  
ATOM    635  O   THR A 110     -33.116   8.624   1.385  1.00 71.70           O  
ATOM    636  CB  THR A 110     -33.757   5.477   1.102  1.00 66.89           C  
ATOM    637  OG1 THR A 110     -34.491   4.404   1.699  1.00 70.60           O  
ATOM    638  CG2 THR A 110     -32.427   5.645   1.830  1.00 64.09           C  
ATOM    639  N   SER A 111     -33.636   7.959  -0.709  1.00 69.98           N  
ATOM    640  CA  SER A 111     -32.849   9.017  -1.387  1.00 70.65           C  
ATOM    641  C   SER A 111     -33.343  10.443  -1.092  1.00 73.21           C  
ATOM    642  O   SER A 111     -32.524  11.356  -0.899  1.00 76.91           O  
ATOM    643  CB  SER A 111     -32.825   8.802  -2.909  1.00 72.35           C  
ATOM    644  OG  SER A 111     -32.247   7.565  -3.262  1.00 69.46           O  
ATOM    645  N   ILE A 112     -34.669  10.626  -1.063  1.00 72.31           N  
ATOM    646  CA  ILE A 112     -35.290  11.938  -0.786  1.00 70.06           C  
ATOM    647  C   ILE A 112     -35.011  12.365   0.650  1.00 69.36           C  
ATOM    648  O   ILE A 112     -34.706  13.535   0.916  1.00 68.07           O  
ATOM    649  CB  ILE A 112     -36.819  11.916  -1.006  1.00 68.74           C  
ATOM    650  CG1 ILE A 112     -37.174  11.632  -2.476  1.00 75.90           C  
ATOM    651  CG2 ILE A 112     -37.426  13.234  -0.645  1.00 72.66           C  
ATOM    652  CD1 ILE A 112     -38.665  11.518  -2.704  1.00 73.21           C  
ATOM    653  N   ASP A 113     -35.126  11.403   1.557  1.00 68.09           N  
ATOM    654  CA  ASP A 113     -34.823  11.584   2.973  1.00 69.93           C  
ATOM    655  C   ASP A 113     -33.435  12.218   3.102  1.00 68.24           C  
ATOM    656  O   ASP A 113     -33.311  13.328   3.600  1.00 69.08           O  
ATOM    657  CB  ASP A 113     -34.916  10.225   3.681  1.00 71.22           C  
ATOM    658  CG  ASP A 113     -35.001  10.325   5.163  1.00 71.94           C  
ATOM    659  OD1 ASP A 113     -34.453  11.263   5.771  1.00 73.99           O  
ATOM    660  OD2 ASP A 113     -35.644   9.419   5.727  1.00 78.39           O  
ATOM    661  N   VAL A 114     -32.415  11.501   2.640  1.00 69.76           N  
ATOM    662  CA  VAL A 114     -31.016  11.951   2.687  1.00 69.79           C  
ATOM    663  C   VAL A 114     -30.790  13.289   1.934  1.00 70.38           C  
ATOM    664  O   VAL A 114     -30.022  14.132   2.409  1.00 66.61           O  
ATOM    665  CB  VAL A 114     -30.070  10.827   2.158  1.00 71.48           C  
ATOM    666  CG1 VAL A 114     -28.657  11.338   1.891  1.00 71.98           C  
ATOM    667  CG2 VAL A 114     -30.054   9.643   3.147  1.00 68.67           C  
ATOM    668  N   LEU A 115     -31.455  13.467   0.780  1.00 69.66           N  
ATOM    669  CA  LEU A 115     -31.356  14.717  -0.015  1.00 70.60           C  
ATOM    670  C   LEU A 115     -31.817  15.929   0.773  1.00 72.08           C  
ATOM    671  O   LEU A 115     -31.084  16.909   0.895  1.00 71.75           O  
ATOM    672  CB  LEU A 115     -32.193  14.621  -1.314  1.00 73.84           C  
ATOM    673  CG  LEU A 115     -32.357  15.859  -2.238  1.00 73.55           C  
ATOM    674  CD1 LEU A 115     -31.014  16.399  -2.735  1.00 72.28           C  
ATOM    675  CD2 LEU A 115     -33.278  15.542  -3.431  1.00 66.35           C  
ATOM    676  N   CYS A 116     -33.039  15.841   1.297  1.00 72.44           N  
ATOM    677  CA  CYS A 116     -33.670  16.941   2.034  1.00 73.77           C  
ATOM    678  C   CYS A 116     -32.868  17.364   3.251  1.00 74.35           C  
ATOM    679  O   CYS A 116     -32.711  18.570   3.492  1.00 75.14           O  
ATOM    680  CB  CYS A 116     -35.112  16.586   2.437  1.00 72.52           C  
ATOM    681  SG  CYS A 116     -36.268  16.557   1.013  1.00 80.97           S  
ATOM    682  N   VAL A 117     -32.365  16.391   4.010  1.00 72.36           N  
ATOM    683  CA  VAL A 117     -31.509  16.695   5.167  1.00 73.25           C  
ATOM    684  C   VAL A 117     -30.188  17.351   4.725  1.00 75.09           C  
ATOM    685  O   VAL A 117     -29.729  18.311   5.369  1.00 76.15           O  
ATOM    686  CB  VAL A 117     -31.217  15.439   6.020  1.00 73.55           C  
ATOM    687  CG1 VAL A 117     -30.199  15.737   7.098  1.00 69.89           C  
ATOM    688  CG2 VAL A 117     -32.503  14.916   6.641  1.00 73.99           C  
ATOM    689  N   THR A 118     -29.592  16.837   3.635  1.00 71.84           N  
ATOM    690  CA  THR A 118     -28.329  17.366   3.096  1.00 71.32           C  
ATOM    691  C   THR A 118     -28.501  18.788   2.575  1.00 73.72           C  
ATOM    692  O   THR A 118     -27.710  19.656   2.916  1.00 78.08           O  
ATOM    693  CB  THR A 118     -27.767  16.482   1.949  1.00 72.20           C  
ATOM    694  OG1 THR A 118     -27.512  15.161   2.433  1.00 75.03           O  
ATOM    695  CG2 THR A 118     -26.471  17.066   1.389  1.00 65.55           C  
ATOM    696  N   ALA A 119     -29.534  19.013   1.752  1.00 72.84           N  
ATOM    697  CA  ALA A 119     -29.857  20.351   1.220  1.00 71.95           C  
ATOM    698  C   ALA A 119     -30.142  21.361   2.334  1.00 71.48           C  
ATOM    699  O   ALA A 119     -29.750  22.521   2.226  1.00 73.66           O  
ATOM    700  CB  ALA A 119     -31.054  20.284   0.243  1.00 69.50           C  
ATOM    701  N   SER A 120     -30.818  20.920   3.394  1.00 71.79           N  
ATOM    702  CA  SER A 120     -31.124  21.803   4.531  1.00 71.94           C  
ATOM    703  C   SER A 120     -29.861  22.374   5.153  1.00 73.64           C  
ATOM    704  O   SER A 120     -29.724  23.598   5.252  1.00 74.21           O  
ATOM    705  CB  SER A 120     -31.927  21.071   5.584  1.00 71.95           C  
ATOM    706  OG  SER A 120     -33.202  20.758   5.077  1.00 75.41           O  
ATOM    707  N   ILE A 121     -28.945  21.500   5.562  1.00 74.66           N  
ATOM    708  CA  ILE A 121     -27.694  21.946   6.223  1.00 72.09           C  
ATOM    709  C   ILE A 121     -26.767  22.684   5.253  1.00 74.47           C  
ATOM    710  O   ILE A 121     -26.066  23.606   5.668  1.00 72.06           O  
ATOM    711  CB  ILE A 121     -26.922  20.782   6.903  1.00 72.33           C  
ATOM    712  CG1 ILE A 121     -25.776  21.297   7.823  1.00 75.07           C  
ATOM    713  CG2 ILE A 121     -26.349  19.826   5.858  1.00 69.34           C  
ATOM    714  CD1 ILE A 121     -26.149  22.421   8.816  1.00 75.41           C  
ATOM    715  N   GLU A 122     -26.758  22.289   3.977  1.00 71.61           N  
ATOM    716  CA  GLU A 122     -25.957  23.013   2.976  1.00 73.61           C  
ATOM    717  C   GLU A 122     -26.477  24.430   2.815  1.00 71.97           C  
ATOM    718  O   GLU A 122     -25.684  25.357   2.719  1.00 73.76           O  
ATOM    719  CB  GLU A 122     -25.936  22.298   1.619  1.00 71.23           C  
ATOM    720  CG  GLU A 122     -25.042  21.050   1.616  1.00 78.82           C  
ATOM    721  CD  GLU A 122     -24.898  20.393   0.249  1.00 76.68           C  
ATOM    722  OE1 GLU A 122     -25.210  21.034  -0.777  1.00 81.34           O  
ATOM    723  OE2 GLU A 122     -24.464  19.221   0.208  1.00 82.37           O  
ATOM    724  N   THR A 123     -27.804  24.585   2.788  1.00 71.94           N  
ATOM    725  CA  THR A 123     -28.437  25.916   2.693  1.00 71.90           C  
ATOM    726  C   THR A 123     -28.141  26.762   3.909  1.00 71.32           C  
ATOM    727  O   THR A 123     -27.722  27.903   3.768  1.00 70.52           O  
ATOM    728  CB  THR A 123     -29.940  25.819   2.596  1.00 69.91           C  
ATOM    729  OG1 THR A 123     -30.275  24.924   1.534  1.00 70.66           O  
ATOM    730  CG2 THR A 123     -30.539  27.214   2.354  1.00 68.19           C  
ATOM    731  N   LEU A 124     -28.364  26.197   5.099  1.00 69.53           N  
ATOM    732  CA  LEU A 124     -28.044  26.877   6.330  1.00 70.49           C  
ATOM    733  C   LEU A 124     -26.624  27.353   6.294  1.00 69.98           C  
ATOM    734  O   LEU A 124     -26.349  28.465   6.684  1.00 72.08           O  
ATOM    735  CB  LEU A 124     -28.230  25.963   7.561  1.00 72.66           C  
ATOM    736  CG  LEU A 124     -29.654  25.655   7.991  1.00 71.44           C  
ATOM    737  CD1 LEU A 124     -29.643  24.635   9.128  1.00 74.54           C  
ATOM    738  CD2 LEU A 124     -30.358  26.930   8.384  1.00 68.04           C  
ATOM    739  N   CYS A 125     -25.726  26.509   5.822  1.00 72.50           N  
ATOM    740  CA  CYS A 125     -24.319  26.880   5.727  1.00 75.56           C  
ATOM    741  C   CYS A 125     -24.087  28.030   4.746  1.00 73.80           C  
ATOM    742  O   CYS A 125     -23.222  28.868   4.985  1.00 74.28           O  
ATOM    743  CB  CYS A 125     -23.474  25.682   5.322  1.00 76.67           C  
ATOM    744  SG  CYS A 125     -21.781  25.957   5.620  1.00 84.21           S  
ATOM    745  N   VAL A 126     -24.860  28.059   3.652  1.00 76.58           N  
ATOM    746  CA  VAL A 126     -24.803  29.161   2.654  1.00 74.32           C  
ATOM    747  C   VAL A 126     -25.327  30.458   3.269  1.00 74.06           C  
ATOM    748  O   VAL A 126     -24.820  31.529   2.959  1.00 74.99           O  
ATOM    749  CB  VAL A 126     -25.612  28.848   1.381  1.00 73.89           C  
ATOM    750  CG1 VAL A 126     -25.614  30.050   0.435  1.00 78.42           C  
ATOM    751  CG2 VAL A 126     -25.056  27.612   0.682  1.00 75.52           C  
ATOM    752  N   ILE A 127     -26.341  30.352   4.138  1.00 73.19           N  
ATOM    753  CA  ILE A 127     -26.902  31.527   4.840  1.00 71.30           C  
ATOM    754  C   ILE A 127     -25.846  32.137   5.724  1.00 69.71           C  
ATOM    755  O   ILE A 127     -25.706  33.342   5.750  1.00 73.08           O  
ATOM    756  CB  ILE A 127     -28.150  31.200   5.671  1.00 70.82           C  
ATOM    757  CG1 ILE A 127     -29.301  30.720   4.782  1.00 74.13           C  
ATOM    758  CG2 ILE A 127     -28.636  32.429   6.410  1.00 72.22           C  
ATOM    759  CD1 ILE A 127     -30.450  30.161   5.540  1.00 73.97           C  
ATOM    760  N   ALA A 128     -25.105  31.298   6.440  1.00 70.03           N  
ATOM    761  CA  ALA A 128     -24.031  31.756   7.323  1.00 70.78           C  
ATOM    762  C   ALA A 128     -22.929  32.481   6.577  1.00 70.23           C  
ATOM    763  O   ALA A 128     -22.493  33.544   7.004  1.00 70.16           O  
ATOM    764  CB  ALA A 128     -23.443  30.585   8.092  1.00 72.00           C  
ATOM    765  N   VAL A 129     -22.480  31.905   5.463  1.00 73.67           N  
ATOM    766  CA  VAL A 129     -21.415  32.529   4.657  1.00 70.68           C  
ATOM    767  C   VAL A 129     -21.923  33.853   4.062  1.00 70.47           C  
ATOM    768  O   VAL A 129     -21.212  34.853   4.092  1.00 73.60           O  
ATOM    769  CB  VAL A 129     -20.878  31.595   3.556  1.00 70.74           C  
ATOM    770  CG1 VAL A 129     -19.835  32.328   2.689  1.00 65.41           C  
ATOM    771  CG2 VAL A 129     -20.285  30.331   4.172  1.00 66.69           C  
ATOM    772  N   ASP A 130     -23.149  33.836   3.536  1.00 72.22           N  
ATOM    773  CA  ASP A 130     -23.812  35.034   2.993  1.00 69.02           C  
ATOM    774  C   ASP A 130     -23.965  36.125   4.036  1.00 68.79           C  
ATOM    775  O   ASP A 130     -23.668  37.270   3.758  1.00 66.69           O  
ATOM    776  CB  ASP A 130     -25.195  34.686   2.460  1.00 71.35           C  
ATOM    777  CG  ASP A 130     -25.925  35.902   1.916  1.00 78.10           C  
ATOM    778  OD1 ASP A 130     -25.369  36.570   1.008  1.00 76.18           O  
ATOM    779  OD2 ASP A 130     -27.049  36.181   2.399  1.00 90.58           O  
ATOM    780  N   ARG A 131     -24.434  35.770   5.243  1.00 69.55           N  
ATOM    781  CA  ARG A 131     -24.520  36.762   6.342  1.00 67.36           C  
ATOM    782  C   ARG A 131     -23.143  37.268   6.778  1.00 67.63           C  
ATOM    783  O   ARG A 131     -23.021  38.445   7.169  1.00 65.43           O  
ATOM    784  CB  ARG A 131     -25.291  36.222   7.544  1.00 67.67           C  
ATOM    785  CG  ARG A 131     -26.791  35.942   7.317  1.00 70.59           C  
ATOM    786  CD  ARG A 131     -27.581  37.208   7.051  1.00 78.70           C  
ATOM    787  NE  ARG A 131     -27.386  37.707   5.685  1.00 80.63           N  
ATOM    788  CZ  ARG A 131     -27.690  38.934   5.244  1.00 84.09           C  
ATOM    789  NH1 ARG A 131     -28.227  39.861   6.051  1.00 88.30           N  
ATOM    790  NH2 ARG A 131     -27.454  39.237   3.969  1.00 81.21           N  
ATOM    791  N   TYR A 132     -22.112  36.414   6.716  1.00 66.25           N  
ATOM    792  CA  TYR A 132     -20.772  36.872   7.091  1.00 66.91           C  
ATOM    793  C   TYR A 132     -20.300  37.951   6.123  1.00 69.24           C  
ATOM    794  O   TYR A 132     -19.816  38.995   6.553  1.00 74.15           O  
ATOM    795  CB  TYR A 132     -19.744  35.746   7.153  1.00 64.41           C  
ATOM    796  CG  TYR A 132     -18.362  36.288   7.466  1.00 65.53           C  
ATOM    797  CD1 TYR A 132     -17.989  36.601   8.780  1.00 73.29           C  
ATOM    798  CD2 TYR A 132     -17.433  36.492   6.460  1.00 66.44           C  
ATOM    799  CE1 TYR A 132     -16.716  37.102   9.068  1.00 69.45           C  
ATOM    800  CE2 TYR A 132     -16.170  36.989   6.731  1.00 66.23           C  
ATOM    801  CZ  TYR A 132     -15.809  37.293   8.025  1.00 71.49           C  
ATOM    802  OH  TYR A 132     -14.542  37.787   8.266  1.00 69.82           O  
ATOM    803  N   PHE A 133     -20.435  37.715   4.827  1.00 69.93           N  
ATOM    804  CA  PHE A 133     -20.010  38.759   3.860  1.00 70.80           C  
ATOM    805  C   PHE A 133     -20.920  39.992   3.920  1.00 69.98           C  
ATOM    806  O   PHE A 133     -20.427  41.103   3.794  1.00 70.63           O  
ATOM    807  CB  PHE A 133     -19.846  38.184   2.456  1.00 67.77           C  
ATOM    808  CG  PHE A 133     -18.650  37.278   2.342  1.00 69.98           C  
ATOM    809  CD1 PHE A 133     -17.352  37.802   2.445  1.00 72.82           C  
ATOM    810  CD2 PHE A 133     -18.799  35.914   2.140  1.00 69.69           C  
ATOM    811  CE1 PHE A 133     -16.228  36.981   2.345  1.00 70.61           C  
ATOM    812  CE2 PHE A 133     -17.667  35.081   2.039  1.00 71.02           C  
ATOM    813  CZ  PHE A 133     -16.385  35.620   2.143  1.00 68.76           C  
ATOM    814  N   ALA A 134     -22.221  39.790   4.120  1.00 69.44           N  
ATOM    815  CA  ALA A 134     -23.141  40.911   4.273  1.00 68.56           C  
ATOM    816  C   ALA A 134     -22.724  41.816   5.416  1.00 68.68           C  
ATOM    817  O   ALA A 134     -22.633  43.022   5.229  1.00 71.94           O  
ATOM    818  CB  ALA A 134     -24.562  40.422   4.491  1.00 67.16           C  
ATOM    819  N   ILE A 135     -22.465  41.241   6.589  1.00 68.84           N  
ATOM    820  CA  ILE A 135     -22.145  42.039   7.792  1.00 70.46           C  
ATOM    821  C   ILE A 135     -20.732  42.639   7.824  1.00 73.76           C  
ATOM    822  O   ILE A 135     -20.483  43.567   8.604  1.00 77.85           O  
ATOM    823  CB  ILE A 135     -22.361  41.205   9.107  1.00 68.09           C  
ATOM    824  CG1 ILE A 135     -22.694  42.122  10.290  1.00 70.69           C  
ATOM    825  CG2 ILE A 135     -21.151  40.315   9.387  1.00 54.90           C  
ATOM    826  CD1 ILE A 135     -23.130  41.371  11.531  1.00 69.39           C  
ATOM    827  N   THR A 136     -19.819  42.123   6.998  1.00 72.13           N  
ATOM    828  CA  THR A 136     -18.450  42.658   6.911  1.00 72.48           C  
ATOM    829  C   THR A 136     -18.272  43.602   5.722  1.00 73.00           C  
ATOM    830  O   THR A 136     -17.205  44.194   5.560  1.00 76.38           O  
ATOM    831  CB  THR A 136     -17.408  41.523   6.791  1.00 71.33           C  
ATOM    832  OG1 THR A 136     -17.656  40.755   5.612  1.00 69.78           O  
ATOM    833  CG2 THR A 136     -17.478  40.622   7.980  1.00 76.96           C  
ATOM    834  N   SER A 137     -19.312  43.743   4.890  1.00 73.57           N  
ATOM    835  CA  SER A 137     -19.224  44.546   3.673  1.00 71.50           C  
ATOM    836  C   SER A 137     -19.370  46.004   4.020  1.00 70.30           C  
ATOM    837  O   SER A 137     -20.079  46.302   4.923  1.00 72.29           O  
ATOM    838  CB  SER A 137     -20.327  44.159   2.678  1.00 70.57           C  
ATOM    839  OG  SER A 137     -20.402  45.088   1.612  1.00 73.10           O  
ATOM    840  N   PRO A 138     -18.693  46.924   3.292  1.00 73.40           N  
ATOM    841  CA  PRO A 138     -18.908  48.362   3.552  1.00 71.10           C  
ATOM    842  C   PRO A 138     -20.342  48.823   3.196  1.00 72.24           C  
ATOM    843  O   PRO A 138     -20.791  49.845   3.689  1.00 73.27           O  
ATOM    844  CB  PRO A 138     -17.875  49.042   2.656  1.00 72.76           C  
ATOM    845  CG  PRO A 138     -16.952  47.966   2.220  1.00 75.11           C  
ATOM    846  CD  PRO A 138     -17.713  46.719   2.207  1.00 70.99           C  
ATOM    847  N   PHE A 139     -21.030  48.053   2.343  1.00 75.02           N  
ATOM    848  CA  PHE A 139     -22.436  48.228   2.012  1.00 75.94           C  
ATOM    849  C   PHE A 139     -23.097  47.194   2.924  1.00 81.11           C  
ATOM    850  O   PHE A 139     -23.703  46.209   2.451  1.00 82.84           O  
ATOM    851  CB  PHE A 139     -22.686  47.948   0.517  1.00 70.64           C  
ATOM    852  CG  PHE A 139     -21.537  48.366  -0.376  1.00 68.22           C  
ATOM    853  CD1 PHE A 139     -20.705  47.417  -0.943  1.00 64.99           C  
ATOM    854  CD2 PHE A 139     -21.291  49.686  -0.634  1.00 54.92           C  
ATOM    855  CE1 PHE A 139     -19.676  47.789  -1.736  1.00 53.34           C  
ATOM    856  CE2 PHE A 139     -20.261  50.061  -1.427  1.00 55.02           C  
ATOM    857  CZ  PHE A 139     -19.448  49.112  -1.982  1.00 59.66           C  
ATOM    858  N   LYS A 140     -22.970  47.430   4.239  1.00 82.78           N  
ATOM    859  CA  LYS A 140     -23.326  46.437   5.288  1.00 86.29           C  
ATOM    860  C   LYS A 140     -24.732  45.890   5.161  1.00 84.99           C  
ATOM    861  O   LYS A 140     -25.668  46.622   4.835  1.00 84.00           O  
ATOM    862  CB  LYS A 140     -23.144  47.003   6.710  1.00 86.05           C  
ATOM    863  CG  LYS A 140     -21.716  47.263   7.104  1.00 93.56           C  
ATOM    864  CD  LYS A 140     -21.533  47.754   8.540  1.00 92.32           C  
ATOM    865  CE  LYS A 140     -20.068  48.178   8.748  1.00 94.63           C  
ATOM    866  NZ  LYS A 140     -19.803  48.731  10.115  1.00103.84           N  
ATOM    867  N   TYR A 141     -24.836  44.589   5.424  1.00 85.69           N  
ATOM    868  CA  TYR A 141     -26.070  43.783   5.383  1.00 87.34           C  
ATOM    869  C   TYR A 141     -26.642  43.451   3.984  1.00 87.45           C  
ATOM    870  O   TYR A 141     -27.393  42.477   3.859  1.00 87.44           O  
ATOM    871  CB  TYR A 141     -27.154  44.369   6.294  1.00 89.48           C  
ATOM    872  CG  TYR A 141     -26.773  44.254   7.729  1.00 86.02           C  
ATOM    873  CD1 TYR A 141     -27.055  43.095   8.434  1.00 82.79           C  
ATOM    874  CD2 TYR A 141     -26.132  45.293   8.380  1.00 87.79           C  
ATOM    875  CE1 TYR A 141     -26.717  42.968   9.747  1.00 95.42           C  
ATOM    876  CE2 TYR A 141     -25.777  45.189   9.716  1.00 94.16           C  
ATOM    877  CZ  TYR A 141     -26.071  44.020  10.400  1.00 97.24           C  
ATOM    878  OH  TYR A 141     -25.728  43.897  11.720  1.00 91.49           O  
ATOM    879  N   GLN A 142     -26.313  44.220   2.958  1.00 83.88           N  
ATOM    880  CA  GLN A 142     -26.686  43.826   1.640  1.00 87.53           C  
ATOM    881  C   GLN A 142     -25.823  42.632   1.368  1.00 85.35           C  
ATOM    882  O   GLN A 142     -24.602  42.682   1.609  1.00 85.83           O  
ATOM    883  CB  GLN A 142     -26.375  44.883   0.590  1.00 86.73           C  
ATOM    884  CG  GLN A 142     -27.186  46.134   0.674  1.00 87.65           C  
ATOM    885  CD  GLN A 142     -26.769  47.145  -0.388  1.00 91.57           C  
ATOM    886  OE1 GLN A 142     -26.382  46.780  -1.508  1.00 90.57           O  
ATOM    887  NE2 GLN A 142     -26.847  48.425  -0.040  1.00 99.82           N  
ATOM    888  N   SER A 143     -26.446  41.562   0.879  1.00 81.37           N  
ATOM    889  CA  SER A 143     -25.716  40.420   0.415  1.00 78.53           C  
ATOM    890  C   SER A 143     -24.884  40.866  -0.772  1.00 77.76           C  
ATOM    891  O   SER A 143     -25.320  41.731  -1.554  1.00 76.92           O  
ATOM    892  CB  SER A 143     -26.662  39.315  -0.030  1.00 79.11           C  
ATOM    893  OG  SER A 143     -25.960  38.321  -0.743  1.00 79.05           O  
ATOM    894  N   LEU A 144     -23.695  40.284  -0.913  1.00 75.59           N  
ATOM    895  CA  LEU A 144     -22.854  40.541  -2.082  1.00 78.96           C  
ATOM    896  C   LEU A 144     -23.461  39.937  -3.371  1.00 77.36           C  
ATOM    897  O   LEU A 144     -23.012  40.278  -4.477  1.00 79.84           O  
ATOM    898  CB  LEU A 144     -21.433  40.007  -1.867  1.00 80.08           C  
ATOM    899  CG  LEU A 144     -20.660  40.517  -0.639  1.00 82.77           C  
ATOM    900  CD1 LEU A 144     -19.218  40.045  -0.740  1.00 84.51           C  
ATOM    901  CD2 LEU A 144     -20.714  42.055  -0.474  1.00 77.04           C  
ATOM    902  N   LEU A 145     -24.466  39.056  -3.210  1.00 74.06           N  
ATOM    903  CA  LEU A 145     -25.162  38.394  -4.293  1.00 75.14           C  
ATOM    904  C   LEU A 145     -26.417  39.116  -4.759  1.00 74.57           C  
ATOM    905  O   LEU A 145     -27.158  39.675  -3.951  1.00 76.73           O  
ATOM    906  CB  LEU A 145     -25.610  36.999  -3.836  1.00 74.59           C  
ATOM    907  CG  LEU A 145     -24.572  36.016  -3.326  1.00 73.05           C  
ATOM    908  CD1 LEU A 145     -25.249  34.715  -2.973  1.00 75.64           C  
ATOM    909  CD2 LEU A 145     -23.502  35.785  -4.364  1.00 79.94           C  
ATOM    910  N   THR A 146     -26.645  39.095  -6.070  1.00 74.52           N  
ATOM    911  CA  THR A 146     -27.901  39.539  -6.654  1.00 76.04           C  
ATOM    912  C   THR A 146     -28.928  38.413  -6.482  1.00 75.70           C  
ATOM    913  O   THR A 146     -28.574  37.282  -6.104  1.00 75.21           O  
ATOM    914  CB  THR A 146     -27.772  39.850  -8.156  1.00 76.46           C  
ATOM    915  OG1 THR A 146     -27.440  38.650  -8.860  1.00 79.82           O  
ATOM    916  CG2 THR A 146     -26.702  40.917  -8.423  1.00 71.60           C  
ATOM    917  N   LYS A 147     -30.193  38.719  -6.760  1.00 77.16           N  
ATOM    918  CA  LYS A 147     -31.279  37.718  -6.687  1.00 77.11           C  
ATOM    919  C   LYS A 147     -30.999  36.539  -7.633  1.00 76.19           C  
ATOM    920  O   LYS A 147     -31.219  35.383  -7.267  1.00 73.96           O  
ATOM    921  CB  LYS A 147     -32.646  38.315  -7.052  1.00 78.39           C  
ATOM    922  CG  LYS A 147     -33.107  39.543  -6.264  1.00 81.83           C  
ATOM    923  CD  LYS A 147     -33.377  39.263  -4.815  1.00 87.01           C  
ATOM    924  CE  LYS A 147     -33.758  40.559  -4.072  1.00 89.91           C  
ATOM    925  NZ  LYS A 147     -35.048  41.155  -4.556  1.00 91.41           N  
ATOM    926  N   ASN A 148     -30.512  36.843  -8.843  1.00 76.47           N  
ATOM    927  CA  ASN A 148     -30.199  35.809  -9.849  1.00 77.14           C  
ATOM    928  C   ASN A 148     -29.023  34.912  -9.476  1.00 76.20           C  
ATOM    929  O   ASN A 148     -29.113  33.689  -9.647  1.00 74.96           O  
ATOM    930  CB  ASN A 148     -29.958  36.431 -11.244  1.00 79.53           C  
ATOM    931  CG  ASN A 148     -31.254  36.824 -11.956  1.00 84.32           C  
ATOM    932  OD1 ASN A 148     -32.355  36.395 -11.586  1.00 89.19           O  
ATOM    933  ND2 ASN A 148     -31.121  37.648 -12.993  1.00 85.88           N  
ATOM    934  N   LYS A 149     -27.933  35.503  -8.976  1.00 73.79           N  
ATOM    935  CA  LYS A 149     -26.801  34.706  -8.474  1.00 76.59           C  
ATOM    936  C   LYS A 149     -27.254  33.809  -7.319  1.00 76.35           C  
ATOM    937  O   LYS A 149     -26.822  32.672  -7.232  1.00 81.05           O  
ATOM    938  CB  LYS A 149     -25.662  35.562  -7.950  1.00 79.46           C  
ATOM    939  CG  LYS A 149     -25.007  36.526  -8.914  1.00 82.58           C  
ATOM    940  CD  LYS A 149     -24.001  37.409  -8.129  1.00 83.85           C  
ATOM    941  CE  LYS A 149     -23.690  38.747  -8.790  1.00 89.02           C  
ATOM    942  NZ  LYS A 149     -23.014  39.645  -7.773  1.00 88.17           N  
ATOM    943  N   ALA A 150     -28.120  34.331  -6.441  1.00 73.36           N  
ATOM    944  CA  ALA A 150     -28.684  33.545  -5.325  1.00 74.46           C  
ATOM    945  C   ALA A 150     -29.457  32.309  -5.827  1.00 75.42           C  
ATOM    946  O   ALA A 150     -29.337  31.239  -5.245  1.00 79.11           O  
ATOM    947  CB  ALA A 150     -29.572  34.416  -4.440  1.00 68.50           C  
ATOM    948  N   ARG A 151     -30.243  32.465  -6.900  1.00 77.55           N  
ATOM    949  CA  ARG A 151     -30.945  31.314  -7.511  1.00 77.51           C  
ATOM    950  C   ARG A 151     -29.983  30.249  -8.022  1.00 77.61           C  
ATOM    951  O   ARG A 151     -30.272  29.057  -7.913  1.00 77.15           O  
ATOM    952  CB  ARG A 151     -31.836  31.709  -8.690  1.00 83.00           C  
ATOM    953  CG  ARG A 151     -33.284  32.095  -8.376  1.00 89.58           C  
ATOM    954  CD  ARG A 151     -33.576  33.556  -8.598  1.00 95.56           C  
ATOM    955  NE  ARG A 151     -34.990  33.794  -8.884  1.00 93.67           N  
ATOM    956  CZ  ARG A 151     -35.510  34.981  -9.220  1.00 98.85           C  
ATOM    957  NH1 ARG A 151     -34.743  36.084  -9.325  1.00 97.06           N  
ATOM    958  NH2 ARG A 151     -36.820  35.073  -9.458  1.00102.25           N  
ATOM    959  N   VAL A 152     -28.852  30.684  -8.579  1.00 77.11           N  
ATOM    960  CA  VAL A 152     -27.825  29.767  -9.081  1.00 77.01           C  
ATOM    961  C   VAL A 152     -27.144  29.030  -7.919  1.00 76.31           C  
ATOM    962  O   VAL A 152     -26.878  27.845  -8.023  1.00 73.81           O  
ATOM    963  CB  VAL A 152     -26.806  30.502  -9.987  1.00 78.53           C  
ATOM    964  CG1 VAL A 152     -25.612  29.617 -10.311  1.00 85.33           C  
ATOM    965  CG2 VAL A 152     -27.486  30.934 -11.274  1.00 75.42           C  
ATOM    966  N   ILE A 153     -26.874  29.734  -6.824  1.00 76.01           N  
ATOM    967  CA  ILE A 153     -26.278  29.102  -5.632  1.00 76.47           C  
ATOM    968  C   ILE A 153     -27.235  28.053  -5.074  1.00 75.66           C  
ATOM    969  O   ILE A 153     -26.812  26.945  -4.733  1.00 74.99           O  
ATOM    970  CB  ILE A 153     -25.954  30.101  -4.523  1.00 75.93           C  
ATOM    971  CG1 ILE A 153     -24.899  31.127  -4.966  1.00 78.94           C  
ATOM    972  CG2 ILE A 153     -25.402  29.373  -3.320  1.00 75.34           C  
ATOM    973  CD1 ILE A 153     -23.488  30.564  -5.063  1.00 84.91           C  
ATOM    974  N   ILE A 154     -28.517  28.416  -4.990  1.00 75.41           N  
ATOM    975  CA  ILE A 154     -29.570  27.497  -4.545  1.00 75.93           C  
ATOM    976  C   ILE A 154     -29.645  26.286  -5.461  1.00 72.61           C  
ATOM    977  O   ILE A 154     -29.565  25.159  -5.001  1.00 70.17           O  
ATOM    978  CB  ILE A 154     -30.943  28.192  -4.490  1.00 75.92           C  
ATOM    979  CG1 ILE A 154     -30.975  29.183  -3.328  1.00 79.46           C  
ATOM    980  CG2 ILE A 154     -32.072  27.170  -4.312  1.00 73.88           C  
ATOM    981  CD1 ILE A 154     -32.130  30.133  -3.371  1.00 81.26           C  
ATOM    982  N   LEU A 155     -29.793  26.521  -6.754  1.00 75.14           N  
ATOM    983  CA  LEU A 155     -29.826  25.411  -7.725  1.00 75.92           C  
ATOM    984  C   LEU A 155     -28.604  24.497  -7.543  1.00 75.22           C  
ATOM    985  O   LEU A 155     -28.744  23.279  -7.543  1.00 73.02           O  
ATOM    986  CB  LEU A 155     -29.912  25.930  -9.158  1.00 71.84           C  
ATOM    987  CG  LEU A 155     -29.837  24.903 -10.297  1.00 79.20           C  
ATOM    988  CD1 LEU A 155     -30.845  23.769 -10.095  1.00 82.92           C  
ATOM    989  CD2 LEU A 155     -30.038  25.585 -11.666  1.00 75.89           C  
ATOM    990  N   MET A 156     -27.423  25.100  -7.384  1.00 76.89           N  
ATOM    991  CA  MET A 156     -26.186  24.339  -7.184  1.00 77.43           C  
ATOM    992  C   MET A 156     -26.181  23.568  -5.871  1.00 76.37           C  
ATOM    993  O   MET A 156     -25.571  22.504  -5.801  1.00 78.59           O  
ATOM    994  CB  MET A 156     -24.945  25.247  -7.281  1.00 81.89           C  
ATOM    995  CG  MET A 156     -24.609  25.744  -8.716  1.00 83.04           C  
ATOM    996  SD  MET A 156     -24.284  24.442  -9.942  1.00100.97           S  
ATOM    997  CE  MET A 156     -24.128  25.398 -11.458  1.00 89.68           C  
ATOM    998  N   VAL A 157     -26.851  24.094  -4.841  1.00 76.00           N  
ATOM    999  CA  VAL A 157     -27.000  23.370  -3.572  1.00 74.39           C  
ATOM   1000  C   VAL A 157     -27.835  22.098  -3.784  1.00 74.09           C  
ATOM   1001  O   VAL A 157     -27.447  21.022  -3.327  1.00 74.06           O  
ATOM   1002  CB  VAL A 157     -27.624  24.250  -2.448  1.00 73.43           C  
ATOM   1003  CG1 VAL A 157     -28.152  23.382  -1.321  1.00 69.33           C  
ATOM   1004  CG2 VAL A 157     -26.613  25.269  -1.942  1.00 68.63           C  
ATOM   1005  N   TRP A 158     -28.969  22.227  -4.472  1.00 74.10           N  
ATOM   1006  CA  TRP A 158     -29.817  21.046  -4.777  1.00 74.40           C  
ATOM   1007  C   TRP A 158     -29.131  20.024  -5.683  1.00 75.32           C  
ATOM   1008  O   TRP A 158     -29.313  18.824  -5.482  1.00 78.30           O  
ATOM   1009  CB  TRP A 158     -31.188  21.469  -5.310  1.00 70.20           C  
ATOM   1010  CG  TRP A 158     -31.961  21.950  -4.183  1.00 74.02           C  
ATOM   1011  CD1 TRP A 158     -32.015  23.217  -3.719  1.00 80.00           C  
ATOM   1012  CD2 TRP A 158     -32.803  21.173  -3.333  1.00 72.24           C  
ATOM   1013  NE1 TRP A 158     -32.842  23.290  -2.632  1.00 79.53           N  
ATOM   1014  CE2 TRP A 158     -33.342  22.050  -2.371  1.00 79.45           C  
ATOM   1015  CE3 TRP A 158     -33.157  19.822  -3.292  1.00 73.80           C  
ATOM   1016  CZ2 TRP A 158     -34.220  21.625  -1.374  1.00 71.01           C  
ATOM   1017  CZ3 TRP A 158     -34.026  19.396  -2.307  1.00 73.95           C  
ATOM   1018  CH2 TRP A 158     -34.549  20.299  -1.358  1.00 74.98           C  
ATOM   1019  N   ILE A 159     -28.354  20.495  -6.663  1.00 76.28           N  
ATOM   1020  CA  ILE A 159     -27.572  19.595  -7.526  1.00 75.87           C  
ATOM   1021  C   ILE A 159     -26.509  18.840  -6.713  1.00 76.85           C  
ATOM   1022  O   ILE A 159     -26.416  17.626  -6.830  1.00 76.71           O  
ATOM   1023  CB  ILE A 159     -26.892  20.332  -8.696  1.00 73.88           C  
ATOM   1024  CG1 ILE A 159     -27.933  20.757  -9.735  1.00 75.94           C  
ATOM   1025  CG2 ILE A 159     -25.861  19.431  -9.354  1.00 76.05           C  
ATOM   1026  CD1 ILE A 159     -27.359  21.529 -10.923  1.00 71.99           C  
ATOM   1027  N   VAL A 160     -25.725  19.564  -5.903  1.00 74.32           N  
ATOM   1028  CA  VAL A 160     -24.672  18.947  -5.073  1.00 74.37           C  
ATOM   1029  C   VAL A 160     -25.257  17.970  -4.047  1.00 76.12           C  
ATOM   1030  O   VAL A 160     -24.738  16.864  -3.877  1.00 72.86           O  
ATOM   1031  CB  VAL A 160     -23.805  20.011  -4.357  1.00 75.98           C  
ATOM   1032  CG1 VAL A 160     -22.910  19.378  -3.297  1.00 70.80           C  
ATOM   1033  CG2 VAL A 160     -22.962  20.777  -5.377  1.00 72.65           C  
ATOM   1034  N   SER A 161     -26.332  18.388  -3.376  1.00 76.74           N  
ATOM   1035  CA  SER A 161     -27.052  17.522  -2.436  1.00 76.33           C  
ATOM   1036  C   SER A 161     -27.588  16.253  -3.127  1.00 80.12           C  
ATOM   1037  O   SER A 161     -27.565  15.175  -2.540  1.00 81.12           O  
ATOM   1038  CB  SER A 161     -28.203  18.277  -1.783  1.00 77.19           C  
ATOM   1039  OG  SER A 161     -27.721  19.391  -1.043  1.00 76.25           O  
ATOM   1040  N   GLY A 162     -28.067  16.399  -4.367  1.00 78.97           N  
ATOM   1041  CA  GLY A 162     -28.559  15.268  -5.165  1.00 77.45           C  
ATOM   1042  C   GLY A 162     -27.418  14.346  -5.559  1.00 75.17           C  
ATOM   1043  O   GLY A 162     -27.536  13.134  -5.495  1.00 72.75           O  
ATOM   1044  N   LEU A 163     -26.313  14.958  -5.965  1.00 76.45           N  
ATOM   1045  CA  LEU A 163     -25.098  14.253  -6.355  1.00 78.44           C  
ATOM   1046  C   LEU A 163     -24.517  13.473  -5.171  1.00 79.50           C  
ATOM   1047  O   LEU A 163     -23.962  12.407  -5.356  1.00 80.46           O  
ATOM   1048  CB  LEU A 163     -24.044  15.248  -6.908  1.00 79.15           C  
ATOM   1049  CG  LEU A 163     -23.153  14.848  -8.081  1.00 79.51           C  
ATOM   1050  CD1 LEU A 163     -23.978  14.520  -9.308  1.00 75.74           C  
ATOM   1051  CD2 LEU A 163     -22.183  15.984  -8.386  1.00 78.31           C  
ATOM   1052  N   THR A 164     -24.650  14.007  -3.958  1.00 82.19           N  
ATOM   1053  CA  THR A 164     -24.150  13.328  -2.751  1.00 84.31           C  
ATOM   1054  C   THR A 164     -25.196  12.399  -2.061  1.00 85.47           C  
ATOM   1055  O   THR A 164     -24.814  11.585  -1.225  1.00 83.60           O  
ATOM   1056  CB  THR A 164     -23.560  14.350  -1.758  1.00 84.63           C  
ATOM   1057  OG1 THR A 164     -24.500  15.405  -1.514  1.00 86.96           O  
ATOM   1058  CG2 THR A 164     -22.291  14.950  -2.337  1.00 82.27           C  
ATOM   1059  N   SER A 165     -26.485  12.525  -2.415  1.00 87.63           N  
ATOM   1060  CA  SER A 165     -27.562  11.705  -1.832  1.00 88.01           C  
ATOM   1061  C   SER A 165     -28.057  10.621  -2.778  1.00 90.10           C  
ATOM   1062  O   SER A 165     -28.029   9.438  -2.432  1.00 94.95           O  
ATOM   1063  CB  SER A 165     -28.745  12.583  -1.454  1.00 92.00           C  
ATOM   1064  OG  SER A 165     -29.324  13.166  -2.614  1.00 96.93           O  
ATOM   1065  N   PHE A 166     -28.512  11.027  -3.967  1.00 87.60           N  
ATOM   1066  CA  PHE A 166     -29.078  10.078  -4.951  1.00 85.74           C  
ATOM   1067  C   PHE A 166     -28.042   9.150  -5.573  1.00 85.31           C  
ATOM   1068  O   PHE A 166     -28.313   7.967  -5.704  1.00 85.33           O  
ATOM   1069  CB  PHE A 166     -29.884  10.789  -6.073  1.00 85.68           C  
ATOM   1070  CG  PHE A 166     -31.350  10.954  -5.753  1.00 84.00           C  
ATOM   1071  CD1 PHE A 166     -32.307  10.148  -6.362  1.00 82.71           C  
ATOM   1072  CD2 PHE A 166     -31.773  11.910  -4.847  1.00 78.83           C  
ATOM   1073  CE1 PHE A 166     -33.659  10.302  -6.066  1.00 84.17           C  
ATOM   1074  CE2 PHE A 166     -33.124  12.065  -4.551  1.00 79.25           C  
ATOM   1075  CZ  PHE A 166     -34.062  11.265  -5.155  1.00 80.39           C  
ATOM   1076  N   LEU A 167     -26.870   9.673  -5.954  1.00 83.84           N  
ATOM   1077  CA  LEU A 167     -25.839   8.813  -6.579  1.00 83.08           C  
ATOM   1078  C   LEU A 167     -25.510   7.568  -5.738  1.00 83.34           C  
ATOM   1079  O   LEU A 167     -25.725   6.477  -6.235  1.00 84.70           O  
ATOM   1080  CB  LEU A 167     -24.543   9.568  -6.947  1.00 82.52           C  
ATOM   1081  CG  LEU A 167     -24.431  10.342  -8.250  1.00 81.28           C  
ATOM   1082  CD1 LEU A 167     -23.003  10.847  -8.415  1.00 76.32           C  
ATOM   1083  CD2 LEU A 167     -24.815   9.492  -9.427  1.00 75.15           C  
ATOM   1084  N   PRO A 168     -25.003   7.727  -4.480  1.00 82.18           N  
ATOM   1085  CA  PRO A 168     -24.657   6.540  -3.663  1.00 81.22           C  
ATOM   1086  C   PRO A 168     -25.803   5.561  -3.419  1.00 80.15           C  
ATOM   1087  O   PRO A 168     -25.578   4.352  -3.439  1.00 79.49           O  
ATOM   1088  CB  PRO A 168     -24.226   7.145  -2.321  1.00 80.06           C  
ATOM   1089  CG  PRO A 168     -23.858   8.515  -2.614  1.00 82.53           C  
ATOM   1090  CD  PRO A 168     -24.720   8.968  -3.734  1.00 83.35           C  
ATOM   1091  N   ILE A 169     -27.007   6.086  -3.191  1.00 80.34           N  
ATOM   1092  CA  ILE A 169     -28.181   5.246  -2.931  1.00 81.83           C  
ATOM   1093  C   ILE A 169     -28.670   4.542  -4.207  1.00 83.09           C  
ATOM   1094  O   ILE A 169     -28.974   3.347  -4.167  1.00 85.69           O  
ATOM   1095  CB  ILE A 169     -29.316   6.029  -2.245  1.00 80.40           C  
ATOM   1096  CG1 ILE A 169     -28.845   6.522  -0.876  1.00 82.52           C  
ATOM   1097  CG2 ILE A 169     -30.538   5.150  -2.069  1.00 80.48           C  
ATOM   1098  CD1 ILE A 169     -29.913   7.192  -0.059  1.00 83.50           C  
ATOM   1099  N   GLN A 170     -28.743   5.274  -5.322  1.00 83.76           N  
ATOM   1100  CA  GLN A 170     -29.161   4.691  -6.617  1.00 83.63           C  
ATOM   1101  C   GLN A 170     -28.056   3.817  -7.243  1.00 83.39           C  
ATOM   1102  O   GLN A 170     -28.374   2.864  -7.960  1.00 86.11           O  
ATOM   1103  CB  GLN A 170     -29.606   5.780  -7.616  1.00 84.12           C  
ATOM   1104  CG  GLN A 170     -30.766   6.740  -7.123  1.00 84.07           C  
ATOM   1105  CD  GLN A 170     -32.159   6.134  -7.119  1.00 80.98           C  
ATOM   1106  OE1 GLN A 170     -32.370   5.018  -7.557  1.00 77.62           O  
ATOM   1107  NE2 GLN A 170     -33.123   6.895  -6.614  1.00 76.26           N  
ATOM   1108  N   MET A 171     -26.777   4.134  -6.981  1.00 82.82           N  
ATOM   1109  CA  MET A 171     -25.636   3.286  -7.436  1.00 83.78           C  
ATOM   1110  C   MET A 171     -25.340   2.113  -6.493  1.00 83.40           C  
ATOM   1111  O   MET A 171     -24.487   1.279  -6.816  1.00 79.60           O  
ATOM   1112  CB  MET A 171     -24.336   4.104  -7.631  1.00 84.08           C  
ATOM   1113  CG  MET A 171     -24.315   5.014  -8.854  1.00 84.82           C  
ATOM   1114  SD  MET A 171     -24.372   4.141 -10.445  1.00 93.60           S  
ATOM   1115  CE  MET A 171     -22.962   3.018 -10.356  1.00 86.88           C  
ATOM   1116  N   HIS A 172     -26.032   2.056  -5.346  1.00 83.18           N  
ATOM   1117  CA  HIS A 172     -25.909   0.954  -4.373  1.00 83.41           C  
ATOM   1118  C   HIS A 172     -24.544   0.943  -3.621  1.00 83.06           C  
ATOM   1119  O   HIS A 172     -24.082  -0.107  -3.168  1.00 83.35           O  
ATOM   1120  CB  HIS A 172     -26.218  -0.415  -5.050  1.00 82.96           C  
ATOM   1121  CG  HIS A 172     -27.640  -0.563  -5.505  1.00 83.78           C  
ATOM   1122  ND1 HIS A 172     -28.273  -1.780  -5.517  1.00 79.73           N  
ATOM   1123  CD2 HIS A 172     -28.552   0.332  -5.957  1.00 82.46           C  
ATOM   1124  CE1 HIS A 172     -29.509  -1.639  -5.954  1.00 77.50           C  
ATOM   1125  NE2 HIS A 172     -29.705  -0.364  -6.229  1.00 81.47           N  
ATOM   1126  N   TRP A 173     -23.915   2.116  -3.495  1.00 83.44           N  
ATOM   1127  CA  TRP A 173     -22.647   2.253  -2.758  1.00 83.86           C  
ATOM   1128  C   TRP A 173     -22.823   2.178  -1.244  1.00 83.60           C  
ATOM   1129  O   TRP A 173     -21.888   1.833  -0.520  1.00 83.83           O  
ATOM   1130  CB  TRP A 173     -21.953   3.576  -3.084  1.00 83.86           C  
ATOM   1131  CG  TRP A 173     -21.492   3.720  -4.491  1.00 84.03           C  
ATOM   1132  CD1 TRP A 173     -21.496   2.766  -5.475  1.00 84.91           C  
ATOM   1133  CD2 TRP A 173     -20.939   4.893  -5.079  1.00 82.79           C  
ATOM   1134  NE1 TRP A 173     -20.988   3.281  -6.631  1.00 84.59           N  
ATOM   1135  CE2 TRP A 173     -20.636   4.585  -6.419  1.00 81.34           C  
ATOM   1136  CE3 TRP A 173     -20.671   6.184  -4.602  1.00 84.75           C  
ATOM   1137  CZ2 TRP A 173     -20.079   5.517  -7.291  1.00 85.31           C  
ATOM   1138  CZ3 TRP A 173     -20.115   7.115  -5.470  1.00 84.09           C  
ATOM   1139  CH2 TRP A 173     -19.825   6.777  -6.799  1.00 86.15           C  
ATOM   1140  N   TYR A 174     -24.018   2.505  -0.777  1.00 81.87           N  
ATOM   1141  CA  TYR A 174     -24.330   2.478   0.643  1.00 82.95           C  
ATOM   1142  C   TYR A 174     -24.461   1.103   1.261  1.00 84.39           C  
ATOM   1143  O   TYR A 174     -24.328   0.993   2.451  1.00 85.16           O  
ATOM   1144  CB  TYR A 174     -25.646   3.224   0.916  1.00 82.89           C  
ATOM   1145  CG  TYR A 174     -26.913   2.473   0.522  1.00 80.98           C  
ATOM   1146  CD1 TYR A 174     -27.679   1.794   1.475  1.00 79.89           C  
ATOM   1147  CD2 TYR A 174     -27.340   2.442  -0.798  1.00 79.78           C  
ATOM   1148  CE1 TYR A 174     -28.838   1.110   1.111  1.00 81.50           C  
ATOM   1149  CE2 TYR A 174     -28.489   1.767  -1.174  1.00 80.48           C  
ATOM   1150  CZ  TYR A 174     -29.234   1.104  -0.221  1.00 81.26           C  
ATOM   1151  OH  TYR A 174     -30.365   0.439  -0.601  1.00 79.71           O  
ATOM   1152  N   ARG A 175     -24.709   0.070   0.457  1.00 82.91           N  
ATOM   1153  CA  ARG A 175     -25.158  -1.227   0.984  1.00 81.71           C  
ATOM   1154  C   ARG A 175     -24.093  -2.047   1.678  1.00 80.96           C  
ATOM   1155  O   ARG A 175     -22.922  -1.998   1.313  1.00 80.38           O  
ATOM   1156  CB  ARG A 175     -25.819  -2.057  -0.136  1.00 82.53           C  
ATOM   1157  CG  ARG A 175     -26.861  -1.242  -0.863  1.00 85.26           C  
ATOM   1158  CD  ARG A 175     -28.068  -1.948  -1.318  1.00 83.28           C  
ATOM   1159  NE  ARG A 175     -27.867  -2.850  -2.413  1.00 82.86           N  
ATOM   1160  CZ  ARG A 175     -28.850  -3.346  -3.172  1.00 86.74           C  
ATOM   1161  NH1 ARG A 175     -30.142  -3.019  -2.963  1.00 84.23           N  
ATOM   1162  NH2 ARG A 175     -28.541  -4.184  -4.169  1.00 81.76           N  
ATOM   1163  N   ALA A 176     -24.539  -2.793   2.689  1.00 81.02           N  
ATOM   1164  CA  ALA A 176     -23.696  -3.687   3.454  1.00 81.16           C  
ATOM   1165  C   ALA A 176     -23.664  -5.020   2.737  1.00 81.72           C  
ATOM   1166  O   ALA A 176     -24.541  -5.308   1.920  1.00 81.33           O  
ATOM   1167  CB  ALA A 176     -24.231  -3.853   4.854  1.00 81.01           C  
ATOM   1168  N   THR A 177     -22.651  -5.821   3.056  1.00 81.43           N  
ATOM   1169  CA  THR A 177     -22.421  -7.128   2.422  1.00 80.81           C  
ATOM   1170  C   THR A 177     -22.741  -8.348   3.319  1.00 81.25           C  
ATOM   1171  O   THR A 177     -22.430  -9.481   2.947  1.00 81.14           O  
ATOM   1172  CB  THR A 177     -20.959  -7.215   1.944  1.00 80.88           C  
ATOM   1173  OG1 THR A 177     -20.080  -7.111   3.071  1.00 80.59           O  
ATOM   1174  CG2 THR A 177     -20.656  -6.090   0.961  1.00 80.78           C  
ATOM   1175  N   HIS A 178     -23.358  -8.123   4.482  1.00 80.75           N  
ATOM   1176  CA  HIS A 178     -23.719  -9.227   5.397  1.00 80.59           C  
ATOM   1177  C   HIS A 178     -25.129  -9.723   5.047  1.00 79.62           C  
ATOM   1178  O   HIS A 178     -25.924  -8.985   4.473  1.00 80.66           O  
ATOM   1179  CB  HIS A 178     -23.574  -8.824   6.878  1.00 80.59           C  
ATOM   1180  CG  HIS A 178     -24.512  -7.752   7.320  1.00 80.24           C  
ATOM   1181  ND1 HIS A 178     -24.229  -6.410   7.189  1.00 85.34           N  
ATOM   1182  CD2 HIS A 178     -25.731  -7.825   7.895  1.00 81.58           C  
ATOM   1183  CE1 HIS A 178     -25.238  -5.702   7.664  1.00 86.20           C  
ATOM   1184  NE2 HIS A 178     -26.163  -6.537   8.098  1.00 88.13           N  
ATOM   1185  N   GLN A 179     -25.413 -10.973   5.405  1.00 79.51           N  
ATOM   1186  CA  GLN A 179     -26.652 -11.670   4.994  1.00 79.05           C  
ATOM   1187  C   GLN A 179     -27.968 -11.024   5.453  1.00 77.54           C  
ATOM   1188  O   GLN A 179     -28.903 -10.937   4.667  1.00 76.07           O  
ATOM   1189  CB  GLN A 179     -26.624 -13.140   5.467  1.00 79.94           C  
ATOM   1190  CG  GLN A 179     -27.540 -14.079   4.668  1.00 82.48           C  
ATOM   1191  CD  GLN A 179     -27.127 -14.218   3.201  1.00 85.58           C  
ATOM   1192  OE1 GLN A 179     -25.963 -14.006   2.838  1.00 84.07           O  
ATOM   1193  NE2 GLN A 179     -28.082 -14.578   2.355  1.00 88.48           N  
ATOM   1194  N   GLU A 180     -28.026 -10.587   6.713  1.00 76.40           N  
ATOM   1195  CA  GLU A 180     -29.224  -9.915   7.278  1.00 76.08           C  
ATOM   1196  C   GLU A 180     -29.656  -8.694   6.441  1.00 74.97           C  
ATOM   1197  O   GLU A 180     -30.854  -8.437   6.268  1.00 72.77           O  
ATOM   1198  CB  GLU A 180     -28.957  -9.518   8.738  1.00 77.18           C  
ATOM   1199  CG  GLU A 180     -30.098  -8.829   9.499  1.00 78.62           C  
ATOM   1200  CD  GLU A 180     -29.685  -8.430  10.920  1.00 78.93           C  
ATOM   1201  OE1 GLU A 180     -30.024  -7.303  11.336  1.00 77.22           O  
ATOM   1202  OE2 GLU A 180     -29.022  -9.239  11.618  1.00 82.04           O  
ATOM   1203  N   ALA A 181     -28.666  -7.962   5.929  1.00 73.84           N  
ATOM   1204  CA  ALA A 181     -28.887  -6.814   5.061  1.00 74.58           C  
ATOM   1205  C   ALA A 181     -29.359  -7.291   3.699  1.00 74.81           C  
ATOM   1206  O   ALA A 181     -30.389  -6.828   3.201  1.00 74.62           O  
ATOM   1207  CB  ALA A 181     -27.610  -6.005   4.921  1.00 72.34           C  
ATOM   1208  N   ILE A 182     -28.592  -8.218   3.110  1.00 76.12           N  
ATOM   1209  CA  ILE A 182     -28.905  -8.843   1.800  1.00 76.87           C  
ATOM   1210  C   ILE A 182     -30.356  -9.336   1.743  1.00 77.84           C  
ATOM   1211  O   ILE A 182     -31.047  -9.109   0.745  1.00 78.53           O  
ATOM   1212  CB  ILE A 182     -27.924 -10.003   1.453  1.00 76.51           C  
ATOM   1213  CG1 ILE A 182     -26.515  -9.466   1.192  1.00 75.02           C  
ATOM   1214  CG2 ILE A 182     -28.387 -10.756   0.226  1.00 76.30           C  
ATOM   1215  CD1 ILE A 182     -25.478 -10.540   0.959  1.00 75.60           C  
ATOM   1216  N   ASN A 183     -30.796 -10.000   2.817  1.00 79.14           N  
ATOM   1217  CA  ASN A 183     -32.185 -10.442   2.958  1.00 79.97           C  
ATOM   1218  C   ASN A 183     -33.152  -9.263   2.924  1.00 81.18           C  
ATOM   1219  O   ASN A 183     -34.160  -9.323   2.232  1.00 81.85           O  
ATOM   1220  CB  ASN A 183     -32.392 -11.225   4.260  1.00 79.70           C  
ATOM   1221  CG  ASN A 183     -31.725 -12.586   4.246  1.00 78.69           C  
ATOM   1222  OD1 ASN A 183     -30.711 -12.800   3.586  1.00 76.53           O  
ATOM   1223  ND2 ASN A 183     -32.301 -13.522   4.984  1.00 78.92           N  
ATOM   1224  N   CYS A 184     -32.835  -8.200   3.671  1.00 81.90           N  
ATOM   1225  CA  CYS A 184     -33.675  -6.990   3.698  1.00 81.53           C  
ATOM   1226  C   CYS A 184     -33.742  -6.278   2.348  1.00 80.40           C  
ATOM   1227  O   CYS A 184     -34.791  -5.743   1.982  1.00 80.62           O  
ATOM   1228  CB  CYS A 184     -33.189  -5.995   4.751  1.00 82.03           C  
ATOM   1229  SG  CYS A 184     -34.281  -4.556   4.896  1.00 86.09           S  
ATOM   1230  N   TYR A 185     -32.630  -6.270   1.614  1.00 80.51           N  
ATOM   1231  CA  TYR A 185     -32.588  -5.626   0.289  1.00 80.30           C  
ATOM   1232  C   TYR A 185     -33.500  -6.328  -0.693  1.00 80.59           C  
ATOM   1233  O   TYR A 185     -34.322  -5.683  -1.354  1.00 82.14           O  
ATOM   1234  CB  TYR A 185     -31.165  -5.597  -0.278  1.00 79.80           C  
ATOM   1235  CG  TYR A 185     -30.177  -4.798   0.552  1.00 80.24           C  
ATOM   1236  CD1 TYR A 185     -30.497  -3.522   1.018  1.00 76.86           C  
ATOM   1237  CD2 TYR A 185     -28.923  -5.313   0.866  1.00 79.73           C  
ATOM   1238  CE1 TYR A 185     -29.604  -2.797   1.769  1.00 78.10           C  
ATOM   1239  CE2 TYR A 185     -28.021  -4.589   1.618  1.00 79.03           C  
ATOM   1240  CZ  TYR A 185     -28.365  -3.334   2.066  1.00 78.33           C  
ATOM   1241  OH  TYR A 185     -27.471  -2.621   2.811  1.00 79.23           O  
ATOM   1242  N   ALA A 186     -33.344  -7.645  -0.776  1.00 79.03           N  
ATOM   1243  CA  ALA A 186     -34.189  -8.489  -1.622  1.00 78.43           C  
ATOM   1244  C   ALA A 186     -35.659  -8.474  -1.178  1.00 78.71           C  
ATOM   1245  O   ALA A 186     -36.557  -8.506  -2.023  1.00 79.49           O  
ATOM   1246  CB  ALA A 186     -33.661  -9.914  -1.627  1.00 76.05           C  
ATOM   1247  N   GLU A 187     -35.887  -8.422   0.140  1.00 79.25           N  
ATOM   1248  CA  GLU A 187     -37.237  -8.399   0.713  1.00 79.62           C  
ATOM   1249  C   GLU A 187     -37.976  -7.085   0.400  1.00 79.69           C  
ATOM   1250  O   GLU A 187     -37.549  -5.998   0.814  1.00 80.47           O  
ATOM   1251  CB  GLU A 187     -37.181  -8.643   2.234  1.00 79.95           C  
ATOM   1252  CG  GLU A 187     -38.523  -8.617   2.992  1.00 82.26           C  
ATOM   1253  CD  GLU A 187     -39.521  -9.671   2.533  1.00 86.24           C  
ATOM   1254  OE1 GLU A 187     -39.137 -10.643   1.845  1.00 92.89           O  
ATOM   1255  OE2 GLU A 187     -40.711  -9.530   2.863  1.00 88.95           O  
ATOM   1256  N   GLU A 188     -39.081  -7.216  -0.334  1.00 79.07           N  
ATOM   1257  CA  GLU A 188     -39.930  -6.085  -0.751  1.00 79.55           C  
ATOM   1258  C   GLU A 188     -40.619  -5.361   0.404  1.00 79.89           C  
ATOM   1259  O   GLU A 188     -40.897  -4.161   0.292  1.00 79.15           O  
ATOM   1260  CB  GLU A 188     -40.983  -6.562  -1.747  1.00 79.62           C  
ATOM   1261  CG  GLU A 188     -42.048  -7.458  -1.121  1.00 83.66           C  
ATOM   1262  CD  GLU A 188     -42.614  -8.463  -2.084  1.00 84.99           C  
ATOM   1263  OE1 GLU A 188     -42.812  -8.122  -3.268  1.00 95.21           O  
ATOM   1264  OE2 GLU A 188     -42.866  -9.605  -1.652  1.00 89.59           O  
ATOM   1265  N   THR A 189     -40.891  -6.089   1.496  1.00 77.96           N  
ATOM   1266  CA  THR A 189     -41.533  -5.512   2.676  1.00 75.91           C  
ATOM   1267  C   THR A 189     -40.541  -5.063   3.755  1.00 76.43           C  
ATOM   1268  O   THR A 189     -40.961  -4.656   4.836  1.00 76.97           O  
ATOM   1269  CB  THR A 189     -42.562  -6.481   3.300  1.00 75.78           C  
ATOM   1270  OG1 THR A 189     -41.883  -7.617   3.843  1.00 74.95           O  
ATOM   1271  CG2 THR A 189     -43.580  -6.923   2.252  1.00 70.98           C  
ATOM   1272  N   CYS A 190     -39.242  -5.131   3.464  1.00 78.00           N  
ATOM   1273  CA  CYS A 190     -38.209  -4.690   4.377  1.00 77.37           C  
ATOM   1274  C   CYS A 190     -37.588  -3.443   3.799  1.00 74.95           C  
ATOM   1275  O   CYS A 190     -37.131  -3.464   2.658  1.00 75.26           O  
ATOM   1276  CB  CYS A 190     -37.136  -5.755   4.545  1.00 79.47           C  
ATOM   1277  SG  CYS A 190     -35.924  -5.347   5.847  1.00 85.35           S  
ATOM   1278  N   CYS A 191     -37.574  -2.368   4.582  1.00 75.05           N  
ATOM   1279  CA  CYS A 191     -36.955  -1.110   4.175  1.00 77.17           C  
ATOM   1280  C   CYS A 191     -36.140  -0.537   5.329  1.00 77.29           C  
ATOM   1281  O   CYS A 191     -36.450   0.523   5.856  1.00 81.42           O  
ATOM   1282  CB  CYS A 191     -38.024  -0.135   3.680  1.00 77.85           C  
ATOM   1283  SG  CYS A 191     -37.383   1.370   2.899  1.00 80.61           S  
ATOM   1284  N   ASP A 192     -35.091  -1.270   5.703  1.00 78.03           N  
ATOM   1285  CA  ASP A 192     -34.141  -0.851   6.741  1.00 76.97           C  
ATOM   1286  C   ASP A 192     -32.909  -0.347   6.054  1.00 75.94           C  
ATOM   1287  O   ASP A 192     -32.428  -0.979   5.114  1.00 77.63           O  
ATOM   1288  CB  ASP A 192     -33.762  -2.005   7.667  1.00 77.44           C  
ATOM   1289  CG  ASP A 192     -34.889  -2.419   8.586  1.00 80.00           C  
ATOM   1290  OD1 ASP A 192     -35.724  -1.561   8.959  1.00 82.18           O  
ATOM   1291  OD2 ASP A 192     -34.941  -3.619   8.943  1.00 80.09           O  
ATOM   1292  N   PHE A 193     -32.388   0.785   6.517  1.00 75.48           N  
ATOM   1293  CA  PHE A 193     -31.237   1.416   5.890  1.00 75.22           C  
ATOM   1294  C   PHE A 193     -29.909   0.865   6.443  1.00 75.43           C  
ATOM   1295  O   PHE A 193     -29.160   1.573   7.133  1.00 73.54           O  
ATOM   1296  CB  PHE A 193     -31.351   2.947   6.043  1.00 74.11           C  
ATOM   1297  CG  PHE A 193     -30.399   3.730   5.175  1.00 76.00           C  
ATOM   1298  CD1 PHE A 193     -30.300   3.471   3.793  1.00 76.25           C  
ATOM   1299  CD2 PHE A 193     -29.600   4.736   5.724  1.00 76.96           C  
ATOM   1300  CE1 PHE A 193     -29.428   4.189   2.984  1.00 73.80           C  
ATOM   1301  CE2 PHE A 193     -28.718   5.465   4.905  1.00 79.72           C  
ATOM   1302  CZ  PHE A 193     -28.638   5.183   3.528  1.00 75.51           C  
ATOM   1303  N   PHE A 194     -29.641  -0.409   6.127  1.00 74.51           N  
ATOM   1304  CA  PHE A 194     -28.376  -1.061   6.455  1.00 74.06           C  
ATOM   1305  C   PHE A 194     -27.340  -0.493   5.527  1.00 74.74           C  
ATOM   1306  O   PHE A 194     -27.542  -0.522   4.308  1.00 73.83           O  
ATOM   1307  CB  PHE A 194     -28.423  -2.577   6.235  1.00 73.04           C  
ATOM   1308  CG  PHE A 194     -29.226  -3.318   7.256  1.00 73.26           C  
ATOM   1309  CD1 PHE A 194     -28.674  -3.630   8.499  1.00 75.81           C  
ATOM   1310  CD2 PHE A 194     -30.534  -3.712   6.984  1.00 74.89           C  
ATOM   1311  CE1 PHE A 194     -29.412  -4.320   9.457  1.00 74.15           C  
ATOM   1312  CE2 PHE A 194     -31.282  -4.405   7.936  1.00 75.40           C  
ATOM   1313  CZ  PHE A 194     -30.720  -4.709   9.176  1.00 74.86           C  
ATOM   1314  N   THR A 195     -26.241   0.022   6.087  1.00 73.91           N  
ATOM   1315  CA  THR A 195     -25.157   0.559   5.278  1.00 72.89           C  
ATOM   1316  C   THR A 195     -23.811  -0.039   5.644  1.00 71.51           C  
ATOM   1317  O   THR A 195     -23.636  -0.565   6.748  1.00 70.29           O  
ATOM   1318  CB  THR A 195     -25.034   2.092   5.403  1.00 73.36           C  
ATOM   1319  OG1 THR A 195     -24.316   2.431   6.598  1.00 75.79           O  
ATOM   1320  CG2 THR A 195     -26.415   2.762   5.409  1.00 75.39           C  
ATOM   1321  N   ASN A 196     -22.863   0.047   4.709  1.00 69.76           N  
ATOM   1322  CA  ASN A 196     -21.483  -0.332   4.996  1.00 70.25           C  
ATOM   1323  C   ASN A 196     -20.870   0.823   5.783  1.00 70.56           C  
ATOM   1324  O   ASN A 196     -21.350   1.967   5.694  1.00 73.34           O  
ATOM   1325  CB  ASN A 196     -20.676  -0.721   3.732  1.00 70.71           C  
ATOM   1326  CG  ASN A 196     -20.478   0.426   2.743  1.00 71.43           C  
ATOM   1327  OD1 ASN A 196     -19.940   1.481   3.071  1.00 74.37           O  
ATOM   1328  ND2 ASN A 196     -20.920   0.205   1.515  1.00 72.46           N  
ATOM   1329  N   GLN A 197     -19.824   0.524   6.544  1.00 69.71           N  
ATOM   1330  CA  GLN A 197     -19.195   1.507   7.446  1.00 69.84           C  
ATOM   1331  C   GLN A 197     -18.570   2.687   6.711  1.00 68.45           C  
ATOM   1332  O   GLN A 197     -18.745   3.832   7.137  1.00 68.34           O  
ATOM   1333  CB  GLN A 197     -18.141   0.829   8.319  1.00 70.49           C  
ATOM   1334  CG  GLN A 197     -18.723  -0.221   9.264  1.00 73.78           C  
ATOM   1335  CD  GLN A 197     -17.662  -1.017   9.977  1.00 75.55           C  
ATOM   1336  OE1 GLN A 197     -16.556  -0.528  10.223  1.00 81.19           O  
ATOM   1337  NE2 GLN A 197     -17.988  -2.262  10.319  1.00 83.68           N  
ATOM   1338  N   ALA A 198     -17.855   2.400   5.617  1.00 67.03           N  
ATOM   1339  CA  ALA A 198     -17.222   3.430   4.772  1.00 67.06           C  
ATOM   1340  C   ALA A 198     -18.229   4.480   4.309  1.00 68.00           C  
ATOM   1341  O   ALA A 198     -17.926   5.672   4.310  1.00 67.52           O  
ATOM   1342  CB  ALA A 198     -16.540   2.796   3.576  1.00 67.06           C  
ATOM   1343  N   TYR A 199     -19.420   4.027   3.916  1.00 67.41           N  
ATOM   1344  CA  TYR A 199     -20.503   4.925   3.544  1.00 68.01           C  
ATOM   1345  C   TYR A 199     -21.001   5.678   4.753  1.00 66.60           C  
ATOM   1346  O   TYR A 199     -21.162   6.889   4.697  1.00 64.41           O  
ATOM   1347  CB  TYR A 199     -21.685   4.168   2.935  1.00 69.88           C  
ATOM   1348  CG  TYR A 199     -22.897   5.054   2.714  1.00 67.04           C  
ATOM   1349  CD1 TYR A 199     -23.009   5.831   1.566  1.00 70.50           C  
ATOM   1350  CD2 TYR A 199     -23.932   5.113   3.655  1.00 69.18           C  
ATOM   1351  CE1 TYR A 199     -24.128   6.657   1.352  1.00 71.51           C  
ATOM   1352  CE2 TYR A 199     -25.051   5.933   3.453  1.00 72.40           C  
ATOM   1353  CZ  TYR A 199     -25.141   6.702   2.298  1.00 71.80           C  
ATOM   1354  OH  TYR A 199     -26.236   7.509   2.088  1.00 73.79           O  
ATOM   1355  N   ALA A 200     -21.245   4.942   5.840  1.00 67.80           N  
ATOM   1356  CA  ALA A 200     -21.723   5.531   7.100  1.00 66.98           C  
ATOM   1357  C   ALA A 200     -20.840   6.697   7.533  1.00 65.35           C  
ATOM   1358  O   ALA A 200     -21.354   7.739   7.890  1.00 62.59           O  
ATOM   1359  CB  ALA A 200     -21.789   4.486   8.183  1.00 67.92           C  
ATOM   1360  N   ILE A 201     -19.520   6.505   7.489  1.00 66.75           N  
ATOM   1361  CA  ILE A 201     -18.559   7.565   7.830  1.00 69.39           C  
ATOM   1362  C   ILE A 201     -18.514   8.680   6.785  1.00 70.99           C  
ATOM   1363  O   ILE A 201     -18.768   9.836   7.107  1.00 71.46           O  
ATOM   1364  CB  ILE A 201     -17.126   7.027   7.971  1.00 68.97           C  
ATOM   1365  CG1 ILE A 201     -16.998   6.142   9.210  1.00 70.83           C  
ATOM   1366  CG2 ILE A 201     -16.142   8.181   8.064  1.00 68.40           C  
ATOM   1367  CD1 ILE A 201     -15.610   5.530   9.383  1.00 71.18           C  
ATOM   1368  N   ALA A 202     -18.191   8.311   5.542  1.00 71.53           N  
ATOM   1369  CA  ALA A 202     -18.001   9.273   4.438  1.00 70.39           C  
ATOM   1370  C   ALA A 202     -19.228  10.112   4.136  1.00 71.21           C  
ATOM   1371  O   ALA A 202     -19.112  11.331   3.979  1.00 72.58           O  
ATOM   1372  CB  ALA A 202     -17.558   8.555   3.177  1.00 69.73           C  
ATOM   1373  N   SER A 203     -20.395   9.474   4.054  1.00 71.88           N  
ATOM   1374  CA  SER A 203     -21.633  10.202   3.748  1.00 72.73           C  
ATOM   1375  C   SER A 203     -22.030  11.160   4.861  1.00 75.38           C  
ATOM   1376  O   SER A 203     -22.457  12.274   4.579  1.00 76.69           O  
ATOM   1377  CB  SER A 203     -22.798   9.261   3.492  1.00 73.42           C  
ATOM   1378  OG  SER A 203     -23.944  10.010   3.118  1.00 77.91           O  
ATOM   1379  N   SER A 204     -21.890  10.730   6.114  1.00 72.53           N  
ATOM   1380  CA  SER A 204     -22.266  11.570   7.250  1.00 71.77           C  
ATOM   1381  C   SER A 204     -21.283  12.742   7.442  1.00 73.36           C  
ATOM   1382  O   SER A 204     -21.695  13.822   7.863  1.00 73.43           O  
ATOM   1383  CB  SER A 204     -22.428  10.728   8.525  1.00 69.52           C  
ATOM   1384  OG  SER A 204     -21.292   9.941   8.776  1.00 76.74           O  
ATOM   1385  N   ILE A 205     -19.998  12.537   7.137  1.00 73.22           N  
ATOM   1386  CA  ILE A 205     -19.020  13.638   7.213  1.00 73.31           C  
ATOM   1387  C   ILE A 205     -19.284  14.674   6.118  1.00 76.06           C  
ATOM   1388  O   ILE A 205     -19.399  15.872   6.405  1.00 76.12           O  
ATOM   1389  CB  ILE A 205     -17.569  13.147   7.126  1.00 72.39           C  
ATOM   1390  CG1 ILE A 205     -17.173  12.458   8.435  1.00 71.69           C  
ATOM   1391  CG2 ILE A 205     -16.625  14.303   6.876  1.00 70.67           C  
ATOM   1392  CD1 ILE A 205     -15.812  11.794   8.390  1.00 72.10           C  
ATOM   1393  N   VAL A 206     -19.380  14.201   4.877  1.00 74.65           N  
ATOM   1394  CA  VAL A 206     -19.591  15.081   3.713  1.00 77.11           C  
ATOM   1395  C   VAL A 206     -20.972  15.757   3.665  1.00 75.89           C  
ATOM   1396  O   VAL A 206     -21.071  16.933   3.317  1.00 75.71           O  
ATOM   1397  CB  VAL A 206     -19.356  14.321   2.388  1.00 75.98           C  
ATOM   1398  CG1 VAL A 206     -19.647  15.210   1.194  1.00 77.29           C  
ATOM   1399  CG2 VAL A 206     -17.920  13.819   2.324  1.00 80.65           C  
ATOM   1400  N   SER A 207     -22.023  15.025   4.009  1.00 76.66           N  
ATOM   1401  CA  SER A 207     -23.377  15.585   3.972  1.00 77.79           C  
ATOM   1402  C   SER A 207     -23.720  16.457   5.165  1.00 78.97           C  
ATOM   1403  O   SER A 207     -24.437  17.437   4.995  1.00 83.06           O  
ATOM   1404  CB  SER A 207     -24.420  14.488   3.922  1.00 78.06           C  
ATOM   1405  OG  SER A 207     -24.231  13.633   2.814  1.00 83.89           O  
ATOM   1406  N   PHE A 208     -23.216  16.103   6.356  1.00 79.98           N  
ATOM   1407  CA  PHE A 208     -23.601  16.771   7.609  1.00 77.07           C  
ATOM   1408  C   PHE A 208     -22.463  17.477   8.319  1.00 78.35           C  
ATOM   1409  O   PHE A 208     -22.511  18.695   8.470  1.00 79.76           O  
ATOM   1410  CB  PHE A 208     -24.254  15.753   8.552  1.00 76.98           C  
ATOM   1411  CG  PHE A 208     -24.676  16.321   9.888  1.00 78.18           C  
ATOM   1412  CD1 PHE A 208     -25.792  17.141   9.984  1.00 77.60           C  
ATOM   1413  CD2 PHE A 208     -23.957  16.025  11.051  1.00 75.04           C  
ATOM   1414  CE1 PHE A 208     -26.190  17.668  11.216  1.00 77.26           C  
ATOM   1415  CE2 PHE A 208     -24.350  16.545  12.278  1.00 80.26           C  
ATOM   1416  CZ  PHE A 208     -25.475  17.373  12.357  1.00 77.27           C  
ATOM   1417  N   TYR A 209     -21.450  16.739   8.756  1.00 78.29           N  
ATOM   1418  CA  TYR A 209     -20.386  17.351   9.593  1.00 78.96           C  
ATOM   1419  C   TYR A 209     -19.583  18.463   8.941  1.00 78.89           C  
ATOM   1420  O   TYR A 209     -19.222  19.422   9.625  1.00 79.13           O  
ATOM   1421  CB  TYR A 209     -19.425  16.295  10.131  1.00 80.47           C  
ATOM   1422  CG  TYR A 209     -20.047  15.425  11.181  1.00 82.05           C  
ATOM   1423  CD1 TYR A 209     -20.330  14.088  10.937  1.00 80.35           C  
ATOM   1424  CD2 TYR A 209     -20.360  15.948  12.440  1.00 84.46           C  
ATOM   1425  CE1 TYR A 209     -20.906  13.292  11.913  1.00 83.44           C  
ATOM   1426  CE2 TYR A 209     -20.936  15.163  13.424  1.00 85.84           C  
ATOM   1427  CZ  TYR A 209     -21.208  13.835  13.159  1.00 85.25           C  
ATOM   1428  OH  TYR A 209     -21.776  13.073  14.145  1.00 89.70           O  
ATOM   1429  N   VAL A 210     -19.304  18.351   7.645  1.00 78.18           N  
ATOM   1430  CA  VAL A 210     -18.557  19.404   6.944  1.00 77.41           C  
ATOM   1431  C   VAL A 210     -19.350  20.740   6.944  1.00 77.38           C  
ATOM   1432  O   VAL A 210     -18.853  21.716   7.495  1.00 80.02           O  
ATOM   1433  CB  VAL A 210     -18.108  18.976   5.515  1.00 78.51           C  
ATOM   1434  CG1 VAL A 210     -17.758  20.202   4.653  1.00 73.94           C  
ATOM   1435  CG2 VAL A 210     -16.932  18.022   5.609  1.00 76.43           C  
ATOM   1436  N   PRO A 211     -20.557  20.780   6.339  1.00 75.78           N  
ATOM   1437  CA  PRO A 211     -21.304  22.033   6.379  1.00 76.70           C  
ATOM   1438  C   PRO A 211     -21.721  22.509   7.793  1.00 78.77           C  
ATOM   1439  O   PRO A 211     -21.917  23.707   7.967  1.00 81.95           O  
ATOM   1440  CB  PRO A 211     -22.538  21.738   5.506  1.00 78.00           C  
ATOM   1441  CG  PRO A 211     -22.687  20.307   5.514  1.00 77.13           C  
ATOM   1442  CD  PRO A 211     -21.305  19.746   5.601  1.00 80.23           C  
ATOM   1443  N   LEU A 212     -21.848  21.598   8.767  1.00 77.02           N  
ATOM   1444  CA  LEU A 212     -22.178  21.965  10.159  1.00 75.25           C  
ATOM   1445  C   LEU A 212     -21.034  22.723  10.815  1.00 75.40           C  
ATOM   1446  O   LEU A 212     -21.248  23.765  11.404  1.00 76.71           O  
ATOM   1447  CB  LEU A 212     -22.492  20.727  11.017  1.00 73.79           C  
ATOM   1448  CG  LEU A 212     -22.759  20.906  12.537  1.00 77.60           C  
ATOM   1449  CD1 LEU A 212     -24.102  21.571  12.759  1.00 79.25           C  
ATOM   1450  CD2 LEU A 212     -22.691  19.558  13.306  1.00 70.72           C  
ATOM   1451  N   VAL A 213     -19.826  22.183  10.711  1.00 76.14           N  
ATOM   1452  CA  VAL A 213     -18.636  22.808  11.311  1.00 76.70           C  
ATOM   1453  C   VAL A 213     -18.372  24.190  10.713  1.00 77.08           C  
ATOM   1454  O   VAL A 213     -18.039  25.132  11.437  1.00 76.69           O  
ATOM   1455  CB  VAL A 213     -17.380  21.915  11.146  1.00 79.00           C  
ATOM   1456  CG1 VAL A 213     -16.111  22.656  11.562  1.00 78.68           C  
ATOM   1457  CG2 VAL A 213     -17.534  20.627  11.955  1.00 77.70           C  
ATOM   1458  N   ILE A 214     -18.528  24.295   9.396  1.00 74.65           N  
ATOM   1459  CA  ILE A 214     -18.372  25.561   8.690  1.00 74.83           C  
ATOM   1460  C   ILE A 214     -19.423  26.574   9.162  1.00 72.99           C  
ATOM   1461  O   ILE A 214     -19.075  27.692   9.502  1.00 72.81           O  
ATOM   1462  CB  ILE A 214     -18.480  25.384   7.144  1.00 73.17           C  
ATOM   1463  CG1 ILE A 214     -17.318  24.547   6.603  1.00 76.80           C  
ATOM   1464  CG2 ILE A 214     -18.501  26.748   6.450  1.00 71.35           C  
ATOM   1465  CD1 ILE A 214     -17.443  24.202   5.126  1.00 72.96           C  
ATOM   1466  N   MET A 215     -20.692  26.159   9.171  1.00 73.55           N  
ATOM   1467  CA  MET A 215     -21.824  26.990   9.611  1.00 75.44           C  
ATOM   1468  C   MET A 215     -21.589  27.580  10.979  1.00 77.02           C  
ATOM   1469  O   MET A 215     -21.690  28.787  11.150  1.00 79.77           O  
ATOM   1470  CB  MET A 215     -23.099  26.153   9.675  1.00 74.74           C  
ATOM   1471  CG  MET A 215     -24.374  26.874  10.124  1.00 73.35           C  
ATOM   1472  SD  MET A 215     -25.653  25.672  10.545  1.00 82.79           S  
ATOM   1473  CE  MET A 215     -25.102  25.185  12.188  1.00 78.98           C  
ATOM   1474  N   VAL A 216     -21.281  26.709  11.938  1.00 73.57           N  
ATOM   1475  CA  VAL A 216     -21.029  27.111  13.319  1.00 77.98           C  
ATOM   1476  C   VAL A 216     -19.847  28.077  13.424  1.00 78.25           C  
ATOM   1477  O   VAL A 216     -19.960  29.124  14.061  1.00 82.48           O  
ATOM   1478  CB  VAL A 216     -20.760  25.888  14.249  1.00 74.95           C  
ATOM   1479  CG1 VAL A 216     -20.358  26.350  15.613  1.00 73.89           C  
ATOM   1480  CG2 VAL A 216     -21.995  24.992  14.334  1.00 72.42           C  
ATOM   1481  N   PHE A 217     -18.724  27.724  12.802  1.00 78.36           N  
ATOM   1482  CA  PHE A 217     -17.559  28.595  12.820  1.00 77.83           C  
ATOM   1483  C   PHE A 217     -17.880  29.962  12.227  1.00 74.98           C  
ATOM   1484  O   PHE A 217     -17.661  30.981  12.862  1.00 74.40           O  
ATOM   1485  CB  PHE A 217     -16.394  27.992  12.054  1.00 80.26           C  
ATOM   1486  CG  PHE A 217     -15.236  28.930  11.918  1.00 83.15           C  
ATOM   1487  CD1 PHE A 217     -14.381  29.152  12.994  1.00 87.33           C  
ATOM   1488  CD2 PHE A 217     -14.993  29.600  10.717  1.00 87.93           C  
ATOM   1489  CE1 PHE A 217     -13.296  30.029  12.881  1.00 85.31           C  
ATOM   1490  CE2 PHE A 217     -13.912  30.478  10.592  1.00 87.26           C  
ATOM   1491  CZ  PHE A 217     -13.063  30.692  11.677  1.00 86.57           C  
ATOM   1492  N   VAL A 218     -18.400  29.958  11.009  1.00 72.95           N  
ATOM   1493  CA  VAL A 218     -18.693  31.202  10.299  1.00 72.35           C  
ATOM   1494  C   VAL A 218     -19.739  32.039  11.007  1.00 70.18           C  
ATOM   1495  O   VAL A 218     -19.547  33.238  11.123  1.00 72.08           O  
ATOM   1496  CB  VAL A 218     -19.126  30.965   8.828  1.00 69.97           C  
ATOM   1497  CG1 VAL A 218     -19.608  32.264   8.189  1.00 63.51           C  
ATOM   1498  CG2 VAL A 218     -17.973  30.393   8.039  1.00 69.43           C  
ATOM   1499  N   TYR A 219     -20.822  31.428  11.479  1.00 69.91           N  
ATOM   1500  CA  TYR A 219     -21.867  32.204  12.154  1.00 70.79           C  
ATOM   1501  C   TYR A 219     -21.482  32.646  13.561  1.00 72.41           C  
ATOM   1502  O   TYR A 219     -22.135  33.532  14.094  1.00 73.85           O  
ATOM   1503  CB  TYR A 219     -23.216  31.482  12.201  1.00 70.68           C  
ATOM   1504  CG  TYR A 219     -24.373  32.468  12.149  1.00 72.35           C  
ATOM   1505  CD1 TYR A 219     -24.698  33.112  10.968  1.00 75.81           C  
ATOM   1506  CD2 TYR A 219     -25.136  32.755  13.263  1.00 77.93           C  
ATOM   1507  CE1 TYR A 219     -25.757  34.025  10.892  1.00 74.63           C  
ATOM   1508  CE2 TYR A 219     -26.203  33.673  13.190  1.00 70.80           C  
ATOM   1509  CZ  TYR A 219     -26.499  34.292  12.013  1.00 79.33           C  
ATOM   1510  OH  TYR A 219     -27.544  35.187  11.958  1.00 75.98           O  
ATOM   1511  N   SER A 220     -20.451  32.053  14.170  1.00 71.26           N  
ATOM   1512  CA  SER A 220     -19.982  32.579  15.456  1.00 72.46           C  
ATOM   1513  C   SER A 220     -19.265  33.886  15.124  1.00 73.33           C  
ATOM   1514  O   SER A 220     -19.384  34.833  15.876  1.00 71.17           O  
ATOM   1515  CB  SER A 220     -19.110  31.593  16.240  1.00 71.03           C  
ATOM   1516  OG  SER A 220     -17.988  31.169  15.514  1.00 78.76           O  
ATOM   1517  N   ARG A 221     -18.539  33.924  13.990  1.00 71.00           N  
ATOM   1518  CA  ARG A 221     -17.878  35.164  13.507  1.00 71.92           C  
ATOM   1519  C   ARG A 221     -18.847  36.268  13.102  1.00 71.03           C  
ATOM   1520  O   ARG A 221     -18.485  37.440  13.144  1.00 75.74           O  
ATOM   1521  CB  ARG A 221     -16.940  34.887  12.319  1.00 73.28           C  
ATOM   1522  CG  ARG A 221     -15.789  33.967  12.607  1.00 81.79           C  
ATOM   1523  CD  ARG A 221     -14.737  34.643  13.460  1.00 91.32           C  
ATOM   1524  NE  ARG A 221     -13.695  33.711  13.900  1.00 99.40           N  
ATOM   1525  CZ  ARG A 221     -12.642  34.037  14.669  1.00104.74           C  
ATOM   1526  NH1 ARG A 221     -12.463  35.296  15.107  1.00108.58           N  
ATOM   1527  NH2 ARG A 221     -11.754  33.095  15.009  1.00102.27           N  
ATOM   1528  N   VAL A 222     -20.065  35.898  12.705  1.00 72.12           N  
ATOM   1529  CA  VAL A 222     -21.114  36.862  12.390  1.00 70.08           C  
ATOM   1530  C   VAL A 222     -21.544  37.555  13.680  1.00 72.52           C  
ATOM   1531  O   VAL A 222     -21.666  38.787  13.704  1.00 74.66           O  
ATOM   1532  CB  VAL A 222     -22.314  36.199  11.688  1.00 69.66           C  
ATOM   1533  CG1 VAL A 222     -23.527  37.099  11.713  1.00 70.73           C  
ATOM   1534  CG2 VAL A 222     -21.940  35.844  10.245  1.00 74.61           C  
ATOM   1535  N   PHE A 223     -21.771  36.782  14.752  1.00 72.29           N  
ATOM   1536  CA  PHE A 223     -22.115  37.388  16.054  1.00 71.42           C  
ATOM   1537  C   PHE A 223     -21.020  38.303  16.562  1.00 69.83           C  
ATOM   1538  O   PHE A 223     -21.324  39.411  16.970  1.00 71.03           O  
ATOM   1539  CB  PHE A 223     -22.461  36.334  17.105  1.00 72.71           C  
ATOM   1540  CG  PHE A 223     -23.766  35.640  16.857  1.00 69.91           C  
ATOM   1541  CD1 PHE A 223     -24.927  36.370  16.563  1.00 71.96           C  
ATOM   1542  CD2 PHE A 223     -23.850  34.266  16.920  1.00 73.93           C  
ATOM   1543  CE1 PHE A 223     -26.121  35.741  16.338  1.00 73.93           C  
ATOM   1544  CE2 PHE A 223     -25.055  33.624  16.693  1.00 76.95           C  
ATOM   1545  CZ  PHE A 223     -26.190  34.367  16.404  1.00 78.80           C  
ATOM   1546  N   GLN A 224     -19.766  37.854  16.534  1.00 70.23           N  
ATOM   1547  CA  GLN A 224     -18.632  38.724  16.916  1.00 71.28           C  
ATOM   1548  C   GLN A 224     -18.655  40.034  16.155  1.00 72.34           C  
ATOM   1549  O   GLN A 224     -18.462  41.077  16.742  1.00 76.18           O  
ATOM   1550  CB  GLN A 224     -17.293  38.077  16.639  1.00 71.04           C  
ATOM   1551  CG  GLN A 224     -17.007  36.807  17.433  1.00 82.15           C  
ATOM   1552  CD  GLN A 224     -15.565  36.308  17.276  1.00 85.53           C  
ATOM   1553  OE1 GLN A 224     -14.706  36.986  16.673  1.00 85.57           O  
ATOM   1554  NE2 GLN A 224     -15.290  35.107  17.824  1.00 87.83           N  
ATOM   1555  N   GLU A 225     -18.892  39.969  14.839  1.00 74.23           N  
ATOM   1556  CA  GLU A 225     -18.986  41.187  14.026  1.00 73.90           C  
ATOM   1557  C   GLU A 225     -20.161  42.043  14.442  1.00 72.00           C  
ATOM   1558  O   GLU A 225     -19.987  43.221  14.670  1.00 69.39           O  
ATOM   1559  CB  GLU A 225     -19.073  40.880  12.525  1.00 75.78           C  
ATOM   1560  CG  GLU A 225     -17.713  40.806  11.881  1.00 85.48           C  
ATOM   1561  CD  GLU A 225     -16.990  42.134  11.934  1.00 92.43           C  
ATOM   1562  OE1 GLU A 225     -17.670  43.174  11.759  1.00 86.05           O  
ATOM   1563  OE2 GLU A 225     -15.755  42.133  12.152  1.00 98.53           O  
ATOM   1564  N   ALA A 226     -21.336  41.439  14.537  1.00 70.43           N  
ATOM   1565  CA  ALA A 226     -22.521  42.145  14.988  1.00 71.14           C  
ATOM   1566  C   ALA A 226     -22.238  42.861  16.326  1.00 70.13           C  
ATOM   1567  O   ALA A 226     -22.513  44.040  16.455  1.00 69.11           O  
ATOM   1568  CB  ALA A 226     -23.683  41.195  15.114  1.00 69.59           C  
ATOM   1569  N   LYS A 227     -21.686  42.139  17.298  1.00 70.92           N  
ATOM   1570  CA  LYS A 227     -21.345  42.716  18.619  1.00 72.35           C  
ATOM   1571  C   LYS A 227     -20.374  43.880  18.510  1.00 70.68           C  
ATOM   1572  O   LYS A 227     -20.498  44.860  19.238  1.00 71.56           O  
ATOM   1573  CB  LYS A 227     -20.728  41.660  19.540  1.00 72.29           C  
ATOM   1574  CG  LYS A 227     -20.673  42.077  21.027  1.00 77.11           C  
ATOM   1575  CD  LYS A 227     -20.272  40.913  21.948  1.00 79.33           C  
ATOM   1576  CE  LYS A 227     -20.366  41.295  23.457  1.00 89.68           C  
ATOM   1577  NZ  LYS A 227     -19.211  42.084  23.975  1.00 91.63           N  
ATOM   1578  N   ARG A 228     -19.419  43.749  17.591  1.00 71.06           N  
ATOM   1579  CA  ARG A 228     -18.380  44.749  17.349  1.00 71.67           C  
ATOM   1580  C   ARG A 228     -18.909  46.028  16.696  1.00 66.45           C  
ATOM   1581  O   ARG A 228     -18.234  47.031  16.714  1.00 70.70           O  
ATOM   1582  CB  ARG A 228     -17.271  44.142  16.486  1.00 73.73           C  
ATOM   1583  CG  ARG A 228     -15.959  44.946  16.395  1.00 80.33           C  
ATOM   1584  CD  ARG A 228     -15.060  44.487  15.239  1.00 85.20           C  
ATOM   1585  NE  ARG A 228     -15.691  44.699  13.931  1.00 95.73           N  
ATOM   1586  CZ  ARG A 228     -15.736  45.853  13.239  1.00 99.68           C  
ATOM   1587  NH1 ARG A 228     -15.178  46.979  13.702  1.00 98.15           N  
ATOM   1588  NH2 ARG A 228     -16.353  45.889  12.052  1.00 97.65           N  
ATOM   1589  N   GLN A 229     -20.105  46.002  16.127  1.00 67.44           N  
ATOM   1590  CA  GLN A 229     -20.718  47.217  15.562  1.00 69.07           C  
ATOM   1591  C   GLN A 229     -21.324  48.107  16.630  1.00 68.99           C  
ATOM   1592  O   GLN A 229     -21.550  49.299  16.388  1.00 73.07           O  
ATOM   1593  CB  GLN A 229     -21.817  46.858  14.603  1.00 67.27           C  
ATOM   1594  CG  GLN A 229     -21.328  46.085  13.403  1.00 79.11           C  
ATOM   1595  CD  GLN A 229     -22.412  45.836  12.358  1.00 81.84           C  
ATOM   1596  OE1 GLN A 229     -22.097  45.437  11.233  1.00 98.22           O  
ATOM   1597  NE2 GLN A 229     -23.703  46.069  12.724  1.00 80.39           N  
ATOM   1598  N   LEU A 230     -21.594  47.546  17.804  1.00 65.76           N  
ATOM   1599  CA  LEU A 230     -22.180  48.318  18.887  1.00 66.37           C  
ATOM   1600  C   LEU A 230     -21.228  49.424  19.268  1.00 62.49           C  
ATOM   1601  O   LEU A 230     -20.068  49.184  19.517  1.00 63.24           O  
ATOM   1602  CB  LEU A 230     -22.492  47.429  20.078  1.00 63.29           C  
ATOM   1603  CG  LEU A 230     -23.526  46.346  19.805  1.00 63.55           C  
ATOM   1604  CD1 LEU A 230     -23.659  45.401  21.017  1.00 56.14           C  
ATOM   1605  CD2 LEU A 230     -24.867  46.998  19.398  1.00 63.01           C  
ATOM   1606  N   ASN A1002     -21.745  50.645  19.298  1.00 65.96           N  
ATOM   1607  CA  ASN A1002     -20.959  51.846  19.632  1.00 68.64           C  
ATOM   1608  C   ASN A1002     -21.911  52.946  20.059  1.00 68.56           C  
ATOM   1609  O   ASN A1002     -23.125  52.706  20.134  1.00 70.46           O  
ATOM   1610  CB  ASN A1002     -20.114  52.260  18.442  1.00 68.39           C  
ATOM   1611  CG  ASN A1002     -20.935  52.517  17.224  1.00 74.98           C  
ATOM   1612  OD1 ASN A1002     -22.100  52.934  17.313  1.00 65.74           O  
ATOM   1613  ND2 ASN A1002     -20.342  52.273  16.058  1.00 67.18           N  
ATOM   1614  N   ILE A1003     -21.390  54.139  20.330  1.00 69.49           N  
ATOM   1615  CA  ILE A1003     -22.224  55.203  20.901  1.00 70.87           C  
ATOM   1616  C   ILE A1003     -23.404  55.572  20.013  1.00 70.78           C  
ATOM   1617  O   ILE A1003     -24.472  55.886  20.521  1.00 74.04           O  
ATOM   1618  CB  ILE A1003     -21.362  56.453  21.310  1.00 74.80           C  
ATOM   1619  CG1 ILE A1003     -22.172  57.390  22.229  1.00 76.63           C  
ATOM   1620  CG2 ILE A1003     -20.788  57.153  20.075  1.00 68.47           C  
ATOM   1621  CD1 ILE A1003     -21.370  58.560  22.737  1.00 73.42           C  
ATOM   1622  N   PHE A1004     -23.204  55.527  18.695  1.00 73.63           N  
ATOM   1623  CA  PHE A1004     -24.261  55.801  17.719  1.00 72.72           C  
ATOM   1624  C   PHE A1004     -25.409  54.841  17.835  1.00 73.43           C  
ATOM   1625  O   PHE A1004     -26.574  55.255  17.872  1.00 71.77           O  
ATOM   1626  CB  PHE A1004     -23.679  55.727  16.309  1.00 75.62           C  
ATOM   1627  CG  PHE A1004     -24.689  55.716  15.236  1.00 71.84           C  
ATOM   1628  CD1 PHE A1004     -25.453  56.848  14.979  1.00 82.28           C  
ATOM   1629  CD2 PHE A1004     -24.892  54.570  14.452  1.00 82.90           C  
ATOM   1630  CE1 PHE A1004     -26.423  56.843  13.943  1.00 77.44           C  
ATOM   1631  CE2 PHE A1004     -25.865  54.564  13.410  1.00 71.41           C  
ATOM   1632  CZ  PHE A1004     -26.620  55.697  13.166  1.00 70.16           C  
ATOM   1633  N   GLU A1005     -25.074  53.559  17.889  1.00 72.98           N  
ATOM   1634  CA  GLU A1005     -26.063  52.517  18.064  1.00 72.41           C  
ATOM   1635  C   GLU A1005     -26.733  52.619  19.416  1.00 74.97           C  
ATOM   1636  O   GLU A1005     -27.949  52.434  19.517  1.00 74.19           O  
ATOM   1637  CB  GLU A1005     -25.418  51.130  17.931  1.00 72.97           C  
ATOM   1638  CG  GLU A1005     -24.759  50.844  16.561  1.00 75.62           C  
ATOM   1639  CD  GLU A1005     -25.713  51.008  15.396  1.00 84.27           C  
ATOM   1640  OE1 GLU A1005     -26.925  50.899  15.640  1.00 91.81           O  
ATOM   1641  OE2 GLU A1005     -25.261  51.243  14.247  1.00 80.28           O  
ATOM   1642  N   MET A1006     -25.939  52.913  20.453  1.00 71.72           N  
ATOM   1643  CA  MET A1006     -26.467  53.101  21.783  1.00 72.95           C  
ATOM   1644  C   MET A1006     -27.562  54.182  21.796  1.00 73.35           C  
ATOM   1645  O   MET A1006     -28.639  53.963  22.356  1.00 73.69           O  
ATOM   1646  CB  MET A1006     -25.315  53.438  22.773  1.00 73.49           C  
ATOM   1647  CG  MET A1006     -25.769  53.933  24.131  1.00 78.05           C  
ATOM   1648  SD  MET A1006     -24.447  54.468  25.254  1.00 74.91           S  
ATOM   1649  CE  MET A1006     -24.293  53.083  26.396  1.00 86.03           C  
ATOM   1650  N   LEU A1007     -27.286  55.335  21.179  1.00 72.95           N  
ATOM   1651  CA  LEU A1007     -28.235  56.464  21.209  1.00 73.25           C  
ATOM   1652  C   LEU A1007     -29.347  56.268  20.193  1.00 74.44           C  
ATOM   1653  O   LEU A1007     -30.441  56.795  20.352  1.00 75.83           O  
ATOM   1654  CB  LEU A1007     -27.539  57.814  21.003  1.00 71.83           C  
ATOM   1655  CG  LEU A1007     -26.953  58.593  22.197  1.00 76.11           C  
ATOM   1656  CD1 LEU A1007     -28.031  58.916  23.248  1.00 80.06           C  
ATOM   1657  CD2 LEU A1007     -25.786  57.886  22.829  1.00 73.36           C  
ATOM   1658  N   ARG A1008     -29.069  55.514  19.149  1.00 77.47           N  
ATOM   1659  CA  ARG A1008     -30.095  55.137  18.183  1.00 77.36           C  
ATOM   1660  C   ARG A1008     -31.138  54.231  18.865  1.00 76.88           C  
ATOM   1661  O   ARG A1008     -32.311  54.329  18.575  1.00 75.51           O  
ATOM   1662  CB  ARG A1008     -29.437  54.430  17.040  1.00 72.89           C  
ATOM   1663  CG  ARG A1008     -30.325  54.077  15.936  1.00 83.81           C  
ATOM   1664  CD  ARG A1008     -29.530  53.460  14.840  1.00 80.34           C  
ATOM   1665  NE  ARG A1008     -30.368  52.534  14.093  1.00 81.78           N  
ATOM   1666  CZ  ARG A1008     -29.944  51.431  13.485  1.00 85.98           C  
ATOM   1667  NH1 ARG A1008     -28.660  51.081  13.524  1.00 80.09           N  
ATOM   1668  NH2 ARG A1008     -30.823  50.660  12.823  1.00 93.61           N  
ATOM   1669  N   ILE A1009     -30.678  53.355  19.773  1.00 78.10           N  
ATOM   1670  CA  ILE A1009     -31.548  52.465  20.543  1.00 75.58           C  
ATOM   1671  C   ILE A1009     -32.251  53.251  21.658  1.00 78.69           C  
ATOM   1672  O   ILE A1009     -33.455  53.134  21.826  1.00 81.42           O  
ATOM   1673  CB  ILE A1009     -30.736  51.274  21.155  1.00 78.60           C  
ATOM   1674  CG1 ILE A1009     -30.220  50.329  20.057  1.00 70.72           C  
ATOM   1675  CG2 ILE A1009     -31.568  50.493  22.202  1.00 73.84           C  
ATOM   1676  CD1 ILE A1009     -28.924  49.579  20.447  1.00 68.79           C  
ATOM   1677  N   ASP A1010     -31.492  54.049  22.412  1.00 81.55           N  
ATOM   1678  CA  ASP A1010     -32.048  54.813  23.555  1.00 80.99           C  
ATOM   1679  C   ASP A1010     -32.892  56.045  23.199  1.00 82.41           C  
ATOM   1680  O   ASP A1010     -33.892  56.302  23.876  1.00 83.53           O  
ATOM   1681  CB  ASP A1010     -30.918  55.254  24.486  1.00 79.05           C  
ATOM   1682  CG  ASP A1010     -30.273  54.103  25.216  1.00 81.30           C  
ATOM   1683  OD1 ASP A1010     -30.918  53.076  25.354  1.00 79.79           O  
ATOM   1684  OD2 ASP A1010     -29.110  54.217  25.660  1.00 68.53           O  
ATOM   1685  N   GLU A1011     -32.499  56.790  22.163  1.00 81.15           N  
ATOM   1686  CA  GLU A1011     -33.206  58.046  21.749  1.00 82.09           C  
ATOM   1687  C   GLU A1011     -34.075  57.898  20.499  1.00 82.84           C  
ATOM   1688  O   GLU A1011     -35.124  58.541  20.397  1.00 86.08           O  
ATOM   1689  CB  GLU A1011     -32.189  59.197  21.548  1.00 85.07           C  
ATOM   1690  CG  GLU A1011     -32.748  60.535  20.987  1.00 86.91           C  
ATOM   1691  CD  GLU A1011     -33.834  61.166  21.857  1.00 92.06           C  
ATOM   1692  OE1 GLU A1011     -33.791  60.980  23.098  1.00 92.05           O  
ATOM   1693  OE2 GLU A1011     -34.736  61.855  21.291  1.00 82.39           O  
ATOM   1694  N   GLY A1012     -33.648  57.067  19.550  1.00 77.24           N  
ATOM   1695  CA  GLY A1012     -34.407  56.839  18.336  1.00 75.19           C  
ATOM   1696  C   GLY A1012     -33.925  57.768  17.246  1.00 74.64           C  
ATOM   1697  O   GLY A1012     -33.635  58.934  17.494  1.00 71.63           O  
ATOM   1698  N   LEU A1013     -33.841  57.245  16.032  1.00 74.33           N  
ATOM   1699  CA  LEU A1013     -33.402  58.024  14.892  1.00 73.75           C  
ATOM   1700  C   LEU A1013     -34.653  58.394  14.103  1.00 73.66           C  
ATOM   1701  O   LEU A1013     -35.397  57.511  13.670  1.00 72.82           O  
ATOM   1702  CB  LEU A1013     -32.419  57.214  14.060  1.00 73.46           C  
ATOM   1703  CG  LEU A1013     -31.520  58.014  13.118  1.00 77.16           C  
ATOM   1704  CD1 LEU A1013     -30.400  57.161  12.611  1.00 81.09           C  
ATOM   1705  CD2 LEU A1013     -32.304  58.573  11.978  1.00 75.18           C  
ATOM   1706  N   ARG A1014     -34.875  59.696  13.925  1.00 73.47           N  
ATOM   1707  CA  ARG A1014     -36.005  60.206  13.143  1.00 75.08           C  
ATOM   1708  C   ARG A1014     -35.492  60.915  11.894  1.00 73.46           C  
ATOM   1709  O   ARG A1014     -34.665  61.818  11.967  1.00 72.29           O  
ATOM   1710  CB  ARG A1014     -36.899  61.098  13.994  1.00 73.94           C  
ATOM   1711  CG  ARG A1014     -37.552  60.286  15.128  1.00 82.18           C  
ATOM   1712  CD  ARG A1014     -38.783  60.917  15.716  1.00 87.29           C  
ATOM   1713  NE  ARG A1014     -39.879  61.089  14.746  1.00 93.86           N  
ATOM   1714  CZ  ARG A1014     -41.129  61.469  15.053  1.00 92.93           C  
ATOM   1715  NH1 ARG A1014     -41.488  61.729  16.323  1.00 95.92           N  
ATOM   1716  NH2 ARG A1014     -42.038  61.591  14.080  1.00 92.74           N  
ATOM   1717  N   LEU A1015     -36.001  60.481  10.746  1.00 73.79           N  
ATOM   1718  CA  LEU A1015     -35.566  60.969   9.444  1.00 73.57           C  
ATOM   1719  C   LEU A1015     -36.284  62.239   9.033  1.00 74.92           C  
ATOM   1720  O   LEU A1015     -35.757  62.988   8.224  1.00 72.14           O  
ATOM   1721  CB  LEU A1015     -35.781  59.871   8.411  1.00 73.34           C  
ATOM   1722  CG  LEU A1015     -35.065  58.555   8.749  1.00 71.48           C  
ATOM   1723  CD1 LEU A1015     -35.240  57.576   7.626  1.00 66.34           C  
ATOM   1724  CD2 LEU A1015     -33.595  58.783   9.033  1.00 63.66           C  
ATOM   1725  N   LYS A1016     -37.480  62.472   9.593  1.00 77.95           N  
ATOM   1726  CA  LYS A1016     -38.274  63.678   9.327  1.00 75.82           C  
ATOM   1727  C   LYS A1016     -38.338  64.571  10.563  1.00 73.96           C  
ATOM   1728  O   LYS A1016     -38.379  64.065  11.680  1.00 71.82           O  
ATOM   1729  CB  LYS A1016     -39.688  63.302   8.908  1.00 75.21           C  
ATOM   1730  CG  LYS A1016     -39.744  62.451   7.649  1.00 79.49           C  
ATOM   1731  CD  LYS A1016     -41.159  62.214   7.176  1.00 77.17           C  
ATOM   1732  CE  LYS A1016     -41.160  61.358   5.900  1.00 81.57           C  
ATOM   1733  NZ  LYS A1016     -42.521  61.187   5.296  1.00 74.99           N  
ATOM   1734  N   ILE A1017     -38.347  65.889  10.334  1.00 73.18           N  
ATOM   1735  CA  ILE A1017     -38.511  66.900  11.372  1.00 72.14           C  
ATOM   1736  C   ILE A1017     -39.703  66.595  12.265  1.00 73.25           C  
ATOM   1737  O   ILE A1017     -40.764  66.207  11.774  1.00 74.28           O  
ATOM   1738  CB  ILE A1017     -38.705  68.320  10.765  1.00 71.53           C  
ATOM   1739  CG1 ILE A1017     -37.391  68.862  10.210  1.00 74.05           C  
ATOM   1740  CG2 ILE A1017     -39.204  69.308  11.788  1.00 70.34           C  
ATOM   1741  CD1 ILE A1017     -37.443  70.318   9.833  1.00 73.51           C  
ATOM   1742  N   TYR A1018     -39.515  66.773  13.573  1.00 72.91           N  
ATOM   1743  CA  TYR A1018     -40.571  66.562  14.552  1.00 74.12           C  
ATOM   1744  C   TYR A1018     -40.391  67.540  15.700  1.00 73.99           C  
ATOM   1745  O   TYR A1018     -39.304  68.091  15.883  1.00 75.95           O  
ATOM   1746  CB  TYR A1018     -40.546  65.119  15.070  1.00 75.31           C  
ATOM   1747  CG  TYR A1018     -39.316  64.769  15.884  1.00 75.01           C  
ATOM   1748  CD1 TYR A1018     -39.355  64.765  17.283  1.00 77.73           C  
ATOM   1749  CD2 TYR A1018     -38.113  64.440  15.263  1.00 75.41           C  
ATOM   1750  CE1 TYR A1018     -38.223  64.442  18.042  1.00 72.04           C  
ATOM   1751  CE2 TYR A1018     -36.974  64.116  16.016  1.00 77.21           C  
ATOM   1752  CZ  TYR A1018     -37.042  64.120  17.403  1.00 76.64           C  
ATOM   1753  OH  TYR A1018     -35.923  63.800  18.142  1.00 79.46           O  
ATOM   1754  N   LYS A1019     -41.461  67.746  16.459  1.00 73.71           N  
ATOM   1755  CA  LYS A1019     -41.427  68.597  17.636  1.00 74.41           C  
ATOM   1756  C   LYS A1019     -41.056  67.729  18.826  1.00 75.37           C  
ATOM   1757  O   LYS A1019     -41.715  66.718  19.073  1.00 77.13           O  
ATOM   1758  CB  LYS A1019     -42.773  69.262  17.885  1.00 73.28           C  
ATOM   1759  CG  LYS A1019     -43.104  70.352  16.899  1.00 72.01           C  
ATOM   1760  CD  LYS A1019     -44.357  71.099  17.326  1.00 72.42           C  
ATOM   1761  CE  LYS A1019     -44.649  72.280  16.414  1.00 73.72           C  
ATOM   1762  NZ  LYS A1019     -45.910  72.993  16.796  1.00 71.74           N  
ATOM   1763  N   ASP A1020     -40.012  68.112  19.561  1.00 76.71           N  
ATOM   1764  CA  ASP A1020     -39.610  67.388  20.776  1.00 78.54           C  
ATOM   1765  C   ASP A1020     -40.629  67.615  21.913  1.00 78.53           C  
ATOM   1766  O   ASP A1020     -41.693  68.205  21.698  1.00 79.88           O  
ATOM   1767  CB  ASP A1020     -38.174  67.778  21.198  1.00 79.44           C  
ATOM   1768  CG  ASP A1020     -38.071  69.183  21.838  1.00 81.53           C  
ATOM   1769  OD1 ASP A1020     -39.087  69.873  22.069  1.00 77.18           O  
ATOM   1770  OD2 ASP A1020     -36.929  69.600  22.116  1.00 89.87           O  
ATOM   1771  N   THR A1021     -40.297  67.147  23.112  1.00 81.31           N  
ATOM   1772  CA  THR A1021     -41.163  67.303  24.299  1.00 81.40           C  
ATOM   1773  C   THR A1021     -41.464  68.771  24.674  1.00 81.89           C  
ATOM   1774  O   THR A1021     -42.562  69.085  25.152  1.00 83.48           O  
ATOM   1775  CB  THR A1021     -40.532  66.624  25.514  1.00 83.23           C  
ATOM   1776  OG1 THR A1021     -39.212  67.149  25.716  1.00 86.46           O  
ATOM   1777  CG2 THR A1021     -40.454  65.100  25.305  1.00 83.63           C  
ATOM   1778  N   GLU A1022     -40.488  69.653  24.447  1.00 81.25           N  
ATOM   1779  CA  GLU A1022     -40.617  71.091  24.720  1.00 80.42           C  
ATOM   1780  C   GLU A1022     -41.256  71.863  23.534  1.00 79.28           C  
ATOM   1781  O   GLU A1022     -41.339  73.093  23.576  1.00 79.62           O  
ATOM   1782  CB  GLU A1022     -39.243  71.710  25.032  1.00 81.04           C  
ATOM   1783  CG  GLU A1022     -38.301  70.940  26.011  1.00 82.43           C  
ATOM   1784  CD  GLU A1022     -38.788  70.891  27.448  1.00 92.01           C  
ATOM   1785  OE1 GLU A1022     -39.749  71.611  27.806  1.00 94.63           O  
ATOM   1786  OE2 GLU A1022     -38.192  70.117  28.231  1.00 97.00           O  
ATOM   1787  N   GLY A1023     -41.696  71.146  22.491  1.00 79.51           N  
ATOM   1788  CA  GLY A1023     -42.310  71.743  21.302  1.00 78.42           C  
ATOM   1789  C   GLY A1023     -41.324  72.232  20.244  1.00 78.89           C  
ATOM   1790  O   GLY A1023     -41.750  72.842  19.255  1.00 79.69           O  
ATOM   1791  N   TYR A1024     -40.021  71.971  20.436  1.00 77.49           N  
ATOM   1792  CA  TYR A1024     -38.981  72.476  19.532  1.00 76.94           C  
ATOM   1793  C   TYR A1024     -38.694  71.548  18.363  1.00 77.71           C  
ATOM   1794  O   TYR A1024     -38.686  70.321  18.524  1.00 79.61           O  
ATOM   1795  CB  TYR A1024     -37.663  72.699  20.269  1.00 77.27           C  
ATOM   1796  CG  TYR A1024     -37.711  73.692  21.400  1.00 79.68           C  
ATOM   1797  CD1 TYR A1024     -38.145  74.987  21.192  1.00 81.27           C  
ATOM   1798  CD2 TYR A1024     -37.313  73.337  22.684  1.00 79.56           C  
ATOM   1799  CE1 TYR A1024     -38.189  75.913  22.232  1.00 83.68           C  
ATOM   1800  CE2 TYR A1024     -37.353  74.253  23.736  1.00 78.83           C  
ATOM   1801  CZ  TYR A1024     -37.792  75.541  23.503  1.00 80.59           C  
ATOM   1802  OH  TYR A1024     -37.836  76.457  24.534  1.00 83.58           O  
ATOM   1803  N   TYR A1025     -38.452  72.145  17.191  1.00 74.53           N  
ATOM   1804  CA  TYR A1025     -38.176  71.387  15.969  1.00 73.53           C  
ATOM   1805  C   TYR A1025     -36.849  70.657  16.050  1.00 68.58           C  
ATOM   1806  O   TYR A1025     -35.801  71.285  16.188  1.00 69.06           O  
ATOM   1807  CB  TYR A1025     -38.195  72.295  14.736  1.00 71.74           C  
ATOM   1808  CG  TYR A1025     -39.564  72.806  14.416  1.00 70.34           C  
ATOM   1809  CD1 TYR A1025     -39.924  74.104  14.717  1.00 71.87           C  
ATOM   1810  CD2 TYR A1025     -40.510  71.983  13.810  1.00 71.28           C  
ATOM   1811  CE1 TYR A1025     -41.186  74.577  14.423  1.00 77.57           C  
ATOM   1812  CE2 TYR A1025     -41.783  72.445  13.509  1.00 70.46           C  
ATOM   1813  CZ  TYR A1025     -42.118  73.747  13.819  1.00 72.50           C  
ATOM   1814  OH  TYR A1025     -43.366  74.222  13.531  1.00 73.02           O  
ATOM   1815  N   THR A1026     -36.923  69.330  15.960  1.00 68.83           N  
ATOM   1816  CA  THR A1026     -35.783  68.431  16.129  1.00 69.83           C  
ATOM   1817  C   THR A1026     -35.730  67.408  15.000  1.00 71.01           C  
ATOM   1818  O   THR A1026     -36.752  67.153  14.338  1.00 75.69           O  
ATOM   1819  CB  THR A1026     -35.922  67.741  17.500  1.00 68.73           C  
ATOM   1820  OG1 THR A1026     -36.033  68.752  18.502  1.00 71.36           O  
ATOM   1821  CG2 THR A1026     -34.750  66.824  17.843  1.00 65.86           C  
ATOM   1822  N   ILE A1027     -34.552  66.825  14.769  1.00 69.80           N  
ATOM   1823  CA  ILE A1027     -34.397  65.788  13.737  1.00 72.31           C  
ATOM   1824  C   ILE A1027     -33.259  64.836  14.091  1.00 73.35           C  
ATOM   1825  O   ILE A1027     -32.339  65.215  14.794  1.00 74.44           O  
ATOM   1826  CB  ILE A1027     -34.153  66.428  12.350  1.00 71.44           C  
ATOM   1827  CG1 ILE A1027     -34.482  65.443  11.224  1.00 73.60           C  
ATOM   1828  CG2 ILE A1027     -32.713  66.934  12.235  1.00 69.68           C  
ATOM   1829  CD1 ILE A1027     -34.540  66.100   9.855  1.00 69.11           C  
ATOM   1830  N   GLY A1028     -33.331  63.596  13.601  1.00 72.50           N  
ATOM   1831  CA  GLY A1028     -32.287  62.599  13.863  1.00 71.73           C  
ATOM   1832  C   GLY A1028     -32.366  62.107  15.292  1.00 71.31           C  
ATOM   1833  O   GLY A1028     -33.455  61.891  15.807  1.00 70.02           O  
ATOM   1834  N   ILE A1029     -31.202  61.935  15.918  1.00 73.01           N  
ATOM   1835  CA  ILE A1029     -31.090  61.460  17.295  1.00 72.52           C  
ATOM   1836  C   ILE A1029     -31.167  62.687  18.232  1.00 74.59           C  
ATOM   1837  O   ILE A1029     -30.158  63.152  18.782  1.00 77.27           O  
ATOM   1838  CB  ILE A1029     -29.786  60.637  17.526  1.00 72.24           C  
ATOM   1839  CG1 ILE A1029     -29.696  59.446  16.569  1.00 71.48           C  
ATOM   1840  CG2 ILE A1029     -29.716  60.140  18.998  1.00 70.08           C  
ATOM   1841  CD1 ILE A1029     -28.290  58.898  16.365  1.00 72.58           C  
ATOM   1842  N   GLY A1030     -32.378  63.195  18.397  1.00 72.49           N  
ATOM   1843  CA  GLY A1030     -32.622  64.375  19.197  1.00 72.04           C  
ATOM   1844  C   GLY A1030     -31.760  65.582  18.861  1.00 73.16           C  
ATOM   1845  O   GLY A1030     -31.349  66.291  19.755  1.00 72.16           O  
ATOM   1846  N   HIS A1031     -31.480  65.821  17.574  1.00 75.22           N  
ATOM   1847  CA  HIS A1031     -30.705  67.007  17.192  1.00 74.36           C  
ATOM   1848  C   HIS A1031     -31.668  68.175  17.134  1.00 75.22           C  
ATOM   1849  O   HIS A1031     -32.614  68.137  16.371  1.00 78.88           O  
ATOM   1850  CB  HIS A1031     -29.985  66.864  15.840  1.00 76.09           C  
ATOM   1851  CG  HIS A1031     -29.190  68.068  15.470  1.00 74.73           C  
ATOM   1852  ND1 HIS A1031     -27.828  68.140  15.644  1.00 73.37           N  
ATOM   1853  CD2 HIS A1031     -29.568  69.255  14.941  1.00 70.52           C  
ATOM   1854  CE1 HIS A1031     -27.397  69.320  15.234  1.00 72.05           C  
ATOM   1855  NE2 HIS A1031     -28.434  70.016  14.805  1.00 73.60           N  
ATOM   1856  N   LEU A1032     -31.420  69.209  17.937  1.00 74.86           N  
ATOM   1857  CA  LEU A1032     -32.271  70.400  17.966  1.00 75.57           C  
ATOM   1858  C   LEU A1032     -31.871  71.334  16.840  1.00 75.37           C  
ATOM   1859  O   LEU A1032     -30.681  71.654  16.690  1.00 76.52           O  
ATOM   1860  CB  LEU A1032     -32.148  71.137  19.305  1.00 74.42           C  
ATOM   1861  CG  LEU A1032     -33.092  72.326  19.545  1.00 76.35           C  
ATOM   1862  CD1 LEU A1032     -34.490  71.821  19.722  1.00 81.83           C  
ATOM   1863  CD2 LEU A1032     -32.682  73.124  20.760  1.00 73.47           C  
ATOM   1864  N   LEU A1033     -32.857  71.770  16.057  1.00 74.07           N  
ATOM   1865  CA  LEU A1033     -32.610  72.675  14.928  1.00 73.31           C  
ATOM   1866  C   LEU A1033     -32.684  74.147  15.331  1.00 72.89           C  
ATOM   1867  O   LEU A1033     -31.789  74.937  15.003  1.00 70.82           O  
ATOM   1868  CB  LEU A1033     -33.595  72.374  13.787  1.00 73.71           C  
ATOM   1869  CG  LEU A1033     -33.380  71.032  13.099  1.00 68.93           C  
ATOM   1870  CD1 LEU A1033     -34.527  70.727  12.146  1.00 71.95           C  
ATOM   1871  CD2 LEU A1033     -32.023  71.025  12.372  1.00 66.34           C  
ATOM   1872  N   THR A1034     -33.751  74.502  16.039  1.00 73.89           N  
ATOM   1873  CA  THR A1034     -33.986  75.873  16.494  1.00 71.83           C  
ATOM   1874  C   THR A1034     -35.070  75.849  17.538  1.00 73.47           C  
ATOM   1875  O   THR A1034     -35.849  74.896  17.591  1.00 74.91           O  
ATOM   1876  CB  THR A1034     -34.439  76.792  15.325  1.00 71.67           C  
ATOM   1877  OG1 THR A1034     -34.731  78.108  15.807  1.00 67.14           O  
ATOM   1878  CG2 THR A1034     -35.685  76.231  14.634  1.00 67.88           C  
ATOM   1879  N   LYS A1035     -35.120  76.892  18.365  1.00 73.16           N  
ATOM   1880  CA  LYS A1035     -36.190  77.037  19.352  1.00 74.56           C  
ATOM   1881  C   LYS A1035     -37.402  77.824  18.786  1.00 74.05           C  
ATOM   1882  O   LYS A1035     -38.435  77.955  19.456  1.00 73.29           O  
ATOM   1883  CB  LYS A1035     -35.669  77.666  20.656  1.00 75.36           C  
ATOM   1884  CG  LYS A1035     -34.711  76.751  21.441  1.00 74.77           C  
ATOM   1885  CD  LYS A1035     -34.455  77.236  22.866  1.00 77.28           C  
ATOM   1886  CE  LYS A1035     -33.836  78.641  22.924  1.00 82.03           C  
ATOM   1887  NZ  LYS A1035     -33.484  79.060  24.331  1.00 81.98           N  
ATOM   1888  N   SER A1036     -37.256  78.330  17.559  1.00 73.73           N  
ATOM   1889  CA  SER A1036     -38.296  79.089  16.869  1.00 73.96           C  
ATOM   1890  C   SER A1036     -39.540  78.248  16.553  1.00 73.14           C  
ATOM   1891  O   SER A1036     -39.420  77.055  16.331  1.00 75.32           O  
ATOM   1892  CB  SER A1036     -37.713  79.649  15.561  1.00 74.91           C  
ATOM   1893  OG  SER A1036     -38.688  80.260  14.743  1.00 72.52           O  
ATOM   1894  N   PRO A1037     -40.740  78.874  16.532  1.00 73.94           N  
ATOM   1895  CA  PRO A1037     -41.968  78.169  16.153  1.00 73.36           C  
ATOM   1896  C   PRO A1037     -42.157  78.061  14.632  1.00 74.22           C  
ATOM   1897  O   PRO A1037     -43.072  77.365  14.184  1.00 76.00           O  
ATOM   1898  CB  PRO A1037     -43.054  79.058  16.732  1.00 72.94           C  
ATOM   1899  CG  PRO A1037     -42.497  80.415  16.588  1.00 73.18           C  
ATOM   1900  CD  PRO A1037     -41.032  80.284  16.861  1.00 73.91           C  
ATOM   1901  N   SER A1038     -41.308  78.744  13.855  1.00 73.88           N  
ATOM   1902  CA  SER A1038     -41.346  78.688  12.406  1.00 73.57           C  
ATOM   1903  C   SER A1038     -40.709  77.399  11.934  1.00 74.14           C  
ATOM   1904  O   SER A1038     -39.552  77.122  12.271  1.00 73.16           O  
ATOM   1905  CB  SER A1038     -40.594  79.872  11.797  1.00 73.20           C  
ATOM   1906  OG  SER A1038     -40.486  79.739  10.391  1.00 72.62           O  
ATOM   1907  N   LEU A1039     -41.463  76.617  11.163  1.00 72.03           N  
ATOM   1908  CA  LEU A1039     -40.961  75.378  10.590  1.00 72.88           C  
ATOM   1909  C   LEU A1039     -39.905  75.704   9.557  1.00 72.75           C  
ATOM   1910  O   LEU A1039     -38.836  75.100   9.543  1.00 74.58           O  
ATOM   1911  CB  LEU A1039     -42.092  74.581   9.944  1.00 72.16           C  
ATOM   1912  CG  LEU A1039     -41.717  73.267   9.243  1.00 71.92           C  
ATOM   1913  CD1 LEU A1039     -41.053  72.299  10.198  1.00 68.87           C  
ATOM   1914  CD2 LEU A1039     -42.951  72.627   8.601  1.00 71.51           C  
ATOM   1915  N   ASN A1040     -40.218  76.665   8.694  1.00 74.45           N  
ATOM   1916  CA  ASN A1040     -39.282  77.148   7.665  1.00 74.48           C  
ATOM   1917  C   ASN A1040     -37.918  77.589   8.246  1.00 74.80           C  
ATOM   1918  O   ASN A1040     -36.899  77.499   7.561  1.00 76.00           O  
ATOM   1919  CB  ASN A1040     -39.937  78.277   6.838  1.00 74.13           C  
ATOM   1920  CG  ASN A1040     -41.135  77.779   5.985  1.00 73.14           C  
ATOM   1921  OD1 ASN A1040     -41.183  76.619   5.555  1.00 70.14           O  
ATOM   1922  ND2 ASN A1040     -42.095  78.665   5.748  1.00 66.32           N  
ATOM   1923  N   ALA A1041     -37.918  78.058   9.500  1.00 74.86           N  
ATOM   1924  CA  ALA A1041     -36.689  78.402  10.228  1.00 75.02           C  
ATOM   1925  C   ALA A1041     -35.886  77.139  10.604  1.00 75.73           C  
ATOM   1926  O   ALA A1041     -34.664  77.155  10.555  1.00 75.98           O  
ATOM   1927  CB  ALA A1041     -37.011  79.220  11.466  1.00 73.60           C  
ATOM   1928  N   ALA A1042     -36.583  76.061  10.975  1.00 75.31           N  
ATOM   1929  CA  ALA A1042     -35.953  74.762  11.236  1.00 74.13           C  
ATOM   1930  C   ALA A1042     -35.329  74.212   9.956  1.00 75.51           C  
ATOM   1931  O   ALA A1042     -34.152  73.844   9.946  1.00 75.22           O  
ATOM   1932  CB  ALA A1042     -36.969  73.782  11.779  1.00 73.73           C  
ATOM   1933  N   LYS A1043     -36.135  74.164   8.887  1.00 75.74           N  
ATOM   1934  CA  LYS A1043     -35.689  73.728   7.547  1.00 76.54           C  
ATOM   1935  C   LYS A1043     -34.445  74.481   7.067  1.00 76.74           C  
ATOM   1936  O   LYS A1043     -33.526  73.869   6.530  1.00 78.09           O  
ATOM   1937  CB  LYS A1043     -36.823  73.893   6.527  1.00 75.43           C  
ATOM   1938  CG  LYS A1043     -37.946  72.879   6.697  1.00 76.23           C  
ATOM   1939  CD  LYS A1043     -39.136  73.199   5.806  1.00 82.58           C  
ATOM   1940  CE  LYS A1043     -40.094  72.010   5.671  1.00 85.26           C  
ATOM   1941  NZ  LYS A1043     -40.465  71.420   6.980  1.00 90.37           N  
ATOM   1942  N   SER A1044     -34.430  75.798   7.267  1.00 75.27           N  
ATOM   1943  CA  SER A1044     -33.272  76.626   6.931  1.00 75.10           C  
ATOM   1944  C   SER A1044     -32.023  76.175   7.694  1.00 75.62           C  
ATOM   1945  O   SER A1044     -30.957  76.023   7.097  1.00 77.80           O  
ATOM   1946  CB  SER A1044     -33.557  78.096   7.232  1.00 75.53           C  
ATOM   1947  OG  SER A1044     -32.465  78.910   6.848  1.00 75.67           O  
ATOM   1948  N   GLU A1045     -32.166  75.966   9.006  1.00 73.82           N  
ATOM   1949  CA  GLU A1045     -31.062  75.471   9.836  1.00 73.20           C  
ATOM   1950  C   GLU A1045     -30.641  74.064   9.456  1.00 71.02           C  
ATOM   1951  O   GLU A1045     -29.448  73.752   9.494  1.00 71.07           O  
ATOM   1952  CB  GLU A1045     -31.427  75.494  11.331  1.00 71.62           C  
ATOM   1953  CG  GLU A1045     -31.659  76.884  11.923  1.00 73.11           C  
ATOM   1954  CD  GLU A1045     -30.431  77.762  11.949  1.00 76.79           C  
ATOM   1955  OE1 GLU A1045     -29.308  77.260  11.747  1.00 80.04           O  
ATOM   1956  OE2 GLU A1045     -30.595  78.980  12.177  1.00 85.26           O  
ATOM   1957  N   LEU A1046     -31.615  73.224   9.100  1.00 70.49           N  
ATOM   1958  CA  LEU A1046     -31.342  71.839   8.710  1.00 73.29           C  
ATOM   1959  C   LEU A1046     -30.492  71.807   7.455  1.00 73.52           C  
ATOM   1960  O   LEU A1046     -29.453  71.144   7.434  1.00 74.73           O  
ATOM   1961  CB  LEU A1046     -32.644  71.064   8.469  1.00 75.19           C  
ATOM   1962  CG  LEU A1046     -32.556  69.562   8.130  1.00 73.72           C  
ATOM   1963  CD1 LEU A1046     -31.881  68.775   9.243  1.00 74.36           C  
ATOM   1964  CD2 LEU A1046     -33.942  69.000   7.851  1.00 73.43           C  
ATOM   1965  N   ASP A1047     -30.945  72.529   6.426  1.00 72.94           N  
ATOM   1966  CA  ASP A1047     -30.225  72.645   5.148  1.00 75.39           C  
ATOM   1967  C   ASP A1047     -28.812  73.161   5.343  1.00 74.85           C  
ATOM   1968  O   ASP A1047     -27.875  72.634   4.758  1.00 76.38           O  
ATOM   1969  CB  ASP A1047     -30.953  73.595   4.160  1.00 74.34           C  
ATOM   1970  CG  ASP A1047     -32.327  73.076   3.713  1.00 75.72           C  
ATOM   1971  OD1 ASP A1047     -32.707  71.938   4.072  1.00 72.63           O  
ATOM   1972  OD2 ASP A1047     -33.029  73.824   2.995  1.00 80.04           O  
ATOM   1973  N   LYS A1048     -28.677  74.193   6.168  1.00 75.86           N  
ATOM   1974  CA  LYS A1048     -27.379  74.779   6.494  1.00 75.59           C  
ATOM   1975  C   LYS A1048     -26.464  73.779   7.248  1.00 75.44           C  
ATOM   1976  O   LYS A1048     -25.241  73.810   7.088  1.00 75.09           O  
ATOM   1977  CB  LYS A1048     -27.603  76.061   7.296  1.00 75.61           C  
ATOM   1978  CG  LYS A1048     -26.368  76.896   7.555  1.00 77.43           C  
ATOM   1979  CD  LYS A1048     -26.729  78.377   7.838  1.00 78.34           C  
ATOM   1980  CE  LYS A1048     -27.671  78.567   9.048  1.00 80.49           C  
ATOM   1981  NZ  LYS A1048     -27.074  78.073  10.322  1.00 79.34           N  
ATOM   1982  N   ALA A1049     -27.073  72.903   8.055  1.00 73.58           N  
ATOM   1983  CA  ALA A1049     -26.345  71.870   8.804  1.00 74.82           C  
ATOM   1984  C   ALA A1049     -25.950  70.699   7.909  1.00 75.13           C  
ATOM   1985  O   ALA A1049     -24.797  70.271   7.913  1.00 75.27           O  
ATOM   1986  CB  ALA A1049     -27.188  71.364   9.973  1.00 73.33           C  
ATOM   1987  N   ILE A1050     -26.924  70.194   7.152  1.00 73.31           N  
ATOM   1988  CA  ILE A1050     -26.746  69.038   6.255  1.00 73.24           C  
ATOM   1989  C   ILE A1050     -25.994  69.378   4.951  1.00 72.49           C  
ATOM   1990  O   ILE A1050     -25.155  68.602   4.500  1.00 72.34           O  
ATOM   1991  CB  ILE A1050     -28.124  68.397   5.931  1.00 73.95           C  
ATOM   1992  CG1 ILE A1050     -28.758  67.828   7.207  1.00 72.34           C  
ATOM   1993  CG2 ILE A1050     -27.996  67.297   4.907  1.00 70.31           C  
ATOM   1994  CD1 ILE A1050     -27.968  66.650   7.819  1.00 75.79           C  
ATOM   1995  N   GLY A1051     -26.304  70.530   4.362  1.00 70.45           N  
ATOM   1996  CA  GLY A1051     -25.628  71.022   3.152  1.00 69.29           C  
ATOM   1997  C   GLY A1051     -26.371  70.810   1.841  1.00 68.84           C  
ATOM   1998  O   GLY A1051     -25.741  70.624   0.800  1.00 64.99           O  
ATOM   1999  N   ARG A1052     -27.703  70.841   1.900  1.00 66.56           N  
ATOM   2000  CA  ARG A1052     -28.563  70.680   0.730  1.00 67.90           C  
ATOM   2001  C   ARG A1052     -29.995  71.012   1.090  1.00 68.30           C  
ATOM   2002  O   ARG A1052     -30.309  71.175   2.261  1.00 71.80           O  
ATOM   2003  CB  ARG A1052     -28.502  69.251   0.162  1.00 66.98           C  
ATOM   2004  CG  ARG A1052     -28.971  68.148   1.076  1.00 72.44           C  
ATOM   2005  CD  ARG A1052     -29.034  66.833   0.330  1.00 70.28           C  
ATOM   2006  NE  ARG A1052     -29.469  65.745   1.210  1.00 74.46           N  
ATOM   2007  CZ  ARG A1052     -30.740  65.449   1.540  1.00 75.81           C  
ATOM   2008  NH1 ARG A1052     -31.772  66.146   1.076  1.00 75.31           N  
ATOM   2009  NH2 ARG A1052     -30.991  64.430   2.354  1.00 78.34           N  
ATOM   2010  N   ASN A1053     -30.856  71.108   0.083  1.00 67.63           N  
ATOM   2011  CA  ASN A1053     -32.289  71.307   0.299  1.00 69.73           C  
ATOM   2012  C   ASN A1053     -32.876  69.984   0.719  1.00 69.35           C  
ATOM   2013  O   ASN A1053     -33.005  69.075  -0.095  1.00 69.80           O  
ATOM   2014  CB  ASN A1053     -32.996  71.829  -0.957  1.00 70.79           C  
ATOM   2015  CG  ASN A1053     -32.759  73.310  -1.201  1.00 72.54           C  
ATOM   2016  OD1 ASN A1053     -33.223  73.847  -2.196  1.00 78.00           O  
ATOM   2017  ND2 ASN A1053     -32.037  73.975  -0.292  1.00 81.34           N  
ATOM   2018  N   THR A1054     -33.228  69.880   1.996  1.00 72.38           N  
ATOM   2019  CA  THR A1054     -33.753  68.647   2.552  1.00 72.53           C  
ATOM   2020  C   THR A1054     -35.266  68.588   2.510  1.00 73.02           C  
ATOM   2021  O   THR A1054     -35.826  67.516   2.305  1.00 77.21           O  
ATOM   2022  CB  THR A1054     -33.251  68.458   3.982  1.00 71.32           C  
ATOM   2023  OG1 THR A1054     -33.557  69.619   4.758  1.00 71.59           O  
ATOM   2024  CG2 THR A1054     -31.748  68.254   3.981  1.00 73.10           C  
ATOM   2025  N   ASN A1055     -35.908  69.737   2.702  1.00 75.24           N  
ATOM   2026  CA  ASN A1055     -37.360  69.842   2.815  1.00 76.78           C  
ATOM   2027  C   ASN A1055     -37.876  69.053   4.046  1.00 76.94           C  
ATOM   2028  O   ASN A1055     -38.985  68.522   4.044  1.00 82.59           O  
ATOM   2029  CB  ASN A1055     -38.062  69.398   1.517  1.00 76.21           C  
ATOM   2030  CG  ASN A1055     -39.511  69.867   1.431  1.00 78.54           C  
ATOM   2031  OD1 ASN A1055     -39.930  70.812   2.109  1.00 77.71           O  
ATOM   2032  ND2 ASN A1055     -40.285  69.199   0.587  1.00 87.37           N  
ATOM   2033  N   GLY A1056     -37.054  68.984   5.091  1.00 76.49           N  
ATOM   2034  CA  GLY A1056     -37.403  68.283   6.314  1.00 76.60           C  
ATOM   2035  C   GLY A1056     -36.995  66.832   6.409  1.00 74.80           C  
ATOM   2036  O   GLY A1056     -37.028  66.298   7.489  1.00 77.03           O  
ATOM   2037  N   VAL A1057     -36.610  66.192   5.301  1.00 74.21           N  
ATOM   2038  CA  VAL A1057     -36.246  64.770   5.320  1.00 73.68           C  
ATOM   2039  C   VAL A1057     -34.745  64.554   5.095  1.00 73.15           C  
ATOM   2040  O   VAL A1057     -34.181  65.114   4.151  1.00 77.13           O  
ATOM   2041  CB  VAL A1057     -37.029  63.981   4.261  1.00 72.56           C  
ATOM   2042  CG1 VAL A1057     -36.711  62.498   4.368  1.00 74.94           C  
ATOM   2043  CG2 VAL A1057     -38.523  64.201   4.432  1.00 70.86           C  
ATOM   2044  N   ILE A1058     -34.120  63.742   5.963  1.00 71.83           N  
ATOM   2045  CA  ILE A1058     -32.698  63.347   5.843  1.00 71.92           C  
ATOM   2046  C   ILE A1058     -32.520  61.833   5.872  1.00 73.30           C  
ATOM   2047  O   ILE A1058     -33.382  61.111   6.370  1.00 76.64           O  
ATOM   2048  CB  ILE A1058     -31.815  63.953   6.956  1.00 67.96           C  
ATOM   2049  CG1 ILE A1058     -32.220  63.448   8.364  1.00 71.45           C  
ATOM   2050  CG2 ILE A1058     -31.883  65.457   6.899  1.00 65.81           C  
ATOM   2051  CD1 ILE A1058     -31.205  63.816   9.445  1.00 65.73           C  
ATOM   2052  N   THR A1059     -31.392  61.362   5.343  1.00 72.25           N  
ATOM   2053  CA  THR A1059     -31.070  59.932   5.345  1.00 71.10           C  
ATOM   2054  C   THR A1059     -30.533  59.545   6.712  1.00 70.11           C  
ATOM   2055  O   THR A1059     -30.166  60.405   7.495  1.00 71.12           O  
ATOM   2056  CB  THR A1059     -29.990  59.595   4.353  1.00 70.42           C  
ATOM   2057  OG1 THR A1059     -28.775  60.228   4.776  1.00 67.63           O  
ATOM   2058  CG2 THR A1059     -30.377  60.056   2.874  1.00 63.19           C  
ATOM   2059  N   LYS A1060     -30.493  58.244   6.972  1.00 70.88           N  
ATOM   2060  CA  LYS A1060     -29.950  57.684   8.208  1.00 71.95           C  
ATOM   2061  C   LYS A1060     -28.481  58.087   8.416  1.00 72.94           C  
ATOM   2062  O   LYS A1060     -28.082  58.452   9.536  1.00 71.54           O  
ATOM   2063  CB  LYS A1060     -30.074  56.151   8.215  1.00 70.63           C  
ATOM   2064  CG  LYS A1060     -29.325  55.466   9.387  1.00 75.49           C  
ATOM   2065  CD  LYS A1060     -29.500  53.953   9.419  1.00 73.88           C  
ATOM   2066  CE  LYS A1060     -28.422  53.322  10.308  1.00 71.79           C  
ATOM   2067  NZ  LYS A1060     -28.584  51.848  10.427  1.00 80.16           N  
ATOM   2068  N   ASP A1061     -27.706  58.010   7.330  1.00 68.84           N  
ATOM   2069  CA  ASP A1061     -26.282  58.339   7.320  1.00 68.20           C  
ATOM   2070  C   ASP A1061     -26.043  59.814   7.586  1.00 66.58           C  
ATOM   2071  O   ASP A1061     -25.076  60.148   8.255  1.00 70.66           O  
ATOM   2072  CB  ASP A1061     -25.622  57.923   5.983  1.00 64.64           C  
ATOM   2073  CG  ASP A1061     -25.572  56.386   5.788  1.00 73.92           C  
ATOM   2074  OD1 ASP A1061     -25.501  55.619   6.782  1.00 83.01           O  
ATOM   2075  OD2 ASP A1061     -25.603  55.935   4.630  1.00 82.92           O  
ATOM   2076  N   GLU A1062     -26.909  60.687   7.071  1.00 60.10           N  
ATOM   2077  CA  GLU A1062     -26.856  62.113   7.437  1.00 62.56           C  
ATOM   2078  C   GLU A1062     -27.203  62.317   8.955  1.00 64.45           C  
ATOM   2079  O   GLU A1062     -26.559  63.127   9.619  1.00 62.28           O  
ATOM   2080  CB  GLU A1062     -27.770  62.910   6.572  1.00 60.74           C  
ATOM   2081  CG  GLU A1062     -27.243  63.018   5.142  1.00 60.93           C  
ATOM   2082  CD  GLU A1062     -28.230  63.606   4.198  1.00 68.90           C  
ATOM   2083  OE1 GLU A1062     -29.446  63.498   4.488  1.00 67.42           O  
ATOM   2084  OE2 GLU A1062     -27.795  64.182   3.155  1.00 73.08           O  
ATOM   2085  N   ALA A1063     -28.197  61.590   9.485  1.00 64.40           N  
ATOM   2086  CA  ALA A1063     -28.494  61.647  10.955  1.00 68.01           C  
ATOM   2087  C   ALA A1063     -27.251  61.296  11.748  1.00 69.72           C  
ATOM   2088  O   ALA A1063     -26.948  61.940  12.745  1.00 79.20           O  
ATOM   2089  CB  ALA A1063     -29.637  60.723  11.331  1.00 65.57           C  
ATOM   2090  N   GLU A1064     -26.529  60.269  11.298  1.00 73.91           N  
ATOM   2091  CA  GLU A1064     -25.261  59.873  11.920  1.00 71.50           C  
ATOM   2092  C   GLU A1064     -24.218  60.973  11.815  1.00 72.04           C  
ATOM   2093  O   GLU A1064     -23.465  61.158  12.747  1.00 76.73           O  
ATOM   2094  CB  GLU A1064     -24.746  58.584  11.294  1.00 70.30           C  
ATOM   2095  CG  GLU A1064     -23.391  58.090  11.772  1.00 71.10           C  
ATOM   2096  CD  GLU A1064     -23.012  56.715  11.195  1.00 81.17           C  
ATOM   2097  OE1 GLU A1064     -23.711  56.194  10.251  1.00 87.16           O  
ATOM   2098  OE2 GLU A1064     -22.006  56.150  11.688  1.00 89.77           O  
ATOM   2099  N   LYS A1065     -24.168  61.701  10.695  1.00 73.67           N  
ATOM   2100  CA  LYS A1065     -23.204  62.821  10.568  1.00 73.69           C  
ATOM   2101  C   LYS A1065     -23.466  63.903  11.620  1.00 70.10           C  
ATOM   2102  O   LYS A1065     -22.553  64.325  12.310  1.00 68.11           O  
ATOM   2103  CB  LYS A1065     -23.232  63.461   9.190  1.00 75.31           C  
ATOM   2104  CG  LYS A1065     -22.891  62.546   8.022  1.00 80.59           C  
ATOM   2105  CD  LYS A1065     -21.422  62.223   7.938  1.00 85.80           C  
ATOM   2106  CE  LYS A1065     -21.098  61.379   6.680  1.00 81.37           C  
ATOM   2107  NZ  LYS A1065     -21.661  61.944   5.425  1.00 72.55           N  
ATOM   2108  N   LEU A1066     -24.718  64.335  11.723  1.00 69.54           N  
ATOM   2109  CA  LEU A1066     -25.133  65.305  12.748  1.00 71.70           C  
ATOM   2110  C   LEU A1066     -24.854  64.804  14.165  1.00 70.08           C  
ATOM   2111  O   LEU A1066     -24.476  65.572  15.033  1.00 68.08           O  
ATOM   2112  CB  LEU A1066     -26.621  65.605  12.636  1.00 71.78           C  
ATOM   2113  CG  LEU A1066     -27.056  66.466  11.468  1.00 76.18           C  
ATOM   2114  CD1 LEU A1066     -28.565  66.357  11.261  1.00 78.42           C  
ATOM   2115  CD2 LEU A1066     -26.625  67.899  11.715  1.00 77.95           C  
ATOM   2116  N   PHE A1067     -25.049  63.513  14.373  1.00 71.17           N  
ATOM   2117  CA  PHE A1067     -24.844  62.899  15.673  1.00 71.75           C  
ATOM   2118  C   PHE A1067     -23.383  62.902  16.104  1.00 71.56           C  
ATOM   2119  O   PHE A1067     -23.098  63.171  17.275  1.00 76.85           O  
ATOM   2120  CB  PHE A1067     -25.378  61.480  15.669  1.00 74.38           C  
ATOM   2121  CG  PHE A1067     -25.046  60.740  16.880  1.00 75.45           C  
ATOM   2122  CD1 PHE A1067     -25.810  60.897  18.012  1.00 78.29           C  
ATOM   2123  CD2 PHE A1067     -23.957  59.877  16.909  1.00 81.22           C  
ATOM   2124  CE1 PHE A1067     -25.509  60.221  19.138  1.00 77.84           C  
ATOM   2125  CE2 PHE A1067     -23.650  59.194  18.043  1.00 81.99           C  
ATOM   2126  CZ  PHE A1067     -24.425  59.361  19.165  1.00 78.68           C  
ATOM   2127  N   ASN A1068     -22.464  62.611  15.188  1.00 72.06           N  
ATOM   2128  CA  ASN A1068     -21.035  62.658  15.520  1.00 72.87           C  
ATOM   2129  C   ASN A1068     -20.611  64.092  15.888  1.00 74.75           C  
ATOM   2130  O   ASN A1068     -19.722  64.272  16.716  1.00 76.41           O  
ATOM   2131  CB  ASN A1068     -20.134  62.151  14.400  1.00 70.30           C  
ATOM   2132  CG  ASN A1068     -20.477  60.741  13.936  1.00 77.74           C  
ATOM   2133  OD1 ASN A1068     -20.902  59.903  14.722  1.00 71.67           O  
ATOM   2134  ND2 ASN A1068     -20.286  60.479  12.617  1.00 72.67           N  
ATOM   2135  N   GLN A1069     -21.244  65.094  15.275  1.00 73.62           N  
ATOM   2136  CA  GLN A1069     -20.982  66.487  15.631  1.00 73.62           C  
ATOM   2137  C   GLN A1069     -21.541  66.803  17.020  1.00 73.06           C  
ATOM   2138  O   GLN A1069     -20.874  67.455  17.802  1.00 68.92           O  
ATOM   2139  CB  GLN A1069     -21.586  67.449  14.634  1.00 71.42           C  
ATOM   2140  CG  GLN A1069     -20.967  67.379  13.249  1.00 81.86           C  
ATOM   2141  CD  GLN A1069     -21.717  68.235  12.239  1.00 81.55           C  
ATOM   2142  OE1 GLN A1069     -22.504  69.116  12.614  1.00 87.86           O  
ATOM   2143  NE2 GLN A1069     -21.480  67.980  10.948  1.00 91.37           N  
ATOM   2144  N   ASP A1070     -22.759  66.341  17.304  1.00 69.64           N  
ATOM   2145  CA  ASP A1070     -23.362  66.549  18.615  1.00 70.15           C  
ATOM   2146  C   ASP A1070     -22.510  65.879  19.689  1.00 70.56           C  
ATOM   2147  O   ASP A1070     -22.272  66.486  20.737  1.00 71.26           O  
ATOM   2148  CB  ASP A1070     -24.795  66.038  18.664  1.00 68.69           C  
ATOM   2149  CG  ASP A1070     -25.742  66.828  17.756  1.00 77.13           C  
ATOM   2150  OD1 ASP A1070     -25.444  67.997  17.392  1.00 75.90           O  
ATOM   2151  OD2 ASP A1070     -26.794  66.277  17.400  1.00 74.40           O  
ATOM   2152  N   VAL A1071     -22.058  64.649  19.426  1.00 67.27           N  
ATOM   2153  CA  VAL A1071     -21.150  63.948  20.341  1.00 69.23           C  
ATOM   2154  C   VAL A1071     -19.906  64.780  20.577  1.00 70.51           C  
ATOM   2155  O   VAL A1071     -19.509  64.968  21.714  1.00 71.56           O  
ATOM   2156  CB  VAL A1071     -20.737  62.563  19.820  1.00 66.16           C  
ATOM   2157  CG1 VAL A1071     -19.561  62.086  20.548  1.00 63.68           C  
ATOM   2158  CG2 VAL A1071     -21.887  61.570  19.952  1.00 68.51           C  
ATOM   2159  N   ASP A1072     -19.294  65.280  19.500  1.00 74.44           N  
ATOM   2160  CA  ASP A1072     -18.128  66.154  19.623  1.00 73.07           C  
ATOM   2161  C   ASP A1072     -18.410  67.321  20.555  1.00 74.85           C  
ATOM   2162  O   ASP A1072     -17.628  67.585  21.464  1.00 78.47           O  
ATOM   2163  CB  ASP A1072     -17.688  66.703  18.269  1.00 77.99           C  
ATOM   2164  CG  ASP A1072     -16.502  67.645  18.387  1.00 82.49           C  
ATOM   2165  OD1 ASP A1072     -15.355  67.156  18.521  1.00 93.79           O  
ATOM   2166  OD2 ASP A1072     -16.730  68.874  18.341  1.00 88.07           O  
ATOM   2167  N   ALA A1073     -19.530  68.003  20.316  1.00 70.34           N  
ATOM   2168  CA  ALA A1073     -19.981  69.126  21.153  1.00 71.13           C  
ATOM   2169  C   ALA A1073     -20.178  68.742  22.643  1.00 72.31           C  
ATOM   2170  O   ALA A1073     -19.771  69.495  23.520  1.00 72.64           O  
ATOM   2171  CB  ALA A1073     -21.261  69.675  20.620  1.00 68.05           C  
ATOM   2172  N   ALA A1074     -20.797  67.584  22.890  1.00 69.54           N  
ATOM   2173  CA  ALA A1074     -21.085  67.096  24.244  1.00 71.93           C  
ATOM   2174  C   ALA A1074     -19.795  66.903  25.028  1.00 72.36           C  
ATOM   2175  O   ALA A1074     -19.684  67.378  26.149  1.00 77.33           O  
ATOM   2176  CB  ALA A1074     -21.851  65.807  24.193  1.00 71.13           C  
ATOM   2177  N   VAL A1075     -18.836  66.207  24.415  1.00 72.46           N  
ATOM   2178  CA  VAL A1075     -17.511  65.973  24.995  1.00 74.25           C  
ATOM   2179  C   VAL A1075     -16.752  67.262  25.348  1.00 74.70           C  
ATOM   2180  O   VAL A1075     -16.163  67.345  26.429  1.00 74.40           O  
ATOM   2181  CB  VAL A1075     -16.648  65.102  24.073  1.00 74.74           C  
ATOM   2182  CG1 VAL A1075     -15.208  65.076  24.539  1.00 75.33           C  
ATOM   2183  CG2 VAL A1075     -17.205  63.696  24.033  1.00 76.41           C  
ATOM   2184  N   ARG A1076     -16.768  68.246  24.455  1.00 72.53           N  
ATOM   2185  CA  ARG A1076     -16.124  69.546  24.726  1.00 74.21           C  
ATOM   2186  C   ARG A1076     -16.766  70.230  25.911  1.00 74.53           C  
ATOM   2187  O   ARG A1076     -16.070  70.838  26.735  1.00 74.38           O  
ATOM   2188  CB  ARG A1076     -16.204  70.487  23.533  1.00 70.53           C  
ATOM   2189  CG  ARG A1076     -15.356  70.070  22.367  1.00 76.54           C  
ATOM   2190  CD  ARG A1076     -15.465  71.070  21.205  1.00 82.85           C  
ATOM   2191  NE  ARG A1076     -15.065  70.430  19.951  1.00 91.84           N  
ATOM   2192  CZ  ARG A1076     -13.802  70.183  19.569  1.00 96.99           C  
ATOM   2193  NH1 ARG A1076     -12.746  70.517  20.334  1.00 97.76           N  
ATOM   2194  NH2 ARG A1076     -13.580  69.588  18.393  1.00103.37           N  
ATOM   2195  N   GLY A1077     -18.091  70.120  25.977  1.00 72.90           N  
ATOM   2196  CA  GLY A1077     -18.865  70.656  27.059  1.00 73.02           C  
ATOM   2197  C   GLY A1077     -18.543  69.995  28.392  1.00 72.32           C  
ATOM   2198  O   GLY A1077     -18.322  70.690  29.387  1.00 73.12           O  
ATOM   2199  N   ILE A1078     -18.523  68.661  28.399  1.00 72.41           N  
ATOM   2200  CA  ILE A1078     -18.104  67.858  29.564  1.00 73.34           C  
ATOM   2201  C   ILE A1078     -16.739  68.293  30.083  1.00 71.54           C  
ATOM   2202  O   ILE A1078     -16.577  68.522  31.280  1.00 76.16           O  
ATOM   2203  CB  ILE A1078     -18.044  66.363  29.210  1.00 74.38           C  
ATOM   2204  CG1 ILE A1078     -19.453  65.757  29.198  1.00 79.15           C  
ATOM   2205  CG2 ILE A1078     -17.205  65.616  30.174  1.00 64.66           C  
ATOM   2206  CD1 ILE A1078     -19.514  64.385  28.554  1.00 75.65           C  
ATOM   2207  N   LEU A1079     -15.775  68.407  29.177  1.00 72.22           N  
ATOM   2208  CA  LEU A1079     -14.407  68.819  29.512  1.00 73.11           C  
ATOM   2209  C   LEU A1079     -14.278  70.275  30.001  1.00 73.92           C  
ATOM   2210  O   LEU A1079     -13.281  70.613  30.627  1.00 78.75           O  
ATOM   2211  CB  LEU A1079     -13.462  68.578  28.317  1.00 72.14           C  
ATOM   2212  CG  LEU A1079     -13.192  67.115  27.909  1.00 72.35           C  
ATOM   2213  CD1 LEU A1079     -12.301  67.074  26.679  1.00 59.40           C  
ATOM   2214  CD2 LEU A1079     -12.543  66.309  29.031  1.00 62.86           C  
ATOM   2215  N   ARG A1080     -15.269  71.118  29.714  1.00 73.61           N  
ATOM   2216  CA  ARG A1080     -15.330  72.490  30.251  1.00 74.19           C  
ATOM   2217  C   ARG A1080     -16.039  72.537  31.609  1.00 72.82           C  
ATOM   2218  O   ARG A1080     -15.894  73.505  32.331  1.00 72.73           O  
ATOM   2219  CB  ARG A1080     -16.061  73.439  29.301  1.00 74.26           C  
ATOM   2220  CG  ARG A1080     -15.236  73.955  28.140  1.00 79.49           C  
ATOM   2221  CD  ARG A1080     -15.964  75.121  27.460  1.00 79.38           C  
ATOM   2222  NE  ARG A1080     -17.260  74.691  26.922  1.00 88.39           N  
ATOM   2223  CZ  ARG A1080     -17.535  74.387  25.636  1.00 87.86           C  
ATOM   2224  NH1 ARG A1080     -16.608  74.451  24.665  1.00 87.22           N  
ATOM   2225  NH2 ARG A1080     -18.777  74.009  25.314  1.00 81.94           N  
ATOM   2226  N   ASN A1081     -16.800  71.495  31.946  1.00 72.20           N  
ATOM   2227  CA  ASN A1081     -17.553  71.464  33.183  1.00 70.14           C  
ATOM   2228  C   ASN A1081     -16.680  70.903  34.293  1.00 70.99           C  
ATOM   2229  O   ASN A1081     -16.295  69.733  34.252  1.00 70.87           O  
ATOM   2230  CB  ASN A1081     -18.817  70.642  33.002  1.00 68.83           C  
ATOM   2231  CG  ASN A1081     -19.789  70.813  34.137  1.00 74.52           C  
ATOM   2232  OD1 ASN A1081     -19.521  70.405  35.275  1.00 81.88           O  
ATOM   2233  ND2 ASN A1081     -20.937  71.417  33.848  1.00 65.69           N  
ATOM   2234  N   ALA A1082     -16.374  71.750  35.281  1.00 69.81           N  
ATOM   2235  CA  ALA A1082     -15.539  71.386  36.459  1.00 71.34           C  
ATOM   2236  C   ALA A1082     -15.942  70.101  37.203  1.00 70.68           C  
ATOM   2237  O   ALA A1082     -15.081  69.426  37.748  1.00 77.40           O  
ATOM   2238  CB  ALA A1082     -15.508  72.546  37.451  1.00 64.36           C  
ATOM   2239  N   LYS A1083     -17.233  69.784  37.213  1.00 68.55           N  
ATOM   2240  CA  LYS A1083     -17.776  68.623  37.931  1.00 69.05           C  
ATOM   2241  C   LYS A1083     -17.798  67.337  37.093  1.00 72.30           C  
ATOM   2242  O   LYS A1083     -17.732  66.243  37.649  1.00 76.42           O  
ATOM   2243  CB  LYS A1083     -19.193  68.923  38.398  1.00 70.45           C  
ATOM   2244  CG  LYS A1083     -19.359  70.297  39.063  1.00 75.92           C  
ATOM   2245  CD  LYS A1083     -20.720  70.447  39.698  1.00 81.44           C  
ATOM   2246  CE  LYS A1083     -20.926  71.864  40.217  1.00 85.50           C  
ATOM   2247  NZ  LYS A1083     -22.148  71.994  41.068  1.00 88.29           N  
ATOM   2248  N   LEU A1084     -17.891  67.460  35.765  1.00 68.40           N  
ATOM   2249  CA  LEU A1084     -17.898  66.286  34.894  1.00 70.90           C  
ATOM   2250  C   LEU A1084     -16.518  65.924  34.402  1.00 70.17           C  
ATOM   2251  O   LEU A1084     -16.247  64.740  34.205  1.00 72.79           O  
ATOM   2252  CB  LEU A1084     -18.843  66.497  33.694  1.00 68.64           C  
ATOM   2253  CG  LEU A1084     -20.304  66.801  34.051  1.00 71.12           C  
ATOM   2254  CD1 LEU A1084     -21.213  66.916  32.787  1.00 59.19           C  
ATOM   2255  CD2 LEU A1084     -20.847  65.747  35.010  1.00 56.68           C  
ATOM   2256  N   LYS A1085     -15.650  66.917  34.205  1.00 68.34           N  
ATOM   2257  CA  LYS A1085     -14.316  66.663  33.652  1.00 68.63           C  
ATOM   2258  C   LYS A1085     -13.538  65.559  34.383  1.00 68.76           C  
ATOM   2259  O   LYS A1085     -13.070  64.643  33.723  1.00 75.06           O  
ATOM   2260  CB  LYS A1085     -13.482  67.951  33.565  1.00 67.89           C  
ATOM   2261  CG  LYS A1085     -12.110  67.770  32.917  1.00 69.24           C  
ATOM   2262  CD  LYS A1085     -11.322  69.054  32.925  1.00 72.42           C  
ATOM   2263  CE  LYS A1085     -10.040  68.905  32.138  1.00 77.84           C  
ATOM   2264  NZ  LYS A1085      -9.131  67.881  32.745  1.00 85.14           N  
ATOM   2265  N   PRO A1086     -13.399  65.636  35.740  1.00 69.24           N  
ATOM   2266  CA  PRO A1086     -12.637  64.586  36.440  1.00 69.18           C  
ATOM   2267  C   PRO A1086     -13.226  63.190  36.261  1.00 68.97           C  
ATOM   2268  O   PRO A1086     -12.488  62.197  36.199  1.00 69.99           O  
ATOM   2269  CB  PRO A1086     -12.771  64.966  37.923  1.00 67.72           C  
ATOM   2270  CG  PRO A1086     -13.201  66.357  37.950  1.00 72.53           C  
ATOM   2271  CD  PRO A1086     -13.918  66.646  36.679  1.00 66.17           C  
ATOM   2272  N   VAL A1087     -14.549  63.136  36.184  1.00 68.84           N  
ATOM   2273  CA  VAL A1087     -15.265  61.885  36.092  1.00 72.28           C  
ATOM   2274  C   VAL A1087     -14.985  61.291  34.743  1.00 73.91           C  
ATOM   2275  O   VAL A1087     -14.480  60.176  34.672  1.00 77.11           O  
ATOM   2276  CB  VAL A1087     -16.769  62.062  36.305  1.00 72.36           C  
ATOM   2277  CG1 VAL A1087     -17.431  60.720  36.368  1.00 78.50           C  
ATOM   2278  CG2 VAL A1087     -17.032  62.832  37.602  1.00 75.48           C  
ATOM   2279  N   TYR A1088     -15.310  62.047  33.691  1.00 76.42           N  
ATOM   2280  CA  TYR A1088     -15.087  61.660  32.290  1.00 74.22           C  
ATOM   2281  C   TYR A1088     -13.655  61.241  32.054  1.00 73.79           C  
ATOM   2282  O   TYR A1088     -13.414  60.184  31.502  1.00 71.26           O  
ATOM   2283  CB  TYR A1088     -15.420  62.840  31.382  1.00 76.80           C  
ATOM   2284  CG  TYR A1088     -15.345  62.536  29.909  1.00 78.30           C  
ATOM   2285  CD1 TYR A1088     -16.447  61.994  29.225  1.00 82.88           C  
ATOM   2286  CD2 TYR A1088     -14.181  62.787  29.185  1.00 82.17           C  
ATOM   2287  CE1 TYR A1088     -16.368  61.712  27.838  1.00 78.90           C  
ATOM   2288  CE2 TYR A1088     -14.102  62.511  27.823  1.00 73.71           C  
ATOM   2289  CZ  TYR A1088     -15.199  61.976  27.162  1.00 71.96           C  
ATOM   2290  OH  TYR A1088     -15.099  61.705  25.804  1.00 90.19           O  
ATOM   2291  N   ASP A1089     -12.708  62.082  32.483  1.00 73.28           N  
ATOM   2292  CA  ASP A1089     -11.262  61.780  32.399  1.00 72.57           C  
ATOM   2293  C   ASP A1089     -10.880  60.403  32.936  1.00 71.20           C  
ATOM   2294  O   ASP A1089      -9.987  59.755  32.407  1.00 70.55           O  
ATOM   2295  CB  ASP A1089     -10.438  62.802  33.208  1.00 72.85           C  
ATOM   2296  CG  ASP A1089     -10.162  64.118  32.468  1.00 79.93           C  
ATOM   2297  OD1 ASP A1089     -10.551  64.287  31.274  1.00 78.98           O  
ATOM   2298  OD2 ASP A1089      -9.528  65.004  33.120  1.00 69.59           O  
ATOM   2299  N   SER A1090     -11.562  59.969  33.993  1.00 72.25           N  
ATOM   2300  CA  SER A1090     -11.244  58.711  34.670  1.00 71.13           C  
ATOM   2301  C   SER A1090     -11.893  57.495  34.027  1.00 69.01           C  
ATOM   2302  O   SER A1090     -11.411  56.383  34.199  1.00 69.79           O  
ATOM   2303  CB  SER A1090     -11.684  58.791  36.124  1.00 67.58           C  
ATOM   2304  OG  SER A1090     -13.085  58.665  36.232  1.00 65.84           O  
ATOM   2305  N   LEU A1091     -12.979  57.703  33.293  1.00 72.26           N  
ATOM   2306  CA  LEU A1091     -13.727  56.593  32.729  1.00 70.30           C  
ATOM   2307  C   LEU A1091     -13.092  56.023  31.462  1.00 73.59           C  
ATOM   2308  O   LEU A1091     -12.420  56.715  30.705  1.00 75.14           O  
ATOM   2309  CB  LEU A1091     -15.172  57.014  32.457  1.00 73.21           C  
ATOM   2310  CG  LEU A1091     -16.060  57.298  33.687  1.00 69.70           C  
ATOM   2311  CD1 LEU A1091     -17.374  57.869  33.211  1.00 74.59           C  
ATOM   2312  CD2 LEU A1091     -16.287  56.051  34.482  1.00 61.23           C  
ATOM   2313  N   ASP A1092     -13.324  54.735  31.257  1.00 73.36           N  
ATOM   2314  CA  ASP A1092     -12.955  54.046  30.017  1.00 74.54           C  
ATOM   2315  C   ASP A1092     -13.910  54.480  28.927  1.00 72.07           C  
ATOM   2316  O   ASP A1092     -14.938  55.088  29.230  1.00 69.09           O  
ATOM   2317  CB  ASP A1092     -13.093  52.547  30.180  1.00 74.48           C  
ATOM   2318  CG  ASP A1092     -14.502  52.157  30.522  1.00 82.40           C  
ATOM   2319  OD1 ASP A1092     -15.393  52.059  29.643  1.00 78.10           O  
ATOM   2320  OD2 ASP A1092     -14.702  51.956  31.702  1.00 93.39           O  
ATOM   2321  N   ALA A1093     -13.561  54.156  27.677  1.00 71.26           N  
ATOM   2322  CA  ALA A1093     -14.332  54.530  26.455  1.00 72.91           C  
ATOM   2323  C   ALA A1093     -15.817  54.185  26.482  1.00 72.49           C  
ATOM   2324  O   ALA A1093     -16.642  55.016  26.143  1.00 77.77           O  
ATOM   2325  CB  ALA A1093     -13.682  53.884  25.213  1.00 68.92           C  
ATOM   2326  N   VAL A1094     -16.152  52.959  26.882  1.00 74.25           N  
ATOM   2327  CA  VAL A1094     -17.566  52.517  26.970  1.00 76.09           C  
ATOM   2328  C   VAL A1094     -18.388  53.297  28.021  1.00 74.99           C  
ATOM   2329  O   VAL A1094     -19.550  53.686  27.760  1.00 74.98           O  
ATOM   2330  CB  VAL A1094     -17.680  51.014  27.268  1.00 77.56           C  
ATOM   2331  CG1 VAL A1094     -19.124  50.634  27.518  1.00 80.02           C  
ATOM   2332  CG2 VAL A1094     -17.091  50.192  26.098  1.00 77.82           C  
ATOM   2333  N   ARG A1095     -17.804  53.527  29.192  1.00 74.55           N  
ATOM   2334  CA  ARG A1095     -18.502  54.306  30.245  1.00 72.87           C  
ATOM   2335  C   ARG A1095     -18.564  55.792  29.877  1.00 70.86           C  
ATOM   2336  O   ARG A1095     -19.529  56.471  30.224  1.00 70.60           O  
ATOM   2337  CB  ARG A1095     -17.855  54.090  31.598  1.00 74.90           C  
ATOM   2338  CG  ARG A1095     -17.944  52.648  32.049  1.00 74.88           C  
ATOM   2339  CD  ARG A1095     -17.456  52.519  33.465  1.00 76.13           C  
ATOM   2340  NE  ARG A1095     -17.765  51.222  34.039  1.00 68.67           N  
ATOM   2341  CZ  ARG A1095     -17.035  50.111  33.935  1.00 75.88           C  
ATOM   2342  NH1 ARG A1095     -15.900  50.077  33.261  1.00 77.10           N  
ATOM   2343  NH2 ARG A1095     -17.456  48.999  34.523  1.00 78.82           N  
ATOM   2344  N   ARG A1096     -17.550  56.304  29.176  1.00 70.40           N  
ATOM   2345  CA  ARG A1096     -17.646  57.654  28.616  1.00 72.78           C  
ATOM   2346  C   ARG A1096     -18.895  57.781  27.683  1.00 75.95           C  
ATOM   2347  O   ARG A1096     -19.603  58.790  27.741  1.00 76.20           O  
ATOM   2348  CB  ARG A1096     -16.382  58.032  27.849  1.00 74.96           C  
ATOM   2349  CG  ARG A1096     -15.212  58.381  28.729  1.00 76.80           C  
ATOM   2350  CD  ARG A1096     -13.987  58.699  27.888  1.00 73.69           C  
ATOM   2351  NE  ARG A1096     -12.821  58.877  28.724  1.00 75.05           N  
ATOM   2352  CZ  ARG A1096     -11.617  59.276  28.334  1.00 76.09           C  
ATOM   2353  NH1 ARG A1096     -11.358  59.568  27.062  1.00 79.66           N  
ATOM   2354  NH2 ARG A1096     -10.642  59.388  29.244  1.00 73.76           N  
ATOM   2355  N   ALA A1097     -19.154  56.767  26.842  1.00 74.52           N  
ATOM   2356  CA  ALA A1097     -20.381  56.762  25.993  1.00 75.40           C  
ATOM   2357  C   ALA A1097     -21.606  56.787  26.899  1.00 74.68           C  
ATOM   2358  O   ALA A1097     -22.596  57.444  26.594  1.00 75.19           O  
ATOM   2359  CB  ALA A1097     -20.428  55.556  25.084  1.00 65.57           C  
ATOM   2360  N   ALA A1098     -21.538  56.068  28.019  1.00 77.29           N  
ATOM   2361  CA  ALA A1098     -22.627  56.110  29.004  1.00 77.63           C  
ATOM   2362  C   ALA A1098     -22.855  57.549  29.425  1.00 75.46           C  
ATOM   2363  O   ALA A1098     -23.953  58.037  29.306  1.00 77.90           O  
ATOM   2364  CB  ALA A1098     -22.319  55.252  30.201  1.00 72.80           C  
ATOM   2365  N   LEU A1099     -21.808  58.215  29.906  1.00 74.27           N  
ATOM   2366  CA  LEU A1099     -21.935  59.610  30.389  1.00 73.67           C  
ATOM   2367  C   LEU A1099     -22.493  60.542  29.329  1.00 73.73           C  
ATOM   2368  O   LEU A1099     -23.412  61.328  29.602  1.00 73.92           O  
ATOM   2369  CB  LEU A1099     -20.590  60.144  30.886  1.00 76.16           C  
ATOM   2370  CG  LEU A1099     -20.612  61.381  31.794  1.00 76.75           C  
ATOM   2371  CD1 LEU A1099     -21.495  61.167  33.000  1.00 72.22           C  
ATOM   2372  CD2 LEU A1099     -19.187  61.741  32.236  1.00 66.69           C  
ATOM   2373  N   ILE A1100     -21.941  60.454  28.115  1.00 72.03           N  
ATOM   2374  CA  ILE A1100     -22.430  61.252  26.986  1.00 70.39           C  
ATOM   2375  C   ILE A1100     -23.908  60.998  26.758  1.00 69.34           C  
ATOM   2376  O   ILE A1100     -24.674  61.941  26.552  1.00 70.67           O  
ATOM   2377  CB  ILE A1100     -21.672  60.964  25.677  1.00 74.51           C  
ATOM   2378  CG1 ILE A1100     -20.208  61.411  25.789  1.00 74.12           C  
ATOM   2379  CG2 ILE A1100     -22.368  61.684  24.523  1.00 66.55           C  
ATOM   2380  CD1 ILE A1100     -19.273  60.643  24.910  1.00 71.96           C  
ATOM   2381  N   ASN A1101     -24.305  59.727  26.798  1.00 69.64           N  
ATOM   2382  CA  ASN A1101     -25.716  59.340  26.656  1.00 71.15           C  
ATOM   2383  C   ASN A1101     -26.587  60.154  27.596  1.00 73.26           C  
ATOM   2384  O   ASN A1101     -27.606  60.720  27.158  1.00 73.01           O  
ATOM   2385  CB  ASN A1101     -25.859  57.819  26.880  1.00 74.91           C  
ATOM   2386  CG  ASN A1101     -27.242  57.286  26.621  1.00 72.41           C  
ATOM   2387  OD1 ASN A1101     -28.218  57.895  26.974  1.00 68.21           O  
ATOM   2388  ND2 ASN A1101     -27.321  56.110  25.995  1.00 66.91           N  
ATOM   2389  N   MET A1102     -26.191  60.217  28.876  1.00 73.18           N  
ATOM   2390  CA  MET A1102     -26.922  60.986  29.894  1.00 73.53           C  
ATOM   2391  C   MET A1102     -26.897  62.472  29.579  1.00 72.72           C  
ATOM   2392  O   MET A1102     -27.909  63.130  29.719  1.00 75.34           O  
ATOM   2393  CB  MET A1102     -26.341  60.788  31.315  1.00 69.92           C  
ATOM   2394  CG  MET A1102     -26.311  59.343  31.846  1.00 71.61           C  
ATOM   2395  SD  MET A1102     -25.639  59.205  33.558  1.00 75.01           S  
ATOM   2396  CE  MET A1102     -26.903  60.133  34.436  1.00 72.22           C  
ATOM   2397  N   VAL A1103     -25.743  62.997  29.160  1.00 73.08           N  
ATOM   2398  CA  VAL A1103     -25.650  64.430  28.774  1.00 75.10           C  
ATOM   2399  C   VAL A1103     -26.605  64.736  27.585  1.00 74.50           C  
ATOM   2400  O   VAL A1103     -27.280  65.769  27.587  1.00 74.33           O  
ATOM   2401  CB  VAL A1103     -24.203  64.859  28.445  1.00 74.63           C  
ATOM   2402  CG1 VAL A1103     -24.181  66.214  27.773  1.00 74.66           C  
ATOM   2403  CG2 VAL A1103     -23.345  64.892  29.715  1.00 73.28           C  
ATOM   2404  N   PHE A1104     -26.648  63.838  26.598  1.00 72.50           N  
ATOM   2405  CA  PHE A1104     -27.641  63.937  25.507  1.00 77.14           C  
ATOM   2406  C   PHE A1104     -29.050  64.133  26.087  1.00 77.59           C  
ATOM   2407  O   PHE A1104     -29.746  65.023  25.684  1.00 78.04           O  
ATOM   2408  CB  PHE A1104     -27.615  62.712  24.557  1.00 78.31           C  
ATOM   2409  CG  PHE A1104     -26.870  62.933  23.259  1.00 81.99           C  
ATOM   2410  CD1 PHE A1104     -25.489  63.029  23.238  1.00 78.79           C  
ATOM   2411  CD2 PHE A1104     -27.580  63.037  22.027  1.00 90.20           C  
ATOM   2412  CE1 PHE A1104     -24.800  63.227  22.021  1.00 77.16           C  
ATOM   2413  CE2 PHE A1104     -26.910  63.237  20.821  1.00 84.00           C  
ATOM   2414  CZ  PHE A1104     -25.509  63.332  20.823  1.00 86.09           C  
ATOM   2415  N   GLN A1105     -29.446  63.296  27.039  1.00 76.01           N  
ATOM   2416  CA  GLN A1105     -30.818  63.335  27.575  1.00 75.44           C  
ATOM   2417  C   GLN A1105     -31.159  64.480  28.544  1.00 74.63           C  
ATOM   2418  O   GLN A1105     -32.249  65.043  28.455  1.00 75.26           O  
ATOM   2419  CB  GLN A1105     -31.100  62.012  28.270  1.00 77.85           C  
ATOM   2420  CG  GLN A1105     -32.567  61.757  28.615  1.00 75.54           C  
ATOM   2421  CD  GLN A1105     -32.781  60.378  29.168  1.00 75.71           C  
ATOM   2422  OE1 GLN A1105     -31.834  59.620  29.340  1.00 71.29           O  
ATOM   2423  NE2 GLN A1105     -34.025  60.039  29.450  1.00 70.96           N  
ATOM   2424  N   MET A1106     -30.250  64.819  29.456  1.00 76.62           N  
ATOM   2425  CA  MET A1106     -30.529  65.838  30.524  1.00 77.20           C  
ATOM   2426  C   MET A1106     -29.666  67.100  30.498  1.00 75.43           C  
ATOM   2427  O   MET A1106     -29.901  68.010  31.296  1.00 78.05           O  
ATOM   2428  CB  MET A1106     -30.319  65.216  31.902  1.00 79.39           C  
ATOM   2429  CG  MET A1106     -30.886  63.832  32.124  1.00 85.85           C  
ATOM   2430  SD  MET A1106     -30.091  63.064  33.542  1.00 85.72           S  
ATOM   2431  CE  MET A1106     -29.933  61.419  32.917  1.00 81.10           C  
ATOM   2432  N   GLY A1107     -28.675  67.166  29.609  1.00 75.52           N  
ATOM   2433  CA  GLY A1107     -27.748  68.294  29.560  1.00 76.26           C  
ATOM   2434  C   GLY A1107     -26.702  68.166  30.651  1.00 78.60           C  
ATOM   2435  O   GLY A1107     -26.827  67.330  31.555  1.00 78.11           O  
ATOM   2436  N   GLU A1108     -25.666  68.993  30.573  1.00 79.86           N  
ATOM   2437  CA  GLU A1108     -24.556  68.931  31.548  1.00 82.66           C  
ATOM   2438  C   GLU A1108     -24.966  69.224  32.966  1.00 82.97           C  
ATOM   2439  O   GLU A1108     -24.495  68.560  33.891  1.00 86.76           O  
ATOM   2440  CB  GLU A1108     -23.454  69.901  31.185  1.00 82.78           C  
ATOM   2441  CG  GLU A1108     -22.714  69.512  29.969  1.00 86.49           C  
ATOM   2442  CD  GLU A1108     -21.722  70.556  29.554  1.00 90.68           C  
ATOM   2443  OE1 GLU A1108     -21.148  71.271  30.409  1.00 90.93           O  
ATOM   2444  OE2 GLU A1108     -21.523  70.659  28.348  1.00103.73           O  
ATOM   2445  N   THR A1109     -25.837  70.214  33.132  1.00 82.33           N  
ATOM   2446  CA  THR A1109     -26.324  70.597  34.451  1.00 80.83           C  
ATOM   2447  C   THR A1109     -27.061  69.455  35.112  1.00 79.03           C  
ATOM   2448  O   THR A1109     -26.755  69.098  36.247  1.00 84.70           O  
ATOM   2449  CB  THR A1109     -27.270  71.802  34.386  1.00 79.62           C  
ATOM   2450  OG1 THR A1109     -26.591  72.907  33.776  1.00 80.39           O  
ATOM   2451  CG2 THR A1109     -27.731  72.196  35.790  1.00 81.01           C  
ATOM   2452  N   GLY A1110     -28.028  68.889  34.395  1.00 78.14           N  
ATOM   2453  CA  GLY A1110     -28.794  67.749  34.888  1.00 77.59           C  
ATOM   2454  C   GLY A1110     -27.893  66.637  35.399  1.00 76.91           C  
ATOM   2455  O   GLY A1110     -28.147  66.069  36.450  1.00 77.84           O  
ATOM   2456  N   VAL A1111     -26.838  66.348  34.639  1.00 74.81           N  
ATOM   2457  CA  VAL A1111     -25.901  65.274  34.952  1.00 73.76           C  
ATOM   2458  C   VAL A1111     -24.901  65.663  36.063  1.00 74.74           C  
ATOM   2459  O   VAL A1111     -24.475  64.809  36.863  1.00 70.56           O  
ATOM   2460  CB  VAL A1111     -25.094  64.844  33.715  1.00 68.49           C  
ATOM   2461  CG1 VAL A1111     -24.173  63.695  34.081  1.00 64.99           C  
ATOM   2462  CG2 VAL A1111     -26.023  64.438  32.582  1.00 68.09           C  
ATOM   2463  N   ALA A1112     -24.531  66.949  36.096  1.00 74.29           N  
ATOM   2464  CA  ALA A1112     -23.631  67.491  37.119  1.00 77.63           C  
ATOM   2465  C   ALA A1112     -24.255  67.423  38.496  1.00 77.53           C  
ATOM   2466  O   ALA A1112     -23.542  67.410  39.483  1.00 82.24           O  
ATOM   2467  CB  ALA A1112     -23.256  68.931  36.798  1.00 77.58           C  
ATOM   2468  N   GLY A1113     -25.591  67.381  38.553  1.00 79.76           N  
ATOM   2469  CA  GLY A1113     -26.323  67.270  39.808  1.00 77.64           C  
ATOM   2470  C   GLY A1113     -26.267  65.900  40.461  1.00 78.25           C  
ATOM   2471  O   GLY A1113     -26.687  65.780  41.588  1.00 76.50           O  
ATOM   2472  N   PHE A1114     -25.757  64.861  39.774  1.00 77.88           N  
ATOM   2473  CA  PHE A1114     -25.586  63.533  40.383  1.00 76.03           C  
ATOM   2474  C   PHE A1114     -24.276  63.500  41.179  1.00 75.36           C  
ATOM   2475  O   PHE A1114     -23.399  62.693  40.887  1.00 73.89           O  
ATOM   2476  CB  PHE A1114     -25.559  62.437  39.310  1.00 81.97           C  
ATOM   2477  CG  PHE A1114     -26.845  62.247  38.594  1.00 84.39           C  
ATOM   2478  CD1 PHE A1114     -27.906  61.609  39.202  1.00 93.33           C  
ATOM   2479  CD2 PHE A1114     -27.001  62.696  37.310  1.00 90.99           C  
ATOM   2480  CE1 PHE A1114     -29.108  61.433  38.521  1.00 91.37           C  
ATOM   2481  CE2 PHE A1114     -28.187  62.526  36.627  1.00 91.29           C  
ATOM   2482  CZ  PHE A1114     -29.244  61.894  37.229  1.00 89.69           C  
ATOM   2483  N   THR A1115     -24.139  64.364  42.186  1.00 70.77           N  
ATOM   2484  CA  THR A1115     -22.860  64.550  42.845  1.00 71.53           C  
ATOM   2485  C   THR A1115     -22.292  63.256  43.420  1.00 72.52           C  
ATOM   2486  O   THR A1115     -21.124  62.964  43.206  1.00 74.92           O  
ATOM   2487  CB  THR A1115     -22.950  65.613  43.957  1.00 74.18           C  
ATOM   2488  OG1 THR A1115     -23.638  66.761  43.454  1.00 81.29           O  
ATOM   2489  CG2 THR A1115     -21.562  66.027  44.419  1.00 65.46           C  
ATOM   2490  N   ASN A1116     -23.112  62.494  44.138  1.00 73.53           N  
ATOM   2491  CA  ASN A1116     -22.644  61.260  44.779  1.00 74.43           C  
ATOM   2492  C   ASN A1116     -22.327  60.176  43.753  1.00 74.36           C  
ATOM   2493  O   ASN A1116     -21.286  59.523  43.854  1.00 73.98           O  
ATOM   2494  CB  ASN A1116     -23.652  60.723  45.803  1.00 76.08           C  
ATOM   2495  CG  ASN A1116     -23.916  61.701  46.958  1.00 81.08           C  
ATOM   2496  OD1 ASN A1116     -22.994  62.125  47.647  1.00 76.24           O  
ATOM   2497  ND2 ASN A1116     -25.181  62.050  47.163  1.00 82.05           N  
ATOM   2498  N   SER A1117     -23.218  59.986  42.776  1.00 71.66           N  
ATOM   2499  CA  SER A1117     -22.990  59.014  41.697  1.00 71.35           C  
ATOM   2500  C   SER A1117     -21.736  59.307  40.895  1.00 72.60           C  
ATOM   2501  O   SER A1117     -21.010  58.386  40.567  1.00 73.79           O  
ATOM   2502  CB  SER A1117     -24.170  58.962  40.748  1.00 74.52           C  
ATOM   2503  OG  SER A1117     -25.271  58.329  41.351  1.00 74.10           O  
ATOM   2504  N   LEU A1118     -21.484  60.580  40.586  1.00 74.22           N  
ATOM   2505  CA  LEU A1118     -20.253  60.997  39.863  1.00 74.12           C  
ATOM   2506  C   LEU A1118     -18.961  60.660  40.618  1.00 73.96           C  
ATOM   2507  O   LEU A1118     -17.984  60.195  40.025  1.00 78.17           O  
ATOM   2508  CB  LEU A1118     -20.299  62.503  39.566  1.00 74.92           C  
ATOM   2509  CG  LEU A1118     -21.337  62.937  38.500  1.00 77.06           C  
ATOM   2510  CD1 LEU A1118     -21.516  64.484  38.518  1.00 79.91           C  
ATOM   2511  CD2 LEU A1118     -20.950  62.456  37.120  1.00 79.15           C  
ATOM   2512  N   ARG A1119     -18.972  60.901  41.917  1.00 73.81           N  
ATOM   2513  CA  ARG A1119     -17.857  60.571  42.806  1.00 76.37           C  
ATOM   2514  C   ARG A1119     -17.586  59.069  42.837  1.00 73.72           C  
ATOM   2515  O   ARG A1119     -16.439  58.633  42.760  1.00 71.54           O  
ATOM   2516  CB  ARG A1119     -18.179  61.041  44.229  1.00 72.72           C  
ATOM   2517  CG  ARG A1119     -17.067  60.873  45.241  1.00 81.26           C  
ATOM   2518  CD  ARG A1119     -17.608  60.978  46.712  1.00 88.03           C  
ATOM   2519  NE  ARG A1119     -18.622  62.027  46.876  1.00 97.80           N  
ATOM   2520  CZ  ARG A1119     -18.387  63.350  46.852  1.00107.35           C  
ATOM   2521  NH1 ARG A1119     -17.149  63.849  46.666  1.00110.91           N  
ATOM   2522  NH2 ARG A1119     -19.407  64.207  47.016  1.00108.55           N  
ATOM   2523  N   MET A1120     -18.653  58.296  42.958  1.00 72.40           N  
ATOM   2524  CA  MET A1120     -18.554  56.843  42.948  1.00 75.44           C  
ATOM   2525  C   MET A1120     -18.059  56.323  41.610  1.00 72.59           C  
ATOM   2526  O   MET A1120     -17.199  55.455  41.580  1.00 74.45           O  
ATOM   2527  CB  MET A1120     -19.884  56.228  43.338  1.00 74.73           C  
ATOM   2528  CG  MET A1120     -20.116  56.407  44.861  1.00 79.31           C  
ATOM   2529  SD  MET A1120     -21.698  55.810  45.341  1.00 86.73           S  
ATOM   2530  CE  MET A1120     -22.843  56.943  44.571  1.00 82.05           C  
ATOM   2531  N   LEU A1121     -18.592  56.851  40.516  1.00 70.51           N  
ATOM   2532  CA  LEU A1121     -18.067  56.495  39.211  1.00 73.43           C  
ATOM   2533  C   LEU A1121     -16.581  56.816  39.149  1.00 71.65           C  
ATOM   2534  O   LEU A1121     -15.810  55.970  38.728  1.00 74.87           O  
ATOM   2535  CB  LEU A1121     -18.802  57.213  38.086  1.00 67.49           C  
ATOM   2536  CG  LEU A1121     -20.247  56.734  37.877  1.00 72.80           C  
ATOM   2537  CD1 LEU A1121     -20.990  57.724  36.968  1.00 65.17           C  
ATOM   2538  CD2 LEU A1121     -20.343  55.241  37.364  1.00 62.04           C  
ATOM   2539  N   GLN A1122     -16.186  58.020  39.565  1.00 69.51           N  
ATOM   2540  CA  GLN A1122     -14.760  58.419  39.551  1.00 69.43           C  
ATOM   2541  C   GLN A1122     -13.852  57.422  40.302  1.00 69.96           C  
ATOM   2542  O   GLN A1122     -12.726  57.188  39.889  1.00 72.67           O  
ATOM   2543  CB  GLN A1122     -14.602  59.828  40.123  1.00 69.75           C  
ATOM   2544  CG  GLN A1122     -13.203  60.432  39.975  1.00 73.87           C  
ATOM   2545  CD  GLN A1122     -13.125  61.883  40.443  1.00 79.31           C  
ATOM   2546  OE1 GLN A1122     -14.139  62.505  40.758  1.00 88.60           O  
ATOM   2547  NE2 GLN A1122     -11.907  62.426  40.490  1.00 84.85           N  
ATOM   2548  N   GLN A1123     -14.364  56.850  41.395  1.00 66.33           N  
ATOM   2549  CA  GLN A1123     -13.659  55.833  42.182  1.00 71.40           C  
ATOM   2550  C   GLN A1123     -13.857  54.373  41.688  1.00 70.37           C  
ATOM   2551  O   GLN A1123     -13.323  53.450  42.300  1.00 68.04           O  
ATOM   2552  CB  GLN A1123     -14.083  55.958  43.662  1.00 66.15           C  
ATOM   2553  CG  GLN A1123     -13.701  57.318  44.267  1.00 65.21           C  
ATOM   2554  CD  GLN A1123     -14.267  57.566  45.652  1.00 69.71           C  
ATOM   2555  OE1 GLN A1123     -15.294  57.018  46.035  1.00 77.32           O  
ATOM   2556  NE2 GLN A1123     -13.585  58.404  46.411  1.00 63.29           N  
ATOM   2557  N   LYS A1124     -14.609  54.174  40.604  1.00 69.50           N  
ATOM   2558  CA  LYS A1124     -14.896  52.830  40.066  1.00 74.09           C  
ATOM   2559  C   LYS A1124     -15.719  51.959  41.048  1.00 75.70           C  
ATOM   2560  O   LYS A1124     -15.562  50.733  41.084  1.00 75.06           O  
ATOM   2561  CB  LYS A1124     -13.603  52.089  39.688  1.00 79.02           C  
ATOM   2562  CG  LYS A1124     -12.571  52.892  38.892  1.00 83.65           C  
ATOM   2563  CD  LYS A1124     -12.682  52.701  37.399  1.00 89.63           C  
ATOM   2564  CE  LYS A1124     -11.978  53.758  36.540  1.00 92.96           C  
ATOM   2565  NZ  LYS A1124     -12.833  55.011  36.416  1.00104.91           N  
ATOM   2566  N   ARG A1125     -16.586  52.609  41.828  1.00 74.41           N  
ATOM   2567  CA  ARG A1125     -17.489  51.958  42.758  1.00 73.39           C  
ATOM   2568  C   ARG A1125     -18.787  51.862  41.975  1.00 72.92           C  
ATOM   2569  O   ARG A1125     -19.755  52.569  42.238  1.00 75.78           O  
ATOM   2570  CB  ARG A1125     -17.625  52.765  44.049  1.00 72.14           C  
ATOM   2571  CG  ARG A1125     -16.304  52.959  44.776  1.00 74.10           C  
ATOM   2572  CD  ARG A1125     -16.448  53.860  45.974  1.00 76.04           C  
ATOM   2573  NE  ARG A1125     -17.144  53.226  47.096  1.00 83.94           N  
ATOM   2574  CZ  ARG A1125     -17.567  53.859  48.203  1.00 87.62           C  
ATOM   2575  NH1 ARG A1125     -17.373  55.179  48.365  1.00 91.97           N  
ATOM   2576  NH2 ARG A1125     -18.195  53.171  49.172  1.00 84.34           N  
ATOM   2577  N   TRP A1126     -18.778  50.963  41.005  1.00 74.20           N  
ATOM   2578  CA  TRP A1126     -19.839  50.847  39.981  1.00 72.97           C  
ATOM   2579  C   TRP A1126     -21.220  50.507  40.541  1.00 71.90           C  
ATOM   2580  O   TRP A1126     -22.203  51.187  40.232  1.00 67.72           O  
ATOM   2581  CB  TRP A1126     -19.473  49.781  38.959  1.00 69.76           C  
ATOM   2582  CG  TRP A1126     -18.124  49.894  38.335  1.00 70.87           C  
ATOM   2583  CD1 TRP A1126     -17.183  48.917  38.255  1.00 66.79           C  
ATOM   2584  CD2 TRP A1126     -17.564  51.047  37.699  1.00 70.96           C  
ATOM   2585  NE1 TRP A1126     -16.068  49.386  37.610  1.00 69.94           N  
ATOM   2586  CE2 TRP A1126     -16.280  50.692  37.260  1.00 70.31           C  
ATOM   2587  CE3 TRP A1126     -18.026  52.351  37.457  1.00 71.68           C  
ATOM   2588  CZ2 TRP A1126     -15.460  51.576  36.600  1.00 74.24           C  
ATOM   2589  CZ3 TRP A1126     -17.205  53.235  36.801  1.00 71.20           C  
ATOM   2590  CH2 TRP A1126     -15.939  52.850  36.379  1.00 73.75           C  
ATOM   2591  N   ASP A1127     -21.273  49.458  41.357  1.00 72.11           N  
ATOM   2592  CA  ASP A1127     -22.537  49.012  41.994  1.00 74.28           C  
ATOM   2593  C   ASP A1127     -23.168  50.100  42.830  1.00 72.96           C  
ATOM   2594  O   ASP A1127     -24.377  50.283  42.781  1.00 77.35           O  
ATOM   2595  CB  ASP A1127     -22.326  47.768  42.874  1.00 73.85           C  
ATOM   2596  CG  ASP A1127     -22.177  46.475  42.065  1.00 80.36           C  
ATOM   2597  OD1 ASP A1127     -22.034  46.530  40.836  1.00 81.11           O  
ATOM   2598  OD2 ASP A1127     -22.204  45.386  42.681  1.00 97.24           O  
ATOM   2599  N   GLU A1128     -22.349  50.813  43.586  1.00 70.74           N  
ATOM   2600  CA  GLU A1128     -22.840  51.886  44.452  1.00 72.33           C  
ATOM   2601  C   GLU A1128     -23.299  53.089  43.646  1.00 70.63           C  
ATOM   2602  O   GLU A1128     -24.276  53.740  44.017  1.00 70.95           O  
ATOM   2603  CB  GLU A1128     -21.764  52.293  45.420  1.00 70.41           C  
ATOM   2604  CG  GLU A1128     -21.384  51.186  46.364  1.00 79.81           C  
ATOM   2605  CD  GLU A1128     -20.232  51.570  47.219  1.00 81.59           C  
ATOM   2606  OE1 GLU A1128     -20.445  52.476  48.059  1.00 90.24           O  
ATOM   2607  OE2 GLU A1128     -19.131  50.969  47.053  1.00 85.83           O  
ATOM   2608  N   ALA A1129     -22.587  53.372  42.561  1.00 67.55           N  
ATOM   2609  CA  ALA A1129     -23.000  54.375  41.574  1.00 71.98           C  
ATOM   2610  C   ALA A1129     -24.378  54.000  41.058  1.00 70.13           C  
ATOM   2611  O   ALA A1129     -25.263  54.827  41.057  1.00 76.48           O  
ATOM   2612  CB  ALA A1129     -21.989  54.462  40.410  1.00 65.05           C  
ATOM   2613  N   ALA A1130     -24.534  52.742  40.634  1.00 72.74           N  
ATOM   2614  CA  ALA A1130     -25.821  52.182  40.126  1.00 70.99           C  
ATOM   2615  C   ALA A1130     -26.956  52.249  41.142  1.00 70.01           C  
ATOM   2616  O   ALA A1130     -28.122  52.487  40.776  1.00 68.38           O  
ATOM   2617  CB  ALA A1130     -25.623  50.735  39.676  1.00 66.12           C  
ATOM   2618  N   VAL A1131     -26.632  52.039  42.416  1.00 68.58           N  
ATOM   2619  CA  VAL A1131     -27.663  52.124  43.473  1.00 67.85           C  
ATOM   2620  C   VAL A1131     -28.222  53.535  43.503  1.00 69.11           C  
ATOM   2621  O   VAL A1131     -29.445  53.719  43.551  1.00 67.62           O  
ATOM   2622  CB  VAL A1131     -27.149  51.685  44.851  1.00 69.41           C  
ATOM   2623  CG1 VAL A1131     -28.070  52.236  46.024  1.00 60.58           C  
ATOM   2624  CG2 VAL A1131     -27.016  50.147  44.886  1.00 64.52           C  
ATOM   2625  N   ASN A1132     -27.323  54.517  43.466  1.00 71.57           N  
ATOM   2626  CA  ASN A1132     -27.706  55.935  43.510  1.00 73.21           C  
ATOM   2627  C   ASN A1132     -28.408  56.412  42.232  1.00 70.74           C  
ATOM   2628  O   ASN A1132     -29.422  57.104  42.307  1.00 68.21           O  
ATOM   2629  CB  ASN A1132     -26.486  56.817  43.828  1.00 72.85           C  
ATOM   2630  CG  ASN A1132     -26.112  56.776  45.296  1.00 78.49           C  
ATOM   2631  OD1 ASN A1132     -26.088  57.807  45.962  1.00 83.67           O  
ATOM   2632  ND2 ASN A1132     -25.822  55.588  45.808  1.00 84.32           N  
ATOM   2633  N   LEU A1133     -27.869  56.040  41.076  1.00 69.80           N  
ATOM   2634  CA  LEU A1133     -28.465  56.421  39.798  1.00 72.25           C  
ATOM   2635  C   LEU A1133     -29.883  55.859  39.633  1.00 73.77           C  
ATOM   2636  O   LEU A1133     -30.748  56.528  39.065  1.00 78.51           O  
ATOM   2637  CB  LEU A1133     -27.569  55.971  38.637  1.00 74.37           C  
ATOM   2638  CG  LEU A1133     -26.186  56.632  38.565  1.00 74.55           C  
ATOM   2639  CD1 LEU A1133     -25.327  56.045  37.436  1.00 81.95           C  
ATOM   2640  CD2 LEU A1133     -26.336  58.139  38.408  1.00 79.93           C  
ATOM   2641  N   ALA A1134     -30.121  54.639  40.132  1.00 72.16           N  
ATOM   2642  CA  ALA A1134     -31.455  54.022  40.090  1.00 71.47           C  
ATOM   2643  C   ALA A1134     -32.505  54.776  40.950  1.00 72.41           C  
ATOM   2644  O   ALA A1134     -33.701  54.586  40.741  1.00 70.87           O  
ATOM   2645  CB  ALA A1134     -31.378  52.533  40.511  1.00 68.95           C  
ATOM   2646  N   LYS A1135     -32.052  55.620  41.901  1.00 68.74           N  
ATOM   2647  CA  LYS A1135     -32.946  56.436  42.773  1.00 72.99           C  
ATOM   2648  C   LYS A1135     -33.266  57.857  42.231  1.00 72.10           C  
ATOM   2649  O   LYS A1135     -33.585  58.762  43.000  1.00 74.92           O  
ATOM   2650  CB  LYS A1135     -32.343  56.536  44.199  1.00 69.32           C  
ATOM   2651  CG  LYS A1135     -32.402  55.253  45.012  1.00 76.21           C  
ATOM   2652  CD  LYS A1135     -31.674  55.410  46.367  1.00 77.13           C  
ATOM   2653  CE  LYS A1135     -31.950  54.245  47.310  1.00 77.91           C  
ATOM   2654  NZ  LYS A1135     -30.938  54.134  48.434  1.00 77.31           N  
ATOM   2655  N   SER A1136     -33.185  58.051  40.916  1.00 76.65           N  
ATOM   2656  CA  SER A1136     -33.404  59.364  40.298  1.00 74.00           C  
ATOM   2657  C   SER A1136     -34.753  59.516  39.594  1.00 76.99           C  
ATOM   2658  O   SER A1136     -35.464  58.536  39.320  1.00 79.35           O  
ATOM   2659  CB  SER A1136     -32.289  59.635  39.304  1.00 75.82           C  
ATOM   2660  OG  SER A1136     -32.139  58.573  38.368  1.00 74.98           O  
ATOM   2661  N   ARG A1137     -35.081  60.775  39.313  1.00 74.80           N  
ATOM   2662  CA  ARG A1137     -36.216  61.141  38.485  1.00 72.91           C  
ATOM   2663  C   ARG A1137     -35.965  60.639  37.043  1.00 71.62           C  
ATOM   2664  O   ARG A1137     -36.884  60.312  36.325  1.00 70.32           O  
ATOM   2665  CB  ARG A1137     -36.395  62.661  38.504  1.00 71.58           C  
ATOM   2666  CG  ARG A1137     -37.567  63.220  37.702  1.00 76.14           C  
ATOM   2667  CD  ARG A1137     -38.896  62.715  38.231  1.00 84.99           C  
ATOM   2668  NE  ARG A1137     -40.034  63.267  37.497  1.00 85.80           N  
ATOM   2669  CZ  ARG A1137     -41.305  62.894  37.664  1.00 83.56           C  
ATOM   2670  NH1 ARG A1137     -41.640  61.951  38.547  1.00 74.66           N  
ATOM   2671  NH2 ARG A1137     -42.263  63.469  36.933  1.00 88.55           N  
ATOM   2672  N   TRP A1138     -34.703  60.592  36.651  1.00 70.67           N  
ATOM   2673  CA  TRP A1138     -34.289  60.023  35.392  1.00 72.64           C  
ATOM   2674  C   TRP A1138     -34.759  58.569  35.248  1.00 74.44           C  
ATOM   2675  O   TRP A1138     -35.428  58.233  34.279  1.00 74.91           O  
ATOM   2676  CB  TRP A1138     -32.778  60.118  35.298  1.00 72.63           C  
ATOM   2677  CG  TRP A1138     -32.166  59.434  34.164  1.00 72.19           C  
ATOM   2678  CD1 TRP A1138     -32.556  59.491  32.862  1.00 72.21           C  
ATOM   2679  CD2 TRP A1138     -31.024  58.574  34.207  1.00 68.92           C  
ATOM   2680  NE1 TRP A1138     -31.724  58.713  32.092  1.00 73.58           N  
ATOM   2681  CE2 TRP A1138     -30.780  58.139  32.887  1.00 67.95           C  
ATOM   2682  CE3 TRP A1138     -30.190  58.125  35.223  1.00 66.16           C  
ATOM   2683  CZ2 TRP A1138     -29.749  57.293  32.570  1.00 69.41           C  
ATOM   2684  CZ3 TRP A1138     -29.142  57.262  34.893  1.00 71.01           C  
ATOM   2685  CH2 TRP A1138     -28.934  56.863  33.600  1.00 71.24           C  
ATOM   2686  N   TYR A1139     -34.407  57.727  36.212  1.00 73.44           N  
ATOM   2687  CA  TYR A1139     -34.828  56.318  36.196  1.00 70.88           C  
ATOM   2688  C   TYR A1139     -36.337  56.170  36.397  1.00 71.38           C  
ATOM   2689  O   TYR A1139     -36.940  55.218  35.922  1.00 72.03           O  
ATOM   2690  CB  TYR A1139     -34.064  55.516  37.258  1.00 74.06           C  
ATOM   2691  CG  TYR A1139     -34.530  54.095  37.404  1.00 70.82           C  
ATOM   2692  CD1 TYR A1139     -34.012  53.101  36.601  1.00 76.39           C  
ATOM   2693  CD2 TYR A1139     -35.496  53.746  38.351  1.00 76.13           C  
ATOM   2694  CE1 TYR A1139     -34.429  51.793  36.720  1.00 73.02           C  
ATOM   2695  CE2 TYR A1139     -35.923  52.436  38.481  1.00 79.81           C  
ATOM   2696  CZ  TYR A1139     -35.376  51.461  37.651  1.00 77.76           C  
ATOM   2697  OH  TYR A1139     -35.772  50.154  37.747  1.00 78.31           O  
ATOM   2698  N   ASN A1140     -36.943  57.111  37.106  1.00 72.72           N  
ATOM   2699  CA  ASN A1140     -38.381  57.111  37.312  1.00 71.50           C  
ATOM   2700  C   ASN A1140     -39.175  57.391  36.028  1.00 70.46           C  
ATOM   2701  O   ASN A1140     -40.307  56.929  35.882  1.00 72.15           O  
ATOM   2702  CB  ASN A1140     -38.755  58.172  38.338  1.00 68.60           C  
ATOM   2703  CG  ASN A1140     -40.230  58.240  38.572  1.00 72.49           C  
ATOM   2704  OD1 ASN A1140     -40.864  59.264  38.335  1.00 72.97           O  
ATOM   2705  ND2 ASN A1140     -40.801  57.138  39.040  1.00 83.45           N  
ATOM   2706  N   GLN A1141     -38.573  58.145  35.111  1.00 71.15           N  
ATOM   2707  CA  GLN A1141     -39.248  58.616  33.896  1.00 71.46           C  
ATOM   2708  C   GLN A1141     -38.919  57.755  32.677  1.00 72.46           C  
ATOM   2709  O   GLN A1141     -39.828  57.378  31.930  1.00 69.45           O  
ATOM   2710  CB  GLN A1141     -38.887  60.091  33.663  1.00 71.54           C  
ATOM   2711  CG  GLN A1141     -39.493  61.040  34.694  1.00 74.06           C  
ATOM   2712  CD  GLN A1141     -40.987  61.142  34.576  1.00 84.66           C  
ATOM   2713  OE1 GLN A1141     -41.726  60.867  35.539  1.00 72.30           O  
ATOM   2714  NE2 GLN A1141     -41.461  61.535  33.387  1.00 78.96           N  
ATOM   2715  N   THR A1142     -37.633  57.454  32.490  1.00 69.68           N  
ATOM   2716  CA  THR A1142     -37.167  56.582  31.409  1.00 71.24           C  
ATOM   2717  C   THR A1142     -36.399  55.382  31.997  1.00 71.57           C  
ATOM   2718  O   THR A1142     -35.177  55.274  31.783  1.00 73.67           O  
ATOM   2719  CB  THR A1142     -36.318  57.373  30.396  1.00 73.10           C  
ATOM   2720  OG1 THR A1142     -35.335  58.134  31.100  1.00 65.73           O  
ATOM   2721  CG2 THR A1142     -37.223  58.326  29.569  1.00 63.92           C  
ATOM   2722  N   PRO A1143     -37.120  54.475  32.744  1.00 68.91           N  
ATOM   2723  CA  PRO A1143     -36.537  53.299  33.404  1.00 67.95           C  
ATOM   2724  C   PRO A1143     -35.762  52.372  32.497  1.00 71.67           C  
ATOM   2725  O   PRO A1143     -34.638  52.018  32.834  1.00 70.47           O  
ATOM   2726  CB  PRO A1143     -37.760  52.553  33.937  1.00 70.48           C  
ATOM   2727  CG  PRO A1143     -38.920  53.137  33.252  1.00 70.91           C  
ATOM   2728  CD  PRO A1143     -38.570  54.528  33.001  1.00 68.98           C  
ATOM   2729  N   ASN A1144     -36.357  51.993  31.361  1.00 70.87           N  
ATOM   2730  CA  ASN A1144     -35.706  51.083  30.410  1.00 71.14           C  
ATOM   2731  C   ASN A1144     -34.382  51.613  29.946  1.00 72.08           C  
ATOM   2732  O   ASN A1144     -33.369  50.921  30.071  1.00 71.77           O  
ATOM   2733  CB  ASN A1144     -36.582  50.818  29.180  1.00 71.11           C  
ATOM   2734  CG  ASN A1144     -37.859  50.077  29.515  1.00 74.27           C  
ATOM   2735  OD1 ASN A1144     -37.919  49.323  30.480  1.00 76.06           O  
ATOM   2736  ND2 ASN A1144     -38.895  50.288  28.709  1.00 86.76           N  
ATOM   2737  N   ARG A1145     -34.388  52.837  29.409  1.00 70.29           N  
ATOM   2738  CA  ARG A1145     -33.147  53.500  28.979  1.00 69.78           C  
ATOM   2739  C   ARG A1145     -32.142  53.627  30.132  1.00 70.79           C  
ATOM   2740  O   ARG A1145     -30.950  53.299  29.984  1.00 71.02           O  
ATOM   2741  CB  ARG A1145     -33.450  54.880  28.462  1.00 69.40           C  
ATOM   2742  CG  ARG A1145     -32.215  55.697  28.103  1.00 72.46           C  
ATOM   2743  CD  ARG A1145     -32.619  56.971  27.368  1.00 71.18           C  
ATOM   2744  NE  ARG A1145     -31.446  57.732  26.931  1.00 74.68           N  
ATOM   2745  CZ  ARG A1145     -31.488  58.840  26.186  1.00 81.63           C  
ATOM   2746  NH1 ARG A1145     -32.661  59.353  25.769  1.00 76.56           N  
ATOM   2747  NH2 ARG A1145     -30.354  59.453  25.844  1.00 80.74           N  
ATOM   2748  N   ALA A1146     -32.632  54.105  31.272  1.00 68.56           N  
ATOM   2749  CA  ALA A1146     -31.782  54.265  32.437  1.00 70.12           C  
ATOM   2750  C   ALA A1146     -31.211  52.906  32.844  1.00 68.68           C  
ATOM   2751  O   ALA A1146     -30.039  52.815  33.194  1.00 70.80           O  
ATOM   2752  CB  ALA A1146     -32.534  54.894  33.547  1.00 66.71           C  
ATOM   2753  N   LYS A1147     -32.029  51.862  32.786  1.00 69.92           N  
ATOM   2754  CA  LYS A1147     -31.583  50.524  33.161  1.00 72.10           C  
ATOM   2755  C   LYS A1147     -30.365  50.177  32.322  1.00 72.04           C  
ATOM   2756  O   LYS A1147     -29.317  49.794  32.881  1.00 66.93           O  
ATOM   2757  CB  LYS A1147     -32.712  49.514  32.992  1.00 73.45           C  
ATOM   2758  CG  LYS A1147     -32.536  48.177  33.665  1.00 78.51           C  
ATOM   2759  CD  LYS A1147     -33.835  47.348  33.477  1.00 82.18           C  
ATOM   2760  CE  LYS A1147     -33.762  45.956  34.103  1.00 93.88           C  
ATOM   2761  NZ  LYS A1147     -33.816  45.967  35.617  1.00 96.78           N  
ATOM   2762  N   ARG A1148     -30.494  50.323  30.986  1.00 73.00           N  
ATOM   2763  CA  ARG A1148     -29.393  50.016  30.051  1.00 70.89           C  
ATOM   2764  C   ARG A1148     -28.135  50.860  30.239  1.00 74.78           C  
ATOM   2765  O   ARG A1148     -27.034  50.334  30.098  1.00 80.02           O  
ATOM   2766  CB  ARG A1148     -29.832  50.150  28.590  1.00 72.03           C  
ATOM   2767  CG  ARG A1148     -30.780  49.068  28.099  1.00 70.33           C  
ATOM   2768  CD  ARG A1148     -30.936  49.102  26.596  1.00 72.06           C  
ATOM   2769  NE  ARG A1148     -31.674  50.290  26.158  1.00 71.65           N  
ATOM   2770  CZ  ARG A1148     -33.006  50.391  26.084  1.00 72.14           C  
ATOM   2771  NH1 ARG A1148     -33.801  49.382  26.416  1.00 78.11           N  
ATOM   2772  NH2 ARG A1148     -33.568  51.523  25.671  1.00 71.64           N  
ATOM   2773  N   VAL A1149     -28.270  52.150  30.547  1.00 74.24           N  
ATOM   2774  CA  VAL A1149     -27.072  52.990  30.752  1.00 71.90           C  
ATOM   2775  C   VAL A1149     -26.399  52.632  32.098  1.00 74.21           C  
ATOM   2776  O   VAL A1149     -25.188  52.478  32.164  1.00 77.27           O  
ATOM   2777  CB  VAL A1149     -27.374  54.510  30.676  1.00 78.88           C  
ATOM   2778  CG1 VAL A1149     -26.122  55.316  31.006  1.00 78.08           C  
ATOM   2779  CG2 VAL A1149     -27.939  54.922  29.282  1.00 63.48           C  
ATOM   2780  N   ILE A1150     -27.182  52.498  33.158  1.00 70.73           N  
ATOM   2781  CA  ILE A1150     -26.623  52.164  34.467  1.00 70.91           C  
ATOM   2782  C   ILE A1150     -25.901  50.823  34.437  1.00 69.25           C  
ATOM   2783  O   ILE A1150     -24.744  50.727  34.864  1.00 74.32           O  
ATOM   2784  CB  ILE A1150     -27.689  52.145  35.570  1.00 71.99           C  
ATOM   2785  CG1 ILE A1150     -28.264  53.541  35.793  1.00 69.99           C  
ATOM   2786  CG2 ILE A1150     -27.077  51.645  36.848  1.00 70.14           C  
ATOM   2787  CD1 ILE A1150     -29.550  53.539  36.637  1.00 76.32           C  
ATOM   2788  N   THR A1151     -26.578  49.793  33.938  1.00 67.61           N  
ATOM   2789  CA  THR A1151     -25.954  48.476  33.707  1.00 67.20           C  
ATOM   2790  C   THR A1151     -24.648  48.608  32.920  1.00 70.88           C  
ATOM   2791  O   THR A1151     -23.683  47.887  33.190  1.00 74.26           O  
ATOM   2792  CB  THR A1151     -26.876  47.558  32.905  1.00 68.20           C  
ATOM   2793  OG1 THR A1151     -28.158  47.491  33.541  1.00 72.09           O  
ATOM   2794  CG2 THR A1151     -26.270  46.158  32.776  1.00 64.27           C  
ATOM   2795  N   THR A1152     -24.619  49.527  31.941  1.00 67.75           N  
ATOM   2796  CA  THR A1152     -23.399  49.788  31.157  1.00 70.23           C  
ATOM   2797  C   THR A1152     -22.322  50.417  32.042  1.00 69.27           C  
ATOM   2798  O   THR A1152     -21.145  50.068  31.924  1.00 71.67           O  
ATOM   2799  CB  THR A1152     -23.676  50.696  29.941  1.00 66.28           C  
ATOM   2800  OG1 THR A1152     -24.680  50.076  29.121  1.00 70.58           O  
ATOM   2801  CG2 THR A1152     -22.396  50.939  29.157  1.00 69.86           C  
ATOM   2802  N   PHE A1153     -22.719  51.337  32.913  1.00 68.71           N  
ATOM   2803  CA  PHE A1153     -21.791  51.796  33.990  1.00 74.06           C  
ATOM   2804  C   PHE A1153     -21.345  50.649  34.890  1.00 70.59           C  
ATOM   2805  O   PHE A1153     -20.232  50.662  35.389  1.00 76.73           O  
ATOM   2806  CB  PHE A1153     -22.391  52.892  34.872  1.00 71.58           C  
ATOM   2807  CG  PHE A1153     -22.359  54.274  34.258  1.00 75.33           C  
ATOM   2808  CD1 PHE A1153     -21.180  54.807  33.778  1.00 76.55           C  
ATOM   2809  CD2 PHE A1153     -23.508  55.034  34.170  1.00 79.26           C  
ATOM   2810  CE1 PHE A1153     -21.147  56.059  33.224  1.00 73.15           C  
ATOM   2811  CE2 PHE A1153     -23.479  56.282  33.622  1.00 72.03           C  
ATOM   2812  CZ  PHE A1153     -22.296  56.799  33.147  1.00 71.84           C  
ATOM   2813  N   ARG A1154     -22.198  49.655  35.108  1.00 70.31           N  
ATOM   2814  CA  ARG A1154     -21.801  48.490  35.940  1.00 72.56           C  
ATOM   2815  C   ARG A1154     -20.774  47.559  35.312  1.00 74.07           C  
ATOM   2816  O   ARG A1154     -19.826  47.158  35.994  1.00 75.46           O  
ATOM   2817  CB  ARG A1154     -23.013  47.661  36.354  1.00 71.60           C  
ATOM   2818  CG  ARG A1154     -23.926  48.392  37.315  1.00 78.93           C  
ATOM   2819  CD  ARG A1154     -24.313  47.484  38.485  1.00 80.49           C  
ATOM   2820  NE  ARG A1154     -25.312  46.492  38.126  1.00 81.98           N  
ATOM   2821  CZ  ARG A1154     -25.657  45.436  38.870  1.00 84.48           C  
ATOM   2822  NH1 ARG A1154     -25.082  45.186  40.063  1.00 90.99           N  
ATOM   2823  NH2 ARG A1154     -26.595  44.601  38.421  1.00 88.13           N  
ATOM   2824  N   THR A1155     -20.956  47.219  34.029  1.00 73.12           N  
ATOM   2825  CA  THR A1155     -20.095  46.232  33.346  1.00 74.07           C  
ATOM   2826  C   THR A1155     -18.969  46.828  32.501  1.00 76.10           C  
ATOM   2827  O   THR A1155     -17.912  46.218  32.361  1.00 76.98           O  
ATOM   2828  CB  THR A1155     -20.940  45.324  32.422  1.00 75.54           C  
ATOM   2829  OG1 THR A1155     -21.368  46.063  31.251  1.00 76.27           O  
ATOM   2830  CG2 THR A1155     -22.152  44.777  33.176  1.00 73.31           C  
ATOM   2831  N   GLY A1156     -19.185  48.008  31.936  1.00 75.88           N  
ATOM   2832  CA  GLY A1156     -18.198  48.591  31.038  1.00 76.99           C  
ATOM   2833  C   GLY A1156     -18.113  47.829  29.703  1.00 78.89           C  
ATOM   2834  O   GLY A1156     -17.054  47.785  29.073  1.00 77.75           O  
ATOM   2835  N   THR A1157     -19.240  47.235  29.297  1.00 79.45           N  
ATOM   2836  CA  THR A1157     -19.388  46.573  28.025  1.00 75.30           C  
ATOM   2837  C   THR A1157     -20.713  47.007  27.435  1.00 76.85           C  
ATOM   2838  O   THR A1157     -21.568  47.591  28.121  1.00 72.71           O  
ATOM   2839  CB  THR A1157     -19.491  45.069  28.150  1.00 77.35           C  
ATOM   2840  OG1 THR A1157     -20.771  44.747  28.718  1.00 78.06           O  
ATOM   2841  CG2 THR A1157     -18.332  44.460  29.016  1.00 73.49           C  
ATOM   2842  N   TRP A1158     -20.880  46.706  26.149  1.00 75.57           N  
ATOM   2843  CA  TRP A1158     -22.102  47.000  25.412  1.00 72.41           C  
ATOM   2844  C   TRP A1158     -23.213  45.956  25.579  1.00 72.74           C  
ATOM   2845  O   TRP A1158     -24.243  46.070  24.904  1.00 74.46           O  
ATOM   2846  CB  TRP A1158     -21.769  47.101  23.927  1.00 76.07           C  
ATOM   2847  CG  TRP A1158     -20.844  48.147  23.646  1.00 74.03           C  
ATOM   2848  CD1 TRP A1158     -19.563  48.007  23.274  1.00 71.12           C  
ATOM   2849  CD2 TRP A1158     -21.107  49.539  23.717  1.00 72.83           C  
ATOM   2850  NE1 TRP A1158     -18.986  49.238  23.096  1.00 76.80           N  
ATOM   2851  CE2 TRP A1158     -19.916  50.200  23.362  1.00 66.00           C  
ATOM   2852  CE3 TRP A1158     -22.238  50.297  24.049  1.00 74.60           C  
ATOM   2853  CZ2 TRP A1158     -19.811  51.582  23.322  1.00 71.92           C  
ATOM   2854  CZ3 TRP A1158     -22.138  51.673  24.012  1.00 76.31           C  
ATOM   2855  CH2 TRP A1158     -20.927  52.307  23.649  1.00 74.45           C  
ATOM   2856  N   ASP A1159     -23.019  44.955  26.460  1.00 72.02           N  
ATOM   2857  CA  ASP A1159     -23.967  43.835  26.664  1.00 71.28           C  
ATOM   2858  C   ASP A1159     -25.450  44.207  26.837  1.00 72.00           C  
ATOM   2859  O   ASP A1159     -26.316  43.422  26.450  1.00 73.98           O  
ATOM   2860  CB  ASP A1159     -23.527  42.966  27.852  1.00 73.56           C  
ATOM   2861  CG  ASP A1159     -22.254  42.143  27.570  1.00 78.31           C  
ATOM   2862  OD1 ASP A1159     -21.715  42.178  26.450  1.00 78.77           O  
ATOM   2863  OD2 ASP A1159     -21.791  41.449  28.499  1.00 92.78           O  
ATOM   2864  N   ALA A1160     -25.746  45.381  27.405  1.00 72.33           N  
ATOM   2865  CA  ALA A1160     -27.154  45.828  27.567  1.00 72.44           C  
ATOM   2866  C   ALA A1160     -27.815  46.215  26.238  1.00 72.65           C  
ATOM   2867  O   ALA A1160     -29.037  46.285  26.169  1.00 75.90           O  
ATOM   2868  CB  ALA A1160     -27.254  46.998  28.560  1.00 69.43           C  
ATOM   2869  N   TYR A1161     -27.010  46.465  25.200  1.00 73.56           N  
ATOM   2870  CA  TYR A1161     -27.500  46.850  23.870  1.00 70.85           C  
ATOM   2871  C   TYR A1161     -27.500  45.693  22.845  1.00 71.12           C  
ATOM   2872  O   TYR A1161     -27.779  45.928  21.684  1.00 74.87           O  
ATOM   2873  CB  TYR A1161     -26.712  48.067  23.381  1.00 70.71           C  
ATOM   2874  CG  TYR A1161     -26.977  49.224  24.282  1.00 69.57           C  
ATOM   2875  CD1 TYR A1161     -28.020  50.090  24.037  1.00 67.53           C  
ATOM   2876  CD2 TYR A1161     -26.187  49.451  25.400  1.00 71.83           C  
ATOM   2877  CE1 TYR A1161     -28.269  51.157  24.878  1.00 69.80           C  
ATOM   2878  CE2 TYR A1161     -26.432  50.509  26.236  1.00 64.36           C  
ATOM   2879  CZ  TYR A1161     -27.470  51.366  25.980  1.00 73.12           C  
ATOM   2880  OH  TYR A1161     -27.695  52.436  26.850  1.00 77.23           O  
ATOM   2881  N   LYS A 263     -27.193  44.468  23.289  1.00 68.62           N  
ATOM   2882  CA  LYS A 263     -27.211  43.302  22.437  1.00 68.39           C  
ATOM   2883  C   LYS A 263     -28.617  42.992  22.039  1.00 68.68           C  
ATOM   2884  O   LYS A 263     -29.497  43.032  22.873  1.00 71.28           O  
ATOM   2885  CB  LYS A 263     -26.716  42.052  23.152  1.00 70.24           C  
ATOM   2886  CG  LYS A 263     -25.247  41.957  23.391  1.00 76.63           C  
ATOM   2887  CD  LYS A 263     -24.916  40.567  23.966  1.00 77.14           C  
ATOM   2888  CE  LYS A 263     -23.433  40.257  23.926  1.00 86.04           C  
ATOM   2889  NZ  LYS A 263     -23.139  38.781  24.083  1.00 88.05           N  
ATOM   2890  N   PHE A 264     -28.823  42.683  20.766  1.00 66.31           N  
ATOM   2891  CA  PHE A 264     -30.129  42.267  20.240  1.00 67.14           C  
ATOM   2892  C   PHE A 264     -31.247  43.272  20.499  1.00 66.08           C  
ATOM   2893  O   PHE A 264     -32.385  42.892  20.754  1.00 66.16           O  
ATOM   2894  CB  PHE A 264     -30.490  40.877  20.774  1.00 65.00           C  
ATOM   2895  CG  PHE A 264     -29.455  39.843  20.461  1.00 68.77           C  
ATOM   2896  CD1 PHE A 264     -28.761  39.182  21.465  1.00 69.39           C  
ATOM   2897  CD2 PHE A 264     -29.166  39.530  19.135  1.00 69.77           C  
ATOM   2898  CE1 PHE A 264     -27.800  38.223  21.148  1.00 67.15           C  
ATOM   2899  CE2 PHE A 264     -28.210  38.578  18.825  1.00 68.88           C  
ATOM   2900  CZ  PHE A 264     -27.531  37.925  19.832  1.00 67.43           C  
ATOM   2901  N   CYS A 265     -30.891  44.551  20.430  1.00 66.76           N  
ATOM   2902  CA  CYS A 265     -31.837  45.636  20.494  1.00 66.33           C  
ATOM   2903  C   CYS A 265     -32.192  46.034  19.051  1.00 66.21           C  
ATOM   2904  O   CYS A 265     -33.355  46.217  18.742  1.00 67.25           O  
ATOM   2905  CB  CYS A 265     -31.269  46.818  21.274  1.00 65.09           C  
ATOM   2906  SG  CYS A 265     -31.066  46.521  23.110  1.00 69.25           S  
ATOM   2907  N   LEU A 266     -31.183  46.163  18.186  1.00 63.62           N  
ATOM   2908  CA  LEU A 266     -31.385  46.560  16.806  1.00 65.11           C  
ATOM   2909  C   LEU A 266     -32.130  45.487  16.037  1.00 65.91           C  
ATOM   2910  O   LEU A 266     -31.815  44.312  16.172  1.00 65.41           O  
ATOM   2911  CB  LEU A 266     -30.044  46.787  16.116  1.00 63.47           C  
ATOM   2912  CG  LEU A 266     -29.137  47.928  16.567  1.00 66.69           C  
ATOM   2913  CD1 LEU A 266     -27.791  47.827  15.848  1.00 64.50           C  
ATOM   2914  CD2 LEU A 266     -29.796  49.271  16.325  1.00 66.85           C  
ATOM   2915  N   LYS A 267     -33.112  45.898  15.238  1.00 68.75           N  
ATOM   2916  CA  LYS A 267     -33.870  44.973  14.350  1.00 71.90           C  
ATOM   2917  C   LYS A 267     -32.973  44.007  13.566  1.00 69.09           C  
ATOM   2918  O   LYS A 267     -33.274  42.829  13.463  1.00 72.39           O  
ATOM   2919  CB  LYS A 267     -34.768  45.762  13.373  1.00 74.97           C  
ATOM   2920  CG  LYS A 267     -34.008  46.721  12.419  1.00 82.81           C  
ATOM   2921  CD  LYS A 267     -34.913  47.656  11.634  1.00 84.17           C  
ATOM   2922  CE  LYS A 267     -34.071  48.658  10.816  1.00 88.72           C  
ATOM   2923  NZ  LYS A 267     -34.904  49.777  10.290  1.00 88.47           N  
ATOM   2924  N   GLU A 268     -31.877  44.519  13.024  1.00 68.14           N  
ATOM   2925  CA  GLU A 268     -30.929  43.706  12.257  1.00 68.69           C  
ATOM   2926  C   GLU A 268     -30.232  42.665  13.125  1.00 69.97           C  
ATOM   2927  O   GLU A 268     -30.010  41.554  12.679  1.00 71.10           O  
ATOM   2928  CB  GLU A 268     -29.897  44.568  11.492  1.00 71.25           C  
ATOM   2929  CG  GLU A 268     -29.063  45.591  12.318  1.00 82.60           C  
ATOM   2930  CD  GLU A 268     -29.720  46.975  12.491  1.00 84.41           C  
ATOM   2931  OE1 GLU A 268     -30.934  47.164  12.219  1.00 81.45           O  
ATOM   2932  OE2 GLU A 268     -28.992  47.877  12.911  1.00 83.78           O  
ATOM   2933  N   HIS A 269     -29.891  43.023  14.366  1.00 70.32           N  
ATOM   2934  CA  HIS A 269     -29.274  42.065  15.287  1.00 68.22           C  
ATOM   2935  C   HIS A 269     -30.290  41.039  15.757  1.00 66.82           C  
ATOM   2936  O   HIS A 269     -29.946  39.856  15.882  1.00 65.02           O  
ATOM   2937  CB  HIS A 269     -28.612  42.794  16.451  1.00 71.92           C  
ATOM   2938  CG  HIS A 269     -27.390  43.554  16.047  1.00 71.60           C  
ATOM   2939  ND1 HIS A 269     -26.547  44.134  16.958  1.00 68.24           N  
ATOM   2940  CD2 HIS A 269     -26.867  43.824  14.824  1.00 75.13           C  
ATOM   2941  CE1 HIS A 269     -25.557  44.734  16.325  1.00 73.61           C  
ATOM   2942  NE2 HIS A 269     -25.725  44.562  15.027  1.00 78.78           N  
ATOM   2943  N   LYS A 270     -31.526  41.477  16.014  1.00 64.48           N  
ATOM   2944  CA  LYS A 270     -32.619  40.536  16.296  1.00 67.98           C  
ATOM   2945  C   LYS A 270     -32.761  39.521  15.146  1.00 68.82           C  
ATOM   2946  O   LYS A 270     -32.861  38.328  15.394  1.00 66.36           O  
ATOM   2947  CB  LYS A 270     -33.948  41.247  16.519  1.00 66.79           C  
ATOM   2948  CG  LYS A 270     -33.987  42.127  17.773  1.00 73.23           C  
ATOM   2949  CD  LYS A 270     -35.412  42.556  18.088  1.00 71.51           C  
ATOM   2950  CE  LYS A 270     -35.487  43.405  19.345  1.00 75.87           C  
ATOM   2951  NZ  LYS A 270     -35.017  42.669  20.545  1.00 77.55           N  
ATOM   2952  N   ALA A 271     -32.764  40.009  13.897  1.00 69.99           N  
ATOM   2953  CA  ALA A 271     -32.855  39.121  12.713  1.00 71.38           C  
ATOM   2954  C   ALA A 271     -31.731  38.111  12.727  1.00 71.12           C  
ATOM   2955  O   ALA A 271     -31.975  36.946  12.466  1.00 73.66           O  
ATOM   2956  CB  ALA A 271     -32.855  39.918  11.399  1.00 64.88           C  
ATOM   2957  N   LEU A 272     -30.502  38.548  13.034  1.00 72.07           N  
ATOM   2958  CA  LEU A 272     -29.359  37.599  13.151  1.00 74.58           C  
ATOM   2959  C   LEU A 272     -29.561  36.513  14.240  1.00 75.85           C  
ATOM   2960  O   LEU A 272     -29.137  35.367  14.051  1.00 81.93           O  
ATOM   2961  CB  LEU A 272     -28.025  38.324  13.408  1.00 73.91           C  
ATOM   2962  CG  LEU A 272     -27.406  39.228  12.329  1.00 78.65           C  
ATOM   2963  CD1 LEU A 272     -26.129  39.864  12.873  1.00 79.09           C  
ATOM   2964  CD2 LEU A 272     -27.118  38.465  11.080  1.00 65.55           C  
ATOM   2965  N   LYS A 273     -30.195  36.864  15.358  1.00 76.42           N  
ATOM   2966  CA  LYS A 273     -30.509  35.866  16.403  1.00 77.14           C  
ATOM   2967  C   LYS A 273     -31.512  34.845  15.857  1.00 77.91           C  
ATOM   2968  O   LYS A 273     -31.346  33.663  16.083  1.00 76.67           O  
ATOM   2969  CB  LYS A 273     -31.049  36.529  17.656  1.00 78.11           C  
ATOM   2970  CG  LYS A 273     -31.226  35.608  18.867  1.00 80.19           C  
ATOM   2971  CD  LYS A 273     -31.473  36.443  20.100  1.00 79.05           C  
ATOM   2972  CE  LYS A 273     -31.752  35.624  21.329  1.00 82.30           C  
ATOM   2973  NZ  LYS A 273     -31.953  36.544  22.492  1.00 84.12           N  
ATOM   2974  N   THR A 274     -32.541  35.313  15.139  1.00 80.30           N  
ATOM   2975  CA  THR A 274     -33.525  34.414  14.487  1.00 78.23           C  
ATOM   2976  C   THR A 274     -32.827  33.369  13.651  1.00 76.51           C  
ATOM   2977  O   THR A 274     -33.082  32.191  13.826  1.00 75.03           O  
ATOM   2978  CB  THR A 274     -34.520  35.166  13.564  1.00 81.00           C  
ATOM   2979  OG1 THR A 274     -35.198  36.197  14.293  1.00 83.35           O  
ATOM   2980  CG2 THR A 274     -35.553  34.206  12.963  1.00 79.62           C  
ATOM   2981  N   LEU A 275     -31.950  33.800  12.754  1.00 73.92           N  
ATOM   2982  CA  LEU A 275     -31.183  32.862  11.925  1.00 74.39           C  
ATOM   2983  C   LEU A 275     -30.330  31.927  12.779  1.00 75.45           C  
ATOM   2984  O   LEU A 275     -30.279  30.721  12.524  1.00 76.13           O  
ATOM   2985  CB  LEU A 275     -30.301  33.605  10.922  1.00 75.70           C  
ATOM   2986  CG  LEU A 275     -30.975  34.417   9.808  1.00 75.16           C  
ATOM   2987  CD1 LEU A 275     -29.909  35.169   8.981  1.00 67.26           C  
ATOM   2988  CD2 LEU A 275     -31.846  33.533   8.910  1.00 70.95           C  
ATOM   2989  N   GLY A 276     -29.663  32.476  13.797  1.00 78.78           N  
ATOM   2990  CA  GLY A 276     -28.890  31.661  14.740  1.00 73.44           C  
ATOM   2991  C   GLY A 276     -29.740  30.605  15.422  1.00 73.61           C  
ATOM   2992  O   GLY A 276     -29.247  29.515  15.743  1.00 74.08           O  
ATOM   2993  N   ILE A 277     -31.017  30.921  15.645  1.00 73.26           N  
ATOM   2994  CA  ILE A 277     -31.955  29.987  16.286  1.00 76.95           C  
ATOM   2995  C   ILE A 277     -32.354  28.862  15.334  1.00 75.85           C  
ATOM   2996  O   ILE A 277     -32.540  27.720  15.768  1.00 77.29           O  
ATOM   2997  CB  ILE A 277     -33.202  30.721  16.866  1.00 74.67           C  
ATOM   2998  CG1 ILE A 277     -32.797  31.558  18.081  1.00 76.85           C  
ATOM   2999  CG2 ILE A 277     -34.275  29.747  17.287  1.00 72.00           C  
ATOM   3000  CD1 ILE A 277     -33.970  32.239  18.788  1.00 76.44           C  
ATOM   3001  N   ILE A 278     -32.481  29.188  14.048  1.00 79.83           N  
ATOM   3002  CA  ILE A 278     -32.787  28.208  13.010  1.00 77.27           C  
ATOM   3003  C   ILE A 278     -31.630  27.225  12.931  1.00 79.77           C  
ATOM   3004  O   ILE A 278     -31.833  26.004  12.877  1.00 80.80           O  
ATOM   3005  CB  ILE A 278     -33.004  28.892  11.637  1.00 77.96           C  
ATOM   3006  CG1 ILE A 278     -34.244  29.798  11.651  1.00 79.43           C  
ATOM   3007  CG2 ILE A 278     -33.174  27.888  10.557  1.00 78.57           C  
ATOM   3008  CD1 ILE A 278     -35.544  29.087  11.775  1.00 83.47           C  
ATOM   3009  N   MET A 279     -30.412  27.761  12.933  1.00 79.21           N  
ATOM   3010  CA  MET A 279     -29.206  26.942  12.826  1.00 77.35           C  
ATOM   3011  C   MET A 279     -29.019  26.044  14.018  1.00 75.85           C  
ATOM   3012  O   MET A 279     -28.798  24.844  13.852  1.00 73.53           O  
ATOM   3013  CB  MET A 279     -27.982  27.830  12.632  1.00 76.42           C  
ATOM   3014  CG  MET A 279     -27.992  28.535  11.284  1.00 79.03           C  
ATOM   3015  SD  MET A 279     -26.852  29.897  11.156  1.00 80.66           S  
ATOM   3016  CE  MET A 279     -27.061  30.304   9.407  1.00 79.86           C  
ATOM   3017  N   GLY A 280     -29.112  26.625  15.214  1.00 78.82           N  
ATOM   3018  CA  GLY A 280     -28.937  25.880  16.463  1.00 76.24           C  
ATOM   3019  C   GLY A 280     -29.970  24.785  16.660  1.00 79.31           C  
ATOM   3020  O   GLY A 280     -29.640  23.694  17.120  1.00 80.01           O  
ATOM   3021  N   THR A 281     -31.219  25.084  16.309  1.00 80.59           N  
ATOM   3022  CA  THR A 281     -32.309  24.123  16.408  1.00 78.83           C  
ATOM   3023  C   THR A 281     -32.057  22.935  15.492  1.00 77.28           C  
ATOM   3024  O   THR A 281     -32.190  21.801  15.923  1.00 76.07           O  
ATOM   3025  CB  THR A 281     -33.657  24.780  16.070  1.00 81.71           C  
ATOM   3026  OG1 THR A 281     -33.964  25.771  17.065  1.00 79.40           O  
ATOM   3027  CG2 THR A 281     -34.769  23.760  16.038  1.00 82.36           C  
ATOM   3028  N   PHE A 282     -31.694  23.205  14.237  1.00 79.67           N  
ATOM   3029  CA  PHE A 282     -31.347  22.147  13.279  1.00 77.00           C  
ATOM   3030  C   PHE A 282     -30.221  21.282  13.817  1.00 76.25           C  
ATOM   3031  O   PHE A 282     -30.266  20.069  13.697  1.00 73.80           O  
ATOM   3032  CB  PHE A 282     -30.917  22.731  11.930  1.00 77.95           C  
ATOM   3033  CG  PHE A 282     -30.691  21.679  10.853  1.00 76.73           C  
ATOM   3034  CD1 PHE A 282     -31.723  21.314   9.995  1.00 75.49           C  
ATOM   3035  CD2 PHE A 282     -29.460  21.064  10.706  1.00 76.37           C  
ATOM   3036  CE1 PHE A 282     -31.526  20.343   8.997  1.00 76.36           C  
ATOM   3037  CE2 PHE A 282     -29.254  20.097   9.720  1.00 84.43           C  
ATOM   3038  CZ  PHE A 282     -30.297  19.737   8.857  1.00 76.69           C  
ATOM   3039  N   THR A 283     -29.214  21.923  14.406  1.00 77.11           N  
ATOM   3040  CA  THR A 283     -28.058  21.218  14.945  1.00 76.40           C  
ATOM   3041  C   THR A 283     -28.460  20.311  16.078  1.00 76.62           C  
ATOM   3042  O   THR A 283     -28.105  19.152  16.073  1.00 76.69           O  
ATOM   3043  CB  THR A 283     -26.981  22.183  15.448  1.00 76.06           C  
ATOM   3044  OG1 THR A 283     -26.544  23.023  14.367  1.00 80.64           O  
ATOM   3045  CG2 THR A 283     -25.784  21.412  16.018  1.00 75.59           C  
ATOM   3046  N   LEU A 284     -29.203  20.844  17.041  1.00 78.59           N  
ATOM   3047  CA  LEU A 284     -29.636  20.065  18.204  1.00 77.27           C  
ATOM   3048  C   LEU A 284     -30.578  18.920  17.845  1.00 77.57           C  
ATOM   3049  O   LEU A 284     -30.560  17.886  18.500  1.00 76.25           O  
ATOM   3050  CB  LEU A 284     -30.300  20.986  19.236  1.00 80.83           C  
ATOM   3051  CG  LEU A 284     -29.359  22.013  19.916  1.00 89.13           C  
ATOM   3052  CD1 LEU A 284     -30.162  23.029  20.724  1.00 93.20           C  
ATOM   3053  CD2 LEU A 284     -28.290  21.337  20.801  1.00 91.45           C  
ATOM   3054  N   CYS A 285     -31.395  19.108  16.806  1.00 77.86           N  
ATOM   3055  CA  CYS A 285     -32.341  18.073  16.367  1.00 76.99           C  
ATOM   3056  C   CYS A 285     -31.677  16.920  15.620  1.00 75.92           C  
ATOM   3057  O   CYS A 285     -32.095  15.782  15.783  1.00 75.32           O  
ATOM   3058  CB  CYS A 285     -33.462  18.678  15.513  1.00 76.74           C  
ATOM   3059  SG  CYS A 285     -34.727  19.541  16.511  1.00 86.35           S  
ATOM   3060  N   TRP A 286     -30.657  17.219  14.810  1.00 76.29           N  
ATOM   3061  CA  TRP A 286     -29.938  16.192  14.020  1.00 75.01           C  
ATOM   3062  C   TRP A 286     -28.635  15.671  14.635  1.00 75.15           C  
ATOM   3063  O   TRP A 286     -28.250  14.544  14.330  1.00 75.31           O  
ATOM   3064  CB  TRP A 286     -29.641  16.703  12.599  1.00 72.75           C  
ATOM   3065  CG  TRP A 286     -30.853  16.738  11.766  1.00 70.37           C  
ATOM   3066  CD1 TRP A 286     -31.543  17.832  11.381  1.00 69.67           C  
ATOM   3067  CD2 TRP A 286     -31.533  15.613  11.212  1.00 67.81           C  
ATOM   3068  NE1 TRP A 286     -32.621  17.469  10.614  1.00 76.08           N  
ATOM   3069  CE2 TRP A 286     -32.636  16.107  10.496  1.00 67.36           C  
ATOM   3070  CE3 TRP A 286     -31.314  14.228  11.254  1.00 69.38           C  
ATOM   3071  CZ2 TRP A 286     -33.523  15.274   9.822  1.00 73.52           C  
ATOM   3072  CZ3 TRP A 286     -32.202  13.391  10.581  1.00 71.27           C  
ATOM   3073  CH2 TRP A 286     -33.291  13.920   9.875  1.00 72.45           C  
ATOM   3074  N   LEU A 287     -27.958  16.454  15.474  1.00 71.19           N  
ATOM   3075  CA  LEU A 287     -26.645  16.020  16.001  1.00 72.17           C  
ATOM   3076  C   LEU A 287     -26.669  14.651  16.667  1.00 70.61           C  
ATOM   3077  O   LEU A 287     -25.822  13.834  16.347  1.00 73.46           O  
ATOM   3078  CB  LEU A 287     -26.019  17.049  16.953  1.00 74.35           C  
ATOM   3079  CG  LEU A 287     -24.542  16.884  17.277  1.00 76.88           C  
ATOM   3080  CD1 LEU A 287     -23.682  16.964  16.013  1.00 78.66           C  
ATOM   3081  CD2 LEU A 287     -24.130  17.956  18.279  1.00 79.06           C  
ATOM   3082  N   PRO A 288     -27.627  14.395  17.583  1.00 69.58           N  
ATOM   3083  CA  PRO A 288     -27.682  13.074  18.227  1.00 68.99           C  
ATOM   3084  C   PRO A 288     -27.767  11.903  17.248  1.00 68.90           C  
ATOM   3085  O   PRO A 288     -27.052  10.906  17.406  1.00 67.39           O  
ATOM   3086  CB  PRO A 288     -28.979  13.140  19.057  1.00 68.33           C  
ATOM   3087  CG  PRO A 288     -29.207  14.546  19.305  1.00 66.28           C  
ATOM   3088  CD  PRO A 288     -28.701  15.269  18.091  1.00 70.69           C  
ATOM   3089  N   PHE A 289     -28.641  12.042  16.255  1.00 67.58           N  
ATOM   3090  CA  PHE A 289     -28.807  11.038  15.217  1.00 67.91           C  
ATOM   3091  C   PHE A 289     -27.479  10.746  14.519  1.00 69.22           C  
ATOM   3092  O   PHE A 289     -27.072   9.576  14.412  1.00 68.30           O  
ATOM   3093  CB  PHE A 289     -29.853  11.505  14.189  1.00 69.82           C  
ATOM   3094  CG  PHE A 289     -30.014  10.578  13.047  1.00 67.38           C  
ATOM   3095  CD1 PHE A 289     -30.850   9.475  13.157  1.00 64.32           C  
ATOM   3096  CD2 PHE A 289     -29.335  10.795  11.859  1.00 71.12           C  
ATOM   3097  CE1 PHE A 289     -31.008   8.610  12.114  1.00 70.14           C  
ATOM   3098  CE2 PHE A 289     -29.489   9.926  10.798  1.00 76.34           C  
ATOM   3099  CZ  PHE A 289     -30.327   8.829  10.923  1.00 75.79           C  
ATOM   3100  N   PHE A 290     -26.818  11.811  14.052  1.00 69.03           N  
ATOM   3101  CA  PHE A 290     -25.522  11.686  13.347  1.00 70.29           C  
ATOM   3102  C   PHE A 290     -24.346  11.254  14.222  1.00 70.41           C  
ATOM   3103  O   PHE A 290     -23.386  10.677  13.697  1.00 72.74           O  
ATOM   3104  CB  PHE A 290     -25.180  12.971  12.585  1.00 73.06           C  
ATOM   3105  CG  PHE A 290     -25.942  13.108  11.295  1.00 73.80           C  
ATOM   3106  CD1 PHE A 290     -27.103  13.864  11.226  1.00 70.64           C  
ATOM   3107  CD2 PHE A 290     -25.494  12.467  10.149  1.00 76.58           C  
ATOM   3108  CE1 PHE A 290     -27.800  13.990  10.058  1.00 79.74           C  
ATOM   3109  CE2 PHE A 290     -26.191  12.586   8.960  1.00 75.30           C  
ATOM   3110  CZ  PHE A 290     -27.349  13.352   8.914  1.00 77.36           C  
ATOM   3111  N   ILE A 291     -24.404  11.522  15.528  1.00 69.93           N  
ATOM   3112  CA  ILE A 291     -23.391  11.003  16.454  1.00 71.11           C  
ATOM   3113  C   ILE A 291     -23.517   9.476  16.516  1.00 72.55           C  
ATOM   3114  O   ILE A 291     -22.507   8.765  16.534  1.00 76.20           O  
ATOM   3115  CB  ILE A 291     -23.511  11.621  17.873  1.00 71.52           C  
ATOM   3116  CG1 ILE A 291     -23.073  13.081  17.853  1.00 73.15           C  
ATOM   3117  CG2 ILE A 291     -22.642  10.888  18.894  1.00 65.02           C  
ATOM   3118  CD1 ILE A 291     -23.309  13.807  19.140  1.00 72.16           C  
ATOM   3119  N   VAL A 292     -24.757   8.984  16.545  1.00 74.02           N  
ATOM   3120  CA  VAL A 292     -25.023   7.539  16.619  1.00 74.95           C  
ATOM   3121  C   VAL A 292     -24.586   6.782  15.340  1.00 73.29           C  
ATOM   3122  O   VAL A 292     -24.192   5.619  15.426  1.00 74.16           O  
ATOM   3123  CB  VAL A 292     -26.505   7.253  16.998  1.00 74.89           C  
ATOM   3124  CG1 VAL A 292     -26.814   5.775  16.915  1.00 73.02           C  
ATOM   3125  CG2 VAL A 292     -26.781   7.774  18.427  1.00 73.75           C  
ATOM   3126  N   ASN A 293     -24.651   7.431  14.176  1.00 73.79           N  
ATOM   3127  CA  ASN A 293     -24.112   6.835  12.936  1.00 72.79           C  
ATOM   3128  C   ASN A 293     -22.641   6.495  13.085  1.00 71.66           C  
ATOM   3129  O   ASN A 293     -22.206   5.409  12.709  1.00 72.11           O  
ATOM   3130  CB  ASN A 293     -24.250   7.782  11.745  1.00 72.08           C  
ATOM   3131  CG  ASN A 293     -25.673   7.961  11.287  1.00 76.70           C  
ATOM   3132  OD1 ASN A 293     -26.584   7.306  11.777  1.00 77.56           O  
ATOM   3133  ND2 ASN A 293     -25.871   8.863  10.327  1.00 72.62           N  
ATOM   3134  N   ILE A 294     -21.887   7.435  13.639  1.00 70.24           N  
ATOM   3135  CA  ILE A 294     -20.451   7.272  13.833  1.00 71.74           C  
ATOM   3136  C   ILE A 294     -20.156   6.296  14.963  1.00 71.03           C  
ATOM   3137  O   ILE A 294     -19.288   5.437  14.807  1.00 69.26           O  
ATOM   3138  CB  ILE A 294     -19.784   8.608  14.115  1.00 71.93           C  
ATOM   3139  CG1 ILE A 294     -19.878   9.502  12.885  1.00 71.27           C  
ATOM   3140  CG2 ILE A 294     -18.313   8.421  14.498  1.00 72.08           C  
ATOM   3141  CD1 ILE A 294     -19.391  10.862  13.168  1.00 79.13           C  
ATOM   3142  N   VAL A 295     -20.872   6.426  16.088  1.00 71.55           N  
ATOM   3143  CA  VAL A 295     -20.735   5.484  17.234  1.00 70.36           C  
ATOM   3144  C   VAL A 295     -20.932   4.029  16.782  1.00 69.42           C  
ATOM   3145  O   VAL A 295     -20.224   3.142  17.243  1.00 66.44           O  
ATOM   3146  CB  VAL A 295     -21.720   5.835  18.396  1.00 70.22           C  
ATOM   3147  CG1 VAL A 295     -21.803   4.721  19.419  1.00 68.33           C  
ATOM   3148  CG2 VAL A 295     -21.304   7.125  19.065  1.00 71.01           C  
ATOM   3149  N   HIS A 296     -21.890   3.805  15.878  1.00 69.19           N  
ATOM   3150  CA  HIS A 296     -22.128   2.462  15.311  1.00 71.67           C  
ATOM   3151  C   HIS A 296     -21.079   1.977  14.297  1.00 72.30           C  
ATOM   3152  O   HIS A 296     -21.022   0.785  13.996  1.00 72.47           O  
ATOM   3153  CB  HIS A 296     -23.545   2.349  14.737  1.00 72.70           C  
ATOM   3154  CG  HIS A 296     -24.591   2.269  15.795  1.00 77.53           C  
ATOM   3155  ND1 HIS A 296     -24.369   1.632  16.991  1.00 78.84           N  
ATOM   3156  CD2 HIS A 296     -25.859   2.736  15.848  1.00 85.05           C  
ATOM   3157  CE1 HIS A 296     -25.448   1.710  17.733  1.00 78.27           C  
ATOM   3158  NE2 HIS A 296     -26.370   2.373  17.069  1.00 81.35           N  
ATOM   3159  N   VAL A 297     -20.267   2.893  13.781  1.00 73.43           N  
ATOM   3160  CA  VAL A 297     -19.118   2.535  12.948  1.00 73.61           C  
ATOM   3161  C   VAL A 297     -17.993   2.051  13.878  1.00 72.62           C  
ATOM   3162  O   VAL A 297     -17.220   1.165  13.505  1.00 73.05           O  
ATOM   3163  CB  VAL A 297     -18.653   3.713  12.050  1.00 73.85           C  
ATOM   3164  CG1 VAL A 297     -17.424   3.338  11.238  1.00 72.56           C  
ATOM   3165  CG2 VAL A 297     -19.786   4.139  11.127  1.00 72.80           C  
ATOM   3166  N   ILE A 298     -17.912   2.636  15.082  1.00 72.35           N  
ATOM   3167  CA  ILE A 298     -16.930   2.236  16.097  1.00 73.03           C  
ATOM   3168  C   ILE A 298     -17.351   0.886  16.688  1.00 73.53           C  
ATOM   3169  O   ILE A 298     -16.612  -0.099  16.597  1.00 74.08           O  
ATOM   3170  CB  ILE A 298     -16.780   3.288  17.246  1.00 73.65           C  
ATOM   3171  CG1 ILE A 298     -16.402   4.687  16.716  1.00 76.60           C  
ATOM   3172  CG2 ILE A 298     -15.757   2.827  18.255  1.00 73.25           C  
ATOM   3173  CD1 ILE A 298     -15.059   4.764  16.007  1.00 80.21           C  
ATOM   3174  N   GLN A 299     -18.542   0.864  17.290  1.00 73.48           N  
ATOM   3175  CA  GLN A 299     -19.132  -0.345  17.862  1.00 74.55           C  
ATOM   3176  C   GLN A 299     -20.619  -0.354  17.524  1.00 75.17           C  
ATOM   3177  O   GLN A 299     -21.368   0.466  18.040  1.00 77.55           O  
ATOM   3178  CB  GLN A 299     -18.917  -0.401  19.378  1.00 75.38           C  
ATOM   3179  CG  GLN A 299     -19.532  -1.630  20.086  1.00 76.95           C  
ATOM   3180  CD  GLN A 299     -18.993  -2.963  19.563  1.00 80.36           C  
ATOM   3181  OE1 GLN A 299     -17.801  -3.255  19.675  1.00 81.59           O  
ATOM   3182  NE2 GLN A 299     -19.883  -3.778  18.992  1.00 79.18           N  
ATOM   3183  N   ASP A 300     -21.035  -1.282  16.662  1.00 75.16           N  
ATOM   3184  CA  ASP A 300     -22.420  -1.357  16.206  1.00 76.26           C  
ATOM   3185  C   ASP A 300     -23.306  -1.994  17.284  1.00 76.70           C  
ATOM   3186  O   ASP A 300     -22.818  -2.756  18.121  1.00 75.98           O  
ATOM   3187  CB  ASP A 300     -22.492  -2.145  14.883  1.00 76.84           C  
ATOM   3188  CG  ASP A 300     -23.781  -1.873  14.069  1.00 78.37           C  
ATOM   3189  OD1 ASP A 300     -24.504  -0.874  14.303  1.00 80.03           O  
ATOM   3190  OD2 ASP A 300     -24.068  -2.688  13.168  1.00 83.02           O  
ATOM   3191  N   ASN A 301     -24.601  -1.661  17.248  1.00 76.86           N  
ATOM   3192  CA  ASN A 301     -25.633  -2.196  18.177  1.00 76.17           C  
ATOM   3193  C   ASN A 301     -25.536  -1.740  19.656  1.00 75.65           C  
ATOM   3194  O   ASN A 301     -26.220  -2.290  20.520  1.00 76.59           O  
ATOM   3195  CB  ASN A 301     -25.700  -3.741  18.089  1.00 75.63           C  
ATOM   3196  CG  ASN A 301     -26.022  -4.235  16.690  1.00 74.71           C  
ATOM   3197  OD1 ASN A 301     -26.917  -3.714  16.030  1.00 64.90           O  
ATOM   3198  ND2 ASN A 301     -25.291  -5.246  16.233  1.00 75.78           N  
ATOM   3199  N   LEU A 302     -24.700  -0.743  19.938  1.00 76.35           N  
ATOM   3200  CA  LEU A 302     -24.547  -0.197  21.298  1.00 78.80           C  
ATOM   3201  C   LEU A 302     -25.815   0.534  21.817  1.00 79.26           C  
ATOM   3202  O   LEU A 302     -26.074   0.566  23.018  1.00 80.59           O  
ATOM   3203  CB  LEU A 302     -23.350   0.764  21.335  1.00 79.16           C  
ATOM   3204  CG  LEU A 302     -22.832   1.213  22.703  1.00 79.37           C  
ATOM   3205  CD1 LEU A 302     -22.199   0.039  23.438  1.00 77.36           C  
ATOM   3206  CD2 LEU A 302     -21.839   2.351  22.545  1.00 79.97           C  
ATOM   3207  N   ILE A 303     -26.572   1.105  20.888  1.00 79.64           N  
ATOM   3208  CA  ILE A 303     -27.765   1.886  21.120  1.00 80.47           C  
ATOM   3209  C   ILE A 303     -28.881   1.166  20.393  1.00 80.12           C  
ATOM   3210  O   ILE A 303     -28.747   0.854  19.208  1.00 80.56           O  
ATOM   3211  CB  ILE A 303     -27.623   3.313  20.573  1.00 79.71           C  
ATOM   3212  CG1 ILE A 303     -26.513   4.056  21.326  1.00 80.55           C  
ATOM   3213  CG2 ILE A 303     -28.930   4.068  20.708  1.00 78.77           C  
ATOM   3214  CD1 ILE A 303     -26.243   5.427  20.826  1.00 83.25           C  
ATOM   3215  N   ARG A 304     -29.973   0.910  21.111  1.00 81.10           N  
ATOM   3216  CA  ARG A 304     -31.132   0.177  20.596  1.00 83.66           C  
ATOM   3217  C   ARG A 304     -31.686   0.776  19.310  1.00 82.48           C  
ATOM   3218  O   ARG A 304     -31.542   1.977  19.070  1.00 83.57           O  
ATOM   3219  CB  ARG A 304     -32.265   0.192  21.608  1.00 84.33           C  
ATOM   3220  CG  ARG A 304     -31.969  -0.426  22.966  1.00 91.17           C  
ATOM   3221  CD  ARG A 304     -33.142  -0.227  23.870  1.00 96.90           C  
ATOM   3222  NE  ARG A 304     -34.321  -0.914  23.347  1.00107.82           N  
ATOM   3223  CZ  ARG A 304     -35.556  -0.820  23.845  1.00114.88           C  
ATOM   3224  NH1 ARG A 304     -35.826  -0.056  24.909  1.00119.98           N  
ATOM   3225  NH2 ARG A 304     -36.539  -1.505  23.268  1.00117.19           N  
ATOM   3226  N   LYS A 305     -32.317  -0.069  18.496  1.00 80.96           N  
ATOM   3227  CA  LYS A 305     -32.950   0.369  17.249  1.00 82.83           C  
ATOM   3228  C   LYS A 305     -34.024   1.432  17.501  1.00 82.19           C  
ATOM   3229  O   LYS A 305     -34.122   2.399  16.751  1.00 83.88           O  
ATOM   3230  CB  LYS A 305     -33.573  -0.819  16.514  1.00 82.92           C  
ATOM   3231  CG  LYS A 305     -34.091  -0.499  15.109  1.00 86.35           C  
ATOM   3232  CD  LYS A 305     -34.754  -1.709  14.472  1.00 87.13           C  
ATOM   3233  CE  LYS A 305     -35.417  -1.329  13.154  1.00 88.05           C  
ATOM   3234  NZ  LYS A 305     -36.147  -2.481  12.552  1.00 91.16           N  
ATOM   3235  N   GLU A 306     -34.813   1.237  18.553  1.00 79.77           N  
ATOM   3236  CA  GLU A 306     -35.888   2.166  18.928  1.00 78.91           C  
ATOM   3237  C   GLU A 306     -35.388   3.534  19.354  1.00 75.42           C  
ATOM   3238  O   GLU A 306     -36.083   4.526  19.156  1.00 73.51           O  
ATOM   3239  CB  GLU A 306     -36.707   1.586  20.062  1.00 80.27           C  
ATOM   3240  CG  GLU A 306     -37.464   0.323  19.682  1.00 88.15           C  
ATOM   3241  CD  GLU A 306     -38.035  -0.379  20.876  1.00 92.42           C  
ATOM   3242  OE1 GLU A 306     -38.087   0.245  21.964  1.00103.55           O  
ATOM   3243  OE2 GLU A 306     -38.436  -1.560  20.740  1.00104.10           O  
ATOM   3244  N   VAL A 307     -34.191   3.586  19.938  1.00 74.31           N  
ATOM   3245  CA  VAL A 307     -33.579   4.864  20.314  1.00 73.09           C  
ATOM   3246  C   VAL A 307     -33.126   5.563  19.040  1.00 72.26           C  
ATOM   3247  O   VAL A 307     -33.415   6.740  18.854  1.00 74.87           O  
ATOM   3248  CB  VAL A 307     -32.398   4.703  21.330  1.00 71.64           C  
ATOM   3249  CG1 VAL A 307     -31.597   5.986  21.441  1.00 63.03           C  
ATOM   3250  CG2 VAL A 307     -32.925   4.287  22.703  1.00 68.24           C  
ATOM   3251  N   TYR A 308     -32.423   4.833  18.177  1.00 71.72           N  
ATOM   3252  CA  TYR A 308     -31.955   5.366  16.892  1.00 72.58           C  
ATOM   3253  C   TYR A 308     -33.106   5.892  16.025  1.00 72.20           C  
ATOM   3254  O   TYR A 308     -32.981   6.951  15.414  1.00 72.72           O  
ATOM   3255  CB  TYR A 308     -31.184   4.294  16.135  1.00 75.16           C  
ATOM   3256  CG  TYR A 308     -30.534   4.770  14.855  1.00 75.61           C  
ATOM   3257  CD1 TYR A 308     -30.984   4.338  13.610  1.00 83.25           C  
ATOM   3258  CD2 TYR A 308     -29.470   5.650  14.894  1.00 77.87           C  
ATOM   3259  CE1 TYR A 308     -30.378   4.780  12.435  1.00 82.87           C  
ATOM   3260  CE2 TYR A 308     -28.859   6.098  13.747  1.00 74.78           C  
ATOM   3261  CZ  TYR A 308     -29.313   5.663  12.513  1.00 80.83           C  
ATOM   3262  OH  TYR A 308     -28.716   6.100  11.357  1.00 79.13           O  
ATOM   3263  N   ILE A 309     -34.214   5.152  15.979  1.00 70.18           N  
ATOM   3264  CA  ILE A 309     -35.412   5.593  15.251  1.00 71.74           C  
ATOM   3265  C   ILE A 309     -35.959   6.873  15.863  1.00 72.46           C  
ATOM   3266  O   ILE A 309     -36.272   7.798  15.139  1.00 73.87           O  
ATOM   3267  CB  ILE A 309     -36.519   4.520  15.243  1.00 70.27           C  
ATOM   3268  CG1 ILE A 309     -36.141   3.375  14.316  1.00 69.96           C  
ATOM   3269  CG2 ILE A 309     -37.839   5.100  14.781  1.00 68.79           C  
ATOM   3270  CD1 ILE A 309     -36.987   2.145  14.516  1.00 72.32           C  
ATOM   3271  N   LEU A 310     -36.067   6.917  17.195  1.00 74.30           N  
ATOM   3272  CA  LEU A 310     -36.561   8.109  17.895  1.00 73.71           C  
ATOM   3273  C   LEU A 310     -35.682   9.324  17.619  1.00 75.46           C  
ATOM   3274  O   LEU A 310     -36.208  10.416  17.414  1.00 76.09           O  
ATOM   3275  CB  LEU A 310     -36.677   7.873  19.405  1.00 76.16           C  
ATOM   3276  CG  LEU A 310     -37.103   9.087  20.269  1.00 79.17           C  
ATOM   3277  CD1 LEU A 310     -38.353   9.787  19.699  1.00 80.03           C  
ATOM   3278  CD2 LEU A 310     -37.344   8.666  21.710  1.00 74.92           C  
ATOM   3279  N   LEU A 311     -34.358   9.142  17.612  1.00 74.63           N  
ATOM   3280  CA  LEU A 311     -33.436  10.249  17.271  1.00 73.90           C  
ATOM   3281  C   LEU A 311     -33.611  10.744  15.829  1.00 73.58           C  
ATOM   3282  O   LEU A 311     -33.346  11.904  15.546  1.00 75.24           O  
ATOM   3283  CB  LEU A 311     -31.976   9.857  17.497  1.00 71.95           C  
ATOM   3284  CG  LEU A 311     -31.583   9.468  18.926  1.00 74.42           C  
ATOM   3285  CD1 LEU A 311     -30.094   9.202  18.969  1.00 78.05           C  
ATOM   3286  CD2 LEU A 311     -31.960  10.525  19.951  1.00 79.68           C  
ATOM   3287  N   ASN A 312     -34.053   9.862  14.932  1.00 73.28           N  
ATOM   3288  CA  ASN A 312     -34.337  10.228  13.551  1.00 74.59           C  
ATOM   3289  C   ASN A 312     -35.602  11.076  13.491  1.00 74.96           C  
ATOM   3290  O   ASN A 312     -35.654  12.057  12.741  1.00 76.71           O  
ATOM   3291  CB  ASN A 312     -34.490   8.970  12.679  1.00 73.89           C  
ATOM   3292  CG  ASN A 312     -34.276   9.231  11.170  1.00 75.40           C  
ATOM   3293  OD1 ASN A 312     -33.933   8.302  10.439  1.00 75.69           O  
ATOM   3294  ND2 ASN A 312     -34.471  10.471  10.709  1.00 73.01           N  
ATOM   3295  N   TRP A 313     -36.614  10.702  14.275  1.00 75.65           N  
ATOM   3296  CA  TRP A 313     -37.880  11.461  14.327  1.00 73.90           C  
ATOM   3297  C   TRP A 313     -37.748  12.844  14.967  1.00 74.02           C  
ATOM   3298  O   TRP A 313     -38.556  13.726  14.676  1.00 74.92           O  
ATOM   3299  CB  TRP A 313     -38.988  10.634  14.986  1.00 75.64           C  
ATOM   3300  CG  TRP A 313     -39.562   9.768  13.984  1.00 77.34           C  
ATOM   3301  CD1 TRP A 313     -39.070   8.583  13.548  1.00 77.95           C  
ATOM   3302  CD2 TRP A 313     -40.757  10.004  13.254  1.00 77.66           C  
ATOM   3303  NE1 TRP A 313     -39.885   8.056  12.589  1.00 77.47           N  
ATOM   3304  CE2 TRP A 313     -40.935   8.910  12.384  1.00 79.44           C  
ATOM   3305  CE3 TRP A 313     -41.701  11.037  13.247  1.00 76.72           C  
ATOM   3306  CZ2 TRP A 313     -42.025   8.813  11.509  1.00 79.40           C  
ATOM   3307  CZ3 TRP A 313     -42.790  10.944  12.374  1.00 78.33           C  
ATOM   3308  CH2 TRP A 313     -42.940   9.835  11.518  1.00 77.48           C  
ATOM   3309  N   ILE A 314     -36.742  13.024  15.822  1.00 71.91           N  
ATOM   3310  CA  ILE A 314     -36.411  14.336  16.368  1.00 71.31           C  
ATOM   3311  C   ILE A 314     -35.847  15.185  15.213  1.00 71.78           C  
ATOM   3312  O   ILE A 314     -36.108  16.396  15.114  1.00 72.42           O  
ATOM   3313  CB  ILE A 314     -35.406  14.239  17.546  1.00 69.93           C  
ATOM   3314  CG1 ILE A 314     -36.040  13.519  18.735  1.00 69.22           C  
ATOM   3315  CG2 ILE A 314     -34.975  15.611  18.002  1.00 66.77           C  
ATOM   3316  CD1 ILE A 314     -35.054  13.195  19.841  1.00 70.69           C  
ATOM   3317  N   GLY A 315     -35.072  14.536  14.350  1.00 71.45           N  
ATOM   3318  CA  GLY A 315     -34.603  15.150  13.118  1.00 73.83           C  
ATOM   3319  C   GLY A 315     -35.780  15.520  12.237  1.00 73.35           C  
ATOM   3320  O   GLY A 315     -35.913  16.673  11.866  1.00 71.64           O  
ATOM   3321  N   TYR A 316     -36.634  14.545  11.909  1.00 74.36           N  
ATOM   3322  CA  TYR A 316     -37.825  14.800  11.050  1.00 74.23           C  
ATOM   3323  C   TYR A 316     -38.668  15.970  11.526  1.00 75.48           C  
ATOM   3324  O   TYR A 316     -38.949  16.889  10.754  1.00 76.19           O  
ATOM   3325  CB  TYR A 316     -38.746  13.570  10.960  1.00 74.65           C  
ATOM   3326  CG  TYR A 316     -38.256  12.359  10.139  1.00 77.26           C  
ATOM   3327  CD1 TYR A 316     -38.869  11.121  10.288  1.00 77.77           C  
ATOM   3328  CD2 TYR A 316     -37.200  12.448   9.231  1.00 75.43           C  
ATOM   3329  CE1 TYR A 316     -38.459  10.025   9.571  1.00 71.53           C  
ATOM   3330  CE2 TYR A 316     -36.787  11.358   8.514  1.00 78.76           C  
ATOM   3331  CZ  TYR A 316     -37.420  10.148   8.688  1.00 77.38           C  
ATOM   3332  OH  TYR A 316     -37.015   9.061   7.979  1.00 77.21           O  
ATOM   3333  N   VAL A 317     -39.057  15.910  12.801  1.00 74.20           N  
ATOM   3334  CA  VAL A 317     -39.872  16.934  13.466  1.00 72.51           C  
ATOM   3335  C   VAL A 317     -39.316  18.355  13.330  1.00 72.64           C  
ATOM   3336  O   VAL A 317     -40.086  19.311  13.253  1.00 72.17           O  
ATOM   3337  CB  VAL A 317     -40.088  16.560  14.984  1.00 72.14           C  
ATOM   3338  CG1 VAL A 317     -40.336  17.760  15.804  1.00 74.78           C  
ATOM   3339  CG2 VAL A 317     -41.253  15.603  15.111  1.00 69.59           C  
ATOM   3340  N   ASN A 318     -37.988  18.491  13.296  1.00 74.61           N  
ATOM   3341  CA  ASN A 318     -37.342  19.793  13.078  1.00 75.44           C  
ATOM   3342  C   ASN A 318     -37.882  20.548  11.857  1.00 75.25           C  
ATOM   3343  O   ASN A 318     -37.912  21.779  11.844  1.00 72.63           O  
ATOM   3344  CB  ASN A 318     -35.843  19.645  12.910  1.00 74.36           C  
ATOM   3345  CG  ASN A 318     -35.171  20.958  12.635  1.00 79.05           C  
ATOM   3346  OD1 ASN A 318     -35.023  21.806  13.522  1.00 80.80           O  
ATOM   3347  ND2 ASN A 318     -34.761  21.142  11.396  1.00 83.57           N  
ATOM   3348  N   SER A 319     -38.308  19.798  10.836  1.00 75.32           N  
ATOM   3349  CA  SER A 319     -38.951  20.365   9.640  1.00 76.04           C  
ATOM   3350  C   SER A 319     -40.218  21.194   9.925  1.00 76.24           C  
ATOM   3351  O   SER A 319     -40.670  21.930   9.046  1.00 77.32           O  
ATOM   3352  CB  SER A 319     -39.285  19.245   8.635  1.00 74.82           C  
ATOM   3353  OG  SER A 319     -38.120  18.509   8.281  1.00 77.99           O  
ATOM   3354  N   GLY A 320     -40.782  21.078  11.133  1.00 75.25           N  
ATOM   3355  CA  GLY A 320     -41.934  21.857  11.544  1.00 74.43           C  
ATOM   3356  C   GLY A 320     -41.642  23.110  12.350  1.00 76.72           C  
ATOM   3357  O   GLY A 320     -42.562  23.884  12.581  1.00 78.81           O  
ATOM   3358  N   PHE A 321     -40.391  23.328  12.777  1.00 75.79           N  
ATOM   3359  CA  PHE A 321     -40.076  24.440  13.706  1.00 77.01           C  
ATOM   3360  C   PHE A 321     -39.761  25.780  13.112  1.00 77.35           C  
ATOM   3361  O   PHE A 321     -40.178  26.799  13.680  1.00 75.78           O  
ATOM   3362  CB  PHE A 321     -38.912  24.051  14.634  1.00 78.53           C  
ATOM   3363  CG  PHE A 321     -39.192  22.851  15.497  1.00 78.83           C  
ATOM   3364  CD1 PHE A 321     -38.154  22.005  15.857  1.00 82.01           C  
ATOM   3365  CD2 PHE A 321     -40.490  22.551  15.953  1.00 81.40           C  
ATOM   3366  CE1 PHE A 321     -38.383  20.891  16.650  1.00 81.76           C  
ATOM   3367  CE2 PHE A 321     -40.722  21.446  16.740  1.00 83.47           C  
ATOM   3368  CZ  PHE A 321     -39.667  20.614  17.091  1.00 85.30           C  
ATOM   3369  N   ASN A 322     -39.040  25.807  11.996  1.00 77.86           N  
ATOM   3370  CA  ASN A 322     -38.637  27.082  11.381  1.00 78.02           C  
ATOM   3371  C   ASN A 322     -39.785  28.061  11.142  1.00 78.43           C  
ATOM   3372  O   ASN A 322     -39.620  29.237  11.440  1.00 77.20           O  
ATOM   3373  CB  ASN A 322     -37.866  26.856  10.087  1.00 79.19           C  
ATOM   3374  CG  ASN A 322     -36.531  26.208  10.315  1.00 81.79           C  
ATOM   3375  OD1 ASN A 322     -36.158  25.901  11.455  1.00 74.61           O  
ATOM   3376  ND2 ASN A 322     -35.791  25.989   9.229  1.00 85.04           N  
ATOM   3377  N   PRO A 323     -40.941  27.582  10.609  1.00 78.55           N  
ATOM   3378  CA  PRO A 323     -42.088  28.479  10.469  1.00 79.23           C  
ATOM   3379  C   PRO A 323     -42.469  29.179  11.779  1.00 80.55           C  
ATOM   3380  O   PRO A 323     -42.795  30.367  11.751  1.00 83.61           O  
ATOM   3381  CB  PRO A 323     -43.200  27.542   9.997  1.00 80.04           C  
ATOM   3382  CG  PRO A 323     -42.474  26.473   9.266  1.00 79.60           C  
ATOM   3383  CD  PRO A 323     -41.271  26.232  10.104  1.00 78.83           C  
ATOM   3384  N   LEU A 324     -42.426  28.454  12.899  1.00 80.72           N  
ATOM   3385  CA  LEU A 324     -42.689  29.050  14.233  1.00 81.22           C  
ATOM   3386  C   LEU A 324     -41.580  30.013  14.651  1.00 78.60           C  
ATOM   3387  O   LEU A 324     -41.851  31.053  15.230  1.00 77.91           O  
ATOM   3388  CB  LEU A 324     -42.847  27.970  15.310  1.00 83.48           C  
ATOM   3389  CG  LEU A 324     -44.017  27.003  15.125  1.00 90.04           C  
ATOM   3390  CD1 LEU A 324     -43.821  25.727  15.948  1.00 91.90           C  
ATOM   3391  CD2 LEU A 324     -45.329  27.707  15.474  1.00 93.47           C  
ATOM   3392  N   ILE A 325     -40.334  29.656  14.355  1.00 77.22           N  
ATOM   3393  CA  ILE A 325     -39.186  30.504  14.689  1.00 76.61           C  
ATOM   3394  C   ILE A 325     -39.244  31.830  13.907  1.00 75.96           C  
ATOM   3395  O   ILE A 325     -38.791  32.850  14.407  1.00 76.16           O  
ATOM   3396  CB  ILE A 325     -37.837  29.776  14.433  1.00 76.87           C  
ATOM   3397  CG1 ILE A 325     -37.701  28.520  15.328  1.00 77.05           C  
ATOM   3398  CG2 ILE A 325     -36.654  30.701  14.689  1.00 73.66           C  
ATOM   3399  CD1 ILE A 325     -36.611  27.536  14.870  1.00 70.46           C  
ATOM   3400  N   TYR A 326     -39.803  31.815  12.690  1.00 76.28           N  
ATOM   3401  CA  TYR A 326     -39.934  33.054  11.884  1.00 76.44           C  
ATOM   3402  C   TYR A 326     -40.978  34.017  12.416  1.00 73.86           C  
ATOM   3403  O   TYR A 326     -40.991  35.153  11.992  1.00 77.86           O  
ATOM   3404  CB  TYR A 326     -40.242  32.772  10.409  1.00 77.72           C  
ATOM   3405  CG  TYR A 326     -39.240  31.893   9.701  1.00 77.26           C  
ATOM   3406  CD1 TYR A 326     -39.666  30.889   8.847  1.00 77.44           C  
ATOM   3407  CD2 TYR A 326     -37.865  32.057   9.885  1.00 81.33           C  
ATOM   3408  CE1 TYR A 326     -38.764  30.077   8.194  1.00 78.66           C  
ATOM   3409  CE2 TYR A 326     -36.961  31.248   9.236  1.00 83.58           C  
ATOM   3410  CZ  TYR A 326     -37.423  30.258   8.389  1.00 80.70           C  
ATOM   3411  OH  TYR A 326     -36.541  29.451   7.742  1.00 81.84           O  
ATOM   3412  N   CYS A 327     -41.848  33.582  13.332  1.00 72.88           N  
ATOM   3413  CA  CYS A 327     -42.782  34.496  13.999  1.00 76.25           C  
ATOM   3414  C   CYS A 327     -42.064  35.537  14.905  1.00 78.27           C  
ATOM   3415  O   CYS A 327     -42.684  36.508  15.330  1.00 79.91           O  
ATOM   3416  CB  CYS A 327     -43.827  33.729  14.805  1.00 77.89           C  
ATOM   3417  SG  CYS A 327     -44.970  32.742  13.778  1.00 82.26           S  
ATOM   3418  N   ARG A 328     -40.770  35.320  15.191  1.00 79.14           N  
ATOM   3419  CA  ARG A 328     -39.919  36.324  15.832  1.00 79.59           C  
ATOM   3420  C   ARG A 328     -39.781  37.596  14.984  1.00 79.99           C  
ATOM   3421  O   ARG A 328     -39.581  38.680  15.524  1.00 79.93           O  
ATOM   3422  CB  ARG A 328     -38.515  35.771  16.078  1.00 77.25           C  
ATOM   3423  CG  ARG A 328     -38.423  34.646  17.130  1.00 76.09           C  
ATOM   3424  CD  ARG A 328     -36.998  34.067  17.220  1.00 77.31           C  
ATOM   3425  NE  ARG A 328     -36.006  35.129  17.048  1.00 75.58           N  
ATOM   3426  CZ  ARG A 328     -35.537  35.945  17.985  1.00 81.23           C  
ATOM   3427  NH1 ARG A 328     -35.953  35.859  19.252  1.00 74.46           N  
ATOM   3428  NH2 ARG A 328     -34.631  36.866  17.640  1.00 81.80           N  
ATOM   3429  N   SER A 329     -39.885  37.449  13.659  1.00 82.57           N  
ATOM   3430  CA  SER A 329     -39.788  38.574  12.743  1.00 84.20           C  
ATOM   3431  C   SER A 329     -41.107  39.324  12.711  1.00 84.79           C  
ATOM   3432  O   SER A 329     -42.151  38.687  12.597  1.00 88.37           O  
ATOM   3433  CB  SER A 329     -39.460  38.097  11.335  1.00 84.66           C  
ATOM   3434  OG  SER A 329     -39.465  39.190  10.429  1.00 90.44           O  
ATOM   3435  N   PRO A 330     -41.076  40.675  12.814  1.00 86.62           N  
ATOM   3436  CA  PRO A 330     -42.339  41.415  12.685  1.00 85.84           C  
ATOM   3437  C   PRO A 330     -42.905  41.369  11.253  1.00 86.45           C  
ATOM   3438  O   PRO A 330     -44.103  41.466  11.079  1.00 85.67           O  
ATOM   3439  CB  PRO A 330     -41.960  42.851  13.080  1.00 85.22           C  
ATOM   3440  CG  PRO A 330     -40.597  42.764  13.669  1.00 85.83           C  
ATOM   3441  CD  PRO A 330     -39.946  41.595  13.045  1.00 85.56           C  
ATOM   3442  N   ASP A 331     -42.031  41.216  10.256  1.00 87.75           N  
ATOM   3443  CA  ASP A 331     -42.440  41.127   8.854  1.00 88.35           C  
ATOM   3444  C   ASP A 331     -43.160  39.831   8.516  1.00 88.54           C  
ATOM   3445  O   ASP A 331     -44.180  39.865   7.824  1.00 87.13           O  
ATOM   3446  CB  ASP A 331     -41.225  41.268   7.929  1.00 91.75           C  
ATOM   3447  CG  ASP A 331     -40.585  42.640   8.000  1.00 99.65           C  
ATOM   3448  OD1 ASP A 331     -41.152  43.526   8.660  1.00101.57           O  
ATOM   3449  OD2 ASP A 331     -39.507  42.825   7.387  1.00108.72           O  
ATOM   3450  N   PHE A 332     -42.638  38.697   8.992  1.00 87.91           N  
ATOM   3451  CA  PHE A 332     -43.306  37.387   8.759  1.00 85.83           C  
ATOM   3452  C   PHE A 332     -44.596  37.298   9.525  1.00 84.97           C  
ATOM   3453  O   PHE A 332     -45.583  36.811   9.006  1.00 85.85           O  
ATOM   3454  CB  PHE A 332     -42.419  36.206   9.142  1.00 83.02           C  
ATOM   3455  CG  PHE A 332     -41.421  35.848   8.099  1.00 81.58           C  
ATOM   3456  CD1 PHE A 332     -40.184  36.470   8.064  1.00 79.60           C  
ATOM   3457  CD2 PHE A 332     -41.719  34.884   7.141  1.00 82.96           C  
ATOM   3458  CE1 PHE A 332     -39.251  36.138   7.092  1.00 83.90           C  
ATOM   3459  CE2 PHE A 332     -40.794  34.541   6.159  1.00 81.77           C  
ATOM   3460  CZ  PHE A 332     -39.558  35.166   6.132  1.00 84.78           C  
ATOM   3461  N   ARG A 333     -44.567  37.772  10.764  1.00 85.64           N  
ATOM   3462  CA  ARG A 333     -45.742  37.795  11.618  1.00 86.23           C  
ATOM   3463  C   ARG A 333     -46.875  38.603  10.964  1.00 85.68           C  
ATOM   3464  O   ARG A 333     -48.015  38.171  11.005  1.00 85.47           O  
ATOM   3465  CB  ARG A 333     -45.357  38.362  12.963  1.00 86.76           C  
ATOM   3466  CG  ARG A 333     -46.383  38.222  14.059  1.00 90.70           C  
ATOM   3467  CD  ARG A 333     -45.671  38.263  15.407  1.00 93.90           C  
ATOM   3468  NE  ARG A 333     -44.710  39.377  15.472  1.00100.54           N  
ATOM   3469  CZ  ARG A 333     -43.693  39.490  16.335  1.00103.24           C  
ATOM   3470  NH1 ARG A 333     -43.449  38.553  17.262  1.00104.89           N  
ATOM   3471  NH2 ARG A 333     -42.899  40.566  16.271  1.00102.64           N  
ATOM   3472  N   ILE A 334     -46.534  39.755  10.373  1.00 84.51           N  
ATOM   3473  CA  ILE A 334     -47.472  40.580   9.584  1.00 83.97           C  
ATOM   3474  C   ILE A 334     -47.898  39.862   8.316  1.00 82.02           C  
ATOM   3475  O   ILE A 334     -49.077  39.871   7.963  1.00 86.53           O  
ATOM   3476  CB  ILE A 334     -46.862  41.959   9.211  1.00 85.26           C  
ATOM   3477  CG1 ILE A 334     -46.777  42.860  10.444  1.00 85.90           C  
ATOM   3478  CG2 ILE A 334     -47.692  42.668   8.142  1.00 82.88           C  
ATOM   3479  CD1 ILE A 334     -45.791  44.015  10.287  1.00 88.19           C  
ATOM   3480  N   ALA A 335     -46.934  39.248   7.635  1.00 80.09           N  
ATOM   3481  CA  ALA A 335     -47.202  38.470   6.433  1.00 79.44           C  
ATOM   3482  C   ALA A 335     -48.199  37.345   6.719  1.00 78.78           C  
ATOM   3483  O   ALA A 335     -49.207  37.251   6.057  1.00 78.15           O  
ATOM   3484  CB  ALA A 335     -45.911  37.896   5.876  1.00 78.92           C  
ATOM   3485  N   PHE A 336     -47.896  36.511   7.714  1.00 78.39           N  
ATOM   3486  CA  PHE A 336     -48.760  35.372   8.092  1.00 77.87           C  
ATOM   3487  C   PHE A 336     -50.184  35.751   8.427  1.00 77.70           C  
ATOM   3488  O   PHE A 336     -51.116  35.205   7.847  1.00 75.76           O  
ATOM   3489  CB  PHE A 336     -48.198  34.602   9.301  1.00 77.26           C  
ATOM   3490  CG  PHE A 336     -46.852  33.943   9.072  1.00 77.36           C  
ATOM   3491  CD1 PHE A 336     -46.408  33.562   7.796  1.00 78.61           C  
ATOM   3492  CD2 PHE A 336     -46.024  33.695  10.152  1.00 76.74           C  
ATOM   3493  CE1 PHE A 336     -45.180  32.962   7.621  1.00 76.21           C  
ATOM   3494  CE2 PHE A 336     -44.787  33.089   9.974  1.00 78.36           C  
ATOM   3495  CZ  PHE A 336     -44.372  32.724   8.700  1.00 76.78           C  
ATOM   3496  N   GLN A 337     -50.346  36.681   9.363  1.00 78.23           N  
ATOM   3497  CA  GLN A 337     -51.691  37.124   9.792  1.00 79.51           C  
ATOM   3498  C   GLN A 337     -52.549  37.711   8.642  1.00 78.03           C  
ATOM   3499  O   GLN A 337     -53.778  37.646   8.694  1.00 78.24           O  
ATOM   3500  CB  GLN A 337     -51.609  38.081  10.997  1.00 80.74           C  
ATOM   3501  CG  GLN A 337     -50.870  39.391  10.802  1.00 86.86           C  
ATOM   3502  CD  GLN A 337     -50.613  40.113  12.143  1.00 89.20           C  
ATOM   3503  OE1 GLN A 337     -51.317  39.877  13.127  1.00 97.34           O  
ATOM   3504  NE2 GLN A 337     -49.610  40.989  12.177  1.00 94.24           N  
ATOM   3505  N   GLU A 338     -51.900  38.271   7.622  1.00 76.38           N  
ATOM   3506  CA  GLU A 338     -52.591  38.694   6.411  1.00 74.47           C  
ATOM   3507  C   GLU A 338     -53.085  37.448   5.670  1.00 73.86           C  
ATOM   3508  O   GLU A 338     -54.258  37.370   5.282  1.00 73.06           O  
ATOM   3509  CB  GLU A 338     -51.659  39.512   5.516  1.00 75.29           C  
ATOM   3510  CG  GLU A 338     -52.343  40.279   4.365  1.00 79.56           C  
ATOM   3511  CD  GLU A 338     -52.695  39.442   3.113  1.00 85.28           C  
ATOM   3512  OE1 GLU A 338     -52.500  38.207   3.087  1.00 91.20           O  
ATOM   3513  OE2 GLU A 338     -53.176  40.048   2.131  1.00 89.12           O  
ATOM   3514  N   LEU A 339     -52.177  36.488   5.477  1.00 70.47           N  
ATOM   3515  CA  LEU A 339     -52.475  35.242   4.763  1.00 71.14           C  
ATOM   3516  C   LEU A 339     -53.527  34.375   5.463  1.00 72.95           C  
ATOM   3517  O   LEU A 339     -54.255  33.650   4.793  1.00 74.46           O  
ATOM   3518  CB  LEU A 339     -51.209  34.406   4.567  1.00 68.65           C  
ATOM   3519  CG  LEU A 339     -50.055  35.021   3.778  1.00 69.52           C  
ATOM   3520  CD1 LEU A 339     -48.805  34.139   3.935  1.00 68.79           C  
ATOM   3521  CD2 LEU A 339     -50.411  35.225   2.315  1.00 62.62           C  
ATOM   3522  N   LEU A 340     -53.599  34.455   6.796  1.00 74.28           N  
ATOM   3523  CA  LEU A 340     -54.598  33.718   7.588  1.00 75.08           C  
ATOM   3524  C   LEU A 340     -55.848  34.573   7.901  1.00 76.80           C  
ATOM   3525  O   LEU A 340     -56.573  34.280   8.860  1.00 76.39           O  
ATOM   3526  CB  LEU A 340     -53.960  33.174   8.878  1.00 74.68           C  
ATOM   3527  CG  LEU A 340     -52.763  32.233   8.701  1.00 73.84           C  
ATOM   3528  CD1 LEU A 340     -52.150  31.887  10.048  1.00 73.83           C  
ATOM   3529  CD2 LEU A 340     -53.167  30.976   7.982  1.00 73.24           C  
ATOM   3530  N   CYS A 341     -56.083  35.619   7.088  1.00 79.59           N  
ATOM   3531  CA  CYS A 341     -57.280  36.477   7.152  1.00 80.75           C  
ATOM   3532  C   CYS A 341     -57.536  37.089   8.530  1.00 81.21           C  
ATOM   3533  O   CYS A 341     -58.613  36.911   9.114  1.00 81.97           O  
ATOM   3534  CB  CYS A 341     -58.500  35.683   6.674  1.00 81.26           C  
ATOM   3535  SG  CYS A 341     -58.243  34.889   5.079  1.00 88.24           S  
ATOM   3536  N   LEU A 342     -56.533  37.809   9.031  1.00 81.84           N  
ATOM   3537  CA  LEU A 342     -56.598  38.483  10.333  1.00 82.60           C  
ATOM   3538  C   LEU A 342     -56.370  39.993  10.158  1.00 83.35           C  
ATOM   3539  O   LEU A 342     -55.715  40.650  10.971  1.00 85.10           O  
ATOM   3540  CB  LEU A 342     -55.575  37.878  11.303  1.00 82.19           C  
ATOM   3541  CG  LEU A 342     -55.513  36.347  11.407  1.00 82.55           C  
ATOM   3542  CD1 LEU A 342     -54.415  35.913  12.368  1.00 82.95           C  
ATOM   3543  CD2 LEU A 342     -56.851  35.782  11.838  1.00 83.45           C  
TER    3544      LEU A 342                                                      
HETATM 3545  C1  MAL A 401     -30.433  67.551  22.604  1.00116.54           C  
HETATM 3546  C2  MAL A 401     -29.508  68.271  21.613  1.00116.67           C  
HETATM 3547  C3  MAL A 401     -28.286  67.466  21.250  1.00115.67           C  
HETATM 3548  C4  MAL A 401     -27.437  67.774  22.475  1.00113.35           C  
HETATM 3549  C5  MAL A 401     -28.222  67.326  23.742  1.00114.16           C  
HETATM 3550  C6  MAL A 401     -27.467  67.821  24.997  1.00112.25           C  
HETATM 3551  O1  MAL A 401     -30.860  66.152  22.481  1.00118.82           O  
HETATM 3552  O2  MAL A 401     -30.196  68.896  20.430  1.00113.17           O  
HETATM 3553  O3  MAL A 401     -27.692  67.923  20.042  1.00118.88           O  
HETATM 3554  O4  MAL A 401     -26.151  67.133  22.417  1.00110.96           O  
HETATM 3555  O5  MAL A 401     -29.640  67.723  23.796  1.00116.03           O  
HETATM 3556  O6  MAL A 401     -28.329  68.191  26.091  1.00111.18           O  
HETATM 3557  C1' MAL A 401     -34.225  64.365  24.555  1.00118.64           C  
HETATM 3558  C2' MAL A 401     -34.062  65.875  24.695  1.00118.98           C  
HETATM 3559  C3' MAL A 401     -33.053  66.497  23.732  1.00118.89           C  
HETATM 3560  C4' MAL A 401     -31.773  65.653  23.533  1.00118.41           C  
HETATM 3561  C5' MAL A 401     -32.192  64.169  23.329  1.00117.27           C  
HETATM 3562  C6' MAL A 401     -31.044  63.164  23.154  1.00114.49           C  
HETATM 3563  O1' MAL A 401     -34.905  63.850  25.705  1.00115.98           O  
HETATM 3564  O2' MAL A 401     -35.328  66.510  24.463  1.00120.41           O  
HETATM 3565  O3' MAL A 401     -32.803  67.771  24.346  1.00118.98           O  
HETATM 3566  O5' MAL A 401     -32.951  63.737  24.467  1.00118.26           O  
HETATM 3567  O6' MAL A 401     -31.319  61.889  23.781  1.00101.09           O  
HETATM 3568  S   SO4 A 402     -30.549  40.587   1.840  1.00 88.35           S  
HETATM 3569  O1  SO4 A 402     -31.012  40.657   0.449  1.00 91.49           O  
HETATM 3570  O2  SO4 A 402     -31.341  41.518   2.648  1.00 79.98           O  
HETATM 3571  O3  SO4 A 402     -30.747  39.233   2.389  1.00 86.89           O  
HETATM 3572  O4  SO4 A 402     -29.136  40.942   1.808  1.00 79.16           O  
HETATM 3573  S   SO4 A 403     -34.529  39.154  20.841  1.00 91.42           S  
HETATM 3574  O1  SO4 A 403     -35.518  40.193  21.131  1.00 84.45           O  
HETATM 3575  O2  SO4 A 403     -33.296  39.334  21.612  1.00 93.22           O  
HETATM 3576  O3  SO4 A 403     -35.078  37.875  21.232  1.00 84.98           O  
HETATM 3577  O4  SO4 A 403     -34.193  39.246  19.438  1.00 95.59           O  
HETATM 3578  S   SO4 A 404     -26.677  61.410  43.667  1.00 79.61           S  
HETATM 3579  O1  SO4 A 404     -26.224  60.482  42.637  1.00 81.00           O  
HETATM 3580  O2  SO4 A 404     -27.968  62.001  43.315  1.00 78.07           O  
HETATM 3581  O3  SO4 A 404     -26.852  60.655  44.907  1.00 85.67           O  
HETATM 3582  O4  SO4 A 404     -25.700  62.487  43.819  1.00 76.33           O  
HETATM 3583  S   SO4 A 405     -38.222  54.167  28.613  1.00 76.15           S  
HETATM 3584  O1  SO4 A 405     -36.815  54.454  28.371  1.00 62.35           O  
HETATM 3585  O2  SO4 A 405     -38.708  53.202  27.628  1.00 74.38           O  
HETATM 3586  O3  SO4 A 405     -38.392  53.561  29.925  1.00 77.47           O  
HETATM 3587  O4  SO4 A 405     -38.983  55.412  28.536  1.00 74.20           O  
HETATM 3588  S   SO4 A 406     -14.626  46.742  34.955  1.00133.97           S  
HETATM 3589  O1  SO4 A 406     -14.905  46.888  33.527  1.00132.94           O  
HETATM 3590  O2  SO4 A 406     -15.870  46.485  35.690  1.00131.52           O  
HETATM 3591  O3  SO4 A 406     -13.744  45.588  35.141  1.00137.48           O  
HETATM 3592  O4  SO4 A 406     -13.968  47.953  35.460  1.00129.69           O  
HETATM 3593  S   SO4 A 407     -39.375  59.242  10.957  1.00103.03           S  
HETATM 3594  O1  SO4 A 407     -38.112  58.591  10.589  1.00100.34           O  
HETATM 3595  O2  SO4 A 407     -40.365  59.029   9.899  1.00104.55           O  
HETATM 3596  O3  SO4 A 407     -39.865  58.663  12.211  1.00107.47           O  
HETATM 3597  O4  SO4 A 407     -39.174  60.683  11.138  1.00106.88           O  
HETATM 3598  O17 CAU A 408     -33.477  10.957   8.170  1.00 50.96           O  
HETATM 3599  C16 CAU A 408     -32.267  10.230   8.041  1.00 45.65           C  
HETATM 3600  C18 CAU A 408     -32.478   8.951   7.225  1.00 51.24           C  
HETATM 3601  N19 CAU A 408     -33.702   8.250   7.600  1.00 54.99           N  
HETATM 3602  C20 CAU A 408     -33.806   6.805   7.498  1.00 60.13           C  
HETATM 3603  C21 CAU A 408     -33.533   6.385   6.055  1.00 66.62           C  
HETATM 3604  C22 CAU A 408     -35.184   6.350   7.988  1.00 59.87           C  
HETATM 3605  C15 CAU A 408     -31.242  11.105   7.364  1.00 46.24           C  
HETATM 3606  O14 CAU A 408     -30.049  10.367   7.182  1.00 51.01           O  
HETATM 3607  C13 CAU A 408     -28.931  10.857   6.581  1.00 52.29           C  
HETATM 3608  C12 CAU A 408     -28.911  12.133   6.005  1.00 56.44           C  
HETATM 3609  C11 CAU A 408     -27.768  12.628   5.393  1.00 56.29           C  
HETATM 3610  C10 CAU A 408     -26.608  11.875   5.332  1.00 54.90           C  
HETATM 3611  C8  CAU A 408     -26.565  10.625   5.875  1.00 54.68           C  
HETATM 3612  C9  CAU A 408     -27.768  10.108   6.517  1.00 53.44           C  
HETATM 3613  N7  CAU A 408     -25.593   9.657   5.974  1.00 57.07           N  
HETATM 3614  C3  CAU A 408     -26.096   8.561   6.637  1.00 55.09           C  
HETATM 3615  C4  CAU A 408     -27.482   8.863   6.976  1.00 53.66           C  
HETATM 3616  C2  CAU A 408     -25.589   7.338   7.009  1.00 54.54           C  
HETATM 3617  C1  CAU A 408     -26.395   6.432   7.689  1.00 56.87           C  
HETATM 3618  C6  CAU A 408     -27.717   6.731   8.006  1.00 56.28           C  
HETATM 3619  C5  CAU A 408     -28.269   7.948   7.652  1.00 56.42           C  
HETATM 3620  C1  BU1 A 409     -26.142  41.424  19.127  1.00 52.74           C  
HETATM 3621  C2  BU1 A 409     -24.673  41.194  19.349  1.00 50.50           C  
HETATM 3622  C3  BU1 A 409     -24.361  39.703  19.256  1.00 58.68           C  
HETATM 3623  C4  BU1 A 409     -23.639  39.193  20.492  1.00 60.90           C  
HETATM 3624  O5  BU1 A 409     -26.449  42.812  19.063  1.00 46.89           O  
HETATM 3625  O6  BU1 A 409     -23.397  37.796  20.358  1.00 65.39           O  
HETATM 3626  C1  BU1 A 410     -25.492  26.523  17.727  1.00 80.96           C  
HETATM 3627  C2  BU1 A 410     -25.259  26.818  16.240  1.00 75.39           C  
HETATM 3628  C3  BU1 A 410     -25.569  28.286  15.904  1.00 72.90           C  
HETATM 3629  C4  BU1 A 410     -24.368  29.076  15.393  1.00 70.20           C  
HETATM 3630  O5  BU1 A 410     -25.036  25.202  18.096  1.00 82.37           O  
HETATM 3631  O6  BU1 A 410     -23.728  29.769  16.468  1.00 72.23           O  
HETATM 3632  C1  ACM A 411     -33.365  45.116  23.775  1.00 72.09           C  
HETATM 3633  O   ACM A 411     -34.580  45.100  23.784  1.00 74.74           O  
HETATM 3634  N   ACM A 411     -32.677  43.981  23.897  1.00 71.73           N  
HETATM 3635  C2  ACM A 411     -32.587  46.397  23.626  1.00 69.99           C  
HETATM 3636  C1  CLR A 412     -36.292  27.653  -4.352  1.00 98.97           C  
HETATM 3637  C2  CLR A 412     -36.571  29.133  -4.591  1.00 98.10           C  
HETATM 3638  C3  CLR A 412     -35.425  29.793  -5.354  1.00 98.91           C  
HETATM 3639  C4  CLR A 412     -34.965  29.038  -6.627  1.00 98.80           C  
HETATM 3640  C5  CLR A 412     -35.001  27.515  -6.513  1.00 99.38           C  
HETATM 3641  C6  CLR A 412     -34.088  26.785  -7.209  1.00 99.72           C  
HETATM 3642  C7  CLR A 412     -34.017  25.259  -7.204  1.00 98.91           C  
HETATM 3643  C8  CLR A 412     -35.275  24.631  -6.633  1.00 99.40           C  
HETATM 3644  C9  CLR A 412     -35.651  25.377  -5.337  1.00 99.32           C  
HETATM 3645  C10 CLR A 412     -36.050  26.846  -5.645  1.00100.31           C  
HETATM 3646  C11 CLR A 412     -36.707  24.655  -4.466  1.00 96.50           C  
HETATM 3647  C12 CLR A 412     -36.536  23.143  -4.365  1.00 96.65           C  
HETATM 3648  C13 CLR A 412     -36.329  22.495  -5.719  1.00100.10           C  
HETATM 3649  C14 CLR A 412     -35.100  23.138  -6.353  1.00101.09           C  
HETATM 3650  C15 CLR A 412     -34.782  22.237  -7.542  1.00101.42           C  
HETATM 3651  C16 CLR A 412     -35.217  20.837  -7.081  1.00101.37           C  
HETATM 3652  C17 CLR A 412     -35.995  21.000  -5.758  1.00100.60           C  
HETATM 3653  C18 CLR A 412     -37.562  22.726  -6.571  1.00103.09           C  
HETATM 3654  C19 CLR A 412     -37.268  26.936  -6.512  1.00102.37           C  
HETATM 3655  C20 CLR A 412     -37.144  19.961  -5.632  1.00100.25           C  
HETATM 3656  C21 CLR A 412     -38.032  20.187  -4.406  1.00 98.50           C  
HETATM 3657  C22 CLR A 412     -36.561  18.538  -5.657  1.00101.01           C  
HETATM 3658  C23 CLR A 412     -37.437  17.457  -5.012  1.00103.22           C  
HETATM 3659  C24 CLR A 412     -36.748  16.094  -5.099  1.00105.36           C  
HETATM 3660  C25 CLR A 412     -37.535  15.014  -5.853  1.00107.48           C  
HETATM 3661  C26 CLR A 412     -36.571  14.080  -6.591  1.00107.73           C  
HETATM 3662  C27 CLR A 412     -38.402  14.192  -4.899  1.00106.61           C  
HETATM 3663  O1  CLR A 412     -35.828  31.158  -5.664  1.00 99.70           O  
HETATM 3664  C1  CLR A 413     -52.083  29.442   3.198  1.00 84.76           C  
HETATM 3665  C2  CLR A 413     -52.244  30.951   3.100  1.00 85.75           C  
HETATM 3666  C3  CLR A 413     -53.214  31.296   1.956  1.00 84.48           C  
HETATM 3667  C4  CLR A 413     -54.606  30.718   2.233  1.00 82.59           C  
HETATM 3668  C5  CLR A 413     -54.424  29.218   2.245  1.00 86.97           C  
HETATM 3669  C6  CLR A 413     -55.171  28.468   1.400  1.00 86.01           C  
HETATM 3670  C7  CLR A 413     -55.077  26.968   1.309  1.00 88.00           C  
HETATM 3671  C8  CLR A 413     -54.340  26.362   2.487  1.00 89.33           C  
HETATM 3672  C9  CLR A 413     -53.087  27.161   2.862  1.00 88.72           C  
HETATM 3673  C10 CLR A 413     -53.399  28.636   3.214  1.00 85.54           C  
HETATM 3674  C11 CLR A 413     -52.265  26.440   3.959  1.00 87.79           C  
HETATM 3675  C12 CLR A 413     -51.961  24.981   3.616  1.00 90.38           C  
HETATM 3676  C13 CLR A 413     -53.219  24.202   3.283  1.00 90.23           C  
HETATM 3677  C14 CLR A 413     -53.904  24.933   2.142  1.00 92.32           C  
HETATM 3678  C15 CLR A 413     -54.976  23.971   1.668  1.00 92.65           C  
HETATM 3679  C16 CLR A 413     -54.282  22.616   1.827  1.00 93.79           C  
HETATM 3680  C17 CLR A 413     -53.018  22.820   2.693  1.00 91.53           C  
HETATM 3681  C18 CLR A 413     -54.156  24.093   4.499  1.00 87.86           C  
HETATM 3682  C19 CLR A 413     -54.039  28.774   4.595  1.00 82.64           C  
HETATM 3683  C20 CLR A 413     -52.772  21.624   3.653  1.00 91.51           C  
HETATM 3684  C21 CLR A 413     -51.815  21.878   4.816  1.00 89.13           C  
HETATM 3685  C22 CLR A 413     -52.233  20.430   2.857  1.00 91.91           C  
HETATM 3686  C23 CLR A 413     -52.841  19.099   3.296  1.00 93.30           C  
HETATM 3687  C24 CLR A 413     -52.459  17.993   2.311  1.00 92.99           C  
HETATM 3688  C25 CLR A 413     -51.938  16.746   3.002  1.00 92.39           C  
HETATM 3689  C26 CLR A 413     -52.059  15.541   2.076  1.00 94.36           C  
HETATM 3690  C27 CLR A 413     -50.499  16.952   3.460  1.00 89.59           C  
HETATM 3691  O1  CLR A 413     -53.334  32.684   1.607  1.00 81.53           O  
HETATM 3692  C1  CLR A 414     -41.706  27.953  -4.419  1.00114.97           C  
HETATM 3693  C2  CLR A 414     -41.768  29.448  -4.709  1.00114.73           C  
HETATM 3694  C3  CLR A 414     -40.664  29.838  -5.694  1.00114.23           C  
HETATM 3695  C4  CLR A 414     -40.711  29.022  -7.000  1.00115.07           C  
HETATM 3696  C5  CLR A 414     -40.836  27.528  -6.714  1.00115.29           C  
HETATM 3697  C6  CLR A 414     -40.069  26.669  -7.418  1.00115.44           C  
HETATM 3698  C7  CLR A 414     -40.081  25.169  -7.226  1.00116.17           C  
HETATM 3699  C8  CLR A 414     -41.303  24.678  -6.473  1.00115.82           C  
HETATM 3700  C9  CLR A 414     -41.567  25.570  -5.252  1.00114.14           C  
HETATM 3701  C10 CLR A 414     -41.815  27.052  -5.652  1.00114.08           C  
HETATM 3702  C11 CLR A 414     -42.685  24.996  -4.348  1.00113.90           C  
HETATM 3703  C12 CLR A 414     -42.459  23.526  -3.999  1.00115.68           C  
HETATM 3704  C13 CLR A 414     -42.294  22.667  -5.238  1.00115.89           C  
HETATM 3705  C14 CLR A 414     -41.123  23.217  -6.042  1.00116.05           C  
HETATM 3706  C15 CLR A 414     -40.935  22.171  -7.143  1.00117.57           C  
HETATM 3707  C16 CLR A 414     -41.285  20.849  -6.450  1.00117.86           C  
HETATM 3708  C17 CLR A 414     -41.874  21.195  -5.060  1.00116.61           C  
HETATM 3709  C18 CLR A 414     -43.602  22.724  -6.051  1.00114.74           C  
HETATM 3710  C19 CLR A 414     -43.197  27.247  -6.285  1.00114.74           C  
HETATM 3711  C20 CLR A 414     -42.937  20.193  -4.516  1.00116.12           C  
HETATM 3712  C21 CLR A 414     -43.284  20.508  -3.065  1.00114.86           C  
HETATM 3713  C22 CLR A 414     -42.503  18.733  -4.603  1.00115.06           C  
HETATM 3714  C23 CLR A 414     -43.586  17.708  -4.216  1.00115.00           C  
HETATM 3715  C24 CLR A 414     -42.985  16.411  -3.662  1.00113.44           C  
HETATM 3716  C25 CLR A 414     -42.272  15.571  -4.726  1.00113.32           C  
HETATM 3717  C26 CLR A 414     -40.869  16.077  -5.018  1.00111.52           C  
HETATM 3718  C27 CLR A 414     -42.204  14.107  -4.309  1.00112.05           C  
HETATM 3719  O1  CLR A 414     -40.674  31.263  -5.966  1.00114.05           O  
HETATM 3720  C1  PLM A 415     -57.959  33.303   4.949  1.00 94.70           C  
HETATM 3721  O2  PLM A 415     -57.047  33.732   4.211  1.00 99.49           O  
HETATM 3722  C2  PLM A 415     -58.012  31.828   5.279  1.00 93.74           C  
HETATM 3723  C3  PLM A 415     -59.131  31.125   4.492  1.00 92.47           C  
HETATM 3724  C4  PLM A 415     -58.642  29.982   3.590  1.00 91.37           C  
HETATM 3725  C5  PLM A 415     -59.532  28.742   3.701  1.00 89.98           C  
HETATM 3726  C6  PLM A 415     -59.310  27.816   2.505  1.00 88.93           C  
HETATM 3727  C7  PLM A 415     -60.003  26.467   2.677  1.00 86.74           C  
HETATM 3728  C8  PLM A 415     -59.012  25.330   2.467  1.00 86.47           C  
HETATM 3729  C9  PLM A 415     -59.709  23.971   2.504  1.00 88.96           C  
HETATM 3730  CA  PLM A 415     -58.837  22.893   3.156  1.00 90.43           C  
HETATM 3731  CB  PLM A 415     -59.094  21.474   2.622  1.00 94.25           C  
HETATM 3732  CC  PLM A 415     -57.863  20.775   2.016  1.00 96.09           C  
HETATM 3733  CD  PLM A 415     -57.471  19.483   2.752  1.00100.00           C  
HETATM 3734  CE  PLM A 415     -56.635  18.544   1.872  1.00101.35           C  
HETATM 3735  CF  PLM A 415     -56.391  17.207   2.576  1.00101.14           C  
HETATM 3736  CG  PLM A 415     -55.695  16.199   1.664  1.00 99.15           C  
HETATM 3737  C35 12P A 416     -12.915  54.897  17.807  1.00109.60           C  
HETATM 3738  O34 12P A 416     -13.949  54.683  18.777  1.00110.80           O  
HETATM 3739  C33 12P A 416     -13.451  54.394  20.091  1.00108.13           C  
HETATM 3740  C32 12P A 416     -13.568  55.622  20.982  1.00105.37           C  
HETATM 3741  O31 12P A 416     -12.299  56.022  21.539  1.00101.39           O  
HETATM 3742  C30 12P A 416     -12.283  57.340  22.133  1.00102.00           C  
HETATM 3743  C29 12P A 416     -13.231  57.476  23.346  1.00 99.93           C  
HETATM 3744  O28 12P A 416     -14.580  57.575  22.874  1.00 94.22           O  
HETATM 3745  C27 12P A 416     -15.580  58.132  23.720  1.00 91.37           C  
HETATM 3746  C26 12P A 416     -16.528  58.912  22.820  1.00 89.49           C  
HETATM 3747  O25 12P A 416     -15.752  59.825  22.016  1.00 91.31           O  
HETATM 3748  C24 12P A 416     -16.081  59.833  20.621  1.00 89.90           C  
HETATM 3749  C23 12P A 416     -14.998  60.574  19.838  1.00 88.02           C  
HETATM 3750  O22 12P A 416     -14.838  61.904  20.352  1.00 86.45           O  
HETATM 3751  C21 12P A 416     -15.839  62.838  19.944  1.00 77.75           C  
HETATM 3752  C20 12P A 416     -15.146  63.916  19.149  1.00 82.56           C  
HETATM 3753  O19 12P A 416     -14.005  64.462  19.834  1.00 79.81           O  
HETATM 3754  C18 12P A 416     -14.323  65.263  20.988  1.00 86.00           C  
HETATM 3755  C17 12P A 416     -13.223  66.275  21.332  1.00 87.84           C  
HETATM 3756  O16 12P A 416     -11.998  65.967  20.653  1.00 93.31           O  
HETATM 3757  C15 12P A 416     -11.011  65.354  21.493  1.00 96.79           C  
HETATM 3758  O   HOH A 501     -23.201  38.168   1.127  1.00 60.95           O  
HETATM 3759  O   HOH A 502     -28.322  45.445  19.106  1.00 62.27           O  
HETATM 3760  O   HOH A 503     -25.663  51.540  11.557  1.00 73.63           O  
HETATM 3761  O   HOH A 504     -18.403  54.490  20.568  1.00 49.22           O  
HETATM 3762  O   HOH A 505     -28.865  62.967  14.476  1.00 49.07           O  
HETATM 3763  O   HOH A 506     -38.344  25.395   6.999  1.00 53.60           O  
HETATM 3764  O   HOH A 507     -24.235  47.669  28.279  1.00 58.12           O  
HETATM 3765  O   HOH A 508     -29.566  58.644  29.505  1.00 53.32           O  
HETATM 3766  O   HOH A 509      -9.129  65.077  35.788  1.00 53.82           O  
HETATM 3767  O   HOH A 510     -31.588  56.235   5.270  1.00 54.83           O  
HETATM 3768  O   HOH A 511     -33.767  -0.936   2.970  1.00 76.89           O  
HETATM 3769  O   HOH A 512     -36.831  52.163  25.686  1.00 59.37           O  
HETATM 3770  O   HOH A 513     -20.293  51.784   5.369  1.00 57.17           O  
HETATM 3771  O   HOH A 514     -33.710  48.038  30.053  1.00 55.19           O  
HETATM 3772  O   HOH A 515     -27.498  71.737  31.097  1.00 72.77           O  
HETATM 3773  O   HOH A 516     -38.419  75.003  17.409  1.00 63.18           O  
HETATM 3774  O   HOH A 517     -13.008  52.291  33.720  1.00 54.29           O  
HETATM 3775  O   HOH A 518     -25.417  49.449   2.526  1.00 84.88           O  
HETATM 3776  O   HOH A 519     -44.492  24.103  10.594  1.00 70.04           O  
HETATM 3777  O   HOH A 520     -53.192  34.656  -0.012  0.50 68.32           O  
HETATM 3778  O   HOH A 521     -33.730  52.334  13.531  1.00 71.71           O  
HETATM 3779  O   HOH A 522     -19.401  44.894  11.284  1.00 82.98           O  
HETATM 3780  O   HOH A 523     -20.706  -4.455   5.029  1.00 74.00           O  
HETATM 3781  O   HOH A 524     -18.878  44.843  24.435  1.00 71.79           O  
HETATM 3782  O   HOH A 525     -26.266  47.546  12.074  1.00 96.88           O  
HETATM 3783  O   HOH A 526     -35.818  54.612  25.448  1.00 65.23           O  
HETATM 3784  O   HOH A 527     -27.911  63.928  17.098  1.00 56.73           O  
HETATM 3785  O   HOH A 528     -34.136  24.300  12.374  1.00 64.85           O  
HETATM 3786  O   HOH A 529     -31.485  13.403  16.427  1.00 55.45           O  
HETATM 3787  O   HOH A 530     -33.229  46.525  27.509  1.00 62.72           O  
HETATM 3788  O   HOH A 531     -37.000  56.927  26.470  1.00 69.85           O  
HETATM 3789  O   HOH A 532     -38.272  23.691   9.991  1.00 74.37           O  
HETATM 3790  O   HOH A 533     -23.738  45.700  30.214  1.00 70.87           O  
HETATM 3791  O   HOH A 534     -35.547  18.917   9.368  1.00 68.76           O  
HETATM 3792  O   HOH A 535     -27.520  46.018  35.709  1.00 73.73           O  
HETATM 3793  O   HOH A 536     -11.169  52.639  27.107  1.00 53.63           O  
HETATM 3794  O   HOH A 537     -35.161  36.603   6.920  1.00 84.70           O  
HETATM 3795  O   HOH A 538     -13.331  64.631  16.826  1.00 78.41           O  
HETATM 3796  O   HOH A 539     -15.737  37.989  13.501  1.00 74.20           O  
HETATM 3797  O   HOH A 540     -17.612  49.885  19.741  1.00 67.69           O  
HETATM 3798  O   HOH A 541     -28.871  56.041   4.930  1.00 62.51           O  
HETATM 3799  O   HOH A 542     -18.100  62.470  17.192  1.00 64.11           O  
HETATM 3800  O   HOH A 543     -39.876   5.502  10.338  1.00 78.73           O  
HETATM 3801  O   HOH A 544     -39.732  -5.317  -4.531  1.00 75.67           O  
HETATM 3802  O   HOH A 545     -19.865  59.621  17.222  1.00 67.78           O  
HETATM 3803  O   HOH A 546     -37.397  27.672   6.120  1.00 59.62           O  
HETATM 3804  O   HOH A 547     -19.199  49.833  44.410  1.00 55.49           O  
HETATM 3805  O   HOH A 548     -35.618  21.645   8.827  1.00 61.27           O  
CONECT  597 1283                                                                
CONECT 1229 1277                                                                
CONECT 1277 1229                                                                
CONECT 1283  597                                                                
CONECT 2906 3635                                                                
CONECT 3535 3720                                                                
CONECT 3545 3546 3551 3555                                                      
CONECT 3546 3545 3547 3552                                                      
CONECT 3547 3546 3548 3553                                                      
CONECT 3548 3547 3549 3554                                                      
CONECT 3549 3548 3550 3555                                                      
CONECT 3550 3549 3556                                                           
CONECT 3551 3545 3560                                                           
CONECT 3552 3546                                                                
CONECT 3553 3547                                                                
CONECT 3554 3548                                                                
CONECT 3555 3545 3549                                                           
CONECT 3556 3550                                                                
CONECT 3557 3558 3563 3566                                                      
CONECT 3558 3557 3559 3564                                                      
CONECT 3559 3558 3560 3565                                                      
CONECT 3560 3551 3559 3561                                                      
CONECT 3561 3560 3562 3566                                                      
CONECT 3562 3561 3567                                                           
CONECT 3563 3557                                                                
CONECT 3564 3558                                                                
CONECT 3565 3559                                                                
CONECT 3566 3557 3561                                                           
CONECT 3567 3562                                                                
CONECT 3568 3569 3570 3571 3572                                                 
CONECT 3569 3568                                                                
CONECT 3570 3568                                                                
CONECT 3571 3568                                                                
CONECT 3572 3568                                                                
CONECT 3573 3574 3575 3576 3577                                                 
CONECT 3574 3573                                                                
CONECT 3575 3573                                                                
CONECT 3576 3573                                                                
CONECT 3577 3573                                                                
CONECT 3578 3579 3580 3581 3582                                                 
CONECT 3579 3578                                                                
CONECT 3580 3578                                                                
CONECT 3581 3578                                                                
CONECT 3582 3578                                                                
CONECT 3583 3584 3585 3586 3587                                                 
CONECT 3584 3583                                                                
CONECT 3585 3583                                                                
CONECT 3586 3583                                                                
CONECT 3587 3583                                                                
CONECT 3588 3589 3590 3591 3592                                                 
CONECT 3589 3588                                                                
CONECT 3590 3588                                                                
CONECT 3591 3588                                                                
CONECT 3592 3588                                                                
CONECT 3593 3594 3595 3596 3597                                                 
CONECT 3594 3593                                                                
CONECT 3595 3593                                                                
CONECT 3596 3593                                                                
CONECT 3597 3593                                                                
CONECT 3598 3599                                                                
CONECT 3599 3598 3600 3605                                                      
CONECT 3600 3599 3601                                                           
CONECT 3601 3600 3602                                                           
CONECT 3602 3601 3603 3604                                                      
CONECT 3603 3602                                                                
CONECT 3604 3602                                                                
CONECT 3605 3599 3606                                                           
CONECT 3606 3605 3607                                                           
CONECT 3607 3606 3608 3612                                                      
CONECT 3608 3607 3609                                                           
CONECT 3609 3608 3610                                                           
CONECT 3610 3609 3611                                                           
CONECT 3611 3610 3612 3613                                                      
CONECT 3612 3607 3611 3615                                                      
CONECT 3613 3611 3614                                                           
CONECT 3614 3613 3615 3616                                                      
CONECT 3615 3612 3614 3619                                                      
CONECT 3616 3614 3617                                                           
CONECT 3617 3616 3618                                                           
CONECT 3618 3617 3619                                                           
CONECT 3619 3615 3618                                                           
CONECT 3620 3621 3624                                                           
CONECT 3621 3620 3622                                                           
CONECT 3622 3621 3623                                                           
CONECT 3623 3622 3625                                                           
CONECT 3624 3620                                                                
CONECT 3625 3623                                                                
CONECT 3626 3627 3630                                                           
CONECT 3627 3626 3628                                                           
CONECT 3628 3627 3629                                                           
CONECT 3629 3628 3631                                                           
CONECT 3630 3626                                                                
CONECT 3631 3629                                                                
CONECT 3632 3633 3634 3635                                                      
CONECT 3633 3632                                                                
CONECT 3634 3632                                                                
CONECT 3635 2906 3632                                                           
CONECT 3636 3637 3645                                                           
CONECT 3637 3636 3638                                                           
CONECT 3638 3637 3639 3663                                                      
CONECT 3639 3638 3640                                                           
CONECT 3640 3639 3641 3645                                                      
CONECT 3641 3640 3642                                                           
CONECT 3642 3641 3643                                                           
CONECT 3643 3642 3644 3649                                                      
CONECT 3644 3643 3645 3646                                                      
CONECT 3645 3636 3640 3644 3654                                                 
CONECT 3646 3644 3647                                                           
CONECT 3647 3646 3648                                                           
CONECT 3648 3647 3649 3652 3653                                                 
CONECT 3649 3643 3648 3650                                                      
CONECT 3650 3649 3651                                                           
CONECT 3651 3650 3652                                                           
CONECT 3652 3648 3651 3655                                                      
CONECT 3653 3648                                                                
CONECT 3654 3645                                                                
CONECT 3655 3652 3656 3657                                                      
CONECT 3656 3655                                                                
CONECT 3657 3655 3658                                                           
CONECT 3658 3657 3659                                                           
CONECT 3659 3658 3660                                                           
CONECT 3660 3659 3661 3662                                                      
CONECT 3661 3660                                                                
CONECT 3662 3660                                                                
CONECT 3663 3638                                                                
CONECT 3664 3665 3673                                                           
CONECT 3665 3664 3666                                                           
CONECT 3666 3665 3667 3691                                                      
CONECT 3667 3666 3668                                                           
CONECT 3668 3667 3669 3673                                                      
CONECT 3669 3668 3670                                                           
CONECT 3670 3669 3671                                                           
CONECT 3671 3670 3672 3677                                                      
CONECT 3672 3671 3673 3674                                                      
CONECT 3673 3664 3668 3672 3682                                                 
CONECT 3674 3672 3675                                                           
CONECT 3675 3674 3676                                                           
CONECT 3676 3675 3677 3680 3681                                                 
CONECT 3677 3671 3676 3678                                                      
CONECT 3678 3677 3679                                                           
CONECT 3679 3678 3680                                                           
CONECT 3680 3676 3679 3683                                                      
CONECT 3681 3676                                                                
CONECT 3682 3673                                                                
CONECT 3683 3680 3684 3685                                                      
CONECT 3684 3683                                                                
CONECT 3685 3683 3686                                                           
CONECT 3686 3685 3687                                                           
CONECT 3687 3686 3688                                                           
CONECT 3688 3687 3689 3690                                                      
CONECT 3689 3688                                                                
CONECT 3690 3688                                                                
CONECT 3691 3666                                                                
CONECT 3692 3693 3701                                                           
CONECT 3693 3692 3694                                                           
CONECT 3694 3693 3695 3719                                                      
CONECT 3695 3694 3696                                                           
CONECT 3696 3695 3697 3701                                                      
CONECT 3697 3696 3698                                                           
CONECT 3698 3697 3699                                                           
CONECT 3699 3698 3700 3705                                                      
CONECT 3700 3699 3701 3702                                                      
CONECT 3701 3692 3696 3700 3710                                                 
CONECT 3702 3700 3703                                                           
CONECT 3703 3702 3704                                                           
CONECT 3704 3703 3705 3708 3709                                                 
CONECT 3705 3699 3704 3706                                                      
CONECT 3706 3705 3707                                                           
CONECT 3707 3706 3708                                                           
CONECT 3708 3704 3707 3711                                                      
CONECT 3709 3704                                                                
CONECT 3710 3701                                                                
CONECT 3711 3708 3712 3713                                                      
CONECT 3712 3711                                                                
CONECT 3713 3711 3714                                                           
CONECT 3714 3713 3715                                                           
CONECT 3715 3714 3716                                                           
CONECT 3716 3715 3717 3718                                                      
CONECT 3717 3716                                                                
CONECT 3718 3716                                                                
CONECT 3719 3694                                                                
CONECT 3720 3535 3721 3722                                                      
CONECT 3721 3720                                                                
CONECT 3722 3720 3723                                                           
CONECT 3723 3722 3724                                                           
CONECT 3724 3723 3725                                                           
CONECT 3725 3724 3726                                                           
CONECT 3726 3725 3727                                                           
CONECT 3727 3726 3728                                                           
CONECT 3728 3727 3729                                                           
CONECT 3729 3728 3730                                                           
CONECT 3730 3729 3731                                                           
CONECT 3731 3730 3732                                                           
CONECT 3732 3731 3733                                                           
CONECT 3733 3732 3734                                                           
CONECT 3734 3733 3735                                                           
CONECT 3735 3734 3736                                                           
CONECT 3736 3735                                                                
CONECT 3737 3738                                                                
CONECT 3738 3737 3739                                                           
CONECT 3739 3738 3740                                                           
CONECT 3740 3739 3741                                                           
CONECT 3741 3740 3742                                                           
CONECT 3742 3741 3743                                                           
CONECT 3743 3742 3744                                                           
CONECT 3744 3743 3745                                                           
CONECT 3745 3744 3746                                                           
CONECT 3746 3745 3747                                                           
CONECT 3747 3746 3748                                                           
CONECT 3748 3747 3749                                                           
CONECT 3749 3748 3750                                                           
CONECT 3750 3749 3751                                                           
CONECT 3751 3750 3752                                                           
CONECT 3752 3751 3753                                                           
CONECT 3753 3752 3754                                                           
CONECT 3754 3753 3755                                                           
CONECT 3755 3754 3756                                                           
CONECT 3756 3755 3757                                                           
CONECT 3757 3756                                                                
MASTER      493    0   16   19    4    0   23    6 3804    1  219   39          
END                                                                             
