# Supplementary material for: Assessment and Challenges of Ligand Docking into Comparative Models of G-Protein Coupled Receptors
Source: PLoS One. 2013 Jul 2;8(7):e67302. doi: 10.1371/journal.pone.0067302 (PMC3699586; doi:10.1371/journal.pone.0067302)
Supplement: File S2 — Files for protocol capture. The input files necessary to carry out the steps outlined in the protocol capture in File S1 as well as the output files relating to the results found in the manuscript are provided in this attachment. (ZIP) [file pone.0067302.s015.zip › FileS2_GPCR_model_dock/scripts/evaluate_score_vs_pocket_rmsd/distance_output/3emlA_pymol_distance_output.txt]

3emlA_10	0.846 0.853 1.411 1.907 1.319 0.926 1.424 0.668 1.192 0.5 1.016 0.995 9.433 4.815 1.048 3.912 0.842 2.185 0.825 1.213 1.017 0.79 1.421 0.939 0.712 1.027 0.621 1.142 1.764
3emlA_11	0.671 1.125 1.26 1.719 1.147 0.76 0.356 0.494 0.713 0.61 1.001 0.997 6.37 2.531 3.478 4.165 0.368 1.488 0.597 0.358 0.491 0.664 1.088 1.779 1.101 0.483 0.589 0.909 0.778
3emlA_12	0.661 1.133 1.364 1.601 1.214 1.16 1.326 0.459 0.681 1.047 1.429 1.862 7.087 4.796 0.843 3.852 2.425 2.184 0.904 0.893 0.792 0.182 0.915 0.972 1.443 0.887 1.035 0.751 0.951
3emlA_8	0.826 0.865 0.601 0.77 1.113 1.141 0.835 0.764 0.814 0.369 1.146 0.945 6.101 3.707 1.784 3.666 0.423 2.28 1.721 1.052 0.449 0.427 1.009 1.072 1.016 0.611 1.248 1.581 1.479
3emlA_9	0.781 1.587 1.926 2.811 0.915 0.839 1.38 0.425 0.532 0.724 1.232 1.648 6.984 2.804 2.842 3.812 1.464 1.507 0.277 0.615 0.839 0.451 0.768 0.955 0.821 0.355 0.483 0.282 0.294
3emlA_6	0.694 1.358 1.45 1.936 1.129 0.67 0.716 0.205 0.751 0.509 1.097 1.219 5.952 3.278 2.277 3.066 1.692 1.164 0.154 0.763 0.948 0.349 0.864 1.327 1.806 0.591 0.759 0.824 0.732
3emlA_7	0.559 1.464 2.695 3.988 1.544 1.35 1.612 0.256 0.804 0.485 1.391 1.896 7.576 2.927 2.031 3.758 1.912 1.358 0.313 0.426 0.723 0.312 0.682 0.714 1.844 0.211 0.91 0.297 0.074
3emlA_4	0.681 0.623 1.228 2.023 0.908 0.777 1.058 0.358 0.709 1.083 1.388 1.495 7.109 3.451 2.429 2.61 1.476 1.152 0.484 1.028 1.193 0.673 0.754 1.253 2.01 0.963 1.087 0.657 0.605
3emlA_5	0.469 2.113 3.561 3.526 4.797 3.014 1.211 0.973 0.658 1.1 1.944 2.35 6.659 3.635 1.841 2.992 1.908 1.663 0.588 1.054 1.021 0.592 0.648 0.716 1.054 0.868 0.264 0.638 0.699
3emlA_2	0.771 2.07 3.631 3.823 1.517 0.665 0.736 0.669 0.112 0.366 0.22 0.422 3.46 1.177 2.266 2.166 1.102 0.202 0.654 0.519 0.347 0.449 0.551 0.742 0.605 0.437 0.114 0.215 1.036
3emlA_3	0.812 0.625 0.992 1.665 2.012 2.104 1.736 1.95 1.141 0.561 1.132 1.022 7.831 3.345 2.144 3.814 0.865 1.266 0.638 0.981 0.863 0.952 1.644 1.779 1.564 0.716 0.615 0.926 0.951
3emlA_1	0.576 0.823 1.961 3.169 0.99 0.671 0.788 0.251 0.452 0.265 0.573 1.003 3.316 1.368 0.839 1.995 1.353 0.514 0.804 0.913 0.591 0.422 0.39 0.506 0.378 0.21 0.231 0.395 0.609
