# Supplementary material for: Assessment and Challenges of Ligand Docking into Comparative Models of G-Protein Coupled Receptors
Source: PLoS One. 2013 Jul 2;8(7):e67302. doi: 10.1371/journal.pone.0067302 (PMC3699586; doi:10.1371/journal.pone.0067302)
Supplement: File S2 — Files for protocol capture. The input files necessary to carry out the steps outlined in the protocol capture in File S1 as well as the output files relating to the results found in the manuscript are provided in this attachment. (ZIP) [file pone.0067302.s015.zip › FileS2_GPCR_model_dock/scripts/evaluate_score_vs_pocket_rmsd/scripts/01_distances.py]

#################################################################################
# Calling:
# 	pymol -c 01_filter.py
#
# The script requires that the infilename (for example 1u19A.lst) is set  
# manually in the script. (the pymol interpreter is not fond of flags).
#
# The infilename contain a list of pdb file names (without .pdb)
# which are located in structure/infilename.split('.')[0]/ 
#
# It use the crystal structures in "crystal_pockets/" as templates for 
# calculating the distances.
#################################################################################

cmd.do('rei')
import sys, os
import glob

# Define list of crystal pockets and working dir.
infilename = '__pdbidChain__.lst' # 1u19A.lst

pdbid_to_be_filtered = infilename.split('.')[0]
working_dir = os.getcwd() + '/'
crystal_dir = working_dir + 'crystal_pockets/'
model_dir = working_dir + 'structures/'+pdbid_to_be_filtered+'/'
crystal_pocket_list_all =  ['1u19_rhodopsin_pocket','2rh1_b2ar_pocket','2vt4_b1ar_pocket','3eml_a2a_pocket','3odu_cxcr4_pocket','3pbl_dopamine_pocket','3rze_H1_pocket','3uon_M2_pocket','3v2w_sphingosine_pocket','4daj_m3_pocket','4djh_ka_opioid_pocket','4dkl_mu_opioid_pocket','4ea3_nociceptin_pocket','4ej4_de_opioid_pocket']
cmd.do("cd %s" % (working_dir))

# Avoid filtering based on the structure it self:
crystal_pocket_list = []
for structure in crystal_pocket_list_all:
	if not pdbid_to_be_filtered[0:4] in structure: crystal_pocket_list.append(structure)
print crystal_pocket_list

# Which residues are pocket residues in this pdb?
print 'here1 ' + crystal_dir
print 'here2 ' + pdbid_to_be_filtered[0:4]

crystal_pocket_path = ''.join(glob.glob(crystal_dir+pdbid_to_be_filtered[0:4]+'*'))
pocket_file_name = open(crystal_pocket_path,'r')
residues_in_pocket = []
for line in pocket_file_name.readlines():
	if "CA" in line.split(): residues_in_pocket.append(line.split()[5])

#################################################################################
# Prepare crystal pockets														#							
#################################################################################

def unique(items):
    found = set([])
    keep = []
    for item in items:
        if item not in found:
            found.add(item)
            keep.append(item)
    return keep

# Load pockets
for struc in crystal_pocket_list:
	print struc
	cmd.do("load %s%s.pdb" % (crystal_dir,struc))

# Align all structures to 2rh1
cmd.do('load %stemplate_2rh1.pdb' % (crystal_dir))
for pocket in crystal_pocket_list:
	cmd.do("cealign template_2rh1 and i. 82+86+90+93+106+109+110+113+114+117+118+121+199+200+203+204+208+282+286+289+290+292+293+296+309+311+312+315+316, %s" % (pocket))

# Delete all but ca-atoms
cmd.do('select name ca')
cmd.select("sele","(not sele)",enable=1)
cmd.remove("sele");cmd.delete("sele")

# Renumber all crystal pockets
for pocket in crystal_pocket_list:
	residue_list = []
	cmd.do("iterate %s,residue_list.append(resi)" % pocket) 
	residue_list_short = unique(residue_list)
	n = 1
	for residue_no in residue_list_short:		
		cmd.do("alter %s and resi %s,resi=%s" % (pocket,residue_no,n))
		n += 1
 
################################################################################
# Calculate all minimum distances between target pocket resides  			   #
# and all equivalent pocket residues in crystal structures       			   #							
################################################################################
 
# For which pdbs should distances be calculated?
with open('pdb_lists/'+infilename,'r') as f:
	pdb_list = f.read().splitlines()

distance_matrix = {}
for structure in pdb_list:
	distance_matrix[structure]=[]
	cmd.do("load %s%s.pdb" % (model_dir,structure))
	# Keep only pocket ca atoms
	cmd.do("remove %s and not resi %s" % (structure,'+'.join(residues_in_pocket)))
	cmd.do("remove %s and not name ca" % (structure))
	
	cmd.do("cealign template_2rh1 and i. 82+86+90+93+106+109+110+113+114+117+118+121+199+200+203+204+208+282+286+289+290+292+293+296+309+311+312+315+316, %s" % (structure))

	#renumber
	residue_list = []
	cmd.do("iterate %s,residue_list.append(resi)" % structure) 
	residue_list = unique(residue_list)
	n = 1
	for residue_no in residue_list:
		cmd.do("alter %s and resi %s,resi=%s" % (structure,residue_no,n))
		n += 1
	
	# calculate distances
	for residue_no in range(1,30):
		dists = []
		for crystal_pocket in crystal_pocket_list:
			if 'ca_' + crystal_pocket != structure: 
				dists.append(round(cmd.distance('dist','%s///%s/ca' % (structure, residue_no),'%s///%s/ca' % (crystal_pocket, residue_no)),3))
		distance_matrix[structure].append(min(dists))
		cmd.do("delete dist")
	cmd.do("delete %s" % structure)

print distance_matrix

#Filter all pdbs models
f = open('distance_output/'+pdbid_to_be_filtered+'_pymol_distance_output.txt','w')

for k in distance_matrix:
	distances = [k, ' '.join(map(str,distance_matrix[k]))]
  	for item in distances:
  		f.write(item+'\t')
  	f.write('\n')

# clean up
f.close()
