# Supplementary material for: Assessment and Challenges of Ligand Docking into Comparative Models of G-Protein Coupled Receptors
Source: PLoS One. 2013 Jul 2;8(7):e67302. doi: 10.1371/journal.pone.0067302 (PMC3699586; doi:10.1371/journal.pone.0067302)
Supplement: File S2 — Files for protocol capture. The input files necessary to carry out the steps outlined in the protocol capture in File S1 as well as the output files relating to the results found in the manuscript are provided in this attachment. (ZIP) [file pone.0067302.s015.zip › FileS2_GPCR_model_dock/scripts/evaluate_score_vs_pocket_rmsd/scripts/01_distances_3emlA.log]

 PyMOL(TM) Incentive Product - PyMOL Executable Build
 Copyright (C) Schrodinger, LLC
 
 This PyMOL Executable Build is available only to PyMOL Power, Casual, and 
 Developer Users who have a valid license to use this software product. Any
 other usage is specifically prohibited and may constitute a violation of 
 United States and international copyright laws.
 
 This Executable Build integrates and extends Open-Source PyMOL 1.5.0.
 Detected 24 CPU cores.  Enabled multithreaded rendering.
PyMOL>set seq_view
 Setting: seq_view set to on.
PyMOL>set cartoon_fancy_helices,1
 Setting: cartoon_fancy_helices set to on.
PyMOL>set cartoon_dumbbell_length, 0.8
 Setting: cartoon_dumbbell_length set to 0.80000.
PyMOL>set surface_color, grey80
 Setting: surface_color set to grey80.
PyMOL>set surface_cavity_cutoff,-7
 Setting: surface_cavity_cutoff set to -7.00000.
PyMOL>set surface_cavity_radius,-3
 Setting: surface_cavity_radius set to -3.00000.
PyMOL>set transparency, 0.2
 Setting: transparency set to 0.20000.
PyMOL>select ligands, organic
 Selector: selection "ligands" defined with 0 atoms.
PyMOL>show sticks, ligands
PyMOL>cd /Users/christoffernorn/software/PyRosetta.MacOSX.Lion-r47465452.64Bit
Traceback (most recent call last):
  File "/Applications/PyMOLX11Hybrid.app/pymol/modules/pymol/externing.py", line 46, in cd
    os.chdir(dir)  # raises on error
OSError: [Errno 2] No such file or directory: '/Users/christoffernorn/software/PyRosetta.MacOSX.Lion-r47465452.64Bit'
PyMOL>run /Users/christoffernorn/software/PyRosetta.MacOSX.Lion-r47452.64Bit/PyMOLPyRosettaServer.py
PyMOL <---> PyRosetta link started!
at 127.0.0.1 port 65000
PyMOL>run /Users/christoffernorn/dropbox/software/pymol_scripts/scripts.py
PyMOL>rei
PyMOL>cd /Users/christoffernorn/dropbox/projects/gpcr_loop_benchmark_liz_chris/demo/cn_demos/7B/01_evaluate_score_vs_pocket_rmsd/
 cd: now in /Users/christoffernorn/dropbox/projects/gpcr_loop_benchmark_liz_chris/demo/cn_demos/7B/01_evaluate_score_vs_pocket_rmsd
['1u19_rhodopsin_pocket', '2rh1_b2ar_pocket', '2vt4_b1ar_pocket', '3odu_cxcr4_pocket', '3pbl_dopamine_pocket', '3rze_H1_pocket', '3uon_M2_pocket', '3v2w_sphingosine_pocket', '4daj_m3_pocket', '4djh_ka_opioid_pocket', '4dkl_mu_opioid_pocket', '4ea3_nociceptin_pocket', '4ej4_de_opioid_pocket']
here1 /Users/christoffernorn/dropbox/projects/gpcr_loop_benchmark_liz_chris/demo/cn_demos/7B/01_evaluate_score_vs_pocket_rmsd/crystal_pockets/
here2 3eml
1u19_rhodopsin_pocket
PyMOL>load /Users/christoffernorn/dropbox/projects/gpcr_loop_benchmark_liz_chris/demo/cn_demos/7B/01_evaluate_score_vs_pocket_rmsd/crystal_pockets/1u19_rhodopsin_pocket.pdb
 CmdLoad: "/Users/christoffernorn/dropbox/projects/gpcr_loop_benchmark_liz_chris/demo/cn_demos/7B/01_evaluate_score_vs_pocket_rmsd/crystal_pockets/1u19_rhodopsin_pocket.pdb" loaded as "1u19_rhodopsin_pocket".
2rh1_b2ar_pocket
PyMOL>load /Users/christoffernorn/dropbox/projects/gpcr_loop_benchmark_liz_chris/demo/cn_demos/7B/01_evaluate_score_vs_pocket_rmsd/crystal_pockets/2rh1_b2ar_pocket.pdb
 CmdLoad: "/Users/christoffernorn/dropbox/projects/gpcr_loop_benchmark_liz_chris/demo/cn_demos/7B/01_evaluate_score_vs_pocket_rmsd/crystal_pockets/2rh1_b2ar_pocket.pdb" loaded as "2rh1_b2ar_pocket".
2vt4_b1ar_pocket
PyMOL>load /Users/christoffernorn/dropbox/projects/gpcr_loop_benchmark_liz_chris/demo/cn_demos/7B/01_evaluate_score_vs_pocket_rmsd/crystal_pockets/2vt4_b1ar_pocket.pdb
 CmdLoad: "/Users/christoffernorn/dropbox/projects/gpcr_loop_benchmark_liz_chris/demo/cn_demos/7B/01_evaluate_score_vs_pocket_rmsd/crystal_pockets/2vt4_b1ar_pocket.pdb" loaded as "2vt4_b1ar_pocket".
3odu_cxcr4_pocket
PyMOL>load /Users/christoffernorn/dropbox/projects/gpcr_loop_benchmark_liz_chris/demo/cn_demos/7B/01_evaluate_score_vs_pocket_rmsd/crystal_pockets/3odu_cxcr4_pocket.pdb
 CmdLoad: "/Users/christoffernorn/dropbox/projects/gpcr_loop_benchmark_liz_chris/demo/cn_demos/7B/01_evaluate_score_vs_pocket_rmsd/crystal_pockets/3odu_cxcr4_pocket.pdb" loaded as "3odu_cxcr4_pocket".
3pbl_dopamine_pocket
PyMOL>load /Users/christoffernorn/dropbox/projects/gpcr_loop_benchmark_liz_chris/demo/cn_demos/7B/01_evaluate_score_vs_pocket_rmsd/crystal_pockets/3pbl_dopamine_pocket.pdb
 CmdLoad: "/Users/christoffernorn/dropbox/projects/gpcr_loop_benchmark_liz_chris/demo/cn_demos/7B/01_evaluate_score_vs_pocket_rmsd/crystal_pockets/3pbl_dopamine_pocket.pdb" loaded as "3pbl_dopamine_pocket".
3rze_H1_pocket
PyMOL>load /Users/christoffernorn/dropbox/projects/gpcr_loop_benchmark_liz_chris/demo/cn_demos/7B/01_evaluate_score_vs_pocket_rmsd/crystal_pockets/3rze_H1_pocket.pdb
 CmdLoad: "/Users/christoffernorn/dropbox/projects/gpcr_loop_benchmark_liz_chris/demo/cn_demos/7B/01_evaluate_score_vs_pocket_rmsd/crystal_pockets/3rze_H1_pocket.pdb" loaded as "3rze_H1_pocket".
3uon_M2_pocket
PyMOL>load /Users/christoffernorn/dropbox/projects/gpcr_loop_benchmark_liz_chris/demo/cn_demos/7B/01_evaluate_score_vs_pocket_rmsd/crystal_pockets/3uon_M2_pocket.pdb
 CmdLoad: "/Users/christoffernorn/dropbox/projects/gpcr_loop_benchmark_liz_chris/demo/cn_demos/7B/01_evaluate_score_vs_pocket_rmsd/crystal_pockets/3uon_M2_pocket.pdb" loaded as "3uon_M2_pocket".
3v2w_sphingosine_pocket
PyMOL>load /Users/christoffernorn/dropbox/projects/gpcr_loop_benchmark_liz_chris/demo/cn_demos/7B/01_evaluate_score_vs_pocket_rmsd/crystal_pockets/3v2w_sphingosine_pocket.pdb
 CmdLoad: "/Users/christoffernorn/dropbox/projects/gpcr_loop_benchmark_liz_chris/demo/cn_demos/7B/01_evaluate_score_vs_pocket_rmsd/crystal_pockets/3v2w_sphingosine_pocket.pdb" loaded as "3v2w_sphingosine_pocket".
4daj_m3_pocket
PyMOL>load /Users/christoffernorn/dropbox/projects/gpcr_loop_benchmark_liz_chris/demo/cn_demos/7B/01_evaluate_score_vs_pocket_rmsd/crystal_pockets/4daj_m3_pocket.pdb
 CmdLoad: "/Users/christoffernorn/dropbox/projects/gpcr_loop_benchmark_liz_chris/demo/cn_demos/7B/01_evaluate_score_vs_pocket_rmsd/crystal_pockets/4daj_m3_pocket.pdb" loaded as "4daj_m3_pocket".
4djh_ka_opioid_pocket
PyMOL>load /Users/christoffernorn/dropbox/projects/gpcr_loop_benchmark_liz_chris/demo/cn_demos/7B/01_evaluate_score_vs_pocket_rmsd/crystal_pockets/4djh_ka_opioid_pocket.pdb
 CmdLoad: "/Users/christoffernorn/dropbox/projects/gpcr_loop_benchmark_liz_chris/demo/cn_demos/7B/01_evaluate_score_vs_pocket_rmsd/crystal_pockets/4djh_ka_opioid_pocket.pdb" loaded as "4djh_ka_opioid_pocket".
4dkl_mu_opioid_pocket
PyMOL>load /Users/christoffernorn/dropbox/projects/gpcr_loop_benchmark_liz_chris/demo/cn_demos/7B/01_evaluate_score_vs_pocket_rmsd/crystal_pockets/4dkl_mu_opioid_pocket.pdb
 CmdLoad: "/Users/christoffernorn/dropbox/projects/gpcr_loop_benchmark_liz_chris/demo/cn_demos/7B/01_evaluate_score_vs_pocket_rmsd/crystal_pockets/4dkl_mu_opioid_pocket.pdb" loaded as "4dkl_mu_opioid_pocket".
4ea3_nociceptin_pocket
PyMOL>load /Users/christoffernorn/dropbox/projects/gpcr_loop_benchmark_liz_chris/demo/cn_demos/7B/01_evaluate_score_vs_pocket_rmsd/crystal_pockets/4ea3_nociceptin_pocket.pdb
 CmdLoad: "/Users/christoffernorn/dropbox/projects/gpcr_loop_benchmark_liz_chris/demo/cn_demos/7B/01_evaluate_score_vs_pocket_rmsd/crystal_pockets/4ea3_nociceptin_pocket.pdb" loaded as "4ea3_nociceptin_pocket".
4ej4_de_opioid_pocket
PyMOL>load /Users/christoffernorn/dropbox/projects/gpcr_loop_benchmark_liz_chris/demo/cn_demos/7B/01_evaluate_score_vs_pocket_rmsd/crystal_pockets/4ej4_de_opioid_pocket.pdb
 CmdLoad: "/Users/christoffernorn/dropbox/projects/gpcr_loop_benchmark_liz_chris/demo/cn_demos/7B/01_evaluate_score_vs_pocket_rmsd/crystal_pockets/4ej4_de_opioid_pocket.pdb" loaded as "4ej4_de_opioid_pocket".
PyMOL>load /Users/christoffernorn/dropbox/projects/gpcr_loop_benchmark_liz_chris/demo/cn_demos/7B/01_evaluate_score_vs_pocket_rmsd/crystal_pockets/template_2rh1.pdb
HEADER    MEMBRANE PROTEIN / HYDROLASE            05-OCT-07   2RH1
TITLE     HIGH RESOLUTION CRYSTAL STRUCTURE OF HUMAN B2-ADRENERGIC G PROTEIN-
TITLE    2 COUPLED RECEPTOR.
COMPND    MOL_ID: 1;
COMPND   2 MOLECULE: BETA-2-ADRENERGIC RECEPTOR/T4-LYSOZYME CHIMERA;
COMPND   3 CHAIN: A;
COMPND   4 SYNONYM: BETA-2 ADRENERGIC RECEPTOR,  BETA-2 ADRENOCEPTOR,  BETA-2
COMPND   5 ADRENORECEPTOR / LYSIS PROTEIN,  MURAMIDASE, ENDOLYSIN;
COMPND   6 ENGINEERED: YES;
COMPND   7 MUTATION: YES
 ObjectMolecule: Read secondary structure assignments.
 ObjectMolecule: Read crystal symmetry information.
 Symmetry: Found 4 symmetry operators.
 CmdLoad: "/Users/christoffernorn/dropbox/projects/gpcr_loop_benchmark_liz_chris/demo/cn_demos/7B/01_evaluate_score_vs_pocket_rmsd/crystal_pockets/template_2rh1.pdb" loaded as "template_2rh1".
PyMOL>cealign template_2rh1 and i. 82+86+90+93+106+109+110+113+114+117+118+121+199+200+203+204+208+282+286+289+290+292+293+296+309+311+312+315+316, 1u19_rhodopsin_pocket
RMSD 1.609301 over 24 residues
PyMOL>cealign template_2rh1 and i. 82+86+90+93+106+109+110+113+114+117+118+121+199+200+203+204+208+282+286+289+290+292+293+296+309+311+312+315+316, 2rh1_b2ar_pocket
RMSD 0.000481 over 24 residues
PyMOL>cealign template_2rh1 and i. 82+86+90+93+106+109+110+113+114+117+118+121+199+200+203+204+208+282+286+289+290+292+293+296+309+311+312+315+316, 2vt4_b1ar_pocket
RMSD 0.430332 over 24 residues
PyMOL>cealign template_2rh1 and i. 82+86+90+93+106+109+110+113+114+117+118+121+199+200+203+204+208+282+286+289+290+292+293+296+309+311+312+315+316, 3odu_cxcr4_pocket
RMSD 1.403355 over 24 residues
PyMOL>cealign template_2rh1 and i. 82+86+90+93+106+109+110+113+114+117+118+121+199+200+203+204+208+282+286+289+290+292+293+296+309+311+312+315+316, 3pbl_dopamine_pocket
RMSD 1.089136 over 24 residues
PyMOL>cealign template_2rh1 and i. 82+86+90+93+106+109+110+113+114+117+118+121+199+200+203+204+208+282+286+289+290+292+293+296+309+311+312+315+316, 3rze_H1_pocket
RMSD 0.878524 over 24 residues
PyMOL>cealign template_2rh1 and i. 82+86+90+93+106+109+110+113+114+117+118+121+199+200+203+204+208+282+286+289+290+292+293+296+309+311+312+315+316, 3uon_M2_pocket
RMSD 0.921453 over 24 residues
PyMOL>cealign template_2rh1 and i. 82+86+90+93+106+109+110+113+114+117+118+121+199+200+203+204+208+282+286+289+290+292+293+296+309+311+312+315+316, 3v2w_sphingosine_pocket
RMSD 1.147669 over 24 residues
PyMOL>cealign template_2rh1 and i. 82+86+90+93+106+109+110+113+114+117+118+121+199+200+203+204+208+282+286+289+290+292+293+296+309+311+312+315+316, 4daj_m3_pocket
RMSD 1.090918 over 24 residues
PyMOL>cealign template_2rh1 and i. 82+86+90+93+106+109+110+113+114+117+118+121+199+200+203+204+208+282+286+289+290+292+293+296+309+311+312+315+316, 4djh_ka_opioid_pocket
RMSD 1.220278 over 24 residues
PyMOL>cealign template_2rh1 and i. 82+86+90+93+106+109+110+113+114+117+118+121+199+200+203+204+208+282+286+289+290+292+293+296+309+311+312+315+316, 4dkl_mu_opioid_pocket
RMSD 1.148982 over 24 residues
PyMOL>cealign template_2rh1 and i. 82+86+90+93+106+109+110+113+114+117+118+121+199+200+203+204+208+282+286+289+290+292+293+296+309+311+312+315+316, 4ea3_nociceptin_pocket
RMSD 1.249240 over 24 residues
PyMOL>cealign template_2rh1 and i. 82+86+90+93+106+109+110+113+114+117+118+121+199+200+203+204+208+282+286+289+290+292+293+296+309+311+312+315+316, 4ej4_de_opioid_pocket
RMSD 1.162680 over 24 residues
PyMOL>select name ca
 Selector: selection "sele" defined with 820 atoms.
PyMOL>iterate 1u19_rhodopsin_pocket,residue_list.append(resi)
 Iterate: iterated over 29 atoms.
PyMOL>alter 1u19_rhodopsin_pocket and resi 53,resi=1
 Alter: modified 1 atoms.
PyMOL>alter 1u19_rhodopsin_pocket and resi 57,resi=2
 Alter: modified 1 atoms.
PyMOL>alter 1u19_rhodopsin_pocket and resi 61,resi=3
 Alter: modified 1 atoms.
PyMOL>alter 1u19_rhodopsin_pocket and resi 64,resi=4
 Alter: modified 1 atoms.
PyMOL>alter 1u19_rhodopsin_pocket and resi 77,resi=5
 Alter: modified 1 atoms.
PyMOL>alter 1u19_rhodopsin_pocket and resi 80,resi=6
 Alter: modified 1 atoms.
PyMOL>alter 1u19_rhodopsin_pocket and resi 81,resi=7
 Alter: modified 1 atoms.
PyMOL>alter 1u19_rhodopsin_pocket and resi 84,resi=8
 Alter: modified 1 atoms.
PyMOL>alter 1u19_rhodopsin_pocket and resi 85,resi=9
 Alter: modified 1 atoms.
PyMOL>alter 1u19_rhodopsin_pocket and resi 88,resi=10
 Alter: modified 1 atoms.
PyMOL>alter 1u19_rhodopsin_pocket and resi 89,resi=11
 Alter: modified 1 atoms.
PyMOL>alter 1u19_rhodopsin_pocket and resi 92,resi=12
 Alter: modified 1 atoms.
PyMOL>alter 1u19_rhodopsin_pocket and resi 170,resi=13
 Alter: modified 1 atoms.
PyMOL>alter 1u19_rhodopsin_pocket and resi 171,resi=14
 Alter: modified 1 atoms.
PyMOL>alter 1u19_rhodopsin_pocket and resi 174,resi=15
 Alter: modified 1 atoms.
PyMOL>alter 1u19_rhodopsin_pocket and resi 175,resi=16
 Alter: modified 1 atoms.
PyMOL>alter 1u19_rhodopsin_pocket and resi 179,resi=17
 Alter: modified 1 atoms.
PyMOL>alter 1u19_rhodopsin_pocket and resi 228,resi=18
 Alter: modified 1 atoms.
PyMOL>alter 1u19_rhodopsin_pocket and resi 232,resi=19
 Alter: modified 1 atoms.
PyMOL>alter 1u19_rhodopsin_pocket and resi 235,resi=20
 Alter: modified 1 atoms.
PyMOL>alter 1u19_rhodopsin_pocket and resi 236,resi=21
 Alter: modified 1 atoms.
PyMOL>alter 1u19_rhodopsin_pocket and resi 238,resi=22
 Alter: modified 1 atoms.
PyMOL>alter 1u19_rhodopsin_pocket and resi 239,resi=23
 Alter: modified 1 atoms.
PyMOL>alter 1u19_rhodopsin_pocket and resi 242,resi=24
 Alter: modified 1 atoms.
PyMOL>alter 1u19_rhodopsin_pocket and resi 256,resi=25
 Alter: modified 1 atoms.
PyMOL>alter 1u19_rhodopsin_pocket and resi 258,resi=26
 Alter: modified 1 atoms.
PyMOL>alter 1u19_rhodopsin_pocket and resi 259,resi=27
 Alter: modified 1 atoms.
PyMOL>alter 1u19_rhodopsin_pocket and resi 262,resi=28
 Alter: modified 1 atoms.
PyMOL>alter 1u19_rhodopsin_pocket and resi 263,resi=29
 Alter: modified 1 atoms.
PyMOL>iterate 2rh1_b2ar_pocket,residue_list.append(resi)
 Iterate: iterated over 29 atoms.
PyMOL>alter 2rh1_b2ar_pocket and resi 54,resi=1
 Alter: modified 1 atoms.
PyMOL>alter 2rh1_b2ar_pocket and resi 58,resi=2
 Alter: modified 1 atoms.
PyMOL>alter 2rh1_b2ar_pocket and resi 62,resi=3
 Alter: modified 1 atoms.
PyMOL>alter 2rh1_b2ar_pocket and resi 65,resi=4
 Alter: modified 1 atoms.
PyMOL>alter 2rh1_b2ar_pocket and resi 78,resi=5
 Alter: modified 1 atoms.
PyMOL>alter 2rh1_b2ar_pocket and resi 81,resi=6
 Alter: modified 1 atoms.
PyMOL>alter 2rh1_b2ar_pocket and resi 82,resi=7
 Alter: modified 1 atoms.
PyMOL>alter 2rh1_b2ar_pocket and resi 85,resi=8
 Alter: modified 1 atoms.
PyMOL>alter 2rh1_b2ar_pocket and resi 86,resi=9
 Alter: modified 1 atoms.
PyMOL>alter 2rh1_b2ar_pocket and resi 89,resi=10
 Alter: modified 1 atoms.
PyMOL>alter 2rh1_b2ar_pocket and resi 90,resi=11
 Alter: modified 1 atoms.
PyMOL>alter 2rh1_b2ar_pocket and resi 93,resi=12
 Alter: modified 1 atoms.
PyMOL>alter 2rh1_b2ar_pocket and resi 171,resi=13
 Alter: modified 1 atoms.
PyMOL>alter 2rh1_b2ar_pocket and resi 172,resi=14
 Alter: modified 1 atoms.
PyMOL>alter 2rh1_b2ar_pocket and resi 175,resi=15
 Alter: modified 1 atoms.
PyMOL>alter 2rh1_b2ar_pocket and resi 176,resi=16
 Alter: modified 1 atoms.
PyMOL>alter 2rh1_b2ar_pocket and resi 180,resi=17
 Alter: modified 1 atoms.
PyMOL>alter 2rh1_b2ar_pocket and resi 222,resi=18
 Alter: modified 1 atoms.
PyMOL>alter 2rh1_b2ar_pocket and resi 226,resi=19
 Alter: modified 1 atoms.
PyMOL>alter 2rh1_b2ar_pocket and resi 229,resi=20
 Alter: modified 1 atoms.
PyMOL>alter 2rh1_b2ar_pocket and resi 230,resi=21
 Alter: modified 1 atoms.
PyMOL>alter 2rh1_b2ar_pocket and resi 232,resi=22
 Alter: modified 1 atoms.
PyMOL>alter 2rh1_b2ar_pocket and resi 233,resi=23
 Alter: modified 1 atoms.
PyMOL>alter 2rh1_b2ar_pocket and resi 236,resi=24
 Alter: modified 1 atoms.
PyMOL>alter 2rh1_b2ar_pocket and resi 249,resi=25
 Alter: modified 1 atoms.
PyMOL>alter 2rh1_b2ar_pocket and resi 251,resi=26
 Alter: modified 1 atoms.
PyMOL>alter 2rh1_b2ar_pocket and resi 252,resi=27
 Alter: modified 1 atoms.
PyMOL>alter 2rh1_b2ar_pocket and resi 255,resi=28
 Alter: modified 1 atoms.
PyMOL>alter 2rh1_b2ar_pocket and resi 256,resi=29
 Alter: modified 1 atoms.
PyMOL>iterate 2vt4_b1ar_pocket,residue_list.append(resi)
 Iterate: iterated over 29 atoms.
PyMOL>alter 2vt4_b1ar_pocket and resi 51,resi=1
 Alter: modified 1 atoms.
PyMOL>alter 2vt4_b1ar_pocket and resi 55,resi=2
 Alter: modified 1 atoms.
PyMOL>alter 2vt4_b1ar_pocket and resi 59,resi=3
 Alter: modified 1 atoms.
PyMOL>alter 2vt4_b1ar_pocket and resi 62,resi=4
 Alter: modified 1 atoms.
PyMOL>alter 2vt4_b1ar_pocket and resi 75,resi=5
 Alter: modified 1 atoms.
PyMOL>alter 2vt4_b1ar_pocket and resi 78,resi=6
 Alter: modified 1 atoms.
PyMOL>alter 2vt4_b1ar_pocket and resi 79,resi=7
 Alter: modified 1 atoms.
PyMOL>alter 2vt4_b1ar_pocket and resi 82,resi=8
 Alter: modified 1 atoms.
PyMOL>alter 2vt4_b1ar_pocket and resi 83,resi=9
 Alter: modified 1 atoms.
PyMOL>alter 2vt4_b1ar_pocket and resi 86,resi=10
 Alter: modified 1 atoms.
PyMOL>alter 2vt4_b1ar_pocket and resi 87,resi=11
 Alter: modified 1 atoms.
PyMOL>alter 2vt4_b1ar_pocket and resi 90,resi=12
 Alter: modified 1 atoms.
PyMOL>alter 2vt4_b1ar_pocket and resi 168,resi=13
 Alter: modified 1 atoms.
PyMOL>alter 2vt4_b1ar_pocket and resi 169,resi=14
 Alter: modified 1 atoms.
PyMOL>alter 2vt4_b1ar_pocket and resi 172,resi=15
 Alter: modified 1 atoms.
PyMOL>alter 2vt4_b1ar_pocket and resi 173,resi=16
 Alter: modified 1 atoms.
PyMOL>alter 2vt4_b1ar_pocket and resi 177,resi=17
 Alter: modified 1 atoms.
PyMOL>alter 2vt4_b1ar_pocket and resi 230,resi=18
 Alter: modified 1 atoms.
PyMOL>alter 2vt4_b1ar_pocket and resi 234,resi=19
 Alter: modified 1 atoms.
PyMOL>alter 2vt4_b1ar_pocket and resi 237,resi=20
 Alter: modified 1 atoms.
PyMOL>alter 2vt4_b1ar_pocket and resi 238,resi=21
 Alter: modified 1 atoms.
PyMOL>alter 2vt4_b1ar_pocket and resi 240,resi=22
 Alter: modified 1 atoms.
PyMOL>alter 2vt4_b1ar_pocket and resi 241,resi=23
 Alter: modified 1 atoms.
PyMOL>alter 2vt4_b1ar_pocket and resi 244,resi=24
 Alter: modified 1 atoms.
PyMOL>alter 2vt4_b1ar_pocket and resi 257,resi=25
 Alter: modified 1 atoms.
PyMOL>alter 2vt4_b1ar_pocket and resi 259,resi=26
 Alter: modified 1 atoms.
PyMOL>alter 2vt4_b1ar_pocket and resi 260,resi=27
 Alter: modified 1 atoms.
PyMOL>alter 2vt4_b1ar_pocket and resi 263,resi=28
 Alter: modified 1 atoms.
PyMOL>alter 2vt4_b1ar_pocket and resi 264,resi=29
 Alter: modified 1 atoms.
PyMOL>iterate 3odu_cxcr4_pocket,residue_list.append(resi)
 Iterate: iterated over 29 atoms.
PyMOL>alter 3odu_cxcr4_pocket and resi 54,resi=1
 Alter: modified 1 atoms.
PyMOL>alter 3odu_cxcr4_pocket and resi 57,resi=2
 Alter: modified 1 atoms.
PyMOL>alter 3odu_cxcr4_pocket and resi 61,resi=3
 Alter: modified 1 atoms.
PyMOL>alter 3odu_cxcr4_pocket and resi 64,resi=4
 Alter: modified 1 atoms.
PyMOL>alter 3odu_cxcr4_pocket and resi 76,resi=5
 Alter: modified 1 atoms.
PyMOL>alter 3odu_cxcr4_pocket and resi 79,resi=6
 Alter: modified 1 atoms.
PyMOL>alter 3odu_cxcr4_pocket and resi 80,resi=7
 Alter: modified 1 atoms.
PyMOL>alter 3odu_cxcr4_pocket and resi 83,resi=8
 Alter: modified 1 atoms.
PyMOL>alter 3odu_cxcr4_pocket and resi 84,resi=9
 Alter: modified 1 atoms.
PyMOL>alter 3odu_cxcr4_pocket and resi 87,resi=10
 Alter: modified 1 atoms.
PyMOL>alter 3odu_cxcr4_pocket and resi 88,resi=11
 Alter: modified 1 atoms.
PyMOL>alter 3odu_cxcr4_pocket and resi 91,resi=12
 Alter: modified 1 atoms.
PyMOL>alter 3odu_cxcr4_pocket and resi 166,resi=13
 Alter: modified 1 atoms.
PyMOL>alter 3odu_cxcr4_pocket and resi 167,resi=14
 Alter: modified 1 atoms.
PyMOL>alter 3odu_cxcr4_pocket and resi 170,resi=15
 Alter: modified 1 atoms.
PyMOL>alter 3odu_cxcr4_pocket and resi 171,resi=16
 Alter: modified 1 atoms.
PyMOL>alter 3odu_cxcr4_pocket and resi 175,resi=17
 Alter: modified 1 atoms.
PyMOL>alter 3odu_cxcr4_pocket and resi 215,resi=18
 Alter: modified 1 atoms.
PyMOL>alter 3odu_cxcr4_pocket and resi 219,resi=19
 Alter: modified 1 atoms.
PyMOL>alter 3odu_cxcr4_pocket and resi 222,resi=20
 Alter: modified 1 atoms.
PyMOL>alter 3odu_cxcr4_pocket and resi 223,resi=21
 Alter: modified 1 atoms.
PyMOL>alter 3odu_cxcr4_pocket and resi 225,resi=22
 Alter: modified 1 atoms.
PyMOL>alter 3odu_cxcr4_pocket and resi 226,resi=23
 Alter: modified 1 atoms.
PyMOL>alter 3odu_cxcr4_pocket and resi 229,resi=24
 Alter: modified 1 atoms.
PyMOL>alter 3odu_cxcr4_pocket and resi 252,resi=25
 Alter: modified 1 atoms.
PyMOL>alter 3odu_cxcr4_pocket and resi 254,resi=26
 Alter: modified 1 atoms.
PyMOL>alter 3odu_cxcr4_pocket and resi 255,resi=27
 Alter: modified 1 atoms.
PyMOL>alter 3odu_cxcr4_pocket and resi 258,resi=28
 Alter: modified 1 atoms.
PyMOL>alter 3odu_cxcr4_pocket and resi 259,resi=29
 Alter: modified 1 atoms.
PyMOL>iterate 3pbl_dopamine_pocket,residue_list.append(resi)
 Iterate: iterated over 29 atoms.
PyMOL>alter 3pbl_dopamine_pocket and resi 47,resi=1
 Alter: modified 1 atoms.
PyMOL>alter 3pbl_dopamine_pocket and resi 51,resi=2
 Alter: modified 1 atoms.
PyMOL>alter 3pbl_dopamine_pocket and resi 55,resi=3
 Alter: modified 1 atoms.
PyMOL>alter 3pbl_dopamine_pocket and resi 58,resi=4
 Alter: modified 1 atoms.
PyMOL>alter 3pbl_dopamine_pocket and resi 72,resi=5
 Alter: modified 1 atoms.
PyMOL>alter 3pbl_dopamine_pocket and resi 75,resi=6
 Alter: modified 1 atoms.
PyMOL>alter 3pbl_dopamine_pocket and resi 76,resi=7
 Alter: modified 1 atoms.
PyMOL>alter 3pbl_dopamine_pocket and resi 79,resi=8
 Alter: modified 1 atoms.
PyMOL>alter 3pbl_dopamine_pocket and resi 80,resi=9
 Alter: modified 1 atoms.
PyMOL>alter 3pbl_dopamine_pocket and resi 83,resi=10
 Alter: modified 1 atoms.
PyMOL>alter 3pbl_dopamine_pocket and resi 84,resi=11
 Alter: modified 1 atoms.
PyMOL>alter 3pbl_dopamine_pocket and resi 87,resi=12
 Alter: modified 1 atoms.
PyMOL>alter 3pbl_dopamine_pocket and resi 157,resi=13
 Alter: modified 1 atoms.
PyMOL>alter 3pbl_dopamine_pocket and resi 158,resi=14
 Alter: modified 1 atoms.
PyMOL>alter 3pbl_dopamine_pocket and resi 161,resi=15
 Alter: modified 1 atoms.
PyMOL>alter 3pbl_dopamine_pocket and resi 162,resi=16
 Alter: modified 1 atoms.
PyMOL>alter 3pbl_dopamine_pocket and resi 166,resi=17
 Alter: modified 1 atoms.
PyMOL>alter 3pbl_dopamine_pocket and resi 210,resi=18
 Alter: modified 1 atoms.
PyMOL>alter 3pbl_dopamine_pocket and resi 214,resi=19
 Alter: modified 1 atoms.
PyMOL>alter 3pbl_dopamine_pocket and resi 217,resi=20
 Alter: modified 1 atoms.
PyMOL>alter 3pbl_dopamine_pocket and resi 218,resi=21
 Alter: modified 1 atoms.
PyMOL>alter 3pbl_dopamine_pocket and resi 220,resi=22
 Alter: modified 1 atoms.
PyMOL>alter 3pbl_dopamine_pocket and resi 221,resi=23
 Alter: modified 1 atoms.
PyMOL>alter 3pbl_dopamine_pocket and resi 224,resi=24
 Alter: modified 1 atoms.
PyMOL>alter 3pbl_dopamine_pocket and resi 238,resi=25
 Alter: modified 1 atoms.
PyMOL>alter 3pbl_dopamine_pocket and resi 240,resi=26
 Alter: modified 1 atoms.
PyMOL>alter 3pbl_dopamine_pocket and resi 241,resi=27
 Alter: modified 1 atoms.
PyMOL>alter 3pbl_dopamine_pocket and resi 244,resi=28
 Alter: modified 1 atoms.
PyMOL>alter 3pbl_dopamine_pocket and resi 245,resi=29
 Alter: modified 1 atoms.
PyMOL>iterate 3rze_H1_pocket,residue_list.append(resi)
 Iterate: iterated over 29 atoms.
PyMOL>alter 3rze_H1_pocket and resi 49,resi=1
 Alter: modified 1 atoms.
PyMOL>alter 3rze_H1_pocket and resi 53,resi=2
 Alter: modified 1 atoms.
PyMOL>alter 3rze_H1_pocket and resi 57,resi=3
 Alter: modified 1 atoms.
PyMOL>alter 3rze_H1_pocket and resi 60,resi=4
 Alter: modified 1 atoms.
PyMOL>alter 3rze_H1_pocket and resi 73,resi=5
 Alter: modified 1 atoms.
PyMOL>alter 3rze_H1_pocket and resi 76,resi=6
 Alter: modified 1 atoms.
PyMOL>alter 3rze_H1_pocket and resi 77,resi=7
 Alter: modified 1 atoms.
PyMOL>alter 3rze_H1_pocket and resi 80,resi=8
 Alter: modified 1 atoms.
PyMOL>alter 3rze_H1_pocket and resi 81,resi=9
 Alter: modified 1 atoms.
PyMOL>alter 3rze_H1_pocket and resi 84,resi=10
 Alter: modified 1 atoms.
PyMOL>alter 3rze_H1_pocket and resi 85,resi=11
 Alter: modified 1 atoms.
PyMOL>alter 3rze_H1_pocket and resi 88,resi=12
 Alter: modified 1 atoms.
PyMOL>alter 3rze_H1_pocket and resi 156,resi=13
 Alter: modified 1 atoms.
PyMOL>alter 3rze_H1_pocket and resi 157,resi=14
 Alter: modified 1 atoms.
PyMOL>alter 3rze_H1_pocket and resi 160,resi=15
 Alter: modified 1 atoms.
PyMOL>alter 3rze_H1_pocket and resi 161,resi=16
 Alter: modified 1 atoms.
PyMOL>alter 3rze_H1_pocket and resi 165,resi=17
 Alter: modified 1 atoms.
PyMOL>alter 3rze_H1_pocket and resi 207,resi=18
 Alter: modified 1 atoms.
PyMOL>alter 3rze_H1_pocket and resi 211,resi=19
 Alter: modified 1 atoms.
PyMOL>alter 3rze_H1_pocket and resi 214,resi=20
 Alter: modified 1 atoms.
PyMOL>alter 3rze_H1_pocket and resi 215,resi=21
 Alter: modified 1 atoms.
PyMOL>alter 3rze_H1_pocket and resi 217,resi=22
 Alter: modified 1 atoms.
PyMOL>alter 3rze_H1_pocket and resi 218,resi=23
 Alter: modified 1 atoms.
PyMOL>alter 3rze_H1_pocket and resi 221,resi=24
 Alter: modified 1 atoms.
PyMOL>alter 3rze_H1_pocket and resi 234,resi=25
 Alter: modified 1 atoms.
PyMOL>alter 3rze_H1_pocket and resi 236,resi=26
 Alter: modified 1 atoms.
PyMOL>alter 3rze_H1_pocket and resi 237,resi=27
 Alter: modified 1 atoms.
PyMOL>alter 3rze_H1_pocket and resi 240,resi=28
 Alter: modified 1 atoms.
PyMOL>alter 3rze_H1_pocket and resi 241,resi=29
 Alter: modified 1 atoms.
PyMOL>iterate 3uon_M2_pocket,residue_list.append(resi)
 Iterate: iterated over 29 atoms.
PyMOL>alter 3uon_M2_pocket and resi 53,resi=1
 Alter: modified 1 atoms.
PyMOL>alter 3uon_M2_pocket and resi 57,resi=2
 Alter: modified 1 atoms.
PyMOL>alter 3uon_M2_pocket and resi 61,resi=3
 Alter: modified 1 atoms.
PyMOL>alter 3uon_M2_pocket and resi 64,resi=4
 Alter: modified 1 atoms.
PyMOL>alter 3uon_M2_pocket and resi 77,resi=5
 Alter: modified 1 atoms.
PyMOL>alter 3uon_M2_pocket and resi 80,resi=6
 Alter: modified 1 atoms.
PyMOL>alter 3uon_M2_pocket and resi 81,resi=7
 Alter: modified 1 atoms.
PyMOL>alter 3uon_M2_pocket and resi 84,resi=8
 Alter: modified 1 atoms.
PyMOL>alter 3uon_M2_pocket and resi 85,resi=9
 Alter: modified 1 atoms.
PyMOL>alter 3uon_M2_pocket and resi 88,resi=10
 Alter: modified 1 atoms.
PyMOL>alter 3uon_M2_pocket and resi 89,resi=11
 Alter: modified 1 atoms.
PyMOL>alter 3uon_M2_pocket and resi 92,resi=12
 Alter: modified 1 atoms.
PyMOL>alter 3uon_M2_pocket and resi 167,resi=13
 Alter: modified 1 atoms.
PyMOL>alter 3uon_M2_pocket and resi 168,resi=14
 Alter: modified 1 atoms.
PyMOL>alter 3uon_M2_pocket and resi 171,resi=15
 Alter: modified 1 atoms.
PyMOL>alter 3uon_M2_pocket and resi 172,resi=16
 Alter: modified 1 atoms.
PyMOL>alter 3uon_M2_pocket and resi 176,resi=17
 Alter: modified 1 atoms.
PyMOL>alter 3uon_M2_pocket and resi 218,resi=18
 Alter: modified 1 atoms.
PyMOL>alter 3uon_M2_pocket and resi 222,resi=19
 Alter: modified 1 atoms.
PyMOL>alter 3uon_M2_pocket and resi 225,resi=20
 Alter: modified 1 atoms.
PyMOL>alter 3uon_M2_pocket and resi 226,resi=21
 Alter: modified 1 atoms.
PyMOL>alter 3uon_M2_pocket and resi 228,resi=22
 Alter: modified 1 atoms.
PyMOL>alter 3uon_M2_pocket and resi 229,resi=23
 Alter: modified 1 atoms.
PyMOL>alter 3uon_M2_pocket and resi 232,resi=24
 Alter: modified 1 atoms.
PyMOL>alter 3uon_M2_pocket and resi 245,resi=25
 Alter: modified 1 atoms.
PyMOL>alter 3uon_M2_pocket and resi 247,resi=26
 Alter: modified 1 atoms.
PyMOL>alter 3uon_M2_pocket and resi 248,resi=27
 Alter: modified 1 atoms.
PyMOL>alter 3uon_M2_pocket and resi 251,resi=28
 Alter: modified 1 atoms.
PyMOL>alter 3uon_M2_pocket and resi 252,resi=29
 Alter: modified 1 atoms.
PyMOL>iterate 3v2w_sphingosine_pocket,residue_list.append(resi)
 Iterate: iterated over 29 atoms.
PyMOL>alter 3v2w_sphingosine_pocket and resi 48,resi=1
 Alter: modified 1 atoms.
PyMOL>alter 3v2w_sphingosine_pocket and resi 52,resi=2
 Alter: modified 1 atoms.
PyMOL>alter 3v2w_sphingosine_pocket and resi 56,resi=3
 Alter: modified 1 atoms.
PyMOL>alter 3v2w_sphingosine_pocket and resi 59,resi=4
 Alter: modified 1 atoms.
PyMOL>alter 3v2w_sphingosine_pocket and resi 71,resi=5
 Alter: modified 1 atoms.
PyMOL>alter 3v2w_sphingosine_pocket and resi 74,resi=6
 Alter: modified 1 atoms.
PyMOL>alter 3v2w_sphingosine_pocket and resi 75,resi=7
 Alter: modified 1 atoms.
PyMOL>alter 3v2w_sphingosine_pocket and resi 78,resi=8
 Alter: modified 1 atoms.
PyMOL>alter 3v2w_sphingosine_pocket and resi 79,resi=9
 Alter: modified 1 atoms.
PyMOL>alter 3v2w_sphingosine_pocket and resi 82,resi=10
 Alter: modified 1 atoms.
PyMOL>alter 3v2w_sphingosine_pocket and resi 83,resi=11
 Alter: modified 1 atoms.
PyMOL>alter 3v2w_sphingosine_pocket and resi 86,resi=12
 Alter: modified 1 atoms.
PyMOL>alter 3v2w_sphingosine_pocket and resi 149,resi=13
 Alter: modified 1 atoms.
PyMOL>alter 3v2w_sphingosine_pocket and resi 150,resi=14
 Alter: modified 1 atoms.
PyMOL>alter 3v2w_sphingosine_pocket and resi 153,resi=15
 Alter: modified 1 atoms.
PyMOL>alter 3v2w_sphingosine_pocket and resi 154,resi=16
 Alter: modified 1 atoms.
PyMOL>alter 3v2w_sphingosine_pocket and resi 157,resi=17
 Alter: modified 1 atoms.
PyMOL>alter 3v2w_sphingosine_pocket and resi 199,resi=18
 Alter: modified 1 atoms.
PyMOL>alter 3v2w_sphingosine_pocket and resi 203,resi=19
 Alter: modified 1 atoms.
PyMOL>alter 3v2w_sphingosine_pocket and resi 206,resi=20
 Alter: modified 1 atoms.
PyMOL>alter 3v2w_sphingosine_pocket and resi 207,resi=21
 Alter: modified 1 atoms.
PyMOL>alter 3v2w_sphingosine_pocket and resi 209,resi=22
 Alter: modified 1 atoms.
PyMOL>alter 3v2w_sphingosine_pocket and resi 210,resi=23
 Alter: modified 1 atoms.
PyMOL>alter 3v2w_sphingosine_pocket and resi 213,resi=24
 Alter: modified 1 atoms.
PyMOL>alter 3v2w_sphingosine_pocket and resi 228,resi=25
 Alter: modified 1 atoms.
PyMOL>alter 3v2w_sphingosine_pocket and resi 230,resi=26
 Alter: modified 1 atoms.
PyMOL>alter 3v2w_sphingosine_pocket and resi 231,resi=27
 Alter: modified 1 atoms.
PyMOL>alter 3v2w_sphingosine_pocket and resi 234,resi=28
 Alter: modified 1 atoms.
PyMOL>alter 3v2w_sphingosine_pocket and resi 235,resi=29
 Alter: modified 1 atoms.
PyMOL>iterate 4daj_m3_pocket,residue_list.append(resi)
 Iterate: iterated over 29 atoms.
PyMOL>alter 4daj_m3_pocket and resi 53,resi=1
 Alter: modified 1 atoms.
PyMOL>alter 4daj_m3_pocket and resi 57,resi=2
 Alter: modified 1 atoms.
PyMOL>alter 4daj_m3_pocket and resi 61,resi=3
 Alter: modified 1 atoms.
PyMOL>alter 4daj_m3_pocket and resi 64,resi=4
 Alter: modified 1 atoms.
PyMOL>alter 4daj_m3_pocket and resi 77,resi=5
 Alter: modified 1 atoms.
PyMOL>alter 4daj_m3_pocket and resi 80,resi=6
 Alter: modified 1 atoms.
PyMOL>alter 4daj_m3_pocket and resi 81,resi=7
 Alter: modified 1 atoms.
PyMOL>alter 4daj_m3_pocket and resi 84,resi=8
 Alter: modified 1 atoms.
PyMOL>alter 4daj_m3_pocket and resi 85,resi=9
 Alter: modified 1 atoms.
PyMOL>alter 4daj_m3_pocket and resi 88,resi=10
 Alter: modified 1 atoms.
PyMOL>alter 4daj_m3_pocket and resi 89,resi=11
 Alter: modified 1 atoms.
PyMOL>alter 4daj_m3_pocket and resi 92,resi=12
 Alter: modified 1 atoms.
PyMOL>alter 4daj_m3_pocket and resi 167,resi=13
 Alter: modified 1 atoms.
PyMOL>alter 4daj_m3_pocket and resi 168,resi=14
 Alter: modified 1 atoms.
PyMOL>alter 4daj_m3_pocket and resi 171,resi=15
 Alter: modified 1 atoms.
PyMOL>alter 4daj_m3_pocket and resi 172,resi=16
 Alter: modified 1 atoms.
PyMOL>alter 4daj_m3_pocket and resi 176,resi=17
 Alter: modified 1 atoms.
PyMOL>alter 4daj_m3_pocket and resi 211,resi=18
 Alter: modified 1 atoms.
PyMOL>alter 4daj_m3_pocket and resi 215,resi=19
 Alter: modified 1 atoms.
PyMOL>alter 4daj_m3_pocket and resi 218,resi=20
 Alter: modified 1 atoms.
PyMOL>alter 4daj_m3_pocket and resi 219,resi=21
 Alter: modified 1 atoms.
PyMOL>alter 4daj_m3_pocket and resi 221,resi=22
 Alter: modified 1 atoms.
PyMOL>alter 4daj_m3_pocket and resi 222,resi=23
 Alter: modified 1 atoms.
PyMOL>alter 4daj_m3_pocket and resi 225,resi=24
 Alter: modified 1 atoms.
PyMOL>alter 4daj_m3_pocket and resi 238,resi=25
 Alter: modified 1 atoms.
PyMOL>alter 4daj_m3_pocket and resi 240,resi=26
 Alter: modified 1 atoms.
PyMOL>alter 4daj_m3_pocket and resi 241,resi=27
 Alter: modified 1 atoms.
PyMOL>alter 4daj_m3_pocket and resi 244,resi=28
 Alter: modified 1 atoms.
PyMOL>alter 4daj_m3_pocket and resi 245,resi=29
 Alter: modified 1 atoms.
PyMOL>iterate 4djh_ka_opioid_pocket,residue_list.append(resi)
 Iterate: iterated over 29 atoms.
PyMOL>alter 4djh_ka_opioid_pocket and resi 54,resi=1
 Alter: modified 1 atoms.
PyMOL>alter 4djh_ka_opioid_pocket and resi 57,resi=2
 Alter: modified 1 atoms.
PyMOL>alter 4djh_ka_opioid_pocket and resi 61,resi=3
 Alter: modified 1 atoms.
PyMOL>alter 4djh_ka_opioid_pocket and resi 64,resi=4
 Alter: modified 1 atoms.
PyMOL>alter 4djh_ka_opioid_pocket and resi 77,resi=5
 Alter: modified 1 atoms.
PyMOL>alter 4djh_ka_opioid_pocket and resi 80,resi=6
 Alter: modified 1 atoms.
PyMOL>alter 4djh_ka_opioid_pocket and resi 81,resi=7
 Alter: modified 1 atoms.
PyMOL>alter 4djh_ka_opioid_pocket and resi 84,resi=8
 Alter: modified 1 atoms.
PyMOL>alter 4djh_ka_opioid_pocket and resi 85,resi=9
 Alter: modified 1 atoms.
PyMOL>alter 4djh_ka_opioid_pocket and resi 88,resi=10
 Alter: modified 1 atoms.
PyMOL>alter 4djh_ka_opioid_pocket and resi 89,resi=11
 Alter: modified 1 atoms.
PyMOL>alter 4djh_ka_opioid_pocket and resi 92,resi=12
 Alter: modified 1 atoms.
PyMOL>alter 4djh_ka_opioid_pocket and resi 172,resi=13
 Alter: modified 1 atoms.
PyMOL>alter 4djh_ka_opioid_pocket and resi 173,resi=14
 Alter: modified 1 atoms.
PyMOL>alter 4djh_ka_opioid_pocket and resi 176,resi=15
 Alter: modified 1 atoms.
PyMOL>alter 4djh_ka_opioid_pocket and resi 177,resi=16
 Alter: modified 1 atoms.
PyMOL>alter 4djh_ka_opioid_pocket and resi 181,resi=17
 Alter: modified 1 atoms.
PyMOL>alter 4djh_ka_opioid_pocket and resi 228,resi=18
 Alter: modified 1 atoms.
PyMOL>alter 4djh_ka_opioid_pocket and resi 232,resi=19
 Alter: modified 1 atoms.
PyMOL>alter 4djh_ka_opioid_pocket and resi 235,resi=20
 Alter: modified 1 atoms.
PyMOL>alter 4djh_ka_opioid_pocket and resi 236,resi=21
 Alter: modified 1 atoms.
PyMOL>alter 4djh_ka_opioid_pocket and resi 238,resi=22
 Alter: modified 1 atoms.
PyMOL>alter 4djh_ka_opioid_pocket and resi 239,resi=23
 Alter: modified 1 atoms.
PyMOL>alter 4djh_ka_opioid_pocket and resi 242,resi=24
 Alter: modified 1 atoms.
PyMOL>alter 4djh_ka_opioid_pocket and resi 253,resi=25
 Alter: modified 1 atoms.
PyMOL>alter 4djh_ka_opioid_pocket and resi 255,resi=26
 Alter: modified 1 atoms.
PyMOL>alter 4djh_ka_opioid_pocket and resi 256,resi=27
 Alter: modified 1 atoms.
PyMOL>alter 4djh_ka_opioid_pocket and resi 259,resi=28
 Alter: modified 1 atoms.
PyMOL>alter 4djh_ka_opioid_pocket and resi 260,resi=29
 Alter: modified 1 atoms.
PyMOL>iterate 4dkl_mu_opioid_pocket,residue_list.append(resi)
 Iterate: iterated over 29 atoms.
PyMOL>alter 4dkl_mu_opioid_pocket and resi 53,resi=1
 Alter: modified 1 atoms.
PyMOL>alter 4dkl_mu_opioid_pocket and resi 56,resi=2
 Alter: modified 1 atoms.
PyMOL>alter 4dkl_mu_opioid_pocket and resi 60,resi=3
 Alter: modified 1 atoms.
PyMOL>alter 4dkl_mu_opioid_pocket and resi 63,resi=4
 Alter: modified 1 atoms.
PyMOL>alter 4dkl_mu_opioid_pocket and resi 76,resi=5
 Alter: modified 1 atoms.
PyMOL>alter 4dkl_mu_opioid_pocket and resi 79,resi=6
 Alter: modified 1 atoms.
PyMOL>alter 4dkl_mu_opioid_pocket and resi 80,resi=7
 Alter: modified 1 atoms.
PyMOL>alter 4dkl_mu_opioid_pocket and resi 83,resi=8
 Alter: modified 1 atoms.
PyMOL>alter 4dkl_mu_opioid_pocket and resi 84,resi=9
 Alter: modified 1 atoms.
PyMOL>alter 4dkl_mu_opioid_pocket and resi 87,resi=10
 Alter: modified 1 atoms.
PyMOL>alter 4dkl_mu_opioid_pocket and resi 88,resi=11
 Alter: modified 1 atoms.
PyMOL>alter 4dkl_mu_opioid_pocket and resi 91,resi=12
 Alter: modified 1 atoms.
PyMOL>alter 4dkl_mu_opioid_pocket and resi 168,resi=13
 Alter: modified 1 atoms.
PyMOL>alter 4dkl_mu_opioid_pocket and resi 169,resi=14
 Alter: modified 1 atoms.
PyMOL>alter 4dkl_mu_opioid_pocket and resi 172,resi=15
 Alter: modified 1 atoms.
PyMOL>alter 4dkl_mu_opioid_pocket and resi 173,resi=16
 Alter: modified 1 atoms.
PyMOL>alter 4dkl_mu_opioid_pocket and resi 177,resi=17
 Alter: modified 1 atoms.
PyMOL>alter 4dkl_mu_opioid_pocket and resi 219,resi=18
 Alter: modified 1 atoms.
PyMOL>alter 4dkl_mu_opioid_pocket and resi 223,resi=19
 Alter: modified 1 atoms.
PyMOL>alter 4dkl_mu_opioid_pocket and resi 226,resi=20
 Alter: modified 1 atoms.
PyMOL>alter 4dkl_mu_opioid_pocket and resi 227,resi=21
 Alter: modified 1 atoms.
PyMOL>alter 4dkl_mu_opioid_pocket and resi 229,resi=22
 Alter: modified 1 atoms.
PyMOL>alter 4dkl_mu_opioid_pocket and resi 230,resi=23
 Alter: modified 1 atoms.
PyMOL>alter 4dkl_mu_opioid_pocket and resi 233,resi=24
 Alter: modified 1 atoms.
PyMOL>alter 4dkl_mu_opioid_pocket and resi 249,resi=25
 Alter: modified 1 atoms.
PyMOL>alter 4dkl_mu_opioid_pocket and resi 251,resi=26
 Alter: modified 1 atoms.
PyMOL>alter 4dkl_mu_opioid_pocket and resi 252,resi=27
 Alter: modified 1 atoms.
PyMOL>alter 4dkl_mu_opioid_pocket and resi 255,resi=28
 Alter: modified 1 atoms.
PyMOL>alter 4dkl_mu_opioid_pocket and resi 256,resi=29
 Alter: modified 1 atoms.
PyMOL>iterate 4ea3_nociceptin_pocket,residue_list.append(resi)
 Iterate: iterated over 29 atoms.
PyMOL>alter 4ea3_nociceptin_pocket and resi 54,resi=1
 Alter: modified 1 atoms.
PyMOL>alter 4ea3_nociceptin_pocket and resi 57,resi=2
 Alter: modified 1 atoms.
PyMOL>alter 4ea3_nociceptin_pocket and resi 61,resi=3
 Alter: modified 1 atoms.
PyMOL>alter 4ea3_nociceptin_pocket and resi 64,resi=4
 Alter: modified 1 atoms.
PyMOL>alter 4ea3_nociceptin_pocket and resi 77,resi=5
 Alter: modified 1 atoms.
PyMOL>alter 4ea3_nociceptin_pocket and resi 80,resi=6
 Alter: modified 1 atoms.
PyMOL>alter 4ea3_nociceptin_pocket and resi 81,resi=7
 Alter: modified 1 atoms.
PyMOL>alter 4ea3_nociceptin_pocket and resi 84,resi=8
 Alter: modified 1 atoms.
PyMOL>alter 4ea3_nociceptin_pocket and resi 85,resi=9
 Alter: modified 1 atoms.
PyMOL>alter 4ea3_nociceptin_pocket and resi 88,resi=10
 Alter: modified 1 atoms.
PyMOL>alter 4ea3_nociceptin_pocket and resi 89,resi=11
 Alter: modified 1 atoms.
PyMOL>alter 4ea3_nociceptin_pocket and resi 92,resi=12
 Alter: modified 1 atoms.
PyMOL>alter 4ea3_nociceptin_pocket and resi 162,resi=13
 Alter: modified 1 atoms.
PyMOL>alter 4ea3_nociceptin_pocket and resi 163,resi=14
 Alter: modified 1 atoms.
PyMOL>alter 4ea3_nociceptin_pocket and resi 166,resi=15
 Alter: modified 1 atoms.
PyMOL>alter 4ea3_nociceptin_pocket and resi 167,resi=16
 Alter: modified 1 atoms.
PyMOL>alter 4ea3_nociceptin_pocket and resi 171,resi=17
 Alter: modified 1 atoms.
PyMOL>alter 4ea3_nociceptin_pocket and resi 219,resi=18
 Alter: modified 1 atoms.
PyMOL>alter 4ea3_nociceptin_pocket and resi 223,resi=19
 Alter: modified 1 atoms.
PyMOL>alter 4ea3_nociceptin_pocket and resi 226,resi=20
 Alter: modified 1 atoms.
PyMOL>alter 4ea3_nociceptin_pocket and resi 227,resi=21
 Alter: modified 1 atoms.
PyMOL>alter 4ea3_nociceptin_pocket and resi 229,resi=22
 Alter: modified 1 atoms.
PyMOL>alter 4ea3_nociceptin_pocket and resi 230,resi=23
 Alter: modified 1 atoms.
PyMOL>alter 4ea3_nociceptin_pocket and resi 233,resi=24
 Alter: modified 1 atoms.
PyMOL>alter 4ea3_nociceptin_pocket and resi 249,resi=25
 Alter: modified 1 atoms.
PyMOL>alter 4ea3_nociceptin_pocket and resi 251,resi=26
 Alter: modified 1 atoms.
PyMOL>alter 4ea3_nociceptin_pocket and resi 252,resi=27
 Alter: modified 1 atoms.
PyMOL>alter 4ea3_nociceptin_pocket and resi 255,resi=28
 Alter: modified 1 atoms.
PyMOL>alter 4ea3_nociceptin_pocket and resi 256,resi=29
 Alter: modified 1 atoms.
PyMOL>iterate 4ej4_de_opioid_pocket,residue_list.append(resi)
 Iterate: iterated over 29 atoms.
PyMOL>alter 4ej4_de_opioid_pocket and resi 58,resi=1
 Alter: modified 1 atoms.
PyMOL>alter 4ej4_de_opioid_pocket and resi 61,resi=2
 Alter: modified 1 atoms.
PyMOL>alter 4ej4_de_opioid_pocket and resi 65,resi=3
 Alter: modified 1 atoms.
PyMOL>alter 4ej4_de_opioid_pocket and resi 68,resi=4
 Alter: modified 1 atoms.
PyMOL>alter 4ej4_de_opioid_pocket and resi 81,resi=5
 Alter: modified 1 atoms.
PyMOL>alter 4ej4_de_opioid_pocket and resi 84,resi=6
 Alter: modified 1 atoms.
PyMOL>alter 4ej4_de_opioid_pocket and resi 85,resi=7
 Alter: modified 1 atoms.
PyMOL>alter 4ej4_de_opioid_pocket and resi 88,resi=8
 Alter: modified 1 atoms.
PyMOL>alter 4ej4_de_opioid_pocket and resi 89,resi=9
 Alter: modified 1 atoms.
PyMOL>alter 4ej4_de_opioid_pocket and resi 92,resi=10
 Alter: modified 1 atoms.
PyMOL>alter 4ej4_de_opioid_pocket and resi 93,resi=11
 Alter: modified 1 atoms.
PyMOL>alter 4ej4_de_opioid_pocket and resi 96,resi=12
 Alter: modified 1 atoms.
PyMOL>alter 4ej4_de_opioid_pocket and resi 173,resi=13
 Alter: modified 1 atoms.
PyMOL>alter 4ej4_de_opioid_pocket and resi 174,resi=14
 Alter: modified 1 atoms.
PyMOL>alter 4ej4_de_opioid_pocket and resi 177,resi=15
 Alter: modified 1 atoms.
PyMOL>alter 4ej4_de_opioid_pocket and resi 178,resi=16
 Alter: modified 1 atoms.
PyMOL>alter 4ej4_de_opioid_pocket and resi 182,resi=17
 Alter: modified 1 atoms.
PyMOL>alter 4ej4_de_opioid_pocket and resi 224,resi=18
 Alter: modified 1 atoms.
PyMOL>alter 4ej4_de_opioid_pocket and resi 228,resi=19
 Alter: modified 1 atoms.
PyMOL>alter 4ej4_de_opioid_pocket and resi 231,resi=20
 Alter: modified 1 atoms.
PyMOL>alter 4ej4_de_opioid_pocket and resi 232,resi=21
 Alter: modified 1 atoms.
PyMOL>alter 4ej4_de_opioid_pocket and resi 234,resi=22
 Alter: modified 1 atoms.
PyMOL>alter 4ej4_de_opioid_pocket and resi 235,resi=23
 Alter: modified 1 atoms.
PyMOL>alter 4ej4_de_opioid_pocket and resi 238,resi=24
 Alter: modified 1 atoms.
PyMOL>alter 4ej4_de_opioid_pocket and resi 255,resi=25
 Alter: modified 1 atoms.
PyMOL>alter 4ej4_de_opioid_pocket and resi 257,resi=26
 Alter: modified 1 atoms.
PyMOL>alter 4ej4_de_opioid_pocket and resi 258,resi=27
 Alter: modified 1 atoms.
PyMOL>alter 4ej4_de_opioid_pocket and resi 261,resi=28
 Alter: modified 1 atoms.
PyMOL>alter 4ej4_de_opioid_pocket and resi 262,resi=29
 Alter: modified 1 atoms.
PyMOL>load /Users/christoffernorn/dropbox/projects/gpcr_loop_benchmark_liz_chris/demo/cn_demos/7B/01_evaluate_score_vs_pocket_rmsd/structures/3emlA/3emlA_1.pdb
 CmdLoad: "/Users/christoffernorn/dropbox/projects/gpcr_loop_benchmark_liz_chris/demo/cn_demos/7B/01_evaluate_score_vs_pocket_rmsd/structures/3emlA/3emlA_1.pdb" loaded as "3emlA_1".
PyMOL>remove 3emlA_1 and not resi 53+57+61+64+75+78+79+82+83+86+87+90+167+168+171+172+177+220+224+227+228+230+231+234+249+251+252+255+256
 Remove: eliminated 4100 atoms in model "3emlA_1".
PyMOL>remove 3emlA_1 and not name ca
 Remove: eliminated 443 atoms in model "3emlA_1".
PyMOL>cealign template_2rh1 and i. 82+86+90+93+106+109+110+113+114+117+118+121+199+200+203+204+208+282+286+289+290+292+293+296+309+311+312+315+316, 3emlA_1
RMSD 1.437997 over 24 residues
PyMOL>iterate 3emlA_1,residue_list.append(resi)
 Iterate: iterated over 29 atoms.
PyMOL>alter 3emlA_1 and resi 53,resi=1
 Alter: modified 1 atoms.
PyMOL>alter 3emlA_1 and resi 57,resi=2
 Alter: modified 1 atoms.
PyMOL>alter 3emlA_1 and resi 61,resi=3
 Alter: modified 1 atoms.
PyMOL>alter 3emlA_1 and resi 64,resi=4
 Alter: modified 1 atoms.
PyMOL>alter 3emlA_1 and resi 75,resi=5
 Alter: modified 1 atoms.
PyMOL>alter 3emlA_1 and resi 78,resi=6
 Alter: modified 1 atoms.
PyMOL>alter 3emlA_1 and resi 79,resi=7
 Alter: modified 1 atoms.
PyMOL>alter 3emlA_1 and resi 82,resi=8
 Alter: modified 1 atoms.
PyMOL>alter 3emlA_1 and resi 83,resi=9
 Alter: modified 1 atoms.
PyMOL>alter 3emlA_1 and resi 86,resi=10
 Alter: modified 1 atoms.
PyMOL>alter 3emlA_1 and resi 87,resi=11
 Alter: modified 1 atoms.
PyMOL>alter 3emlA_1 and resi 90,resi=12
 Alter: modified 1 atoms.
PyMOL>alter 3emlA_1 and resi 167,resi=13
 Alter: modified 1 atoms.
PyMOL>alter 3emlA_1 and resi 168,resi=14
 Alter: modified 1 atoms.
PyMOL>alter 3emlA_1 and resi 171,resi=15
 Alter: modified 1 atoms.
PyMOL>alter 3emlA_1 and resi 172,resi=16
 Alter: modified 1 atoms.
PyMOL>alter 3emlA_1 and resi 177,resi=17
 Alter: modified 1 atoms.
PyMOL>alter 3emlA_1 and resi 220,resi=18
 Alter: modified 1 atoms.
PyMOL>alter 3emlA_1 and resi 224,resi=19
 Alter: modified 1 atoms.
PyMOL>alter 3emlA_1 and resi 227,resi=20
 Alter: modified 1 atoms.
PyMOL>alter 3emlA_1 and resi 228,resi=21
 Alter: modified 1 atoms.
PyMOL>alter 3emlA_1 and resi 230,resi=22
 Alter: modified 1 atoms.
PyMOL>alter 3emlA_1 and resi 231,resi=23
 Alter: modified 1 atoms.
PyMOL>alter 3emlA_1 and resi 234,resi=24
 Alter: modified 1 atoms.
PyMOL>alter 3emlA_1 and resi 249,resi=25
 Alter: modified 1 atoms.
PyMOL>alter 3emlA_1 and resi 251,resi=26
 Alter: modified 1 atoms.
PyMOL>alter 3emlA_1 and resi 252,resi=27
 Alter: modified 1 atoms.
PyMOL>alter 3emlA_1 and resi 255,resi=28
 Alter: modified 1 atoms.
PyMOL>alter 3emlA_1 and resi 256,resi=29
 Alter: modified 1 atoms.
PyMOL>delete dist
PyMOL>delete dist
PyMOL>delete dist
PyMOL>delete dist
PyMOL>delete dist
PyMOL>delete dist
PyMOL>delete dist
PyMOL>delete dist
PyMOL>delete dist
PyMOL>delete dist
PyMOL>delete dist
PyMOL>delete dist
PyMOL>delete dist
PyMOL>delete dist
PyMOL>delete dist
PyMOL>delete dist
PyMOL>delete dist
PyMOL>delete dist
PyMOL>delete dist
PyMOL>delete dist
PyMOL>delete dist
PyMOL>delete dist
PyMOL>delete dist
PyMOL>delete dist
PyMOL>delete dist
PyMOL>delete dist
PyMOL>delete dist
PyMOL>delete dist
PyMOL>delete dist
PyMOL>delete 3emlA_1
PyMOL>load /Users/christoffernorn/dropbox/projects/gpcr_loop_benchmark_liz_chris/demo/cn_demos/7B/01_evaluate_score_vs_pocket_rmsd/structures/3emlA/3emlA_10.pdb
 CmdLoad: "/Users/christoffernorn/dropbox/projects/gpcr_loop_benchmark_liz_chris/demo/cn_demos/7B/01_evaluate_score_vs_pocket_rmsd/structures/3emlA/3emlA_10.pdb" loaded as "3emlA_10".
PyMOL>remove 3emlA_10 and not resi 53+57+61+64+75+78+79+82+83+86+87+90+167+168+171+172+177+220+224+227+228+230+231+234+249+251+252+255+256
 Remove: eliminated 4100 atoms in model "3emlA_10".
PyMOL>remove 3emlA_10 and not name ca
 Remove: eliminated 443 atoms in model "3emlA_10".
PyMOL>cealign template_2rh1 and i. 82+86+90+93+106+109+110+113+114+117+118+121+199+200+203+204+208+282+286+289+290+292+293+296+309+311+312+315+316, 3emlA_10
RMSD 2.932690 over 24 residues
PyMOL>iterate 3emlA_10,residue_list.append(resi)
 Iterate: iterated over 29 atoms.
PyMOL>alter 3emlA_10 and resi 53,resi=1
 Alter: modified 1 atoms.
PyMOL>alter 3emlA_10 and resi 57,resi=2
 Alter: modified 1 atoms.
PyMOL>alter 3emlA_10 and resi 61,resi=3
 Alter: modified 1 atoms.
PyMOL>alter 3emlA_10 and resi 64,resi=4
 Alter: modified 1 atoms.
PyMOL>alter 3emlA_10 and resi 75,resi=5
 Alter: modified 1 atoms.
PyMOL>alter 3emlA_10 and resi 78,resi=6
 Alter: modified 1 atoms.
PyMOL>alter 3emlA_10 and resi 79,resi=7
 Alter: modified 1 atoms.
PyMOL>alter 3emlA_10 and resi 82,resi=8
 Alter: modified 1 atoms.
PyMOL>alter 3emlA_10 and resi 83,resi=9
 Alter: modified 1 atoms.
PyMOL>alter 3emlA_10 and resi 86,resi=10
 Alter: modified 1 atoms.
PyMOL>alter 3emlA_10 and resi 87,resi=11
 Alter: modified 1 atoms.
PyMOL>alter 3emlA_10 and resi 90,resi=12
 Alter: modified 1 atoms.
PyMOL>alter 3emlA_10 and resi 167,resi=13
 Alter: modified 1 atoms.
PyMOL>alter 3emlA_10 and resi 168,resi=14
 Alter: modified 1 atoms.
PyMOL>alter 3emlA_10 and resi 171,resi=15
 Alter: modified 1 atoms.
PyMOL>alter 3emlA_10 and resi 172,resi=16
 Alter: modified 1 atoms.
PyMOL>alter 3emlA_10 and resi 177,resi=17
 Alter: modified 1 atoms.
PyMOL>alter 3emlA_10 and resi 220,resi=18
 Alter: modified 1 atoms.
PyMOL>alter 3emlA_10 and resi 224,resi=19
 Alter: modified 1 atoms.
PyMOL>alter 3emlA_10 and resi 227,resi=20
 Alter: modified 1 atoms.
PyMOL>alter 3emlA_10 and resi 228,resi=21
 Alter: modified 1 atoms.
PyMOL>alter 3emlA_10 and resi 230,resi=22
 Alter: modified 1 atoms.
PyMOL>alter 3emlA_10 and resi 231,resi=23
 Alter: modified 1 atoms.
PyMOL>alter 3emlA_10 and resi 234,resi=24
 Alter: modified 1 atoms.
PyMOL>alter 3emlA_10 and resi 249,resi=25
 Alter: modified 1 atoms.
PyMOL>alter 3emlA_10 and resi 251,resi=26
 Alter: modified 1 atoms.
PyMOL>alter 3emlA_10 and resi 252,resi=27
 Alter: modified 1 atoms.
PyMOL>alter 3emlA_10 and resi 255,resi=28
 Alter: modified 1 atoms.
PyMOL>alter 3emlA_10 and resi 256,resi=29
 Alter: modified 1 atoms.
PyMOL>delete dist
PyMOL>delete dist
PyMOL>delete dist
PyMOL>delete dist
PyMOL>delete dist
PyMOL>delete dist
PyMOL>delete dist
PyMOL>delete dist
PyMOL>delete dist
PyMOL>delete dist
PyMOL>delete dist
PyMOL>delete dist
PyMOL>delete dist
PyMOL>delete dist
PyMOL>delete dist
PyMOL>delete dist
PyMOL>delete dist
PyMOL>delete dist
PyMOL>delete dist
PyMOL>delete dist
PyMOL>delete dist
PyMOL>delete dist
PyMOL>delete dist
PyMOL>delete dist
PyMOL>delete dist
PyMOL>delete dist
PyMOL>delete dist
PyMOL>delete dist
PyMOL>delete dist
PyMOL>delete 3emlA_10
PyMOL>load /Users/christoffernorn/dropbox/projects/gpcr_loop_benchmark_liz_chris/demo/cn_demos/7B/01_evaluate_score_vs_pocket_rmsd/structures/3emlA/3emlA_11.pdb
 CmdLoad: "/Users/christoffernorn/dropbox/projects/gpcr_loop_benchmark_liz_chris/demo/cn_demos/7B/01_evaluate_score_vs_pocket_rmsd/structures/3emlA/3emlA_11.pdb" loaded as "3emlA_11".
PyMOL>remove 3emlA_11 and not resi 53+57+61+64+75+78+79+82+83+86+87+90+167+168+171+172+177+220+224+227+228+230+231+234+249+251+252+255+256
 Remove: eliminated 4100 atoms in model "3emlA_11".
PyMOL>remove 3emlA_11 and not name ca
 Remove: eliminated 443 atoms in model "3emlA_11".
PyMOL>cealign template_2rh1 and i. 82+86+90+93+106+109+110+113+114+117+118+121+199+200+203+204+208+282+286+289+290+292+293+296+309+311+312+315+316, 3emlA_11
RMSD 2.275466 over 24 residues
PyMOL>iterate 3emlA_11,residue_list.append(resi)
 Iterate: iterated over 29 atoms.
PyMOL>alter 3emlA_11 and resi 53,resi=1
 Alter: modified 1 atoms.
PyMOL>alter 3emlA_11 and resi 57,resi=2
 Alter: modified 1 atoms.
PyMOL>alter 3emlA_11 and resi 61,resi=3
 Alter: modified 1 atoms.
PyMOL>alter 3emlA_11 and resi 64,resi=4
 Alter: modified 1 atoms.
PyMOL>alter 3emlA_11 and resi 75,resi=5
 Alter: modified 1 atoms.
PyMOL>alter 3emlA_11 and resi 78,resi=6
 Alter: modified 1 atoms.
PyMOL>alter 3emlA_11 and resi 79,resi=7
 Alter: modified 1 atoms.
PyMOL>alter 3emlA_11 and resi 82,resi=8
 Alter: modified 1 atoms.
PyMOL>alter 3emlA_11 and resi 83,resi=9
 Alter: modified 1 atoms.
PyMOL>alter 3emlA_11 and resi 86,resi=10
 Alter: modified 1 atoms.
PyMOL>alter 3emlA_11 and resi 87,resi=11
 Alter: modified 1 atoms.
PyMOL>alter 3emlA_11 and resi 90,resi=12
 Alter: modified 1 atoms.
PyMOL>alter 3emlA_11 and resi 167,resi=13
 Alter: modified 1 atoms.
PyMOL>alter 3emlA_11 and resi 168,resi=14
 Alter: modified 1 atoms.
PyMOL>alter 3emlA_11 and resi 171,resi=15
 Alter: modified 1 atoms.
PyMOL>alter 3emlA_11 and resi 172,resi=16
 Alter: modified 1 atoms.
PyMOL>alter 3emlA_11 and resi 177,resi=17
 Alter: modified 1 atoms.
PyMOL>alter 3emlA_11 and resi 220,resi=18
 Alter: modified 1 atoms.
PyMOL>alter 3emlA_11 and resi 224,resi=19
 Alter: modified 1 atoms.
PyMOL>alter 3emlA_11 and resi 227,resi=20
 Alter: modified 1 atoms.
PyMOL>alter 3emlA_11 and resi 228,resi=21
 Alter: modified 1 atoms.
PyMOL>alter 3emlA_11 and resi 230,resi=22
 Alter: modified 1 atoms.
PyMOL>alter 3emlA_11 and resi 231,resi=23
 Alter: modified 1 atoms.
PyMOL>alter 3emlA_11 and resi 234,resi=24
 Alter: modified 1 atoms.
PyMOL>alter 3emlA_11 and resi 249,resi=25
 Alter: modified 1 atoms.
PyMOL>alter 3emlA_11 and resi 251,resi=26
 Alter: modified 1 atoms.
PyMOL>alter 3emlA_11 and resi 252,resi=27
 Alter: modified 1 atoms.
PyMOL>alter 3emlA_11 and resi 255,resi=28
 Alter: modified 1 atoms.
PyMOL>alter 3emlA_11 and resi 256,resi=29
 Alter: modified 1 atoms.
PyMOL>delete dist
PyMOL>delete dist
PyMOL>delete dist
PyMOL>delete dist
PyMOL>delete dist
PyMOL>delete dist
PyMOL>delete dist
PyMOL>delete dist
PyMOL>delete dist
PyMOL>delete dist
PyMOL>delete dist
PyMOL>delete dist
PyMOL>delete dist
PyMOL>delete dist
PyMOL>delete dist
PyMOL>delete dist
PyMOL>delete dist
PyMOL>delete dist
PyMOL>delete dist
PyMOL>delete dist
PyMOL>delete dist
PyMOL>delete dist
PyMOL>delete dist
PyMOL>delete dist
PyMOL>delete dist
PyMOL>delete dist
PyMOL>delete dist
PyMOL>delete dist
PyMOL>delete dist
PyMOL>delete 3emlA_11
PyMOL>load /Users/christoffernorn/dropbox/projects/gpcr_loop_benchmark_liz_chris/demo/cn_demos/7B/01_evaluate_score_vs_pocket_rmsd/structures/3emlA/3emlA_12.pdb
 CmdLoad: "/Users/christoffernorn/dropbox/projects/gpcr_loop_benchmark_liz_chris/demo/cn_demos/7B/01_evaluate_score_vs_pocket_rmsd/structures/3emlA/3emlA_12.pdb" loaded as "3emlA_12".
PyMOL>remove 3emlA_12 and not resi 53+57+61+64+75+78+79+82+83+86+87+90+167+168+171+172+177+220+224+227+228+230+231+234+249+251+252+255+256
 Remove: eliminated 4100 atoms in model "3emlA_12".
PyMOL>remove 3emlA_12 and not name ca
 Remove: eliminated 443 atoms in model "3emlA_12".
PyMOL>cealign template_2rh1 and i. 82+86+90+93+106+109+110+113+114+117+118+121+199+200+203+204+208+282+286+289+290+292+293+296+309+311+312+315+316, 3emlA_12
RMSD 2.565582 over 24 residues
PyMOL>iterate 3emlA_12,residue_list.append(resi)
 Iterate: iterated over 29 atoms.
PyMOL>alter 3emlA_12 and resi 53,resi=1
 Alter: modified 1 atoms.
PyMOL>alter 3emlA_12 and resi 57,resi=2
 Alter: modified 1 atoms.
PyMOL>alter 3emlA_12 and resi 61,resi=3
 Alter: modified 1 atoms.
PyMOL>alter 3emlA_12 and resi 64,resi=4
 Alter: modified 1 atoms.
PyMOL>alter 3emlA_12 and resi 75,resi=5
 Alter: modified 1 atoms.
PyMOL>alter 3emlA_12 and resi 78,resi=6
 Alter: modified 1 atoms.
PyMOL>alter 3emlA_12 and resi 79,resi=7
 Alter: modified 1 atoms.
PyMOL>alter 3emlA_12 and resi 82,resi=8
 Alter: modified 1 atoms.
PyMOL>alter 3emlA_12 and resi 83,resi=9
 Alter: modified 1 atoms.
PyMOL>alter 3emlA_12 and resi 86,resi=10
 Alter: modified 1 atoms.
PyMOL>alter 3emlA_12 and resi 87,resi=11
 Alter: modified 1 atoms.
PyMOL>alter 3emlA_12 and resi 90,resi=12
 Alter: modified 1 atoms.
PyMOL>alter 3emlA_12 and resi 167,resi=13
 Alter: modified 1 atoms.
PyMOL>alter 3emlA_12 and resi 168,resi=14
 Alter: modified 1 atoms.
PyMOL>alter 3emlA_12 and resi 171,resi=15
 Alter: modified 1 atoms.
PyMOL>alter 3emlA_12 and resi 172,resi=16
 Alter: modified 1 atoms.
PyMOL>alter 3emlA_12 and resi 177,resi=17
 Alter: modified 1 atoms.
PyMOL>alter 3emlA_12 and resi 220,resi=18
 Alter: modified 1 atoms.
PyMOL>alter 3emlA_12 and resi 224,resi=19
 Alter: modified 1 atoms.
PyMOL>alter 3emlA_12 and resi 227,resi=20
 Alter: modified 1 atoms.
PyMOL>alter 3emlA_12 and resi 228,resi=21
 Alter: modified 1 atoms.
PyMOL>alter 3emlA_12 and resi 230,resi=22
 Alter: modified 1 atoms.
PyMOL>alter 3emlA_12 and resi 231,resi=23
 Alter: modified 1 atoms.
PyMOL>alter 3emlA_12 and resi 234,resi=24
 Alter: modified 1 atoms.
PyMOL>alter 3emlA_12 and resi 249,resi=25
 Alter: modified 1 atoms.
PyMOL>alter 3emlA_12 and resi 251,resi=26
 Alter: modified 1 atoms.
PyMOL>alter 3emlA_12 and resi 252,resi=27
 Alter: modified 1 atoms.
PyMOL>alter 3emlA_12 and resi 255,resi=28
 Alter: modified 1 atoms.
PyMOL>alter 3emlA_12 and resi 256,resi=29
 Alter: modified 1 atoms.
PyMOL>delete dist
PyMOL>delete dist
PyMOL>delete dist
PyMOL>delete dist
PyMOL>delete dist
PyMOL>delete dist
PyMOL>delete dist
PyMOL>delete dist
PyMOL>delete dist
PyMOL>delete dist
PyMOL>delete dist
PyMOL>delete dist
PyMOL>delete dist
PyMOL>delete dist
PyMOL>delete dist
PyMOL>delete dist
PyMOL>delete dist
PyMOL>delete dist
PyMOL>delete dist
PyMOL>delete dist
PyMOL>delete dist
PyMOL>delete dist
PyMOL>delete dist
PyMOL>delete dist
PyMOL>delete dist
PyMOL>delete dist
PyMOL>delete dist
PyMOL>delete dist
PyMOL>delete dist
PyMOL>delete 3emlA_12
PyMOL>load /Users/christoffernorn/dropbox/projects/gpcr_loop_benchmark_liz_chris/demo/cn_demos/7B/01_evaluate_score_vs_pocket_rmsd/structures/3emlA/3emlA_2.pdb
 CmdLoad: "/Users/christoffernorn/dropbox/projects/gpcr_loop_benchmark_liz_chris/demo/cn_demos/7B/01_evaluate_score_vs_pocket_rmsd/structures/3emlA/3emlA_2.pdb" loaded as "3emlA_2".
PyMOL>remove 3emlA_2 and not resi 53+57+61+64+75+78+79+82+83+86+87+90+167+168+171+172+177+220+224+227+228+230+231+234+249+251+252+255+256
 Remove: eliminated 4100 atoms in model "3emlA_2".
PyMOL>remove 3emlA_2 and not name ca
 Remove: eliminated 443 atoms in model "3emlA_2".
PyMOL>cealign template_2rh1 and i. 82+86+90+93+106+109+110+113+114+117+118+121+199+200+203+204+208+282+286+289+290+292+293+296+309+311+312+315+316, 3emlA_2
RMSD 1.700130 over 24 residues
PyMOL>iterate 3emlA_2,residue_list.append(resi)
 Iterate: iterated over 29 atoms.
PyMOL>alter 3emlA_2 and resi 53,resi=1
 Alter: modified 1 atoms.
PyMOL>alter 3emlA_2 and resi 57,resi=2
 Alter: modified 1 atoms.
PyMOL>alter 3emlA_2 and resi 61,resi=3
 Alter: modified 1 atoms.
PyMOL>alter 3emlA_2 and resi 64,resi=4
 Alter: modified 1 atoms.
PyMOL>alter 3emlA_2 and resi 75,resi=5
 Alter: modified 1 atoms.
PyMOL>alter 3emlA_2 and resi 78,resi=6
 Alter: modified 1 atoms.
PyMOL>alter 3emlA_2 and resi 79,resi=7
 Alter: modified 1 atoms.
PyMOL>alter 3emlA_2 and resi 82,resi=8
 Alter: modified 1 atoms.
PyMOL>alter 3emlA_2 and resi 83,resi=9
 Alter: modified 1 atoms.
PyMOL>alter 3emlA_2 and resi 86,resi=10
 Alter: modified 1 atoms.
PyMOL>alter 3emlA_2 and resi 87,resi=11
 Alter: modified 1 atoms.
PyMOL>alter 3emlA_2 and resi 90,resi=12
 Alter: modified 1 atoms.
PyMOL>alter 3emlA_2 and resi 167,resi=13
 Alter: modified 1 atoms.
PyMOL>alter 3emlA_2 and resi 168,resi=14
 Alter: modified 1 atoms.
PyMOL>alter 3emlA_2 and resi 171,resi=15
 Alter: modified 1 atoms.
PyMOL>alter 3emlA_2 and resi 172,resi=16
 Alter: modified 1 atoms.
PyMOL>alter 3emlA_2 and resi 177,resi=17
 Alter: modified 1 atoms.
PyMOL>alter 3emlA_2 and resi 220,resi=18
 Alter: modified 1 atoms.
PyMOL>alter 3emlA_2 and resi 224,resi=19
 Alter: modified 1 atoms.
PyMOL>alter 3emlA_2 and resi 227,resi=20
 Alter: modified 1 atoms.
PyMOL>alter 3emlA_2 and resi 228,resi=21
 Alter: modified 1 atoms.
PyMOL>alter 3emlA_2 and resi 230,resi=22
 Alter: modified 1 atoms.
PyMOL>alter 3emlA_2 and resi 231,resi=23
 Alter: modified 1 atoms.
PyMOL>alter 3emlA_2 and resi 234,resi=24
 Alter: modified 1 atoms.
PyMOL>alter 3emlA_2 and resi 249,resi=25
 Alter: modified 1 atoms.
PyMOL>alter 3emlA_2 and resi 251,resi=26
 Alter: modified 1 atoms.
PyMOL>alter 3emlA_2 and resi 252,resi=27
 Alter: modified 1 atoms.
PyMOL>alter 3emlA_2 and resi 255,resi=28
 Alter: modified 1 atoms.
PyMOL>alter 3emlA_2 and resi 256,resi=29
 Alter: modified 1 atoms.
PyMOL>delete dist
PyMOL>delete dist
PyMOL>delete dist
PyMOL>delete dist
PyMOL>delete dist
PyMOL>delete dist
PyMOL>delete dist
PyMOL>delete dist
PyMOL>delete dist
PyMOL>delete dist
PyMOL>delete dist
PyMOL>delete dist
PyMOL>delete dist
PyMOL>delete dist
PyMOL>delete dist
PyMOL>delete dist
PyMOL>delete dist
PyMOL>delete dist
PyMOL>delete dist
PyMOL>delete dist
PyMOL>delete dist
PyMOL>delete dist
PyMOL>delete dist
PyMOL>delete dist
PyMOL>delete dist
PyMOL>delete dist
PyMOL>delete dist
PyMOL>delete dist
PyMOL>delete dist
PyMOL>delete 3emlA_2
PyMOL>load /Users/christoffernorn/dropbox/projects/gpcr_loop_benchmark_liz_chris/demo/cn_demos/7B/01_evaluate_score_vs_pocket_rmsd/structures/3emlA/3emlA_3.pdb
 CmdLoad: "/Users/christoffernorn/dropbox/projects/gpcr_loop_benchmark_liz_chris/demo/cn_demos/7B/01_evaluate_score_vs_pocket_rmsd/structures/3emlA/3emlA_3.pdb" loaded as "3emlA_3".
PyMOL>remove 3emlA_3 and not resi 53+57+61+64+75+78+79+82+83+86+87+90+167+168+171+172+177+220+224+227+228+230+231+234+249+251+252+255+256
 Remove: eliminated 4100 atoms in model "3emlA_3".
PyMOL>remove 3emlA_3 and not name ca
 Remove: eliminated 443 atoms in model "3emlA_3".
PyMOL>cealign template_2rh1 and i. 82+86+90+93+106+109+110+113+114+117+118+121+199+200+203+204+208+282+286+289+290+292+293+296+309+311+312+315+316, 3emlA_3
RMSD 2.600353 over 24 residues
PyMOL>iterate 3emlA_3,residue_list.append(resi)
 Iterate: iterated over 29 atoms.
PyMOL>alter 3emlA_3 and resi 53,resi=1
 Alter: modified 1 atoms.
PyMOL>alter 3emlA_3 and resi 57,resi=2
 Alter: modified 1 atoms.
PyMOL>alter 3emlA_3 and resi 61,resi=3
 Alter: modified 1 atoms.
PyMOL>alter 3emlA_3 and resi 64,resi=4
 Alter: modified 1 atoms.
PyMOL>alter 3emlA_3 and resi 75,resi=5
 Alter: modified 1 atoms.
PyMOL>alter 3emlA_3 and resi 78,resi=6
 Alter: modified 1 atoms.
PyMOL>alter 3emlA_3 and resi 79,resi=7
 Alter: modified 1 atoms.
PyMOL>alter 3emlA_3 and resi 82,resi=8
 Alter: modified 1 atoms.
PyMOL>alter 3emlA_3 and resi 83,resi=9
 Alter: modified 1 atoms.
PyMOL>alter 3emlA_3 and resi 86,resi=10
 Alter: modified 1 atoms.
PyMOL>alter 3emlA_3 and resi 87,resi=11
 Alter: modified 1 atoms.
PyMOL>alter 3emlA_3 and resi 90,resi=12
 Alter: modified 1 atoms.
PyMOL>alter 3emlA_3 and resi 167,resi=13
 Alter: modified 1 atoms.
PyMOL>alter 3emlA_3 and resi 168,resi=14
 Alter: modified 1 atoms.
PyMOL>alter 3emlA_3 and resi 171,resi=15
 Alter: modified 1 atoms.
PyMOL>alter 3emlA_3 and resi 172,resi=16
 Alter: modified 1 atoms.
PyMOL>alter 3emlA_3 and resi 177,resi=17
 Alter: modified 1 atoms.
PyMOL>alter 3emlA_3 and resi 220,resi=18
 Alter: modified 1 atoms.
PyMOL>alter 3emlA_3 and resi 224,resi=19
 Alter: modified 1 atoms.
PyMOL>alter 3emlA_3 and resi 227,resi=20
 Alter: modified 1 atoms.
PyMOL>alter 3emlA_3 and resi 228,resi=21
 Alter: modified 1 atoms.
PyMOL>alter 3emlA_3 and resi 230,resi=22
 Alter: modified 1 atoms.
PyMOL>alter 3emlA_3 and resi 231,resi=23
 Alter: modified 1 atoms.
PyMOL>alter 3emlA_3 and resi 234,resi=24
 Alter: modified 1 atoms.
PyMOL>alter 3emlA_3 and resi 249,resi=25
 Alter: modified 1 atoms.
PyMOL>alter 3emlA_3 and resi 251,resi=26
 Alter: modified 1 atoms.
PyMOL>alter 3emlA_3 and resi 252,resi=27
 Alter: modified 1 atoms.
PyMOL>alter 3emlA_3 and resi 255,resi=28
 Alter: modified 1 atoms.
PyMOL>alter 3emlA_3 and resi 256,resi=29
 Alter: modified 1 atoms.
PyMOL>delete dist
PyMOL>delete dist
PyMOL>delete dist
PyMOL>delete dist
PyMOL>delete dist
PyMOL>delete dist
PyMOL>delete dist
PyMOL>delete dist
PyMOL>delete dist
PyMOL>delete dist
PyMOL>delete dist
PyMOL>delete dist
PyMOL>delete dist
PyMOL>delete dist
PyMOL>delete dist
PyMOL>delete dist
PyMOL>delete dist
PyMOL>delete dist
PyMOL>delete dist
PyMOL>delete dist
PyMOL>delete dist
PyMOL>delete dist
PyMOL>delete dist
PyMOL>delete dist
PyMOL>delete dist
PyMOL>delete dist
PyMOL>delete dist
PyMOL>delete dist
PyMOL>delete dist
PyMOL>delete 3emlA_3
PyMOL>load /Users/christoffernorn/dropbox/projects/gpcr_loop_benchmark_liz_chris/demo/cn_demos/7B/01_evaluate_score_vs_pocket_rmsd/structures/3emlA/3emlA_4.pdb
 CmdLoad: "/Users/christoffernorn/dropbox/projects/gpcr_loop_benchmark_liz_chris/demo/cn_demos/7B/01_evaluate_score_vs_pocket_rmsd/structures/3emlA/3emlA_4.pdb" loaded as "3emlA_4".
PyMOL>remove 3emlA_4 and not resi 53+57+61+64+75+78+79+82+83+86+87+90+167+168+171+172+177+220+224+227+228+230+231+234+249+251+252+255+256
 Remove: eliminated 4100 atoms in model "3emlA_4".
PyMOL>remove 3emlA_4 and not name ca
 Remove: eliminated 443 atoms in model "3emlA_4".
PyMOL>cealign template_2rh1 and i. 82+86+90+93+106+109+110+113+114+117+118+121+199+200+203+204+208+282+286+289+290+292+293+296+309+311+312+315+316, 3emlA_4
RMSD 2.309043 over 24 residues
PyMOL>iterate 3emlA_4,residue_list.append(resi)
 Iterate: iterated over 29 atoms.
PyMOL>alter 3emlA_4 and resi 53,resi=1
 Alter: modified 1 atoms.
PyMOL>alter 3emlA_4 and resi 57,resi=2
 Alter: modified 1 atoms.
PyMOL>alter 3emlA_4 and resi 61,resi=3
 Alter: modified 1 atoms.
PyMOL>alter 3emlA_4 and resi 64,resi=4
 Alter: modified 1 atoms.
PyMOL>alter 3emlA_4 and resi 75,resi=5
 Alter: modified 1 atoms.
PyMOL>alter 3emlA_4 and resi 78,resi=6
 Alter: modified 1 atoms.
PyMOL>alter 3emlA_4 and resi 79,resi=7
 Alter: modified 1 atoms.
PyMOL>alter 3emlA_4 and resi 82,resi=8
 Alter: modified 1 atoms.
PyMOL>alter 3emlA_4 and resi 83,resi=9
 Alter: modified 1 atoms.
PyMOL>alter 3emlA_4 and resi 86,resi=10
 Alter: modified 1 atoms.
PyMOL>alter 3emlA_4 and resi 87,resi=11
 Alter: modified 1 atoms.
PyMOL>alter 3emlA_4 and resi 90,resi=12
 Alter: modified 1 atoms.
PyMOL>alter 3emlA_4 and resi 167,resi=13
 Alter: modified 1 atoms.
PyMOL>alter 3emlA_4 and resi 168,resi=14
 Alter: modified 1 atoms.
PyMOL>alter 3emlA_4 and resi 171,resi=15
 Alter: modified 1 atoms.
PyMOL>alter 3emlA_4 and resi 172,resi=16
 Alter: modified 1 atoms.
PyMOL>alter 3emlA_4 and resi 177,resi=17
 Alter: modified 1 atoms.
PyMOL>alter 3emlA_4 and resi 220,resi=18
 Alter: modified 1 atoms.
PyMOL>alter 3emlA_4 and resi 224,resi=19
 Alter: modified 1 atoms.
PyMOL>alter 3emlA_4 and resi 227,resi=20
 Alter: modified 1 atoms.
PyMOL>alter 3emlA_4 and resi 228,resi=21
 Alter: modified 1 atoms.
PyMOL>alter 3emlA_4 and resi 230,resi=22
 Alter: modified 1 atoms.
PyMOL>alter 3emlA_4 and resi 231,resi=23
 Alter: modified 1 atoms.
PyMOL>alter 3emlA_4 and resi 234,resi=24
 Alter: modified 1 atoms.
PyMOL>alter 3emlA_4 and resi 249,resi=25
 Alter: modified 1 atoms.
PyMOL>alter 3emlA_4 and resi 251,resi=26
 Alter: modified 1 atoms.
PyMOL>alter 3emlA_4 and resi 252,resi=27
 Alter: modified 1 atoms.
PyMOL>alter 3emlA_4 and resi 255,resi=28
 Alter: modified 1 atoms.
PyMOL>alter 3emlA_4 and resi 256,resi=29
 Alter: modified 1 atoms.
PyMOL>delete dist
PyMOL>delete dist
PyMOL>delete dist
PyMOL>delete dist
PyMOL>delete dist
PyMOL>delete dist
PyMOL>delete dist
PyMOL>delete dist
PyMOL>delete dist
PyMOL>delete dist
PyMOL>delete dist
PyMOL>delete dist
PyMOL>delete dist
PyMOL>delete dist
PyMOL>delete dist
PyMOL>delete dist
PyMOL>delete dist
PyMOL>delete dist
PyMOL>delete dist
PyMOL>delete dist
PyMOL>delete dist
PyMOL>delete dist
PyMOL>delete dist
PyMOL>delete dist
PyMOL>delete dist
PyMOL>delete dist
PyMOL>delete dist
PyMOL>delete dist
PyMOL>delete dist
PyMOL>delete 3emlA_4
PyMOL>load /Users/christoffernorn/dropbox/projects/gpcr_loop_benchmark_liz_chris/demo/cn_demos/7B/01_evaluate_score_vs_pocket_rmsd/structures/3emlA/3emlA_5.pdb
 CmdLoad: "/Users/christoffernorn/dropbox/projects/gpcr_loop_benchmark_liz_chris/demo/cn_demos/7B/01_evaluate_score_vs_pocket_rmsd/structures/3emlA/3emlA_5.pdb" loaded as "3emlA_5".
PyMOL>remove 3emlA_5 and not resi 53+57+61+64+75+78+79+82+83+86+87+90+167+168+171+172+177+220+224+227+228+230+231+234+249+251+252+255+256
 Remove: eliminated 4101 atoms in model "3emlA_5".
PyMOL>remove 3emlA_5 and not name ca
 Remove: eliminated 444 atoms in model "3emlA_5".
PyMOL>cealign template_2rh1 and i. 82+86+90+93+106+109+110+113+114+117+118+121+199+200+203+204+208+282+286+289+290+292+293+296+309+311+312+315+316, 3emlA_5
RMSD 2.503938 over 24 residues
PyMOL>iterate 3emlA_5,residue_list.append(resi)
 Iterate: iterated over 29 atoms.
PyMOL>alter 3emlA_5 and resi 53,resi=1
 Alter: modified 1 atoms.
PyMOL>alter 3emlA_5 and resi 57,resi=2
 Alter: modified 1 atoms.
PyMOL>alter 3emlA_5 and resi 61,resi=3
 Alter: modified 1 atoms.
PyMOL>alter 3emlA_5 and resi 64,resi=4
 Alter: modified 1 atoms.
PyMOL>alter 3emlA_5 and resi 75,resi=5
 Alter: modified 1 atoms.
PyMOL>alter 3emlA_5 and resi 78,resi=6
 Alter: modified 1 atoms.
PyMOL>alter 3emlA_5 and resi 79,resi=7
 Alter: modified 1 atoms.
PyMOL>alter 3emlA_5 and resi 82,resi=8
 Alter: modified 1 atoms.
PyMOL>alter 3emlA_5 and resi 83,resi=9
 Alter: modified 1 atoms.
PyMOL>alter 3emlA_5 and resi 86,resi=10
 Alter: modified 1 atoms.
PyMOL>alter 3emlA_5 and resi 87,resi=11
 Alter: modified 1 atoms.
PyMOL>alter 3emlA_5 and resi 90,resi=12
 Alter: modified 1 atoms.
PyMOL>alter 3emlA_5 and resi 167,resi=13
 Alter: modified 1 atoms.
PyMOL>alter 3emlA_5 and resi 168,resi=14
 Alter: modified 1 atoms.
PyMOL>alter 3emlA_5 and resi 171,resi=15
 Alter: modified 1 atoms.
PyMOL>alter 3emlA_5 and resi 172,resi=16
 Alter: modified 1 atoms.
PyMOL>alter 3emlA_5 and resi 177,resi=17
 Alter: modified 1 atoms.
PyMOL>alter 3emlA_5 and resi 220,resi=18
 Alter: modified 1 atoms.
PyMOL>alter 3emlA_5 and resi 224,resi=19
 Alter: modified 1 atoms.
PyMOL>alter 3emlA_5 and resi 227,resi=20
 Alter: modified 1 atoms.
PyMOL>alter 3emlA_5 and resi 228,resi=21
 Alter: modified 1 atoms.
PyMOL>alter 3emlA_5 and resi 230,resi=22
 Alter: modified 1 atoms.
PyMOL>alter 3emlA_5 and resi 231,resi=23
 Alter: modified 1 atoms.
PyMOL>alter 3emlA_5 and resi 234,resi=24
 Alter: modified 1 atoms.
PyMOL>alter 3emlA_5 and resi 249,resi=25
 Alter: modified 1 atoms.
PyMOL>alter 3emlA_5 and resi 251,resi=26
 Alter: modified 1 atoms.
PyMOL>alter 3emlA_5 and resi 252,resi=27
 Alter: modified 1 atoms.
PyMOL>alter 3emlA_5 and resi 255,resi=28
 Alter: modified 1 atoms.
PyMOL>alter 3emlA_5 and resi 256,resi=29
 Alter: modified 1 atoms.
PyMOL>delete dist
PyMOL>delete dist
PyMOL>delete dist
PyMOL>delete dist
PyMOL>delete dist
PyMOL>delete dist
PyMOL>delete dist
PyMOL>delete dist
PyMOL>delete dist
PyMOL>delete dist
PyMOL>delete dist
PyMOL>delete dist
PyMOL>delete dist
PyMOL>delete dist
PyMOL>delete dist
PyMOL>delete dist
PyMOL>delete dist
PyMOL>delete dist
PyMOL>delete dist
PyMOL>delete dist
PyMOL>delete dist
PyMOL>delete dist
PyMOL>delete dist
PyMOL>delete dist
PyMOL>delete dist
PyMOL>delete dist
PyMOL>delete dist
PyMOL>delete dist
PyMOL>delete dist
PyMOL>delete 3emlA_5
PyMOL>load /Users/christoffernorn/dropbox/projects/gpcr_loop_benchmark_liz_chris/demo/cn_demos/7B/01_evaluate_score_vs_pocket_rmsd/structures/3emlA/3emlA_6.pdb
 CmdLoad: "/Users/christoffernorn/dropbox/projects/gpcr_loop_benchmark_liz_chris/demo/cn_demos/7B/01_evaluate_score_vs_pocket_rmsd/structures/3emlA/3emlA_6.pdb" loaded as "3emlA_6".
PyMOL>remove 3emlA_6 and not resi 53+57+61+64+75+78+79+82+83+86+87+90+167+168+171+172+177+220+224+227+228+230+231+234+249+251+252+255+256
 Remove: eliminated 4100 atoms in model "3emlA_6".
PyMOL>remove 3emlA_6 and not name ca
 Remove: eliminated 443 atoms in model "3emlA_6".
PyMOL>cealign template_2rh1 and i. 82+86+90+93+106+109+110+113+114+117+118+121+199+200+203+204+208+282+286+289+290+292+293+296+309+311+312+315+316, 3emlA_6
RMSD 2.143540 over 24 residues
PyMOL>iterate 3emlA_6,residue_list.append(resi)
 Iterate: iterated over 29 atoms.
PyMOL>alter 3emlA_6 and resi 53,resi=1
 Alter: modified 1 atoms.
PyMOL>alter 3emlA_6 and resi 57,resi=2
 Alter: modified 1 atoms.
PyMOL>alter 3emlA_6 and resi 61,resi=3
 Alter: modified 1 atoms.
PyMOL>alter 3emlA_6 and resi 64,resi=4
 Alter: modified 1 atoms.
PyMOL>alter 3emlA_6 and resi 75,resi=5
 Alter: modified 1 atoms.
PyMOL>alter 3emlA_6 and resi 78,resi=6
 Alter: modified 1 atoms.
PyMOL>alter 3emlA_6 and resi 79,resi=7
 Alter: modified 1 atoms.
PyMOL>alter 3emlA_6 and resi 82,resi=8
 Alter: modified 1 atoms.
PyMOL>alter 3emlA_6 and resi 83,resi=9
 Alter: modified 1 atoms.
PyMOL>alter 3emlA_6 and resi 86,resi=10
 Alter: modified 1 atoms.
PyMOL>alter 3emlA_6 and resi 87,resi=11
 Alter: modified 1 atoms.
PyMOL>alter 3emlA_6 and resi 90,resi=12
 Alter: modified 1 atoms.
PyMOL>alter 3emlA_6 and resi 167,resi=13
 Alter: modified 1 atoms.
PyMOL>alter 3emlA_6 and resi 168,resi=14
 Alter: modified 1 atoms.
PyMOL>alter 3emlA_6 and resi 171,resi=15
 Alter: modified 1 atoms.
PyMOL>alter 3emlA_6 and resi 172,resi=16
 Alter: modified 1 atoms.
PyMOL>alter 3emlA_6 and resi 177,resi=17
 Alter: modified 1 atoms.
PyMOL>alter 3emlA_6 and resi 220,resi=18
 Alter: modified 1 atoms.
PyMOL>alter 3emlA_6 and resi 224,resi=19
 Alter: modified 1 atoms.
PyMOL>alter 3emlA_6 and resi 227,resi=20
 Alter: modified 1 atoms.
PyMOL>alter 3emlA_6 and resi 228,resi=21
 Alter: modified 1 atoms.
PyMOL>alter 3emlA_6 and resi 230,resi=22
 Alter: modified 1 atoms.
PyMOL>alter 3emlA_6 and resi 231,resi=23
 Alter: modified 1 atoms.
PyMOL>alter 3emlA_6 and resi 234,resi=24
 Alter: modified 1 atoms.
PyMOL>alter 3emlA_6 and resi 249,resi=25
 Alter: modified 1 atoms.
PyMOL>alter 3emlA_6 and resi 251,resi=26
 Alter: modified 1 atoms.
PyMOL>alter 3emlA_6 and resi 252,resi=27
 Alter: modified 1 atoms.
PyMOL>alter 3emlA_6 and resi 255,resi=28
 Alter: modified 1 atoms.
PyMOL>alter 3emlA_6 and resi 256,resi=29
 Alter: modified 1 atoms.
PyMOL>delete dist
PyMOL>delete dist
PyMOL>delete dist
PyMOL>delete dist
PyMOL>delete dist
PyMOL>delete dist
PyMOL>delete dist
PyMOL>delete dist
PyMOL>delete dist
PyMOL>delete dist
PyMOL>delete dist
PyMOL>delete dist
PyMOL>delete dist
PyMOL>delete dist
PyMOL>delete dist
PyMOL>delete dist
PyMOL>delete dist
PyMOL>delete dist
PyMOL>delete dist
PyMOL>delete dist
PyMOL>delete dist
PyMOL>delete dist
PyMOL>delete dist
PyMOL>delete dist
PyMOL>delete dist
PyMOL>delete dist
PyMOL>delete dist
PyMOL>delete dist
PyMOL>delete dist
PyMOL>delete 3emlA_6
PyMOL>load /Users/christoffernorn/dropbox/projects/gpcr_loop_benchmark_liz_chris/demo/cn_demos/7B/01_evaluate_score_vs_pocket_rmsd/structures/3emlA/3emlA_7.pdb
 CmdLoad: "/Users/christoffernorn/dropbox/projects/gpcr_loop_benchmark_liz_chris/demo/cn_demos/7B/01_evaluate_score_vs_pocket_rmsd/structures/3emlA/3emlA_7.pdb" loaded as "3emlA_7".
PyMOL>remove 3emlA_7 and not resi 53+57+61+64+75+78+79+82+83+86+87+90+167+168+171+172+177+220+224+227+228+230+231+234+249+251+252+255+256
 Remove: eliminated 4100 atoms in model "3emlA_7".
PyMOL>remove 3emlA_7 and not name ca
 Remove: eliminated 443 atoms in model "3emlA_7".
PyMOL>cealign template_2rh1 and i. 82+86+90+93+106+109+110+113+114+117+118+121+199+200+203+204+208+282+286+289+290+292+293+296+309+311+312+315+316, 3emlA_7
RMSD 2.374894 over 24 residues
PyMOL>iterate 3emlA_7,residue_list.append(resi)
 Iterate: iterated over 29 atoms.
PyMOL>alter 3emlA_7 and resi 53,resi=1
 Alter: modified 1 atoms.
PyMOL>alter 3emlA_7 and resi 57,resi=2
 Alter: modified 1 atoms.
PyMOL>alter 3emlA_7 and resi 61,resi=3
 Alter: modified 1 atoms.
PyMOL>alter 3emlA_7 and resi 64,resi=4
 Alter: modified 1 atoms.
PyMOL>alter 3emlA_7 and resi 75,resi=5
 Alter: modified 1 atoms.
PyMOL>alter 3emlA_7 and resi 78,resi=6
 Alter: modified 1 atoms.
PyMOL>alter 3emlA_7 and resi 79,resi=7
 Alter: modified 1 atoms.
PyMOL>alter 3emlA_7 and resi 82,resi=8
 Alter: modified 1 atoms.
PyMOL>alter 3emlA_7 and resi 83,resi=9
 Alter: modified 1 atoms.
PyMOL>alter 3emlA_7 and resi 86,resi=10
 Alter: modified 1 atoms.
PyMOL>alter 3emlA_7 and resi 87,resi=11
 Alter: modified 1 atoms.
PyMOL>alter 3emlA_7 and resi 90,resi=12
 Alter: modified 1 atoms.
PyMOL>alter 3emlA_7 and resi 167,resi=13
 Alter: modified 1 atoms.
PyMOL>alter 3emlA_7 and resi 168,resi=14
 Alter: modified 1 atoms.
PyMOL>alter 3emlA_7 and resi 171,resi=15
 Alter: modified 1 atoms.
PyMOL>alter 3emlA_7 and resi 172,resi=16
 Alter: modified 1 atoms.
PyMOL>alter 3emlA_7 and resi 177,resi=17
 Alter: modified 1 atoms.
PyMOL>alter 3emlA_7 and resi 220,resi=18
 Alter: modified 1 atoms.
PyMOL>alter 3emlA_7 and resi 224,resi=19
 Alter: modified 1 atoms.
PyMOL>alter 3emlA_7 and resi 227,resi=20
 Alter: modified 1 atoms.
PyMOL>alter 3emlA_7 and resi 228,resi=21
 Alter: modified 1 atoms.
PyMOL>alter 3emlA_7 and resi 230,resi=22
 Alter: modified 1 atoms.
PyMOL>alter 3emlA_7 and resi 231,resi=23
 Alter: modified 1 atoms.
PyMOL>alter 3emlA_7 and resi 234,resi=24
 Alter: modified 1 atoms.
PyMOL>alter 3emlA_7 and resi 249,resi=25
 Alter: modified 1 atoms.
PyMOL>alter 3emlA_7 and resi 251,resi=26
 Alter: modified 1 atoms.
PyMOL>alter 3emlA_7 and resi 252,resi=27
 Alter: modified 1 atoms.
PyMOL>alter 3emlA_7 and resi 255,resi=28
 Alter: modified 1 atoms.
PyMOL>alter 3emlA_7 and resi 256,resi=29
 Alter: modified 1 atoms.
PyMOL>delete dist
PyMOL>delete dist
PyMOL>delete dist
PyMOL>delete dist
PyMOL>delete dist
PyMOL>delete dist
PyMOL>delete dist
PyMOL>delete dist
PyMOL>delete dist
PyMOL>delete dist
PyMOL>delete dist
PyMOL>delete dist
PyMOL>delete dist
PyMOL>delete dist
PyMOL>delete dist
PyMOL>delete dist
PyMOL>delete dist
PyMOL>delete dist
PyMOL>delete dist
PyMOL>delete dist
PyMOL>delete dist
PyMOL>delete dist
PyMOL>delete dist
PyMOL>delete dist
PyMOL>delete dist
PyMOL>delete dist
PyMOL>delete dist
PyMOL>delete dist
PyMOL>delete dist
PyMOL>delete 3emlA_7
PyMOL>load /Users/christoffernorn/dropbox/projects/gpcr_loop_benchmark_liz_chris/demo/cn_demos/7B/01_evaluate_score_vs_pocket_rmsd/structures/3emlA/3emlA_8.pdb
 CmdLoad: "/Users/christoffernorn/dropbox/projects/gpcr_loop_benchmark_liz_chris/demo/cn_demos/7B/01_evaluate_score_vs_pocket_rmsd/structures/3emlA/3emlA_8.pdb" loaded as "3emlA_8".
PyMOL>remove 3emlA_8 and not resi 53+57+61+64+75+78+79+82+83+86+87+90+167+168+171+172+177+220+224+227+228+230+231+234+249+251+252+255+256
 Remove: eliminated 4100 atoms in model "3emlA_8".
PyMOL>remove 3emlA_8 and not name ca
 Remove: eliminated 443 atoms in model "3emlA_8".
PyMOL>cealign template_2rh1 and i. 82+86+90+93+106+109+110+113+114+117+118+121+199+200+203+204+208+282+286+289+290+292+293+296+309+311+312+315+316, 3emlA_8
RMSD 2.275638 over 24 residues
PyMOL>iterate 3emlA_8,residue_list.append(resi)
 Iterate: iterated over 29 atoms.
PyMOL>alter 3emlA_8 and resi 53,resi=1
 Alter: modified 1 atoms.
PyMOL>alter 3emlA_8 and resi 57,resi=2
 Alter: modified 1 atoms.
PyMOL>alter 3emlA_8 and resi 61,resi=3
 Alter: modified 1 atoms.
PyMOL>alter 3emlA_8 and resi 64,resi=4
 Alter: modified 1 atoms.
PyMOL>alter 3emlA_8 and resi 75,resi=5
 Alter: modified 1 atoms.
PyMOL>alter 3emlA_8 and resi 78,resi=6
 Alter: modified 1 atoms.
PyMOL>alter 3emlA_8 and resi 79,resi=7
 Alter: modified 1 atoms.
PyMOL>alter 3emlA_8 and resi 82,resi=8
 Alter: modified 1 atoms.
PyMOL>alter 3emlA_8 and resi 83,resi=9
 Alter: modified 1 atoms.
PyMOL>alter 3emlA_8 and resi 86,resi=10
 Alter: modified 1 atoms.
PyMOL>alter 3emlA_8 and resi 87,resi=11
 Alter: modified 1 atoms.
PyMOL>alter 3emlA_8 and resi 90,resi=12
 Alter: modified 1 atoms.
PyMOL>alter 3emlA_8 and resi 167,resi=13
 Alter: modified 1 atoms.
PyMOL>alter 3emlA_8 and resi 168,resi=14
 Alter: modified 1 atoms.
PyMOL>alter 3emlA_8 and resi 171,resi=15
 Alter: modified 1 atoms.
PyMOL>alter 3emlA_8 and resi 172,resi=16
 Alter: modified 1 atoms.
PyMOL>alter 3emlA_8 and resi 177,resi=17
 Alter: modified 1 atoms.
PyMOL>alter 3emlA_8 and resi 220,resi=18
 Alter: modified 1 atoms.
PyMOL>alter 3emlA_8 and resi 224,resi=19
 Alter: modified 1 atoms.
PyMOL>alter 3emlA_8 and resi 227,resi=20
 Alter: modified 1 atoms.
PyMOL>alter 3emlA_8 and resi 228,resi=21
 Alter: modified 1 atoms.
PyMOL>alter 3emlA_8 and resi 230,resi=22
 Alter: modified 1 atoms.
PyMOL>alter 3emlA_8 and resi 231,resi=23
 Alter: modified 1 atoms.
PyMOL>alter 3emlA_8 and resi 234,resi=24
 Alter: modified 1 atoms.
PyMOL>alter 3emlA_8 and resi 249,resi=25
 Alter: modified 1 atoms.
PyMOL>alter 3emlA_8 and resi 251,resi=26
 Alter: modified 1 atoms.
PyMOL>alter 3emlA_8 and resi 252,resi=27
 Alter: modified 1 atoms.
PyMOL>alter 3emlA_8 and resi 255,resi=28
 Alter: modified 1 atoms.
PyMOL>alter 3emlA_8 and resi 256,resi=29
 Alter: modified 1 atoms.
PyMOL>delete dist
PyMOL>delete dist
PyMOL>delete dist
PyMOL>delete dist
PyMOL>delete dist
PyMOL>delete dist
PyMOL>delete dist
PyMOL>delete dist
PyMOL>delete dist
PyMOL>delete dist
PyMOL>delete dist
PyMOL>delete dist
PyMOL>delete dist
PyMOL>delete dist
PyMOL>delete dist
PyMOL>delete dist
PyMOL>delete dist
PyMOL>delete dist
PyMOL>delete dist
PyMOL>delete dist
PyMOL>delete dist
PyMOL>delete dist
PyMOL>delete dist
PyMOL>delete dist
PyMOL>delete dist
PyMOL>delete dist
PyMOL>delete dist
PyMOL>delete dist
PyMOL>delete dist
PyMOL>delete 3emlA_8
PyMOL>load /Users/christoffernorn/dropbox/projects/gpcr_loop_benchmark_liz_chris/demo/cn_demos/7B/01_evaluate_score_vs_pocket_rmsd/structures/3emlA/3emlA_9.pdb
 CmdLoad: "/Users/christoffernorn/dropbox/projects/gpcr_loop_benchmark_liz_chris/demo/cn_demos/7B/01_evaluate_score_vs_pocket_rmsd/structures/3emlA/3emlA_9.pdb" loaded as "3emlA_9".
PyMOL>remove 3emlA_9 and not resi 53+57+61+64+75+78+79+82+83+86+87+90+167+168+171+172+177+220+224+227+228+230+231+234+249+251+252+255+256
 Remove: eliminated 4100 atoms in model "3emlA_9".
PyMOL>remove 3emlA_9 and not name ca
 Remove: eliminated 443 atoms in model "3emlA_9".
PyMOL>cealign template_2rh1 and i. 82+86+90+93+106+109+110+113+114+117+118+121+199+200+203+204+208+282+286+289+290+292+293+296+309+311+312+315+316, 3emlA_9
RMSD 2.246018 over 24 residues
PyMOL>iterate 3emlA_9,residue_list.append(resi)
 Iterate: iterated over 29 atoms.
PyMOL>alter 3emlA_9 and resi 53,resi=1
 Alter: modified 1 atoms.
PyMOL>alter 3emlA_9 and resi 57,resi=2
 Alter: modified 1 atoms.
PyMOL>alter 3emlA_9 and resi 61,resi=3
 Alter: modified 1 atoms.
PyMOL>alter 3emlA_9 and resi 64,resi=4
 Alter: modified 1 atoms.
PyMOL>alter 3emlA_9 and resi 75,resi=5
 Alter: modified 1 atoms.
PyMOL>alter 3emlA_9 and resi 78,resi=6
 Alter: modified 1 atoms.
PyMOL>alter 3emlA_9 and resi 79,resi=7
 Alter: modified 1 atoms.
PyMOL>alter 3emlA_9 and resi 82,resi=8
 Alter: modified 1 atoms.
PyMOL>alter 3emlA_9 and resi 83,resi=9
 Alter: modified 1 atoms.
PyMOL>alter 3emlA_9 and resi 86,resi=10
 Alter: modified 1 atoms.
PyMOL>alter 3emlA_9 and resi 87,resi=11
 Alter: modified 1 atoms.
PyMOL>alter 3emlA_9 and resi 90,resi=12
 Alter: modified 1 atoms.
PyMOL>alter 3emlA_9 and resi 167,resi=13
 Alter: modified 1 atoms.
PyMOL>alter 3emlA_9 and resi 168,resi=14
 Alter: modified 1 atoms.
PyMOL>alter 3emlA_9 and resi 171,resi=15
 Alter: modified 1 atoms.
PyMOL>alter 3emlA_9 and resi 172,resi=16
 Alter: modified 1 atoms.
PyMOL>alter 3emlA_9 and resi 177,resi=17
 Alter: modified 1 atoms.
PyMOL>alter 3emlA_9 and resi 220,resi=18
 Alter: modified 1 atoms.
PyMOL>alter 3emlA_9 and resi 224,resi=19
 Alter: modified 1 atoms.
PyMOL>alter 3emlA_9 and resi 227,resi=20
 Alter: modified 1 atoms.
PyMOL>alter 3emlA_9 and resi 228,resi=21
 Alter: modified 1 atoms.
PyMOL>alter 3emlA_9 and resi 230,resi=22
 Alter: modified 1 atoms.
PyMOL>alter 3emlA_9 and resi 231,resi=23
 Alter: modified 1 atoms.
PyMOL>alter 3emlA_9 and resi 234,resi=24
 Alter: modified 1 atoms.
PyMOL>alter 3emlA_9 and resi 249,resi=25
 Alter: modified 1 atoms.
PyMOL>alter 3emlA_9 and resi 251,resi=26
 Alter: modified 1 atoms.
PyMOL>alter 3emlA_9 and resi 252,resi=27
 Alter: modified 1 atoms.
PyMOL>alter 3emlA_9 and resi 255,resi=28
 Alter: modified 1 atoms.
PyMOL>alter 3emlA_9 and resi 256,resi=29
 Alter: modified 1 atoms.
PyMOL>delete dist
PyMOL>delete dist
PyMOL>delete dist
PyMOL>delete dist
PyMOL>delete dist
PyMOL>delete dist
PyMOL>delete dist
PyMOL>delete dist
PyMOL>delete dist
PyMOL>delete dist
PyMOL>delete dist
PyMOL>delete dist
PyMOL>delete dist
PyMOL>delete dist
PyMOL>delete dist
PyMOL>delete dist
PyMOL>delete dist
PyMOL>delete dist
PyMOL>delete dist
PyMOL>delete dist
PyMOL>delete dist
PyMOL>delete dist
PyMOL>delete dist
PyMOL>delete dist
PyMOL>delete dist
PyMOL>delete dist
PyMOL>delete dist
PyMOL>delete dist
PyMOL>delete dist
PyMOL>delete 3emlA_9
{'3emlA_10': [0.846, 0.853, 1.411, 1.907, 1.319, 0.926, 1.424, 0.668, 1.192, 0.5, 1.016, 0.995, 9.433, 4.815, 1.048, 3.912, 0.842, 2.185, 0.825, 1.213, 1.017, 0.79, 1.421, 0.939, 0.712, 1.027, 0.621, 1.142, 1.764], '3emlA_11': [0.671, 1.125, 1.26, 1.719, 1.147, 0.76, 0.356, 0.494, 0.713, 0.61, 1.001, 0.997, 6.37, 2.531, 3.478, 4.165, 0.368, 1.488, 0.597, 0.358, 0.491, 0.664, 1.088, 1.779, 1.101, 0.483, 0.589, 0.909, 0.778], '3emlA_12': [0.661, 1.133, 1.364, 1.601, 1.214, 1.16, 1.326, 0.459, 0.681, 1.047, 1.429, 1.862, 7.087, 4.796, 0.843, 3.852, 2.425, 2.184, 0.904, 0.893, 0.792, 0.182, 0.915, 0.972, 1.443, 0.887, 1.035, 0.751, 0.951], '3emlA_8': [0.826, 0.865, 0.601, 0.77, 1.113, 1.141, 0.835, 0.764, 0.814, 0.369, 1.146, 0.945, 6.101, 3.707, 1.784, 3.666, 0.423, 2.28, 1.721, 1.052, 0.449, 0.427, 1.009, 1.072, 1.016, 0.611, 1.248, 1.581, 1.479], '3emlA_9': [0.781, 1.587, 1.926, 2.811, 0.915, 0.839, 1.38, 0.425, 0.532, 0.724, 1.232, 1.648, 6.984, 2.804, 2.842, 3.812, 1.464, 1.507, 0.277, 0.615, 0.839, 0.451, 0.768, 0.955, 0.821, 0.355, 0.483, 0.282, 0.294], '3emlA_6': [0.694, 1.358, 1.45, 1.936, 1.129, 0.67, 0.716, 0.205, 0.751, 0.509, 1.097, 1.219, 5.952, 3.278, 2.277, 3.066, 1.692, 1.164, 0.154, 0.763, 0.948, 0.349, 0.864, 1.327, 1.806, 0.591, 0.759, 0.824, 0.732], '3emlA_7': [0.559, 1.464, 2.695, 3.988, 1.544, 1.35, 1.612, 0.256, 0.804, 0.485, 1.391, 1.896, 7.576, 2.927, 2.031, 3.758, 1.912, 1.358, 0.313, 0.426, 0.723, 0.312, 0.682, 0.714, 1.844, 0.211, 0.91, 0.297, 0.074], '3emlA_4': [0.681, 0.623, 1.228, 2.023, 0.908, 0.777, 1.058, 0.358, 0.709, 1.083, 1.388, 1.495, 7.109, 3.451, 2.429, 2.61, 1.476, 1.152, 0.484, 1.028, 1.193, 0.673, 0.754, 1.253, 2.01, 0.963, 1.087, 0.657, 0.605], '3emlA_5': [0.469, 2.113, 3.561, 3.526, 4.797, 3.014, 1.211, 0.973, 0.658, 1.1, 1.944, 2.35, 6.659, 3.635, 1.841, 2.992, 1.908, 1.663, 0.588, 1.054, 1.021, 0.592, 0.648, 0.716, 1.054, 0.868, 0.264, 0.638, 0.699], '3emlA_2': [0.771, 2.07, 3.631, 3.823, 1.517, 0.665, 0.736, 0.669, 0.112, 0.366, 0.22, 0.422, 3.46, 1.177, 2.266, 2.166, 1.102, 0.202, 0.654, 0.519, 0.347, 0.449, 0.551, 0.742, 0.605, 0.437, 0.114, 0.215, 1.036], '3emlA_3': [0.812, 0.625, 0.992, 1.665, 2.012, 2.104, 1.736, 1.95, 1.141, 0.561, 1.132, 1.022, 7.831, 3.345, 2.144, 3.814, 0.865, 1.266, 0.638, 0.981, 0.863, 0.952, 1.644, 1.779, 1.564, 0.716, 0.615, 0.926, 0.951], '3emlA_1': [0.576, 0.823, 1.961, 3.169, 0.99, 0.671, 0.788, 0.251, 0.452, 0.265, 0.573, 1.003, 3.316, 1.368, 0.839, 1.995, 1.353, 0.514, 0.804, 0.913, 0.591, 0.422, 0.39, 0.506, 0.378, 0.21, 0.231, 0.395, 0.609]}
