# Supplementary material for: Assessment and Challenges of Ligand Docking into Comparative Models of G-Protein Coupled Receptors
Source: PLoS One. 2013 Jul 2;8(7):e67302. doi: 10.1371/journal.pone.0067302 (PMC3699586; doi:10.1371/journal.pone.0067302)
Supplement: File S2 — Files for protocol capture. The input files necessary to carry out the steps outlined in the protocol capture in File S1 as well as the output files relating to the results found in the manuscript are provided in this attachment. (ZIP) [file pone.0067302.s015.zip › FileS2_GPCR_model_dock/scripts/evaluate_score_vs_pocket_rmsd/structures/3emlA/3emlA_1.pdb]

ATOM      1  N   ILE A   1      53.958  19.895  18.916  1.00  0.00           N  
ATOM      2  CA  ILE A   1      54.359  19.260  17.667  1.00  0.00           C  
ATOM      3  C   ILE A   1      55.685  18.533  17.854  1.00  0.00           C  
ATOM      4  O   ILE A   1      56.114  18.285  18.982  1.00  0.00           O  
ATOM      5  CB  ILE A   1      54.492  20.279  16.521  1.00  0.00           C  
ATOM      6  CG1 ILE A   1      55.518  21.357  16.882  1.00  0.00           C  
ATOM      7  CG2 ILE A   1      53.143  20.908  16.210  1.00  0.00           C  
ATOM      8  CD1 ILE A   1      55.782  22.345  15.769  1.00  0.00           C  
ATOM      9 1H   ILE A   1      53.831  20.886  18.955  1.00  0.00           H  
ATOM     10 2H   ILE A   1      53.094  19.642  19.351  1.00  0.00           H  
ATOM     11 3H   ILE A   1      54.535  19.811  19.728  1.00  0.00           H  
ATOM     12  HA  ILE A   1      53.644  18.489  17.381  1.00  0.00           H  
ATOM     13  HB  ILE A   1      54.870  19.771  15.635  1.00  0.00           H  
ATOM     14 1HG1 ILE A   1      55.139  21.886  17.756  1.00  0.00           H  
ATOM     15 2HG1 ILE A   1      56.446  20.846  17.142  1.00  0.00           H  
ATOM     16 1HG2 ILE A   1      53.254  21.627  15.398  1.00  0.00           H  
ATOM     17 2HG2 ILE A   1      52.439  20.131  15.912  1.00  0.00           H  
ATOM     18 3HG2 ILE A   1      52.765  21.418  17.096  1.00  0.00           H  
ATOM     19 1HD1 ILE A   1      56.519  23.077  16.099  1.00  0.00           H  
ATOM     20 2HD1 ILE A   1      56.162  21.817  14.894  1.00  0.00           H  
ATOM     21 3HD1 ILE A   1      54.857  22.857  15.509  1.00  0.00           H  
ATOM     22  N   MET A   2      57.330  17.872  16.912  1.00  0.00           N  
ATOM     23  CA  MET A   2      58.357  17.068  17.563  1.00  0.00           C  
ATOM     24  C   MET A   2      59.707  17.198  16.870  1.00  0.00           C  
ATOM     25  O   MET A   2      60.141  16.291  16.160  1.00  0.00           O  
ATOM     26  CB  MET A   2      57.925  15.603  17.600  1.00  0.00           C  
ATOM     27  CG  MET A   2      58.873  14.687  18.364  1.00  0.00           C  
ATOM     28  SD  MET A   2      58.322  12.970  18.375  1.00  0.00           S  
ATOM     29  CE  MET A   2      56.914  13.074  19.476  1.00  0.00           C  
ATOM     30  H   MET A   2      57.441  18.118  15.939  1.00  0.00           H  
ATOM     31  HA  MET A   2      58.507  17.415  18.585  1.00  0.00           H  
ATOM     32 1HB  MET A   2      56.941  15.574  18.063  1.00  0.00           H  
ATOM     33 2HB  MET A   2      57.852  15.267  16.565  1.00  0.00           H  
ATOM     34 1HG  MET A   2      59.854  14.745  17.893  1.00  0.00           H  
ATOM     35 2HG  MET A   2      58.940  15.048  19.389  1.00  0.00           H  
ATOM     36 1HE  MET A   2      56.461  12.088  19.585  1.00  0.00           H  
ATOM     37 2HE  MET A   2      57.240  13.434  20.452  1.00  0.00           H  
ATOM     38 3HE  MET A   2      56.178  13.765  19.062  1.00  0.00           H  
ATOM     39  N   GLY A   3      60.368  18.331  17.081  1.00  0.00           N  
ATOM     40  CA  GLY A   3      61.803  18.437  16.846  1.00  0.00           C  
ATOM     41  C   GLY A   3      62.186  17.841  15.499  1.00  0.00           C  
ATOM     42  O   GLY A   3      63.131  17.056  15.403  1.00  0.00           O  
ATOM     43  H   GLY A   3      59.861  19.141  17.410  1.00  0.00           H  
ATOM     44 1HA  GLY A   3      62.090  19.488  16.864  1.00  0.00           H  
ATOM     45 2HA  GLY A   3      62.332  17.902  17.634  1.00  0.00           H  
ATOM     46  N   SER A   4      61.451  18.218  14.458  1.00  0.00           N  
ATOM     47  CA  SER A   4      61.798  17.834  13.096  1.00  0.00           C  
ATOM     48  C   SER A   4      61.895  16.319  12.968  1.00  0.00           C  
ATOM     49  O   SER A   4      62.775  15.800  12.281  1.00  0.00           O  
ATOM     50  CB  SER A   4      63.104  18.486  12.684  1.00  0.00           C  
ATOM     51  OG  SER A   4      63.029  19.884  12.722  1.00  0.00           O  
ATOM     52  H   SER A   4      60.630  18.786  14.616  1.00  0.00           H  
ATOM     53  HA  SER A   4      61.113  18.231  12.346  1.00  0.00           H  
ATOM     54 1HB  SER A   4      63.888  18.153  13.363  1.00  0.00           H  
ATOM     55 2HB  SER A   4      63.346  18.171  11.669  1.00  0.00           H  
ATOM     56  HG  SER A   4      63.873  20.256  12.455  1.00  0.00           H  
ATOM     57  N   SER A   5      60.984  15.616  13.631  1.00  0.00           N  
ATOM     58  CA  SER A   5      60.875  14.169  13.484  1.00  0.00           C  
ATOM     59  C   SER A   5      60.264  13.815  12.134  1.00  0.00           C  
ATOM     60  O   SER A   5      59.812  14.692  11.397  1.00  0.00           O  
ATOM     61  CB  SER A   5      60.048  13.584  14.613  1.00  0.00           C  
ATOM     62  OG  SER A   5      58.689  13.899  14.487  1.00  0.00           O  
ATOM     63  H   SER A   5      60.350  16.095  14.255  1.00  0.00           H  
ATOM     64  HA  SER A   5      61.823  13.647  13.620  1.00  0.00           H  
ATOM     65 1HB  SER A   5      60.164  12.501  14.604  1.00  0.00           H  
ATOM     66 2HB  SER A   5      60.418  13.980  15.557  1.00  0.00           H  
ATOM     67  HG  SER A   5      58.258  13.799  15.339  1.00  0.00           H  
ATOM     68  N   VAL A   6      60.252  12.525  11.816  1.00  0.00           N  
ATOM     69  CA  VAL A   6      59.507  12.038  10.668  1.00  0.00           C  
ATOM     70  C   VAL A   6      58.021  12.243  10.872  1.00  0.00           C  
ATOM     71  O   VAL A   6      57.241  12.331   9.919  1.00  0.00           O  
ATOM     72  CB  VAL A   6      59.780  10.547  10.401  1.00  0.00           C  
ATOM     73  CG1 VAL A   6      59.130   9.685  11.473  1.00  0.00           C  
ATOM     74  CG2 VAL A   6      59.274  10.151   9.022  1.00  0.00           C  
ATOM     75  H   VAL A   6      60.771  11.867  12.380  1.00  0.00           H  
ATOM     76  HA  VAL A   6      59.754  12.602   9.767  1.00  0.00           H  
ATOM     77  HB  VAL A   6      60.858  10.378  10.403  1.00  0.00           H  
ATOM     78 1HG1 VAL A   6      59.334   8.634  11.269  1.00  0.00           H  
ATOM     79 2HG1 VAL A   6      59.537   9.950  12.449  1.00  0.00           H  
ATOM     80 3HG1 VAL A   6      58.054   9.852  11.471  1.00  0.00           H  
ATOM     81 1HG2 VAL A   6      59.477   9.094   8.850  1.00  0.00           H  
ATOM     82 2HG2 VAL A   6      58.201  10.329   8.965  1.00  0.00           H  
ATOM     83 3HG2 VAL A   6      59.783  10.744   8.263  1.00  0.00           H  
ATOM     84  N   TYR A   7      57.629  12.327  12.134  1.00  0.00           N  
ATOM     85  CA  TYR A   7      56.230  12.445  12.494  1.00  0.00           C  
ATOM     86  C   TYR A   7      55.728  13.842  12.133  1.00  0.00           C  
ATOM     87  O   TYR A   7      54.723  13.989  11.441  1.00  0.00           O  
ATOM     88  CB  TYR A   7      56.026  12.166  13.984  1.00  0.00           C  
ATOM     89  CG  TYR A   7      56.437  10.773  14.410  1.00  0.00           C  
ATOM     90  CD1 TYR A   7      55.816   9.653  13.878  1.00  0.00           C  
ATOM     91  CD2 TYR A   7      57.446  10.583  15.342  1.00  0.00           C  
ATOM     92  CE1 TYR A   7      56.186   8.379  14.262  1.00  0.00           C  
ATOM     93  CE2 TYR A   7      57.825   9.315  15.733  1.00  0.00           C  
ATOM     94  CZ  TYR A   7      57.194   8.215  15.191  1.00  0.00           C  
ATOM     95  OH  TYR A   7      57.567   6.949  15.577  1.00  0.00           O  
ATOM     96  H   TYR A   7      58.325  12.308  12.867  1.00  0.00           H  
ATOM     97  HA  TYR A   7      55.640  11.725  11.925  1.00  0.00           H  
ATOM     98 1HB  TYR A   7      56.615  12.902  14.534  1.00  0.00           H  
ATOM     99 2HB  TYR A   7      54.967  12.314  14.198  1.00  0.00           H  
ATOM    100  HD1 TYR A   7      55.021   9.791  13.143  1.00  0.00           H  
ATOM    101  HD2 TYR A   7      57.941  11.456  15.767  1.00  0.00           H  
ATOM    102  HE1 TYR A   7      55.689   7.509  13.835  1.00  0.00           H  
ATOM    103  HE2 TYR A   7      58.621   9.187  16.468  1.00  0.00           H  
ATOM    104  HH  TYR A   7      58.054   6.937  16.406  1.00  0.00           H  
ATOM    105  N   ILE A   8      56.445  14.869  12.577  1.00  0.00           N  
ATOM    106  CA  ILE A   8      56.126  16.246  12.215  1.00  0.00           C  
ATOM    107  C   ILE A   8      56.301  16.470  10.713  1.00  0.00           C  
ATOM    108  O   ILE A   8      55.555  17.231  10.092  1.00  0.00           O  
ATOM    109  CB  ILE A   8      57.004  17.252  12.983  1.00  0.00           C  
ATOM    110  CG1 ILE A   8      56.500  18.680  12.761  1.00  0.00           C  
ATOM    111  CG2 ILE A   8      58.458  17.125  12.554  1.00  0.00           C  
ATOM    112  CD1 ILE A   8      57.187  19.712  13.626  1.00  0.00           C  
ATOM    113  H   ILE A   8      57.233  14.689  13.183  1.00  0.00           H  
ATOM    114  HA  ILE A   8      55.076  16.461  12.410  1.00  0.00           H  
ATOM    115  HB  ILE A   8      56.922  17.052  14.051  1.00  0.00           H  
ATOM    116 1HG1 ILE A   8      56.660  18.921  11.711  1.00  0.00           H  
ATOM    117 2HG1 ILE A   8      55.431  18.682  12.974  1.00  0.00           H  
ATOM    118 1HG2 ILE A   8      59.064  17.842  13.106  1.00  0.00           H  
ATOM    119 2HG2 ILE A   8      58.811  16.116  12.761  1.00  0.00           H  
ATOM    120 3HG2 ILE A   8      58.541  17.325  11.486  1.00  0.00           H  
ATOM    121 1HD1 ILE A   8      56.776  20.699  13.413  1.00  0.00           H  
ATOM    122 2HD1 ILE A   8      57.026  19.473  14.677  1.00  0.00           H  
ATOM    123 3HD1 ILE A   8      58.255  19.712  13.414  1.00  0.00           H  
ATOM    124  N   THR A   9      57.299  15.817  10.127  1.00  0.00           N  
ATOM    125  CA  THR A   9      57.518  15.940   8.697  1.00  0.00           C  
ATOM    126  C   THR A   9      56.266  15.554   7.909  1.00  0.00           C  
ATOM    127  O   THR A   9      55.774  16.345   7.108  1.00  0.00           O  
ATOM    128  CB  THR A   9      58.699  15.069   8.234  1.00  0.00           C  
ATOM    129  CG2 THR A   9      58.871  15.163   6.726  1.00  0.00           C  
ATOM    130  OG1 THR A   9      59.901  15.507   8.877  1.00  0.00           O  
ATOM    131  H   THR A   9      57.916  15.229  10.670  1.00  0.00           H  
ATOM    132  HA  THR A   9      57.728  16.980   8.445  1.00  0.00           H  
ATOM    133  HB  THR A   9      58.505  14.033   8.512  1.00  0.00           H  
ATOM    134  HG1 THR A   9      60.637  14.963   8.587  1.00  0.00           H  
ATOM    135 1HG2 THR A   9      59.711  14.540   6.416  1.00  0.00           H  
ATOM    136 2HG2 THR A   9      57.961  14.818   6.234  1.00  0.00           H  
ATOM    137 3HG2 THR A   9      59.065  16.198   6.446  1.00  0.00           H  
ATOM    138  N   VAL A  10      55.744  14.348   8.132  1.00  0.00           N  
ATOM    139  CA  VAL A  10      54.615  13.887   7.311  1.00  0.00           C  
ATOM    140  C   VAL A  10      53.326  14.592   7.734  1.00  0.00           C  
ATOM    141  O   VAL A  10      52.521  15.015   6.902  1.00  0.00           O  
ATOM    142  CB  VAL A  10      54.416  12.363   7.415  1.00  0.00           C  
ATOM    143  CG1 VAL A  10      53.153  11.940   6.680  1.00  0.00           C  
ATOM    144  CG2 VAL A  10      55.627  11.629   6.857  1.00  0.00           C  
ATOM    145  H   VAL A  10      56.108  13.743   8.854  1.00  0.00           H  
ATOM    146  HA  VAL A  10      54.756  14.146   6.261  1.00  0.00           H  
ATOM    147  HB  VAL A  10      54.336  12.087   8.466  1.00  0.00           H  
ATOM    148 1HG1 VAL A  10      53.028  10.860   6.764  1.00  0.00           H  
ATOM    149 2HG1 VAL A  10      52.291  12.439   7.122  1.00  0.00           H  
ATOM    150 3HG1 VAL A  10      53.235  12.215   5.629  1.00  0.00           H  
ATOM    151 1HG2 VAL A  10      55.471  10.554   6.938  1.00  0.00           H  
ATOM    152 2HG2 VAL A  10      55.763  11.899   5.809  1.00  0.00           H  
ATOM    153 3HG2 VAL A  10      56.515  11.909   7.423  1.00  0.00           H  
ATOM    154  N   GLU A  11      53.140  14.728   9.038  1.00  0.00           N  
ATOM    155  CA  GLU A  11      51.856  15.146   9.551  1.00  0.00           C  
ATOM    156  C   GLU A  11      51.696  16.635   9.276  1.00  0.00           C  
ATOM    157  O   GLU A  11      50.588  17.125   9.087  1.00  0.00           O  
ATOM    158  CB  GLU A  11      51.734  14.848  11.047  1.00  0.00           C  
ATOM    159  CG  GLU A  11      51.434  13.393  11.376  1.00  0.00           C  
ATOM    160  CD  GLU A  11      51.300  13.184  12.858  1.00  0.00           C  
ATOM    161  OE1 GLU A  11      52.298  13.229  13.537  1.00  0.00           O  
ATOM    162  OE2 GLU A  11      50.191  13.092  13.328  1.00  0.00           O1-
ATOM    163  H   GLU A  11      53.892  14.542   9.687  1.00  0.00           H  
ATOM    164  HA  GLU A  11      51.059  14.615   9.030  1.00  0.00           H  
ATOM    165 1HB  GLU A  11      52.680  15.136  11.507  1.00  0.00           H  
ATOM    166 2HB  GLU A  11      50.934  15.480  11.433  1.00  0.00           H  
ATOM    167 1HG  GLU A  11      50.545  13.010  10.874  1.00  0.00           H  
ATOM    168 2HG  GLU A  11      52.312  12.861  11.012  1.00  0.00           H  
ATOM    169  N   LEU A  12      52.810  17.346   9.220  1.00  0.00           N  
ATOM    170  CA  LEU A  12      52.781  18.740   8.826  1.00  0.00           C  
ATOM    171  C   LEU A  12      52.183  18.921   7.427  1.00  0.00           C  
ATOM    172  O   LEU A  12      51.284  19.734   7.230  1.00  0.00           O  
ATOM    173  CB  LEU A  12      54.198  19.326   8.885  1.00  0.00           C  
ATOM    174  CG  LEU A  12      54.318  20.790   8.441  1.00  0.00           C  
ATOM    175  CD1 LEU A  12      53.481  21.680   9.349  1.00  0.00           C  
ATOM    176  CD2 LEU A  12      55.779  21.212   8.471  1.00  0.00           C  
ATOM    177  H   LEU A  12      53.694  16.920   9.454  1.00  0.00           H  
ATOM    178  HA  LEU A  12      52.136  19.299   9.504  1.00  0.00           H  
ATOM    179 1HB  LEU A  12      54.379  19.244   9.955  1.00  0.00           H  
ATOM    180 2HB  LEU A  12      54.914  18.706   8.346  1.00  0.00           H  
ATOM    181  HG  LEU A  12      53.975  20.844   7.408  1.00  0.00           H  
ATOM    182 1HD1 LEU A  12      53.572  22.718   9.027  1.00  0.00           H  
ATOM    183 2HD1 LEU A  12      52.435  21.376   9.295  1.00  0.00           H  
ATOM    184 3HD1 LEU A  12      53.834  21.588  10.375  1.00  0.00           H  
ATOM    185 1HD2 LEU A  12      55.863  22.252   8.154  1.00  0.00           H  
ATOM    186 2HD2 LEU A  12      56.168  21.107   9.483  1.00  0.00           H  
ATOM    187 3HD2 LEU A  12      56.354  20.580   7.793  1.00  0.00           H  
ATOM    188  N   ALA A  13      52.691  18.158   6.463  1.00  0.00           N  
ATOM    189  CA  ALA A  13      52.169  18.178   5.100  1.00  0.00           C  
ATOM    190  C   ALA A  13      50.692  17.816   5.071  1.00  0.00           C  
ATOM    191  O   ALA A  13      49.922  18.399   4.310  1.00  0.00           O  
ATOM    192  CB  ALA A  13      52.967  17.234   4.213  1.00  0.00           C  
ATOM    193  H   ALA A  13      53.462  17.546   6.687  1.00  0.00           H  
ATOM    194  HA  ALA A  13      52.264  19.190   4.705  1.00  0.00           H  
ATOM    195 1HB  ALA A  13      52.564  17.261   3.200  1.00  0.00           H  
ATOM    196 2HB  ALA A  13      54.012  17.546   4.196  1.00  0.00           H  
ATOM    197 3HB  ALA A  13      52.896  16.220   4.604  1.00  0.00           H  
ATOM    198  N   ILE A  14      50.298  16.835   5.883  1.00  0.00           N  
ATOM    199  CA  ILE A  14      48.894  16.443   5.951  1.00  0.00           C  
ATOM    200  C   ILE A  14      48.057  17.592   6.491  1.00  0.00           C  
ATOM    201  O   ILE A  14      46.991  17.872   5.963  1.00  0.00           O  
ATOM    202  CB  ILE A  14      48.686  15.201   6.835  1.00  0.00           C  
ATOM    203  CG1 ILE A  14      49.335  13.973   6.192  1.00  0.00           C  
ATOM    204  CG2 ILE A  14      47.204  14.960   7.074  1.00  0.00           C  
ATOM    205  CD1 ILE A  14      49.414  12.773   7.109  1.00  0.00           C  
ATOM    206  H   ILE A  14      50.972  16.354   6.463  1.00  0.00           H  
ATOM    207  HA  ILE A  14      48.504  16.243   4.954  1.00  0.00           H  
ATOM    208  HB  ILE A  14      49.188  15.356   7.790  1.00  0.00           H  
ATOM    209 1HG1 ILE A  14      48.747  13.718   5.312  1.00  0.00           H  
ATOM    210 2HG1 ILE A  14      50.340  14.261   5.884  1.00  0.00           H  
ATOM    211 1HG2 ILE A  14      47.075  14.078   7.701  1.00  0.00           H  
ATOM    212 2HG2 ILE A  14      46.771  15.826   7.574  1.00  0.00           H  
ATOM    213 3HG2 ILE A  14      46.702  14.803   6.120  1.00  0.00           H  
ATOM    214 1HD1 ILE A  14      49.886  11.943   6.583  1.00  0.00           H  
ATOM    215 2HD1 ILE A  14      50.005  13.026   7.991  1.00  0.00           H  
ATOM    216 3HD1 ILE A  14      48.412  12.483   7.416  1.00  0.00           H  
ATOM    217  N   ALA A  15      48.542  18.271   7.527  1.00  0.00           N  
ATOM    218  CA  ALA A  15      47.767  19.343   8.136  1.00  0.00           C  
ATOM    219  C   ALA A  15      47.578  20.502   7.144  1.00  0.00           C  
ATOM    220  O   ALA A  15      46.491  21.077   7.032  1.00  0.00           O  
ATOM    221  CB  ALA A  15      48.442  19.825   9.412  1.00  0.00           C  
ATOM    222  H   ALA A  15      49.453  18.048   7.902  1.00  0.00           H  
ATOM    223  HA  ALA A  15      46.779  18.961   8.389  1.00  0.00           H  
ATOM    224 1HB  ALA A  15      47.851  20.626   9.856  1.00  0.00           H  
ATOM    225 2HB  ALA A  15      48.521  18.998  10.117  1.00  0.00           H  
ATOM    226 3HB  ALA A  15      49.438  20.198   9.178  1.00  0.00           H  
ATOM    227  N   VAL A  16      48.638  20.807   6.404  1.00  0.00           N  
ATOM    228  CA  VAL A  16      48.623  21.850   5.382  1.00  0.00           C  
ATOM    229  C   VAL A  16      47.686  21.534   4.207  1.00  0.00           C  
ATOM    230  O   VAL A  16      46.954  22.405   3.741  1.00  0.00           O  
ATOM    231  CB  VAL A  16      50.039  22.097   4.831  1.00  0.00           C  
ATOM    232  CG1 VAL A  16      49.986  23.014   3.618  1.00  0.00           C  
ATOM    233  CG2 VAL A  16      50.933  22.693   5.908  1.00  0.00           C  
ATOM    234  H   VAL A  16      49.489  20.286   6.564  1.00  0.00           H  
ATOM    235  HA  VAL A  16      48.226  22.786   5.777  1.00  0.00           H  
ATOM    236  HB  VAL A  16      50.480  21.143   4.547  1.00  0.00           H  
ATOM    237 1HG1 VAL A  16      50.997  23.178   3.242  1.00  0.00           H  
ATOM    238 2HG1 VAL A  16      49.381  22.551   2.839  1.00  0.00           H  
ATOM    239 3HG1 VAL A  16      49.547  23.970   3.903  1.00  0.00           H  
ATOM    240 1HG2 VAL A  16      51.930  22.861   5.503  1.00  0.00           H  
ATOM    241 2HG2 VAL A  16      50.513  23.641   6.245  1.00  0.00           H  
ATOM    242 3HG2 VAL A  16      50.996  22.004   6.751  1.00  0.00           H  
ATOM    243  N   LEU A  17      47.752  20.302   3.714  1.00  0.00           N  
ATOM    244  CA  LEU A  17      46.871  19.843   2.651  1.00  0.00           C  
ATOM    245  C   LEU A  17      45.404  19.869   3.089  1.00  0.00           C  
ATOM    246  O   LEU A  17      44.529  20.260   2.317  1.00  0.00           O  
ATOM    247  CB  LEU A  17      47.274  18.431   2.210  1.00  0.00           C  
ATOM    248  CG  LEU A  17      48.602  18.339   1.448  1.00  0.00           C  
ATOM    249  CD1 LEU A  17      48.994  16.880   1.259  1.00  0.00           C  
ATOM    250  CD2 LEU A  17      48.467  19.040   0.105  1.00  0.00           C  
ATOM    251  H   LEU A  17      48.439  19.666   4.091  1.00  0.00           H  
ATOM    252  HA  LEU A  17      46.946  20.517   1.799  1.00  0.00           H  
ATOM    253 1HB  LEU A  17      47.370  17.961   3.187  1.00  0.00           H  
ATOM    254 2HB  LEU A  17      46.479  17.941   1.648  1.00  0.00           H  
ATOM    255  HG  LEU A  17      49.349  18.878   2.033  1.00  0.00           H  
ATOM    256 1HD1 LEU A  17      49.939  16.825   0.716  1.00  0.00           H  
ATOM    257 2HD1 LEU A  17      49.108  16.404   2.232  1.00  0.00           H  
ATOM    258 3HD1 LEU A  17      48.220  16.366   0.690  1.00  0.00           H  
ATOM    259 1HD2 LEU A  17      49.413  18.975  -0.435  1.00  0.00           H  
ATOM    260 2HD2 LEU A  17      47.682  18.562  -0.479  1.00  0.00           H  
ATOM    261 3HD2 LEU A  17      48.215  20.088   0.265  1.00  0.00           H  
ATOM    262  N   ALA A  18      45.150  19.445   4.328  1.00  0.00           N  
ATOM    263  CA  ALA A  18      43.816  19.485   4.919  1.00  0.00           C  
ATOM    264  C   ALA A  18      43.248  20.896   5.005  1.00  0.00           C  
ATOM    265  O   ALA A  18      42.124  21.134   4.567  1.00  0.00           O  
ATOM    266  CB  ALA A  18      43.843  18.847   6.300  1.00  0.00           C  
ATOM    267  H   ALA A  18      45.918  19.082   4.872  1.00  0.00           H  
ATOM    268  HA  ALA A  18      43.134  18.918   4.283  1.00  0.00           H  
ATOM    269 1HB  ALA A  18      42.841  18.867   6.729  1.00  0.00           H  
ATOM    270 2HB  ALA A  18      44.181  17.814   6.218  1.00  0.00           H  
ATOM    271 3HB  ALA A  18      44.524  19.402   6.944  1.00  0.00           H  
ATOM    272  N   ILE A  19      44.000  21.829   5.581  1.00  0.00           N  
ATOM    273  CA  ILE A  19      43.479  23.190   5.675  1.00  0.00           C  
ATOM    274  C   ILE A  19      43.245  23.827   4.322  1.00  0.00           C  
ATOM    275  O   ILE A  19      42.156  24.339   4.058  1.00  0.00           O  
ATOM    276  CB  ILE A  19      44.427  24.094   6.483  1.00  0.00           C  
ATOM    277  CG1 ILE A  19      44.468  23.651   7.947  1.00  0.00           C  
ATOM    278  CG2 ILE A  19      43.995  25.548   6.376  1.00  0.00           C  
ATOM    279  CD1 ILE A  19      45.583  24.286   8.747  1.00  0.00           C  
ATOM    280  H   ILE A  19      44.915  21.625   5.956  1.00  0.00           H  
ATOM    281  HA  ILE A  19      42.491  23.193   6.134  1.00  0.00           H  
ATOM    282  HB  ILE A  19      45.439  23.986   6.093  1.00  0.00           H  
ATOM    283 1HG1 ILE A  19      43.509  23.910   8.393  1.00  0.00           H  
ATOM    284 2HG1 ILE A  19      44.590  22.567   7.955  1.00  0.00           H  
ATOM    285 1HG2 ILE A  19      44.676  26.174   6.953  1.00  0.00           H  
ATOM    286 2HG2 ILE A  19      44.016  25.858   5.331  1.00  0.00           H  
ATOM    287 3HG2 ILE A  19      42.983  25.657   6.766  1.00  0.00           H  
ATOM    288 1HD1 ILE A  19      45.549  23.923   9.774  1.00  0.00           H  
ATOM    289 2HD1 ILE A  19      46.545  24.025   8.303  1.00  0.00           H  
ATOM    290 3HD1 ILE A  19      45.464  25.369   8.742  1.00  0.00           H  
ATOM    291  N   LEU A  20      44.251  23.788   3.458  1.00  0.00           N  
ATOM    292  CA  LEU A  20      44.111  24.387   2.132  1.00  0.00           C  
ATOM    293  C   LEU A  20      42.930  23.780   1.369  1.00  0.00           C  
ATOM    294  O   LEU A  20      42.063  24.494   0.858  1.00  0.00           O  
ATOM    295  CB  LEU A  20      45.410  24.212   1.334  1.00  0.00           C  
ATOM    296  CG  LEU A  20      46.599  25.044   1.832  1.00  0.00           C  
ATOM    297  CD1 LEU A  20      47.864  24.646   1.083  1.00  0.00           C  
ATOM    298  CD2 LEU A  20      46.300  26.523   1.642  1.00  0.00           C  
ATOM    299  H   LEU A  20      45.124  23.344   3.708  1.00  0.00           H  
ATOM    300  HA  LEU A  20      43.898  25.450   2.233  1.00  0.00           H  
ATOM    301 1HB  LEU A  20      45.590  23.154   1.519  1.00  0.00           H  
ATOM    302 2HB  LEU A  20      45.252  24.374   0.267  1.00  0.00           H  
ATOM    303  HG  LEU A  20      46.697  24.858   2.903  1.00  0.00           H  
ATOM    304 1HD1 LEU A  20      48.702  25.242   1.444  1.00  0.00           H  
ATOM    305 2HD1 LEU A  20      48.070  23.590   1.252  1.00  0.00           H  
ATOM    306 3HD1 LEU A  20      47.725  24.824   0.017  1.00  0.00           H  
ATOM    307 1HD2 LEU A  20      47.146  27.112   1.997  1.00  0.00           H  
ATOM    308 2HD2 LEU A  20      46.133  26.728   0.584  1.00  0.00           H  
ATOM    309 3HD2 LEU A  20      45.409  26.790   2.209  1.00  0.00           H  
ATOM    310  N   GLY A  21      42.895  22.455   1.306  1.00  0.00           N  
ATOM    311  CA  GLY A  21      41.855  21.760   0.570  1.00  0.00           C  
ATOM    312  C   GLY A  21      40.448  22.035   1.074  1.00  0.00           C  
ATOM    313  O   GLY A  21      39.519  22.215   0.293  1.00  0.00           O  
ATOM    314  H   GLY A  21      43.605  21.916   1.780  1.00  0.00           H  
ATOM    315 1HA  GLY A  21      41.895  22.064  -0.476  1.00  0.00           H  
ATOM    316 2HA  GLY A  21      42.025  20.686   0.641  1.00  0.00           H  
ATOM    317  N   ASN A  22      40.283  22.074   2.387  1.00  0.00           N  
ATOM    318  CA  ASN A  22      38.954  22.234   2.944  1.00  0.00           C  
ATOM    319  C   ASN A  22      38.509  23.676   2.932  1.00  0.00           C  
ATOM    320  O   ASN A  22      37.316  23.957   2.911  1.00  0.00           O  
ATOM    321  CB  ASN A  22      38.877  21.680   4.355  1.00  0.00           C  
ATOM    322  CG  ASN A  22      38.902  20.179   4.418  1.00  0.00           C  
ATOM    323  ND2 ASN A  22      39.999  19.651   4.898  1.00  0.00           N  
ATOM    324  OD1 ASN A  22      37.912  19.508   4.105  1.00  0.00           O  
ATOM    325  H   ASN A  22      41.072  21.995   3.011  1.00  0.00           H  
ATOM    326  HA  ASN A  22      38.230  21.689   2.337  1.00  0.00           H  
ATOM    327 1HB  ASN A  22      39.510  22.082   5.148  1.00  0.00           H  
ATOM    328 2HB  ASN A  22      37.852  22.021   4.502  1.00  0.00           H  
ATOM    329 1HD2 ASN A  22      40.085  18.657   4.969  1.00  0.00           H  
ATOM    330 2HD2 ASN A  22      40.750  20.242   5.193  1.00  0.00           H  
ATOM    331  N   VAL A  23      39.471  24.590   2.957  1.00  0.00           N  
ATOM    332  CA  VAL A  23      39.157  26.001   2.813  1.00  0.00           C  
ATOM    333  C   VAL A  23      38.638  26.218   1.393  1.00  0.00           C  
ATOM    334  O   VAL A  23      37.700  26.977   1.166  1.00  0.00           O  
ATOM    335  CB  VAL A  23      40.377  26.905   3.075  1.00  0.00           C  
ATOM    336  CG1 VAL A  23      40.116  28.313   2.563  1.00  0.00           C  
ATOM    337  CG2 VAL A  23      40.711  26.931   4.559  1.00  0.00           C  
ATOM    338  H   VAL A  23      40.435  24.311   3.077  1.00  0.00           H  
ATOM    339  HA  VAL A  23      38.360  26.302   3.495  1.00  0.00           H  
ATOM    340  HB  VAL A  23      41.243  26.486   2.563  1.00  0.00           H  
ATOM    341 1HG1 VAL A  23      40.989  28.937   2.757  1.00  0.00           H  
ATOM    342 2HG1 VAL A  23      39.924  28.281   1.492  1.00  0.00           H  
ATOM    343 3HG1 VAL A  23      39.250  28.732   3.076  1.00  0.00           H  
ATOM    344 1HG2 VAL A  23      41.575  27.572   4.726  1.00  0.00           H  
ATOM    345 2HG2 VAL A  23      39.857  27.318   5.116  1.00  0.00           H  
ATOM    346 3HG2 VAL A  23      40.939  25.921   4.900  1.00  0.00           H  
ATOM    347  N   LEU A  24      39.252  25.507   0.453  1.00  0.00           N  
ATOM    348  CA  LEU A  24      38.855  25.501  -0.946  1.00  0.00           C  
ATOM    349  C   LEU A  24      37.445  24.946  -1.110  1.00  0.00           C  
ATOM    350  O   LEU A  24      36.648  25.452  -1.898  1.00  0.00           O  
ATOM    351  CB  LEU A  24      39.854  24.688  -1.777  1.00  0.00           C  
ATOM    352  CG  LEU A  24      41.220  25.353  -1.994  1.00  0.00           C  
ATOM    353  CD1 LEU A  24      42.190  24.362  -2.622  1.00  0.00           C  
ATOM    354  CD2 LEU A  24      41.053  26.579  -2.879  1.00  0.00           C  
ATOM    355  H   LEU A  24      40.039  24.943   0.743  1.00  0.00           H  
ATOM    356  HA  LEU A  24      38.832  26.524  -1.323  1.00  0.00           H  
ATOM    357 1HB  LEU A  24      39.960  23.820  -1.128  1.00  0.00           H  
ATOM    358 2HB  LEU A  24      39.427  24.377  -2.732  1.00  0.00           H  
ATOM    359  HG  LEU A  24      41.573  25.691  -1.020  1.00  0.00           H  
ATOM    360 1HD1 LEU A  24      43.156  24.843  -2.772  1.00  0.00           H  
ATOM    361 2HD1 LEU A  24      42.312  23.503  -1.962  1.00  0.00           H  
ATOM    362 3HD1 LEU A  24      41.798  24.028  -3.583  1.00  0.00           H  
ATOM    363 1HD2 LEU A  24      42.023  27.051  -3.031  1.00  0.00           H  
ATOM    364 2HD2 LEU A  24      40.639  26.280  -3.843  1.00  0.00           H  
ATOM    365 3HD2 LEU A  24      40.377  27.287  -2.399  1.00  0.00           H  
ATOM    366  N   VAL A  25      37.147  23.881  -0.370  1.00  0.00           N  
ATOM    367  CA  VAL A  25      35.810  23.309  -0.339  1.00  0.00           C  
ATOM    368  C   VAL A  25      34.781  24.366   0.049  1.00  0.00           C  
ATOM    369  O   VAL A  25      33.787  24.557  -0.645  1.00  0.00           O  
ATOM    370  CB  VAL A  25      35.720  22.126   0.643  1.00  0.00           C  
ATOM    371  CG1 VAL A  25      34.269  21.728   0.868  1.00  0.00           C  
ATOM    372  CG2 VAL A  25      36.522  20.942   0.126  1.00  0.00           C  
ATOM    373  H   VAL A  25      37.876  23.460   0.190  1.00  0.00           H  
ATOM    374  HA  VAL A  25      35.504  22.962  -1.328  1.00  0.00           H  
ATOM    375  HB  VAL A  25      36.168  22.421   1.593  1.00  0.00           H  
ATOM    376 1HG1 VAL A  25      34.224  20.891   1.566  1.00  0.00           H  
ATOM    377 2HG1 VAL A  25      33.721  22.574   1.281  1.00  0.00           H  
ATOM    378 3HG1 VAL A  25      33.822  21.433  -0.081  1.00  0.00           H  
ATOM    379 1HG2 VAL A  25      36.449  20.115   0.833  1.00  0.00           H  
ATOM    380 2HG2 VAL A  25      36.126  20.629  -0.840  1.00  0.00           H  
ATOM    381 3HG2 VAL A  25      37.567  21.230   0.014  1.00  0.00           H  
ATOM    382  N   CYS A  26      35.032  25.061   1.153  1.00  0.00           N  
ATOM    383  CA  CYS A  26      34.138  26.117   1.609  1.00  0.00           C  
ATOM    384  C   CYS A  26      33.991  27.217   0.568  1.00  0.00           C  
ATOM    385  O   CYS A  26      32.881  27.659   0.282  1.00  0.00           O  
ATOM    386  CB  CYS A  26      34.853  26.647   2.852  1.00  0.00           C  
ATOM    387  SG  CYS A  26      34.822  25.523   4.270  1.00  0.00           S  
ATOM    388  H   CYS A  26      35.861  24.852   1.690  1.00  0.00           H  
ATOM    389  HA  CYS A  26      33.152  25.754   1.900  1.00  0.00           H  
ATOM    390 1HB  CYS A  26      35.905  26.828   2.634  1.00  0.00           H  
ATOM    391 2HB  CYS A  26      34.385  27.571   3.190  1.00  0.00           H  
ATOM    392  HG  CYS A  26      35.510  26.314   5.088  1.00  0.00           H  
ATOM    393  N   TRP A  27      35.105  27.655  -0.006  1.00  0.00           N  
ATOM    394  CA  TRP A  27      35.054  28.663  -1.061  1.00  0.00           C  
ATOM    395  C   TRP A  27      34.221  28.231  -2.268  1.00  0.00           C  
ATOM    396  O   TRP A  27      33.510  29.049  -2.845  1.00  0.00           O  
ATOM    397  CB  TRP A  27      36.473  29.010  -1.514  1.00  0.00           C  
ATOM    398  CG  TRP A  27      37.241  29.817  -0.512  1.00  0.00           C  
ATOM    399  CD1 TRP A  27      36.746  30.403   0.615  1.00  0.00           C  
ATOM    400  CD2 TRP A  27      38.639  30.128  -0.544  1.00  0.00           C  
ATOM    401  CE2 TRP A  27      38.922  30.903   0.594  1.00  0.00           C  
ATOM    402  CE3 TRP A  27      39.681  29.822  -1.429  1.00  0.00           C  
ATOM    403  NE1 TRP A  27      37.747  31.059   1.286  1.00  0.00           N  
ATOM    404  CZ2 TRP A  27      40.193  31.379   0.873  1.00  0.00           C  
ATOM    405  CZ3 TRP A  27      40.957  30.298  -1.149  1.00  0.00           C  
ATOM    406  CH2 TRP A  27      41.206  31.053  -0.030  1.00  0.00           C  
ATOM    407  H   TRP A  27      36.002  27.292   0.284  1.00  0.00           H  
ATOM    408  HA  TRP A  27      34.571  29.566  -0.686  1.00  0.00           H  
ATOM    409 1HB  TRP A  27      37.048  28.100  -1.688  1.00  0.00           H  
ATOM    410 2HB  TRP A  27      36.441  29.599  -2.431  1.00  0.00           H  
ATOM    411  HD1 TRP A  27      35.683  30.272   0.811  1.00  0.00           H  
ATOM    412  HE1 TRP A  27      37.638  31.574   2.149  1.00  0.00           H  
ATOM    413  HE3 TRP A  27      39.540  29.224  -2.329  1.00  0.00           H  
ATOM    414  HZ2 TRP A  27      40.346  31.976   1.771  1.00  0.00           H  
ATOM    415  HZ3 TRP A  27      41.759  30.054  -1.846  1.00  0.00           H  
ATOM    416  HH2 TRP A  27      42.220  31.407   0.153  1.00  0.00           H  
ATOM    417  N   ALA A  28      34.307  26.959  -2.651  1.00  0.00           N  
ATOM    418  CA  ALA A  28      33.508  26.450  -3.765  1.00  0.00           C  
ATOM    419  C   ALA A  28      32.015  26.485  -3.451  1.00  0.00           C  
ATOM    420  O   ALA A  28      31.193  26.826  -4.307  1.00  0.00           O  
ATOM    421  CB  ALA A  28      33.939  25.034  -4.120  1.00  0.00           C  
ATOM    422  H   ALA A  28      34.935  26.330  -2.168  1.00  0.00           H  
ATOM    423  HA  ALA A  28      33.666  27.091  -4.631  1.00  0.00           H  
ATOM    424 1HB  ALA A  28      33.338  24.670  -4.953  1.00  0.00           H  
ATOM    425 2HB  ALA A  28      34.991  25.036  -4.405  1.00  0.00           H  
ATOM    426 3HB  ALA A  28      33.798  24.383  -3.258  1.00  0.00           H  
ATOM    427  N   VAL A  29      31.666  26.109  -2.226  1.00  0.00           N  
ATOM    428  CA  VAL A  29      30.281  26.157  -1.788  1.00  0.00           C  
ATOM    429  C   VAL A  29      29.767  27.579  -1.921  1.00  0.00           C  
ATOM    430  O   VAL A  29      28.665  27.804  -2.411  1.00  0.00           O  
ATOM    431  CB  VAL A  29      30.115  25.681  -0.333  1.00  0.00           C  
ATOM    432  CG1 VAL A  29      28.714  25.989   0.173  1.00  0.00           C  
ATOM    433  CG2 VAL A  29      30.404  24.191  -0.223  1.00  0.00           C  
ATOM    434  H   VAL A  29      32.374  25.783  -1.584  1.00  0.00           H  
ATOM    435  HA  VAL A  29      29.642  25.542  -2.423  1.00  0.00           H  
ATOM    436  HB  VAL A  29      30.848  26.192   0.292  1.00  0.00           H  
ATOM    437 1HG1 VAL A  29      28.615  25.646   1.204  1.00  0.00           H  
ATOM    438 2HG1 VAL A  29      28.541  27.064   0.131  1.00  0.00           H  
ATOM    439 3HG1 VAL A  29      27.981  25.477  -0.450  1.00  0.00           H  
ATOM    440 1HG2 VAL A  29      30.283  23.872   0.811  1.00  0.00           H  
ATOM    441 2HG2 VAL A  29      29.709  23.640  -0.857  1.00  0.00           H  
ATOM    442 3HG2 VAL A  29      31.425  23.994  -0.546  1.00  0.00           H  
ATOM    443  N   TRP A  30      30.578  28.541  -1.503  1.00  0.00           N  
ATOM    444  CA  TRP A  30      30.164  29.930  -1.531  1.00  0.00           C  
ATOM    445  C   TRP A  30      30.000  30.460  -2.946  1.00  0.00           C  
ATOM    446  O   TRP A  30      29.003  31.111  -3.267  1.00  0.00           O  
ATOM    447  CB  TRP A  30      31.172  30.791  -0.769  1.00  0.00           C  
ATOM    448  CG  TRP A  30      31.372  30.362   0.652  1.00  0.00           C  
ATOM    449  CD1 TRP A  30      30.621  29.459   1.345  1.00  0.00           C  
ATOM    450  CD2 TRP A  30      32.388  30.816   1.555  1.00  0.00           C  
ATOM    451  CE2 TRP A  30      32.192  30.145   2.776  1.00  0.00           C  
ATOM    452  CE3 TRP A  30      33.447  31.725   1.447  1.00  0.00           C  
ATOM    453  NE1 TRP A  30      31.104  29.323   2.623  1.00  0.00           N  
ATOM    454  CZ2 TRP A  30      33.007  30.353   3.877  1.00  0.00           C  
ATOM    455  CZ3 TRP A  30      34.266  31.932   2.551  1.00  0.00           C  
ATOM    456  CH2 TRP A  30      34.052  31.266   3.731  1.00  0.00           C  
ATOM    457  H   TRP A  30      31.499  28.309  -1.160  1.00  0.00           H  
ATOM    458  HA  TRP A  30      29.185  30.033  -1.061  1.00  0.00           H  
ATOM    459 1HB  TRP A  30      32.149  30.742  -1.250  1.00  0.00           H  
ATOM    460 2HB  TRP A  30      30.834  31.827  -0.738  1.00  0.00           H  
ATOM    461  HD1 TRP A  30      29.790  29.000   0.814  1.00  0.00           H  
ATOM    462  HE1 TRP A  30      30.723  28.717   3.334  1.00  0.00           H  
ATOM    463  HE3 TRP A  30      33.663  32.279   0.534  1.00  0.00           H  
ATOM    464  HZ2 TRP A  30      32.802  29.803   4.795  1.00  0.00           H  
ATOM    465  HZ3 TRP A  30      35.086  32.644   2.454  1.00  0.00           H  
ATOM    466  HH2 TRP A  30      34.718  31.457   4.574  1.00  0.00           H  
ATOM    467  N   LEU A  31      30.986  30.179  -3.795  1.00  0.00           N  
ATOM    468  CA  LEU A  31      31.044  30.753  -5.137  1.00  0.00           C  
ATOM    469  C   LEU A  31      29.972  30.160  -6.042  1.00  0.00           C  
ATOM    470  O   LEU A  31      29.338  30.875  -6.815  1.00  0.00           O  
ATOM    471  CB  LEU A  31      32.434  30.536  -5.746  1.00  0.00           C  
ATOM    472  CG  LEU A  31      33.552  31.405  -5.154  1.00  0.00           C  
ATOM    473  CD1 LEU A  31      34.892  31.022  -5.765  1.00  0.00           C  
ATOM    474  CD2 LEU A  31      33.242  32.873  -5.409  1.00  0.00           C  
ATOM    475  H   LEU A  31      31.717  29.548  -3.497  1.00  0.00           H  
ATOM    476  HA  LEU A  31      30.846  31.823  -5.085  1.00  0.00           H  
ATOM    477 1HB  LEU A  31      32.588  29.493  -5.471  1.00  0.00           H  
ATOM    478 2HB  LEU A  31      32.419  30.626  -6.833  1.00  0.00           H  
ATOM    479  HG  LEU A  31      33.548  31.247  -4.075  1.00  0.00           H  
ATOM    480 1HD1 LEU A  31      35.678  31.645  -5.338  1.00  0.00           H  
ATOM    481 2HD1 LEU A  31      35.104  29.974  -5.550  1.00  0.00           H  
ATOM    482 3HD1 LEU A  31      34.856  31.173  -6.843  1.00  0.00           H  
ATOM    483 1HD2 LEU A  31      34.036  33.490  -4.986  1.00  0.00           H  
ATOM    484 2HD2 LEU A  31      33.176  33.050  -6.482  1.00  0.00           H  
ATOM    485 3HD2 LEU A  31      32.293  33.132  -4.940  1.00  0.00           H  
ATOM    486  N   ASN A  32      29.776  28.849  -5.946  1.00  0.00           N  
ATOM    487  CA  ASN A  32      28.891  28.132  -6.856  1.00  0.00           C  
ATOM    488  C   ASN A  32      27.476  28.030  -6.273  1.00  0.00           C  
ATOM    489  O   ASN A  32      27.276  27.429  -5.214  1.00  0.00           O  
ATOM    490  CB  ASN A  32      29.434  26.752  -7.181  1.00  0.00           C  
ATOM    491  CG  ASN A  32      28.757  26.098  -8.354  1.00  0.00           C  
ATOM    492  ND2 ASN A  32      29.326  25.005  -8.795  1.00  0.00           N  
ATOM    493  OD1 ASN A  32      27.693  26.535  -8.806  1.00  0.00           O  
ATOM    494  H   ASN A  32      30.257  28.336  -5.220  1.00  0.00           H  
ATOM    495  HA  ASN A  32      28.804  28.680  -7.795  1.00  0.00           H  
ATOM    496 1HB  ASN A  32      30.508  26.574  -7.242  1.00  0.00           H  
ATOM    497 2HB  ASN A  32      29.044  26.313  -6.262  1.00  0.00           H  
ATOM    498 1HD2 ASN A  32      28.931  24.516  -9.573  1.00  0.00           H  
ATOM    499 2HD2 ASN A  32      30.155  24.659  -8.355  1.00  0.00           H  
ATOM    500  N   SER A  33      26.493  28.618  -6.953  1.00  0.00           N  
ATOM    501  CA  SER A  33      25.122  28.602  -6.439  1.00  0.00           C  
ATOM    502  C   SER A  33      24.591  27.180  -6.571  1.00  0.00           C  
ATOM    503  O   SER A  33      23.576  26.825  -5.974  1.00  0.00           O  
ATOM    504  CB  SER A  33      24.244  29.585  -7.188  1.00  0.00           C  
ATOM    505  OG  SER A  33      24.057  29.211  -8.525  1.00  0.00           O  
ATOM    506  H   SER A  33      26.684  29.081  -7.831  1.00  0.00           H  
ATOM    507  HA  SER A  33      25.038  28.983  -5.421  1.00  0.00           H  
ATOM    508 1HB  SER A  33      23.275  29.633  -6.693  1.00  0.00           H  
ATOM    509 2HB  SER A  33      24.715  30.567  -7.158  1.00  0.00           H  
ATOM    510  HG  SER A  33      23.497  29.857  -8.962  1.00  0.00           H  
ATOM    511  N   ASN A  34      25.286  26.375  -7.373  1.00  0.00           N  
ATOM    512  CA  ASN A  34      24.906  24.986  -7.562  1.00  0.00           C  
ATOM    513  C   ASN A  34      25.380  24.186  -6.347  1.00  0.00           C  
ATOM    514  O   ASN A  34      24.991  23.035  -6.153  1.00  0.00           O  
ATOM    515  CB  ASN A  34      25.469  24.410  -8.848  1.00  0.00           C  
ATOM    516  CG  ASN A  34      24.941  25.072 -10.090  1.00  0.00           C  
ATOM    517  ND2 ASN A  34      25.775  25.873 -10.702  1.00  0.00           N  
ATOM    518  OD1 ASN A  34      23.817  24.804 -10.529  1.00  0.00           O  
ATOM    519  H   ASN A  34      26.093  26.735  -7.861  1.00  0.00           H  
ATOM    520  HA  ASN A  34      23.820  24.903  -7.620  1.00  0.00           H  
ATOM    521 1HB  ASN A  34      26.541  24.241  -8.962  1.00  0.00           H  
ATOM    522 2HB  ASN A  34      24.963  23.454  -8.717  1.00  0.00           H  
ATOM    523 1HD2 ASN A  34      25.491  26.349 -11.535  1.00  0.00           H  
ATOM    524 2HD2 ASN A  34      26.695  26.010 -10.338  1.00  0.00           H  
ATOM    525  N   LEU A  35      26.225  24.814  -5.533  1.00  0.00           N  
ATOM    526  CA  LEU A  35      26.693  24.215  -4.289  1.00  0.00           C  
ATOM    527  C   LEU A  35      26.125  24.928  -3.049  1.00  0.00           C  
ATOM    528  O   LEU A  35      26.513  24.623  -1.924  1.00  0.00           O  
ATOM    529  CB  LEU A  35      28.227  24.229  -4.254  1.00  0.00           C  
ATOM    530  CG  LEU A  35      28.910  23.354  -5.314  1.00  0.00           C  
ATOM    531  CD1 LEU A  35      30.418  23.564  -5.269  1.00  0.00           C  
ATOM    532  CD2 LEU A  35      28.561  21.894  -5.071  1.00  0.00           C  
ATOM    533  H   LEU A  35      26.551  25.736  -5.789  1.00  0.00           H  
ATOM    534  HA  LEU A  35      26.342  23.186  -4.225  1.00  0.00           H  
ATOM    535 1HB  LEU A  35      28.400  25.282  -4.471  1.00  0.00           H  
ATOM    536 2HB  LEU A  35      28.610  23.993  -3.262  1.00  0.00           H  
ATOM    537  HG  LEU A  35      28.500  23.639  -6.283  1.00  0.00           H  
ATOM    538 1HD1 LEU A  35      30.895  22.939  -6.024  1.00  0.00           H  
ATOM    539 2HD1 LEU A  35      30.646  24.611  -5.468  1.00  0.00           H  
ATOM    540 3HD1 LEU A  35      30.794  23.291  -4.284  1.00  0.00           H  
ATOM    541 1HD2 LEU A  35      29.047  21.273  -5.825  1.00  0.00           H  
ATOM    542 2HD2 LEU A  35      28.904  21.597  -4.079  1.00  0.00           H  
ATOM    543 3HD2 LEU A  35      27.481  21.762  -5.135  1.00  0.00           H  
ATOM    544  N   GLN A  36      25.212  25.877  -3.234  1.00  0.00           N  
ATOM    545  CA  GLN A  36      24.572  26.503  -2.076  1.00  0.00           C  
ATOM    546  C   GLN A  36      23.277  25.808  -1.661  1.00  0.00           C  
ATOM    547  O   GLN A  36      22.192  26.390  -1.703  1.00  0.00           O  
ATOM    548  CB  GLN A  36      24.281  27.977  -2.373  1.00  0.00           C  
ATOM    549  CG  GLN A  36      25.523  28.825  -2.592  1.00  0.00           C  
ATOM    550  CD  GLN A  36      25.187  30.264  -2.934  1.00  0.00           C  
ATOM    551  NE2 GLN A  36      26.216  31.072  -3.161  1.00  0.00           N  
ATOM    552  OE1 GLN A  36      24.015  30.644  -3.000  1.00  0.00           O  
ATOM    553  H   GLN A  36      24.950  26.175  -4.162  1.00  0.00           H  
ATOM    554  HA  GLN A  36      25.231  26.429  -1.212  1.00  0.00           H  
ATOM    555 1HB  GLN A  36      23.655  28.001  -3.264  1.00  0.00           H  
ATOM    556 2HB  GLN A  36      23.717  28.362  -1.523  1.00  0.00           H  
ATOM    557 1HG  GLN A  36      26.361  28.833  -1.896  1.00  0.00           H  
ATOM    558 2HG  GLN A  36      25.817  28.310  -3.507  1.00  0.00           H  
ATOM    559 1HE2 GLN A  36      26.057  32.032  -3.393  1.00  0.00           H  
ATOM    560 2HE2 GLN A  36      27.151  30.722  -3.100  1.00  0.00           H  
ATOM    561  N   ASN A  37      23.422  24.547  -1.274  1.00  0.00           N  
ATOM    562  CA  ASN A  37      22.310  23.642  -1.045  1.00  0.00           C  
ATOM    563  C   ASN A  37      22.399  23.252   0.417  1.00  0.00           C  
ATOM    564  O   ASN A  37      23.407  23.522   1.067  1.00  0.00           O  
ATOM    565  CB  ASN A  37      22.337  22.426  -1.953  1.00  0.00           C  
ATOM    566  CG  ASN A  37      22.412  22.764  -3.416  1.00  0.00           C  
ATOM    567  ND2 ASN A  37      23.489  22.354  -4.037  1.00  0.00           N  
ATOM    568  OD1 ASN A  37      21.473  23.325  -3.993  1.00  0.00           O  
ATOM    569  H   ASN A  37      24.365  24.214  -1.135  1.00  0.00           H  
ATOM    570  HA  ASN A  37      21.368  24.157  -1.240  1.00  0.00           H  
ATOM    571 1HB  ASN A  37      23.004  21.589  -1.745  1.00  0.00           H  
ATOM    572 2HB  ASN A  37      21.313  22.143  -1.710  1.00  0.00           H  
ATOM    573 1HD2 ASN A  37      23.606  22.544  -5.011  1.00  0.00           H  
ATOM    574 2HD2 ASN A  37      24.192  21.851  -3.536  1.00  0.00           H  
ATOM    575  N   VAL A  38      21.361  22.621   0.949  1.00  0.00           N  
ATOM    576  CA  VAL A  38      21.328  22.332   2.378  1.00  0.00           C  
ATOM    577  C   VAL A  38      22.446  21.367   2.709  1.00  0.00           C  
ATOM    578  O   VAL A  38      23.285  21.640   3.564  1.00  0.00           O  
ATOM    579  CB  VAL A  38      19.981  21.731   2.822  1.00  0.00           C  
ATOM    580  CG1 VAL A  38      20.069  21.229   4.256  1.00  0.00           C  
ATOM    581  CG2 VAL A  38      18.868  22.758   2.686  1.00  0.00           C  
ATOM    582  H   VAL A  38      20.582  22.337   0.372  1.00  0.00           H  
ATOM    583  HA  VAL A  38      21.511  23.230   2.970  1.00  0.00           H  
ATOM    584  HB  VAL A  38      19.729  20.900   2.162  1.00  0.00           H  
ATOM    585 1HG1 VAL A  38      19.109  20.808   4.554  1.00  0.00           H  
ATOM    586 2HG1 VAL A  38      20.839  20.462   4.327  1.00  0.00           H  
ATOM    587 3HG1 VAL A  38      20.320  22.059   4.917  1.00  0.00           H  
ATOM    588 1HG2 VAL A  38      17.924  22.316   3.002  1.00  0.00           H  
ATOM    589 2HG2 VAL A  38      19.093  23.622   3.311  1.00  0.00           H  
ATOM    590 3HG2 VAL A  38      18.789  23.073   1.645  1.00  0.00           H  
ATOM    591  N   THR A  39      22.436  20.231   2.019  1.00  0.00           N  
ATOM    592  CA  THR A  39      23.542  19.286   2.043  1.00  0.00           C  
ATOM    593  C   THR A  39      24.867  20.001   1.930  1.00  0.00           C  
ATOM    594  O   THR A  39      25.807  19.704   2.662  1.00  0.00           O  
ATOM    595  CB  THR A  39      23.434  18.251   0.908  1.00  0.00           C  
ATOM    596  CG2 THR A  39      24.767  17.550   0.696  1.00  0.00           C  
ATOM    597  OG1 THR A  39      22.433  17.278   1.237  1.00  0.00           O  
ATOM    598  H   THR A  39      21.622  20.023   1.457  1.00  0.00           H  
ATOM    599  HA  THR A  39      23.553  18.755   2.995  1.00  0.00           H  
ATOM    600  HB  THR A  39      23.143  18.762  -0.010  1.00  0.00           H  
ATOM    601  HG1 THR A  39      21.606  17.725   1.434  1.00  0.00           H  
ATOM    602 1HG2 THR A  39      24.671  16.824  -0.111  1.00  0.00           H  
ATOM    603 2HG2 THR A  39      25.527  18.286   0.433  1.00  0.00           H  
ATOM    604 3HG2 THR A  39      25.057  17.038   1.613  1.00  0.00           H  
ATOM    605  N   ASN A  40      24.933  20.949   1.008  1.00  0.00           N  
ATOM    606  CA  ASN A  40      26.190  21.606   0.692  1.00  0.00           C  
ATOM    607  C   ASN A  40      26.488  22.764   1.630  1.00  0.00           C  
ATOM    608  O   ASN A  40      27.517  23.426   1.502  1.00  0.00           O  
ATOM    609  CB  ASN A  40      26.207  22.089  -0.748  1.00  0.00           C  
ATOM    610  CG  ASN A  40      26.369  20.983  -1.754  1.00  0.00           C  
ATOM    611  ND2 ASN A  40      27.252  20.068  -1.451  1.00  0.00           N  
ATOM    612  OD1 ASN A  40      25.649  20.921  -2.757  1.00  0.00           O  
ATOM    613  H   ASN A  40      24.097  21.223   0.514  1.00  0.00           H  
ATOM    614  HA  ASN A  40      27.016  20.905   0.816  1.00  0.00           H  
ATOM    615 1HB  ASN A  40      25.459  22.796  -1.109  1.00  0.00           H  
ATOM    616 2HB  ASN A  40      27.163  22.600  -0.631  1.00  0.00           H  
ATOM    617 1HD2 ASN A  40      27.412  19.301  -2.074  1.00  0.00           H  
ATOM    618 2HD2 ASN A  40      27.767  20.133  -0.596  1.00  0.00           H  
ATOM    619  N   TYR A  41      25.585  22.999   2.572  1.00  0.00           N  
ATOM    620  CA  TYR A  41      25.910  23.792   3.749  1.00  0.00           C  
ATOM    621  C   TYR A  41      26.519  22.932   4.859  1.00  0.00           C  
ATOM    622  O   TYR A  41      27.454  23.363   5.557  1.00  0.00           O  
ATOM    623  CB  TYR A  41      24.661  24.510   4.264  1.00  0.00           C  
ATOM    624  CG  TYR A  41      24.049  25.469   3.266  1.00  0.00           C  
ATOM    625  CD1 TYR A  41      24.850  26.265   2.460  1.00  0.00           C  
ATOM    626  CD2 TYR A  41      22.673  25.574   3.133  1.00  0.00           C  
ATOM    627  CE1 TYR A  41      24.297  27.143   1.548  1.00  0.00           C  
ATOM    628  CE2 TYR A  41      22.108  26.447   2.224  1.00  0.00           C  
ATOM    629  CZ  TYR A  41      22.924  27.231   1.433  1.00  0.00           C  
ATOM    630  OH  TYR A  41      22.367  28.102   0.526  1.00  0.00           O  
ATOM    631  H   TYR A  41      24.652  22.622   2.475  1.00  0.00           H  
ATOM    632  HA  TYR A  41      26.664  24.538   3.494  1.00  0.00           H  
ATOM    633 1HB  TYR A  41      23.931  23.741   4.523  1.00  0.00           H  
ATOM    634 2HB  TYR A  41      24.950  25.055   5.162  1.00  0.00           H  
ATOM    635  HD1 TYR A  41      25.934  26.190   2.557  1.00  0.00           H  
ATOM    636  HD2 TYR A  41      22.034  24.952   3.761  1.00  0.00           H  
ATOM    637  HE1 TYR A  41      24.938  27.763   0.922  1.00  0.00           H  
ATOM    638  HE2 TYR A  41      21.024  26.515   2.135  1.00  0.00           H  
ATOM    639  HH  TYR A  41      22.157  27.686  -0.313  1.00  0.00           H  
ATOM    640  N   PHE A  42      25.984  21.724   5.021  1.00  0.00           N  
ATOM    641  CA  PHE A  42      26.561  20.752   5.949  1.00  0.00           C  
ATOM    642  C   PHE A  42      27.988  20.348   5.558  1.00  0.00           C  
ATOM    643  O   PHE A  42      28.822  20.040   6.422  1.00  0.00           O  
ATOM    644  CB  PHE A  42      25.671  19.510   6.027  1.00  0.00           C  
ATOM    645  CG  PHE A  42      24.346  19.754   6.689  1.00  0.00           C  
ATOM    646  CD1 PHE A  42      23.162  19.410   6.054  1.00  0.00           C  
ATOM    647  CD2 PHE A  42      24.279  20.329   7.950  1.00  0.00           C  
ATOM    648  CE1 PHE A  42      21.942  19.634   6.664  1.00  0.00           C  
ATOM    649  CE2 PHE A  42      23.062  20.553   8.562  1.00  0.00           C  
ATOM    650  CZ  PHE A  42      21.891  20.206   7.917  1.00  0.00           C  
ATOM    651  H   PHE A  42      25.161  21.471   4.492  1.00  0.00           H  
ATOM    652  HA  PHE A  42      26.639  21.191   6.944  1.00  0.00           H  
ATOM    653 1HB  PHE A  42      25.455  19.139   5.025  1.00  0.00           H  
ATOM    654 2HB  PHE A  42      26.167  18.729   6.601  1.00  0.00           H  
ATOM    655  HD1 PHE A  42      23.202  18.957   5.063  1.00  0.00           H  
ATOM    656  HD2 PHE A  42      25.204  20.603   8.459  1.00  0.00           H  
ATOM    657  HE1 PHE A  42      21.019  19.359   6.152  1.00  0.00           H  
ATOM    658  HE2 PHE A  42      23.023  21.005   9.553  1.00  0.00           H  
ATOM    659  HZ  PHE A  42      20.931  20.383   8.398  1.00  0.00           H  
ATOM    660  N   VAL A  43      28.263  20.382   4.256  1.00  0.00           N  
ATOM    661  CA  VAL A  43      29.621  20.241   3.725  1.00  0.00           C  
ATOM    662  C   VAL A  43      30.569  21.318   4.258  1.00  0.00           C  
ATOM    663  O   VAL A  43      31.761  21.106   4.370  1.00  0.00           O  
ATOM    664  CB  VAL A  43      29.624  20.295   2.185  1.00  0.00           C  
ATOM    665  CG1 VAL A  43      31.047  20.429   1.660  1.00  0.00           C  
ATOM    666  CG2 VAL A  43      28.959  19.056   1.607  1.00  0.00           C  
ATOM    667  H   VAL A  43      27.494  20.511   3.614  1.00  0.00           H  
ATOM    668  HA  VAL A  43      30.077  19.303   4.044  1.00  0.00           H  
ATOM    669  HB  VAL A  43      29.035  21.152   1.859  1.00  0.00           H  
ATOM    670 1HG1 VAL A  43      31.030  20.466   0.570  1.00  0.00           H  
ATOM    671 2HG1 VAL A  43      31.492  21.345   2.047  1.00  0.00           H  
ATOM    672 3HG1 VAL A  43      31.636  19.572   1.984  1.00  0.00           H  
ATOM    673 1HG2 VAL A  43      28.970  19.110   0.518  1.00  0.00           H  
ATOM    674 2HG2 VAL A  43      29.502  18.168   1.931  1.00  0.00           H  
ATOM    675 3HG2 VAL A  43      27.927  18.999   1.957  1.00  0.00           H  
ATOM    676  N   VAL A  44      30.035  22.483   4.572  1.00  0.00           N  
ATOM    677  CA  VAL A  44      30.867  23.554   5.072  1.00  0.00           C  
ATOM    678  C   VAL A  44      31.257  23.279   6.513  1.00  0.00           C  
ATOM    679  O   VAL A  44      32.386  23.535   6.930  1.00  0.00           O  
ATOM    680  CB  VAL A  44      30.157  24.918   4.984  1.00  0.00           C  
ATOM    681  CG1 VAL A  44      30.996  25.999   5.650  1.00  0.00           C  
ATOM    682  CG2 VAL A  44      29.877  25.280   3.534  1.00  0.00           C  
ATOM    683  H   VAL A  44      29.042  22.638   4.467  1.00  0.00           H  
ATOM    684  HA  VAL A  44      31.806  23.617   4.522  1.00  0.00           H  
ATOM    685  HB  VAL A  44      29.191  24.847   5.484  1.00  0.00           H  
ATOM    686 1HG1 VAL A  44      30.479  26.957   5.578  1.00  0.00           H  
ATOM    687 2HG1 VAL A  44      31.148  25.747   6.699  1.00  0.00           H  
ATOM    688 3HG1 VAL A  44      31.960  26.071   5.148  1.00  0.00           H  
ATOM    689 1HG2 VAL A  44      29.376  26.246   3.489  1.00  0.00           H  
ATOM    690 2HG2 VAL A  44      30.818  25.334   2.985  1.00  0.00           H  
ATOM    691 3HG2 VAL A  44      29.239  24.519   3.084  1.00  0.00           H  
ATOM    692  N   SER A  45      30.311  22.752   7.274  1.00  0.00           N  
ATOM    693  CA  SER A  45      30.550  22.455   8.677  1.00  0.00           C  
ATOM    694  C   SER A  45      31.563  21.327   8.735  1.00  0.00           C  
ATOM    695  O   SER A  45      32.455  21.292   9.581  1.00  0.00           O  
ATOM    696  CB  SER A  45      29.262  22.079   9.387  1.00  0.00           C  
ATOM    697  OG  SER A  45      28.757  20.851   8.941  1.00  0.00           O  
ATOM    698  H   SER A  45      29.405  22.551   6.876  1.00  0.00           H  
ATOM    699  HA  SER A  45      30.857  23.327   9.258  1.00  0.00           H  
ATOM    700 1HB  SER A  45      29.461  22.014  10.457  1.00  0.00           H  
ATOM    701 2HB  SER A  45      28.522  22.856   9.202  1.00  0.00           H  
ATOM    702  HG  SER A  45      28.570  20.904   8.000  1.00  0.00           H  
ATOM    703  N   LEU A  46      31.411  20.416   7.788  1.00  0.00           N  
ATOM    704  CA  LEU A  46      32.330  19.317   7.587  1.00  0.00           C  
ATOM    705  C   LEU A  46      33.751  19.804   7.252  1.00  0.00           C  
ATOM    706  O   LEU A  46      34.718  19.363   7.878  1.00  0.00           O  
ATOM    707  CB  LEU A  46      31.799  18.402   6.477  1.00  0.00           C  
ATOM    708  CG  LEU A  46      30.643  17.480   6.887  1.00  0.00           C  
ATOM    709  CD1 LEU A  46      30.011  16.853   5.651  1.00  0.00           C  
ATOM    710  CD2 LEU A  46      31.159  16.406   7.833  1.00  0.00           C  
ATOM    711  H   LEU A  46      30.609  20.504   7.181  1.00  0.00           H  
ATOM    712  HA  LEU A  46      32.423  18.745   8.510  1.00  0.00           H  
ATOM    713 1HB  LEU A  46      31.443  19.158   5.778  1.00  0.00           H  
ATOM    714 2HB  LEU A  46      32.598  17.825   6.012  1.00  0.00           H  
ATOM    715  HG  LEU A  46      29.923  18.089   7.436  1.00  0.00           H  
ATOM    716 1HD1 LEU A  46      29.191  16.202   5.953  1.00  0.00           H  
ATOM    717 2HD1 LEU A  46      29.627  17.639   5.001  1.00  0.00           H  
ATOM    718 3HD1 LEU A  46      30.759  16.270   5.116  1.00  0.00           H  
ATOM    719 1HD2 LEU A  46      30.337  15.752   8.124  1.00  0.00           H  
ATOM    720 2HD2 LEU A  46      31.930  15.820   7.332  1.00  0.00           H  
ATOM    721 3HD2 LEU A  46      31.581  16.875   8.721  1.00  0.00           H  
ATOM    722  N   ALA A  47      33.879  20.707   6.278  1.00  0.00           N  
ATOM    723  CA  ALA A  47      35.182  21.280   5.906  1.00  0.00           C  
ATOM    724  C   ALA A  47      35.815  22.044   7.060  1.00  0.00           C  
ATOM    725  O   ALA A  47      37.025  21.966   7.274  1.00  0.00           O  
ATOM    726  CB  ALA A  47      35.037  22.187   4.693  1.00  0.00           C  
ATOM    727  H   ALA A  47      33.051  21.005   5.781  1.00  0.00           H  
ATOM    728  HA  ALA A  47      35.862  20.466   5.651  1.00  0.00           H  
ATOM    729 1HB  ALA A  47      36.011  22.603   4.433  1.00  0.00           H  
ATOM    730 2HB  ALA A  47      34.651  21.613   3.852  1.00  0.00           H  
ATOM    731 3HB  ALA A  47      34.349  22.998   4.926  1.00  0.00           H  
ATOM    732  N   ALA A  48      34.992  22.780   7.803  1.00  0.00           N  
ATOM    733  CA  ALA A  48      35.457  23.531   8.958  1.00  0.00           C  
ATOM    734  C   ALA A  48      35.969  22.631  10.073  1.00  0.00           C  
ATOM    735  O   ALA A  48      36.976  22.947  10.710  1.00  0.00           O  
ATOM    736  CB  ALA A  48      34.342  24.427   9.478  1.00  0.00           C  
ATOM    737  H   ALA A  48      34.014  22.817   7.553  1.00  0.00           H  
ATOM    738  HA  ALA A  48      36.296  24.156   8.655  1.00  0.00           H  
ATOM    739 1HB  ALA A  48      34.702  24.995  10.336  1.00  0.00           H  
ATOM    740 2HB  ALA A  48      34.031  25.116   8.692  1.00  0.00           H  
ATOM    741 3HB  ALA A  48      33.494  23.815   9.780  1.00  0.00           H  
ATOM    742  N   ALA A  49      35.286  21.515  10.324  1.00  0.00           N  
ATOM    743  CA  ALA A  49      35.822  20.558  11.289  1.00  0.00           C  
ATOM    744  C   ALA A  49      37.148  19.950  10.813  1.00  0.00           C  
ATOM    745  O   ALA A  49      38.056  19.767  11.609  1.00  0.00           O  
ATOM    746  CB  ALA A  49      34.802  19.463  11.562  1.00  0.00           C  
ATOM    747  H   ALA A  49      34.408  21.313   9.866  1.00  0.00           H  
ATOM    748  HA  ALA A  49      36.031  21.082  12.222  1.00  0.00           H  
ATOM    749 1HB  ALA A  49      35.210  18.760  12.289  1.00  0.00           H  
ATOM    750 2HB  ALA A  49      33.889  19.906  11.960  1.00  0.00           H  
ATOM    751 3HB  ALA A  49      34.577  18.937  10.636  1.00  0.00           H  
ATOM    752  N   ASP A  50      37.258  19.653   9.517  1.00  0.00           N  
ATOM    753  CA  ASP A  50      38.515  19.143   8.969  1.00  0.00           C  
ATOM    754  C   ASP A  50      39.660  20.173   9.116  1.00  0.00           C  
ATOM    755  O   ASP A  50      40.802  19.815   9.427  1.00  0.00           O  
ATOM    756  CB  ASP A  50      38.333  18.760   7.498  1.00  0.00           C  
ATOM    757  CG  ASP A  50      37.495  17.509   7.273  1.00  0.00           C  
ATOM    758  OD1 ASP A  50      37.255  16.801   8.222  1.00  0.00           O  
ATOM    759  OD2 ASP A  50      36.973  17.354   6.195  1.00  0.00           O1-
ATOM    760  H   ASP A  50      36.468  19.778   8.900  1.00  0.00           H  
ATOM    761  HA  ASP A  50      38.830  18.259   9.526  1.00  0.00           H  
ATOM    762 1HB  ASP A  50      37.945  19.573   6.883  1.00  0.00           H  
ATOM    763 2HB  ASP A  50      39.369  18.558   7.223  1.00  0.00           H  
ATOM    764  N   ILE A  51      39.331  21.448   8.935  1.00  0.00           N  
ATOM    765  CA  ILE A  51      40.269  22.534   9.180  1.00  0.00           C  
ATOM    766  C   ILE A  51      40.697  22.608  10.641  1.00  0.00           C  
ATOM    767  O   ILE A  51      41.875  22.776  10.949  1.00  0.00           O  
ATOM    768  CB  ILE A  51      39.670  23.890   8.767  1.00  0.00           C  
ATOM    769  CG1 ILE A  51      39.505  23.960   7.247  1.00  0.00           C  
ATOM    770  CG2 ILE A  51      40.544  25.031   9.264  1.00  0.00           C  
ATOM    771  CD1 ILE A  51      38.642  25.110   6.778  1.00  0.00           C  
ATOM    772  H   ILE A  51      38.397  21.667   8.618  1.00  0.00           H  
ATOM    773  HA  ILE A  51      41.200  22.366   8.641  1.00  0.00           H  
ATOM    774  HB  ILE A  51      38.673  23.984   9.195  1.00  0.00           H  
ATOM    775 1HG1 ILE A  51      40.501  24.056   6.816  1.00  0.00           H  
ATOM    776 2HG1 ILE A  51      39.060  23.018   6.925  1.00  0.00           H  
ATOM    777 1HG2 ILE A  51      40.107  25.983   8.962  1.00  0.00           H  
ATOM    778 2HG2 ILE A  51      40.612  24.992  10.350  1.00  0.00           H  
ATOM    779 3HG2 ILE A  51      41.542  24.940   8.835  1.00  0.00           H  
ATOM    780 1HD1 ILE A  51      38.571  25.094   5.690  1.00  0.00           H  
ATOM    781 2HD1 ILE A  51      37.643  25.015   7.208  1.00  0.00           H  
ATOM    782 3HD1 ILE A  51      39.086  26.052   7.097  1.00  0.00           H  
ATOM    783  N   ALA A  52      39.739  22.495  11.545  1.00  0.00           N  
ATOM    784  CA  ALA A  52      40.056  22.478  12.970  1.00  0.00           C  
ATOM    785  C   ALA A  52      40.973  21.289  13.311  1.00  0.00           C  
ATOM    786  O   ALA A  52      41.857  21.410  14.150  1.00  0.00           O  
ATOM    787  CB  ALA A  52      38.778  22.431  13.795  1.00  0.00           C  
ATOM    788  H   ALA A  52      38.774  22.419  11.255  1.00  0.00           H  
ATOM    789  HA  ALA A  52      40.598  23.391  13.218  1.00  0.00           H  
ATOM    790 1HB  ALA A  52      39.030  22.422  14.855  1.00  0.00           H  
ATOM    791 2HB  ALA A  52      38.170  23.309  13.574  1.00  0.00           H  
ATOM    792 3HB  ALA A  52      38.219  21.531  13.548  1.00  0.00           H  
ATOM    793  N   VAL A  53      40.783  20.150  12.651  1.00  0.00           N  
ATOM    794  CA  VAL A  53      41.730  19.038  12.765  1.00  0.00           C  
ATOM    795  C   VAL A  53      43.171  19.366  12.293  1.00  0.00           C  
ATOM    796  O   VAL A  53      44.156  19.027  12.984  1.00  0.00           O  
ATOM    797  CB  VAL A  53      41.220  17.820  11.971  1.00  0.00           C  
ATOM    798  CG1 VAL A  53      42.303  16.756  11.873  1.00  0.00           C  
ATOM    799  CG2 VAL A  53      39.969  17.247  12.620  1.00  0.00           C  
ATOM    800  H   VAL A  53      39.971  20.047  12.058  1.00  0.00           H  
ATOM    801  HA  VAL A  53      41.882  18.751  13.806  1.00  0.00           H  
ATOM    802  HB  VAL A  53      40.937  18.143  10.969  1.00  0.00           H  
ATOM    803 1HG1 VAL A  53      41.926  15.904  11.309  1.00  0.00           H  
ATOM    804 2HG1 VAL A  53      43.175  17.169  11.366  1.00  0.00           H  
ATOM    805 3HG1 VAL A  53      42.585  16.431  12.875  1.00  0.00           H  
ATOM    806 1HG2 VAL A  53      39.622  16.388  12.046  1.00  0.00           H  
ATOM    807 2HG2 VAL A  53      40.199  16.935  13.638  1.00  0.00           H  
ATOM    808 3HG2 VAL A  53      39.188  18.007  12.641  1.00  0.00           H  
ATOM    809  N   GLY A  54      43.293  20.010  11.127  1.00  0.00           N  
ATOM    810  CA  GLY A  54      44.591  20.429  10.629  1.00  0.00           C  
ATOM    811  C   GLY A  54      45.261  21.463  11.527  1.00  0.00           C  
ATOM    812  O   GLY A  54      46.475  21.454  11.708  1.00  0.00           O  
ATOM    813  H   GLY A  54      42.468  20.212  10.580  1.00  0.00           H  
ATOM    814 1HA  GLY A  54      45.245  19.559  10.563  1.00  0.00           H  
ATOM    815 2HA  GLY A  54      44.469  20.866   9.639  1.00  0.00           H  
ATOM    816  N   VAL A  55      44.457  22.356  12.093  1.00  0.00           N  
ATOM    817  CA  VAL A  55      44.968  23.419  12.945  1.00  0.00           C  
ATOM    818  C   VAL A  55      45.393  22.963  14.341  1.00  0.00           C  
ATOM    819  O   VAL A  55      46.416  23.412  14.840  1.00  0.00           O  
ATOM    820  CB  VAL A  55      43.919  24.536  13.096  1.00  0.00           C  
ATOM    821  CG1 VAL A  55      44.360  25.541  14.150  1.00  0.00           C  
ATOM    822  CG2 VAL A  55      43.686  25.232  11.764  1.00  0.00           C  
ATOM    823  H   VAL A  55      43.462  22.293  11.926  1.00  0.00           H  
ATOM    824  HA  VAL A  55      45.888  23.843  12.541  1.00  0.00           H  
ATOM    825  HB  VAL A  55      42.968  24.093  13.392  1.00  0.00           H  
ATOM    826 1HG1 VAL A  55      43.607  26.324  14.245  1.00  0.00           H  
ATOM    827 2HG1 VAL A  55      44.478  25.035  15.108  1.00  0.00           H  
ATOM    828 3HG1 VAL A  55      45.309  25.986  13.854  1.00  0.00           H  
ATOM    829 1HG2 VAL A  55      42.941  26.019  11.889  1.00  0.00           H  
ATOM    830 2HG2 VAL A  55      44.621  25.670  11.415  1.00  0.00           H  
ATOM    831 3HG2 VAL A  55      43.327  24.508  11.033  1.00  0.00           H  
ATOM    832  N   LEU A  56      44.604  22.101  14.982  1.00  0.00           N  
ATOM    833  CA  LEU A  56      44.915  21.650  16.342  1.00  0.00           C  
ATOM    834  C   LEU A  56      45.183  20.154  16.459  1.00  0.00           C  
ATOM    835  O   LEU A  56      46.217  19.745  16.973  1.00  0.00           O  
ATOM    836  CB  LEU A  56      43.769  22.039  17.284  1.00  0.00           C  
ATOM    837  CG  LEU A  56      43.551  23.547  17.460  1.00  0.00           C  
ATOM    838  CD1 LEU A  56      42.365  23.800  18.380  1.00  0.00           C  
ATOM    839  CD2 LEU A  56      44.815  24.182  18.022  1.00  0.00           C  
ATOM    840  H   LEU A  56      43.773  21.752  14.526  1.00  0.00           H  
ATOM    841  HA  LEU A  56      45.837  22.123  16.681  1.00  0.00           H  
ATOM    842 1HB  LEU A  56      42.934  21.602  16.738  1.00  0.00           H  
ATOM    843 2HB  LEU A  56      43.862  21.552  18.255  1.00  0.00           H  
ATOM    844  HG  LEU A  56      43.381  23.967  16.469  1.00  0.00           H  
ATOM    845 1HD1 LEU A  56      42.218  24.873  18.499  1.00  0.00           H  
ATOM    846 2HD1 LEU A  56      41.468  23.357  17.947  1.00  0.00           H  
ATOM    847 3HD1 LEU A  56      42.558  23.351  19.354  1.00  0.00           H  
ATOM    848 1HD2 LEU A  56      44.659  25.254  18.146  1.00  0.00           H  
ATOM    849 2HD2 LEU A  56      45.048  23.734  18.989  1.00  0.00           H  
ATOM    850 3HD2 LEU A  56      45.644  24.013  17.335  1.00  0.00           H  
ATOM    851  N   ALA A  57      44.260  19.335  15.975  1.00  0.00           N  
ATOM    852  CA  ALA A  57      44.337  17.910  16.245  1.00  0.00           C  
ATOM    853  C   ALA A  57      45.640  17.258  15.753  1.00  0.00           C  
ATOM    854  O   ALA A  57      46.343  16.655  16.546  1.00  0.00           O  
ATOM    855  CB  ALA A  57      43.134  17.213  15.625  1.00  0.00           C  
ATOM    856  H   ALA A  57      43.497  19.690  15.417  1.00  0.00           H  
ATOM    857  HA  ALA A  57      44.319  17.756  17.325  1.00  0.00           H  
ATOM    858 1HB  ALA A  57      43.176  16.148  15.851  1.00  0.00           H  
ATOM    859 2HB  ALA A  57      42.217  17.636  16.035  1.00  0.00           H  
ATOM    860 3HB  ALA A  57      43.150  17.354  14.545  1.00  0.00           H  
ATOM    861  N   ILE A  58      45.962  17.393  14.467  1.00  0.00           N  
ATOM    862  CA  ILE A  58      47.193  16.807  13.903  1.00  0.00           C  
ATOM    863  C   ILE A  58      48.492  17.338  14.524  1.00  0.00           C  
ATOM    864  O   ILE A  58      49.352  16.549  14.912  1.00  0.00           O  
ATOM    865  CB  ILE A  58      47.259  17.038  12.383  1.00  0.00           C  
ATOM    866  CG1 ILE A  58      46.181  16.216  11.671  1.00  0.00           C  
ATOM    867  CG2 ILE A  58      48.640  16.686  11.850  1.00  0.00           C  
ATOM    868  CD1 ILE A  58      45.988  16.590  10.218  1.00  0.00           C  
ATOM    869  H   ILE A  58      45.343  17.912  13.862  1.00  0.00           H  
ATOM    870  HA  ILE A  58      47.244  15.740  14.118  1.00  0.00           H  
ATOM    871  HB  ILE A  58      47.044  18.085  12.173  1.00  0.00           H  
ATOM    872 1HG1 ILE A  58      46.473  15.169  11.741  1.00  0.00           H  
ATOM    873 2HG1 ILE A  58      45.247  16.368  12.212  1.00  0.00           H  
ATOM    874 1HG2 ILE A  58      48.668  16.855  10.774  1.00  0.00           H  
ATOM    875 2HG2 ILE A  58      49.387  17.313  12.335  1.00  0.00           H  
ATOM    876 3HG2 ILE A  58      48.855  15.639  12.059  1.00  0.00           H  
ATOM    877 1HD1 ILE A  58      45.209  15.965   9.782  1.00  0.00           H  
ATOM    878 2HD1 ILE A  58      45.696  17.638  10.147  1.00  0.00           H  
ATOM    879 3HD1 ILE A  58      46.920  16.437   9.676  1.00  0.00           H  
ATOM    880  N   PRO A  59      48.657  18.673  14.594  1.00  0.00           N  
ATOM    881  CA  PRO A  59      49.784  19.243  15.346  1.00  0.00           C  
ATOM    882  C   PRO A  59      49.981  18.608  16.733  1.00  0.00           C  
ATOM    883  O   PRO A  59      51.116  18.332  17.108  1.00  0.00           O  
ATOM    884  CB  PRO A  59      49.428  20.729  15.451  1.00  0.00           C  
ATOM    885  CG  PRO A  59      48.596  20.999  14.244  1.00  0.00           C  
ATOM    886  CD  PRO A  59      47.756  19.764  14.056  1.00  0.00           C  
ATOM    887  HA  PRO A  59      50.753  19.081  14.851  1.00  0.00           H  
ATOM    888 1HB  PRO A  59      48.872  20.947  16.375  1.00  0.00           H  
ATOM    889 2HB  PRO A  59      50.329  21.360  15.462  1.00  0.00           H  
ATOM    890 1HG  PRO A  59      47.966  21.889  14.385  1.00  0.00           H  
ATOM    891 2HG  PRO A  59      49.226  21.187  13.361  1.00  0.00           H  
ATOM    892 1HD  PRO A  59      46.808  19.816  14.613  1.00  0.00           H  
ATOM    893 2HD  PRO A  59      47.498  19.592  13.000  1.00  0.00           H  
ATOM    894  N   PHE A  60      48.913  18.366  17.489  1.00  0.00           N  
ATOM    895  CA  PHE A  60      49.092  17.729  18.790  1.00  0.00           C  
ATOM    896  C   PHE A  60      49.390  16.229  18.654  1.00  0.00           C  
ATOM    897  O   PHE A  60      50.057  15.640  19.504  1.00  0.00           O  
ATOM    898  CB  PHE A  60      47.847  17.943  19.655  1.00  0.00           C  
ATOM    899  CG  PHE A  60      47.684  19.354  20.144  1.00  0.00           C  
ATOM    900  CD1 PHE A  60      46.526  20.067  19.872  1.00  0.00           C  
ATOM    901  CD2 PHE A  60      48.688  19.972  20.873  1.00  0.00           C  
ATOM    902  CE1 PHE A  60      46.373  21.365  20.321  1.00  0.00           C  
ATOM    903  CE2 PHE A  60      48.539  21.270  21.324  1.00  0.00           C  
ATOM    904  CZ  PHE A  60      47.380  21.967  21.047  1.00  0.00           C  
ATOM    905  H   PHE A  60      47.982  18.614  17.185  1.00  0.00           H  
ATOM    906  HA  PHE A  60      49.953  18.163  19.300  1.00  0.00           H  
ATOM    907 1HB  PHE A  60      46.950  17.704  19.087  1.00  0.00           H  
ATOM    908 2HB  PHE A  60      47.894  17.311  20.540  1.00  0.00           H  
ATOM    909  HD1 PHE A  60      45.729  19.591  19.299  1.00  0.00           H  
ATOM    910  HD2 PHE A  60      49.603  19.422  21.092  1.00  0.00           H  
ATOM    911  HE1 PHE A  60      45.458  21.914  20.101  1.00  0.00           H  
ATOM    912  HE2 PHE A  60      49.335  21.743  21.897  1.00  0.00           H  
ATOM    913  HZ  PHE A  60      47.262  22.989  21.400  1.00  0.00           H  
ATOM    914  N   ALA A  61      48.845  15.597  17.618  1.00  0.00           N  
ATOM    915  CA  ALA A  61      49.140  14.202  17.335  1.00  0.00           C  
ATOM    916  C   ALA A  61      50.612  13.970  17.046  1.00  0.00           C  
ATOM    917  O   ALA A  61      51.164  12.916  17.352  1.00  0.00           O  
ATOM    918  CB  ALA A  61      48.293  13.716  16.169  1.00  0.00           C  
ATOM    919  H   ALA A  61      48.211  16.098  17.013  1.00  0.00           H  
ATOM    920  HA  ALA A  61      48.898  13.608  18.216  1.00  0.00           H  
ATOM    921 1HB  ALA A  61      48.515  12.668  15.971  1.00  0.00           H  
ATOM    922 2HB  ALA A  61      47.237  13.823  16.416  1.00  0.00           H  
ATOM    923 3HB  ALA A  61      48.520  14.307  15.283  1.00  0.00           H  
ATOM    924  N   ILE A  62      51.247  14.974  16.449  1.00  0.00           N  
ATOM    925  CA  ILE A  62      52.673  14.948  16.185  1.00  0.00           C  
ATOM    926  C   ILE A  62      53.507  14.783  17.475  1.00  0.00           C  
ATOM    927  O   ILE A  62      54.486  14.028  17.500  1.00  0.00           O  
ATOM    928  CB  ILE A  62      53.115  16.230  15.455  1.00  0.00           C  
ATOM    929  CG1 ILE A  62      52.531  16.267  14.040  1.00  0.00           C  
ATOM    930  CG2 ILE A  62      54.633  16.320  15.409  1.00  0.00           C  
ATOM    931  CD1 ILE A  62      52.700  17.598  13.344  1.00  0.00           C  
ATOM    932  H   ILE A  62      50.710  15.784  16.172  1.00  0.00           H  
ATOM    933  HA  ILE A  62      52.937  14.075  15.591  1.00  0.00           H  
ATOM    934  HB  ILE A  62      52.716  17.096  15.982  1.00  0.00           H  
ATOM    935 1HG1 ILE A  62      53.030  15.490  13.462  1.00  0.00           H  
ATOM    936 2HG1 ILE A  62      51.469  16.032  14.121  1.00  0.00           H  
ATOM    937 1HG2 ILE A  62      54.928  17.230  14.890  1.00  0.00           H  
ATOM    938 2HG2 ILE A  62      55.027  16.338  16.425  1.00  0.00           H  
ATOM    939 3HG2 ILE A  62      55.033  15.454  14.880  1.00  0.00           H  
ATOM    940 1HD1 ILE A  62      52.261  17.548  12.347  1.00  0.00           H  
ATOM    941 2HD1 ILE A  62      52.198  18.377  13.921  1.00  0.00           H  
ATOM    942 3HD1 ILE A  62      53.759  17.835  13.261  1.00  0.00           H  
ATOM    943  N   THR A  63      53.118  15.489  18.536  1.00  0.00           N  
ATOM    944  CA  THR A  63      53.739  15.310  19.847  1.00  0.00           C  
ATOM    945  C   THR A  63      53.351  13.956  20.426  1.00  0.00           C  
ATOM    946  O   THR A  63      54.187  13.240  20.958  1.00  0.00           O  
ATOM    947  CB  THR A  63      53.332  16.421  20.833  1.00  0.00           C  
ATOM    948  CG2 THR A  63      53.934  16.164  22.205  1.00  0.00           C  
ATOM    949  OG1 THR A  63      53.791  17.689  20.344  1.00  0.00           O  
ATOM    950  H   THR A  63      52.376  16.165  18.432  1.00  0.00           H  
ATOM    951  HA  THR A  63      54.825  15.319  19.745  1.00  0.00           H  
ATOM    952  HB  THR A  63      52.246  16.445  20.911  1.00  0.00           H  
ATOM    953  HG1 THR A  63      54.710  17.614  20.077  1.00  0.00           H  
ATOM    954 1HG2 THR A  63      53.636  16.960  22.887  1.00  0.00           H  
ATOM    955 2HG2 THR A  63      53.579  15.206  22.584  1.00  0.00           H  
ATOM    956 3HG2 THR A  63      55.021  16.143  22.127  1.00  0.00           H  
ATOM    957  N   ILE A  64      52.083  13.593  20.300  1.00  0.00           N  
ATOM    958  CA  ILE A  64      51.592  12.325  20.826  1.00  0.00           C  
ATOM    959  C   ILE A  64      51.892  11.203  19.840  1.00  0.00           C  
ATOM    960  O   ILE A  64      50.985  10.656  19.214  1.00  0.00           O  
ATOM    961  CB  ILE A  64      50.079  12.368  21.110  1.00  0.00           C  
ATOM    962  CG1 ILE A  64      49.748  13.512  22.072  1.00  0.00           C  
ATOM    963  CG2 ILE A  64      49.606  11.038  21.677  1.00  0.00           C  
ATOM    964  CD1 ILE A  64      50.436  13.399  23.413  1.00  0.00           C  
ATOM    965  H   ILE A  64      51.439  14.211  19.826  1.00  0.00           H  
ATOM    966  HA  ILE A  64      52.123  12.056  21.738  1.00  0.00           H  
ATOM    967  HB  ILE A  64      49.549  12.576  20.181  1.00  0.00           H  
ATOM    968 1HG1 ILE A  64      50.047  14.440  21.587  1.00  0.00           H  
ATOM    969 2HG1 ILE A  64      48.668  13.511  22.217  1.00  0.00           H  
ATOM    970 1HG2 ILE A  64      48.535  11.086  21.872  1.00  0.00           H  
ATOM    971 2HG2 ILE A  64      49.809  10.245  20.958  1.00  0.00           H  
ATOM    972 3HG2 ILE A  64      50.135  10.830  22.607  1.00  0.00           H  
ATOM    973 1HD1 ILE A  64      50.153  14.245  24.040  1.00  0.00           H  
ATOM    974 2HD1 ILE A  64      50.136  12.471  23.900  1.00  0.00           H  
ATOM    975 3HD1 ILE A  64      51.516  13.401  23.271  1.00  0.00           H  
ATOM    976  N   SER A  65      53.169  10.865  19.708  1.00  0.00           N  
ATOM    977  CA  SER A  65      53.593   9.821  18.782  1.00  0.00           C  
ATOM    978  C   SER A  65      54.695   8.984  19.417  1.00  0.00           C  
ATOM    979  O   SER A  65      54.905   7.830  19.043  1.00  0.00           O  
ATOM    980  CB  SER A  65      54.067  10.429  17.476  1.00  0.00           C  
ATOM    981  OG  SER A  65      55.179  11.262  17.656  1.00  0.00           O  
ATOM    982  H   SER A  65      53.865  11.342  20.263  1.00  0.00           H  
ATOM    983  HA  SER A  65      52.775   9.186  18.440  1.00  0.00           H  
ATOM    984 1HB  SER A  65      54.334   9.624  16.793  1.00  0.00           H  
ATOM    985 2HB  SER A  65      53.254  11.013  17.047  1.00  0.00           H  
ATOM    986  HG  SER A  65      54.904  12.180  17.602  1.00  0.00           H  
ATOM    987  N   THR A  66      55.398   9.570  20.380  1.00  0.00           N  
ATOM    988  CA  THR A  66      56.456   8.867  21.095  1.00  0.00           C  
ATOM    989  C   THR A  66      56.146   8.825  22.587  1.00  0.00           C  
ATOM    990  O   THR A  66      56.999   8.462  23.396  1.00  0.00           O  
ATOM    991  CB  THR A  66      57.829   9.527  20.878  1.00  0.00           C  
ATOM    992  CG2 THR A  66      58.211   9.494  19.406  1.00  0.00           C  
ATOM    993  OG1 THR A  66      57.785  10.888  21.326  1.00  0.00           O  
ATOM    994  H   THR A  66      55.194  10.529  20.623  1.00  0.00           H  
ATOM    995  HA  THR A  66      56.507   7.832  20.753  1.00  0.00           H  
ATOM    996  HB  THR A  66      58.577   8.987  21.459  1.00  0.00           H  
ATOM    997  HG1 THR A  66      57.031  11.008  21.909  1.00  0.00           H  
ATOM    998 1HG2 THR A  66      59.184   9.964  19.273  1.00  0.00           H  
ATOM    999 2HG2 THR A  66      58.257   8.459  19.066  1.00  0.00           H  
ATOM   1000 3HG2 THR A  66      57.464  10.034  18.825  1.00  0.00           H  
ATOM   1001  N   GLY A  67      54.964   9.230  22.971  1.00  0.00           N  
ATOM   1002  CA  GLY A  67      54.447   9.254  24.335  1.00  0.00           C  
ATOM   1003  C   GLY A  67      54.828  10.545  25.047  1.00  0.00           C  
ATOM   1004  O   GLY A  67      54.729  10.642  26.271  1.00  0.00           O  
ATOM   1005  H   GLY A  67      54.374   9.549  22.216  1.00  0.00           H  
ATOM   1006 1HA  GLY A  67      53.360   9.173  24.304  1.00  0.00           H  
ATOM   1007 2HA  GLY A  67      54.859   8.409  24.886  1.00  0.00           H  
ATOM   1008  N   PHE A  68      55.264  11.535  24.276  1.00  0.00           N  
ATOM   1009  CA  PHE A  68      55.641  12.830  24.831  1.00  0.00           C  
ATOM   1010  C   PHE A  68      54.406  13.573  25.324  1.00  0.00           C  
ATOM   1011  O   PHE A  68      53.453  13.778  24.573  1.00  0.00           O  
ATOM   1012  CB  PHE A  68      56.386  13.667  23.790  1.00  0.00           C  
ATOM   1013  CG  PHE A  68      57.796  13.213  23.543  1.00  0.00           C  
ATOM   1014  CD1 PHE A  68      58.300  12.089  24.180  1.00  0.00           C  
ATOM   1015  CD2 PHE A  68      58.622  13.909  22.673  1.00  0.00           C  
ATOM   1016  CE1 PHE A  68      59.597  11.671  23.953  1.00  0.00           C  
ATOM   1017  CE2 PHE A  68      59.919  13.492  22.443  1.00  0.00           C  
ATOM   1018  CZ  PHE A  68      60.406  12.372  23.085  1.00  0.00           C  
ATOM   1019  H   PHE A  68      55.336  11.387  23.280  1.00  0.00           H  
ATOM   1020  HA  PHE A  68      56.289  12.695  25.698  1.00  0.00           H  
ATOM   1021 1HB  PHE A  68      55.871  13.621  22.832  1.00  0.00           H  
ATOM   1022 2HB  PHE A  68      56.446  14.705  24.118  1.00  0.00           H  
ATOM   1023  HD1 PHE A  68      57.659  11.534  24.866  1.00  0.00           H  
ATOM   1024  HD2 PHE A  68      58.237  14.795  22.166  1.00  0.00           H  
ATOM   1025  HE1 PHE A  68      59.980  10.786  24.461  1.00  0.00           H  
ATOM   1026  HE2 PHE A  68      60.558  14.047  21.757  1.00  0.00           H  
ATOM   1027  HZ  PHE A  68      61.430  12.042  22.906  1.00  0.00           H  
ATOM   1028  N   CYS A  69      54.431  13.975  26.591  1.00  0.00           N  
ATOM   1029  CA  CYS A  69      53.268  14.588  27.222  1.00  0.00           C  
ATOM   1030  C   CYS A  69      53.657  15.278  28.523  1.00  0.00           C  
ATOM   1031  O   CYS A  69      54.222  14.656  29.423  1.00  0.00           O  
ATOM   1032  CB  CYS A  69      52.360  13.390  27.498  1.00  0.00           C  
ATOM   1033  SG  CYS A  69      50.684  13.825  28.021  1.00  0.00           S  
ATOM   1034  H   CYS A  69      55.276  13.852  27.129  1.00  0.00           H  
ATOM   1035  HA  CYS A  69      52.738  15.286  26.575  1.00  0.00           H  
ATOM   1036 1HB  CYS A  69      52.247  12.786  26.597  1.00  0.00           H  
ATOM   1037 2HB  CYS A  69      52.775  12.777  28.298  1.00  0.00           H  
ATOM   1038  N   ALA A  70      53.350  16.567  28.618  1.00  0.00           N  
ATOM   1039  CA  ALA A  70      53.740  17.366  29.773  1.00  0.00           C  
ATOM   1040  C   ALA A  70      52.554  18.114  30.366  1.00  0.00           C  
ATOM   1041  O   ALA A  70      52.721  19.143  31.021  1.00  0.00           O  
ATOM   1042  CB  ALA A  70      54.846  18.338  29.389  1.00  0.00           C  
ATOM   1043  H   ALA A  70      52.831  17.006  27.870  1.00  0.00           H  
ATOM   1044  HA  ALA A  70      54.120  16.695  30.545  1.00  0.00           H  
ATOM   1045 1HB  ALA A  70      55.134  18.924  30.262  1.00  0.00           H  
ATOM   1046 2HB  ALA A  70      55.711  17.782  29.025  1.00  0.00           H  
ATOM   1047 3HB  ALA A  70      54.488  19.005  28.606  1.00  0.00           H  
ATOM   1048  N   ALA A  71      51.355  17.592  30.131  1.00  0.00           N  
ATOM   1049  CA  ALA A  71      50.136  18.211  30.640  1.00  0.00           C  
ATOM   1050  C   ALA A  71      49.035  17.167  30.779  1.00  0.00           C  
ATOM   1051  O   ALA A  71      48.941  16.239  29.976  1.00  0.00           O  
ATOM   1052  CB  ALA A  71      49.684  19.345  29.733  1.00  0.00           C  
ATOM   1053  H   ALA A  71      51.285  16.745  29.585  1.00  0.00           H  
ATOM   1054  HA  ALA A  71      50.328  18.614  31.634  1.00  0.00           H  
ATOM   1055 1HB  ALA A  71      48.764  19.779  30.127  1.00  0.00           H  
ATOM   1056 2HB  ALA A  71      50.458  20.112  29.694  1.00  0.00           H  
ATOM   1057 3HB  ALA A  71      49.501  18.960  28.732  1.00  0.00           H  
ATOM   1058  N   CYS A  72      48.204  17.324  31.804  1.00  0.00           N  
ATOM   1059  CA  CYS A  72      47.067  16.436  32.011  1.00  0.00           C  
ATOM   1060  C   CYS A  72      45.772  17.190  31.737  1.00  0.00           C  
ATOM   1061  O   CYS A  72      44.891  16.695  31.033  1.00  0.00           O  
ATOM   1062  CB  CYS A  72      47.179  16.066  33.490  1.00  0.00           C  
ATOM   1063  SG  CYS A  72      45.906  14.923  34.076  1.00  0.00           S  
ATOM   1064  H   CYS A  72      48.365  18.078  32.456  1.00  0.00           H  
ATOM   1065  HA  CYS A  72      47.097  15.522  31.418  1.00  0.00           H  
ATOM   1066 1HB  CYS A  72      48.135  15.578  33.685  1.00  0.00           H  
ATOM   1067 2HB  CYS A  72      47.093  16.958  34.109  1.00  0.00           H  
ATOM   1068  N   HIS A  73      45.661  18.390  32.297  1.00  0.00           N  
ATOM   1069  CA  HIS A  73      44.393  19.089  32.227  1.00  0.00           C  
ATOM   1070  C   HIS A  73      44.114  19.673  30.852  1.00  0.00           C  
ATOM   1071  O   HIS A  73      43.031  19.472  30.313  1.00  0.00           O  
ATOM   1072  CB  HIS A  73      44.347  20.202  33.278  1.00  0.00           C  
ATOM   1073  CG  HIS A  73      44.696  19.741  34.660  1.00  0.00           C  
ATOM   1074  CD2 HIS A  73      45.782  19.979  35.430  1.00  0.00           C  
ATOM   1075  ND1 HIS A  73      43.868  18.928  35.403  1.00  0.00           N  
ATOM   1076  CE1 HIS A  73      44.431  18.685  36.574  1.00  0.00           C  
ATOM   1077  NE2 HIS A  73      45.593  19.312  36.615  1.00  0.00           N  
ATOM   1078  H   HIS A  73      46.439  18.827  32.770  1.00  0.00           H  
ATOM   1079  HA  HIS A  73      43.579  18.390  32.414  1.00  0.00           H  
ATOM   1080 1HB  HIS A  73      45.057  20.990  33.024  1.00  0.00           H  
ATOM   1081 2HB  HIS A  73      43.343  20.623  33.335  1.00  0.00           H  
ATOM   1082  HD2 HIS A  73      46.691  20.561  35.271  1.00  0.00           H  
ATOM   1083  HE1 HIS A  73      43.930  18.056  37.311  1.00  0.00           H  
ATOM   1084  HE2 HIS A  73      46.242  19.306  37.388  1.00  0.00           H  
ATOM   1085  N   GLY A  74      45.074  20.412  30.296  1.00  0.00           N  
ATOM   1086  CA  GLY A  74      44.889  20.960  28.960  1.00  0.00           C  
ATOM   1087  C   GLY A  74      44.939  19.850  27.930  1.00  0.00           C  
ATOM   1088  O   GLY A  74      44.208  19.890  26.937  1.00  0.00           O  
ATOM   1089  H   GLY A  74      45.935  20.600  30.791  1.00  0.00           H  
ATOM   1090 1HA  GLY A  74      43.922  21.460  28.911  1.00  0.00           H  
ATOM   1091 2HA  GLY A  74      45.681  21.680  28.758  1.00  0.00           H  
ATOM   1092  N   CYS A  75      45.800  18.863  28.176  1.00  0.00           N  
ATOM   1093  CA  CYS A  75      45.866  17.673  27.332  1.00  0.00           C  
ATOM   1094  C   CYS A  75      44.478  17.067  27.190  1.00  0.00           C  
ATOM   1095  O   CYS A  75      44.000  16.832  26.067  1.00  0.00           O  
ATOM   1096  CB  CYS A  75      46.789  16.740  28.116  1.00  0.00           C  
ATOM   1097  SG  CYS A  75      46.882  15.056  27.465  1.00  0.00           S  
ATOM   1098  H   CYS A  75      46.423  18.940  28.968  1.00  0.00           H  
ATOM   1099  HA  CYS A  75      46.313  17.858  26.356  1.00  0.00           H  
ATOM   1100 1HB  CYS A  75      47.810  17.124  28.107  1.00  0.00           H  
ATOM   1101 2HB  CYS A  75      46.445  16.647  29.146  1.00  0.00           H  
ATOM   1102  N   LEU A  76      43.844  16.823  28.340  1.00  0.00           N  
ATOM   1103  CA  LEU A  76      42.496  16.289  28.398  1.00  0.00           C  
ATOM   1104  C   LEU A  76      41.575  17.107  27.545  1.00  0.00           C  
ATOM   1105  O   LEU A  76      40.919  16.577  26.657  1.00  0.00           O  
ATOM   1106  CB  LEU A  76      41.989  16.253  29.845  1.00  0.00           C  
ATOM   1107  CG  LEU A  76      40.547  15.758  30.020  1.00  0.00           C  
ATOM   1108  CD1 LEU A  76      40.446  14.293  29.616  1.00  0.00           C  
ATOM   1109  CD2 LEU A  76      40.115  15.951  31.465  1.00  0.00           C  
ATOM   1110  H   LEU A  76      44.331  17.021  29.201  1.00  0.00           H  
ATOM   1111  HA  LEU A  76      42.487  15.276  28.000  1.00  0.00           H  
ATOM   1112 1HB  LEU A  76      42.686  15.527  30.259  1.00  0.00           H  
ATOM   1113 2HB  LEU A  76      42.125  17.212  30.345  1.00  0.00           H  
ATOM   1114  HG  LEU A  76      39.911  16.386  29.394  1.00  0.00           H  
ATOM   1115 1HD1 LEU A  76      39.419  13.951  29.742  1.00  0.00           H  
ATOM   1116 2HD1 LEU A  76      40.738  14.182  28.571  1.00  0.00           H  
ATOM   1117 3HD1 LEU A  76      41.108  13.697  30.243  1.00  0.00           H  
ATOM   1118 1HD2 LEU A  76      39.090  15.599  31.588  1.00  0.00           H  
ATOM   1119 2HD2 LEU A  76      40.774  15.383  32.122  1.00  0.00           H  
ATOM   1120 3HD2 LEU A  76      40.168  17.008  31.724  1.00  0.00           H  
ATOM   1121  N   PHE A  77      41.564  18.412  27.805  1.00  0.00           N  
ATOM   1122  CA  PHE A  77      40.707  19.344  27.062  1.00  0.00           C  
ATOM   1123  C   PHE A  77      40.857  19.239  25.542  1.00  0.00           C  
ATOM   1124  O   PHE A  77      39.868  19.279  24.821  1.00  0.00           O  
ATOM   1125  CB  PHE A  77      41.000  20.779  27.506  1.00  0.00           C  
ATOM   1126  CG  PHE A  77      40.230  21.818  26.743  1.00  0.00           C  
ATOM   1127  CD1 PHE A  77      38.910  22.098  27.066  1.00  0.00           C  
ATOM   1128  CD2 PHE A  77      40.821  22.517  25.703  1.00  0.00           C  
ATOM   1129  CE1 PHE A  77      38.199  23.054  26.365  1.00  0.00           C  
ATOM   1130  CE2 PHE A  77      40.114  23.473  25.000  1.00  0.00           C  
ATOM   1131  CZ  PHE A  77      38.801  23.742  25.332  1.00  0.00           C  
ATOM   1132  H   PHE A  77      42.163  18.768  28.535  1.00  0.00           H  
ATOM   1133  HA  PHE A  77      39.658  19.119  27.259  1.00  0.00           H  
ATOM   1134 1HB  PHE A  77      40.742  20.906  28.557  1.00  0.00           H  
ATOM   1135 2HB  PHE A  77      42.056  21.006  27.362  1.00  0.00           H  
ATOM   1136  HD1 PHE A  77      38.434  21.555  27.883  1.00  0.00           H  
ATOM   1137  HD2 PHE A  77      41.858  22.304  25.440  1.00  0.00           H  
ATOM   1138  HE1 PHE A  77      37.163  23.264  26.628  1.00  0.00           H  
ATOM   1139  HE2 PHE A  77      40.590  24.016  24.185  1.00  0.00           H  
ATOM   1140  HZ  PHE A  77      38.241  24.495  24.779  1.00  0.00           H  
ATOM   1141  N   ILE A  78      42.098  19.116  25.077  1.00  0.00           N  
ATOM   1142  CA  ILE A  78      42.411  18.969  23.663  1.00  0.00           C  
ATOM   1143  C   ILE A  78      41.724  17.720  23.114  1.00  0.00           C  
ATOM   1144  O   ILE A  78      41.044  17.775  22.089  1.00  0.00           O  
ATOM   1145  CB  ILE A  78      43.927  18.874  23.417  1.00  0.00           C  
ATOM   1146  CG1 ILE A  78      44.607  20.203  23.756  1.00  0.00           C  
ATOM   1147  CG2 ILE A  78      44.209  18.482  21.974  1.00  0.00           C  
ATOM   1148  CD1 ILE A  78      46.110  20.105  23.881  1.00  0.00           C  
ATOM   1149  H   ILE A  78      42.851  19.128  25.749  1.00  0.00           H  
ATOM   1150  HA  ILE A  78      42.006  19.803  23.091  1.00  0.00           H  
ATOM   1151  HB  ILE A  78      44.350  18.125  24.086  1.00  0.00           H  
ATOM   1152 1HG1 ILE A  78      44.353  20.909  22.966  1.00  0.00           H  
ATOM   1153 2HG1 ILE A  78      44.187  20.550  24.700  1.00  0.00           H  
ATOM   1154 1HG2 ILE A  78      45.285  18.421  21.817  1.00  0.00           H  
ATOM   1155 2HG2 ILE A  78      43.756  17.514  21.765  1.00  0.00           H  
ATOM   1156 3HG2 ILE A  78      43.787  19.231  21.304  1.00  0.00           H  
ATOM   1157 1HD1 ILE A  78      46.521  21.086  24.124  1.00  0.00           H  
ATOM   1158 2HD1 ILE A  78      46.367  19.400  24.673  1.00  0.00           H  
ATOM   1159 3HD1 ILE A  78      46.533  19.760  22.938  1.00  0.00           H  
ATOM   1160  N   ALA A  79      41.896  16.601  23.814  1.00  0.00           N  
ATOM   1161  CA  ALA A  79      41.293  15.332  23.421  1.00  0.00           C  
ATOM   1162  C   ALA A  79      39.767  15.452  23.315  1.00  0.00           C  
ATOM   1163  O   ALA A  79      39.179  14.966  22.366  1.00  0.00           O  
ATOM   1164  CB  ALA A  79      41.677  14.238  24.407  1.00  0.00           C  
ATOM   1165  H   ALA A  79      42.466  16.638  24.646  1.00  0.00           H  
ATOM   1166  HA  ALA A  79      41.665  15.059  22.434  1.00  0.00           H  
ATOM   1167 1HB  ALA A  79      41.223  13.297  24.099  1.00  0.00           H  
ATOM   1168 2HB  ALA A  79      42.761  14.129  24.425  1.00  0.00           H  
ATOM   1169 3HB  ALA A  79      41.321  14.505  25.401  1.00  0.00           H  
ATOM   1170  N   CYS A  80      39.141  16.096  24.290  1.00  0.00           N  
ATOM   1171  CA  CYS A  80      37.698  16.333  24.270  1.00  0.00           C  
ATOM   1172  C   CYS A  80      37.220  17.172  23.065  1.00  0.00           C  
ATOM   1173  O   CYS A  80      36.168  16.879  22.469  1.00  0.00           O  
ATOM   1174  CB  CYS A  80      37.490  17.106  25.572  1.00  0.00           C  
ATOM   1175  SG  CYS A  80      37.851  16.162  27.071  1.00  0.00           S  
ATOM   1176  H   CYS A  80      39.684  16.431  25.072  1.00  0.00           H  
ATOM   1177  HA  CYS A  80      37.108  15.417  24.301  1.00  0.00           H  
ATOM   1178 1HB  CYS A  80      38.141  17.980  25.600  1.00  0.00           H  
ATOM   1179 2HB  CYS A  80      36.450  17.424  25.659  1.00  0.00           H  
ATOM   1180  HG  CYS A  80      37.560  17.139  27.925  1.00  0.00           H  
ATOM   1181  N   PHE A  81      37.985  18.217  22.727  1.00  0.00           N  
ATOM   1182  CA  PHE A  81      37.716  19.042  21.552  1.00  0.00           C  
ATOM   1183  C   PHE A  81      37.740  18.264  20.269  1.00  0.00           C  
ATOM   1184  O   PHE A  81      36.900  18.447  19.389  1.00  0.00           O  
ATOM   1185  CB  PHE A  81      38.727  20.187  21.464  1.00  0.00           C  
ATOM   1186  CG  PHE A  81      38.530  21.081  20.273  1.00  0.00           C  
ATOM   1187  CD1 PHE A  81      37.463  21.966  20.221  1.00  0.00           C  
ATOM   1188  CD2 PHE A  81      39.409  21.036  19.202  1.00  0.00           C  
ATOM   1189  CE1 PHE A  81      37.282  22.788  19.124  1.00  0.00           C  
ATOM   1190  CE2 PHE A  81      39.230  21.857  18.106  1.00  0.00           C  
ATOM   1191  CZ  PHE A  81      38.164  22.734  18.067  1.00  0.00           C  
ATOM   1192  H   PHE A  81      38.776  18.440  23.313  1.00  0.00           H  
ATOM   1193  HA  PHE A  81      36.713  19.465  21.617  1.00  0.00           H  
ATOM   1194 1HB  PHE A  81      38.651  20.822  22.346  1.00  0.00           H  
ATOM   1195 2HB  PHE A  81      39.738  19.790  21.391  1.00  0.00           H  
ATOM   1196  HD1 PHE A  81      36.766  22.009  21.057  1.00  0.00           H  
ATOM   1197  HD2 PHE A  81      40.250  20.343  19.231  1.00  0.00           H  
ATOM   1198  HE1 PHE A  81      36.439  23.479  19.096  1.00  0.00           H  
ATOM   1199  HE2 PHE A  81      39.929  21.814  17.270  1.00  0.00           H  
ATOM   1200  HZ  PHE A  81      38.021  23.381  17.202  1.00  0.00           H  
ATOM   1201  N   VAL A  82      38.748  17.421  20.168  1.00  0.00           N  
ATOM   1202  CA  VAL A  82      38.945  16.587  19.012  1.00  0.00           C  
ATOM   1203  C   VAL A  82      37.762  15.637  18.855  1.00  0.00           C  
ATOM   1204  O   VAL A  82      37.252  15.445  17.750  1.00  0.00           O  
ATOM   1205  CB  VAL A  82      40.252  15.778  19.111  1.00  0.00           C  
ATOM   1206  CG1 VAL A  82      40.321  14.738  18.003  1.00  0.00           C  
ATOM   1207  CG2 VAL A  82      41.458  16.703  19.046  1.00  0.00           C  
ATOM   1208  H   VAL A  82      39.404  17.364  20.934  1.00  0.00           H  
ATOM   1209  HA  VAL A  82      38.972  17.178  18.096  1.00  0.00           H  
ATOM   1210  HB  VAL A  82      40.287  15.280  20.080  1.00  0.00           H  
ATOM   1211 1HG1 VAL A  82      41.250  14.175  18.089  1.00  0.00           H  
ATOM   1212 2HG1 VAL A  82      39.475  14.056  18.092  1.00  0.00           H  
ATOM   1213 3HG1 VAL A  82      40.286  15.235  17.034  1.00  0.00           H  
ATOM   1214 1HG2 VAL A  82      42.372  16.116  19.118  1.00  0.00           H  
ATOM   1215 2HG2 VAL A  82      41.447  17.246  18.100  1.00  0.00           H  
ATOM   1216 3HG2 VAL A  82      41.417  17.414  19.872  1.00  0.00           H  
ATOM   1217  N   LEU A  83      37.334  15.069  19.975  1.00  0.00           N  
ATOM   1218  CA  LEU A  83      36.168  14.191  20.054  1.00  0.00           C  
ATOM   1219  C   LEU A  83      34.867  14.882  19.641  1.00  0.00           C  
ATOM   1220  O   LEU A  83      34.012  14.295  18.949  1.00  0.00           O  
ATOM   1221  CB  LEU A  83      36.037  13.636  21.478  1.00  0.00           C  
ATOM   1222  CG  LEU A  83      34.940  12.581  21.669  1.00  0.00           C  
ATOM   1223  CD1 LEU A  83      35.184  11.399  20.742  1.00  0.00           C  
ATOM   1224  CD2 LEU A  83      34.915  12.131  23.122  1.00  0.00           C  
ATOM   1225  H   LEU A  83      37.859  15.267  20.815  1.00  0.00           H  
ATOM   1226  HA  LEU A  83      36.287  13.363  19.356  1.00  0.00           H  
ATOM   1227 1HB  LEU A  83      37.019  13.176  21.581  1.00  0.00           H  
ATOM   1228 2HB  LEU A  83      35.931  14.432  22.214  1.00  0.00           H  
ATOM   1229  HG  LEU A  83      33.986  13.063  21.453  1.00  0.00           H  
ATOM   1230 1HD1 LEU A  83      34.400  10.655  20.884  1.00  0.00           H  
ATOM   1231 2HD1 LEU A  83      35.175  11.740  19.707  1.00  0.00           H  
ATOM   1232 3HD1 LEU A  83      36.152  10.953  20.969  1.00  0.00           H  
ATOM   1233 1HD2 LEU A  83      34.133  11.382  23.257  1.00  0.00           H  
ATOM   1234 2HD2 LEU A  83      35.880  11.700  23.386  1.00  0.00           H  
ATOM   1235 3HD2 LEU A  83      34.710  12.987  23.766  1.00  0.00           H  
ATOM   1236  N   VAL A  84      34.717  16.134  20.059  1.00  0.00           N  
ATOM   1237  CA  VAL A  84      33.607  16.976  19.599  1.00  0.00           C  
ATOM   1238  C   VAL A  84      33.627  17.181  18.086  1.00  0.00           C  
ATOM   1239  O   VAL A  84      32.576  17.112  17.435  1.00  0.00           O  
ATOM   1240  CB  VAL A  84      33.630  18.356  20.284  1.00  0.00           C  
ATOM   1241  CG1 VAL A  84      32.645  19.301  19.610  1.00  0.00           C  
ATOM   1242  CG2 VAL A  84      33.307  18.221  21.764  1.00  0.00           C  
ATOM   1243  H   VAL A  84      35.387  16.516  20.712  1.00  0.00           H  
ATOM   1244  HA  VAL A  84      32.643  16.504  19.793  1.00  0.00           H  
ATOM   1245  HB  VAL A  84      34.635  18.769  20.216  1.00  0.00           H  
ATOM   1246 1HG1 VAL A  84      32.674  20.270  20.107  1.00  0.00           H  
ATOM   1247 2HG1 VAL A  84      32.918  19.423  18.561  1.00  0.00           H  
ATOM   1248 3HG1 VAL A  84      31.639  18.888  19.679  1.00  0.00           H  
ATOM   1249 1HG2 VAL A  84      33.327  19.204  22.233  1.00  0.00           H  
ATOM   1250 2HG2 VAL A  84      32.315  17.783  21.881  1.00  0.00           H  
ATOM   1251 3HG2 VAL A  84      34.046  17.576  22.241  1.00  0.00           H  
ATOM   1252  N   LEU A  85      34.816  17.420  17.519  1.00  0.00           N  
ATOM   1253  CA  LEU A  85      34.935  17.499  16.053  1.00  0.00           C  
ATOM   1254  C   LEU A  85      34.518  16.211  15.308  1.00  0.00           C  
ATOM   1255  O   LEU A  85      33.775  16.280  14.326  1.00  0.00           O  
ATOM   1256  CB  LEU A  85      36.378  17.865  15.684  1.00  0.00           C  
ATOM   1257  CG  LEU A  85      36.797  19.299  16.030  1.00  0.00           C  
ATOM   1258  CD1 LEU A  85      38.283  19.490  15.753  1.00  0.00           C  
ATOM   1259  CD2 LEU A  85      35.966  20.281  15.219  1.00  0.00           C  
ATOM   1260  H   LEU A  85      35.641  17.548  18.087  1.00  0.00           H  
ATOM   1261  HA  LEU A  85      34.258  18.264  15.673  1.00  0.00           H  
ATOM   1262 1HB  LEU A  85      36.908  17.156  16.319  1.00  0.00           H  
ATOM   1263 2HB  LEU A  85      36.594  17.647  14.638  1.00  0.00           H  
ATOM   1264  HG  LEU A  85      36.568  19.458  17.084  1.00  0.00           H  
ATOM   1265 1HD1 LEU A  85      38.570  20.512  16.002  1.00  0.00           H  
ATOM   1266 2HD1 LEU A  85      38.859  18.793  16.361  1.00  0.00           H  
ATOM   1267 3HD1 LEU A  85      38.482  19.305  14.698  1.00  0.00           H  
ATOM   1268 1HD2 LEU A  85      36.265  21.301  15.467  1.00  0.00           H  
ATOM   1269 2HD2 LEU A  85      36.128  20.104  14.156  1.00  0.00           H  
ATOM   1270 3HD2 LEU A  85      34.910  20.146  15.453  1.00  0.00           H  
ATOM   1271  N   THR A  86      34.980  15.051  15.768  1.00  0.00           N  
ATOM   1272  CA  THR A  86      34.613  13.803  15.104  1.00  0.00           C  
ATOM   1273  C   THR A  86      33.089  13.575  15.143  1.00  0.00           C  
ATOM   1274  O   THR A  86      32.479  13.211  14.129  1.00  0.00           O  
ATOM   1275  CB  THR A  86      35.325  12.597  15.745  1.00  0.00           C  
ATOM   1276  CG2 THR A  86      34.927  11.308  15.044  1.00  0.00           C  
ATOM   1277  OG1 THR A  86      36.744  12.771  15.650  1.00  0.00           O  
ATOM   1278  H   THR A  86      35.587  15.017  16.575  1.00  0.00           H  
ATOM   1279  HA  THR A  86      34.887  13.852  14.049  1.00  0.00           H  
ATOM   1280  HB  THR A  86      35.045  12.539  16.797  1.00  0.00           H  
ATOM   1281  HG1 THR A  86      37.183  12.112  16.193  1.00  0.00           H  
ATOM   1282 1HG2 THR A  86      35.439  10.467  15.512  1.00  0.00           H  
ATOM   1283 2HG2 THR A  86      33.849  11.168  15.125  1.00  0.00           H  
ATOM   1284 3HG2 THR A  86      35.208  11.365  13.993  1.00  0.00           H  
ATOM   1285  N   GLN A  87      32.481  13.790  16.308  1.00  0.00           N  
ATOM   1286  CA  GLN A  87      31.044  13.603  16.428  1.00  0.00           C  
ATOM   1287  C   GLN A  87      30.285  14.619  15.562  1.00  0.00           C  
ATOM   1288  O   GLN A  87      29.357  14.258  14.845  1.00  0.00           O  
ATOM   1289  CB  GLN A  87      30.610  13.735  17.892  1.00  0.00           C  
ATOM   1290  CG  GLN A  87      31.031  12.571  18.772  1.00  0.00           C  
ATOM   1291  CD  GLN A  87      30.749  12.825  20.240  1.00  0.00           C  
ATOM   1292  NE2 GLN A  87      31.117  11.870  21.087  1.00  0.00           N  
ATOM   1293  OE1 GLN A  87      30.210  13.872  20.612  1.00  0.00           O  
ATOM   1294  H   GLN A  87      33.010  14.083  17.117  1.00  0.00           H  
ATOM   1295  HA  GLN A  87      30.771  12.615  16.060  1.00  0.00           H  
ATOM   1296 1HB  GLN A  87      31.049  14.660  18.268  1.00  0.00           H  
ATOM   1297 2HB  GLN A  87      29.524  13.823  17.891  1.00  0.00           H  
ATOM   1298 1HG  GLN A  87      30.760  11.538  18.553  1.00  0.00           H  
ATOM   1299 2HG  GLN A  87      32.098  12.710  18.596  1.00  0.00           H  
ATOM   1300 1HE2 GLN A  87      30.958  11.982  22.069  1.00  0.00           H  
ATOM   1301 2HE2 GLN A  87      31.554  11.038  20.744  1.00  0.00           H  
ATOM   1302  N   SER A  88      30.688  15.889  15.636  1.00  0.00           N  
ATOM   1303  CA  SER A  88      30.107  16.919  14.781  1.00  0.00           C  
ATOM   1304  C   SER A  88      30.153  16.569  13.273  1.00  0.00           C  
ATOM   1305  O   SER A  88      29.188  16.771  12.552  1.00  0.00           O  
ATOM   1306  CB  SER A  88      30.817  18.234  15.034  1.00  0.00           C  
ATOM   1307  OG  SER A  88      30.548  18.741  16.313  1.00  0.00           O  
ATOM   1308  H   SER A  88      31.408  16.147  16.295  1.00  0.00           H  
ATOM   1309  HA  SER A  88      29.075  17.166  15.039  1.00  0.00           H  
ATOM   1310 1HB  SER A  88      31.890  18.075  14.934  1.00  0.00           H  
ATOM   1311 2HB  SER A  88      30.487  18.959  14.290  1.00  0.00           H  
ATOM   1312  HG  SER A  88      29.975  18.130  16.784  1.00  0.00           H  
ATOM   1313  N   SER A  89      31.265  16.019  12.810  1.00  0.00           N  
ATOM   1314  CA  SER A  89      31.403  15.639  11.406  1.00  0.00           C  
ATOM   1315  C   SER A  89      30.367  14.592  10.991  1.00  0.00           C  
ATOM   1316  O   SER A  89      29.615  14.806  10.039  1.00  0.00           O  
ATOM   1317  CB  SER A  89      32.804  15.121  11.147  1.00  0.00           C  
ATOM   1318  OG  SER A  89      33.772  16.121  11.313  1.00  0.00           O  
ATOM   1319  H   SER A  89      32.037  15.857  13.441  1.00  0.00           H  
ATOM   1320  HA  SER A  89      31.352  16.487  10.721  1.00  0.00           H  
ATOM   1321 1HB  SER A  89      33.009  14.309  11.844  1.00  0.00           H  
ATOM   1322 2HB  SER A  89      32.855  14.745  10.127  1.00  0.00           H  
ATOM   1323  HG  SER A  89      34.589  15.848  10.887  1.00  0.00           H  
ATOM   1324  N   ILE A  90      30.347  13.461  11.695  1.00  0.00           N  
ATOM   1325  CA  ILE A  90      29.477  12.344  11.335  1.00  0.00           C  
ATOM   1326  C   ILE A  90      28.010  12.739  11.591  1.00  0.00           C  
ATOM   1327  O   ILE A  90      27.098  12.234  10.945  1.00  0.00           O  
ATOM   1328  CB  ILE A  90      29.820  11.071  12.128  1.00  0.00           C  
ATOM   1329  CG1 ILE A  90      29.221   9.838  11.446  1.00  0.00           C  
ATOM   1330  CG2 ILE A  90      29.321  11.185  13.561  1.00  0.00           C  
ATOM   1331  CD1 ILE A  90      29.785   8.528  11.948  1.00  0.00           C  
ATOM   1332  H   ILE A  90      30.950  13.375  12.499  1.00  0.00           H  
ATOM   1333  HA  ILE A  90      29.545  12.132  10.268  1.00  0.00           H  
ATOM   1334  HB  ILE A  90      30.902  10.934  12.131  1.00  0.00           H  
ATOM   1335 1HG1 ILE A  90      28.146   9.861  11.619  1.00  0.00           H  
ATOM   1336 2HG1 ILE A  90      29.418   9.932  10.378  1.00  0.00           H  
ATOM   1337 1HG2 ILE A  90      29.571  10.277  14.107  1.00  0.00           H  
ATOM   1338 2HG2 ILE A  90      29.793  12.040  14.043  1.00  0.00           H  
ATOM   1339 3HG2 ILE A  90      28.239  11.320  13.559  1.00  0.00           H  
ATOM   1340 1HD1 ILE A  90      29.312   7.701  11.417  1.00  0.00           H  
ATOM   1341 2HD1 ILE A  90      30.861   8.502  11.773  1.00  0.00           H  
ATOM   1342 3HD1 ILE A  90      29.589   8.432  13.014  1.00  0.00           H  
ATOM   1343  N   PHE A  91      27.788  13.668  12.514  1.00  0.00           N  
ATOM   1344  CA  PHE A  91      26.449  14.215  12.722  1.00  0.00           C  
ATOM   1345  C   PHE A  91      26.003  15.051  11.533  1.00  0.00           C  
ATOM   1346  O   PHE A  91      24.843  14.990  11.138  1.00  0.00           O  
ATOM   1347  CB  PHE A  91      26.404  15.056  13.999  1.00  0.00           C  
ATOM   1348  CG  PHE A  91      26.509  14.247  15.261  1.00  0.00           C  
ATOM   1349  CD1 PHE A  91      26.477  12.861  15.217  1.00  0.00           C  
ATOM   1350  CD2 PHE A  91      26.640  14.871  16.492  1.00  0.00           C  
ATOM   1351  CE1 PHE A  91      26.573  12.117  16.378  1.00  0.00           C  
ATOM   1352  CE2 PHE A  91      26.738  14.129  17.653  1.00  0.00           C  
ATOM   1353  CZ  PHE A  91      26.704  12.749  17.595  1.00  0.00           C  
ATOM   1354  H   PHE A  91      28.552  14.007  13.083  1.00  0.00           H  
ATOM   1355  HA  PHE A  91      25.728  13.401  12.815  1.00  0.00           H  
ATOM   1356 1HB  PHE A  91      27.232  15.763  14.011  1.00  0.00           H  
ATOM   1357 2HB  PHE A  91      25.462  15.599  14.055  1.00  0.00           H  
ATOM   1358  HD1 PHE A  91      26.375  12.360  14.255  1.00  0.00           H  
ATOM   1359  HD2 PHE A  91      26.666  15.960  16.537  1.00  0.00           H  
ATOM   1360  HE1 PHE A  91      26.547  11.028  16.330  1.00  0.00           H  
ATOM   1361  HE2 PHE A  91      26.841  14.631  18.615  1.00  0.00           H  
ATOM   1362  HZ  PHE A  91      26.779  12.164  18.510  1.00  0.00           H  
ATOM   1363  N   SER A  92      26.924  15.837  10.977  1.00  0.00           N  
ATOM   1364  CA  SER A  92      26.648  16.598   9.757  1.00  0.00           C  
ATOM   1365  C   SER A  92      26.362  15.674   8.571  1.00  0.00           C  
ATOM   1366  O   SER A  92      25.516  15.969   7.741  1.00  0.00           O  
ATOM   1367  CB  SER A  92      27.814  17.514   9.443  1.00  0.00           C  
ATOM   1368  OG  SER A  92      27.981  18.508  10.417  1.00  0.00           O  
ATOM   1369  H   SER A  92      27.836  15.909  11.406  1.00  0.00           H  
ATOM   1370  HA  SER A  92      25.832  17.313   9.869  1.00  0.00           H  
ATOM   1371 1HB  SER A  92      28.723  16.916   9.387  1.00  0.00           H  
ATOM   1372 2HB  SER A  92      27.634  17.990   8.480  1.00  0.00           H  
ATOM   1373  HG  SER A  92      28.244  19.329   9.996  1.00  0.00           H  
ATOM   1374  N   LEU A  93      27.071  14.553   8.499  1.00  0.00           N  
ATOM   1375  CA  LEU A  93      26.828  13.576   7.448  1.00  0.00           C  
ATOM   1376  C   LEU A  93      25.435  12.990   7.611  1.00  0.00           C  
ATOM   1377  O   LEU A  93      24.708  12.772   6.645  1.00  0.00           O  
ATOM   1378  CB  LEU A  93      27.891  12.470   7.478  1.00  0.00           C  
ATOM   1379  CG  LEU A  93      29.300  12.907   7.057  1.00  0.00           C  
ATOM   1380  CD1 LEU A  93      30.289  11.774   7.291  1.00  0.00           C  
ATOM   1381  CD2 LEU A  93      29.288  13.320   5.594  1.00  0.00           C  
ATOM   1382  H   LEU A  93      27.791  14.370   9.184  1.00  0.00           H  
ATOM   1383  HA  LEU A  93      26.865  14.069   6.477  1.00  0.00           H  
ATOM   1384 1HB  LEU A  93      27.874  12.238   8.542  1.00  0.00           H  
ATOM   1385 2HB  LEU A  93      27.578  11.594   6.910  1.00  0.00           H  
ATOM   1386  HG  LEU A  93      29.557  13.785   7.649  1.00  0.00           H  
ATOM   1387 1HD1 LEU A  93      31.286  12.093   6.989  1.00  0.00           H  
ATOM   1388 2HD1 LEU A  93      30.298  11.510   8.348  1.00  0.00           H  
ATOM   1389 3HD1 LEU A  93      29.993  10.906   6.702  1.00  0.00           H  
ATOM   1390 1HD2 LEU A  93      30.289  13.632   5.296  1.00  0.00           H  
ATOM   1391 2HD2 LEU A  93      28.971  12.477   4.979  1.00  0.00           H  
ATOM   1392 3HD2 LEU A  93      28.594  14.150   5.455  1.00  0.00           H  
ATOM   1393  N   LEU A  94      25.055  12.744   8.853  1.00  0.00           N  
ATOM   1394  CA  LEU A  94      23.727  12.236   9.141  1.00  0.00           C  
ATOM   1395  C   LEU A  94      22.702  13.260   8.682  1.00  0.00           C  
ATOM   1396  O   LEU A  94      21.707  12.927   8.055  1.00  0.00           O  
ATOM   1397  CB  LEU A  94      23.569  11.933  10.635  1.00  0.00           C  
ATOM   1398  CG  LEU A  94      22.179  11.441  11.058  1.00  0.00           C  
ATOM   1399  CD1 LEU A  94      21.839  10.148  10.330  1.00  0.00           C  
ATOM   1400  CD2 LEU A  94      22.150  11.234  12.566  1.00  0.00           C  
ATOM   1401  H   LEU A  94      25.695  12.909   9.618  1.00  0.00           H  
ATOM   1402  HA  LEU A  94      23.558  11.317   8.580  1.00  0.00           H  
ATOM   1403 1HB  LEU A  94      24.296  11.127  10.730  1.00  0.00           H  
ATOM   1404 2HB  LEU A  94      23.879  12.776  11.253  1.00  0.00           H  
ATOM   1405  HG  LEU A  94      21.468  12.230  10.817  1.00  0.00           H  
ATOM   1406 1HD1 LEU A  94      20.851   9.806  10.637  1.00  0.00           H  
ATOM   1407 2HD1 LEU A  94      21.843  10.324   9.255  1.00  0.00           H  
ATOM   1408 3HD1 LEU A  94      22.579   9.386  10.576  1.00  0.00           H  
ATOM   1409 1HD2 LEU A  94      21.161  10.884  12.865  1.00  0.00           H  
ATOM   1410 2HD2 LEU A  94      22.898  10.492  12.847  1.00  0.00           H  
ATOM   1411 3HD2 LEU A  94      22.368  12.177  13.068  1.00  0.00           H  
ATOM   1412  N   ALA A  95      22.965  14.514   9.009  1.00  0.00           N  
ATOM   1413  CA  ALA A  95      22.078  15.591   8.632  1.00  0.00           C  
ATOM   1414  C   ALA A  95      21.972  15.682   7.109  1.00  0.00           C  
ATOM   1415  O   ALA A  95      20.898  15.946   6.598  1.00  0.00           O  
ATOM   1416  CB  ALA A  95      22.560  16.906   9.226  1.00  0.00           C  
ATOM   1417  H   ALA A  95      23.801  14.727   9.533  1.00  0.00           H  
ATOM   1418  HA  ALA A  95      21.082  15.376   9.021  1.00  0.00           H  
ATOM   1419 1HB  ALA A  95      21.880  17.706   8.934  1.00  0.00           H  
ATOM   1420 2HB  ALA A  95      22.581  16.828  10.314  1.00  0.00           H  
ATOM   1421 3HB  ALA A  95      23.560  17.127   8.858  1.00  0.00           H  
ATOM   1422  N   ILE A  96      23.063  15.435   6.390  1.00  0.00           N  
ATOM   1423  CA  ILE A  96      23.029  15.340   4.928  1.00  0.00           C  
ATOM   1424  C   ILE A  96      22.139  14.183   4.409  1.00  0.00           C  
ATOM   1425  O   ILE A  96      21.357  14.370   3.476  1.00  0.00           O  
ATOM   1426  CB  ILE A  96      24.451  15.166   4.364  1.00  0.00           C  
ATOM   1427  CG1 ILE A  96      25.246  16.467   4.509  1.00  0.00           C  
ATOM   1428  CG2 ILE A  96      24.395  14.734   2.907  1.00  0.00           C  
ATOM   1429  CD1 ILE A  96      26.721  16.316   4.219  1.00  0.00           C  
ATOM   1430  H   ILE A  96      23.941  15.308   6.871  1.00  0.00           H  
ATOM   1431  HA  ILE A  96      22.564  16.226   4.497  1.00  0.00           H  
ATOM   1432  HB  ILE A  96      24.975  14.410   4.948  1.00  0.00           H  
ATOM   1433 1HG1 ILE A  96      24.812  17.191   3.821  1.00  0.00           H  
ATOM   1434 2HG1 ILE A  96      25.112  16.815   5.533  1.00  0.00           H  
ATOM   1435 1HG2 ILE A  96      25.408  14.616   2.523  1.00  0.00           H  
ATOM   1436 2HG2 ILE A  96      23.866  13.785   2.829  1.00  0.00           H  
ATOM   1437 3HG2 ILE A  96      23.871  15.490   2.322  1.00  0.00           H  
ATOM   1438 1HD1 ILE A  96      27.218  17.278   4.344  1.00  0.00           H  
ATOM   1439 2HD1 ILE A  96      27.157  15.592   4.908  1.00  0.00           H  
ATOM   1440 3HD1 ILE A  96      26.858  15.969   3.195  1.00  0.00           H  
ATOM   1441  N   ALA A  97      22.249  12.998   4.998  1.00  0.00           N  
ATOM   1442  CA  ALA A  97      21.363  11.895   4.618  1.00  0.00           C  
ATOM   1443  C   ALA A  97      19.899  12.223   4.865  1.00  0.00           C  
ATOM   1444  O   ALA A  97      19.039  11.845   4.078  1.00  0.00           O  
ATOM   1445  CB  ALA A  97      21.749  10.628   5.369  1.00  0.00           C  
ATOM   1446  H   ALA A  97      22.945  12.846   5.714  1.00  0.00           H  
ATOM   1447  HA  ALA A  97      21.470  11.713   3.549  1.00  0.00           H  
ATOM   1448 1HB  ALA A  97      21.084   9.816   5.074  1.00  0.00           H  
ATOM   1449 2HB  ALA A  97      22.778  10.361   5.128  1.00  0.00           H  
ATOM   1450 3HB  ALA A  97      21.659  10.799   6.441  1.00  0.00           H  
ATOM   1451  N   ILE A  98      19.627  12.926   5.960  1.00  0.00           N  
ATOM   1452  CA  ILE A  98      18.287  13.398   6.283  1.00  0.00           C  
ATOM   1453  C   ILE A  98      17.756  14.417   5.281  1.00  0.00           C  
ATOM   1454  O   ILE A  98      16.598  14.353   4.881  1.00  0.00           O  
ATOM   1455  CB  ILE A  98      18.246  14.024   7.690  1.00  0.00           C  
ATOM   1456  CG1 ILE A  98      18.484  12.952   8.757  1.00  0.00           C  
ATOM   1457  CG2 ILE A  98      16.917  14.725   7.922  1.00  0.00           C  
ATOM   1458  CD1 ILE A  98      18.757  13.513  10.134  1.00  0.00           C  
ATOM   1459  H   ILE A  98      20.388  13.137   6.590  1.00  0.00           H  
ATOM   1460  HA  ILE A  98      17.567  12.582   6.223  1.00  0.00           H  
ATOM   1461  HB  ILE A  98      19.059  14.744   7.781  1.00  0.00           H  
ATOM   1462 1HG1 ILE A  98      17.594  12.324   8.790  1.00  0.00           H  
ATOM   1463 2HG1 ILE A  98      19.337  12.355   8.432  1.00  0.00           H  
ATOM   1464 1HG2 ILE A  98      16.905  15.161   8.920  1.00  0.00           H  
ATOM   1465 2HG2 ILE A  98      16.788  15.513   7.181  1.00  0.00           H  
ATOM   1466 3HG2 ILE A  98      16.104  14.005   7.831  1.00  0.00           H  
ATOM   1467 1HD1 ILE A  98      18.916  12.694  10.837  1.00  0.00           H  
ATOM   1468 2HD1 ILE A  98      19.649  14.140  10.102  1.00  0.00           H  
ATOM   1469 3HD1 ILE A  98      17.906  14.108  10.461  1.00  0.00           H  
ATOM   1470  N   ASP A  99      18.604  15.363   4.900  1.00  0.00           N  
ATOM   1471  CA  ASP A  99      18.282  16.360   3.886  1.00  0.00           C  
ATOM   1472  C   ASP A  99      17.892  15.669   2.589  1.00  0.00           C  
ATOM   1473  O   ASP A  99      16.888  16.007   1.982  1.00  0.00           O  
ATOM   1474  CB  ASP A  99      19.463  17.305   3.651  1.00  0.00           C  
ATOM   1475  CG  ASP A  99      19.198  18.402   2.628  1.00  0.00           C  
ATOM   1476  OD1 ASP A  99      18.244  19.124   2.793  1.00  0.00           O  
ATOM   1477  OD2 ASP A  99      20.032  18.609   1.780  1.00  0.00           O1-
ATOM   1478  H   ASP A  99      19.513  15.385   5.340  1.00  0.00           H  
ATOM   1479  HA  ASP A  99      17.426  16.953   4.209  1.00  0.00           H  
ATOM   1480 1HB  ASP A  99      19.851  17.750   4.567  1.00  0.00           H  
ATOM   1481 2HB  ASP A  99      20.193  16.603   3.249  1.00  0.00           H  
ATOM   1482  N   ARG A 100      18.705  14.702   2.174  1.00  0.00           N  
ATOM   1483  CA  ARG A 100      18.474  13.950   0.947  1.00  0.00           C  
ATOM   1484  C   ARG A 100      17.150  13.193   0.996  1.00  0.00           C  
ATOM   1485  O   ARG A 100      16.355  13.262   0.069  1.00  0.00           O  
ATOM   1486  CB  ARG A 100      19.634  13.023   0.618  1.00  0.00           C  
ATOM   1487  CG  ARG A 100      19.371  12.049  -0.519  1.00  0.00           C  
ATOM   1488  CD  ARG A 100      19.157  12.693  -1.839  1.00  0.00           C  
ATOM   1489  NE  ARG A 100      18.948  11.762  -2.938  1.00  0.00           N  
ATOM   1490  CZ  ARG A 100      18.779  12.123  -4.224  1.00  0.00           C  
ATOM   1491  NH1 ARG A 100      18.756  13.389  -4.576  1.00  0.00           N1+
ATOM   1492  NH2 ARG A 100      18.613  11.168  -5.123  1.00  0.00           N  
ATOM   1493  H   ARG A 100      19.514  14.486   2.739  1.00  0.00           H  
ATOM   1494  HA  ARG A 100      18.402  14.637   0.102  1.00  0.00           H  
ATOM   1495 1HB  ARG A 100      20.484  13.655   0.362  1.00  0.00           H  
ATOM   1496 2HB  ARG A 100      19.859  12.463   1.526  1.00  0.00           H  
ATOM   1497 1HG  ARG A 100      20.228  11.379  -0.607  1.00  0.00           H  
ATOM   1498 2HG  ARG A 100      18.481  11.468  -0.279  1.00  0.00           H  
ATOM   1499 1HD  ARG A 100      18.277  13.332  -1.783  1.00  0.00           H  
ATOM   1500 2HD  ARG A 100      20.030  13.297  -2.086  1.00  0.00           H  
ATOM   1501  HE  ARG A 100      18.897  10.752  -2.925  1.00  0.00           H  
ATOM   1502 1HH1 ARG A 100      18.866  14.107  -3.874  1.00  0.00           H  
ATOM   1503 2HH1 ARG A 100      18.628  13.639  -5.546  1.00  0.00           H  
ATOM   1504 1HH2 ARG A 100      18.616  10.200  -4.834  1.00  0.00           H  
ATOM   1505 2HH2 ARG A 100      18.483  11.410  -6.094  1.00  0.00           H  
ATOM   1506  N   TYR A 101      16.926  12.451   2.074  1.00  0.00           N  
ATOM   1507  CA  TYR A 101      15.692  11.700   2.195  1.00  0.00           C  
ATOM   1508  C   TYR A 101      14.435  12.573   2.147  1.00  0.00           C  
ATOM   1509  O   TYR A 101      13.502  12.267   1.418  1.00  0.00           O  
ATOM   1510  CB  TYR A 101      15.709  10.892   3.495  1.00  0.00           C  
ATOM   1511  CG  TYR A 101      14.405  10.187   3.796  1.00  0.00           C  
ATOM   1512  CD1 TYR A 101      14.019   9.065   3.079  1.00  0.00           C  
ATOM   1513  CD2 TYR A 101      13.564  10.646   4.799  1.00  0.00           C  
ATOM   1514  CE1 TYR A 101      12.828   8.418   3.349  1.00  0.00           C  
ATOM   1515  CE2 TYR A 101      12.372  10.007   5.079  1.00  0.00           C  
ATOM   1516  CZ  TYR A 101      12.007   8.892   4.352  1.00  0.00           C  
ATOM   1517  OH  TYR A 101      10.821   8.252   4.628  1.00  0.00           O  
ATOM   1518  H   TYR A 101      17.607  12.400   2.819  1.00  0.00           H  
ATOM   1519  HA  TYR A 101      15.590  11.016   1.352  1.00  0.00           H  
ATOM   1520 1HB  TYR A 101      16.508  10.154   3.406  1.00  0.00           H  
ATOM   1521 2HB  TYR A 101      15.942  11.585   4.302  1.00  0.00           H  
ATOM   1522  HD1 TYR A 101      14.672   8.695   2.288  1.00  0.00           H  
ATOM   1523  HD2 TYR A 101      13.858  11.528   5.370  1.00  0.00           H  
ATOM   1524  HE1 TYR A 101      12.538   7.537   2.778  1.00  0.00           H  
ATOM   1525  HE2 TYR A 101      11.724  10.385   5.871  1.00  0.00           H  
ATOM   1526  HH  TYR A 101      10.312   8.687   5.315  1.00  0.00           H  
ATOM   1527  N   ILE A 102      14.411  13.650   2.926  1.00  0.00           N  
ATOM   1528  CA  ILE A 102      13.269  14.555   2.934  1.00  0.00           C  
ATOM   1529  C   ILE A 102      13.036  15.240   1.575  1.00  0.00           C  
ATOM   1530  O   ILE A 102      11.896  15.435   1.152  1.00  0.00           O  
ATOM   1531  CB  ILE A 102      13.435  15.636   4.017  1.00  0.00           C  
ATOM   1532  CG1 ILE A 102      13.387  15.007   5.412  1.00  0.00           C  
ATOM   1533  CG2 ILE A 102      12.360  16.703   3.873  1.00  0.00           C  
ATOM   1534  CD1 ILE A 102      13.803  15.948   6.520  1.00  0.00           C  
ATOM   1535  H   ILE A 102      15.199  13.848   3.526  1.00  0.00           H  
ATOM   1536  HA  ILE A 102      12.343  14.005   3.102  1.00  0.00           H  
ATOM   1537  HB  ILE A 102      14.419  16.095   3.913  1.00  0.00           H  
ATOM   1538 1HG1 ILE A 102      12.364  14.674   5.581  1.00  0.00           H  
ATOM   1539 2HG1 ILE A 102      14.052  14.144   5.400  1.00  0.00           H  
ATOM   1540 1HG2 ILE A 102      12.493  17.460   4.646  1.00  0.00           H  
ATOM   1541 2HG2 ILE A 102      12.440  17.170   2.892  1.00  0.00           H  
ATOM   1542 3HG2 ILE A 102      11.377  16.245   3.979  1.00  0.00           H  
ATOM   1543 1HD1 ILE A 102      13.743  15.431   7.478  1.00  0.00           H  
ATOM   1544 2HD1 ILE A 102      14.827  16.281   6.351  1.00  0.00           H  
ATOM   1545 3HD1 ILE A 102      13.138  16.811   6.534  1.00  0.00           H  
ATOM   1546  N   ALA A 103      14.114  15.614   0.895  1.00  0.00           N  
ATOM   1547  CA  ALA A 103      13.993  16.253  -0.408  1.00  0.00           C  
ATOM   1548  C   ALA A 103      13.242  15.332  -1.348  1.00  0.00           C  
ATOM   1549  O   ALA A 103      12.276  15.723  -1.985  1.00  0.00           O  
ATOM   1550  CB  ALA A 103      15.361  16.606  -0.972  1.00  0.00           C  
ATOM   1551  H   ALA A 103      15.033  15.456   1.282  1.00  0.00           H  
ATOM   1552  HA  ALA A 103      13.422  17.175  -0.295  1.00  0.00           H  
ATOM   1553 1HB  ALA A 103      15.242  17.064  -1.954  1.00  0.00           H  
ATOM   1554 2HB  ALA A 103      15.861  17.307  -0.304  1.00  0.00           H  
ATOM   1555 3HB  ALA A 103      15.961  15.702  -1.064  1.00  0.00           H  
ATOM   1556  N   ILE A 104      13.681  14.087  -1.403  1.00  0.00           N  
ATOM   1557  CA  ILE A 104      13.123  13.131  -2.342  1.00  0.00           C  
ATOM   1558  C   ILE A 104      11.799  12.554  -1.838  1.00  0.00           C  
ATOM   1559  O   ILE A 104      11.028  12.009  -2.621  1.00  0.00           O  
ATOM   1560  CB  ILE A 104      14.107  11.977  -2.614  1.00  0.00           C  
ATOM   1561  CG1 ILE A 104      14.362  11.181  -1.332  1.00  0.00           C  
ATOM   1562  CG2 ILE A 104      15.412  12.514  -3.179  1.00  0.00           C  
ATOM   1563  CD1 ILE A 104      15.332  10.034  -1.508  1.00  0.00           C  
ATOM   1564  H   ILE A 104      14.421  13.793  -0.781  1.00  0.00           H  
ATOM   1565  HA  ILE A 104      12.865  13.619  -3.281  1.00  0.00           H  
ATOM   1566  HB  ILE A 104      13.658  11.288  -3.327  1.00  0.00           H  
ATOM   1567 1HG1 ILE A 104      14.753  11.876  -0.590  1.00  0.00           H  
ATOM   1568 2HG1 ILE A 104      13.401  10.794  -0.995  1.00  0.00           H  
ATOM   1569 1HG2 ILE A 104      16.096  11.687  -3.365  1.00  0.00           H  
ATOM   1570 2HG2 ILE A 104      15.216  13.039  -4.114  1.00  0.00           H  
ATOM   1571 3HG2 ILE A 104      15.863  13.204  -2.465  1.00  0.00           H  
ATOM   1572 1HD1 ILE A 104      15.462   9.518  -0.558  1.00  0.00           H  
ATOM   1573 2HD1 ILE A 104      14.941   9.337  -2.249  1.00  0.00           H  
ATOM   1574 3HD1 ILE A 104      16.294  10.419  -1.845  1.00  0.00           H  
ATOM   1575  N   ARG A 105      11.529  12.682  -0.539  1.00  0.00           N  
ATOM   1576  CA  ARG A 105      10.236  12.265   0.014  1.00  0.00           C  
ATOM   1577  C   ARG A 105       9.101  13.278  -0.198  1.00  0.00           C  
ATOM   1578  O   ARG A 105       8.097  12.946  -0.817  1.00  0.00           O  
ATOM   1579  CB  ARG A 105      10.362  11.898   1.485  1.00  0.00           C  
ATOM   1580  CG  ARG A 105       9.073  11.422   2.138  1.00  0.00           C  
ATOM   1581  CD  ARG A 105       8.590  10.105   1.649  1.00  0.00           C  
ATOM   1582  NE  ARG A 105       9.326   8.963   2.168  1.00  0.00           N  
ATOM   1583  CZ  ARG A 105       9.410   7.766   1.556  1.00  0.00           C  
ATOM   1584  NH1 ARG A 105       8.779   7.536   0.426  1.00  0.00           N1+
ATOM   1585  NH2 ARG A 105      10.128   6.818   2.134  1.00  0.00           N  
ATOM   1586  H   ARG A 105      12.226  13.073   0.080  1.00  0.00           H  
ATOM   1587  HA  ARG A 105       9.894  11.361  -0.491  1.00  0.00           H  
ATOM   1588 1HB  ARG A 105      11.112  11.111   1.554  1.00  0.00           H  
ATOM   1589 2HB  ARG A 105      10.719  12.786   2.005  1.00  0.00           H  
ATOM   1590 1HG  ARG A 105       9.238  11.342   3.212  1.00  0.00           H  
ATOM   1591 2HG  ARG A 105       8.294  12.160   1.943  1.00  0.00           H  
ATOM   1592 1HD  ARG A 105       7.548   9.981   1.940  1.00  0.00           H  
ATOM   1593 2HD  ARG A 105       8.669  10.079   0.563  1.00  0.00           H  
ATOM   1594  HE  ARG A 105       9.864   8.876   3.020  1.00  0.00           H  
ATOM   1595 1HH1 ARG A 105       8.220   8.265   0.006  1.00  0.00           H  
ATOM   1596 2HH1 ARG A 105       8.856   6.632  -0.016  1.00  0.00           H  
ATOM   1597 1HH2 ARG A 105      10.592   7.006   3.012  1.00  0.00           H  
ATOM   1598 2HH2 ARG A 105      10.208   5.912   1.698  1.00  0.00           H  
ATOM   1599  N   ILE A 106       9.243  14.498   0.321  1.00  0.00           N  
ATOM   1600  CA  ILE A 106       8.252  15.549   0.062  1.00  0.00           C  
ATOM   1601  C   ILE A 106       8.840  16.838  -0.485  1.00  0.00           C  
ATOM   1602  O   ILE A 106       9.182  17.735   0.287  1.00  0.00           O  
ATOM   1603  CB  ILE A 106       7.464  15.887   1.342  1.00  0.00           C  
ATOM   1604  CG1 ILE A 106       6.861  14.617   1.948  1.00  0.00           C  
ATOM   1605  CG2 ILE A 106       6.376  16.906   1.042  1.00  0.00           C  
ATOM   1606  CD1 ILE A 106       6.110  14.855   3.238  1.00  0.00           C  
ATOM   1607  H   ILE A 106      10.044  14.709   0.902  1.00  0.00           H  
ATOM   1608  HA  ILE A 106       7.563  15.242  -0.724  1.00  0.00           H  
ATOM   1609  HB  ILE A 106       8.150  16.294   2.083  1.00  0.00           H  
ATOM   1610 1HG1 ILE A 106       6.185  14.193   1.206  1.00  0.00           H  
ATOM   1611 2HG1 ILE A 106       7.682  13.923   2.129  1.00  0.00           H  
ATOM   1612 1HG2 ILE A 106       5.829  17.133   1.956  1.00  0.00           H  
ATOM   1613 2HG2 ILE A 106       6.829  17.818   0.655  1.00  0.00           H  
ATOM   1614 3HG2 ILE A 106       5.689  16.498   0.300  1.00  0.00           H  
ATOM   1615 1HD1 ILE A 106       5.712  13.909   3.608  1.00  0.00           H  
ATOM   1616 2HD1 ILE A 106       6.785  15.278   3.982  1.00  0.00           H  
ATOM   1617 3HD1 ILE A 106       5.288  15.546   3.060  1.00  0.00           H  
ATOM   1618  N   PRO A 107       8.935  16.953  -1.816  1.00  0.00           N  
ATOM   1619  CA  PRO A 107       9.469  18.158  -2.468  1.00  0.00           C  
ATOM   1620  C   PRO A 107       8.830  19.485  -2.036  1.00  0.00           C  
ATOM   1621  O   PRO A 107       9.568  20.440  -1.795  1.00  0.00           O  
ATOM   1622  CB  PRO A 107       9.220  17.882  -3.954  1.00  0.00           C  
ATOM   1623  CG  PRO A 107       9.254  16.396  -4.068  1.00  0.00           C  
ATOM   1624  CD  PRO A 107       8.611  15.885  -2.805  1.00  0.00           C  
ATOM   1625  HA  PRO A 107      10.532  18.327  -2.244  1.00  0.00           H  
ATOM   1626 1HB  PRO A 107       8.250  18.285  -4.281  1.00  0.00           H  
ATOM   1627 2HB  PRO A 107       9.991  18.347  -4.585  1.00  0.00           H  
ATOM   1628 1HG  PRO A 107       8.706  16.052  -4.958  1.00  0.00           H  
ATOM   1629 2HG  PRO A 107      10.286  16.028  -4.162  1.00  0.00           H  
ATOM   1630 1HD  PRO A 107       7.524  15.758  -2.915  1.00  0.00           H  
ATOM   1631 2HD  PRO A 107       9.019  14.912  -2.496  1.00  0.00           H  
ATOM   1632  N   LEU A 108       7.505  19.560  -1.938  1.00  0.00           N  
ATOM   1633  CA  LEU A 108       6.867  20.844  -1.627  1.00  0.00           C  
ATOM   1634  C   LEU A 108       7.197  21.315  -0.217  1.00  0.00           C  
ATOM   1635  O   LEU A 108       7.750  22.397  -0.032  1.00  0.00           O  
ATOM   1636  CB  LEU A 108       5.347  20.736  -1.803  1.00  0.00           C  
ATOM   1637  CG  LEU A 108       4.557  22.005  -1.455  1.00  0.00           C  
ATOM   1638  CD1 LEU A 108       4.969  23.145  -2.376  1.00  0.00           C  
ATOM   1639  CD2 LEU A 108       3.067  21.725  -1.574  1.00  0.00           C  
ATOM   1640  H   LEU A 108       6.925  18.744  -2.074  1.00  0.00           H  
ATOM   1641  HA  LEU A 108       7.247  21.612  -2.299  1.00  0.00           H  
ATOM   1642 1HB  LEU A 108       5.306  20.553  -2.876  1.00  0.00           H  
ATOM   1643 2HB  LEU A 108       4.940  19.876  -1.272  1.00  0.00           H  
ATOM   1644  HG  LEU A 108       4.770  22.241  -0.412  1.00  0.00           H  
ATOM   1645 1HD1 LEU A 108       4.403  24.041  -2.121  1.00  0.00           H  
ATOM   1646 2HD1 LEU A 108       6.034  23.343  -2.257  1.00  0.00           H  
ATOM   1647 3HD1 LEU A 108       4.763  22.869  -3.410  1.00  0.00           H  
ATOM   1648 1HD2 LEU A 108       2.507  22.627  -1.326  1.00  0.00           H  
ATOM   1649 2HD2 LEU A 108       2.833  21.422  -2.595  1.00  0.00           H  
ATOM   1650 3HD2 LEU A 108       2.790  20.926  -0.887  1.00  0.00           H  
ATOM   1651  N   ARG A 109       6.856  20.504   0.775  1.00  0.00           N  
ATOM   1652  CA  ARG A 109       7.134  20.863   2.162  1.00  0.00           C  
ATOM   1653  C   ARG A 109       8.623  21.065   2.425  1.00  0.00           C  
ATOM   1654  O   ARG A 109       9.011  21.968   3.161  1.00  0.00           O  
ATOM   1655  CB  ARG A 109       6.535  19.860   3.135  1.00  0.00           C  
ATOM   1656  CG  ARG A 109       5.016  19.862   3.202  1.00  0.00           C  
ATOM   1657  CD  ARG A 109       4.441  18.828   4.100  1.00  0.00           C  
ATOM   1658  NE  ARG A 109       2.988  18.806   4.142  1.00  0.00           N  
ATOM   1659  CZ  ARG A 109       2.255  17.895   4.811  1.00  0.00           C  
ATOM   1660  NH1 ARG A 109       2.830  16.910   5.463  1.00  0.00           N1+
ATOM   1661  NH2 ARG A 109       0.938  18.005   4.774  1.00  0.00           N  
ATOM   1662  H   ARG A 109       6.399  19.626   0.578  1.00  0.00           H  
ATOM   1663  HA  ARG A 109       6.662  21.818   2.397  1.00  0.00           H  
ATOM   1664 1HB  ARG A 109       6.879  18.873   2.827  1.00  0.00           H  
ATOM   1665 2HB  ARG A 109       6.938  20.093   4.120  1.00  0.00           H  
ATOM   1666 1HG  ARG A 109       4.686  20.838   3.559  1.00  0.00           H  
ATOM   1667 2HG  ARG A 109       4.625  19.692   2.199  1.00  0.00           H  
ATOM   1668 1HD  ARG A 109       4.772  17.845   3.766  1.00  0.00           H  
ATOM   1669 2HD  ARG A 109       4.794  19.005   5.115  1.00  0.00           H  
ATOM   1670  HE  ARG A 109       2.321  19.430   3.706  1.00  0.00           H  
ATOM   1671 1HH1 ARG A 109       3.837  16.830   5.466  1.00  0.00           H  
ATOM   1672 2HH1 ARG A 109       2.263  16.237   5.958  1.00  0.00           H  
ATOM   1673 1HH2 ARG A 109       0.511  18.759   4.253  1.00  0.00           H  
ATOM   1674 2HH2 ARG A 109       0.366  17.335   5.267  1.00  0.00           H  
ATOM   1675  N   TYR A 110       9.455  20.236   1.809  1.00  0.00           N  
ATOM   1676  CA  TYR A 110      10.897  20.429   1.876  1.00  0.00           C  
ATOM   1677  C   TYR A 110      11.377  21.817   1.422  1.00  0.00           C  
ATOM   1678  O   TYR A 110      12.047  22.511   2.184  1.00  0.00           O  
ATOM   1679  CB  TYR A 110      11.589  19.350   1.040  1.00  0.00           C  
ATOM   1680  CG  TYR A 110      13.076  19.568   0.868  1.00  0.00           C  
ATOM   1681  CD1 TYR A 110      13.956  19.346   1.919  1.00  0.00           C  
ATOM   1682  CD2 TYR A 110      13.597  19.993  -0.345  1.00  0.00           C  
ATOM   1683  CE1 TYR A 110      15.314  19.544   1.768  1.00  0.00           C  
ATOM   1684  CE2 TYR A 110      14.955  20.194  -0.507  1.00  0.00           C  
ATOM   1685  CZ  TYR A 110      15.810  19.967   0.551  1.00  0.00           C  
ATOM   1686  OH  TYR A 110      17.162  20.165   0.394  1.00  0.00           O  
ATOM   1687  H   TYR A 110       9.087  19.457   1.283  1.00  0.00           H  
ATOM   1688  HA  TYR A 110      11.233  20.352   2.911  1.00  0.00           H  
ATOM   1689 1HB  TYR A 110      11.417  18.395   1.538  1.00  0.00           H  
ATOM   1690 2HB  TYR A 110      11.108  19.342   0.062  1.00  0.00           H  
ATOM   1691  HD1 TYR A 110      13.557  19.011   2.876  1.00  0.00           H  
ATOM   1692  HD2 TYR A 110      12.916  20.171  -1.177  1.00  0.00           H  
ATOM   1693  HE1 TYR A 110      15.993  19.365   2.602  1.00  0.00           H  
ATOM   1694  HE2 TYR A 110      15.344  20.529  -1.469  1.00  0.00           H  
ATOM   1695  HH  TYR A 110      17.670  19.922   1.172  1.00  0.00           H  
ATOM   1696  N   ASN A 111      11.037  22.212   0.190  1.00  0.00           N  
ATOM   1697  CA  ASN A 111      11.441  23.508  -0.382  1.00  0.00           C  
ATOM   1698  C   ASN A 111      10.853  24.735   0.326  1.00  0.00           C  
ATOM   1699  O   ASN A 111      11.461  25.814   0.339  1.00  0.00           O  
ATOM   1700  CB  ASN A 111      11.092  23.569  -1.858  1.00  0.00           C  
ATOM   1701  CG  ASN A 111      11.998  22.745  -2.728  1.00  0.00           C  
ATOM   1702  ND2 ASN A 111      11.525  22.446  -3.912  1.00  0.00           N  
ATOM   1703  OD1 ASN A 111      13.141  22.445  -2.363  1.00  0.00           O  
ATOM   1704  H   ASN A 111      10.475  21.582  -0.366  1.00  0.00           H  
ATOM   1705  HA  ASN A 111      12.520  23.634  -0.285  1.00  0.00           H  
ATOM   1706 1HB  ASN A 111      10.062  23.445  -2.194  1.00  0.00           H  
ATOM   1707 2HB  ASN A 111      11.379  24.618  -1.947  1.00  0.00           H  
ATOM   1708 1HD2 ASN A 111      12.073  21.898  -4.545  1.00  0.00           H  
ATOM   1709 2HD2 ASN A 111      10.618  22.764  -4.182  1.00  0.00           H  
ATOM   1710  N   GLY A 112       9.653  24.570   0.879  1.00  0.00           N  
ATOM   1711  CA  GLY A 112       8.984  25.648   1.599  1.00  0.00           C  
ATOM   1712  C   GLY A 112       9.535  25.821   3.008  1.00  0.00           C  
ATOM   1713  O   GLY A 112       9.760  26.944   3.455  1.00  0.00           O  
ATOM   1714  H   GLY A 112       9.194  23.674   0.798  1.00  0.00           H  
ATOM   1715 1HA  GLY A 112       9.124  26.582   1.053  1.00  0.00           H  
ATOM   1716 2HA  GLY A 112       7.920  25.424   1.666  1.00  0.00           H  
ATOM   1717  N   LEU A 113       9.765  24.709   3.702  1.00  0.00           N  
ATOM   1718  CA  LEU A 113      10.040  24.742   5.132  1.00  0.00           C  
ATOM   1719  C   LEU A 113      11.543  24.788   5.375  1.00  0.00           C  
ATOM   1720  O   LEU A 113      12.019  25.513   6.249  1.00  0.00           O  
ATOM   1721  CB  LEU A 113       9.417  23.525   5.828  1.00  0.00           C  
ATOM   1722  CG  LEU A 113       7.889  23.426   5.725  1.00  0.00           C  
ATOM   1723  CD1 LEU A 113       7.409  22.116   6.335  1.00  0.00           C  
ATOM   1724  CD2 LEU A 113       7.253  24.614   6.433  1.00  0.00           C  
ATOM   1725  H   LEU A 113       9.749  23.820   3.224  1.00  0.00           H  
ATOM   1726  HA  LEU A 113       9.616  25.648   5.565  1.00  0.00           H  
ATOM   1727 1HB  LEU A 113       9.882  22.731   5.248  1.00  0.00           H  
ATOM   1728 2HB  LEU A 113       9.733  23.449   6.868  1.00  0.00           H  
ATOM   1729  HG  LEU A 113       7.632  23.490   4.669  1.00  0.00           H  
ATOM   1730 1HD1 LEU A 113       6.324  22.054   6.257  1.00  0.00           H  
ATOM   1731 2HD1 LEU A 113       7.858  21.279   5.798  1.00  0.00           H  
ATOM   1732 3HD1 LEU A 113       7.700  22.074   7.384  1.00  0.00           H  
ATOM   1733 1HD2 LEU A 113       6.168  24.543   6.358  1.00  0.00           H  
ATOM   1734 2HD2 LEU A 113       7.546  24.613   7.482  1.00  0.00           H  
ATOM   1735 3HD2 LEU A 113       7.588  25.539   5.963  1.00  0.00           H  
ATOM   1736  N   VAL A 114      12.287  24.011   4.596  1.00  0.00           N  
ATOM   1737  CA  VAL A 114      13.718  23.848   4.819  1.00  0.00           C  
ATOM   1738  C   VAL A 114      14.521  24.928   4.107  1.00  0.00           C  
ATOM   1739  O   VAL A 114      14.398  25.111   2.896  1.00  0.00           O  
ATOM   1740  CB  VAL A 114      14.208  22.466   4.347  1.00  0.00           C  
ATOM   1741  CG1 VAL A 114      15.705  22.323   4.581  1.00  0.00           C  
ATOM   1742  CG2 VAL A 114      13.450  21.359   5.063  1.00  0.00           C  
ATOM   1743  H   VAL A 114      11.850  23.520   3.828  1.00  0.00           H  
ATOM   1744  HA  VAL A 114      13.971  23.966   5.873  1.00  0.00           H  
ATOM   1745  HB  VAL A 114      13.996  22.359   3.283  1.00  0.00           H  
ATOM   1746 1HG1 VAL A 114      16.035  21.341   4.242  1.00  0.00           H  
ATOM   1747 2HG1 VAL A 114      16.236  23.095   4.025  1.00  0.00           H  
ATOM   1748 3HG1 VAL A 114      15.918  22.428   5.645  1.00  0.00           H  
ATOM   1749 1HG2 VAL A 114      13.808  20.390   4.717  1.00  0.00           H  
ATOM   1750 2HG2 VAL A 114      13.612  21.444   6.137  1.00  0.00           H  
ATOM   1751 3HG2 VAL A 114      12.385  21.449   4.847  1.00  0.00           H  
ATOM   1752  N   THR A 115      15.345  25.643   4.867  1.00  0.00           N  
ATOM   1753  CA  THR A 115      16.114  26.758   4.325  1.00  0.00           C  
ATOM   1754  C   THR A 115      17.597  26.635   4.651  1.00  0.00           C  
ATOM   1755  O   THR A 115      18.016  25.712   5.348  1.00  0.00           O  
ATOM   1756  CB  THR A 115      15.597  28.107   4.857  1.00  0.00           C  
ATOM   1757  CG2 THR A 115      14.086  28.197   4.702  1.00  0.00           C  
ATOM   1758  OG1 THR A 115      15.940  28.241   6.242  1.00  0.00           O  
ATOM   1759  H   THR A 115      15.441  25.410   5.845  1.00  0.00           H  
ATOM   1760  HA  THR A 115      16.045  26.759   3.237  1.00  0.00           H  
ATOM   1761  HB  THR A 115      16.068  28.913   4.295  1.00  0.00           H  
ATOM   1762  HG1 THR A 115      15.386  28.915   6.645  1.00  0.00           H  
ATOM   1763 1HG2 THR A 115      13.739  29.158   5.083  1.00  0.00           H  
ATOM   1764 2HG2 THR A 115      13.823  28.107   3.648  1.00  0.00           H  
ATOM   1765 3HG2 THR A 115      13.615  27.392   5.264  1.00  0.00           H  
ATOM   1766  N   GLY A 116      18.235  27.658   4.145  1.00  0.00           N  
ATOM   1767  CA  GLY A 116      19.633  27.557   4.542  1.00  0.00           C  
ATOM   1768  C   GLY A 116      19.792  27.940   6.008  1.00  0.00           C  
ATOM   1769  O   GLY A 116      20.749  27.533   6.667  1.00  0.00           O  
ATOM   1770  H   GLY A 116      17.947  28.418   3.545  1.00  0.00           H  
ATOM   1771 1HA  GLY A 116      19.972  26.531   4.395  1.00  0.00           H  
ATOM   1772 2HA  GLY A 116      20.229  28.227   3.924  1.00  0.00           H  
ATOM   1773  N   THR A 117      18.848  28.726   6.515  1.00  0.00           N  
ATOM   1774  CA  THR A 117      18.932  29.123   7.905  1.00  0.00           C  
ATOM   1775  C   THR A 117      18.558  27.953   8.814  1.00  0.00           C  
ATOM   1776  O   THR A 117      19.093  27.821   9.912  1.00  0.00           O  
ATOM   1777  CB  THR A 117      18.016  30.323   8.207  1.00  0.00           C  
ATOM   1778  CG2 THR A 117      18.348  31.492   7.292  1.00  0.00           C  
ATOM   1779  OG1 THR A 117      16.648  29.944   8.015  1.00  0.00           O  
ATOM   1780  H   THR A 117      18.073  29.053   5.955  1.00  0.00           H  
ATOM   1781  HA  THR A 117      19.959  29.398   8.148  1.00  0.00           H  
ATOM   1782  HB  THR A 117      18.158  30.625   9.246  1.00  0.00           H  
ATOM   1783  HG1 THR A 117      16.127  30.232   8.768  1.00  0.00           H  
ATOM   1784 1HG2 THR A 117      17.692  32.330   7.521  1.00  0.00           H  
ATOM   1785 2HG2 THR A 117      19.385  31.790   7.444  1.00  0.00           H  
ATOM   1786 3HG2 THR A 117      18.206  31.192   6.255  1.00  0.00           H  
ATOM   1787  N   ARG A 118      17.662  27.095   8.338  1.00  0.00           N  
ATOM   1788  CA  ARG A 118      17.411  25.818   8.984  1.00  0.00           C  
ATOM   1789  C   ARG A 118      18.614  24.888   9.011  1.00  0.00           C  
ATOM   1790  O   ARG A 118      18.861  24.205  10.010  1.00  0.00           O  
ATOM   1791  CB  ARG A 118      16.204  25.120   8.372  1.00  0.00           C  
ATOM   1792  CG  ARG A 118      15.699  23.916   9.151  1.00  0.00           C  
ATOM   1793  CD  ARG A 118      14.554  23.214   8.518  1.00  0.00           C  
ATOM   1794  NE  ARG A 118      13.371  24.039   8.328  1.00  0.00           N  
ATOM   1795  CZ  ARG A 118      12.445  24.278   9.278  1.00  0.00           C  
ATOM   1796  NH1 ARG A 118      12.540  23.731  10.469  1.00  0.00           N1+
ATOM   1797  NH2 ARG A 118      11.426  25.060   8.972  1.00  0.00           N  
ATOM   1798  H   ARG A 118      17.144  27.337   7.507  1.00  0.00           H  
ATOM   1799  HA  ARG A 118      17.162  25.977  10.034  1.00  0.00           H  
ATOM   1800 1HB  ARG A 118      15.409  25.862   8.302  1.00  0.00           H  
ATOM   1801 2HB  ARG A 118      16.494  24.803   7.371  1.00  0.00           H  
ATOM   1802 1HG  ARG A 118      16.515  23.202   9.255  1.00  0.00           H  
ATOM   1803 2HG  ARG A 118      15.382  24.251  10.140  1.00  0.00           H  
ATOM   1804 1HD  ARG A 118      14.859  22.852   7.536  1.00  0.00           H  
ATOM   1805 2HD  ARG A 118      14.267  22.369   9.143  1.00  0.00           H  
ATOM   1806  HE  ARG A 118      13.060  24.540   7.508  1.00  0.00           H  
ATOM   1807 1HH1 ARG A 118      13.317  23.120  10.682  1.00  0.00           H  
ATOM   1808 2HH1 ARG A 118      11.836  23.923  11.167  1.00  0.00           H  
ATOM   1809 1HH2 ARG A 118      11.358  25.459   8.045  1.00  0.00           H  
ATOM   1810 2HH2 ARG A 118      10.718  25.256   9.664  1.00  0.00           H  
ATOM   1811  N   ALA A 119      19.346  24.851   7.905  1.00  0.00           N  
ATOM   1812  CA  ALA A 119      20.588  24.104   7.859  1.00  0.00           C  
ATOM   1813  C   ALA A 119      21.562  24.642   8.912  1.00  0.00           C  
ATOM   1814  O   ALA A 119      22.205  23.871   9.623  1.00  0.00           O  
ATOM   1815  CB  ALA A 119      21.195  24.168   6.466  1.00  0.00           C  
ATOM   1816  H   ALA A 119      19.040  25.348   7.081  1.00  0.00           H  
ATOM   1817  HA  ALA A 119      20.376  23.062   8.098  1.00  0.00           H  
ATOM   1818 1HB  ALA A 119      22.127  23.603   6.450  1.00  0.00           H  
ATOM   1819 2HB  ALA A 119      20.499  23.739   5.745  1.00  0.00           H  
ATOM   1820 3HB  ALA A 119      21.396  25.205   6.204  1.00  0.00           H  
ATOM   1821  N   LYS A 120      21.667  25.961   9.026  1.00  0.00           N  
ATOM   1822  CA  LYS A 120      22.572  26.530  10.012  1.00  0.00           C  
ATOM   1823  C   LYS A 120      22.143  26.107  11.420  1.00  0.00           C  
ATOM   1824  O   LYS A 120      22.982  25.730  12.262  1.00  0.00           O  
ATOM   1825  CB  LYS A 120      22.610  28.055   9.895  1.00  0.00           C  
ATOM   1826  CG  LYS A 120      23.278  28.571   8.628  1.00  0.00           C  
ATOM   1827  CD  LYS A 120      23.176  30.087   8.528  1.00  0.00           C  
ATOM   1828  CE  LYS A 120      23.764  30.596   7.220  1.00  0.00           C  
ATOM   1829  NZ  LYS A 120      23.620  32.070   7.082  1.00  0.00           N1+
ATOM   1830  H   LYS A 120      21.129  26.581   8.438  1.00  0.00           H  
ATOM   1831  HA  LYS A 120      23.581  26.146   9.852  1.00  0.00           H  
ATOM   1832 1HB  LYS A 120      21.578  28.402   9.929  1.00  0.00           H  
ATOM   1833 2HB  LYS A 120      23.148  28.429  10.766  1.00  0.00           H  
ATOM   1834 1HG  LYS A 120      24.328  28.278   8.645  1.00  0.00           H  
ATOM   1835 2HG  LYS A 120      22.788  28.117   7.767  1.00  0.00           H  
ATOM   1836 1HD  LYS A 120      22.124  30.369   8.588  1.00  0.00           H  
ATOM   1837 2HD  LYS A 120      23.718  30.527   9.364  1.00  0.00           H  
ATOM   1838 1HE  LYS A 120      24.820  30.332   7.194  1.00  0.00           H  
ATOM   1839 2HE  LYS A 120      23.247  30.103   6.397  1.00  0.00           H  
ATOM   1840 1HZ  LYS A 120      24.021  32.368   6.204  1.00  0.00           H  
ATOM   1841 2HZ  LYS A 120      22.640  32.317   7.106  1.00  0.00           H  
ATOM   1842 3HZ  LYS A 120      24.100  32.528   7.844  1.00  0.00           H  
ATOM   1843  N   GLY A 121      20.837  26.163  11.678  1.00  0.00           N  
ATOM   1844  CA  GLY A 121      20.326  25.754  12.980  1.00  0.00           C  
ATOM   1845  C   GLY A 121      20.664  24.285  13.264  1.00  0.00           C  
ATOM   1846  O   GLY A 121      21.086  23.959  14.361  1.00  0.00           O  
ATOM   1847  H   GLY A 121      20.189  26.488  10.974  1.00  0.00           H  
ATOM   1848 1HA  GLY A 121      20.775  26.381  13.751  1.00  0.00           H  
ATOM   1849 2HA  GLY A 121      19.244  25.882  12.994  1.00  0.00           H  
ATOM   1850  N   ILE A 122      20.512  23.414  12.269  1.00  0.00           N  
ATOM   1851  CA  ILE A 122      20.858  22.008  12.444  1.00  0.00           C  
ATOM   1852  C   ILE A 122      22.363  21.780  12.683  1.00  0.00           C  
ATOM   1853  O   ILE A 122      22.744  20.900  13.458  1.00  0.00           O  
ATOM   1854  CB  ILE A 122      20.418  21.184  11.220  1.00  0.00           C  
ATOM   1855  CG1 ILE A 122      18.891  21.152  11.119  1.00  0.00           C  
ATOM   1856  CG2 ILE A 122      20.979  19.773  11.299  1.00  0.00           C  
ATOM   1857  CD1 ILE A 122      18.376  20.627   9.797  1.00  0.00           C  
ATOM   1858  H   ILE A 122      20.152  23.726  11.379  1.00  0.00           H  
ATOM   1859  HA  ILE A 122      20.396  21.608  13.345  1.00  0.00           H  
ATOM   1860  HB  ILE A 122      20.782  21.670  10.314  1.00  0.00           H  
ATOM   1861 1HG1 ILE A 122      18.526  20.520  11.927  1.00  0.00           H  
ATOM   1862 2HG1 ILE A 122      18.535  22.172  11.267  1.00  0.00           H  
ATOM   1863 1HG2 ILE A 122      20.657  19.204  10.427  1.00  0.00           H  
ATOM   1864 2HG2 ILE A 122      22.066  19.815  11.323  1.00  0.00           H  
ATOM   1865 3HG2 ILE A 122      20.614  19.286  12.204  1.00  0.00           H  
ATOM   1866 1HD1 ILE A 122      17.286  20.635   9.801  1.00  0.00           H  
ATOM   1867 2HD1 ILE A 122      18.740  21.260   8.988  1.00  0.00           H  
ATOM   1868 3HD1 ILE A 122      18.730  19.608   9.648  1.00  0.00           H  
ATOM   1869  N   ILE A 123      23.213  22.560  12.014  1.00  0.00           N  
ATOM   1870  CA  ILE A 123      24.648  22.491  12.264  1.00  0.00           C  
ATOM   1871  C   ILE A 123      24.954  22.791  13.736  1.00  0.00           C  
ATOM   1872  O   ILE A 123      25.746  22.083  14.388  1.00  0.00           O  
ATOM   1873  CB  ILE A 123      25.427  23.473  11.370  1.00  0.00           C  
ATOM   1874  CG1 ILE A 123      25.357  23.032   9.906  1.00  0.00           C  
ATOM   1875  CG2 ILE A 123      26.873  23.579  11.830  1.00  0.00           C  
ATOM   1876  CD1 ILE A 123      25.840  24.079   8.928  1.00  0.00           C  
ATOM   1877  H   ILE A 123      22.865  23.210  11.325  1.00  0.00           H  
ATOM   1878  HA  ILE A 123      25.018  21.480  12.099  1.00  0.00           H  
ATOM   1879  HB  ILE A 123      24.956  24.454  11.425  1.00  0.00           H  
ATOM   1880 1HG1 ILE A 123      25.968  22.135   9.809  1.00  0.00           H  
ATOM   1881 2HG1 ILE A 123      24.317  22.787   9.691  1.00  0.00           H  
ATOM   1882 1HG2 ILE A 123      27.409  24.276  11.187  1.00  0.00           H  
ATOM   1883 2HG2 ILE A 123      26.902  23.937  12.858  1.00  0.00           H  
ATOM   1884 3HG2 ILE A 123      27.346  22.598  11.774  1.00  0.00           H  
ATOM   1885 1HD1 ILE A 123      25.760  23.694   7.912  1.00  0.00           H  
ATOM   1886 2HD1 ILE A 123      25.228  24.977   9.025  1.00  0.00           H  
ATOM   1887 3HD1 ILE A 123      26.879  24.325   9.142  1.00  0.00           H  
ATOM   1888  N   ALA A 124      24.307  23.837  14.251  1.00  0.00           N  
ATOM   1889  CA  ALA A 124      24.411  24.193  15.658  1.00  0.00           C  
ATOM   1890  C   ALA A 124      23.891  23.104  16.612  1.00  0.00           C  
ATOM   1891  O   ALA A 124      24.481  22.837  17.654  1.00  0.00           O  
ATOM   1892  CB  ALA A 124      23.672  25.499  15.903  1.00  0.00           C  
ATOM   1893  H   ALA A 124      23.729  24.400  13.643  1.00  0.00           H  
ATOM   1894  HA  ALA A 124      25.463  24.324  15.908  1.00  0.00           H  
ATOM   1895 1HB  ALA A 124      23.773  25.783  16.950  1.00  0.00           H  
ATOM   1896 2HB  ALA A 124      24.096  26.281  15.273  1.00  0.00           H  
ATOM   1897 3HB  ALA A 124      22.617  25.372  15.663  1.00  0.00           H  
ATOM   1898  N   ILE A 125      22.773  22.490  16.250  1.00  0.00           N  
ATOM   1899  CA  ILE A 125      22.251  21.387  17.031  1.00  0.00           C  
ATOM   1900  C   ILE A 125      23.266  20.227  17.090  1.00  0.00           C  
ATOM   1901  O   ILE A 125      23.522  19.690  18.168  1.00  0.00           O  
ATOM   1902  CB  ILE A 125      20.917  20.878  16.454  1.00  0.00           C  
ATOM   1903  CG1 ILE A 125      19.820  21.930  16.640  1.00  0.00           C  
ATOM   1904  CG2 ILE A 125      20.519  19.566  17.113  1.00  0.00           C  
ATOM   1905  CD1 ILE A 125      18.559  21.641  15.857  1.00  0.00           C  
ATOM   1906  H   ILE A 125      22.274  22.788  15.425  1.00  0.00           H  
ATOM   1907  HA  ILE A 125      22.110  21.685  18.070  1.00  0.00           H  
ATOM   1908  HB  ILE A 125      21.028  20.727  15.381  1.00  0.00           H  
ATOM   1909 1HG1 ILE A 125      19.586  21.971  17.702  1.00  0.00           H  
ATOM   1910 2HG1 ILE A 125      20.232  22.888  16.322  1.00  0.00           H  
ATOM   1911 1HG2 ILE A 125      19.574  19.221  16.693  1.00  0.00           H  
ATOM   1912 2HG2 ILE A 125      21.290  18.820  16.931  1.00  0.00           H  
ATOM   1913 3HG2 ILE A 125      20.406  19.717  18.186  1.00  0.00           H  
ATOM   1914 1HD1 ILE A 125      17.828  22.429  16.038  1.00  0.00           H  
ATOM   1915 2HD1 ILE A 125      18.792  21.601  14.792  1.00  0.00           H  
ATOM   1916 3HD1 ILE A 125      18.145  20.685  16.174  1.00  0.00           H  
ATOM   1917  N   CYS A 126      23.874  19.873  15.960  1.00  0.00           N  
ATOM   1918  CA  CYS A 126      24.878  18.815  15.977  1.00  0.00           C  
ATOM   1919  C   CYS A 126      26.137  19.197  16.819  1.00  0.00           C  
ATOM   1920  O   CYS A 126      26.701  18.360  17.527  1.00  0.00           O  
ATOM   1921  CB  CYS A 126      25.234  18.693  14.495  1.00  0.00           C  
ATOM   1922  SG  CYS A 126      23.925  17.987  13.466  1.00  0.00           S  
ATOM   1923  H   CYS A 126      23.651  20.326  15.085  1.00  0.00           H  
ATOM   1924  HA  CYS A 126      24.495  17.858  16.331  1.00  0.00           H  
ATOM   1925 1HB  CYS A 126      25.451  19.676  14.077  1.00  0.00           H  
ATOM   1926 2HB  CYS A 126      26.101  18.044  14.368  1.00  0.00           H  
ATOM   1927  HG  CYS A 126      24.598  18.052  12.322  1.00  0.00           H  
ATOM   1928  N   TRP A 127      26.572  20.450  16.763  1.00  0.00           N  
ATOM   1929  CA  TRP A 127      27.667  20.845  17.636  1.00  0.00           C  
ATOM   1930  C   TRP A 127      27.289  20.726  19.125  1.00  0.00           C  
ATOM   1931  O   TRP A 127      28.083  20.250  19.926  1.00  0.00           O  
ATOM   1932  CB  TRP A 127      28.097  22.277  17.315  1.00  0.00           C  
ATOM   1933  CG  TRP A 127      29.234  22.765  18.159  1.00  0.00           C  
ATOM   1934  CD1 TRP A 127      30.564  22.610  17.904  1.00  0.00           C  
ATOM   1935  CD2 TRP A 127      29.143  23.486  19.394  1.00  0.00           C  
ATOM   1936  CE2 TRP A 127      30.457  23.735  19.829  1.00  0.00           C  
ATOM   1937  CE3 TRP A 127      28.075  23.946  20.173  1.00  0.00           C  
ATOM   1938  NE1 TRP A 127      31.308  23.187  18.903  1.00  0.00           N  
ATOM   1939  CZ2 TRP A 127      30.734  24.417  21.004  1.00  0.00           C  
ATOM   1940  CZ3 TRP A 127      28.353  24.632  21.350  1.00  0.00           C  
ATOM   1941  CH2 TRP A 127      29.644  24.861  21.753  1.00  0.00           C  
ATOM   1942  H   TRP A 127      26.171  21.132  16.136  1.00  0.00           H  
ATOM   1943  HA  TRP A 127      28.517  20.179  17.489  1.00  0.00           H  
ATOM   1944 1HB  TRP A 127      28.426  22.349  16.277  1.00  0.00           H  
ATOM   1945 2HB  TRP A 127      27.267  22.965  17.480  1.00  0.00           H  
ATOM   1946  HD1 TRP A 127      30.832  22.078  16.993  1.00  0.00           H  
ATOM   1947  HE1 TRP A 127      32.316  23.208  18.948  1.00  0.00           H  
ATOM   1948  HE3 TRP A 127      27.031  23.794  19.898  1.00  0.00           H  
ATOM   1949  HZ2 TRP A 127      31.775  24.578  21.286  1.00  0.00           H  
ATOM   1950  HZ3 TRP A 127      27.512  24.984  21.948  1.00  0.00           H  
ATOM   1951  HH2 TRP A 127      29.819  25.403  22.682  1.00  0.00           H  
ATOM   1952  N   VAL A 128      26.077  21.136  19.495  1.00  0.00           N  
ATOM   1953  CA  VAL A 128      25.645  21.059  20.888  1.00  0.00           C  
ATOM   1954  C   VAL A 128      25.584  19.621  21.336  1.00  0.00           C  
ATOM   1955  O   VAL A 128      25.963  19.297  22.467  1.00  0.00           O  
ATOM   1956  CB  VAL A 128      24.268  21.712  21.105  1.00  0.00           C  
ATOM   1957  CG1 VAL A 128      23.745  21.402  22.501  1.00  0.00           C  
ATOM   1958  CG2 VAL A 128      24.351  23.215  20.892  1.00  0.00           C  
ATOM   1959  H   VAL A 128      25.442  21.508  18.803  1.00  0.00           H  
ATOM   1960  HA  VAL A 128      26.362  21.543  21.553  1.00  0.00           H  
ATOM   1961  HB  VAL A 128      23.572  21.324  20.362  1.00  0.00           H  
ATOM   1962 1HG1 VAL A 128      22.770  21.871  22.636  1.00  0.00           H  
ATOM   1963 2HG1 VAL A 128      23.648  20.323  22.621  1.00  0.00           H  
ATOM   1964 3HG1 VAL A 128      24.440  21.790  23.244  1.00  0.00           H  
ATOM   1965 1HG2 VAL A 128      23.369  23.661  21.048  1.00  0.00           H  
ATOM   1966 2HG2 VAL A 128      25.062  23.644  21.599  1.00  0.00           H  
ATOM   1967 3HG2 VAL A 128      24.684  23.420  19.873  1.00  0.00           H  
ATOM   1968  N   LEU A 129      25.109  18.753  20.448  1.00  0.00           N  
ATOM   1969  CA  LEU A 129      25.048  17.327  20.763  1.00  0.00           C  
ATOM   1970  C   LEU A 129      26.461  16.768  20.948  1.00  0.00           C  
ATOM   1971  O   LEU A 129      26.719  15.974  21.864  1.00  0.00           O  
ATOM   1972  CB  LEU A 129      24.305  16.566  19.657  1.00  0.00           C  
ATOM   1973  CG  LEU A 129      22.800  16.851  19.568  1.00  0.00           C  
ATOM   1974  CD1 LEU A 129      22.222  16.212  18.313  1.00  0.00           C  
ATOM   1975  CD2 LEU A 129      22.106  16.320  20.813  1.00  0.00           C  
ATOM   1976  H   LEU A 129      24.784  19.072  19.546  1.00  0.00           H  
ATOM   1977  HA  LEU A 129      24.520  17.183  21.704  1.00  0.00           H  
ATOM   1978 1HB  LEU A 129      24.815  16.974  18.786  1.00  0.00           H  
ATOM   1979 2HB  LEU A 129      24.485  15.493  19.715  1.00  0.00           H  
ATOM   1980  HG  LEU A 129      22.676  17.934  19.553  1.00  0.00           H  
ATOM   1981 1HD1 LEU A 129      21.154  16.420  18.257  1.00  0.00           H  
ATOM   1982 2HD1 LEU A 129      22.717  16.623  17.433  1.00  0.00           H  
ATOM   1983 3HD1 LEU A 129      22.380  15.134  18.348  1.00  0.00           H  
ATOM   1984 1HD2 LEU A 129      21.037  16.524  20.747  1.00  0.00           H  
ATOM   1985 2HD2 LEU A 129      22.267  15.244  20.889  1.00  0.00           H  
ATOM   1986 3HD2 LEU A 129      22.515  16.811  21.695  1.00  0.00           H  
ATOM   1987  N   SER A 130      27.376  17.209  20.082  1.00  0.00           N  
ATOM   1988  CA  SER A 130      28.753  16.754  20.150  1.00  0.00           C  
ATOM   1989  C   SER A 130      29.396  17.213  21.436  1.00  0.00           C  
ATOM   1990  O   SER A 130      30.214  16.489  21.982  1.00  0.00           O  
ATOM   1991  CB  SER A 130      29.537  17.259  18.955  1.00  0.00           C  
ATOM   1992  OG  SER A 130      29.044  16.748  17.747  1.00  0.00           O  
ATOM   1993  H   SER A 130      27.110  17.869  19.366  1.00  0.00           H  
ATOM   1994  HA  SER A 130      28.858  15.674  20.034  1.00  0.00           H  
ATOM   1995 1HB  SER A 130      29.474  18.347  18.931  1.00  0.00           H  
ATOM   1996 2HB  SER A 130      30.578  16.960  19.067  1.00  0.00           H  
ATOM   1997  HG  SER A 130      28.084  16.736  17.773  1.00  0.00           H  
ATOM   1998  N   PHE A 131      29.012  18.396  21.927  1.00  0.00           N  
ATOM   1999  CA  PHE A 131      29.422  18.832  23.266  1.00  0.00           C  
ATOM   2000  C   PHE A 131      28.889  17.905  24.359  1.00  0.00           C  
ATOM   2001  O   PHE A 131      29.645  17.405  25.196  1.00  0.00           O  
ATOM   2002  CB  PHE A 131      28.952  20.265  23.524  1.00  0.00           C  
ATOM   2003  CG  PHE A 131      29.124  20.712  24.948  1.00  0.00           C  
ATOM   2004  CD1 PHE A 131      30.358  21.142  25.410  1.00  0.00           C  
ATOM   2005  CD2 PHE A 131      28.052  20.702  25.828  1.00  0.00           C  
ATOM   2006  CE1 PHE A 131      30.519  21.554  26.720  1.00  0.00           C  
ATOM   2007  CE2 PHE A 131      28.208  21.114  27.137  1.00  0.00           C  
ATOM   2008  CZ  PHE A 131      29.444  21.540  27.584  1.00  0.00           C  
ATOM   2009  H   PHE A 131      28.428  19.003  21.369  1.00  0.00           H  
ATOM   2010  HA  PHE A 131      30.510  18.801  23.349  1.00  0.00           H  
ATOM   2011 1HB  PHE A 131      29.518  20.962  22.908  1.00  0.00           H  
ATOM   2012 2HB  PHE A 131      27.891  20.357  23.296  1.00  0.00           H  
ATOM   2013  HD1 PHE A 131      31.208  21.155  24.727  1.00  0.00           H  
ATOM   2014  HD2 PHE A 131      27.077  20.365  25.476  1.00  0.00           H  
ATOM   2015  HE1 PHE A 131      31.494  21.890  27.071  1.00  0.00           H  
ATOM   2016  HE2 PHE A 131      27.358  21.102  27.818  1.00  0.00           H  
ATOM   2017  HZ  PHE A 131      29.569  21.863  28.616  1.00  0.00           H  
ATOM   2018  N   ALA A 132      27.580  17.684  24.347  1.00  0.00           N  
ATOM   2019  CA  ALA A 132      26.945  16.933  25.413  1.00  0.00           C  
ATOM   2020  C   ALA A 132      27.596  15.550  25.606  1.00  0.00           C  
ATOM   2021  O   ALA A 132      27.886  15.149  26.731  1.00  0.00           O  
ATOM   2022  CB  ALA A 132      25.456  16.795  25.132  1.00  0.00           C  
ATOM   2023  H   ALA A 132      27.013  18.039  23.591  1.00  0.00           H  
ATOM   2024  HA  ALA A 132      27.078  17.476  26.350  1.00  0.00           H  
ATOM   2025 1HB  ALA A 132      24.983  16.244  25.945  1.00  0.00           H  
ATOM   2026 2HB  ALA A 132      25.007  17.784  25.054  1.00  0.00           H  
ATOM   2027 3HB  ALA A 132      25.312  16.256  24.197  1.00  0.00           H  
ATOM   2028  N   ILE A 133      27.867  14.851  24.508  1.00  0.00           N  
ATOM   2029  CA  ILE A 133      28.487  13.523  24.567  1.00  0.00           C  
ATOM   2030  C   ILE A 133      29.881  13.405  23.963  1.00  0.00           C  
ATOM   2031  O   ILE A 133      30.426  12.297  23.865  1.00  0.00           O  
ATOM   2032  CB  ILE A 133      27.587  12.483  23.874  1.00  0.00           C  
ATOM   2033  CG1 ILE A 133      27.392  12.845  22.400  1.00  0.00           C  
ATOM   2034  CG2 ILE A 133      26.246  12.385  24.584  1.00  0.00           C  
ATOM   2035  CD1 ILE A 133      26.710  11.763  21.592  1.00  0.00           C  
ATOM   2036  H   ILE A 133      27.639  15.248  23.607  1.00  0.00           H  
ATOM   2037  HA  ILE A 133      28.670  13.232  25.600  1.00  0.00           H  
ATOM   2038  HB  ILE A 133      28.083  11.514  23.897  1.00  0.00           H  
ATOM   2039 1HG1 ILE A 133      26.795  13.755  22.365  1.00  0.00           H  
ATOM   2040 2HG1 ILE A 133      28.379  13.042  21.981  1.00  0.00           H  
ATOM   2041 1HG2 ILE A 133      25.621  11.646  24.081  1.00  0.00           H  
ATOM   2042 2HG2 ILE A 133      26.402  12.082  25.618  1.00  0.00           H  
ATOM   2043 3HG2 ILE A 133      25.748  13.355  24.561  1.00  0.00           H  
ATOM   2044 1HD1 ILE A 133      26.607  12.092  20.557  1.00  0.00           H  
ATOM   2045 2HD1 ILE A 133      27.307  10.852  21.625  1.00  0.00           H  
ATOM   2046 3HD1 ILE A 133      25.723  11.566  22.007  1.00  0.00           H  
ATOM   2047  N   GLY A 134      30.468  14.525  23.567  1.00  0.00           N  
ATOM   2048  CA  GLY A 134      31.868  14.492  23.141  1.00  0.00           C  
ATOM   2049  C   GLY A 134      32.851  15.300  23.978  1.00  0.00           C  
ATOM   2050  O   GLY A 134      34.055  15.138  23.843  1.00  0.00           O  
ATOM   2051  H   GLY A 134      29.969  15.404  23.550  1.00  0.00           H  
ATOM   2052 1HA  GLY A 134      32.223  13.461  23.163  1.00  0.00           H  
ATOM   2053 2HA  GLY A 134      31.941  14.878  22.125  1.00  0.00           H  
ATOM   2054  N   LEU A 135      32.369  16.162  24.846  1.00  0.00           N  
ATOM   2055  CA  LEU A 135      33.291  16.895  25.701  1.00  0.00           C  
ATOM   2056  C   LEU A 135      33.132  16.493  27.177  1.00  0.00           C  
ATOM   2057  O   LEU A 135      34.108  16.201  27.833  1.00  0.00           O  
ATOM   2058  CB  LEU A 135      33.074  18.404  25.528  1.00  0.00           C  
ATOM   2059  CG  LEU A 135      34.254  19.285  25.958  1.00  0.00           C  
ATOM   2060  CD1 LEU A 135      34.044  20.712  25.470  1.00  0.00           C  
ATOM   2061  CD2 LEU A 135      34.388  19.250  27.474  1.00  0.00           C  
ATOM   2062  H   LEU A 135      31.377  16.329  24.936  1.00  0.00           H  
ATOM   2063  HA  LEU A 135      34.316  16.648  25.428  1.00  0.00           H  
ATOM   2064 1HB  LEU A 135      32.955  18.442  24.446  1.00  0.00           H  
ATOM   2065 2HB  LEU A 135      32.154  18.737  26.007  1.00  0.00           H  
ATOM   2066  HG  LEU A 135      35.157  18.848  25.533  1.00  0.00           H  
ATOM   2067 1HD1 LEU A 135      34.887  21.331  25.781  1.00  0.00           H  
ATOM   2068 2HD1 LEU A 135      33.974  20.717  24.382  1.00  0.00           H  
ATOM   2069 3HD1 LEU A 135      33.125  21.112  25.896  1.00  0.00           H  
ATOM   2070 1HD2 LEU A 135      35.227  19.875  27.779  1.00  0.00           H  
ATOM   2071 2HD2 LEU A 135      33.472  19.622  27.931  1.00  0.00           H  
ATOM   2072 3HD2 LEU A 135      34.565  18.224  27.799  1.00  0.00           H  
ATOM   2073  N   THR A 136      31.907  16.479  27.695  1.00  0.00           N  
ATOM   2074  CA  THR A 136      31.682  16.153  29.109  1.00  0.00           C  
ATOM   2075  C   THR A 136      32.058  14.725  29.556  1.00  0.00           C  
ATOM   2076  O   THR A 136      32.663  14.560  30.608  1.00  0.00           O  
ATOM   2077  CB  THR A 136      30.204  16.386  29.471  1.00  0.00           C  
ATOM   2078  CG2 THR A 136      29.942  16.000  30.919  1.00  0.00           C  
ATOM   2079  OG1 THR A 136      29.876  17.769  29.283  1.00  0.00           O  
ATOM   2080  H   THR A 136      31.114  16.697  27.109  1.00  0.00           H  
ATOM   2081  HA  THR A 136      32.316  16.780  29.738  1.00  0.00           H  
ATOM   2082  HB  THR A 136      29.578  15.780  28.817  1.00  0.00           H  
ATOM   2083  HG1 THR A 136      28.953  17.912  29.509  1.00  0.00           H  
ATOM   2084 1HG2 THR A 136      28.892  16.172  31.157  1.00  0.00           H  
ATOM   2085 2HG2 THR A 136      30.181  14.946  31.063  1.00  0.00           H  
ATOM   2086 3HG2 THR A 136      30.566  16.606  31.575  1.00  0.00           H  
ATOM   2087  N   PRO A 137      31.683  13.693  28.771  1.00  0.00           N  
ATOM   2088  CA  PRO A 137      32.016  12.324  29.173  1.00  0.00           C  
ATOM   2089  C   PRO A 137      33.510  12.102  29.386  1.00  0.00           C  
ATOM   2090  O   PRO A 137      33.906  11.397  30.334  1.00  0.00           O  
ATOM   2091  CB  PRO A 137      31.479  11.470  28.020  1.00  0.00           C  
ATOM   2092  CG  PRO A 137      30.396  12.299  27.416  1.00  0.00           C  
ATOM   2093  CD  PRO A 137      30.883  13.721  27.512  1.00  0.00           C  
ATOM   2094  HA  PRO A 137      31.572  12.044  30.139  1.00  0.00           H  
ATOM   2095 1HB  PRO A 137      32.265  11.245  27.285  1.00  0.00           H  
ATOM   2096 2HB  PRO A 137      31.088  10.506  28.380  1.00  0.00           H  
ATOM   2097 1HG  PRO A 137      30.213  12.013  26.370  1.00  0.00           H  
ATOM   2098 2HG  PRO A 137      29.447  12.168  27.957  1.00  0.00           H  
ATOM   2099 1HD  PRO A 137      31.498  14.009  26.647  1.00  0.00           H  
ATOM   2100 2HD  PRO A 137      30.053  14.441  27.571  1.00  0.00           H  
ATOM   2101  N   MET A 138      34.322  12.683  28.502  1.00  0.00           N  
ATOM   2102  CA  MET A 138      35.774  12.603  28.630  1.00  0.00           C  
ATOM   2103  C   MET A 138      36.294  13.518  29.731  1.00  0.00           C  
ATOM   2104  O   MET A 138      37.162  13.133  30.516  1.00  0.00           O  
ATOM   2105  CB  MET A 138      36.437  12.955  27.300  1.00  0.00           C  
ATOM   2106  CG  MET A 138      37.943  12.736  27.270  1.00  0.00           C  
ATOM   2107  SD  MET A 138      38.665  13.090  25.655  1.00  0.00           S  
ATOM   2108  CE  MET A 138      38.388  11.534  24.813  1.00  0.00           C  
ATOM   2109  H   MET A 138      33.924  13.189  27.724  1.00  0.00           H  
ATOM   2110  HA  MET A 138      36.068  11.592  28.911  1.00  0.00           H  
ATOM   2111 1HB  MET A 138      35.965  12.337  26.537  1.00  0.00           H  
ATOM   2112 2HB  MET A 138      36.219  14.005  27.103  1.00  0.00           H  
ATOM   2113 1HG  MET A 138      38.396  13.389  28.015  1.00  0.00           H  
ATOM   2114 2HG  MET A 138      38.139  11.696  27.529  1.00  0.00           H  
ATOM   2115 1HE  MET A 138      38.782  11.594  23.797  1.00  0.00           H  
ATOM   2116 2HE  MET A 138      38.896  10.733  25.352  1.00  0.00           H  
ATOM   2117 3HE  MET A 138      37.319  11.326  24.775  1.00  0.00           H  
ATOM   2118  N   LEU A 139      35.742  14.720  29.795  1.00  0.00           N  
ATOM   2119  CA  LEU A 139      36.099  15.672  30.839  1.00  0.00           C  
ATOM   2120  C   LEU A 139      35.918  15.063  32.225  1.00  0.00           C  
ATOM   2121  O   LEU A 139      36.684  15.352  33.144  1.00  0.00           O  
ATOM   2122  CB  LEU A 139      35.259  16.948  30.704  1.00  0.00           C  
ATOM   2123  CG  LEU A 139      35.603  18.064  31.699  1.00  0.00           C  
ATOM   2124  CD1 LEU A 139      37.039  18.523  31.493  1.00  0.00           C  
ATOM   2125  CD2 LEU A 139      34.634  19.224  31.516  1.00  0.00           C  
ATOM   2126  H   LEU A 139      35.056  14.984  29.101  1.00  0.00           H  
ATOM   2127  HA  LEU A 139      37.154  15.932  30.752  1.00  0.00           H  
ATOM   2128 1HB  LEU A 139      35.548  17.243  29.696  1.00  0.00           H  
ATOM   2129 2HB  LEU A 139      34.191  16.733  30.727  1.00  0.00           H  
ATOM   2130  HG  LEU A 139      35.454  17.662  32.701  1.00  0.00           H  
ATOM   2131 1HD1 LEU A 139      37.274  19.316  32.204  1.00  0.00           H  
ATOM   2132 2HD1 LEU A 139      37.716  17.683  31.651  1.00  0.00           H  
ATOM   2133 3HD1 LEU A 139      37.159  18.900  30.478  1.00  0.00           H  
ATOM   2134 1HD2 LEU A 139      34.878  20.016  32.224  1.00  0.00           H  
ATOM   2135 2HD2 LEU A 139      34.714  19.608  30.499  1.00  0.00           H  
ATOM   2136 3HD2 LEU A 139      33.616  18.880  31.694  1.00  0.00           H  
ATOM   2137  N   GLY A 140      34.902  14.220  32.366  1.00  0.00           N  
ATOM   2138  CA  GLY A 140      34.612  13.577  33.643  1.00  0.00           C  
ATOM   2139  C   GLY A 140      35.842  12.826  34.140  1.00  0.00           C  
ATOM   2140  O   GLY A 140      36.041  12.671  35.344  1.00  0.00           O  
ATOM   2141  H   GLY A 140      34.314  14.019  31.570  1.00  0.00           H  
ATOM   2142 1HA  GLY A 140      34.330  14.338  34.370  1.00  0.00           H  
ATOM   2143 2HA  GLY A 140      33.787  12.879  33.510  1.00  0.00           H  
ATOM   2144  N   TRP A 141      36.664  12.363  33.205  1.00  0.00           N  
ATOM   2145  CA  TRP A 141      37.904  11.676  33.547  1.00  0.00           C  
ATOM   2146  C   TRP A 141      39.103  12.607  33.427  1.00  0.00           C  
ATOM   2147  O   TRP A 141      39.384  13.140  32.353  1.00  0.00           O  
ATOM   2148  CB  TRP A 141      38.100  10.453  32.649  1.00  0.00           C  
ATOM   2149  CG  TRP A 141      39.362   9.696  32.936  1.00  0.00           C  
ATOM   2150  CD1 TRP A 141      39.476   8.544  33.655  1.00  0.00           C  
ATOM   2151  CD2 TRP A 141      40.687  10.039  32.509  1.00  0.00           C  
ATOM   2152  CE2 TRP A 141      41.553   9.048  33.007  1.00  0.00           C  
ATOM   2153  CE3 TRP A 141      41.223  11.088  31.754  1.00  0.00           C  
ATOM   2154  NE1 TRP A 141      40.789   8.147  33.705  1.00  0.00           N  
ATOM   2155  CZ2 TRP A 141      42.919   9.074  32.778  1.00  0.00           C  
ATOM   2156  CZ3 TRP A 141      42.594  11.113  31.523  1.00  0.00           C  
ATOM   2157  CH2 TRP A 141      43.417  10.135  32.020  1.00  0.00           C  
ATOM   2158  H   TRP A 141      36.423  12.489  32.231  1.00  0.00           H  
ATOM   2159  HA  TRP A 141      37.868  11.345  34.584  1.00  0.00           H  
ATOM   2160 1HB  TRP A 141      37.277   9.750  32.784  1.00  0.00           H  
ATOM   2161 2HB  TRP A 141      38.148  10.757  31.604  1.00  0.00           H  
ATOM   2162  HD1 TRP A 141      38.559   8.127  34.064  1.00  0.00           H  
ATOM   2163  HE1 TRP A 141      41.137   7.326  34.178  1.00  0.00           H  
ATOM   2164  HE3 TRP A 141      40.614  11.888  31.334  1.00  0.00           H  
ATOM   2165  HZ2 TRP A 141      43.537   8.276  33.191  1.00  0.00           H  
ATOM   2166  HZ3 TRP A 141      42.998  11.936  30.934  1.00  0.00           H  
ATOM   2167  HH2 TRP A 141      44.486  10.191  31.816  1.00  0.00           H  
ATOM   2168  N   ASN A 142      39.808  12.801  34.537  1.00  0.00           N  
ATOM   2169  CA  ASN A 142      40.956  13.699  34.568  1.00  0.00           C  
ATOM   2170  C   ASN A 142      42.024  13.184  35.525  1.00  0.00           C  
ATOM   2171  O   ASN A 142      42.491  13.914  36.399  1.00  0.00           O  
ATOM   2172  CB  ASN A 142      40.548  15.111  34.946  1.00  0.00           C  
ATOM   2173  CG  ASN A 142      41.642  16.126  34.764  1.00  0.00           C  
ATOM   2174  ND2 ASN A 142      41.596  17.157  35.569  1.00  0.00           N  
ATOM   2175  OD1 ASN A 142      42.559  15.943  33.955  1.00  0.00           O  
ATOM   2176  H   ASN A 142      39.541  12.313  35.381  1.00  0.00           H  
ATOM   2177  HA  ASN A 142      41.418  13.744  33.581  1.00  0.00           H  
ATOM   2178 1HB  ASN A 142      39.606  15.533  34.594  1.00  0.00           H  
ATOM   2179 2HB  ASN A 142      40.464  14.872  36.006  1.00  0.00           H  
ATOM   2180 1HD2 ASN A 142      42.292  17.872  35.505  1.00  0.00           H  
ATOM   2181 2HD2 ASN A 142      40.866  17.229  36.248  1.00  0.00           H  
ATOM   2182  N   ASN A 143      42.406  11.923  35.354  1.00  0.00           N  
ATOM   2183  CA  ASN A 143      43.431  11.313  36.193  1.00  0.00           C  
ATOM   2184  C   ASN A 143      44.811  11.741  35.711  1.00  0.00           C  
ATOM   2185  O   ASN A 143      45.164  11.540  34.549  1.00  0.00           O  
ATOM   2186  CB  ASN A 143      43.318   9.800  36.213  1.00  0.00           C  
ATOM   2187  CG  ASN A 143      44.065   9.152  37.345  1.00  0.00           C  
ATOM   2188  ND2 ASN A 143      43.793   7.889  37.551  1.00  0.00           N  
ATOM   2189  OD1 ASN A 143      44.932   9.767  37.976  1.00  0.00           O  
ATOM   2190  H   ASN A 143      41.976  11.374  34.624  1.00  0.00           H  
ATOM   2191  HA  ASN A 143      43.324  11.663  37.221  1.00  0.00           H  
ATOM   2192 1HB  ASN A 143      42.349   9.310  36.097  1.00  0.00           H  
ATOM   2193 2HB  ASN A 143      43.896   9.680  35.296  1.00  0.00           H  
ATOM   2194 1HD2 ASN A 143      44.252   7.393  38.288  1.00  0.00           H  
ATOM   2195 2HD2 ASN A 143      43.126   7.420  36.973  1.00  0.00           H  
ATOM   2196  N   CYS A 144      45.590  12.331  36.612  1.00  0.00           N  
ATOM   2197  CA  CYS A 144      46.939  12.774  36.285  1.00  0.00           C  
ATOM   2198  C   CYS A 144      47.965  11.909  37.007  1.00  0.00           C  
ATOM   2199  O   CYS A 144      49.140  12.266  37.097  1.00  0.00           O  
ATOM   2200  CB  CYS A 144      46.970  14.207  36.815  1.00  0.00           C  
ATOM   2201  SG  CYS A 144      45.759  15.314  36.052  1.00  0.00           S  
ATOM   2202  H   CYS A 144      45.236  12.476  37.548  1.00  0.00           H  
ATOM   2203  HA  CYS A 144      47.142  12.794  35.214  1.00  0.00           H  
ATOM   2204 1HB  CYS A 144      46.758  14.219  37.884  1.00  0.00           H  
ATOM   2205 2HB  CYS A 144      47.946  14.657  36.632  1.00  0.00           H  
ATOM   2206  N   GLY A 145      47.514  10.769  37.520  1.00  0.00           N  
ATOM   2207  CA  GLY A 145      48.391   9.852  38.239  1.00  0.00           C  
ATOM   2208  C   GLY A 145      48.665  10.375  39.643  1.00  0.00           C  
ATOM   2209  O   GLY A 145      47.743  10.565  40.435  1.00  0.00           O  
ATOM   2210  H   GLY A 145      46.539  10.531  37.408  1.00  0.00           H  
ATOM   2211 1HA  GLY A 145      47.911   8.876  38.302  1.00  0.00           H  
ATOM   2212 2HA  GLY A 145      49.332   9.760  37.696  1.00  0.00           H  
ATOM   2213  N   GLN A 146      49.938  10.605  39.946  1.00  0.00           N  
ATOM   2214  CA  GLN A 146      50.342  11.044  41.276  1.00  0.00           C  
ATOM   2215  C   GLN A 146      51.046  12.393  41.200  1.00  0.00           C  
ATOM   2216  O   GLN A 146      50.841  13.259  42.049  1.00  0.00           O  
ATOM   2217  CB  GLN A 146      51.263  10.011  41.930  1.00  0.00           C  
ATOM   2218  CG  GLN A 146      50.580   8.701  42.281  1.00  0.00           C  
ATOM   2219  CD  GLN A 146      51.476   7.776  43.082  1.00  0.00           C  
ATOM   2220  NE2 GLN A 146      51.309   7.787  44.400  1.00  0.00           N  
ATOM   2221  OE1 GLN A 146      52.308   7.057  42.522  1.00  0.00           O  
ATOM   2222  H   GLN A 146      50.644  10.471  39.236  1.00  0.00           H  
ATOM   2223  HA  GLN A 146      49.458  11.184  41.898  1.00  0.00           H  
ATOM   2224 1HB  GLN A 146      52.079   9.827  41.231  1.00  0.00           H  
ATOM   2225 2HB  GLN A 146      51.660  10.472  42.835  1.00  0.00           H  
ATOM   2226 1HG  GLN A 146      49.580   8.654  42.713  1.00  0.00           H  
ATOM   2227 2HG  GLN A 146      50.547   8.343  41.251  1.00  0.00           H  
ATOM   2228 1HE2 GLN A 146      51.873   7.197  44.980  1.00  0.00           H  
ATOM   2229 2HE2 GLN A 146      50.622   8.384  44.812  1.00  0.00           H  
ATOM   2230  N   SER A 147      51.878  12.564  40.178  1.00  0.00           N  
ATOM   2231  CA  SER A 147      52.650  13.790  40.015  1.00  0.00           C  
ATOM   2232  C   SER A 147      51.892  14.768  39.126  1.00  0.00           C  
ATOM   2233  O   SER A 147      50.979  14.380  38.398  1.00  0.00           O  
ATOM   2234  CB  SER A 147      54.016  13.485  39.434  1.00  0.00           C  
ATOM   2235  OG  SER A 147      53.929  12.900  38.163  1.00  0.00           O  
ATOM   2236  H   SER A 147      51.978  11.825  39.496  1.00  0.00           H  
ATOM   2237  HA  SER A 147      52.918  14.262  40.962  1.00  0.00           H  
ATOM   2238 1HB  SER A 147      54.579  14.415  39.358  1.00  0.00           H  
ATOM   2239 2HB  SER A 147      54.535  12.800  40.103  1.00  0.00           H  
ATOM   2240  HG  SER A 147      53.371  12.119  38.208  1.00  0.00           H  
ATOM   2241  N   GLN A 148      52.278  16.038  39.188  1.00  0.00           N  
ATOM   2242  CA  GLN A 148      51.669  17.065  38.352  1.00  0.00           C  
ATOM   2243  C   GLN A 148      52.174  16.939  36.921  1.00  0.00           C  
ATOM   2244  O   GLN A 148      53.380  16.898  36.679  1.00  0.00           O  
ATOM   2245  CB  GLN A 148      51.978  18.464  38.896  1.00  0.00           C  
ATOM   2246  CG  GLN A 148      51.395  19.595  38.068  1.00  0.00           C  
ATOM   2247  CD  GLN A 148      49.879  19.630  38.122  1.00  0.00           C  
ATOM   2248  NE2 GLN A 148      49.251  19.810  36.966  1.00  0.00           N  
ATOM   2249  OE1 GLN A 148      49.278  19.494  39.191  1.00  0.00           O  
ATOM   2250  H   GLN A 148      53.012  16.298  39.831  1.00  0.00           H  
ATOM   2251  HA  GLN A 148      50.590  16.921  38.325  1.00  0.00           H  
ATOM   2252 1HB  GLN A 148      51.578  18.502  39.908  1.00  0.00           H  
ATOM   2253 2HB  GLN A 148      53.063  18.554  38.931  1.00  0.00           H  
ATOM   2254 1HG  GLN A 148      51.756  20.621  38.135  1.00  0.00           H  
ATOM   2255 2HG  GLN A 148      51.695  19.167  37.112  1.00  0.00           H  
ATOM   2256 1HE2 GLN A 148      48.251  19.842  36.938  1.00  0.00           H  
ATOM   2257 2HE2 GLN A 148      49.777  19.914  36.121  1.00  0.00           H  
ATOM   2258  N   GLY A 149      51.244  16.877  35.974  1.00  0.00           N  
ATOM   2259  CA  GLY A 149      51.594  16.768  34.563  1.00  0.00           C  
ATOM   2260  C   GLY A 149      51.273  15.391  33.998  1.00  0.00           C  
ATOM   2261  O   GLY A 149      50.448  14.661  34.549  1.00  0.00           O  
ATOM   2262  H   GLY A 149      50.270  16.907  36.239  1.00  0.00           H  
ATOM   2263 1HA  GLY A 149      51.033  17.514  33.998  1.00  0.00           H  
ATOM   2264 2HA  GLY A 149      52.661  16.953  34.445  1.00  0.00           H  
ATOM   2265  N   CYS A 150      51.928  15.040  32.897  1.00  0.00           N  
ATOM   2266  CA  CYS A 150      51.657  13.783  32.212  1.00  0.00           C  
ATOM   2267  C   CYS A 150      52.937  13.104  31.740  1.00  0.00           C  
ATOM   2268  O   CYS A 150      52.945  12.412  30.722  1.00  0.00           O  
ATOM   2269  CB  CYS A 150      50.819  14.226  31.012  1.00  0.00           C  
ATOM   2270  SG  CYS A 150      50.470  12.915  29.816  1.00  0.00           S  
ATOM   2271  H   CYS A 150      52.633  15.662  32.525  1.00  0.00           H  
ATOM   2272  HA  CYS A 150      51.071  13.082  32.806  1.00  0.00           H  
ATOM   2273 1HB  CYS A 150      49.849  14.596  31.345  1.00  0.00           H  
ATOM   2274 2HB  CYS A 150      51.337  15.009  30.459  1.00  0.00           H  
ATOM   2275  N   GLY A 151      54.017  13.305  32.487  1.00  0.00           N  
ATOM   2276  CA  GLY A 151      55.308  12.723  32.141  1.00  0.00           C  
ATOM   2277  C   GLY A 151      55.436  11.295  32.654  1.00  0.00           C  
ATOM   2278  O   GLY A 151      56.433  10.619  32.397  1.00  0.00           O  
ATOM   2279  H   GLY A 151      53.942  13.876  33.317  1.00  0.00           H  
ATOM   2280 1HA  GLY A 151      55.416  12.717  31.056  1.00  0.00           H  
ATOM   2281 2HA  GLY A 151      56.101  13.327  32.580  1.00  0.00           H  
ATOM   2282  N   GLU A 152      54.422  10.839  33.381  1.00  0.00           N  
ATOM   2283  CA  GLU A 152      54.399   9.475  33.895  1.00  0.00           C  
ATOM   2284  C   GLU A 152      54.228   8.481  32.753  1.00  0.00           C  
ATOM   2285  O   GLU A 152      54.815   7.398  32.767  1.00  0.00           O  
ATOM   2286  CB  GLU A 152      53.278   9.301  34.923  1.00  0.00           C  
ATOM   2287  CG  GLU A 152      53.490  10.070  36.219  1.00  0.00           C  
ATOM   2288  CD  GLU A 152      52.217  10.159  37.015  1.00  0.00           C  
ATOM   2289  OE1 GLU A 152      51.200   9.735  36.523  1.00  0.00           O  
ATOM   2290  OE2 GLU A 152      52.281  10.546  38.158  1.00  0.00           O1-
ATOM   2291  H   GLU A 152      53.647  11.454  33.584  1.00  0.00           H  
ATOM   2292  HA  GLU A 152      55.350   9.245  34.376  1.00  0.00           H  
ATOM   2293 1HB  GLU A 152      52.357   9.638  34.448  1.00  0.00           H  
ATOM   2294 2HB  GLU A 152      53.207   8.236  35.140  1.00  0.00           H  
ATOM   2295 1HG  GLU A 152      54.281   9.656  36.844  1.00  0.00           H  
ATOM   2296 2HG  GLU A 152      53.778  11.066  35.883  1.00  0.00           H  
ATOM   2297  N   GLY A 153      53.419   8.854  31.767  1.00  0.00           N  
ATOM   2298  CA  GLY A 153      53.157   7.989  30.623  1.00  0.00           C  
ATOM   2299  C   GLY A 153      51.838   7.240  30.767  1.00  0.00           C  
ATOM   2300  O   GLY A 153      51.212   6.872  29.773  1.00  0.00           O  
ATOM   2301  H   GLY A 153      52.975   9.759  31.811  1.00  0.00           H  
ATOM   2302 1HA  GLY A 153      53.116   8.597  29.719  1.00  0.00           H  
ATOM   2303 2HA  GLY A 153      53.963   7.261  30.534  1.00  0.00           H  
ATOM   2304  N   GLN A 154      51.422   7.018  32.009  1.00  0.00           N  
ATOM   2305  CA  GLN A 154      50.163   6.336  32.285  1.00  0.00           C  
ATOM   2306  C   GLN A 154      48.991   7.288  32.088  1.00  0.00           C  
ATOM   2307  O   GLN A 154      47.852   6.858  31.908  1.00  0.00           O  
ATOM   2308  CB  GLN A 154      50.149   5.780  33.711  1.00  0.00           C  
ATOM   2309  CG  GLN A 154      50.125   6.843  34.795  1.00  0.00           C  
ATOM   2310  CD  GLN A 154      50.064   6.249  36.189  1.00  0.00           C  
ATOM   2311  NE2 GLN A 154      50.289   7.083  37.197  1.00  0.00           N  
ATOM   2312  OE1 GLN A 154      49.812   5.053  36.357  1.00  0.00           O  
ATOM   2313  H   GLN A 154      51.993   7.329  32.782  1.00  0.00           H  
ATOM   2314  HA  GLN A 154      50.029   5.518  31.578  1.00  0.00           H  
ATOM   2315 1HB  GLN A 154      49.265   5.148  33.793  1.00  0.00           H  
ATOM   2316 2HB  GLN A 154      51.044   5.166  33.817  1.00  0.00           H  
ATOM   2317 1HG  GLN A 154      50.826   7.678  34.817  1.00  0.00           H  
ATOM   2318 2HG  GLN A 154      49.132   7.212  34.532  1.00  0.00           H  
ATOM   2319 1HE2 GLN A 154      50.261   6.748  38.140  1.00  0.00           H  
ATOM   2320 2HE2 GLN A 154      50.488   8.046  37.015  1.00  0.00           H  
ATOM   2321  N   VAL A 155      49.276   8.586  32.123  1.00  0.00           N  
ATOM   2322  CA  VAL A 155      48.253   9.602  31.906  1.00  0.00           C  
ATOM   2323  C   VAL A 155      47.771   9.589  30.461  1.00  0.00           C  
ATOM   2324  O   VAL A 155      48.546   9.834  29.535  1.00  0.00           O  
ATOM   2325  CB  VAL A 155      48.770  11.010  32.252  1.00  0.00           C  
ATOM   2326  CG1 VAL A 155      47.698  12.055  31.976  1.00  0.00           C  
ATOM   2327  CG2 VAL A 155      49.210  11.073  33.707  1.00  0.00           C  
ATOM   2328  H   VAL A 155      50.226   8.876  32.306  1.00  0.00           H  
ATOM   2329  HA  VAL A 155      47.363   9.402  32.502  1.00  0.00           H  
ATOM   2330  HB  VAL A 155      49.651  11.225  31.646  1.00  0.00           H  
ATOM   2331 1HG1 VAL A 155      48.080  13.044  32.227  1.00  0.00           H  
ATOM   2332 2HG1 VAL A 155      47.428  12.027  30.921  1.00  0.00           H  
ATOM   2333 3HG1 VAL A 155      46.818  11.842  32.584  1.00  0.00           H  
ATOM   2334 1HG2 VAL A 155      49.573  12.075  33.935  1.00  0.00           H  
ATOM   2335 2HG2 VAL A 155      48.363  10.838  34.353  1.00  0.00           H  
ATOM   2336 3HG2 VAL A 155      50.008  10.351  33.878  1.00  0.00           H  
ATOM   2337  N   ALA A 156      46.488   9.301  30.273  1.00  0.00           N  
ATOM   2338  CA  ALA A 156      45.951   9.023  28.946  1.00  0.00           C  
ATOM   2339  C   ALA A 156      44.986  10.123  28.524  1.00  0.00           C  
ATOM   2340  O   ALA A 156      43.922   9.849  27.969  1.00  0.00           O  
ATOM   2341  CB  ALA A 156      45.271   7.662  28.925  1.00  0.00           C  
ATOM   2342  H   ALA A 156      45.868   9.275  31.070  1.00  0.00           H  
ATOM   2343  HA  ALA A 156      46.775   9.010  28.232  1.00  0.00           H  
ATOM   2344 1HB  ALA A 156      44.875   7.469  27.927  1.00  0.00           H  
ATOM   2345 2HB  ALA A 156      45.994   6.888  29.184  1.00  0.00           H  
ATOM   2346 3HB  ALA A 156      44.454   7.652  29.645  1.00  0.00           H  
ATOM   2347  N   CYS A 157      45.363  11.369  28.792  1.00  0.00           N  
ATOM   2348  CA  CYS A 157      44.474  12.502  28.570  1.00  0.00           C  
ATOM   2349  C   CYS A 157      44.484  12.885  27.096  1.00  0.00           C  
ATOM   2350  O   CYS A 157      43.579  13.565  26.615  1.00  0.00           O  
ATOM   2351  CB  CYS A 157      45.104  13.598  29.430  1.00  0.00           C  
ATOM   2352  SG  CYS A 157      46.861  13.884  29.111  1.00  0.00           S  
ATOM   2353  H   CYS A 157      46.291  11.534  29.157  1.00  0.00           H  
ATOM   2354  HA  CYS A 157      43.455  12.328  28.918  1.00  0.00           H  
ATOM   2355 1HB  CYS A 157      44.606  14.551  29.252  1.00  0.00           H  
ATOM   2356 2HB  CYS A 157      45.028  13.339  30.486  1.00  0.00           H  
ATOM   2357  N   LEU A 158      45.515  12.442  26.383  1.00  0.00           N  
ATOM   2358  CA  LEU A 158      45.547  12.557  24.930  1.00  0.00           C  
ATOM   2359  C   LEU A 158      45.725  11.188  24.285  1.00  0.00           C  
ATOM   2360  O   LEU A 158      45.777  11.069  23.062  1.00  0.00           O  
ATOM   2361  CB  LEU A 158      46.669  13.507  24.494  1.00  0.00           C  
ATOM   2362  CG  LEU A 158      46.280  14.989  24.419  1.00  0.00           C  
ATOM   2363  CD1 LEU A 158      47.526  15.849  24.255  1.00  0.00           C  
ATOM   2364  CD2 LEU A 158      45.320  15.203  23.259  1.00  0.00           C  
ATOM   2365  H   LEU A 158      46.297  12.016  26.860  1.00  0.00           H  
ATOM   2366  HA  LEU A 158      44.594  12.950  24.574  1.00  0.00           H  
ATOM   2367 1HB  LEU A 158      47.367  13.345  25.314  1.00  0.00           H  
ATOM   2368 2HB  LEU A 158      47.128  13.186  23.559  1.00  0.00           H  
ATOM   2369  HG  LEU A 158      45.749  15.231  25.341  1.00  0.00           H  
ATOM   2370 1HD1 LEU A 158      47.238  16.899  24.203  1.00  0.00           H  
ATOM   2371 2HD1 LEU A 158      48.188  15.697  25.107  1.00  0.00           H  
ATOM   2372 3HD1 LEU A 158      48.043  15.569  23.339  1.00  0.00           H  
ATOM   2373 1HD2 LEU A 158      45.042  16.257  23.208  1.00  0.00           H  
ATOM   2374 2HD2 LEU A 158      45.802  14.908  22.327  1.00  0.00           H  
ATOM   2375 3HD2 LEU A 158      44.424  14.601  23.410  1.00  0.00           H  
ATOM   2376  N   PHE A 159      45.819  10.157  25.118  1.00  0.00           N  
ATOM   2377  CA  PHE A 159      46.013   8.796  24.631  1.00  0.00           C  
ATOM   2378  C   PHE A 159      44.721   7.989  24.665  1.00  0.00           C  
ATOM   2379  O   PHE A 159      44.272   7.564  25.729  1.00  0.00           O  
ATOM   2380  CB  PHE A 159      47.092   8.089  25.455  1.00  0.00           C  
ATOM   2381  CG  PHE A 159      48.433   8.763  25.403  1.00  0.00           C  
ATOM   2382  CD1 PHE A 159      48.748   9.779  26.293  1.00  0.00           C  
ATOM   2383  CD2 PHE A 159      49.381   8.384  24.465  1.00  0.00           C  
ATOM   2384  CE1 PHE A 159      49.981  10.401  26.247  1.00  0.00           C  
ATOM   2385  CE2 PHE A 159      50.615   9.003  24.418  1.00  0.00           C  
ATOM   2386  CZ  PHE A 159      50.915  10.013  25.310  1.00  0.00           C  
ATOM   2387  H   PHE A 159      45.755  10.319  26.112  1.00  0.00           H  
ATOM   2388  HA  PHE A 159      46.329   8.818  23.588  1.00  0.00           H  
ATOM   2389 1HB  PHE A 159      46.800   8.053  26.503  1.00  0.00           H  
ATOM   2390 2HB  PHE A 159      47.239   7.075  25.085  1.00  0.00           H  
ATOM   2391  HD1 PHE A 159      48.010  10.087  27.035  1.00  0.00           H  
ATOM   2392  HD2 PHE A 159      49.144   7.587  23.760  1.00  0.00           H  
ATOM   2393  HE1 PHE A 159      50.216  11.199  26.952  1.00  0.00           H  
ATOM   2394  HE2 PHE A 159      51.352   8.695  23.676  1.00  0.00           H  
ATOM   2395  HZ  PHE A 159      51.887  10.503  25.272  1.00  0.00           H  
ATOM   2396  N   GLU A 160      44.129   7.782  23.495  1.00  0.00           N  
ATOM   2397  CA  GLU A 160      42.863   7.065  23.394  1.00  0.00           C  
ATOM   2398  C   GLU A 160      43.034   5.567  23.614  1.00  0.00           C  
ATOM   2399  O   GLU A 160      42.054   4.826  23.694  1.00  0.00           O  
ATOM   2400  CB  GLU A 160      42.218   7.319  22.029  1.00  0.00           C  
ATOM   2401  CG  GLU A 160      41.816   8.766  21.783  1.00  0.00           C  
ATOM   2402  CD  GLU A 160      41.281   8.956  20.392  1.00  0.00           C  
ATOM   2403  OE1 GLU A 160      40.308   8.324  20.059  1.00  0.00           O  
ATOM   2404  OE2 GLU A 160      41.775   9.815  19.699  1.00  0.00           O1-
ATOM   2405  H   GLU A 160      44.565   8.130  22.653  1.00  0.00           H  
ATOM   2406  HA  GLU A 160      42.180   7.408  24.172  1.00  0.00           H  
ATOM   2407 1HB  GLU A 160      42.941   7.010  21.273  1.00  0.00           H  
ATOM   2408 2HB  GLU A 160      41.335   6.682  21.971  1.00  0.00           H  
ATOM   2409 1HG  GLU A 160      41.092   9.144  22.505  1.00  0.00           H  
ATOM   2410 2HG  GLU A 160      42.752   9.313  21.891  1.00  0.00           H  
ATOM   2411  N   ASP A 161      44.283   5.127  23.711  1.00  0.00           N  
ATOM   2412  CA  ASP A 161      44.584   3.735  24.021  1.00  0.00           C  
ATOM   2413  C   ASP A 161      44.286   3.428  25.484  1.00  0.00           C  
ATOM   2414  O   ASP A 161      45.200   3.220  26.282  1.00  0.00           O  
ATOM   2415  CB  ASP A 161      46.046   3.415  23.703  1.00  0.00           C  
ATOM   2416  CG  ASP A 161      46.368   1.927  23.651  1.00  0.00           C  
ATOM   2417  OD1 ASP A 161      46.056   1.239  24.594  1.00  0.00           O  
ATOM   2418  OD2 ASP A 161      46.776   1.463  22.613  1.00  0.00           O1-
ATOM   2419  H   ASP A 161      45.045   5.774  23.566  1.00  0.00           H  
ATOM   2420  HA  ASP A 161      43.946   3.078  23.428  1.00  0.00           H  
ATOM   2421 1HB  ASP A 161      46.408   3.895  22.794  1.00  0.00           H  
ATOM   2422 2HB  ASP A 161      46.534   3.862  24.569  1.00  0.00           H  
ATOM   2423  N   VAL A 162      43.003   3.401  25.828  1.00  0.00           N  
ATOM   2424  CA  VAL A 162      42.583   3.130  27.198  1.00  0.00           C  
ATOM   2425  C   VAL A 162      42.411   1.630  27.403  1.00  0.00           C  
ATOM   2426  O   VAL A 162      41.550   1.005  26.786  1.00  0.00           O  
ATOM   2427  CB  VAL A 162      41.266   3.847  27.547  1.00  0.00           C  
ATOM   2428  CG1 VAL A 162      40.826   3.496  28.960  1.00  0.00           C  
ATOM   2429  CG2 VAL A 162      41.423   5.353  27.399  1.00  0.00           C  
ATOM   2430  H   VAL A 162      42.301   3.573  25.123  1.00  0.00           H  
ATOM   2431  HA  VAL A 162      43.346   3.436  27.914  1.00  0.00           H  
ATOM   2432  HB  VAL A 162      40.496   3.539  26.839  1.00  0.00           H  
ATOM   2433 1HG1 VAL A 162      39.893   4.012  29.190  1.00  0.00           H  
ATOM   2434 2HG1 VAL A 162      40.673   2.420  29.037  1.00  0.00           H  
ATOM   2435 3HG1 VAL A 162      41.595   3.806  29.668  1.00  0.00           H  
ATOM   2436 1HG2 VAL A 162      40.484   5.844  27.649  1.00  0.00           H  
ATOM   2437 2HG2 VAL A 162      42.207   5.704  28.071  1.00  0.00           H  
ATOM   2438 3HG2 VAL A 162      41.695   5.591  26.370  1.00  0.00           H  
ATOM   2439  N   VAL A 163      43.238   1.058  28.271  1.00  0.00           N  
ATOM   2440  CA  VAL A 163      43.186  -0.372  28.552  1.00  0.00           C  
ATOM   2441  C   VAL A 163      42.150  -0.691  29.622  1.00  0.00           C  
ATOM   2442  O   VAL A 163      41.367  -1.630  29.480  1.00  0.00           O  
ATOM   2443  CB  VAL A 163      44.557  -0.907  29.004  1.00  0.00           C  
ATOM   2444  CG1 VAL A 163      44.442  -2.359  29.446  1.00  0.00           C  
ATOM   2445  CG2 VAL A 163      45.578  -0.772  27.884  1.00  0.00           C  
ATOM   2446  H   VAL A 163      43.919   1.629  28.752  1.00  0.00           H  
ATOM   2447  HA  VAL A 163      42.863  -0.936  27.676  1.00  0.00           H  
ATOM   2448  HB  VAL A 163      44.918  -0.302  29.835  1.00  0.00           H  
ATOM   2449 1HG1 VAL A 163      45.421  -2.721  29.762  1.00  0.00           H  
ATOM   2450 2HG1 VAL A 163      43.742  -2.431  30.278  1.00  0.00           H  
ATOM   2451 3HG1 VAL A 163      44.083  -2.965  28.614  1.00  0.00           H  
ATOM   2452 1HG2 VAL A 163      46.541  -1.156  28.221  1.00  0.00           H  
ATOM   2453 2HG2 VAL A 163      45.243  -1.342  27.017  1.00  0.00           H  
ATOM   2454 3HG2 VAL A 163      45.681   0.277  27.610  1.00  0.00           H  
ATOM   2455  N   PRO A 164      42.151   0.094  30.693  1.00  0.00           N  
ATOM   2456  CA  PRO A 164      41.243  -0.133  31.811  1.00  0.00           C  
ATOM   2457  C   PRO A 164      39.870   0.451  31.503  1.00  0.00           C  
ATOM   2458  O   PRO A 164      39.637   0.974  30.413  1.00  0.00           O  
ATOM   2459  CB  PRO A 164      41.918   0.563  32.998  1.00  0.00           C  
ATOM   2460  CG  PRO A 164      42.613   1.735  32.394  1.00  0.00           C  
ATOM   2461  CD  PRO A 164      43.102   1.262  31.051  1.00  0.00           C  
ATOM   2462  HA  PRO A 164      41.069  -1.201  32.008  1.00  0.00           H  
ATOM   2463 1HB  PRO A 164      41.181   0.881  33.750  1.00  0.00           H  
ATOM   2464 2HB  PRO A 164      42.630  -0.105  33.505  1.00  0.00           H  
ATOM   2465 1HG  PRO A 164      41.929   2.591  32.286  1.00  0.00           H  
ATOM   2466 2HG  PRO A 164      43.450   2.069  33.025  1.00  0.00           H  
ATOM   2467 1HD  PRO A 164      43.054   2.052  30.289  1.00  0.00           H  
ATOM   2468 2HD  PRO A 164      44.145   0.914  31.088  1.00  0.00           H  
ATOM   2469  N   MET A 165      38.991   0.362  32.460  1.00  0.00           N  
ATOM   2470  CA  MET A 165      37.625   0.862  32.348  1.00  0.00           C  
ATOM   2471  C   MET A 165      37.467   2.198  33.063  1.00  0.00           C  
ATOM   2472  O   MET A 165      36.357   2.596  33.416  1.00  0.00           O  
ATOM   2473  CB  MET A 165      36.642  -0.159  32.915  1.00  0.00           C  
ATOM   2474  CG  MET A 165      36.646  -1.502  32.198  1.00  0.00           C  
ATOM   2475  SD  MET A 165      35.505  -2.688  32.937  1.00  0.00           S  
ATOM   2476  CE  MET A 165      33.933  -2.037  32.381  1.00  0.00           C  
ATOM   2477  H   MET A 165      39.284  -0.082  33.317  1.00  0.00           H  
ATOM   2478  HA  MET A 165      37.379   1.039  31.301  1.00  0.00           H  
ATOM   2479 1HB  MET A 165      36.905  -0.306  33.962  1.00  0.00           H  
ATOM   2480 2HB  MET A 165      35.648   0.285  32.847  1.00  0.00           H  
ATOM   2481 1HG  MET A 165      36.364  -1.334  31.159  1.00  0.00           H  
ATOM   2482 2HG  MET A 165      37.658  -1.906  32.240  1.00  0.00           H  
ATOM   2483 1HE  MET A 165      33.125  -2.664  32.757  1.00  0.00           H  
ATOM   2484 2HE  MET A 165      33.808  -1.019  32.755  1.00  0.00           H  
ATOM   2485 3HE  MET A 165      33.908  -2.029  31.291  1.00  0.00           H  
ATOM   2486  N   ASN A 166      38.584   2.888  33.271  1.00  0.00           N  
ATOM   2487  CA  ASN A 166      38.565   4.207  33.892  1.00  0.00           C  
ATOM   2488  C   ASN A 166      37.836   5.204  32.999  1.00  0.00           C  
ATOM   2489  O   ASN A 166      37.154   6.105  33.487  1.00  0.00           O  
ATOM   2490  CB  ASN A 166      39.966   4.701  34.202  1.00  0.00           C  
ATOM   2491  CG  ASN A 166      40.621   3.983  35.349  1.00  0.00           C  
ATOM   2492  ND2 ASN A 166      41.918   4.130  35.441  1.00  0.00           N  
ATOM   2493  OD1 ASN A 166      39.951   3.363  36.184  1.00  0.00           O  
ATOM   2494  H   ASN A 166      39.468   2.488  32.993  1.00  0.00           H  
ATOM   2495  HA  ASN A 166      38.019   4.165  34.835  1.00  0.00           H  
ATOM   2496 1HB  ASN A 166      40.697   4.843  33.405  1.00  0.00           H  
ATOM   2497 2HB  ASN A 166      39.616   5.672  34.550  1.00  0.00           H  
ATOM   2498 1HD2 ASN A 166      42.420   3.680  36.180  1.00  0.00           H  
ATOM   2499 2HD2 ASN A 166      42.406   4.692  34.774  1.00  0.00           H  
ATOM   2500  N   TYR A 167      37.984   5.036  31.689  1.00  0.00           N  
ATOM   2501  CA  TYR A 167      37.227   5.825  30.726  1.00  0.00           C  
ATOM   2502  C   TYR A 167      36.717   4.964  29.577  1.00  0.00           C  
ATOM   2503  O   TYR A 167      37.501   4.349  28.853  1.00  0.00           O  
ATOM   2504  CB  TYR A 167      38.087   6.968  30.181  1.00  0.00           C  
ATOM   2505  CG  TYR A 167      37.433   7.747  29.062  1.00  0.00           C  
ATOM   2506  CD1 TYR A 167      36.213   8.380  29.252  1.00  0.00           C  
ATOM   2507  CD2 TYR A 167      38.039   7.851  27.820  1.00  0.00           C  
ATOM   2508  CE1 TYR A 167      35.611   9.093  28.233  1.00  0.00           C  
ATOM   2509  CE2 TYR A 167      37.447   8.561  26.793  1.00  0.00           C  
ATOM   2510  CZ  TYR A 167      36.233   9.182  27.004  1.00  0.00           C  
ATOM   2511  OH  TYR A 167      35.639   9.892  25.986  1.00  0.00           O  
ATOM   2512  H   TYR A 167      38.637   4.342  31.352  1.00  0.00           H  
ATOM   2513  HA  TYR A 167      36.345   6.249  31.206  1.00  0.00           H  
ATOM   2514 1HB  TYR A 167      38.298   7.639  31.016  1.00  0.00           H  
ATOM   2515 2HB  TYR A 167      39.018   6.529  29.823  1.00  0.00           H  
ATOM   2516  HD1 TYR A 167      35.728   8.306  30.226  1.00  0.00           H  
ATOM   2517  HD2 TYR A 167      38.999   7.358  27.659  1.00  0.00           H  
ATOM   2518  HE1 TYR A 167      34.652   9.584  28.397  1.00  0.00           H  
ATOM   2519  HE2 TYR A 167      37.939   8.629  25.823  1.00  0.00           H  
ATOM   2520  HH  TYR A 167      34.764   9.565  25.761  1.00  0.00           H  
ATOM   2521  N   MET A 168      35.399   4.925  29.413  1.00  0.00           N  
ATOM   2522  CA  MET A 168      34.772   4.033  28.445  1.00  0.00           C  
ATOM   2523  C   MET A 168      34.912   4.610  27.042  1.00  0.00           C  
ATOM   2524  O   MET A 168      33.999   5.264  26.536  1.00  0.00           O  
ATOM   2525  CB  MET A 168      33.302   3.812  28.792  1.00  0.00           C  
ATOM   2526  CG  MET A 168      32.610   2.747  27.951  1.00  0.00           C  
ATOM   2527  SD  MET A 168      31.005   2.269  28.621  1.00  0.00           S  
ATOM   2528  CE  MET A 168      30.353   1.290  27.270  1.00  0.00           C  
ATOM   2529  H   MET A 168      34.816   5.527  29.975  1.00  0.00           H  
ATOM   2530  HA  MET A 168      35.277   3.066  28.450  1.00  0.00           H  
ATOM   2531 1HB  MET A 168      33.263   3.528  29.842  1.00  0.00           H  
ATOM   2532 2HB  MET A 168      32.796   4.768  28.654  1.00  0.00           H  
ATOM   2533 1HG  MET A 168      32.475   3.144  26.946  1.00  0.00           H  
ATOM   2534 2HG  MET A 168      33.257   1.872  27.913  1.00  0.00           H  
ATOM   2535 1HE  MET A 168      29.362   0.922  27.533  1.00  0.00           H  
ATOM   2536 2HE  MET A 168      30.286   1.908  26.373  1.00  0.00           H  
ATOM   2537 3HE  MET A 168      31.017   0.445  27.080  1.00  0.00           H  
ATOM   2538  N   VAL A 169      36.060   4.366  26.418  1.00  0.00           N  
ATOM   2539  CA  VAL A 169      36.271   4.748  25.027  1.00  0.00           C  
ATOM   2540  C   VAL A 169      35.330   3.980  24.107  1.00  0.00           C  
ATOM   2541  O   VAL A 169      35.123   4.363  22.955  1.00  0.00           O  
ATOM   2542  CB  VAL A 169      37.725   4.501  24.585  1.00  0.00           C  
ATOM   2543  CG1 VAL A 169      38.670   5.451  25.304  1.00  0.00           C  
ATOM   2544  CG2 VAL A 169      38.124   3.056  24.847  1.00  0.00           C  
ATOM   2545  H   VAL A 169      36.803   3.904  26.919  1.00  0.00           H  
ATOM   2546  HA  VAL A 169      36.033   5.800  24.864  1.00  0.00           H  
ATOM   2547  HB  VAL A 169      37.800   4.659  23.509  1.00  0.00           H  
ATOM   2548 1HG1 VAL A 169      39.694   5.263  24.980  1.00  0.00           H  
ATOM   2549 2HG1 VAL A 169      38.399   6.480  25.069  1.00  0.00           H  
ATOM   2550 3HG1 VAL A 169      38.596   5.292  26.380  1.00  0.00           H  
ATOM   2551 1HG2 VAL A 169      39.154   2.899  24.528  1.00  0.00           H  
ATOM   2552 2HG2 VAL A 169      38.037   2.844  25.913  1.00  0.00           H  
ATOM   2553 3HG2 VAL A 169      37.466   2.390  24.289  1.00  0.00           H  
ATOM   2554  N   TYR A 170      34.762   2.896  24.622  1.00  0.00           N  
ATOM   2555  CA  TYR A 170      33.709   2.174  23.918  1.00  0.00           C  
ATOM   2556  C   TYR A 170      32.492   3.060  23.688  1.00  0.00           C  
ATOM   2557  O   TYR A 170      31.764   2.891  22.709  1.00  0.00           O  
ATOM   2558  CB  TYR A 170      33.305   0.920  24.698  1.00  0.00           C  
ATOM   2559  CG  TYR A 170      32.563  -0.105  23.870  1.00  0.00           C  
ATOM   2560  CD1 TYR A 170      32.675  -0.120  22.487  1.00  0.00           C  
ATOM   2561  CD2 TYR A 170      31.754  -1.056  24.473  1.00  0.00           C  
ATOM   2562  CE1 TYR A 170      32.000  -1.055  21.726  1.00  0.00           C  
ATOM   2563  CE2 TYR A 170      31.075  -1.996  23.722  1.00  0.00           C  
ATOM   2564  CZ  TYR A 170      31.200  -1.991  22.347  1.00  0.00           C  
ATOM   2565  OH  TYR A 170      30.526  -2.925  21.595  1.00  0.00           O  
ATOM   2566  H   TYR A 170      35.066   2.563  25.526  1.00  0.00           H  
ATOM   2567  HA  TYR A 170      34.064   1.871  22.932  1.00  0.00           H  
ATOM   2568 1HB  TYR A 170      34.220   0.476  25.092  1.00  0.00           H  
ATOM   2569 2HB  TYR A 170      32.674   1.245  25.525  1.00  0.00           H  
ATOM   2570  HD1 TYR A 170      33.309   0.623  22.002  1.00  0.00           H  
ATOM   2571  HD2 TYR A 170      31.659  -1.054  25.559  1.00  0.00           H  
ATOM   2572  HE1 TYR A 170      32.097  -1.054  20.640  1.00  0.00           H  
ATOM   2573  HE2 TYR A 170      30.443  -2.735  24.214  1.00  0.00           H  
ATOM   2574  HH  TYR A 170      30.684  -2.831  20.652  1.00  0.00           H  
ATOM   2575  N   PHE A 171      32.275   4.006  24.596  1.00  0.00           N  
ATOM   2576  CA  PHE A 171      31.235   5.012  24.421  1.00  0.00           C  
ATOM   2577  C   PHE A 171      31.571   5.972  23.286  1.00  0.00           C  
ATOM   2578  O   PHE A 171      30.696   6.374  22.521  1.00  0.00           O  
ATOM   2579  CB  PHE A 171      31.023   5.792  25.721  1.00  0.00           C  
ATOM   2580  CG  PHE A 171      29.985   6.872  25.617  1.00  0.00           C  
ATOM   2581  CD1 PHE A 171      28.634   6.562  25.667  1.00  0.00           C  
ATOM   2582  CD2 PHE A 171      30.357   8.199  25.470  1.00  0.00           C  
ATOM   2583  CE1 PHE A 171      27.678   7.557  25.572  1.00  0.00           C  
ATOM   2584  CE2 PHE A 171      29.404   9.195  25.375  1.00  0.00           C  
ATOM   2585  CZ  PHE A 171      28.063   8.872  25.426  1.00  0.00           C  
ATOM   2586  H   PHE A 171      32.846   4.029  25.429  1.00  0.00           H  
ATOM   2587  HA  PHE A 171      30.295   4.530  24.146  1.00  0.00           H  
ATOM   2588 1HB  PHE A 171      30.695   5.119  26.512  1.00  0.00           H  
ATOM   2589 2HB  PHE A 171      31.950   6.278  26.020  1.00  0.00           H  
ATOM   2590  HD1 PHE A 171      28.330   5.522  25.783  1.00  0.00           H  
ATOM   2591  HD2 PHE A 171      31.416   8.454  25.429  1.00  0.00           H  
ATOM   2592  HE1 PHE A 171      26.620   7.300  25.612  1.00  0.00           H  
ATOM   2593  HE2 PHE A 171      29.709  10.235  25.260  1.00  0.00           H  
ATOM   2594  HZ  PHE A 171      27.310   9.656  25.350  1.00  0.00           H  
ATOM   2595  N   ASN A 172      32.845   6.334  23.182  1.00  0.00           N  
ATOM   2596  CA  ASN A 172      33.325   7.135  22.064  1.00  0.00           C  
ATOM   2597  C   ASN A 172      33.082   6.429  20.736  1.00  0.00           C  
ATOM   2598  O   ASN A 172      32.709   7.059  19.746  1.00  0.00           O  
ATOM   2599  CB  ASN A 172      34.797   7.474  22.216  1.00  0.00           C  
ATOM   2600  CG  ASN A 172      35.091   8.394  23.368  1.00  0.00           C  
ATOM   2601  ND2 ASN A 172      36.358   8.619  23.602  1.00  0.00           N  
ATOM   2602  OD1 ASN A 172      34.180   8.952  23.991  1.00  0.00           O  
ATOM   2603  H   ASN A 172      33.498   6.047  23.898  1.00  0.00           H  
ATOM   2604  HA  ASN A 172      32.775   8.076  22.019  1.00  0.00           H  
ATOM   2605 1HB  ASN A 172      35.557   6.692  22.179  1.00  0.00           H  
ATOM   2606 2HB  ASN A 172      34.825   8.050  21.290  1.00  0.00           H  
ATOM   2607 1HD2 ASN A 172      36.628   9.221  24.354  1.00  0.00           H  
ATOM   2608 2HD2 ASN A 172      37.057   8.189  23.030  1.00  0.00           H  
ATOM   2609  N   PHE A 173      33.295   5.118  20.721  1.00  0.00           N  
ATOM   2610  CA  PHE A 173      32.923   4.294  19.576  1.00  0.00           C  
ATOM   2611  C   PHE A 173      31.431   4.398  19.286  1.00  0.00           C  
ATOM   2612  O   PHE A 173      31.025   4.611  18.143  1.00  0.00           O  
ATOM   2613  CB  PHE A 173      33.312   2.834  19.820  1.00  0.00           C  
ATOM   2614  CG  PHE A 173      32.856   1.898  18.739  1.00  0.00           C  
ATOM   2615  CD1 PHE A 173      33.587   1.758  17.568  1.00  0.00           C  
ATOM   2616  CD2 PHE A 173      31.695   1.154  18.888  1.00  0.00           C  
ATOM   2617  CE1 PHE A 173      33.167   0.896  16.572  1.00  0.00           C  
ATOM   2618  CE2 PHE A 173      31.274   0.290  17.896  1.00  0.00           C  
ATOM   2619  CZ  PHE A 173      32.011   0.163  16.736  1.00  0.00           C  
ATOM   2620  H   PHE A 173      33.725   4.680  21.523  1.00  0.00           H  
ATOM   2621  HA  PHE A 173      33.440   4.647  18.683  1.00  0.00           H  
ATOM   2622 1HB  PHE A 173      34.395   2.739  19.878  1.00  0.00           H  
ATOM   2623 2HB  PHE A 173      32.868   2.479  20.749  1.00  0.00           H  
ATOM   2624  HD1 PHE A 173      34.501   2.337  17.439  1.00  0.00           H  
ATOM   2625  HD2 PHE A 173      31.112   1.256  19.804  1.00  0.00           H  
ATOM   2626  HE1 PHE A 173      33.751   0.796  15.657  1.00  0.00           H  
ATOM   2627  HE2 PHE A 173      30.360  -0.288  18.026  1.00  0.00           H  
ATOM   2628  HZ  PHE A 173      31.680  -0.516  15.951  1.00  0.00           H  
ATOM   2629  N   PHE A 174      30.619   4.243  20.326  1.00  0.00           N  
ATOM   2630  CA  PHE A 174      29.184   4.363  20.174  1.00  0.00           C  
ATOM   2631  C   PHE A 174      28.774   5.685  19.517  1.00  0.00           C  
ATOM   2632  O   PHE A 174      27.989   5.707  18.566  1.00  0.00           O  
ATOM   2633  CB  PHE A 174      28.506   4.222  21.538  1.00  0.00           C  
ATOM   2634  CG  PHE A 174      28.531   2.823  22.086  1.00  0.00           C  
ATOM   2635  CD1 PHE A 174      28.759   1.740  21.250  1.00  0.00           C  
ATOM   2636  CD2 PHE A 174      28.326   2.588  23.437  1.00  0.00           C  
ATOM   2637  CE1 PHE A 174      28.781   0.452  21.753  1.00  0.00           C  
ATOM   2638  CE2 PHE A 174      28.350   1.302  23.942  1.00  0.00           C  
ATOM   2639  CZ  PHE A 174      28.578   0.234  23.099  1.00  0.00           C  
ATOM   2640  H   PHE A 174      31.002   4.039  21.237  1.00  0.00           H  
ATOM   2641  HA  PHE A 174      28.815   3.578  19.513  1.00  0.00           H  
ATOM   2642 1HB  PHE A 174      29.004   4.853  22.273  1.00  0.00           H  
ATOM   2643 2HB  PHE A 174      27.457   4.508  21.465  1.00  0.00           H  
ATOM   2644  HD1 PHE A 174      28.920   1.913  20.186  1.00  0.00           H  
ATOM   2645  HD2 PHE A 174      28.146   3.433  24.103  1.00  0.00           H  
ATOM   2646  HE1 PHE A 174      28.961  -0.389  21.085  1.00  0.00           H  
ATOM   2647  HE2 PHE A 174      28.189   1.132  25.007  1.00  0.00           H  
ATOM   2648  HZ  PHE A 174      28.595  -0.781  23.496  1.00  0.00           H  
ATOM   2649  N   ALA A 175      29.308   6.786  20.032  1.00  0.00           N  
ATOM   2650  CA  ALA A 175      28.884   8.123  19.624  1.00  0.00           C  
ATOM   2651  C   ALA A 175      29.449   8.579  18.282  1.00  0.00           C  
ATOM   2652  O   ALA A 175      28.769   9.240  17.511  1.00  0.00           O  
ATOM   2653  CB  ALA A 175      29.257   9.127  20.705  1.00  0.00           C  
ATOM   2654  H   ALA A 175      30.031   6.691  20.731  1.00  0.00           H  
ATOM   2655  HA  ALA A 175      27.801   8.123  19.497  1.00  0.00           H  
ATOM   2656 1HB  ALA A 175      28.917  10.119  20.412  1.00  0.00           H  
ATOM   2657 2HB  ALA A 175      28.781   8.844  21.645  1.00  0.00           H  
ATOM   2658 3HB  ALA A 175      30.338   9.137  20.834  1.00  0.00           H  
ATOM   2659  N   CYS A 176      30.704   8.243  18.010  1.00  0.00           N  
ATOM   2660  CA  CYS A 176      31.360   8.708  16.793  1.00  0.00           C  
ATOM   2661  C   CYS A 176      31.233   7.697  15.660  1.00  0.00           C  
ATOM   2662  O   CYS A 176      31.409   8.040  14.489  1.00  0.00           O  
ATOM   2663  CB  CYS A 176      32.818   8.844  17.230  1.00  0.00           C  
ATOM   2664  SG  CYS A 176      33.093  10.036  18.562  1.00  0.00           S  
ATOM   2665  H   CYS A 176      31.219   7.657  18.652  1.00  0.00           H  
ATOM   2666  HA  CYS A 176      31.004   9.681  16.454  1.00  0.00           H  
ATOM   2667 1HB  CYS A 176      33.192   7.888  17.598  1.00  0.00           H  
ATOM   2668 2HB  CYS A 176      33.433   9.177  16.394  1.00  0.00           H  
ATOM   2669  HG  CYS A 176      32.206   9.514  19.402  1.00  0.00           H  
ATOM   2670  N   VAL A 177      30.917   6.455  16.011  1.00  0.00           N  
ATOM   2671  CA  VAL A 177      30.766   5.406  15.016  1.00  0.00           C  
ATOM   2672  C   VAL A 177      29.408   4.664  15.031  1.00  0.00           C  
ATOM   2673  O   VAL A 177      28.590   4.882  14.150  1.00  0.00           O  
ATOM   2674  CB  VAL A 177      31.891   4.367  15.177  1.00  0.00           C  
ATOM   2675  CG1 VAL A 177      31.734   3.250  14.157  1.00  0.00           C  
ATOM   2676  CG2 VAL A 177      33.253   5.030  15.035  1.00  0.00           C  
ATOM   2677  H   VAL A 177      30.778   6.231  16.986  1.00  0.00           H  
ATOM   2678  HA  VAL A 177      30.787   5.813  14.005  1.00  0.00           H  
ATOM   2679  HB  VAL A 177      31.847   3.950  16.184  1.00  0.00           H  
ATOM   2680 1HG1 VAL A 177      32.538   2.524  14.286  1.00  0.00           H  
ATOM   2681 2HG1 VAL A 177      30.774   2.755  14.303  1.00  0.00           H  
ATOM   2682 3HG1 VAL A 177      31.780   3.666  13.151  1.00  0.00           H  
ATOM   2683 1HG2 VAL A 177      34.037   4.282  15.152  1.00  0.00           H  
ATOM   2684 2HG2 VAL A 177      33.332   5.487  14.047  1.00  0.00           H  
ATOM   2685 3HG2 VAL A 177      33.367   5.797  15.801  1.00  0.00           H  
ATOM   2686  N   LEU A 178      29.167   3.800  16.018  1.00  0.00           N  
ATOM   2687  CA  LEU A 178      28.054   2.835  15.927  1.00  0.00           C  
ATOM   2688  C   LEU A 178      26.701   3.443  15.651  1.00  0.00           C  
ATOM   2689  O   LEU A 178      26.052   3.086  14.677  1.00  0.00           O  
ATOM   2690  CB  LEU A 178      27.975   2.016  17.222  1.00  0.00           C  
ATOM   2691  CG  LEU A 178      26.886   0.936  17.247  1.00  0.00           C  
ATOM   2692  CD1 LEU A 178      27.174  -0.120  16.188  1.00  0.00           C  
ATOM   2693  CD2 LEU A 178      26.824   0.309  18.632  1.00  0.00           C  
ATOM   2694  H   LEU A 178      29.750   3.802  16.844  1.00  0.00           H  
ATOM   2695  HA  LEU A 178      28.223   2.161  15.088  1.00  0.00           H  
ATOM   2696 1HB  LEU A 178      28.960   1.553  17.199  1.00  0.00           H  
ATOM   2697 2HB  LEU A 178      27.895   2.658  18.100  1.00  0.00           H  
ATOM   2698  HG  LEU A 178      25.933   1.433  17.063  1.00  0.00           H  
ATOM   2699 1HD1 LEU A 178      26.395  -0.881  16.212  1.00  0.00           H  
ATOM   2700 2HD1 LEU A 178      27.191   0.348  15.203  1.00  0.00           H  
ATOM   2701 3HD1 LEU A 178      28.140  -0.581  16.388  1.00  0.00           H  
ATOM   2702 1HD2 LEU A 178      26.048  -0.458  18.647  1.00  0.00           H  
ATOM   2703 2HD2 LEU A 178      27.786  -0.142  18.870  1.00  0.00           H  
ATOM   2704 3HD2 LEU A 178      26.589   1.075  19.369  1.00  0.00           H  
ATOM   2705  N   VAL A 179      26.289   4.357  16.519  1.00  0.00           N  
ATOM   2706  CA  VAL A 179      24.947   4.912  16.472  1.00  0.00           C  
ATOM   2707  C   VAL A 179      24.711   5.731  15.210  1.00  0.00           C  
ATOM   2708  O   VAL A 179      23.740   5.476  14.486  1.00  0.00           O  
ATOM   2709  CB  VAL A 179      24.667   5.797  17.701  1.00  0.00           C  
ATOM   2710  CG1 VAL A 179      23.341   6.525  17.544  1.00  0.00           C  
ATOM   2711  CG2 VAL A 179      24.666   4.959  18.971  1.00  0.00           C  
ATOM   2712  H   VAL A 179      26.928   4.676  17.232  1.00  0.00           H  
ATOM   2713  HA  VAL A 179      24.194   4.125  16.426  1.00  0.00           H  
ATOM   2714  HB  VAL A 179      25.472   6.526  17.804  1.00  0.00           H  
ATOM   2715 1HG1 VAL A 179      23.159   7.145  18.421  1.00  0.00           H  
ATOM   2716 2HG1 VAL A 179      23.374   7.155  16.655  1.00  0.00           H  
ATOM   2717 3HG1 VAL A 179      22.536   5.796  17.443  1.00  0.00           H  
ATOM   2718 1HG2 VAL A 179      24.468   5.599  19.830  1.00  0.00           H  
ATOM   2719 2HG2 VAL A 179      23.892   4.195  18.901  1.00  0.00           H  
ATOM   2720 3HG2 VAL A 179      25.638   4.480  19.093  1.00  0.00           H  
ATOM   2721  N   PRO A 180      25.592   6.713  14.937  1.00  0.00           N  
ATOM   2722  CA  PRO A 180      25.361   7.550  13.755  1.00  0.00           C  
ATOM   2723  C   PRO A 180      25.534   6.735  12.486  1.00  0.00           C  
ATOM   2724  O   PRO A 180      24.900   7.023  11.479  1.00  0.00           O  
ATOM   2725  CB  PRO A 180      26.401   8.669  13.867  1.00  0.00           C  
ATOM   2726  CG  PRO A 180      27.477   8.093  14.724  1.00  0.00           C  
ATOM   2727  CD  PRO A 180      26.767   7.216  15.719  1.00  0.00           C  
ATOM   2728  HA  PRO A 180      24.337   7.950  13.710  1.00  0.00           H  
ATOM   2729 1HB  PRO A 180      26.791   8.958  12.879  1.00  0.00           H  
ATOM   2730 2HB  PRO A 180      25.972   9.575  14.321  1.00  0.00           H  
ATOM   2731 1HG  PRO A 180      28.194   7.512  14.125  1.00  0.00           H  
ATOM   2732 2HG  PRO A 180      28.048   8.884  15.229  1.00  0.00           H  
ATOM   2733 1HD  PRO A 180      27.400   6.389  16.072  1.00  0.00           H  
ATOM   2734 2HD  PRO A 180      26.443   7.775  16.610  1.00  0.00           H  
ATOM   2735  N   LEU A 181      26.368   5.708  12.539  1.00  0.00           N  
ATOM   2736  CA  LEU A 181      26.558   4.873  11.366  1.00  0.00           C  
ATOM   2737  C   LEU A 181      25.289   4.110  11.026  1.00  0.00           C  
ATOM   2738  O   LEU A 181      24.850   4.067   9.877  1.00  0.00           O  
ATOM   2739  CB  LEU A 181      27.723   3.900  11.591  1.00  0.00           C  
ATOM   2740  CG  LEU A 181      27.997   2.931  10.435  1.00  0.00           C  
ATOM   2741  CD1 LEU A 181      28.342   3.709   9.173  1.00  0.00           C  
ATOM   2742  CD2 LEU A 181      29.132   1.993  10.816  1.00  0.00           C  
ATOM   2743  H   LEU A 181      26.877   5.493  13.385  1.00  0.00           H  
ATOM   2744  HA  LEU A 181      26.783   5.499  10.504  1.00  0.00           H  
ATOM   2745 1HB  LEU A 181      28.537   4.618  11.680  1.00  0.00           H  
ATOM   2746 2HB  LEU A 181      27.617   3.354  12.529  1.00  0.00           H  
ATOM   2747  HG  LEU A 181      27.099   2.329  10.297  1.00  0.00           H  
ATOM   2748 1HD1 LEU A 181      28.535   3.012   8.356  1.00  0.00           H  
ATOM   2749 2HD1 LEU A 181      27.506   4.357   8.905  1.00  0.00           H  
ATOM   2750 3HD1 LEU A 181      29.230   4.315   9.350  1.00  0.00           H  
ATOM   2751 1HD2 LEU A 181      29.326   1.303   9.994  1.00  0.00           H  
ATOM   2752 2HD2 LEU A 181      30.031   2.573  11.024  1.00  0.00           H  
ATOM   2753 3HD2 LEU A 181      28.853   1.426  11.706  1.00  0.00           H  
ATOM   2754  N   LEU A 182      24.713   3.486  12.038  1.00  0.00           N  
ATOM   2755  CA  LEU A 182      23.528   2.704  11.828  1.00  0.00           C  
ATOM   2756  C   LEU A 182      22.398   3.618  11.381  1.00  0.00           C  
ATOM   2757  O   LEU A 182      21.632   3.249  10.502  1.00  0.00           O  
ATOM   2758  CB  LEU A 182      23.151   1.944  13.107  1.00  0.00           C  
ATOM   2759  CG  LEU A 182      24.105   0.806  13.495  1.00  0.00           C  
ATOM   2760  CD1 LEU A 182      23.732   0.257  14.865  1.00  0.00           C  
ATOM   2761  CD2 LEU A 182      24.047  -0.288  12.440  1.00  0.00           C  
ATOM   2762  H   LEU A 182      25.100   3.552  12.968  1.00  0.00           H  
ATOM   2763  HA  LEU A 182      23.702   1.982  11.031  1.00  0.00           H  
ATOM   2764 1HB  LEU A 182      23.230   2.759  13.826  1.00  0.00           H  
ATOM   2765 2HB  LEU A 182      22.123   1.585  13.076  1.00  0.00           H  
ATOM   2766  HG  LEU A 182      25.116   1.217  13.494  1.00  0.00           H  
ATOM   2767 1HD1 LEU A 182      24.414  -0.551  15.131  1.00  0.00           H  
ATOM   2768 2HD1 LEU A 182      23.803   1.051  15.608  1.00  0.00           H  
ATOM   2769 3HD1 LEU A 182      22.711  -0.125  14.837  1.00  0.00           H  
ATOM   2770 1HD2 LEU A 182      24.725  -1.095  12.716  1.00  0.00           H  
ATOM   2771 2HD2 LEU A 182      23.030  -0.675  12.372  1.00  0.00           H  
ATOM   2772 3HD2 LEU A 182      24.345   0.121  11.474  1.00  0.00           H  
ATOM   2773  N   LEU A 183      22.329   4.829  11.938  1.00  0.00           N  
ATOM   2774  CA  LEU A 183      21.315   5.801  11.523  1.00  0.00           C  
ATOM   2775  C   LEU A 183      21.474   6.189  10.053  1.00  0.00           C  
ATOM   2776  O   LEU A 183      20.501   6.225   9.303  1.00  0.00           O  
ATOM   2777  CB  LEU A 183      21.385   7.047  12.414  1.00  0.00           C  
ATOM   2778  CG  LEU A 183      20.904   6.848  13.856  1.00  0.00           C  
ATOM   2779  CD1 LEU A 183      21.226   8.082  14.689  1.00  0.00           C  
ATOM   2780  CD2 LEU A 183      19.408   6.570  13.860  1.00  0.00           C  
ATOM   2781  H   LEU A 183      22.986   5.083  12.661  1.00  0.00           H  
ATOM   2782  HA  LEU A 183      20.324   5.356  11.614  1.00  0.00           H  
ATOM   2783 1HB  LEU A 183      22.461   7.216  12.398  1.00  0.00           H  
ATOM   2784 2HB  LEU A 183      20.878   7.898  11.957  1.00  0.00           H  
ATOM   2785  HG  LEU A 183      21.409   5.964  14.246  1.00  0.00           H  
ATOM   2786 1HD1 LEU A 183      20.881   7.931  15.712  1.00  0.00           H  
ATOM   2787 2HD1 LEU A 183      22.303   8.248  14.691  1.00  0.00           H  
ATOM   2788 3HD1 LEU A 183      20.725   8.950  14.262  1.00  0.00           H  
ATOM   2789 1HD2 LEU A 183      19.068   6.428  14.887  1.00  0.00           H  
ATOM   2790 2HD2 LEU A 183      18.880   7.414  13.416  1.00  0.00           H  
ATOM   2791 3HD2 LEU A 183      19.204   5.669  13.282  1.00  0.00           H  
ATOM   2792  N   MET A 184      22.695   6.478   9.634  1.00  0.00           N  
ATOM   2793  CA  MET A 184      22.898   6.832   8.242  1.00  0.00           C  
ATOM   2794  C   MET A 184      22.590   5.684   7.298  1.00  0.00           C  
ATOM   2795  O   MET A 184      22.047   5.896   6.222  1.00  0.00           O  
ATOM   2796  CB  MET A 184      24.335   7.307   8.034  1.00  0.00           C  
ATOM   2797  CG  MET A 184      24.641   8.670   8.636  1.00  0.00           C  
ATOM   2798  SD  MET A 184      26.270   9.288   8.167  1.00  0.00           S  
ATOM   2799  CE  MET A 184      27.330   8.180   9.090  1.00  0.00           C  
ATOM   2800  H   MET A 184      23.489   6.457  10.258  1.00  0.00           H  
ATOM   2801  HA  MET A 184      22.217   7.635   7.960  1.00  0.00           H  
ATOM   2802 1HB  MET A 184      24.984   6.557   8.482  1.00  0.00           H  
ATOM   2803 2HB  MET A 184      24.505   7.339   6.957  1.00  0.00           H  
ATOM   2804 1HG  MET A 184      23.880   9.371   8.295  1.00  0.00           H  
ATOM   2805 2HG  MET A 184      24.592   8.581   9.721  1.00  0.00           H  
ATOM   2806 1HE  MET A 184      28.374   8.435   8.904  1.00  0.00           H  
ATOM   2807 2HE  MET A 184      27.117   8.276  10.156  1.00  0.00           H  
ATOM   2808 3HE  MET A 184      27.146   7.153   8.774  1.00  0.00           H  
ATOM   2809  N   LEU A 185      22.966   4.473   7.684  1.00  0.00           N  
ATOM   2810  CA  LEU A 185      22.729   3.313   6.838  1.00  0.00           C  
ATOM   2811  C   LEU A 185      21.233   3.130   6.617  1.00  0.00           C  
ATOM   2812  O   LEU A 185      20.786   2.921   5.493  1.00  0.00           O  
ATOM   2813  CB  LEU A 185      23.344   2.054   7.464  1.00  0.00           C  
ATOM   2814  CG  LEU A 185      24.877   2.004   7.457  1.00  0.00           C  
ATOM   2815  CD1 LEU A 185      25.365   0.838   8.307  1.00  0.00           C  
ATOM   2816  CD2 LEU A 185      25.375   1.872   6.024  1.00  0.00           C  
ATOM   2817  H   LEU A 185      23.424   4.346   8.576  1.00  0.00           H  
ATOM   2818  HA  LEU A 185      23.183   3.475   5.861  1.00  0.00           H  
ATOM   2819 1HB  LEU A 185      22.978   2.168   8.483  1.00  0.00           H  
ATOM   2820 2HB  LEU A 185      22.930   1.145   7.029  1.00  0.00           H  
ATOM   2821  HG  LEU A 185      25.234   2.957   7.847  1.00  0.00           H  
ATOM   2822 1HD1 LEU A 185      26.454   0.810   8.295  1.00  0.00           H  
ATOM   2823 2HD1 LEU A 185      25.016   0.965   9.332  1.00  0.00           H  
ATOM   2824 3HD1 LEU A 185      24.973  -0.095   7.902  1.00  0.00           H  
ATOM   2825 1HD2 LEU A 185      26.464   1.837   6.020  1.00  0.00           H  
ATOM   2826 2HD2 LEU A 185      24.979   0.957   5.583  1.00  0.00           H  
ATOM   2827 3HD2 LEU A 185      25.037   2.729   5.442  1.00  0.00           H  
ATOM   2828  N   GLY A 186      20.473   3.246   7.700  1.00  0.00           N  
ATOM   2829  CA  GLY A 186      19.018   3.132   7.682  1.00  0.00           C  
ATOM   2830  C   GLY A 186      18.394   4.193   6.769  1.00  0.00           C  
ATOM   2831  O   GLY A 186      17.534   3.885   5.939  1.00  0.00           O  
ATOM   2832  H   GLY A 186      20.942   3.424   8.577  1.00  0.00           H  
ATOM   2833 1HA  GLY A 186      18.743   2.142   7.318  1.00  0.00           H  
ATOM   2834 2HA  GLY A 186      18.638   3.264   8.695  1.00  0.00           H  
ATOM   2835  N   VAL A 187      18.848   5.434   6.912  1.00  0.00           N  
ATOM   2836  CA  VAL A 187      18.327   6.553   6.129  1.00  0.00           C  
ATOM   2837  C   VAL A 187      18.651   6.373   4.651  1.00  0.00           C  
ATOM   2838  O   VAL A 187      17.815   6.613   3.787  1.00  0.00           O  
ATOM   2839  CB  VAL A 187      18.896   7.901   6.611  1.00  0.00           C  
ATOM   2840  CG1 VAL A 187      18.519   9.014   5.645  1.00  0.00           C  
ATOM   2841  CG2 VAL A 187      18.396   8.220   8.011  1.00  0.00           C  
ATOM   2842  H   VAL A 187      19.579   5.605   7.588  1.00  0.00           H  
ATOM   2843  HA  VAL A 187      17.239   6.600   6.179  1.00  0.00           H  
ATOM   2844  HB  VAL A 187      19.982   7.825   6.671  1.00  0.00           H  
ATOM   2845 1HG1 VAL A 187      18.929   9.959   6.001  1.00  0.00           H  
ATOM   2846 2HG1 VAL A 187      18.924   8.792   4.657  1.00  0.00           H  
ATOM   2847 3HG1 VAL A 187      17.433   9.091   5.583  1.00  0.00           H  
ATOM   2848 1HG2 VAL A 187      18.808   9.175   8.337  1.00  0.00           H  
ATOM   2849 2HG2 VAL A 187      17.307   8.278   8.003  1.00  0.00           H  
ATOM   2850 3HG2 VAL A 187      18.713   7.436   8.699  1.00  0.00           H  
ATOM   2851  N   TYR A 188      19.864   5.919   4.373  1.00  0.00           N  
ATOM   2852  CA  TYR A 188      20.307   5.701   3.004  1.00  0.00           C  
ATOM   2853  C   TYR A 188      19.533   4.581   2.329  1.00  0.00           C  
ATOM   2854  O   TYR A 188      19.290   4.629   1.124  1.00  0.00           O  
ATOM   2855  CB  TYR A 188      21.805   5.390   2.974  1.00  0.00           C  
ATOM   2856  CG  TYR A 188      22.683   6.616   2.863  1.00  0.00           C  
ATOM   2857  CD1 TYR A 188      23.632   6.904   3.833  1.00  0.00           C  
ATOM   2858  CD2 TYR A 188      22.563   7.482   1.786  1.00  0.00           C  
ATOM   2859  CE1 TYR A 188      24.437   8.022   3.738  1.00  0.00           C  
ATOM   2860  CE2 TYR A 188      23.362   8.603   1.678  1.00  0.00           C  
ATOM   2861  CZ  TYR A 188      24.298   8.870   2.657  1.00  0.00           C  
ATOM   2862  OH  TYR A 188      25.098   9.986   2.554  1.00  0.00           O  
ATOM   2863  H   TYR A 188      20.500   5.719   5.133  1.00  0.00           H  
ATOM   2864  HA  TYR A 188      20.123   6.596   2.409  1.00  0.00           H  
ATOM   2865 1HB  TYR A 188      22.042   4.856   3.896  1.00  0.00           H  
ATOM   2866 2HB  TYR A 188      21.981   4.738   2.119  1.00  0.00           H  
ATOM   2867  HD1 TYR A 188      23.735   6.229   4.685  1.00  0.00           H  
ATOM   2868  HD2 TYR A 188      21.820   7.265   1.017  1.00  0.00           H  
ATOM   2869  HE1 TYR A 188      25.177   8.236   4.507  1.00  0.00           H  
ATOM   2870  HE2 TYR A 188      23.252   9.272   0.825  1.00  0.00           H  
ATOM   2871  HH  TYR A 188      24.639  10.744   2.186  1.00  0.00           H  
ATOM   2872  N   LEU A 189      19.163   3.565   3.097  1.00  0.00           N  
ATOM   2873  CA  LEU A 189      18.267   2.534   2.602  1.00  0.00           C  
ATOM   2874  C   LEU A 189      16.903   3.130   2.283  1.00  0.00           C  
ATOM   2875  O   LEU A 189      16.289   2.784   1.271  1.00  0.00           O  
ATOM   2876  CB  LEU A 189      18.135   1.400   3.627  1.00  0.00           C  
ATOM   2877  CG  LEU A 189      19.387   0.533   3.805  1.00  0.00           C  
ATOM   2878  CD1 LEU A 189      19.210  -0.402   4.994  1.00  0.00           C  
ATOM   2879  CD2 LEU A 189      19.643  -0.259   2.530  1.00  0.00           C  
ATOM   2880  H   LEU A 189      19.509   3.504   4.046  1.00  0.00           H  
ATOM   2881  HA  LEU A 189      18.660   2.124   1.672  1.00  0.00           H  
ATOM   2882 1HB  LEU A 189      17.960   1.992   4.524  1.00  0.00           H  
ATOM   2883 2HB  LEU A 189      17.264   0.776   3.427  1.00  0.00           H  
ATOM   2884  HG  LEU A 189      20.230   1.207   3.952  1.00  0.00           H  
ATOM   2885 1HD1 LEU A 189      20.104  -1.014   5.112  1.00  0.00           H  
ATOM   2886 2HD1 LEU A 189      19.052   0.186   5.898  1.00  0.00           H  
ATOM   2887 3HD1 LEU A 189      18.349  -1.048   4.824  1.00  0.00           H  
ATOM   2888 1HD2 LEU A 189      20.534  -0.874   2.659  1.00  0.00           H  
ATOM   2889 2HD2 LEU A 189      18.785  -0.899   2.321  1.00  0.00           H  
ATOM   2890 3HD2 LEU A 189      19.794   0.429   1.698  1.00  0.00           H  
ATOM   2891  N   ARG A 190      16.445   4.043   3.136  1.00  0.00           N  
ATOM   2892  CA  ARG A 190      15.191   4.741   2.898  1.00  0.00           C  
ATOM   2893  C   ARG A 190      15.310   5.723   1.741  1.00  0.00           C  
ATOM   2894  O   ARG A 190      14.319   6.053   1.085  1.00  0.00           O  
ATOM   2895  CB  ARG A 190      14.668   5.423   4.154  1.00  0.00           C  
ATOM   2896  CG  ARG A 190      14.102   4.482   5.205  1.00  0.00           C  
ATOM   2897  CD  ARG A 190      13.224   5.140   6.206  1.00  0.00           C  
ATOM   2898  NE  ARG A 190      11.985   5.674   5.664  1.00  0.00           N  
ATOM   2899  CZ  ARG A 190      10.854   4.963   5.496  1.00  0.00           C  
ATOM   2900  NH1 ARG A 190      10.809   3.682   5.792  1.00  0.00           N1+
ATOM   2901  NH2 ARG A 190       9.794   5.580   5.005  1.00  0.00           N  
ATOM   2902  H   ARG A 190      16.978   4.258   3.966  1.00  0.00           H  
ATOM   2903  HA  ARG A 190      14.419   4.025   2.615  1.00  0.00           H  
ATOM   2904 1HB  ARG A 190      15.501   5.980   4.582  1.00  0.00           H  
ATOM   2905 2HB  ARG A 190      13.891   6.118   3.838  1.00  0.00           H  
ATOM   2906 1HG  ARG A 190      13.517   3.711   4.701  1.00  0.00           H  
ATOM   2907 2HG  ARG A 190      14.932   4.018   5.738  1.00  0.00           H  
ATOM   2908 1HD  ARG A 190      12.958   4.414   6.974  1.00  0.00           H  
ATOM   2909 2HD  ARG A 190      13.765   5.969   6.661  1.00  0.00           H  
ATOM   2910  HE  ARG A 190      11.773   6.608   5.341  1.00  0.00           H  
ATOM   2911 1HH1 ARG A 190      11.633   3.219   6.150  1.00  0.00           H  
ATOM   2912 2HH1 ARG A 190       9.951   3.166   5.659  1.00  0.00           H  
ATOM   2913 1HH2 ARG A 190       9.851   6.561   4.766  1.00  0.00           H  
ATOM   2914 2HH2 ARG A 190       8.934   5.070   4.869  1.00  0.00           H  
ATOM   2915  N   ILE A 191      16.530   6.190   1.491  1.00  0.00           N  
ATOM   2916  CA  ILE A 191      16.793   7.053   0.349  1.00  0.00           C  
ATOM   2917  C   ILE A 191      16.714   6.276  -0.959  1.00  0.00           C  
ATOM   2918  O   ILE A 191      16.197   6.777  -1.959  1.00  0.00           O  
ATOM   2919  CB  ILE A 191      18.175   7.723   0.456  1.00  0.00           C  
ATOM   2920  CG1 ILE A 191      18.157   8.815   1.530  1.00  0.00           C  
ATOM   2921  CG2 ILE A 191      18.591   8.301  -0.887  1.00  0.00           C  
ATOM   2922  CD1 ILE A 191      19.527   9.346   1.883  1.00  0.00           C  
ATOM   2923  H   ILE A 191      17.291   5.942   2.106  1.00  0.00           H  
ATOM   2924  HA  ILE A 191      16.024   7.818   0.262  1.00  0.00           H  
ATOM   2925  HB  ILE A 191      18.906   6.981   0.775  1.00  0.00           H  
ATOM   2926 1HG1 ILE A 191      17.536   9.628   1.156  1.00  0.00           H  
ATOM   2927 2HG1 ILE A 191      17.694   8.386   2.420  1.00  0.00           H  
ATOM   2928 1HG2 ILE A 191      19.569   8.771  -0.794  1.00  0.00           H  
ATOM   2929 2HG2 ILE A 191      18.642   7.503  -1.626  1.00  0.00           H  
ATOM   2930 3HG2 ILE A 191      17.860   9.045  -1.206  1.00  0.00           H  
ATOM   2931 1HD1 ILE A 191      19.434  10.115   2.651  1.00  0.00           H  
ATOM   2932 2HD1 ILE A 191      20.149   8.533   2.259  1.00  0.00           H  
ATOM   2933 3HD1 ILE A 191      19.991   9.776   0.997  1.00  0.00           H  
ATOM   2934  N   PHE A 192      17.215   5.045  -0.948  1.00  0.00           N  
ATOM   2935  CA  PHE A 192      17.019   4.143  -2.074  1.00  0.00           C  
ATOM   2936  C   PHE A 192      15.540   3.914  -2.355  1.00  0.00           C  
ATOM   2937  O   PHE A 192      15.077   4.091  -3.479  1.00  0.00           O  
ATOM   2938  CB  PHE A 192      17.718   2.807  -1.813  1.00  0.00           C  
ATOM   2939  CG  PHE A 192      17.406   1.751  -2.835  1.00  0.00           C  
ATOM   2940  CD1 PHE A 192      18.043   1.749  -4.067  1.00  0.00           C  
ATOM   2941  CD2 PHE A 192      16.477   0.758  -2.567  1.00  0.00           C  
ATOM   2942  CE1 PHE A 192      17.757   0.778  -5.009  1.00  0.00           C  
ATOM   2943  CE2 PHE A 192      16.190  -0.214  -3.505  1.00  0.00           C  
ATOM   2944  CZ  PHE A 192      16.831  -0.205  -4.727  1.00  0.00           C  
ATOM   2945  H   PHE A 192      17.743   4.725  -0.149  1.00  0.00           H  
ATOM   2946  HA  PHE A 192      17.437   4.585  -2.980  1.00  0.00           H  
ATOM   2947 1HB  PHE A 192      18.798   2.941  -1.823  1.00  0.00           H  
ATOM   2948 2HB  PHE A 192      17.410   2.407  -0.848  1.00  0.00           H  
ATOM   2949  HD1 PHE A 192      18.776   2.525  -4.289  1.00  0.00           H  
ATOM   2950  HD2 PHE A 192      15.970   0.751  -1.602  1.00  0.00           H  
ATOM   2951  HE1 PHE A 192      18.264   0.788  -5.973  1.00  0.00           H  
ATOM   2952  HE2 PHE A 192      15.457  -0.990  -3.281  1.00  0.00           H  
ATOM   2953  HZ  PHE A 192      16.605  -0.969  -5.469  1.00  0.00           H  
ATOM   2954  N   LEU A 193      14.804   3.503  -1.332  1.00  0.00           N  
ATOM   2955  CA  LEU A 193      13.408   3.151  -1.516  1.00  0.00           C  
ATOM   2956  C   LEU A 193      12.628   4.382  -1.938  1.00  0.00           C  
ATOM   2957  O   LEU A 193      11.840   4.324  -2.876  1.00  0.00           O  
ATOM   2958  CB  LEU A 193      12.827   2.552  -0.229  1.00  0.00           C  
ATOM   2959  CG  LEU A 193      13.396   1.185   0.170  1.00  0.00           C  
ATOM   2960  CD1 LEU A 193      12.892   0.793   1.553  1.00  0.00           C  
ATOM   2961  CD2 LEU A 193      12.995   0.145  -0.865  1.00  0.00           C  
ATOM   2962  H   LEU A 193      15.214   3.433  -0.412  1.00  0.00           H  
ATOM   2963  HA  LEU A 193      13.319   2.415  -2.315  1.00  0.00           H  
ATOM   2964 1HB  LEU A 193      13.148   3.312   0.481  1.00  0.00           H  
ATOM   2965 2HB  LEU A 193      11.738   2.518  -0.256  1.00  0.00           H  
ATOM   2966  HG  LEU A 193      14.483   1.270   0.155  1.00  0.00           H  
ATOM   2967 1HD1 LEU A 193      13.301  -0.179   1.827  1.00  0.00           H  
ATOM   2968 2HD1 LEU A 193      13.209   1.539   2.281  1.00  0.00           H  
ATOM   2969 3HD1 LEU A 193      11.804   0.737   1.540  1.00  0.00           H  
ATOM   2970 1HD2 LEU A 193      13.402  -0.826  -0.580  1.00  0.00           H  
ATOM   2971 2HD2 LEU A 193      11.908   0.083  -0.918  1.00  0.00           H  
ATOM   2972 3HD2 LEU A 193      13.390   0.431  -1.840  1.00  0.00           H  
ATOM   2973  N   ALA A 194      12.879   5.500  -1.266  1.00  0.00           N  
ATOM   2974  CA  ALA A 194      12.221   6.756  -1.604  1.00  0.00           C  
ATOM   2975  C   ALA A 194      12.510   7.210  -3.027  1.00  0.00           C  
ATOM   2976  O   ALA A 194      11.594   7.434  -3.809  1.00  0.00           O  
ATOM   2977  CB  ALA A 194      12.633   7.838  -0.617  1.00  0.00           C  
ATOM   2978  H   ALA A 194      13.540   5.480  -0.503  1.00  0.00           H  
ATOM   2979  HA  ALA A 194      11.142   6.613  -1.541  1.00  0.00           H  
ATOM   2980 1HB  ALA A 194      12.126   8.770  -0.868  1.00  0.00           H  
ATOM   2981 2HB  ALA A 194      12.355   7.535   0.393  1.00  0.00           H  
ATOM   2982 3HB  ALA A 194      13.710   7.986  -0.668  1.00  0.00           H  
ATOM   2983  N   ALA A 195      13.785   7.362  -3.358  1.00  0.00           N  
ATOM   2984  CA  ALA A 195      14.165   7.815  -4.685  1.00  0.00           C  
ATOM   2985  C   ALA A 195      13.548   6.908  -5.750  1.00  0.00           C  
ATOM   2986  O   ALA A 195      13.125   7.382  -6.806  1.00  0.00           O  
ATOM   2987  CB  ALA A 195      15.680   7.858  -4.820  1.00  0.00           C  
ATOM   2988  H   ALA A 195      14.508   7.160  -2.681  1.00  0.00           H  
ATOM   2989  HA  ALA A 195      13.774   8.821  -4.835  1.00  0.00           H  
ATOM   2990 1HB  ALA A 195      15.945   8.197  -5.821  1.00  0.00           H  
ATOM   2991 2HB  ALA A 195      16.091   8.548  -4.082  1.00  0.00           H  
ATOM   2992 3HB  ALA A 195      16.088   6.863  -4.654  1.00  0.00           H  
ATOM   2993  N   ARG A 196      13.495   5.607  -5.460  1.00  0.00           N  
ATOM   2994  CA  ARG A 196      12.845   4.629  -6.331  1.00  0.00           C  
ATOM   2995  C   ARG A 196      11.396   5.010  -6.646  1.00  0.00           C  
ATOM   2996  O   ARG A 196      10.995   5.043  -7.809  1.00  0.00           O  
ATOM   2997  CB  ARG A 196      12.934   3.219  -5.765  1.00  0.00           C  
ATOM   2998  CG  ARG A 196      12.321   2.138  -6.641  1.00  0.00           C  
ATOM   2999  CD  ARG A 196      12.491   0.757  -6.119  1.00  0.00           C  
ATOM   3000  NE  ARG A 196      11.908  -0.279  -6.955  1.00  0.00           N  
ATOM   3001  CZ  ARG A 196      11.972  -1.599  -6.694  1.00  0.00           C  
ATOM   3002  NH1 ARG A 196      12.623  -2.051  -5.644  1.00  0.00           N1+
ATOM   3003  NH2 ARG A 196      11.384  -2.432  -7.535  1.00  0.00           N  
ATOM   3004  H   ARG A 196      13.923   5.294  -4.601  1.00  0.00           H  
ATOM   3005  HA  ARG A 196      13.361   4.589  -7.292  1.00  0.00           H  
ATOM   3006 1HB  ARG A 196      13.991   3.003  -5.613  1.00  0.00           H  
ATOM   3007 2HB  ARG A 196      12.424   3.231  -4.801  1.00  0.00           H  
ATOM   3008 1HG  ARG A 196      11.253   2.331  -6.737  1.00  0.00           H  
ATOM   3009 2HG  ARG A 196      12.788   2.184  -7.625  1.00  0.00           H  
ATOM   3010 1HD  ARG A 196      13.555   0.542  -6.026  1.00  0.00           H  
ATOM   3011 2HD  ARG A 196      12.020   0.689  -5.138  1.00  0.00           H  
ATOM   3012  HE  ARG A 196      11.389  -0.194  -7.819  1.00  0.00           H  
ATOM   3013 1HH1 ARG A 196      13.083  -1.403  -5.021  1.00  0.00           H  
ATOM   3014 2HH1 ARG A 196      12.660  -3.044  -5.466  1.00  0.00           H  
ATOM   3015 1HH2 ARG A 196      10.903  -2.068  -8.347  1.00  0.00           H  
ATOM   3016 2HH2 ARG A 196      11.418  -3.426  -7.363  1.00  0.00           H  
ATOM   3017  N   ARG A 197      10.614   5.285  -5.602  1.00  0.00           N  
ATOM   3018  CA  ARG A 197       9.221   5.680  -5.772  1.00  0.00           C  
ATOM   3019  C   ARG A 197       9.100   7.179  -6.022  1.00  0.00           C  
ATOM   3020  O   ARG A 197       8.765   7.608  -7.125  1.00  0.00           O  
ATOM   3021  CB  ARG A 197       8.354   5.237  -4.603  1.00  0.00           C  
ATOM   3022  CG  ARG A 197       6.875   5.567  -4.743  1.00  0.00           C  
ATOM   3023  CD  ARG A 197       6.048   5.174  -3.574  1.00  0.00           C  
ATOM   3024  NE  ARG A 197       4.633   5.482  -3.708  1.00  0.00           N  
ATOM   3025  CZ  ARG A 197       3.727   4.677  -4.296  1.00  0.00           C  
ATOM   3026  NH1 ARG A 197       4.088   3.535  -4.838  1.00  0.00           N1+
ATOM   3027  NH2 ARG A 197       2.468   5.076  -4.335  1.00  0.00           N  
ATOM   3028  H   ARG A 197      10.996   5.217  -4.670  1.00  0.00           H  
ATOM   3029  HA  ARG A 197       8.801   5.185  -6.648  1.00  0.00           H  
ATOM   3030 1HB  ARG A 197       8.473   4.159  -4.508  1.00  0.00           H  
ATOM   3031 2HB  ARG A 197       8.747   5.727  -3.712  1.00  0.00           H  
ATOM   3032 1HG  ARG A 197       6.772   6.644  -4.881  1.00  0.00           H  
ATOM   3033 2HG  ARG A 197       6.486   5.050  -5.620  1.00  0.00           H  
ATOM   3034 1HD  ARG A 197       6.135   4.099  -3.424  1.00  0.00           H  
ATOM   3035 2HD  ARG A 197       6.413   5.696  -2.690  1.00  0.00           H  
ATOM   3036  HE  ARG A 197       4.119   6.299  -3.403  1.00  0.00           H  
ATOM   3037 1HH1 ARG A 197       5.057   3.251  -4.816  1.00  0.00           H  
ATOM   3038 2HH1 ARG A 197       3.393   2.945  -5.275  1.00  0.00           H  
ATOM   3039 1HH2 ARG A 197       2.211   5.965  -3.928  1.00  0.00           H  
ATOM   3040 2HH2 ARG A 197       1.769   4.492  -4.770  1.00  0.00           H  
ATOM   3041  N   GLN A 198       9.374   7.969  -4.991  1.00  0.00           N  
ATOM   3042  CA  GLN A 198       9.175   9.412  -5.056  1.00  0.00           C  
ATOM   3043  C   GLN A 198      10.461  10.145  -5.413  1.00  0.00           C  
ATOM   3044  O   GLN A 198      11.551   9.738  -5.014  1.00  0.00           O  
ATOM   3045  CB  GLN A 198       8.640   9.936  -3.721  1.00  0.00           C  
ATOM   3046  CG  GLN A 198       7.262   9.412  -3.354  1.00  0.00           C  
ATOM   3047  CD  GLN A 198       6.784   9.933  -2.012  1.00  0.00           C  
ATOM   3048  NE2 GLN A 198       6.184  11.118  -2.017  1.00  0.00           N  
ATOM   3049  OE1 GLN A 198       6.948   9.275  -0.980  1.00  0.00           O  
ATOM   3050  H   GLN A 198       9.730   7.560  -4.138  1.00  0.00           H  
ATOM   3051  HA  GLN A 198       8.463   9.647  -5.847  1.00  0.00           H  
ATOM   3052 1HB  GLN A 198       9.361   9.646  -2.956  1.00  0.00           H  
ATOM   3053 2HB  GLN A 198       8.612  11.022  -3.798  1.00  0.00           H  
ATOM   3054 1HG  GLN A 198       6.418   9.439  -4.043  1.00  0.00           H  
ATOM   3055 2HG  GLN A 198       7.593   8.381  -3.225  1.00  0.00           H  
ATOM   3056 1HE2 GLN A 198       5.847  11.512  -1.162  1.00  0.00           H  
ATOM   3057 2HE2 GLN A 198       6.069  11.617  -2.876  1.00  0.00           H  
ATOM   3058  N   LEU A 199      10.327  11.232  -6.168  1.00  0.00           N  
ATOM   3059  CA  LEU A 199      11.480  12.011  -6.602  1.00  0.00           C  
ATOM   3060  C   LEU A 199      11.503  13.372  -5.920  1.00  0.00           C  
ATOM   3061  O   LEU A 199      10.516  13.788  -5.310  1.00  0.00           O  
ATOM   3062  CB  LEU A 199      11.469  12.176  -8.126  1.00  0.00           C  
ATOM   3063  CG  LEU A 199      11.427  10.866  -8.925  1.00  0.00           C  
ATOM   3064  CD1 LEU A 199      11.312  11.165 -10.412  1.00  0.00           C  
ATOM   3065  CD2 LEU A 199      12.679  10.052  -8.633  1.00  0.00           C  
ATOM   3066  H   LEU A 199       9.402  11.523  -6.450  1.00  0.00           H  
ATOM   3067  HA  LEU A 199      12.397  11.499  -6.310  1.00  0.00           H  
ATOM   3068 1HB  LEU A 199      10.528  12.713  -8.240  1.00  0.00           H  
ATOM   3069 2HB  LEU A 199      12.290  12.805  -8.471  1.00  0.00           H  
ATOM   3070  HG  LEU A 199      10.569  10.297  -8.568  1.00  0.00           H  
ATOM   3071 1HD1 LEU A 199      11.283  10.230 -10.972  1.00  0.00           H  
ATOM   3072 2HD1 LEU A 199      10.397  11.728 -10.602  1.00  0.00           H  
ATOM   3073 3HD1 LEU A 199      12.172  11.751 -10.734  1.00  0.00           H  
ATOM   3074 1HD2 LEU A 199      12.647   9.121  -9.200  1.00  0.00           H  
ATOM   3075 2HD2 LEU A 199      13.560  10.624  -8.922  1.00  0.00           H  
ATOM   3076 3HD2 LEU A 199      12.726   9.825  -7.568  1.00  0.00           H  
ATOM   3077  N   ARG A 200      12.632  14.062  -6.026  1.00  0.00           N  
ATOM   3078  CA  ARG A 200      12.753  15.419  -5.506  1.00  0.00           C  
ATOM   3079  C   ARG A 200      12.304  16.428  -6.554  1.00  0.00           C  
ATOM   3080  O   ARG A 200      11.912  16.055  -7.661  1.00  0.00           O  
ATOM   3081  CB  ARG A 200      14.154  15.723  -4.995  1.00  0.00           C  
ATOM   3082  CG  ARG A 200      15.225  15.796  -6.071  1.00  0.00           C  
ATOM   3083  CD  ARG A 200      16.556  16.238  -5.582  1.00  0.00           C  
ATOM   3084  NE  ARG A 200      17.540  16.459  -6.629  1.00  0.00           N  
ATOM   3085  CZ  ARG A 200      18.842  16.727  -6.412  1.00  0.00           C  
ATOM   3086  NH1 ARG A 200      19.314  16.844  -5.190  1.00  0.00           N1+
ATOM   3087  NH2 ARG A 200      19.629  16.892  -7.461  1.00  0.00           N  
ATOM   3088  H   ARG A 200      13.429  13.636  -6.477  1.00  0.00           H  
ATOM   3089  HA  ARG A 200      12.100  15.542  -4.640  1.00  0.00           H  
ATOM   3090 1HB  ARG A 200      14.103  16.679  -4.475  1.00  0.00           H  
ATOM   3091 2HB  ARG A 200      14.411  14.937  -4.286  1.00  0.00           H  
ATOM   3092 1HG  ARG A 200      15.341  14.805  -6.513  1.00  0.00           H  
ATOM   3093 2HG  ARG A 200      14.898  16.498  -6.838  1.00  0.00           H  
ATOM   3094 1HD  ARG A 200      16.440  17.175  -5.039  1.00  0.00           H  
ATOM   3095 2HD  ARG A 200      16.957  15.477  -4.913  1.00  0.00           H  
ATOM   3096  HE  ARG A 200      17.425  16.450  -7.634  1.00  0.00           H  
ATOM   3097 1HH1 ARG A 200      18.696  16.733  -4.399  1.00  0.00           H  
ATOM   3098 2HH1 ARG A 200      20.293  17.045  -5.049  1.00  0.00           H  
ATOM   3099 1HH2 ARG A 200      19.247  16.816  -8.393  1.00  0.00           H  
ATOM   3100 2HH2 ARG A 200      20.609  17.094  -7.326  1.00  0.00           H  
ATOM   3101  N   SER A 201      12.361  17.708  -6.200  1.00  0.00           N  
ATOM   3102  CA  SER A 201      11.904  18.770  -7.088  1.00  0.00           C  
ATOM   3103  C   SER A 201      12.868  18.986  -8.248  1.00  0.00           C  
ATOM   3104  O   SER A 201      12.488  19.517  -9.293  1.00  0.00           O  
ATOM   3105  CB  SER A 201      11.724  20.057  -6.307  1.00  0.00           C  
ATOM   3106  OG  SER A 201      12.939  20.545  -5.810  1.00  0.00           O  
ATOM   3107  H   SER A 201      12.731  17.950  -5.292  1.00  0.00           H  
ATOM   3108  HA  SER A 201      10.897  18.607  -7.476  1.00  0.00           H  
ATOM   3109 1HB  SER A 201      11.284  20.805  -6.967  1.00  0.00           H  
ATOM   3110 2HB  SER A 201      11.051  19.868  -5.473  1.00  0.00           H  
ATOM   3111  HG  SER A 201      13.534  20.728  -6.542  1.00  0.00           H  
ATOM   3112  N   THR A 202      14.116  18.574  -8.059  1.00  0.00           N  
ATOM   3113  CA  THR A 202      15.136  18.723  -9.090  1.00  0.00           C  
ATOM   3114  C   THR A 202      15.555  17.359  -9.624  1.00  0.00           C  
ATOM   3115  O   THR A 202      16.008  16.498  -8.870  1.00  0.00           O  
ATOM   3116  CB  THR A 202      16.378  19.463  -8.561  1.00  0.00           C  
ATOM   3117  CG2 THR A 202      17.433  19.585  -9.651  1.00  0.00           C  
ATOM   3118  OG1 THR A 202      16.003  20.774  -8.117  1.00  0.00           O  
ATOM   3119  H   THR A 202      14.365  18.146  -7.180  1.00  0.00           H  
ATOM   3120  HA  THR A 202      14.731  19.283  -9.933  1.00  0.00           H  
ATOM   3121  HB  THR A 202      16.791  18.909  -7.718  1.00  0.00           H  
ATOM   3122  HG1 THR A 202      16.784  21.247  -7.819  1.00  0.00           H  
ATOM   3123 1HG2 THR A 202      18.302  20.111  -9.257  1.00  0.00           H  
ATOM   3124 2HG2 THR A 202      17.728  18.590  -9.982  1.00  0.00           H  
ATOM   3125 3HG2 THR A 202      17.022  20.140 -10.493  1.00  0.00           H  
ATOM   3126  N   LEU A 203      15.402  17.168 -10.931  1.00  0.00           N  
ATOM   3127  CA  LEU A 203      15.763  15.908 -11.569  1.00  0.00           C  
ATOM   3128  C   LEU A 203      17.236  15.881 -11.957  1.00  0.00           C  
ATOM   3129  O   LEU A 203      17.831  14.811 -12.094  1.00  0.00           O  
ATOM   3130  CB  LEU A 203      14.884  15.668 -12.802  1.00  0.00           C  
ATOM   3131  CG  LEU A 203      13.383  15.528 -12.516  1.00  0.00           C  
ATOM   3132  CD1 LEU A 203      12.619  15.341 -13.820  1.00  0.00           C  
ATOM   3133  CD2 LEU A 203      13.152  14.349 -11.582  1.00  0.00           C  
ATOM   3134  H   LEU A 203      15.027  17.915 -11.497  1.00  0.00           H  
ATOM   3135  HA  LEU A 203      15.618  15.088 -10.865  1.00  0.00           H  
ATOM   3136 1HB  LEU A 203      15.076  16.596 -13.339  1.00  0.00           H  
ATOM   3137 2HB  LEU A 203      15.239  14.826 -13.395  1.00  0.00           H  
ATOM   3138  HG  LEU A 203      13.066  16.432 -11.997  1.00  0.00           H  
ATOM   3139 1HD1 LEU A 203      11.555  15.241 -13.608  1.00  0.00           H  
ATOM   3140 2HD1 LEU A 203      12.781  16.206 -14.464  1.00  0.00           H  
ATOM   3141 3HD1 LEU A 203      12.974  14.442 -14.323  1.00  0.00           H  
ATOM   3142 1HD2 LEU A 203      12.086  14.250 -11.379  1.00  0.00           H  
ATOM   3143 2HD2 LEU A 203      13.519  13.435 -12.050  1.00  0.00           H  
ATOM   3144 3HD2 LEU A 203      13.685  14.517 -10.645  1.00  0.00           H  
ATOM   3145  N   GLN A 204      17.818  17.061 -12.133  1.00  0.00           N  
ATOM   3146  CA  GLN A 204      19.219  17.174 -12.523  1.00  0.00           C  
ATOM   3147  C   GLN A 204      20.140  16.525 -11.496  1.00  0.00           C  
ATOM   3148  O   GLN A 204      20.221  16.970 -10.351  1.00  0.00           O  
ATOM   3149  CB  GLN A 204      19.605  18.643 -12.704  1.00  0.00           C  
ATOM   3150  CG  GLN A 204      21.035  18.859 -13.172  1.00  0.00           C  
ATOM   3151  CD  GLN A 204      21.343  20.320 -13.438  1.00  0.00           C  
ATOM   3152  NE2 GLN A 204      22.532  20.586 -13.966  1.00  0.00           N  
ATOM   3153  OE1 GLN A 204      20.519  21.201 -13.175  1.00  0.00           O  
ATOM   3154  H   GLN A 204      17.278  17.902 -11.995  1.00  0.00           H  
ATOM   3155  HA  GLN A 204      19.382  16.641 -13.459  1.00  0.00           H  
ATOM   3156 1HB  GLN A 204      18.911  19.064 -13.431  1.00  0.00           H  
ATOM   3157 2HB  GLN A 204      19.457  19.130 -11.739  1.00  0.00           H  
ATOM   3158 1HG  GLN A 204      21.894  18.423 -12.663  1.00  0.00           H  
ATOM   3159 2HG  GLN A 204      20.888  18.357 -14.129  1.00  0.00           H  
ATOM   3160 1HE2 GLN A 204      22.791  21.532 -14.164  1.00  0.00           H  
ATOM   3161 2HE2 GLN A 204      23.169  19.842 -14.164  1.00  0.00           H  
ATOM   3162  N   LYS A 205      20.831  15.470 -11.912  1.00  0.00           N  
ATOM   3163  CA  LYS A 205      21.767  14.774 -11.038  1.00  0.00           C  
ATOM   3164  C   LYS A 205      21.100  14.324  -9.745  1.00  0.00           C  
ATOM   3165  O   LYS A 205      21.715  14.342  -8.678  1.00  0.00           O  
ATOM   3166  CB  LYS A 205      22.967  15.668 -10.723  1.00  0.00           C  
ATOM   3167  CG  LYS A 205      23.779  16.085 -11.943  1.00  0.00           C  
ATOM   3168  CD  LYS A 205      24.998  16.904 -11.544  1.00  0.00           C  
ATOM   3169  CE  LYS A 205      25.720  17.451 -12.765  1.00  0.00           C  
ATOM   3170  NZ  LYS A 205      26.966  18.179 -12.395  1.00  0.00           N1+
ATOM   3171  H   LYS A 205      20.707  15.142 -12.859  1.00  0.00           H  
ATOM   3172  HA  LYS A 205      22.126  13.868 -11.528  1.00  0.00           H  
ATOM   3173 1HB  LYS A 205      22.581  16.557 -10.224  1.00  0.00           H  
ATOM   3174 2HB  LYS A 205      23.606  15.116 -10.034  1.00  0.00           H  
ATOM   3175 1HG  LYS A 205      24.101  15.185 -12.468  1.00  0.00           H  
ATOM   3176 2HG  LYS A 205      23.141  16.677 -12.598  1.00  0.00           H  
ATOM   3177 1HD  LYS A 205      24.668  17.731 -10.913  1.00  0.00           H  
ATOM   3178 2HD  LYS A 205      25.675  16.264 -10.978  1.00  0.00           H  
ATOM   3179 1HE  LYS A 205      25.969  16.617 -13.419  1.00  0.00           H  
ATOM   3180 2HE  LYS A 205      25.046  18.130 -13.285  1.00  0.00           H  
ATOM   3181 1HZ  LYS A 205      27.414  18.526 -13.231  1.00  0.00           H  
ATOM   3182 2HZ  LYS A 205      26.736  18.955 -11.789  1.00  0.00           H  
ATOM   3183 3HZ  LYS A 205      27.592  17.550 -11.913  1.00  0.00           H  
ATOM   3184  N   GLU A 206      19.772  14.001  -9.940  1.00  0.00           N  
ATOM   3185  CA  GLU A 206      19.106  13.604  -8.706  1.00  0.00           C  
ATOM   3186  C   GLU A 206      19.822  12.419  -8.072  1.00  0.00           C  
ATOM   3187  O   GLU A 206      20.324  12.511  -6.951  1.00  0.00           O  
ATOM   3188  CB  GLU A 206      17.639  13.259  -8.971  1.00  0.00           C  
ATOM   3189  CG  GLU A 206      16.857  12.847  -7.731  1.00  0.00           C  
ATOM   3190  CD  GLU A 206      15.392  12.701  -8.034  1.00  0.00           C  
ATOM   3191  OE1 GLU A 206      15.024  12.831  -9.176  1.00  0.00           O  
ATOM   3192  OE2 GLU A 206      14.654  12.348  -7.143  1.00  0.00           O1-
ATOM   3193  H   GLU A 206      19.260  13.962 -10.810  1.00  0.00           H  
ATOM   3194  HA  GLU A 206      19.146  14.422  -7.985  1.00  0.00           H  
ATOM   3195 1HB  GLU A 206      17.179  14.144  -9.412  1.00  0.00           H  
ATOM   3196 2HB  GLU A 206      17.627  12.444  -9.693  1.00  0.00           H  
ATOM   3197 1HG  GLU A 206      17.225  11.932  -7.270  1.00  0.00           H  
ATOM   3198 2HG  GLU A 206      17.004  13.683  -7.047  1.00  0.00           H  
ATOM   3199  N   VAL A 207      19.865  11.305  -8.794  1.00  0.00           N  
ATOM   3200  CA  VAL A 207      20.450  10.076  -8.272  1.00  0.00           C  
ATOM   3201  C   VAL A 207      21.945  10.231  -8.018  1.00  0.00           C  
ATOM   3202  O   VAL A 207      22.495   9.623  -7.102  1.00  0.00           O  
ATOM   3203  CB  VAL A 207      20.224   8.893  -9.232  1.00  0.00           C  
ATOM   3204  CG1 VAL A 207      21.001   7.671  -8.764  1.00  0.00           C  
ATOM   3205  CG2 VAL A 207      18.742   8.570  -9.341  1.00  0.00           C  
ATOM   3206  H   VAL A 207      19.482  11.309  -9.728  1.00  0.00           H  
ATOM   3207  HA  VAL A 207      20.031   9.819  -7.297  1.00  0.00           H  
ATOM   3208  HB  VAL A 207      20.561   9.177 -10.229  1.00  0.00           H  
ATOM   3209 1HG1 VAL A 207      20.830   6.844  -9.453  1.00  0.00           H  
ATOM   3210 2HG1 VAL A 207      22.065   7.905  -8.736  1.00  0.00           H  
ATOM   3211 3HG1 VAL A 207      20.664   7.386  -7.767  1.00  0.00           H  
ATOM   3212 1HG2 VAL A 207      18.600   7.733 -10.023  1.00  0.00           H  
ATOM   3213 2HG2 VAL A 207      18.355   8.306  -8.356  1.00  0.00           H  
ATOM   3214 3HG2 VAL A 207      18.207   9.441  -9.720  1.00  0.00           H  
ATOM   3215  N   HIS A 208      22.596  11.049  -8.840  1.00  0.00           N  
ATOM   3216  CA  HIS A 208      24.010  11.352  -8.653  1.00  0.00           C  
ATOM   3217  C   HIS A 208      24.262  11.855  -7.237  1.00  0.00           C  
ATOM   3218  O   HIS A 208      25.235  11.460  -6.593  1.00  0.00           O  
ATOM   3219  CB  HIS A 208      24.485  12.389  -9.676  1.00  0.00           C  
ATOM   3220  CG  HIS A 208      25.788  13.035  -9.316  1.00  0.00           C  
ATOM   3221  CD2 HIS A 208      27.065  12.627  -9.499  1.00  0.00           C  
ATOM   3222  ND1 HIS A 208      25.861  14.260  -8.687  1.00  0.00           N  
ATOM   3223  CE1 HIS A 208      27.131  14.577  -8.496  1.00  0.00           C  
ATOM   3224  NE2 HIS A 208      27.881  13.603  -8.981  1.00  0.00           N  
ATOM   3225  H   HIS A 208      22.099  11.471  -9.610  1.00  0.00           H  
ATOM   3226  HA  HIS A 208      24.599  10.445  -8.780  1.00  0.00           H  
ATOM   3227 1HB  HIS A 208      24.629  11.920 -10.649  1.00  0.00           H  
ATOM   3228 2HB  HIS A 208      23.753  13.192  -9.765  1.00  0.00           H  
ATOM   3229  HD2 HIS A 208      27.501  11.734  -9.948  1.00  0.00           H  
ATOM   3230  HE1 HIS A 208      27.402  15.513  -8.009  1.00  0.00           H  
ATOM   3231  HE2 HIS A 208      28.890  13.573  -8.975  1.00  0.00           H  
ATOM   3232  N   ALA A 209      23.381  12.727  -6.759  1.00  0.00           N  
ATOM   3233  CA  ALA A 209      23.495  13.268  -5.409  1.00  0.00           C  
ATOM   3234  C   ALA A 209      23.548  12.147  -4.380  1.00  0.00           C  
ATOM   3235  O   ALA A 209      24.448  12.100  -3.544  1.00  0.00           O  
ATOM   3236  CB  ALA A 209      22.340  14.214  -5.115  1.00  0.00           C  
ATOM   3237  H   ALA A 209      22.613  13.022  -7.345  1.00  0.00           H  
ATOM   3238  HA  ALA A 209      24.428  13.829  -5.335  1.00  0.00           H  
ATOM   3239 1HB  ALA A 209      22.440  14.605  -4.102  1.00  0.00           H  
ATOM   3240 2HB  ALA A 209      22.354  15.040  -5.825  1.00  0.00           H  
ATOM   3241 3HB  ALA A 209      21.398  13.675  -5.204  1.00  0.00           H  
ATOM   3242  N   ALA A 210      22.574  11.245  -4.447  1.00  0.00           N  
ATOM   3243  CA  ALA A 210      22.501  10.127  -3.513  1.00  0.00           C  
ATOM   3244  C   ALA A 210      23.779   9.299  -3.550  1.00  0.00           C  
ATOM   3245  O   ALA A 210      24.345   8.965  -2.508  1.00  0.00           O  
ATOM   3246  CB  ALA A 210      21.291   9.257  -3.821  1.00  0.00           C  
ATOM   3247  H   ALA A 210      21.866  11.336  -5.161  1.00  0.00           H  
ATOM   3248  HA  ALA A 210      22.397  10.521  -2.502  1.00  0.00           H  
ATOM   3249 1HB  ALA A 210      21.252   8.428  -3.115  1.00  0.00           H  
ATOM   3250 2HB  ALA A 210      20.382   9.852  -3.731  1.00  0.00           H  
ATOM   3251 3HB  ALA A 210      21.372   8.868  -4.834  1.00  0.00           H  
ATOM   3252  N   LYS A 211      24.230   8.969  -4.755  1.00  0.00           N  
ATOM   3253  CA  LYS A 211      25.368   8.078  -4.889  1.00  0.00           C  
ATOM   3254  C   LYS A 211      26.628   8.727  -4.328  1.00  0.00           C  
ATOM   3255  O   LYS A 211      27.291   8.162  -3.462  1.00  0.00           O  
ATOM   3256  CB  LYS A 211      25.577   7.689  -6.353  1.00  0.00           C  
ATOM   3257  CG  LYS A 211      26.745   6.742  -6.592  1.00  0.00           C  
ATOM   3258  CD  LYS A 211      26.841   6.339  -8.056  1.00  0.00           C  
ATOM   3259  CE  LYS A 211      28.020   5.409  -8.300  1.00  0.00           C  
ATOM   3260  NZ  LYS A 211      28.136   5.021  -9.731  1.00  0.00           N1+
ATOM   3261  H   LYS A 211      23.789   9.332  -5.588  1.00  0.00           H  
ATOM   3262  HA  LYS A 211      25.195   7.169  -4.310  1.00  0.00           H  
ATOM   3263 1HB  LYS A 211      24.654   7.219  -6.694  1.00  0.00           H  
ATOM   3264 2HB  LYS A 211      25.740   8.613  -6.909  1.00  0.00           H  
ATOM   3265 1HG  LYS A 211      27.666   7.244  -6.292  1.00  0.00           H  
ATOM   3266 2HG  LYS A 211      26.601   5.853  -5.979  1.00  0.00           H  
ATOM   3267 1HD  LYS A 211      25.915   5.834  -8.339  1.00  0.00           H  
ATOM   3268 2HD  LYS A 211      26.959   7.240  -8.657  1.00  0.00           H  
ATOM   3269 1HE  LYS A 211      28.930   5.922  -7.989  1.00  0.00           H  
ATOM   3270 2HE  LYS A 211      27.882   4.515  -7.691  1.00  0.00           H  
ATOM   3271 1HZ  LYS A 211      28.928   4.404  -9.850  1.00  0.00           H  
ATOM   3272 2HZ  LYS A 211      27.293   4.543 -10.020  1.00  0.00           H  
ATOM   3273 3HZ  LYS A 211      28.265   5.847 -10.296  1.00  0.00           H  
ATOM   3274  N   SER A 212      26.958   9.912  -4.825  1.00  0.00           N  
ATOM   3275  CA  SER A 212      28.183  10.581  -4.403  1.00  0.00           C  
ATOM   3276  C   SER A 212      28.178  10.774  -2.889  1.00  0.00           C  
ATOM   3277  O   SER A 212      29.191  10.547  -2.238  1.00  0.00           O  
ATOM   3278  CB  SER A 212      28.331  11.912  -5.113  1.00  0.00           C  
ATOM   3279  OG  SER A 212      28.519  11.754  -6.493  1.00  0.00           O  
ATOM   3280  H   SER A 212      26.361  10.363  -5.503  1.00  0.00           H  
ATOM   3281  HA  SER A 212      29.089  10.065  -4.723  1.00  0.00           H  
ATOM   3282 1HB  SER A 212      27.429  12.500  -4.944  1.00  0.00           H  
ATOM   3283 2HB  SER A 212      29.190  12.436  -4.696  1.00  0.00           H  
ATOM   3284  HG  SER A 212      29.189  12.371  -6.797  1.00  0.00           H  
ATOM   3285  N   LEU A 213      27.036  11.182  -2.334  1.00  0.00           N  
ATOM   3286  CA  LEU A 213      26.953  11.462  -0.900  1.00  0.00           C  
ATOM   3287  C   LEU A 213      27.166  10.204  -0.078  1.00  0.00           C  
ATOM   3288  O   LEU A 213      27.850  10.237   0.943  1.00  0.00           O  
ATOM   3289  CB  LEU A 213      25.596  12.092  -0.560  1.00  0.00           C  
ATOM   3290  CG  LEU A 213      25.391  13.521  -1.080  1.00  0.00           C  
ATOM   3291  CD1 LEU A 213      23.960  13.971  -0.820  1.00  0.00           C  
ATOM   3292  CD2 LEU A 213      26.382  14.457  -0.402  1.00  0.00           C  
ATOM   3293  H   LEU A 213      26.214  11.303  -2.908  1.00  0.00           H  
ATOM   3294  HA  LEU A 213      27.744  12.154  -0.617  1.00  0.00           H  
ATOM   3295 1HB  LEU A 213      24.943  11.404  -1.091  1.00  0.00           H  
ATOM   3296 2HB  LEU A 213      25.385  12.043   0.509  1.00  0.00           H  
ATOM   3297  HG  LEU A 213      25.617  13.513  -2.147  1.00  0.00           H  
ATOM   3298 1HD1 LEU A 213      23.824  14.986  -1.192  1.00  0.00           H  
ATOM   3299 2HD1 LEU A 213      23.269  13.302  -1.333  1.00  0.00           H  
ATOM   3300 3HD1 LEU A 213      23.761  13.948   0.251  1.00  0.00           H  
ATOM   3301 1HD2 LEU A 213      26.235  15.471  -0.773  1.00  0.00           H  
ATOM   3302 2HD2 LEU A 213      26.222  14.437   0.677  1.00  0.00           H  
ATOM   3303 3HD2 LEU A 213      27.399  14.132  -0.624  1.00  0.00           H  
ATOM   3304  N   ALA A 214      26.587   9.097  -0.528  1.00  0.00           N  
ATOM   3305  CA  ALA A 214      26.758   7.825   0.149  1.00  0.00           C  
ATOM   3306  C   ALA A 214      28.212   7.412   0.116  1.00  0.00           C  
ATOM   3307  O   ALA A 214      28.738   6.890   1.089  1.00  0.00           O  
ATOM   3308  CB  ALA A 214      25.878   6.755  -0.482  1.00  0.00           C  
ATOM   3309  H   ALA A 214      26.015   9.139  -1.359  1.00  0.00           H  
ATOM   3310  HA  ALA A 214      26.464   7.943   1.192  1.00  0.00           H  
ATOM   3311 1HB  ALA A 214      26.032   5.808   0.035  1.00  0.00           H  
ATOM   3312 2HB  ALA A 214      24.832   7.048  -0.398  1.00  0.00           H  
ATOM   3313 3HB  ALA A 214      26.141   6.642  -1.532  1.00  0.00           H  
ATOM   3314  N   ILE A 215      28.868   7.653  -1.013  1.00  0.00           N  
ATOM   3315  CA  ILE A 215      30.279   7.322  -1.155  1.00  0.00           C  
ATOM   3316  C   ILE A 215      31.137   8.165  -0.203  1.00  0.00           C  
ATOM   3317  O   ILE A 215      32.074   7.650   0.400  1.00  0.00           O  
ATOM   3318  CB  ILE A 215      30.763   7.531  -2.602  1.00  0.00           C  
ATOM   3319  CG1 ILE A 215      30.095   6.523  -3.539  1.00  0.00           C  
ATOM   3320  CG2 ILE A 215      32.277   7.412  -2.677  1.00  0.00           C  
ATOM   3321  CD1 ILE A 215      30.280   6.837  -5.006  1.00  0.00           C  
ATOM   3322  H   ILE A 215      28.381   8.073  -1.793  1.00  0.00           H  
ATOM   3323  HA  ILE A 215      30.462   6.291  -0.855  1.00  0.00           H  
ATOM   3324  HB  ILE A 215      30.458   8.521  -2.938  1.00  0.00           H  
ATOM   3325 1HG1 ILE A 215      30.522   5.544  -3.320  1.00  0.00           H  
ATOM   3326 2HG1 ILE A 215      29.031   6.514  -3.301  1.00  0.00           H  
ATOM   3327 1HG2 ILE A 215      32.603   7.563  -3.707  1.00  0.00           H  
ATOM   3328 2HG2 ILE A 215      32.734   8.169  -2.039  1.00  0.00           H  
ATOM   3329 3HG2 ILE A 215      32.582   6.421  -2.342  1.00  0.00           H  
ATOM   3330 1HD1 ILE A 215      29.779   6.078  -5.608  1.00  0.00           H  
ATOM   3331 2HD1 ILE A 215      29.851   7.815  -5.226  1.00  0.00           H  
ATOM   3332 3HD1 ILE A 215      31.342   6.845  -5.246  1.00  0.00           H  
ATOM   3333  N   ILE A 216      30.806   9.452  -0.087  1.00  0.00           N  
ATOM   3334  CA  ILE A 216      31.485  10.387   0.810  1.00  0.00           C  
ATOM   3335  C   ILE A 216      31.399   9.910   2.259  1.00  0.00           C  
ATOM   3336  O   ILE A 216      32.399   9.923   2.999  1.00  0.00           O  
ATOM   3337  CB  ILE A 216      30.891  11.804   0.708  1.00  0.00           C  
ATOM   3338  CG1 ILE A 216      31.211  12.419  -0.656  1.00  0.00           C  
ATOM   3339  CG2 ILE A 216      31.420  12.684   1.829  1.00  0.00           C  
ATOM   3340  CD1 ILE A 216      30.388  13.644  -0.983  1.00  0.00           C  
ATOM   3341  H   ILE A 216      30.041   9.783  -0.656  1.00  0.00           H  
ATOM   3342  HA  ILE A 216      32.551  10.424   0.590  1.00  0.00           H  
ATOM   3343  HB  ILE A 216      29.805  11.741   0.776  1.00  0.00           H  
ATOM   3344 1HG1 ILE A 216      32.269  12.683  -0.654  1.00  0.00           H  
ATOM   3345 2HG1 ILE A 216      31.032  11.651  -1.409  1.00  0.00           H  
ATOM   3346 1HG2 ILE A 216      30.991  13.682   1.741  1.00  0.00           H  
ATOM   3347 2HG2 ILE A 216      31.142  12.254   2.791  1.00  0.00           H  
ATOM   3348 3HG2 ILE A 216      32.506  12.749   1.761  1.00  0.00           H  
ATOM   3349 1HD1 ILE A 216      30.671  14.024  -1.965  1.00  0.00           H  
ATOM   3350 2HD1 ILE A 216      29.329  13.382  -0.988  1.00  0.00           H  
ATOM   3351 3HD1 ILE A 216      30.567  14.413  -0.233  1.00  0.00           H  
ATOM   3352  N   VAL A 217      30.202   9.480   2.659  1.00  0.00           N  
ATOM   3353  CA  VAL A 217      30.004   8.913   3.988  1.00  0.00           C  
ATOM   3354  C   VAL A 217      30.785   7.608   4.190  1.00  0.00           C  
ATOM   3355  O   VAL A 217      31.360   7.392   5.256  1.00  0.00           O  
ATOM   3356  CB  VAL A 217      28.510   8.648   4.257  1.00  0.00           C  
ATOM   3357  CG1 VAL A 217      28.334   7.852   5.542  1.00  0.00           C  
ATOM   3358  CG2 VAL A 217      27.742   9.958   4.333  1.00  0.00           C  
ATOM   3359  H   VAL A 217      29.415   9.549   2.031  1.00  0.00           H  
ATOM   3360  HA  VAL A 217      30.390   9.574   4.763  1.00  0.00           H  
ATOM   3361  HB  VAL A 217      28.094   8.086   3.421  1.00  0.00           H  
ATOM   3362 1HG1 VAL A 217      27.272   7.674   5.716  1.00  0.00           H  
ATOM   3363 2HG1 VAL A 217      28.852   6.898   5.453  1.00  0.00           H  
ATOM   3364 3HG1 VAL A 217      28.749   8.414   6.378  1.00  0.00           H  
ATOM   3365 1HG2 VAL A 217      26.689   9.753   4.524  1.00  0.00           H  
ATOM   3366 2HG2 VAL A 217      28.145  10.569   5.142  1.00  0.00           H  
ATOM   3367 3HG2 VAL A 217      27.842  10.495   3.390  1.00  0.00           H  
ATOM   3368  N   GLY A 218      30.807   6.741   3.178  1.00  0.00           N  
ATOM   3369  CA  GLY A 218      31.590   5.521   3.252  1.00  0.00           C  
ATOM   3370  C   GLY A 218      33.060   5.803   3.503  1.00  0.00           C  
ATOM   3371  O   GLY A 218      33.727   5.158   4.328  1.00  0.00           O  
ATOM   3372  H   GLY A 218      30.272   6.931   2.343  1.00  0.00           H  
ATOM   3373 1HA  GLY A 218      31.211   4.904   4.067  1.00  0.00           H  
ATOM   3374 2HA  GLY A 218      31.495   4.979   2.313  1.00  0.00           H  
ATOM   3375  N   LEU A 219      33.570   6.776   2.765  1.00  0.00           N  
ATOM   3376  CA  LEU A 219      34.950   7.183   2.920  1.00  0.00           C  
ATOM   3377  C   LEU A 219      35.184   7.708   4.337  1.00  0.00           C  
ATOM   3378  O   LEU A 219      36.179   7.370   4.960  1.00  0.00           O  
ATOM   3379  CB  LEU A 219      35.311   8.247   1.875  1.00  0.00           C  
ATOM   3380  CG  LEU A 219      36.749   8.776   1.953  1.00  0.00           C  
ATOM   3381  CD1 LEU A 219      37.737   7.639   1.738  1.00  0.00           C  
ATOM   3382  CD2 LEU A 219      36.945   9.867   0.910  1.00  0.00           C  
ATOM   3383  H   LEU A 219      32.993   7.245   2.082  1.00  0.00           H  
ATOM   3384  HA  LEU A 219      35.602   6.321   2.785  1.00  0.00           H  
ATOM   3385 1HB  LEU A 219      35.179   7.657   0.969  1.00  0.00           H  
ATOM   3386 2HB  LEU A 219      34.601   9.073   1.877  1.00  0.00           H  
ATOM   3387  HG  LEU A 219      36.873   9.230   2.936  1.00  0.00           H  
ATOM   3388 1HD1 LEU A 219      38.755   8.025   1.795  1.00  0.00           H  
ATOM   3389 2HD1 LEU A 219      37.593   6.882   2.508  1.00  0.00           H  
ATOM   3390 3HD1 LEU A 219      37.572   7.195   0.756  1.00  0.00           H  
ATOM   3391 1HD2 LEU A 219      37.968  10.243   0.967  1.00  0.00           H  
ATOM   3392 2HD2 LEU A 219      36.764   9.457  -0.084  1.00  0.00           H  
ATOM   3393 3HD2 LEU A 219      36.248  10.683   1.099  1.00  0.00           H  
ATOM   3394  N   PHE A 220      34.273   8.536   4.850  1.00  0.00           N  
ATOM   3395  CA  PHE A 220      34.418   8.971   6.224  1.00  0.00           C  
ATOM   3396  C   PHE A 220      34.661   7.756   7.106  1.00  0.00           C  
ATOM   3397  O   PHE A 220      35.658   7.696   7.833  1.00  0.00           O  
ATOM   3398  CB  PHE A 220      33.178   9.739   6.688  1.00  0.00           C  
ATOM   3399  CG  PHE A 220      33.298  10.302   8.075  1.00  0.00           C  
ATOM   3400  CD1 PHE A 220      33.811  11.574   8.281  1.00  0.00           C  
ATOM   3401  CD2 PHE A 220      32.899   9.562   9.178  1.00  0.00           C  
ATOM   3402  CE1 PHE A 220      33.922  12.094   9.557  1.00  0.00           C  
ATOM   3403  CE2 PHE A 220      33.008  10.078  10.454  1.00  0.00           C  
ATOM   3404  CZ  PHE A 220      33.520  11.346  10.643  1.00  0.00           C  
ATOM   3405  H   PHE A 220      33.488   8.866   4.308  1.00  0.00           H  
ATOM   3406  HA  PHE A 220      35.283   9.629   6.315  1.00  0.00           H  
ATOM   3407 1HB  PHE A 220      32.988  10.582   6.025  1.00  0.00           H  
ATOM   3408 2HB  PHE A 220      32.311   9.080   6.693  1.00  0.00           H  
ATOM   3409  HD1 PHE A 220      34.128  12.166   7.421  1.00  0.00           H  
ATOM   3410  HD2 PHE A 220      32.495   8.560   9.028  1.00  0.00           H  
ATOM   3411  HE1 PHE A 220      34.327  13.095   9.705  1.00  0.00           H  
ATOM   3412  HE2 PHE A 220      32.691   9.485  11.312  1.00  0.00           H  
ATOM   3413  HZ  PHE A 220      33.608  11.754  11.649  1.00  0.00           H  
ATOM   3414  N   ALA A 221      33.755   6.786   7.029  1.00  0.00           N  
ATOM   3415  CA  ALA A 221      33.842   5.584   7.852  1.00  0.00           C  
ATOM   3416  C   ALA A 221      35.176   4.881   7.665  1.00  0.00           C  
ATOM   3417  O   ALA A 221      35.804   4.450   8.633  1.00  0.00           O  
ATOM   3418  CB  ALA A 221      32.694   4.638   7.532  1.00  0.00           C  
ATOM   3419  H   ALA A 221      32.985   6.884   6.383  1.00  0.00           H  
ATOM   3420  HA  ALA A 221      33.772   5.873   8.901  1.00  0.00           H  
ATOM   3421 1HB  ALA A 221      32.774   3.747   8.154  1.00  0.00           H  
ATOM   3422 2HB  ALA A 221      31.744   5.136   7.733  1.00  0.00           H  
ATOM   3423 3HB  ALA A 221      32.739   4.353   6.482  1.00  0.00           H  
ATOM   3424  N   LEU A 222      35.608   4.768   6.415  1.00  0.00           N  
ATOM   3425  CA  LEU A 222      36.832   4.040   6.096  1.00  0.00           C  
ATOM   3426  C   LEU A 222      38.035   4.635   6.825  1.00  0.00           C  
ATOM   3427  O   LEU A 222      38.984   3.929   7.146  1.00  0.00           O  
ATOM   3428  CB  LEU A 222      37.069   4.046   4.580  1.00  0.00           C  
ATOM   3429  CG  LEU A 222      36.124   3.150   3.769  1.00  0.00           C  
ATOM   3430  CD1 LEU A 222      36.333   3.387   2.278  1.00  0.00           C  
ATOM   3431  CD2 LEU A 222      36.375   1.692   4.123  1.00  0.00           C  
ATOM   3432  H   LEU A 222      35.080   5.194   5.667  1.00  0.00           H  
ATOM   3433  HA  LEU A 222      36.743   3.010   6.436  1.00  0.00           H  
ATOM   3434 1HB  LEU A 222      36.862   5.094   4.372  1.00  0.00           H  
ATOM   3435 2HB  LEU A 222      38.108   3.826   4.334  1.00  0.00           H  
ATOM   3436  HG  LEU A 222      35.106   3.397   4.070  1.00  0.00           H  
ATOM   3437 1HD1 LEU A 222      35.658   2.747   1.710  1.00  0.00           H  
ATOM   3438 2HD1 LEU A 222      36.126   4.431   2.043  1.00  0.00           H  
ATOM   3439 3HD1 LEU A 222      37.363   3.152   2.015  1.00  0.00           H  
ATOM   3440 1HD2 LEU A 222      35.702   1.058   3.547  1.00  0.00           H  
ATOM   3441 2HD2 LEU A 222      37.408   1.433   3.891  1.00  0.00           H  
ATOM   3442 3HD2 LEU A 222      36.193   1.540   5.188  1.00  0.00           H  
ATOM   3443  N   CYS A 223      37.981   5.936   7.084  1.00  0.00           N  
ATOM   3444  CA  CYS A 223      39.067   6.635   7.743  1.00  0.00           C  
ATOM   3445  C   CYS A 223      38.952   6.662   9.260  1.00  0.00           C  
ATOM   3446  O   CYS A 223      39.956   6.477   9.948  1.00  0.00           O  
ATOM   3447  CB  CYS A 223      38.925   8.049   7.180  1.00  0.00           C  
ATOM   3448  SG  CYS A 223      39.191   8.173   5.394  1.00  0.00           S  
ATOM   3449  H   CYS A 223      37.156   6.453   6.812  1.00  0.00           H  
ATOM   3450  HA  CYS A 223      40.053   6.246   7.486  1.00  0.00           H  
ATOM   3451 1HB  CYS A 223      37.920   8.428   7.362  1.00  0.00           H  
ATOM   3452 2HB  CYS A 223      39.655   8.713   7.641  1.00  0.00           H  
ATOM   3453  HG  CYS A 223      40.440   7.716   5.409  1.00  0.00           H  
ATOM   3454  N   TRP A 224      37.752   6.884   9.788  1.00  0.00           N  
ATOM   3455  CA  TRP A 224      37.605   7.045  11.231  1.00  0.00           C  
ATOM   3456  C   TRP A 224      37.309   5.764  11.973  1.00  0.00           C  
ATOM   3457  O   TRP A 224      37.423   5.706  13.193  1.00  0.00           O  
ATOM   3458  CB  TRP A 224      36.499   8.061  11.527  1.00  0.00           C  
ATOM   3459  CG  TRP A 224      36.845   9.460  11.117  1.00  0.00           C  
ATOM   3460  CD1 TRP A 224      36.573  10.049   9.919  1.00  0.00           C  
ATOM   3461  CD2 TRP A 224      37.526  10.444  11.904  1.00  0.00           C  
ATOM   3462  CE2 TRP A 224      37.631  11.606  11.119  1.00  0.00           C  
ATOM   3463  CE3 TRP A 224      38.057  10.455  13.200  1.00  0.00           C  
ATOM   3464  NE1 TRP A 224      37.042  11.339   9.909  1.00  0.00           N  
ATOM   3465  CZ2 TRP A 224      38.243  12.762  11.579  1.00  0.00           C  
ATOM   3466  CZ3 TRP A 224      38.669  11.614  13.662  1.00  0.00           C  
ATOM   3467  CH2 TRP A 224      38.759  12.734  12.875  1.00  0.00           C  
ATOM   3468  H   TRP A 224      36.932   6.942   9.201  1.00  0.00           H  
ATOM   3469  HA  TRP A 224      38.540   7.407  11.660  1.00  0.00           H  
ATOM   3470 1HB  TRP A 224      35.589   7.794  10.990  1.00  0.00           H  
ATOM   3471 2HB  TRP A 224      36.293   8.089  12.596  1.00  0.00           H  
ATOM   3472  HD1 TRP A 224      36.049   9.445   9.181  1.00  0.00           H  
ATOM   3473  HE1 TRP A 224      36.967  11.987   9.137  1.00  0.00           H  
ATOM   3474  HE3 TRP A 224      38.010   9.595  13.868  1.00  0.00           H  
ATOM   3475  HZ2 TRP A 224      38.292  13.629  10.921  1.00  0.00           H  
ATOM   3476  HZ3 TRP A 224      39.078  11.608  14.672  1.00  0.00           H  
ATOM   3477  HH2 TRP A 224      39.247  13.623  13.277  1.00  0.00           H  
ATOM   3478  N   LEU A 225      36.925   4.729  11.252  1.00  0.00           N  
ATOM   3479  CA  LEU A 225      36.670   3.475  11.935  1.00  0.00           C  
ATOM   3480  C   LEU A 225      37.897   2.946  12.688  1.00  0.00           C  
ATOM   3481  O   LEU A 225      37.789   2.577  13.859  1.00  0.00           O  
ATOM   3482  CB  LEU A 225      36.180   2.432  10.924  1.00  0.00           C  
ATOM   3483  CG  LEU A 225      34.694   2.527  10.556  1.00  0.00           C  
ATOM   3484  CD1 LEU A 225      34.390   1.620   9.373  1.00  0.00           C  
ATOM   3485  CD2 LEU A 225      33.847   2.144  11.760  1.00  0.00           C  
ATOM   3486  H   LEU A 225      36.803   4.777  10.251  1.00  0.00           H  
ATOM   3487  HA  LEU A 225      35.907   3.624  12.698  1.00  0.00           H  
ATOM   3488 1HB  LEU A 225      36.795   2.711  10.070  1.00  0.00           H  
ATOM   3489 2HB  LEU A 225      36.431   1.418  11.236  1.00  0.00           H  
ATOM   3490  HG  LEU A 225      34.485   3.570  10.320  1.00  0.00           H  
ATOM   3491 1HD1 LEU A 225      33.332   1.693   9.118  1.00  0.00           H  
ATOM   3492 2HD1 LEU A 225      34.990   1.926   8.515  1.00  0.00           H  
ATOM   3493 3HD1 LEU A 225      34.628   0.589   9.633  1.00  0.00           H  
ATOM   3494 1HD2 LEU A 225      32.791   2.212  11.499  1.00  0.00           H  
ATOM   3495 2HD2 LEU A 225      34.081   1.122  12.061  1.00  0.00           H  
ATOM   3496 3HD2 LEU A 225      34.060   2.822  12.587  1.00  0.00           H  
ATOM   3497  N   PRO A 226      39.067   2.909  12.033  1.00  0.00           N  
ATOM   3498  CA  PRO A 226      40.210   2.323  12.751  1.00  0.00           C  
ATOM   3499  C   PRO A 226      40.424   2.978  14.109  1.00  0.00           C  
ATOM   3500  O   PRO A 226      40.741   2.295  15.083  1.00  0.00           O  
ATOM   3501  CB  PRO A 226      41.401   2.554  11.815  1.00  0.00           C  
ATOM   3502  CG  PRO A 226      40.802   2.567  10.449  1.00  0.00           C  
ATOM   3503  CD  PRO A 226      39.460   3.230  10.609  1.00  0.00           C  
ATOM   3504  HA  PRO A 226      40.068   1.256  12.978  1.00  0.00           H  
ATOM   3505 1HB  PRO A 226      41.909   3.504  12.036  1.00  0.00           H  
ATOM   3506 2HB  PRO A 226      42.151   1.756  11.913  1.00  0.00           H  
ATOM   3507 1HG  PRO A 226      41.436   3.122   9.742  1.00  0.00           H  
ATOM   3508 2HG  PRO A 226      40.694   1.546  10.052  1.00  0.00           H  
ATOM   3509 1HD  PRO A 226      39.513   4.319  10.457  1.00  0.00           H  
ATOM   3510 2HD  PRO A 226      38.717   2.842   9.896  1.00  0.00           H  
ATOM   3511  N   LEU A 227      40.225   4.288  14.171  1.00  0.00           N  
ATOM   3512  CA  LEU A 227      40.405   5.026  15.419  1.00  0.00           C  
ATOM   3513  C   LEU A 227      39.651   4.406  16.623  1.00  0.00           C  
ATOM   3514  O   LEU A 227      40.274   4.040  17.623  1.00  0.00           O  
ATOM   3515  CB  LEU A 227      39.964   6.479  15.212  1.00  0.00           C  
ATOM   3516  CG  LEU A 227      40.044   7.371  16.458  1.00  0.00           C  
ATOM   3517  CD1 LEU A 227      41.494   7.521  16.899  1.00  0.00           C  
ATOM   3518  CD2 LEU A 227      39.429   8.729  16.153  1.00  0.00           C  
ATOM   3519  H   LEU A 227      39.943   4.788  13.341  1.00  0.00           H  
ATOM   3520  HA  LEU A 227      41.456   5.003  15.708  1.00  0.00           H  
ATOM   3521 1HB  LEU A 227      40.710   6.789  14.482  1.00  0.00           H  
ATOM   3522 2HB  LEU A 227      38.972   6.540  14.764  1.00  0.00           H  
ATOM   3523  HG  LEU A 227      39.441   6.898  17.233  1.00  0.00           H  
ATOM   3524 1HD1 LEU A 227      41.541   8.155  17.785  1.00  0.00           H  
ATOM   3525 2HD1 LEU A 227      41.906   6.540  17.135  1.00  0.00           H  
ATOM   3526 3HD1 LEU A 227      42.073   7.976  16.097  1.00  0.00           H  
ATOM   3527 1HD2 LEU A 227      39.487   9.360  17.040  1.00  0.00           H  
ATOM   3528 2HD2 LEU A 227      39.976   9.200  15.335  1.00  0.00           H  
ATOM   3529 3HD2 LEU A 227      38.386   8.600  15.867  1.00  0.00           H  
ATOM   3530  N   HIS A 228      38.328   4.264  16.528  1.00  0.00           N  
ATOM   3531  CA  HIS A 228      37.549   3.788  17.677  1.00  0.00           C  
ATOM   3532  C   HIS A 228      37.391   2.276  17.719  1.00  0.00           C  
ATOM   3533  O   HIS A 228      36.917   1.728  18.717  1.00  0.00           O  
ATOM   3534  CB  HIS A 228      36.161   4.440  17.682  1.00  0.00           C  
ATOM   3535  CG  HIS A 228      36.187   5.907  17.982  1.00  0.00           C  
ATOM   3536  CD2 HIS A 228      35.790   6.973  17.250  1.00  0.00           C  
ATOM   3537  ND1 HIS A 228      36.670   6.414  19.171  1.00  0.00           N  
ATOM   3538  CE1 HIS A 228      36.568   7.732  19.155  1.00  0.00           C  
ATOM   3539  NE2 HIS A 228      36.038   8.095  18.002  1.00  0.00           N  
ATOM   3540  H   HIS A 228      37.849   4.482  15.664  1.00  0.00           H  
ATOM   3541  HA  HIS A 228      38.064   4.046  18.601  1.00  0.00           H  
ATOM   3542 1HB  HIS A 228      35.690   4.330  16.705  1.00  0.00           H  
ATOM   3543 2HB  HIS A 228      35.533   3.976  18.442  1.00  0.00           H  
ATOM   3544  HD2 HIS A 228      35.348   7.067  16.257  1.00  0.00           H  
ATOM   3545  HE1 HIS A 228      36.899   8.324  20.008  1.00  0.00           H  
ATOM   3546  HE2 HIS A 228      35.842   9.043  17.711  1.00  0.00           H  
ATOM   3547  N   ILE A 229      37.788   1.608  16.640  1.00  0.00           N  
ATOM   3548  CA  ILE A 229      37.930   0.163  16.677  1.00  0.00           C  
ATOM   3549  C   ILE A 229      39.104  -0.202  17.573  1.00  0.00           C  
ATOM   3550  O   ILE A 229      39.016  -1.129  18.378  1.00  0.00           O  
ATOM   3551  CB  ILE A 229      38.145  -0.431  15.272  1.00  0.00           C  
ATOM   3552  CG1 ILE A 229      36.864  -0.314  14.441  1.00  0.00           C  
ATOM   3553  CG2 ILE A 229      38.588  -1.883  15.371  1.00  0.00           C  
ATOM   3554  CD1 ILE A 229      37.054  -0.640  12.978  1.00  0.00           C  
ATOM   3555  H   ILE A 229      37.997   2.101  15.783  1.00  0.00           H  
ATOM   3556  HA  ILE A 229      37.053  -0.297  17.129  1.00  0.00           H  
ATOM   3557  HB  ILE A 229      38.909   0.148  14.754  1.00  0.00           H  
ATOM   3558 1HG1 ILE A 229      36.133  -0.997  14.873  1.00  0.00           H  
ATOM   3559 2HG1 ILE A 229      36.506   0.711  14.541  1.00  0.00           H  
ATOM   3560 1HG2 ILE A 229      38.734  -2.287  14.370  1.00  0.00           H  
ATOM   3561 2HG2 ILE A 229      39.523  -1.941  15.925  1.00  0.00           H  
ATOM   3562 3HG2 ILE A 229      37.823  -2.463  15.888  1.00  0.00           H  
ATOM   3563 1HD1 ILE A 229      36.103  -0.535  12.454  1.00  0.00           H  
ATOM   3564 2HD1 ILE A 229      37.784   0.044  12.543  1.00  0.00           H  
ATOM   3565 3HD1 ILE A 229      37.410  -1.664  12.876  1.00  0.00           H  
ATOM   3566  N   ILE A 230      40.205   0.532  17.433  1.00  0.00           N  
ATOM   3567  CA  ILE A 230      41.362   0.320  18.294  1.00  0.00           C  
ATOM   3568  C   ILE A 230      41.010   0.669  19.738  1.00  0.00           C  
ATOM   3569  O   ILE A 230      41.386  -0.034  20.679  1.00  0.00           O  
ATOM   3570  CB  ILE A 230      42.571   1.160  17.844  1.00  0.00           C  
ATOM   3571  CG1 ILE A 230      43.083   0.673  16.485  1.00  0.00           C  
ATOM   3572  CG2 ILE A 230      43.678   1.100  18.885  1.00  0.00           C  
ATOM   3573  CD1 ILE A 230      43.585  -0.752  16.497  1.00  0.00           C  
ATOM   3574  H   ILE A 230      40.246   1.247  16.722  1.00  0.00           H  
ATOM   3575  HA  ILE A 230      41.641  -0.733  18.310  1.00  0.00           H  
ATOM   3576  HB  ILE A 230      42.256   2.194  17.708  1.00  0.00           H  
ATOM   3577 1HG1 ILE A 230      42.260   0.763  15.777  1.00  0.00           H  
ATOM   3578 2HG1 ILE A 230      43.891   1.340  16.186  1.00  0.00           H  
ATOM   3579 1HG2 ILE A 230      44.526   1.698  18.551  1.00  0.00           H  
ATOM   3580 2HG2 ILE A 230      43.308   1.492  19.832  1.00  0.00           H  
ATOM   3581 3HG2 ILE A 230      43.995   0.065  19.021  1.00  0.00           H  
ATOM   3582 1HD1 ILE A 230      43.931  -1.026  15.500  1.00  0.00           H  
ATOM   3583 2HD1 ILE A 230      44.410  -0.843  17.204  1.00  0.00           H  
ATOM   3584 3HD1 ILE A 230      42.778  -1.420  16.794  1.00  0.00           H  
ATOM   3585  N   ASN A 231      40.267   1.756  19.893  1.00  0.00           N  
ATOM   3586  CA  ASN A 231      39.790   2.171  21.193  1.00  0.00           C  
ATOM   3587  C   ASN A 231      38.984   1.081  21.884  1.00  0.00           C  
ATOM   3588  O   ASN A 231      39.232   0.738  23.043  1.00  0.00           O  
ATOM   3589  CB  ASN A 231      38.967   3.443  21.090  1.00  0.00           C  
ATOM   3590  CG  ASN A 231      39.785   4.671  20.796  1.00  0.00           C  
ATOM   3591  ND2 ASN A 231      39.107   5.720  20.405  1.00  0.00           N  
ATOM   3592  OD1 ASN A 231      41.005   4.689  20.991  1.00  0.00           O  
ATOM   3593  H   ASN A 231      40.028   2.308  19.081  1.00  0.00           H  
ATOM   3594  HA  ASN A 231      40.636   2.377  21.850  1.00  0.00           H  
ATOM   3595 1HB  ASN A 231      38.053   3.471  20.495  1.00  0.00           H  
ATOM   3596 2HB  ASN A 231      38.710   3.439  22.150  1.00  0.00           H  
ATOM   3597 1HD2 ASN A 231      39.586   6.571  20.191  1.00  0.00           H  
ATOM   3598 2HD2 ASN A 231      38.112   5.670  20.320  1.00  0.00           H  
ATOM   3599  N   CYS A 232      38.007   0.535  21.177  1.00  0.00           N  
ATOM   3600  CA  CYS A 232      37.243  -0.570  21.733  1.00  0.00           C  
ATOM   3601  C   CYS A 232      38.115  -1.798  22.007  1.00  0.00           C  
ATOM   3602  O   CYS A 232      37.951  -2.452  23.035  1.00  0.00           O  
ATOM   3603  CB  CYS A 232      36.237  -0.865  20.620  1.00  0.00           C  
ATOM   3604  SG  CYS A 232      35.068  -2.191  20.999  1.00  0.00           S  
ATOM   3605  H   CYS A 232      37.783   0.874  20.252  1.00  0.00           H  
ATOM   3606  HA  CYS A 232      36.699  -0.308  22.641  1.00  0.00           H  
ATOM   3607 1HB  CYS A 232      35.634   0.020  20.413  1.00  0.00           H  
ATOM   3608 2HB  CYS A 232      36.757  -1.170  19.713  1.00  0.00           H  
ATOM   3609  HG  CYS A 232      35.977  -3.158  21.085  1.00  0.00           H  
ATOM   3610  N   PHE A 233      39.047  -2.086  21.097  1.00  0.00           N  
ATOM   3611  CA  PHE A 233      39.961  -3.215  21.250  1.00  0.00           C  
ATOM   3612  C   PHE A 233      40.639  -3.170  22.605  1.00  0.00           C  
ATOM   3613  O   PHE A 233      40.512  -4.090  23.404  1.00  0.00           O  
ATOM   3614  CB  PHE A 233      41.010  -3.219  20.137  1.00  0.00           C  
ATOM   3615  CG  PHE A 233      42.013  -4.332  20.253  1.00  0.00           C  
ATOM   3616  CD1 PHE A 233      41.644  -5.647  20.009  1.00  0.00           C  
ATOM   3617  CD2 PHE A 233      43.327  -4.066  20.607  1.00  0.00           C  
ATOM   3618  CE1 PHE A 233      42.566  -6.670  20.116  1.00  0.00           C  
ATOM   3619  CE2 PHE A 233      44.251  -5.087  20.714  1.00  0.00           C  
ATOM   3620  CZ  PHE A 233      43.869  -6.392  20.468  1.00  0.00           C  
ATOM   3621  H   PHE A 233      39.121  -1.500  20.278  1.00  0.00           H  
ATOM   3622  HA  PHE A 233      39.403  -4.152  21.203  1.00  0.00           H  
ATOM   3623 1HB  PHE A 233      40.527  -3.336  19.167  1.00  0.00           H  
ATOM   3624 2HB  PHE A 233      41.575  -2.289  20.151  1.00  0.00           H  
ATOM   3625  HD1 PHE A 233      40.613  -5.867  19.729  1.00  0.00           H  
ATOM   3626  HD2 PHE A 233      43.628  -3.037  20.802  1.00  0.00           H  
ATOM   3627  HE1 PHE A 233      42.262  -7.699  19.921  1.00  0.00           H  
ATOM   3628  HE2 PHE A 233      45.281  -4.865  20.993  1.00  0.00           H  
ATOM   3629  HZ  PHE A 233      44.596  -7.198  20.553  1.00  0.00           H  
ATOM   3630  N   THR A 234      41.347  -2.080  22.850  1.00  0.00           N  
ATOM   3631  CA  THR A 234      42.040  -1.859  24.113  1.00  0.00           C  
ATOM   3632  C   THR A 234      41.122  -1.840  25.344  1.00  0.00           C  
ATOM   3633  O   THR A 234      41.512  -2.279  26.428  1.00  0.00           O  
ATOM   3634  CB  THR A 234      42.826  -0.535  24.069  1.00  0.00           C  
ATOM   3635  CG2 THR A 234      43.742  -0.498  22.854  1.00  0.00           C  
ATOM   3636  OG1 THR A 234      41.910   0.565  24.005  1.00  0.00           O  
ATOM   3637  H   THR A 234      41.403  -1.376  22.128  1.00  0.00           H  
ATOM   3638  HA  THR A 234      42.730  -2.680  24.302  1.00  0.00           H  
ATOM   3639  HB  THR A 234      43.423  -0.447  24.976  1.00  0.00           H  
ATOM   3640  HG1 THR A 234      41.673   0.836  24.896  1.00  0.00           H  
ATOM   3641 1HG2 THR A 234      44.288   0.444  22.841  1.00  0.00           H  
ATOM   3642 2HG2 THR A 234      44.447  -1.327  22.906  1.00  0.00           H  
ATOM   3643 3HG2 THR A 234      43.145  -0.584  21.947  1.00  0.00           H  
ATOM   3644  N   PHE A 235      39.911  -1.317  25.184  1.00  0.00           N  
ATOM   3645  CA  PHE A 235      38.923  -1.356  26.263  1.00  0.00           C  
ATOM   3646  C   PHE A 235      38.683  -2.797  26.742  1.00  0.00           C  
ATOM   3647  O   PHE A 235      38.618  -3.062  27.944  1.00  0.00           O  
ATOM   3648  CB  PHE A 235      37.608  -0.725  25.803  1.00  0.00           C  
ATOM   3649  CG  PHE A 235      36.563  -0.647  26.881  1.00  0.00           C  
ATOM   3650  CD1 PHE A 235      36.626   0.338  27.855  1.00  0.00           C  
ATOM   3651  CD2 PHE A 235      35.519  -1.557  26.923  1.00  0.00           C  
ATOM   3652  CE1 PHE A 235      35.666   0.412  28.847  1.00  0.00           C  
ATOM   3653  CE2 PHE A 235      34.557  -1.485  27.912  1.00  0.00           C  
ATOM   3654  CZ  PHE A 235      34.632  -0.499  28.876  1.00  0.00           C  
ATOM   3655  H   PHE A 235      39.663  -0.884  24.305  1.00  0.00           H  
ATOM   3656  HA  PHE A 235      39.294  -0.801  27.125  1.00  0.00           H  
ATOM   3657 1HB  PHE A 235      37.780   0.295  25.461  1.00  0.00           H  
ATOM   3658 2HB  PHE A 235      37.174  -1.311  24.993  1.00  0.00           H  
ATOM   3659  HD1 PHE A 235      37.443   1.060  27.832  1.00  0.00           H  
ATOM   3660  HD2 PHE A 235      35.461  -2.335  26.161  1.00  0.00           H  
ATOM   3661  HE1 PHE A 235      35.728   1.191  29.607  1.00  0.00           H  
ATOM   3662  HE2 PHE A 235      33.741  -2.206  27.934  1.00  0.00           H  
ATOM   3663  HZ  PHE A 235      33.877  -0.443  29.658  1.00  0.00           H  
ATOM   3664  N   PHE A 236      38.583  -3.720  25.788  1.00  0.00           N  
ATOM   3665  CA  PHE A 236      38.308  -5.129  26.071  1.00  0.00           C  
ATOM   3666  C   PHE A 236      39.584  -5.971  26.167  1.00  0.00           C  
ATOM   3667  O   PHE A 236      39.556  -7.109  26.631  1.00  0.00           O  
ATOM   3668  CB  PHE A 236      37.384  -5.707  24.996  1.00  0.00           C  
ATOM   3669  CG  PHE A 236      35.977  -5.185  25.062  1.00  0.00           C  
ATOM   3670  CD1 PHE A 236      35.495  -4.328  24.083  1.00  0.00           C  
ATOM   3671  CD2 PHE A 236      35.134  -5.548  26.100  1.00  0.00           C  
ATOM   3672  CE1 PHE A 236      34.201  -3.847  24.142  1.00  0.00           C  
ATOM   3673  CE2 PHE A 236      33.840  -5.070  26.161  1.00  0.00           C  
ATOM   3674  CZ  PHE A 236      33.373  -4.217  25.181  1.00  0.00           C  
ATOM   3675  H   PHE A 236      38.705  -3.426  24.829  1.00  0.00           H  
ATOM   3676  HA  PHE A 236      37.821  -5.223  27.042  1.00  0.00           H  
ATOM   3677 1HB  PHE A 236      37.763  -5.462  24.005  1.00  0.00           H  
ATOM   3678 2HB  PHE A 236      37.320  -6.789  25.102  1.00  0.00           H  
ATOM   3679  HD1 PHE A 236      36.149  -4.036  23.261  1.00  0.00           H  
ATOM   3680  HD2 PHE A 236      35.504  -6.220  26.875  1.00  0.00           H  
ATOM   3681  HE1 PHE A 236      33.834  -3.174  23.367  1.00  0.00           H  
ATOM   3682  HE2 PHE A 236      33.188  -5.363  26.983  1.00  0.00           H  
ATOM   3683  HZ  PHE A 236      32.353  -3.837  25.228  1.00  0.00           H  
ATOM   3684  N   CYS A 237      40.699  -5.398  25.725  1.00  0.00           N  
ATOM   3685  CA  CYS A 237      41.981  -6.093  25.754  1.00  0.00           C  
ATOM   3686  C   CYS A 237      42.778  -5.674  26.983  1.00  0.00           C  
ATOM   3687  O   CYS A 237      43.419  -4.624  26.989  1.00  0.00           O  
ATOM   3688  CB  CYS A 237      42.655  -5.609  24.470  1.00  0.00           C  
ATOM   3689  SG  CYS A 237      44.345  -6.214  24.239  1.00  0.00           S  
ATOM   3690  H   CYS A 237      40.658  -4.456  25.361  1.00  0.00           H  
ATOM   3691  HA  CYS A 237      41.886  -7.178  25.710  1.00  0.00           H  
ATOM   3692 1HB  CYS A 237      42.093  -5.944  23.599  1.00  0.00           H  
ATOM   3693 2HB  CYS A 237      42.721  -4.522  24.466  1.00  0.00           H  
ATOM   3694  N   PRO A 238      42.748  -6.565  28.200  1.00  0.00           N  
ATOM   3695  CA  PRO A 238      43.525  -6.117  29.348  1.00  0.00           C  
ATOM   3696  C   PRO A 238      45.015  -6.324  29.102  1.00  0.00           C  
ATOM   3697  O   PRO A 238      45.412  -7.219  28.357  1.00  0.00           O  
ATOM   3698  CB  PRO A 238      43.007  -6.970  30.511  1.00  0.00           C  
ATOM   3699  CG  PRO A 238      42.559  -8.238  29.870  1.00  0.00           C  
ATOM   3700  CD  PRO A 238      42.010  -7.836  28.527  1.00  0.00           C  
ATOM   3701  HA  PRO A 238      43.417  -5.041  29.548  1.00  0.00           H  
ATOM   3702 1HB  PRO A 238      43.794  -7.156  31.256  1.00  0.00           H  
ATOM   3703 2HB  PRO A 238      42.177  -6.474  31.036  1.00  0.00           H  
ATOM   3704 1HG  PRO A 238      43.394  -8.945  29.761  1.00  0.00           H  
ATOM   3705 2HG  PRO A 238      41.790  -8.740  30.477  1.00  0.00           H  
ATOM   3706 1HD  PRO A 238      42.190  -8.601  27.758  1.00  0.00           H  
ATOM   3707 2HD  PRO A 238      40.925  -7.659  28.557  1.00  0.00           H  
ATOM   3708  N   ASP A 239      45.834  -5.490  29.734  1.00  0.00           N  
ATOM   3709  CA  ASP A 239      47.283  -5.609  29.623  1.00  0.00           C  
ATOM   3710  C   ASP A 239      47.679  -5.728  28.157  1.00  0.00           C  
ATOM   3711  O   ASP A 239      48.442  -6.617  27.779  1.00  0.00           O  
ATOM   3712  CB  ASP A 239      47.794  -6.815  30.413  1.00  0.00           C  
ATOM   3713  CG  ASP A 239      47.538  -6.739  31.913  1.00  0.00           C  
ATOM   3714  OD1 ASP A 239      47.852  -5.730  32.499  1.00  0.00           O  
ATOM   3715  OD2 ASP A 239      46.892  -7.618  32.430  1.00  0.00           O1-
ATOM   3716  H   ASP A 239      45.443  -4.754  30.305  1.00  0.00           H  
ATOM   3717  HA  ASP A 239      47.770  -4.711  30.004  1.00  0.00           H  
ATOM   3718 1HB  ASP A 239      47.433  -7.770  30.032  1.00  0.00           H  
ATOM   3719 2HB  ASP A 239      48.865  -6.729  30.224  1.00  0.00           H  
ATOM   3720  N   CYS A 240      47.156  -4.825  27.333  1.00  0.00           N  
ATOM   3721  CA  CYS A 240      47.249  -4.965  25.885  1.00  0.00           C  
ATOM   3722  C   CYS A 240      48.603  -4.485  25.378  1.00  0.00           C  
ATOM   3723  O   CYS A 240      48.698  -3.450  24.718  1.00  0.00           O  
ATOM   3724  CB  CYS A 240      46.132  -4.052  25.380  1.00  0.00           C  
ATOM   3725  SG  CYS A 240      45.412  -4.551  23.798  1.00  0.00           S  
ATOM   3726  H   CYS A 240      46.684  -4.021  27.720  1.00  0.00           H  
ATOM   3727  HA  CYS A 240      47.058  -5.978  25.531  1.00  0.00           H  
ATOM   3728 1HB  CYS A 240      45.308  -4.035  26.095  1.00  0.00           H  
ATOM   3729 2HB  CYS A 240      46.509  -3.040  25.235  1.00  0.00           H  
ATOM   3730  N   SER A 241      49.649  -5.243  25.690  1.00  0.00           N  
ATOM   3731  CA  SER A 241      50.997  -4.906  25.250  1.00  0.00           C  
ATOM   3732  C   SER A 241      51.107  -4.979  23.732  1.00  0.00           C  
ATOM   3733  O   SER A 241      52.065  -4.475  23.145  1.00  0.00           O  
ATOM   3734  CB  SER A 241      52.008  -5.833  25.900  1.00  0.00           C  
ATOM   3735  OG  SER A 241      51.866  -7.156  25.462  1.00  0.00           O  
ATOM   3736  H   SER A 241      49.506  -6.073  26.247  1.00  0.00           H  
ATOM   3737  HA  SER A 241      51.341  -3.932  25.601  1.00  0.00           H  
ATOM   3738 1HB  SER A 241      53.010  -5.484  25.653  1.00  0.00           H  
ATOM   3739 2HB  SER A 241      51.868  -5.800  26.979  1.00  0.00           H  
ATOM   3740  HG  SER A 241      52.520  -7.708  25.894  1.00  0.00           H  
ATOM   3741  N   HIS A 242      50.122  -5.609  23.102  1.00  0.00           N  
ATOM   3742  CA  HIS A 242      50.100  -5.736  21.650  1.00  0.00           C  
ATOM   3743  C   HIS A 242      49.394  -4.547  21.014  1.00  0.00           C  
ATOM   3744  O   HIS A 242      49.188  -4.511  19.800  1.00  0.00           O  
ATOM   3745  CB  HIS A 242      49.416  -7.041  21.229  1.00  0.00           C  
ATOM   3746  CG  HIS A 242      50.132  -8.272  21.690  1.00  0.00           C  
ATOM   3747  CD2 HIS A 242      49.823  -9.180  22.645  1.00  0.00           C  
ATOM   3748  ND1 HIS A 242      51.328  -8.685  21.140  1.00  0.00           N  
ATOM   3749  CE1 HIS A 242      51.724  -9.795  21.741  1.00  0.00           C  
ATOM   3750  NE2 HIS A 242      50.828 -10.115  22.657  1.00  0.00           N  
ATOM   3751  H   HIS A 242      49.369  -6.009  23.644  1.00  0.00           H  
ATOM   3752  HA  HIS A 242      51.118  -5.735  21.264  1.00  0.00           H  
ATOM   3753 1HB  HIS A 242      48.410  -7.091  21.649  1.00  0.00           H  
ATOM   3754 2HB  HIS A 242      49.358  -7.101  20.143  1.00  0.00           H  
ATOM   3755  HD2 HIS A 242      48.985  -9.271  23.337  1.00  0.00           H  
ATOM   3756  HE1 HIS A 242      52.654 -10.283  21.448  1.00  0.00           H  
ATOM   3757  HE2 HIS A 242      50.868 -10.916  23.270  1.00  0.00           H  
ATOM   3758  N   ALA A 243      49.024  -3.573  21.839  1.00  0.00           N  
ATOM   3759  CA  ALA A 243      48.458  -2.323  21.344  1.00  0.00           C  
ATOM   3760  C   ALA A 243      49.184  -1.141  21.977  1.00  0.00           C  
ATOM   3761  O   ALA A 243      48.702  -0.553  22.945  1.00  0.00           O  
ATOM   3762  CB  ALA A 243      46.966  -2.246  21.629  1.00  0.00           C  
ATOM   3763  H   ALA A 243      49.135  -3.703  22.834  1.00  0.00           H  
ATOM   3764  HA  ALA A 243      48.612  -2.259  20.268  1.00  0.00           H  
ATOM   3765 1HB  ALA A 243      46.576  -1.295  21.267  1.00  0.00           H  
ATOM   3766 2HB  ALA A 243      46.456  -3.064  21.117  1.00  0.00           H  
ATOM   3767 3HB  ALA A 243      46.794  -2.325  22.701  1.00  0.00           H  
ATOM   3768  N   PRO A 244      50.343  -0.801  21.426  1.00  0.00           N  
ATOM   3769  CA  PRO A 244      51.186   0.242  21.997  1.00  0.00           C  
ATOM   3770  C   PRO A 244      50.584   1.610  21.707  1.00  0.00           C  
ATOM   3771  O   PRO A 244      49.788   1.764  20.779  1.00  0.00           O  
ATOM   3772  CB  PRO A 244      52.548   0.048  21.322  1.00  0.00           C  
ATOM   3773  CG  PRO A 244      52.227  -0.600  20.019  1.00  0.00           C  
ATOM   3774  CD  PRO A 244      51.051  -1.497  20.297  1.00  0.00           C  
ATOM   3775  HA  PRO A 244      51.261   0.192  23.093  1.00  0.00           H  
ATOM   3776 1HB  PRO A 244      53.064   1.009  21.172  1.00  0.00           H  
ATOM   3777 2HB  PRO A 244      53.212  -0.584  21.928  1.00  0.00           H  
ATOM   3778 1HG  PRO A 244      51.980   0.149  19.251  1.00  0.00           H  
ATOM   3779 2HG  PRO A 244      53.083  -1.177  19.640  1.00  0.00           H  
ATOM   3780 1HD  PRO A 244      50.392  -1.603  19.423  1.00  0.00           H  
ATOM   3781 2HD  PRO A 244      51.362  -2.511  20.591  1.00  0.00           H  
ATOM   3782  N   LEU A 245      50.967   2.602  22.503  1.00  0.00           N  
ATOM   3783  CA  LEU A 245      50.484   3.965  22.318  1.00  0.00           C  
ATOM   3784  C   LEU A 245      50.828   4.464  20.921  1.00  0.00           C  
ATOM   3785  O   LEU A 245      50.119   5.297  20.356  1.00  0.00           O  
ATOM   3786  CB  LEU A 245      51.077   4.894  23.384  1.00  0.00           C  
ATOM   3787  CG  LEU A 245      50.685   4.564  24.830  1.00  0.00           C  
ATOM   3788  CD1 LEU A 245      51.425   5.481  25.794  1.00  0.00           C  
ATOM   3789  CD2 LEU A 245      49.179   4.712  24.994  1.00  0.00           C  
ATOM   3790  H   LEU A 245      51.610   2.406  23.258  1.00  0.00           H  
ATOM   3791  HA  LEU A 245      49.397   3.987  22.394  1.00  0.00           H  
ATOM   3792 1HB  LEU A 245      52.136   4.688  23.228  1.00  0.00           H  
ATOM   3793 2HB  LEU A 245      50.876   5.942  23.164  1.00  0.00           H  
ATOM   3794  HG  LEU A 245      50.937   3.518  25.004  1.00  0.00           H  
ATOM   3795 1HD1 LEU A 245      51.140   5.239  26.818  1.00  0.00           H  
ATOM   3796 2HD1 LEU A 245      52.500   5.342  25.675  1.00  0.00           H  
ATOM   3797 3HD1 LEU A 245      51.167   6.517  25.581  1.00  0.00           H  
ATOM   3798 1HD2 LEU A 245      48.901   4.477  26.022  1.00  0.00           H  
ATOM   3799 2HD2 LEU A 245      48.886   5.737  24.763  1.00  0.00           H  
ATOM   3800 3HD2 LEU A 245      48.671   4.027  24.315  1.00  0.00           H  
ATOM   3801  N   TRP A 246      51.921   3.950  20.367  1.00  0.00           N  
ATOM   3802  CA  TRP A 246      52.311   4.272  18.999  1.00  0.00           C  
ATOM   3803  C   TRP A 246      51.248   3.807  18.012  1.00  0.00           C  
ATOM   3804  O   TRP A 246      50.943   4.500  17.043  1.00  0.00           O  
ATOM   3805  CB  TRP A 246      53.660   3.634  18.661  1.00  0.00           C  
ATOM   3806  CG  TRP A 246      54.203   4.053  17.328  1.00  0.00           C  
ATOM   3807  CD1 TRP A 246      55.071   5.076  17.087  1.00  0.00           C  
ATOM   3808  CD2 TRP A 246      53.916   3.460  16.056  1.00  0.00           C  
ATOM   3809  CE2 TRP A 246      54.645   4.175  15.089  1.00  0.00           C  
ATOM   3810  CE3 TRP A 246      53.112   2.391  15.642  1.00  0.00           C  
ATOM   3811  NE1 TRP A 246      55.342   5.159  15.744  1.00  0.00           N  
ATOM   3812  CZ2 TRP A 246      54.595   3.863  13.740  1.00  0.00           C  
ATOM   3813  CZ3 TRP A 246      53.063   2.077  14.289  1.00  0.00           C  
ATOM   3814  CH2 TRP A 246      53.784   2.790  13.365  1.00  0.00           C  
ATOM   3815  H   TRP A 246      52.497   3.319  20.907  1.00  0.00           H  
ATOM   3816  HA  TRP A 246      52.401   5.352  18.885  1.00  0.00           H  
ATOM   3817 1HB  TRP A 246      54.407   3.913  19.404  1.00  0.00           H  
ATOM   3818 2HB  TRP A 246      53.565   2.548  18.632  1.00  0.00           H  
ATOM   3819  HD1 TRP A 246      55.407   5.651  17.949  1.00  0.00           H  
ATOM   3820  HE1 TRP A 246      55.953   5.834  15.307  1.00  0.00           H  
ATOM   3821  HE3 TRP A 246      52.522   1.789  16.333  1.00  0.00           H  
ATOM   3822  HZ2 TRP A 246      55.183   4.456  13.040  1.00  0.00           H  
ATOM   3823  HZ3 TRP A 246      52.433   1.243  13.980  1.00  0.00           H  
ATOM   3824  HH2 TRP A 246      53.719   2.512  12.313  1.00  0.00           H  
ATOM   3825  N   LEU A 247      50.689   2.629  18.265  1.00  0.00           N  
ATOM   3826  CA  LEU A 247      49.663   2.066  17.395  1.00  0.00           C  
ATOM   3827  C   LEU A 247      48.406   2.923  17.462  1.00  0.00           C  
ATOM   3828  O   LEU A 247      47.759   3.175  16.445  1.00  0.00           O  
ATOM   3829  CB  LEU A 247      49.354   0.617  17.791  1.00  0.00           C  
ATOM   3830  CG  LEU A 247      48.284  -0.079  16.940  1.00  0.00           C  
ATOM   3831  CD1 LEU A 247      48.739  -0.153  15.488  1.00  0.00           C  
ATOM   3832  CD2 LEU A 247      48.019  -1.471  17.493  1.00  0.00           C  
ATOM   3833  H   LEU A 247      50.979   2.111  19.081  1.00  0.00           H  
ATOM   3834  HA  LEU A 247      50.011   2.080  16.364  1.00  0.00           H  
ATOM   3835 1HB  LEU A 247      50.329   0.170  17.603  1.00  0.00           H  
ATOM   3836 2HB  LEU A 247      49.112   0.530  18.850  1.00  0.00           H  
ATOM   3837  HG  LEU A 247      47.365   0.500  17.037  1.00  0.00           H  
ATOM   3838 1HD1 LEU A 247      47.973  -0.648  14.891  1.00  0.00           H  
ATOM   3839 2HD1 LEU A 247      48.900   0.855  15.105  1.00  0.00           H  
ATOM   3840 3HD1 LEU A 247      49.668  -0.719  15.427  1.00  0.00           H  
ATOM   3841 1HD2 LEU A 247      47.257  -1.964  16.887  1.00  0.00           H  
ATOM   3842 2HD2 LEU A 247      48.938  -2.055  17.467  1.00  0.00           H  
ATOM   3843 3HD2 LEU A 247      47.668  -1.392  18.522  1.00  0.00           H  
ATOM   3844  N   MET A 248      48.062   3.369  18.666  1.00  0.00           N  
ATOM   3845  CA  MET A 248      46.934   4.251  18.825  1.00  0.00           C  
ATOM   3846  C   MET A 248      47.210   5.487  17.955  1.00  0.00           C  
ATOM   3847  O   MET A 248      46.373   5.888  17.157  1.00  0.00           O  
ATOM   3848  CB  MET A 248      46.734   4.627  20.292  1.00  0.00           C  
ATOM   3849  CG  MET A 248      45.472   5.431  20.569  1.00  0.00           C  
ATOM   3850  SD  MET A 248      43.972   4.437  20.450  1.00  0.00           S  
ATOM   3851  CE  MET A 248      43.374   4.920  18.834  1.00  0.00           C  
ATOM   3852  H   MET A 248      48.589   3.093  19.482  1.00  0.00           H  
ATOM   3853  HA  MET A 248      46.027   3.763  18.471  1.00  0.00           H  
ATOM   3854 1HB  MET A 248      46.702   3.695  20.855  1.00  0.00           H  
ATOM   3855 2HB  MET A 248      47.607   5.204  20.595  1.00  0.00           H  
ATOM   3856 1HG  MET A 248      45.549   5.846  21.574  1.00  0.00           H  
ATOM   3857 2HG  MET A 248      45.422   6.243  19.844  1.00  0.00           H  
ATOM   3858 1HE  MET A 248      42.447   4.387  18.614  1.00  0.00           H  
ATOM   3859 2HE  MET A 248      43.187   5.995  18.820  1.00  0.00           H  
ATOM   3860 3HE  MET A 248      44.122   4.672  18.080  1.00  0.00           H  
ATOM   3861  N   TYR A 249      48.403   6.062  18.084  1.00  0.00           N  
ATOM   3862  CA  TYR A 249      48.813   7.198  17.253  1.00  0.00           C  
ATOM   3863  C   TYR A 249      48.664   6.954  15.733  1.00  0.00           C  
ATOM   3864  O   TYR A 249      48.167   7.826  15.006  1.00  0.00           O  
ATOM   3865  CB  TYR A 249      50.264   7.565  17.574  1.00  0.00           C  
ATOM   3866  CG  TYR A 249      50.944   8.376  16.492  1.00  0.00           C  
ATOM   3867  CD1 TYR A 249      50.630   9.713  16.299  1.00  0.00           C  
ATOM   3868  CD2 TYR A 249      51.900   7.800  15.670  1.00  0.00           C  
ATOM   3869  CE1 TYR A 249      51.248  10.456  15.314  1.00  0.00           C  
ATOM   3870  CE2 TYR A 249      52.525   8.534  14.680  1.00  0.00           C  
ATOM   3871  CZ  TYR A 249      52.196   9.863  14.506  1.00  0.00           C  
ATOM   3872  OH  TYR A 249      52.817  10.599  13.523  1.00  0.00           O  
ATOM   3873  H   TYR A 249      49.045   5.702  18.776  1.00  0.00           H  
ATOM   3874  HA  TYR A 249      48.173   8.056  17.458  1.00  0.00           H  
ATOM   3875 1HB  TYR A 249      50.254   8.136  18.503  1.00  0.00           H  
ATOM   3876 2HB  TYR A 249      50.806   6.632  17.725  1.00  0.00           H  
ATOM   3877  HD1 TYR A 249      49.880  10.174  16.942  1.00  0.00           H  
ATOM   3878  HD2 TYR A 249      52.155   6.749  15.812  1.00  0.00           H  
ATOM   3879  HE1 TYR A 249      50.992  11.507  15.173  1.00  0.00           H  
ATOM   3880  HE2 TYR A 249      53.274   8.064  14.042  1.00  0.00           H  
ATOM   3881  HH  TYR A 249      52.992  10.091  12.726  1.00  0.00           H  
ATOM   3882  N   LEU A 250      49.077   5.776  15.266  1.00  0.00           N  
ATOM   3883  CA  LEU A 250      48.881   5.369  13.870  1.00  0.00           C  
ATOM   3884  C   LEU A 250      47.428   5.480  13.399  1.00  0.00           C  
ATOM   3885  O   LEU A 250      47.149   6.084  12.359  1.00  0.00           O  
ATOM   3886  CB  LEU A 250      49.377   3.930  13.679  1.00  0.00           C  
ATOM   3887  CG  LEU A 250      49.215   3.366  12.261  1.00  0.00           C  
ATOM   3888  CD1 LEU A 250      50.040   4.182  11.276  1.00  0.00           C  
ATOM   3889  CD2 LEU A 250      49.642   1.906  12.243  1.00  0.00           C  
ATOM   3890  H   LEU A 250      49.542   5.143  15.902  1.00  0.00           H  
ATOM   3891  HA  LEU A 250      49.442   6.033  13.214  1.00  0.00           H  
ATOM   3892 1HB  LEU A 250      50.433   4.077  13.904  1.00  0.00           H  
ATOM   3893 2HB  LEU A 250      48.941   3.252  14.411  1.00  0.00           H  
ATOM   3894  HG  LEU A 250      48.152   3.407  12.017  1.00  0.00           H  
ATOM   3895 1HD1 LEU A 250      49.918   3.775  10.273  1.00  0.00           H  
ATOM   3896 2HD1 LEU A 250      49.703   5.219  11.289  1.00  0.00           H  
ATOM   3897 3HD1 LEU A 250      51.092   4.139  11.559  1.00  0.00           H  
ATOM   3898 1HD2 LEU A 250      49.524   1.506  11.235  1.00  0.00           H  
ATOM   3899 2HD2 LEU A 250      50.686   1.828  12.546  1.00  0.00           H  
ATOM   3900 3HD2 LEU A 250      49.020   1.336  12.933  1.00  0.00           H  
ATOM   3901  N   ALA A 251      46.511   4.884  14.162  1.00  0.00           N  
ATOM   3902  CA  ALA A 251      45.074   5.013  13.919  1.00  0.00           C  
ATOM   3903  C   ALA A 251      44.558   6.456  14.002  1.00  0.00           C  
ATOM   3904  O   ALA A 251      43.668   6.863  13.248  1.00  0.00           O  
ATOM   3905  CB  ALA A 251      44.313   4.132  14.899  1.00  0.00           C  
ATOM   3906  H   ALA A 251      46.830   4.321  14.938  1.00  0.00           H  
ATOM   3907  HA  ALA A 251      44.860   4.682  12.903  1.00  0.00           H  
ATOM   3908 1HB  ALA A 251      43.243   4.208  14.700  1.00  0.00           H  
ATOM   3909 2HB  ALA A 251      44.631   3.095  14.779  1.00  0.00           H  
ATOM   3910 3HB  ALA A 251      44.516   4.459  15.917  1.00  0.00           H  
ATOM   3911  N   ILE A 252      45.111   7.243  14.915  1.00  0.00           N  
ATOM   3912  CA  ILE A 252      44.700   8.627  15.002  1.00  0.00           C  
ATOM   3913  C   ILE A 252      45.076   9.357  13.696  1.00  0.00           C  
ATOM   3914  O   ILE A 252      44.303  10.158  13.165  1.00  0.00           O  
ATOM   3915  CB  ILE A 252      45.347   9.336  16.205  1.00  0.00           C  
ATOM   3916  CG1 ILE A 252      44.787   8.779  17.517  1.00  0.00           C  
ATOM   3917  CG2 ILE A 252      45.121  10.838  16.122  1.00  0.00           C  
ATOM   3918  CD1 ILE A 252      45.563   9.205  18.742  1.00  0.00           C  
ATOM   3919  H   ILE A 252      45.814   6.898  15.552  1.00  0.00           H  
ATOM   3920  HA  ILE A 252      43.616   8.702  15.077  1.00  0.00           H  
ATOM   3921  HB  ILE A 252      46.417   9.129  16.207  1.00  0.00           H  
ATOM   3922 1HG1 ILE A 252      43.757   9.123  17.602  1.00  0.00           H  
ATOM   3923 2HG1 ILE A 252      44.801   7.691  17.439  1.00  0.00           H  
ATOM   3924 1HG2 ILE A 252      45.584  11.324  16.981  1.00  0.00           H  
ATOM   3925 2HG2 ILE A 252      45.565  11.223  15.205  1.00  0.00           H  
ATOM   3926 3HG2 ILE A 252      44.051  11.046  16.121  1.00  0.00           H  
ATOM   3927 1HD1 ILE A 252      45.108   8.770  19.632  1.00  0.00           H  
ATOM   3928 2HD1 ILE A 252      46.594   8.860  18.659  1.00  0.00           H  
ATOM   3929 3HD1 ILE A 252      45.549  10.291  18.823  1.00  0.00           H  
ATOM   3930  N   VAL A 253      46.257   9.055  13.169  1.00  0.00           N  
ATOM   3931  CA  VAL A 253      46.693   9.617  11.888  1.00  0.00           C  
ATOM   3932  C   VAL A 253      45.841   9.126  10.720  1.00  0.00           C  
ATOM   3933  O   VAL A 253      45.484   9.895   9.823  1.00  0.00           O  
ATOM   3934  CB  VAL A 253      48.168   9.277  11.600  1.00  0.00           C  
ATOM   3935  CG1 VAL A 253      48.541   9.678  10.181  1.00  0.00           C  
ATOM   3936  CG2 VAL A 253      49.079   9.967  12.604  1.00  0.00           C  
ATOM   3937  H   VAL A 253      46.870   8.423  13.664  1.00  0.00           H  
ATOM   3938  HA  VAL A 253      46.573  10.701  11.868  1.00  0.00           H  
ATOM   3939  HB  VAL A 253      48.315   8.204  11.725  1.00  0.00           H  
ATOM   3940 1HG1 VAL A 253      49.586   9.430   9.995  1.00  0.00           H  
ATOM   3941 2HG1 VAL A 253      47.910   9.140   9.473  1.00  0.00           H  
ATOM   3942 3HG1 VAL A 253      48.395  10.751  10.056  1.00  0.00           H  
ATOM   3943 1HG2 VAL A 253      50.116   9.716  12.387  1.00  0.00           H  
ATOM   3944 2HG2 VAL A 253      48.944  11.047  12.534  1.00  0.00           H  
ATOM   3945 3HG2 VAL A 253      48.828   9.635  13.612  1.00  0.00           H  
ATOM   3946  N   LEU A 254      45.505   7.841  10.744  1.00  0.00           N  
ATOM   3947  CA  LEU A 254      44.735   7.258   9.665  1.00  0.00           C  
ATOM   3948  C   LEU A 254      43.365   7.943   9.627  1.00  0.00           C  
ATOM   3949  O   LEU A 254      42.786   8.169   8.563  1.00  0.00           O  
ATOM   3950  CB  LEU A 254      44.596   5.742   9.852  1.00  0.00           C  
ATOM   3951  CG  LEU A 254      45.884   4.937   9.638  1.00  0.00           C  
ATOM   3952  CD1 LEU A 254      45.673   3.491  10.066  1.00  0.00           C  
ATOM   3953  CD2 LEU A 254      46.294   5.012   8.175  1.00  0.00           C  
ATOM   3954  H   LEU A 254      45.786   7.257  11.518  1.00  0.00           H  
ATOM   3955  HA  LEU A 254      45.236   7.447   8.716  1.00  0.00           H  
ATOM   3956 1HB  LEU A 254      44.312   5.719  10.903  1.00  0.00           H  
ATOM   3957 2HB  LEU A 254      43.786   5.334   9.248  1.00  0.00           H  
ATOM   3958  HG  LEU A 254      46.667   5.415  10.229  1.00  0.00           H  
ATOM   3959 1HD1 LEU A 254      46.593   2.927   9.910  1.00  0.00           H  
ATOM   3960 2HD1 LEU A 254      45.404   3.459  11.122  1.00  0.00           H  
ATOM   3961 3HD1 LEU A 254      44.873   3.050   9.473  1.00  0.00           H  
ATOM   3962 1HD2 LEU A 254      47.209   4.440   8.024  1.00  0.00           H  
ATOM   3963 2HD2 LEU A 254      45.500   4.599   7.552  1.00  0.00           H  
ATOM   3964 3HD2 LEU A 254      46.466   6.054   7.898  1.00  0.00           H  
ATOM   3965  N   SER A 255      42.860   8.290  10.806  1.00  0.00           N  
ATOM   3966  CA  SER A 255      41.584   8.956  10.910  1.00  0.00           C  
ATOM   3967  C   SER A 255      41.687  10.398  10.466  1.00  0.00           C  
ATOM   3968  O   SER A 255      40.782  10.912   9.782  1.00  0.00           O  
ATOM   3969  CB  SER A 255      41.068   8.873  12.333  1.00  0.00           C  
ATOM   3970  OG  SER A 255      41.793   9.696  13.204  1.00  0.00           O  
ATOM   3971  H   SER A 255      43.378   8.084  11.646  1.00  0.00           H  
ATOM   3972  HA  SER A 255      40.787   8.452  10.360  1.00  0.00           H  
ATOM   3973 1HB  SER A 255      40.022   9.179  12.342  1.00  0.00           H  
ATOM   3974 2HB  SER A 255      41.146   7.841  12.673  1.00  0.00           H  
ATOM   3975  HG  SER A 255      41.506  10.607  13.096  1.00  0.00           H  
ATOM   3976  N   HIS A 256      42.774  11.057  10.869  1.00  0.00           N  
ATOM   3977  CA  HIS A 256      43.011  12.440  10.470  1.00  0.00           C  
ATOM   3978  C   HIS A 256      43.151  12.582   8.956  1.00  0.00           C  
ATOM   3979  O   HIS A 256      42.837  13.623   8.404  1.00  0.00           O  
ATOM   3980  CB  HIS A 256      44.264  12.989  11.161  1.00  0.00           C  
ATOM   3981  CG  HIS A 256      44.066  13.294  12.613  1.00  0.00           C  
ATOM   3982  CD2 HIS A 256      42.947  13.315  13.375  1.00  0.00           C  
ATOM   3983  ND1 HIS A 256      45.109  13.627  13.452  1.00  0.00           N  
ATOM   3984  CE1 HIS A 256      44.638  13.841  14.669  1.00  0.00           C  
ATOM   3985  NE2 HIS A 256      43.331  13.658  14.648  1.00  0.00           N  
ATOM   3986  H   HIS A 256      43.449  10.594  11.462  1.00  0.00           H  
ATOM   3987  HA  HIS A 256      42.158  13.054  10.753  1.00  0.00           H  
ATOM   3988 1HB  HIS A 256      45.075  12.261  11.103  1.00  0.00           H  
ATOM   3989 2HB  HIS A 256      44.578  13.919  10.686  1.00  0.00           H  
ATOM   3990  HD1 HIS A 256      46.061  13.772  13.182  1.00  0.00           H  
ATOM   3991  HD2 HIS A 256      41.898  13.121  13.155  1.00  0.00           H  
ATOM   3992  HE1 HIS A 256      45.309  14.118  15.482  1.00  0.00           H  
ATOM   3993  N   THR A 257      43.650  11.530   8.309  1.00  0.00           N  
ATOM   3994  CA  THR A 257      43.725  11.450   6.848  1.00  0.00           C  
ATOM   3995  C   THR A 257      42.399  11.787   6.154  1.00  0.00           C  
ATOM   3996  O   THR A 257      42.382  12.240   5.004  1.00  0.00           O  
ATOM   3997  CB  THR A 257      44.171  10.046   6.398  1.00  0.00           C  
ATOM   3998  CG2 THR A 257      44.291   9.985   4.883  1.00  0.00           C  
ATOM   3999  OG1 THR A 257      45.440   9.732   6.987  1.00  0.00           O  
ATOM   4000  H   THR A 257      43.990  10.757   8.863  1.00  0.00           H  
ATOM   4001  HA  THR A 257      44.437  12.186   6.474  1.00  0.00           H  
ATOM   4002  HB  THR A 257      43.435   9.316   6.733  1.00  0.00           H  
ATOM   4003  HG1 THR A 257      45.715   8.857   6.706  1.00  0.00           H  
ATOM   4004 1HG2 THR A 257      44.607   8.985   4.585  1.00  0.00           H  
ATOM   4005 2HG2 THR A 257      43.325  10.211   4.432  1.00  0.00           H  
ATOM   4006 3HG2 THR A 257      45.028  10.714   4.548  1.00  0.00           H  
ATOM   4007  N   ASN A 258      41.292  11.552   6.845  1.00  0.00           N  
ATOM   4008  CA  ASN A 258      40.006  11.865   6.282  1.00  0.00           C  
ATOM   4009  C   ASN A 258      39.975  13.329   5.831  1.00  0.00           C  
ATOM   4010  O   ASN A 258      39.350  13.662   4.841  1.00  0.00           O  
ATOM   4011  CB  ASN A 258      38.888  11.576   7.265  1.00  0.00           C  
ATOM   4012  CG  ASN A 258      37.520  11.923   6.745  1.00  0.00           C  
ATOM   4013  ND2 ASN A 258      37.159  11.304   5.650  1.00  0.00           N  
ATOM   4014  OD1 ASN A 258      36.772  12.686   7.368  1.00  0.00           O  
ATOM   4015  H   ASN A 258      41.340  11.150   7.770  1.00  0.00           H  
ATOM   4016  HA  ASN A 258      39.832  11.254   5.396  1.00  0.00           H  
ATOM   4017 1HB  ASN A 258      38.839  10.621   7.791  1.00  0.00           H  
ATOM   4018 2HB  ASN A 258      39.208  12.355   7.957  1.00  0.00           H  
ATOM   4019 1HD2 ASN A 258      36.262  11.486   5.247  1.00  0.00           H  
ATOM   4020 2HD2 ASN A 258      37.779  10.649   5.218  1.00  0.00           H  
ATOM   4021  N   SER A 259      40.674  14.193   6.548  1.00  0.00           N  
ATOM   4022  CA  SER A 259      40.662  15.619   6.262  1.00  0.00           C  
ATOM   4023  C   SER A 259      41.291  16.012   4.935  1.00  0.00           C  
ATOM   4024  O   SER A 259      41.040  17.106   4.427  1.00  0.00           O  
ATOM   4025  CB  SER A 259      41.360  16.354   7.389  1.00  0.00           C  
ATOM   4026  OG  SER A 259      42.729  16.063   7.440  1.00  0.00           O  
ATOM   4027  H   SER A 259      41.230  13.851   7.319  1.00  0.00           H  
ATOM   4028  HA  SER A 259      39.663  16.058   6.288  1.00  0.00           H  
ATOM   4029 1HB  SER A 259      41.231  17.426   7.237  1.00  0.00           H  
ATOM   4030 2HB  SER A 259      40.900  16.065   8.332  1.00  0.00           H  
ATOM   4031  HG  SER A 259      43.132  16.547   8.165  1.00  0.00           H  
ATOM   4032  N   VAL A 260      42.104  15.132   4.368  1.00  0.00           N  
ATOM   4033  CA  VAL A 260      42.743  15.426   3.091  1.00  0.00           C  
ATOM   4034  C   VAL A 260      42.154  14.614   1.926  1.00  0.00           C  
ATOM   4035  O   VAL A 260      42.407  14.907   0.760  1.00  0.00           O  
ATOM   4036  CB  VAL A 260      44.260  15.163   3.164  1.00  0.00           C  
ATOM   4037  CG1 VAL A 260      44.897  16.020   4.248  1.00  0.00           C  
ATOM   4038  CG2 VAL A 260      44.533  13.689   3.424  1.00  0.00           C  
ATOM   4039  H   VAL A 260      42.289  14.247   4.819  1.00  0.00           H  
ATOM   4040  HA  VAL A 260      42.578  16.462   2.794  1.00  0.00           H  
ATOM   4041  HB  VAL A 260      44.708  15.403   2.200  1.00  0.00           H  
ATOM   4042 1HG1 VAL A 260      45.968  15.822   4.285  1.00  0.00           H  
ATOM   4043 2HG1 VAL A 260      44.732  17.074   4.022  1.00  0.00           H  
ATOM   4044 3HG1 VAL A 260      44.451  15.780   5.212  1.00  0.00           H  
ATOM   4045 1HG2 VAL A 260      45.608  13.521   3.472  1.00  0.00           H  
ATOM   4046 2HG2 VAL A 260      44.076  13.396   4.370  1.00  0.00           H  
ATOM   4047 3HG2 VAL A 260      44.108  13.092   2.616  1.00  0.00           H  
ATOM   4048  N   VAL A 261      41.349  13.607   2.244  1.00  0.00           N  
ATOM   4049  CA  VAL A 261      40.652  12.858   1.212  1.00  0.00           C  
ATOM   4050  C   VAL A 261      39.180  13.240   1.043  1.00  0.00           C  
ATOM   4051  O   VAL A 261      38.543  12.862   0.057  1.00  0.00           O  
ATOM   4052  CB  VAL A 261      40.735  11.347   1.496  1.00  0.00           C  
ATOM   4053  CG1 VAL A 261      42.186  10.895   1.562  1.00  0.00           C  
ATOM   4054  CG2 VAL A 261      40.013  11.007   2.791  1.00  0.00           C  
ATOM   4055  H   VAL A 261      41.215  13.353   3.211  1.00  0.00           H  
ATOM   4056  HA  VAL A 261      41.069  13.060   0.225  1.00  0.00           H  
ATOM   4057  HB  VAL A 261      40.223  10.808   0.698  1.00  0.00           H  
ATOM   4058 1HG1 VAL A 261      42.226   9.825   1.763  1.00  0.00           H  
ATOM   4059 2HG1 VAL A 261      42.676  11.104   0.611  1.00  0.00           H  
ATOM   4060 3HG1 VAL A 261      42.698  11.433   2.360  1.00  0.00           H  
ATOM   4061 1HG2 VAL A 261      40.081   9.936   2.975  1.00  0.00           H  
ATOM   4062 2HG2 VAL A 261      40.477  11.548   3.617  1.00  0.00           H  
ATOM   4063 3HG2 VAL A 261      38.965  11.295   2.711  1.00  0.00           H  
ATOM   4064  N   ASN A 262      38.644  13.994   1.993  1.00  0.00           N  
ATOM   4065  CA  ASN A 262      37.312  14.561   1.826  1.00  0.00           C  
ATOM   4066  C   ASN A 262      37.218  15.577   0.711  1.00  0.00           C  
ATOM   4067  O   ASN A 262      36.300  15.503  -0.110  1.00  0.00           O  
ATOM   4068  CB  ASN A 262      36.825  15.187   3.121  1.00  0.00           C  
ATOM   4069  CG  ASN A 262      36.466  14.183   4.181  1.00  0.00           C  
ATOM   4070  ND2 ASN A 262      36.425  14.646   5.405  1.00  0.00           N  
ATOM   4071  OD1 ASN A 262      36.157  13.023   3.887  1.00  0.00           O  
ATOM   4072  H   ASN A 262      39.155  14.180   2.844  1.00  0.00           H  
ATOM   4073  HA  ASN A 262      36.607  13.775   1.550  1.00  0.00           H  
ATOM   4074 1HB  ASN A 262      37.369  16.014   3.579  1.00  0.00           H  
ATOM   4075 2HB  ASN A 262      35.907  15.563   2.668  1.00  0.00           H  
ATOM   4076 1HD2 ASN A 262      36.194  14.034   6.161  1.00  0.00           H  
ATOM   4077 2HD2 ASN A 262      36.625  15.608   5.582  1.00  0.00           H  
ATOM   4078  N   PRO A 263      38.142  16.558   0.699  1.00  0.00           N  
ATOM   4079  CA  PRO A 263      38.142  17.488  -0.429  1.00  0.00           C  
ATOM   4080  C   PRO A 263      38.241  16.718  -1.738  1.00  0.00           C  
ATOM   4081  O   PRO A 263      37.608  17.111  -2.712  1.00  0.00           O  
ATOM   4082  CB  PRO A 263      39.359  18.385  -0.188  1.00  0.00           C  
ATOM   4083  CG  PRO A 263      39.613  18.282   1.277  1.00  0.00           C  
ATOM   4084  CD  PRO A 263      39.260  16.865   1.644  1.00  0.00           C  
ATOM   4085  HA  PRO A 263      37.213  18.073  -0.498  1.00  0.00           H  
ATOM   4086 1HB  PRO A 263      40.230  18.047  -0.768  1.00  0.00           H  
ATOM   4087 2HB  PRO A 263      39.158  19.426  -0.485  1.00  0.00           H  
ATOM   4088 1HG  PRO A 263      40.664  18.502   1.516  1.00  0.00           H  
ATOM   4089 2HG  PRO A 263      38.997  19.001   1.839  1.00  0.00           H  
ATOM   4090 1HD  PRO A 263      40.106  16.176   1.504  1.00  0.00           H  
ATOM   4091 2HD  PRO A 263      38.942  16.774   2.694  1.00  0.00           H  
ATOM   4092  N   PHE A 264      38.989  15.619  -1.746  1.00  0.00           N  
ATOM   4093  CA  PHE A 264      39.119  14.807  -2.950  1.00  0.00           C  
ATOM   4094  C   PHE A 264      37.777  14.247  -3.415  1.00  0.00           C  
ATOM   4095  O   PHE A 264      37.342  14.519  -4.529  1.00  0.00           O  
ATOM   4096  CB  PHE A 264      40.106  13.663  -2.709  1.00  0.00           C  
ATOM   4097  CG  PHE A 264      40.147  12.654  -3.823  1.00  0.00           C  
ATOM   4098  CD1 PHE A 264      40.788  12.945  -5.017  1.00  0.00           C  
ATOM   4099  CD2 PHE A 264      39.546  11.413  -3.677  1.00  0.00           C  
ATOM   4100  CE1 PHE A 264      40.827  12.018  -6.042  1.00  0.00           C  
ATOM   4101  CE2 PHE A 264      39.585  10.484  -4.698  1.00  0.00           C  
ATOM   4102  CZ  PHE A 264      40.226  10.787  -5.882  1.00  0.00           C  
ATOM   4103  H   PHE A 264      39.475  15.338  -0.908  1.00  0.00           H  
ATOM   4104  HA  PHE A 264      39.488  15.422  -3.772  1.00  0.00           H  
ATOM   4105 1HB  PHE A 264      41.116  14.054  -2.605  1.00  0.00           H  
ATOM   4106 2HB  PHE A 264      39.834  13.118  -1.806  1.00  0.00           H  
ATOM   4107  HD1 PHE A 264      41.264  13.918  -5.143  1.00  0.00           H  
ATOM   4108  HD2 PHE A 264      39.040  11.174  -2.741  1.00  0.00           H  
ATOM   4109  HE1 PHE A 264      41.334  12.260  -6.976  1.00  0.00           H  
ATOM   4110  HE2 PHE A 264      39.109   9.512  -4.570  1.00  0.00           H  
ATOM   4111  HZ  PHE A 264      40.255  10.058  -6.689  1.00  0.00           H  
ATOM   4112  N   ILE A 265      37.126  13.461  -2.562  1.00  0.00           N  
ATOM   4113  CA  ILE A 265      35.867  12.829  -2.926  1.00  0.00           C  
ATOM   4114  C   ILE A 265      34.783  13.846  -3.305  1.00  0.00           C  
ATOM   4115  O   ILE A 265      33.868  13.529  -4.059  1.00  0.00           O  
ATOM   4116  CB  ILE A 265      35.344  11.944  -1.779  1.00  0.00           C  
ATOM   4117  CG1 ILE A 265      34.122  11.145  -2.237  1.00  0.00           C  
ATOM   4118  CG2 ILE A 265      35.004  12.795  -0.565  1.00  0.00           C  
ATOM   4119  CD1 ILE A 265      34.391  10.240  -3.418  1.00  0.00           C  
ATOM   4120  H   ILE A 265      37.510  13.298  -1.642  1.00  0.00           H  
ATOM   4121  HA  ILE A 265      35.986  12.230  -3.827  1.00  0.00           H  
ATOM   4122  HB  ILE A 265      36.113  11.219  -1.512  1.00  0.00           H  
ATOM   4123 1HG1 ILE A 265      33.790  10.546  -1.388  1.00  0.00           H  
ATOM   4124 2HG1 ILE A 265      33.345  11.862  -2.499  1.00  0.00           H  
ATOM   4125 1HG2 ILE A 265      34.635  12.155   0.236  1.00  0.00           H  
ATOM   4126 2HG2 ILE A 265      35.897  13.320  -0.227  1.00  0.00           H  
ATOM   4127 3HG2 ILE A 265      34.236  13.520  -0.832  1.00  0.00           H  
ATOM   4128 1HD1 ILE A 265      33.479   9.706  -3.684  1.00  0.00           H  
ATOM   4129 2HD1 ILE A 265      34.722  10.838  -4.267  1.00  0.00           H  
ATOM   4130 3HD1 ILE A 265      35.167   9.521  -3.157  1.00  0.00           H  
ATOM   4131  N   TYR A 266      34.880  15.068  -2.788  1.00  0.00           N  
ATOM   4132  CA  TYR A 266      34.017  16.139  -3.286  1.00  0.00           C  
ATOM   4133  C   TYR A 266      34.321  16.492  -4.737  1.00  0.00           C  
ATOM   4134  O   TYR A 266      33.433  16.459  -5.585  1.00  0.00           O  
ATOM   4135  CB  TYR A 266      34.158  17.384  -2.407  1.00  0.00           C  
ATOM   4136  CG  TYR A 266      33.488  17.262  -1.057  1.00  0.00           C  
ATOM   4137  CD1 TYR A 266      34.199  17.477   0.114  1.00  0.00           C  
ATOM   4138  CD2 TYR A 266      32.144  16.933  -0.958  1.00  0.00           C  
ATOM   4139  CE1 TYR A 266      33.591  17.367   1.349  1.00  0.00           C  
ATOM   4140  CE2 TYR A 266      31.526  16.821   0.272  1.00  0.00           C  
ATOM   4141  CZ  TYR A 266      32.253  17.038   1.424  1.00  0.00           C  
ATOM   4142  OH  TYR A 266      31.642  16.929   2.652  1.00  0.00           O  
ATOM   4143  H   TYR A 266      35.542  15.270  -2.054  1.00  0.00           H  
ATOM   4144  HA  TYR A 266      32.976  15.814  -3.267  1.00  0.00           H  
ATOM   4145 1HB  TYR A 266      35.226  17.560  -2.268  1.00  0.00           H  
ATOM   4146 2HB  TYR A 266      33.720  18.217  -2.957  1.00  0.00           H  
ATOM   4147  HD1 TYR A 266      35.256  17.737   0.047  1.00  0.00           H  
ATOM   4148  HD2 TYR A 266      31.575  16.762  -1.872  1.00  0.00           H  
ATOM   4149  HE1 TYR A 266      34.163  17.540   2.261  1.00  0.00           H  
ATOM   4150  HE2 TYR A 266      30.469  16.560   0.329  1.00  0.00           H  
ATOM   4151  HH  TYR A 266      32.239  17.101   3.385  1.00  0.00           H  
ATOM   4152  N   ALA A 267      35.575  16.834  -5.019  1.00  0.00           N  
ATOM   4153  CA  ALA A 267      35.969  17.272  -6.354  1.00  0.00           C  
ATOM   4154  C   ALA A 267      36.210  16.094  -7.288  1.00  0.00           C  
ATOM   4155  O   ALA A 267      36.542  16.277  -8.460  1.00  0.00           O  
ATOM   4156  CB  ALA A 267      37.210  18.148  -6.275  1.00  0.00           C  
ATOM   4157  H   ALA A 267      36.274  16.788  -4.292  1.00  0.00           H  
ATOM   4158  HA  ALA A 267      35.155  17.857  -6.784  1.00  0.00           H  
ATOM   4159 1HB  ALA A 267      37.490  18.473  -7.277  1.00  0.00           H  
ATOM   4160 2HB  ALA A 267      37.001  19.022  -5.657  1.00  0.00           H  
ATOM   4161 3HB  ALA A 267      38.029  17.580  -5.836  1.00  0.00           H  
ATOM   4162  N   TYR A 268      36.042  14.886  -6.764  1.00  0.00           N  
ATOM   4163  CA  TYR A 268      36.186  13.676  -7.567  1.00  0.00           C  
ATOM   4164  C   TYR A 268      34.832  13.195  -8.068  1.00  0.00           C  
ATOM   4165  O   TYR A 268      34.687  12.820  -9.233  1.00  0.00           O  
ATOM   4166  CB  TYR A 268      36.871  12.571  -6.758  1.00  0.00           C  
ATOM   4167  CG  TYR A 268      36.755  11.197  -7.378  1.00  0.00           C  
ATOM   4168  CD1 TYR A 268      37.036  10.994  -8.721  1.00  0.00           C  
ATOM   4169  CD2 TYR A 268      36.367  10.104  -6.617  1.00  0.00           C  
ATOM   4170  CE1 TYR A 268      36.931   9.740  -9.293  1.00  0.00           C  
ATOM   4171  CE2 TYR A 268      36.260   8.845  -7.177  1.00  0.00           C  
ATOM   4172  CZ  TYR A 268      36.542   8.668  -8.516  1.00  0.00           C  
ATOM   4173  OH  TYR A 268      36.437   7.417  -9.078  1.00  0.00           O  
ATOM   4174  H   TYR A 268      35.809  14.801  -5.785  1.00  0.00           H  
ATOM   4175  HA  TYR A 268      36.792  13.886  -8.448  1.00  0.00           H  
ATOM   4176 1HB  TYR A 268      37.925  12.842  -6.670  1.00  0.00           H  
ATOM   4177 2HB  TYR A 268      36.413  12.564  -5.770  1.00  0.00           H  
ATOM   4178  HD1 TYR A 268      37.342  11.846  -9.329  1.00  0.00           H  
ATOM   4179  HD2 TYR A 268      36.145  10.251  -5.560  1.00  0.00           H  
ATOM   4180  HE1 TYR A 268      37.154   9.597 -10.350  1.00  0.00           H  
ATOM   4181  HE2 TYR A 268      35.952   8.000  -6.562  1.00  0.00           H  
ATOM   4182  HH  TYR A 268      36.847   7.359  -9.945  1.00  0.00           H  
ATOM   4183  N   ARG A 269      33.857  13.265  -7.003  1.00  0.00           N  
ATOM   4184  CA  ARG A 269      32.663  12.771  -7.679  1.00  0.00           C  
ATOM   4185  C   ARG A 269      31.553  13.814  -7.674  1.00  0.00           C  
ATOM   4186  O   ARG A 269      30.373  13.478  -7.788  1.00  0.00           O  
ATOM   4187  CB  ARG A 269      32.184  11.447  -7.104  1.00  0.00           C  
ATOM   4188  CG  ARG A 269      33.128  10.275  -7.325  1.00  0.00           C  
ATOM   4189  CD  ARG A 269      32.448   8.984  -7.599  1.00  0.00           C  
ATOM   4190  NE  ARG A 269      33.317   7.946  -8.128  1.00  0.00           N  
ATOM   4191  CZ  ARG A 269      32.929   6.681  -8.390  1.00  0.00           C  
ATOM   4192  NH1 ARG A 269      31.700   6.285  -8.139  1.00  0.00           N1+
ATOM   4193  NH2 ARG A 269      33.823   5.843  -8.885  1.00  0.00           N  
ATOM   4194  H   ARG A 269      33.796  13.534  -6.032  1.00  0.00           H  
ATOM   4195  HA  ARG A 269      32.889  12.567  -8.726  1.00  0.00           H  
ATOM   4196 1HB  ARG A 269      32.042  11.596  -6.035  1.00  0.00           H  
ATOM   4197 2HB  ARG A 269      31.224  11.226  -7.571  1.00  0.00           H  
ATOM   4198 1HG  ARG A 269      33.771  10.503  -8.174  1.00  0.00           H  
ATOM   4199 2HG  ARG A 269      33.739  10.150  -6.429  1.00  0.00           H  
ATOM   4200 1HD  ARG A 269      32.016   8.606  -6.673  1.00  0.00           H  
ATOM   4201 2HD  ARG A 269      31.655   9.149  -8.328  1.00  0.00           H  
ATOM   4202  HE  ARG A 269      34.297   7.989  -8.376  1.00  0.00           H  
ATOM   4203 1HH1 ARG A 269      31.034   6.934  -7.744  1.00  0.00           H  
ATOM   4204 2HH1 ARG A 269      31.430   5.334  -8.341  1.00  0.00           H  
ATOM   4205 1HH2 ARG A 269      34.768   6.160  -9.054  1.00  0.00           H  
ATOM   4206 2HH2 ARG A 269      33.559   4.891  -9.089  1.00  0.00           H  
ATOM   4207  N   ILE A 270      31.935  15.079  -7.540  1.00  0.00           N  
ATOM   4208  CA  ILE A 270      31.033  16.187  -7.828  1.00  0.00           C  
ATOM   4209  C   ILE A 270      31.658  17.193  -8.786  1.00  0.00           C  
ATOM   4210  O   ILE A 270      32.648  17.847  -8.457  1.00  0.00           O  
ATOM   4211  CB  ILE A 270      30.615  16.918  -6.539  1.00  0.00           C  
ATOM   4212  CG1 ILE A 270      29.958  15.940  -5.560  1.00  0.00           C  
ATOM   4213  CG2 ILE A 270      29.673  18.068  -6.860  1.00  0.00           C  
ATOM   4214  CD1 ILE A 270      29.639  16.547  -4.213  1.00  0.00           C  
ATOM   4215  H   ILE A 270      32.876  15.277  -7.230  1.00  0.00           H  
ATOM   4216  HA  ILE A 270      30.145  15.833  -8.350  1.00  0.00           H  
ATOM   4217  HB  ILE A 270      31.506  17.304  -6.045  1.00  0.00           H  
ATOM   4218 1HG1 ILE A 270      29.041  15.583  -6.025  1.00  0.00           H  
ATOM   4219 2HG1 ILE A 270      30.646  15.104  -5.427  1.00  0.00           H  
ATOM   4220 1HG2 ILE A 270      29.387  18.573  -5.938  1.00  0.00           H  
ATOM   4221 2HG2 ILE A 270      30.174  18.774  -7.520  1.00  0.00           H  
ATOM   4222 3HG2 ILE A 270      28.781  17.680  -7.354  1.00  0.00           H  
ATOM   4223 1HD1 ILE A 270      29.177  15.794  -3.574  1.00  0.00           H  
ATOM   4224 2HD1 ILE A 270      30.557  16.904  -3.746  1.00  0.00           H  
ATOM   4225 3HD1 ILE A 270      28.952  17.382  -4.344  1.00  0.00           H  
ATOM   4226  N   ARG A 271      31.074  17.313  -9.974  1.00  0.00           N  
ATOM   4227  CA  ARG A 271      31.551  18.128 -11.091  1.00  0.00           C  
ATOM   4228  C   ARG A 271      31.608  19.583 -10.637  1.00  0.00           C  
ATOM   4229  O   ARG A 271      32.568  20.282 -10.966  1.00  0.00           O  
ATOM   4230  CB  ARG A 271      30.720  17.954 -12.354  1.00  0.00           C  
ATOM   4231  CG  ARG A 271      31.223  18.725 -13.563  1.00  0.00           C  
ATOM   4232  CD  ARG A 271      32.501  18.215 -14.126  1.00  0.00           C  
ATOM   4233  NE  ARG A 271      32.916  18.866 -15.359  1.00  0.00           N  
ATOM   4234  CZ  ARG A 271      34.008  18.525 -16.073  1.00  0.00           C  
ATOM   4235  NH1 ARG A 271      34.814  17.571 -15.663  1.00  0.00           N1+
ATOM   4236  NH2 ARG A 271      34.259  19.193 -17.185  1.00  0.00           N  
ATOM   4237  H   ARG A 271      30.224  16.779 -10.082  1.00  0.00           H  
ATOM   4238  HA  ARG A 271      32.557  17.816 -11.372  1.00  0.00           H  
ATOM   4239 1HB  ARG A 271      30.713  16.889 -12.585  1.00  0.00           H  
ATOM   4240 2HB  ARG A 271      29.708  18.280 -12.117  1.00  0.00           H  
ATOM   4241 1HG  ARG A 271      30.467  18.674 -14.348  1.00  0.00           H  
ATOM   4242 2HG  ARG A 271      31.375  19.765 -13.271  1.00  0.00           H  
ATOM   4243 1HD  ARG A 271      33.295  18.366 -13.395  1.00  0.00           H  
ATOM   4244 2HD  ARG A 271      32.396  17.153 -14.336  1.00  0.00           H  
ATOM   4245  HE  ARG A 271      32.488  19.632 -15.861  1.00  0.00           H  
ATOM   4246 1HH1 ARG A 271      34.618  17.083 -14.801  1.00  0.00           H  
ATOM   4247 2HH1 ARG A 271      35.627  17.331 -16.212  1.00  0.00           H  
ATOM   4248 1HH2 ARG A 271      33.638  19.934 -17.477  1.00  0.00           H  
ATOM   4249 2HH2 ARG A 271      35.070  18.958 -17.738  1.00  0.00           H  
ATOM   4250  N   GLU A 272      30.594  20.014  -9.883  1.00  0.00           N  
ATOM   4251  CA  GLU A 272      30.517  21.378  -9.358  1.00  0.00           C  
ATOM   4252  C   GLU A 272      31.747  21.769  -8.557  1.00  0.00           C  
ATOM   4253  O   GLU A 272      32.375  22.793  -8.825  1.00  0.00           O  
ATOM   4254  CB  GLU A 272      29.268  21.540  -8.489  1.00  0.00           C  
ATOM   4255  CG  GLU A 272      27.962  21.591  -9.269  1.00  0.00           C  
ATOM   4256  CD  GLU A 272      27.532  20.219  -9.705  1.00  0.00           C  
ATOM   4257  OE1 GLU A 272      28.187  19.270  -9.346  1.00  0.00           O  
ATOM   4258  OE2 GLU A 272      26.487  20.106 -10.302  1.00  0.00           O1-
ATOM   4259  H   GLU A 272      29.851  19.362  -9.671  1.00  0.00           H  
ATOM   4260  HA  GLU A 272      30.466  22.089 -10.182  1.00  0.00           H  
ATOM   4261 1HB  GLU A 272      29.246  20.695  -7.801  1.00  0.00           H  
ATOM   4262 2HB  GLU A 272      29.390  22.465  -7.924  1.00  0.00           H  
ATOM   4263 1HG  GLU A 272      27.149  22.069  -8.722  1.00  0.00           H  
ATOM   4264 2HG  GLU A 272      28.209  22.190 -10.144  1.00  0.00           H  
ATOM   4265  N   PHE A 273      32.072  20.955  -7.557  1.00  0.00           N  
ATOM   4266  CA  PHE A 273      33.280  21.170  -6.773  1.00  0.00           C  
ATOM   4267  C   PHE A 273      34.541  21.145  -7.653  1.00  0.00           C  
ATOM   4268  O   PHE A 273      35.408  22.004  -7.519  1.00  0.00           O  
ATOM   4269  CB  PHE A 273      33.386  20.117  -5.669  1.00  0.00           C  
ATOM   4270  CG  PHE A 273      32.639  20.475  -4.416  1.00  0.00           C  
ATOM   4271  CD1 PHE A 273      31.501  19.774  -4.045  1.00  0.00           C  
ATOM   4272  CD2 PHE A 273      33.072  21.514  -3.606  1.00  0.00           C  
ATOM   4273  CE1 PHE A 273      30.814  20.104  -2.892  1.00  0.00           C  
ATOM   4274  CE2 PHE A 273      32.388  21.844  -2.453  1.00  0.00           C  
ATOM   4275  CZ  PHE A 273      31.257  21.138  -2.096  1.00  0.00           C  
ATOM   4276  H   PHE A 273      31.474  20.171  -7.333  1.00  0.00           H  
ATOM   4277  HA  PHE A 273      33.252  22.159  -6.314  1.00  0.00           H  
ATOM   4278 1HB  PHE A 273      32.976  19.168  -6.015  1.00  0.00           H  
ATOM   4279 2HB  PHE A 273      34.427  19.978  -5.382  1.00  0.00           H  
ATOM   4280  HD1 PHE A 273      31.152  18.956  -4.674  1.00  0.00           H  
ATOM   4281  HD2 PHE A 273      33.965  22.072  -3.889  1.00  0.00           H  
ATOM   4282  HE1 PHE A 273      29.921  19.544  -2.612  1.00  0.00           H  
ATOM   4283  HE2 PHE A 273      32.739  22.663  -1.825  1.00  0.00           H  
ATOM   4284  HZ  PHE A 273      30.715  21.399  -1.188  1.00  0.00           H  
ATOM   4285  N   ARG A 274      34.629  20.177  -8.566  1.00  0.00           N  
ATOM   4286  CA  ARG A 274      35.826  20.014  -9.393  1.00  0.00           C  
ATOM   4287  C   ARG A 274      36.140  21.273 -10.207  1.00  0.00           C  
ATOM   4288  O   ARG A 274      37.287  21.704 -10.265  1.00  0.00           O  
ATOM   4289  CB  ARG A 274      35.732  18.789 -10.291  1.00  0.00           C  
ATOM   4290  CG  ARG A 274      36.973  18.509 -11.124  1.00  0.00           C  
ATOM   4291  CD  ARG A 274      37.064  17.118 -11.637  1.00  0.00           C  
ATOM   4292  NE  ARG A 274      35.871  16.648 -12.321  1.00  0.00           N  
ATOM   4293  CZ  ARG A 274      34.998  15.758 -11.810  1.00  0.00           C  
ATOM   4294  NH1 ARG A 274      35.197  15.213 -10.631  1.00  0.00           N1+
ATOM   4295  NH2 ARG A 274      33.945  15.429 -12.538  1.00  0.00           N  
ATOM   4296  H   ARG A 274      33.855  19.541  -8.688  1.00  0.00           H  
ATOM   4297  HA  ARG A 274      36.695  19.844  -8.758  1.00  0.00           H  
ATOM   4298 1HB  ARG A 274      35.533  17.936  -9.644  1.00  0.00           H  
ATOM   4299 2HB  ARG A 274      34.882  18.946 -10.955  1.00  0.00           H  
ATOM   4300 1HG  ARG A 274      36.974  19.183 -11.981  1.00  0.00           H  
ATOM   4301 2HG  ARG A 274      37.852  18.701 -10.510  1.00  0.00           H  
ATOM   4302 1HD  ARG A 274      37.892  17.056 -12.342  1.00  0.00           H  
ATOM   4303 2HD  ARG A 274      37.250  16.445 -10.801  1.00  0.00           H  
ATOM   4304  HE  ARG A 274      35.515  16.890 -13.236  1.00  0.00           H  
ATOM   4305 1HH1 ARG A 274      36.016  15.462 -10.095  1.00  0.00           H  
ATOM   4306 2HH1 ARG A 274      34.530  14.548 -10.266  1.00  0.00           H  
ATOM   4307 1HH2 ARG A 274      33.815  15.845 -13.451  1.00  0.00           H  
ATOM   4308 2HH2 ARG A 274      33.275  14.765 -12.180  1.00  0.00           H  
ATOM   4309  N   GLN A 275      35.116  21.861 -10.823  1.00  0.00           N  
ATOM   4310  CA  GLN A 275      35.290  23.023 -11.695  1.00  0.00           C  
ATOM   4311  C   GLN A 275      35.287  24.340 -10.913  1.00  0.00           C  
ATOM   4312  O   GLN A 275      35.974  25.292 -11.288  1.00  0.00           O  
ATOM   4313  CB  GLN A 275      34.190  23.058 -12.757  1.00  0.00           C  
ATOM   4314  CG  GLN A 275      34.198  21.867 -13.701  1.00  0.00           C  
ATOM   4315  CD  GLN A 275      35.564  21.618 -14.308  1.00  0.00           C  
ATOM   4316  NE2 GLN A 275      36.025  20.374 -14.238  1.00  0.00           N  
ATOM   4317  OE1 GLN A 275      36.200  22.534 -14.837  1.00  0.00           O  
ATOM   4318  H   GLN A 275      34.189  21.488 -10.681  1.00  0.00           H  
ATOM   4319  HA  GLN A 275      36.264  22.970 -12.184  1.00  0.00           H  
ATOM   4320 1HB  GLN A 275      33.239  23.101 -12.225  1.00  0.00           H  
ATOM   4321 2HB  GLN A 275      34.328  23.977 -13.325  1.00  0.00           H  
ATOM   4322 1HG  GLN A 275      33.768  20.901 -13.435  1.00  0.00           H  
ATOM   4323 2HG  GLN A 275      33.568  22.348 -14.452  1.00  0.00           H  
ATOM   4324 1HE2 GLN A 275      36.922  20.150 -14.622  1.00  0.00           H  
ATOM   4325 2HE2 GLN A 275      35.476  19.661 -13.803  1.00  0.00           H  
ATOM   4326  N   THR A 276      34.500  24.399  -9.839  1.00  0.00           N  
ATOM   4327  CA  THR A 276      34.426  25.598  -8.998  1.00  0.00           C  
ATOM   4328  C   THR A 276      35.748  25.865  -8.255  1.00  0.00           C  
ATOM   4329  O   THR A 276      36.064  27.013  -7.921  1.00  0.00           O  
ATOM   4330  CB  THR A 276      33.286  25.487  -7.968  1.00  0.00           C  
ATOM   4331  CG2 THR A 276      33.198  26.755  -7.132  1.00  0.00           C  
ATOM   4332  OG1 THR A 276      32.042  25.280  -8.649  1.00  0.00           O  
ATOM   4333  H   THR A 276      33.940  23.594  -9.597  1.00  0.00           H  
ATOM   4334  HA  THR A 276      34.252  26.476  -9.622  1.00  0.00           H  
ATOM   4335  HB  THR A 276      33.480  24.636  -7.316  1.00  0.00           H  
ATOM   4336  HG1 THR A 276      32.144  25.506  -9.576  1.00  0.00           H  
ATOM   4337 1HG2 THR A 276      32.387  26.657  -6.410  1.00  0.00           H  
ATOM   4338 2HG2 THR A 276      34.139  26.908  -6.604  1.00  0.00           H  
ATOM   4339 3HG2 THR A 276      33.003  27.606  -7.782  1.00  0.00           H  
ATOM   4340  N   PHE A 277      36.510  24.795  -8.002  1.00  0.00           N  
ATOM   4341  CA  PHE A 277      37.891  24.906  -7.522  1.00  0.00           C  
ATOM   4342  C   PHE A 277      38.743  25.730  -8.494  1.00  0.00           C  
ATOM   4343  O   PHE A 277      39.727  26.365  -8.098  1.00  0.00           O  
ATOM   4344  CB  PHE A 277      38.503  23.517  -7.328  1.00  0.00           C  
ATOM   4345  CG  PHE A 277      38.099  22.851  -6.043  1.00  0.00           C  
ATOM   4346  CD1 PHE A 277      37.175  23.446  -5.197  1.00  0.00           C  
ATOM   4347  CD2 PHE A 277      38.643  21.629  -5.678  1.00  0.00           C  
ATOM   4348  CE1 PHE A 277      36.803  22.834  -4.015  1.00  0.00           C  
ATOM   4349  CE2 PHE A 277      38.271  21.013  -4.498  1.00  0.00           C  
ATOM   4350  CZ  PHE A 277      37.351  21.618  -3.665  1.00  0.00           C  
ATOM   4351  H   PHE A 277      36.112  23.879  -8.151  1.00  0.00           H  
ATOM   4352  HA  PHE A 277      37.909  25.430  -6.566  1.00  0.00           H  
ATOM   4353 1HB  PHE A 277      38.193  22.855  -8.134  1.00  0.00           H  
ATOM   4354 2HB  PHE A 277      39.590  23.587  -7.314  1.00  0.00           H  
ATOM   4355  HD1 PHE A 277      36.741  24.408  -5.474  1.00  0.00           H  
ATOM   4356  HD2 PHE A 277      39.371  21.152  -6.336  1.00  0.00           H  
ATOM   4357  HE1 PHE A 277      36.076  23.312  -3.360  1.00  0.00           H  
ATOM   4358  HE2 PHE A 277      38.705  20.053  -4.223  1.00  0.00           H  
ATOM   4359  HZ  PHE A 277      37.058  21.136  -2.734  1.00  0.00           H  
ATOM   4360  N   ARG A 278      38.351  25.711  -9.765  1.00  0.00           N  
ATOM   4361  CA  ARG A 278      38.932  26.590 -10.778  1.00  0.00           C  
ATOM   4362  C   ARG A 278      38.323  27.997 -10.767  1.00  0.00           C  
ATOM   4363  O   ARG A 278      39.039  28.984 -10.909  1.00  0.00           O  
ATOM   4364  CB  ARG A 278      38.854  25.970 -12.165  1.00  0.00           C  
ATOM   4365  CG  ARG A 278      39.693  24.717 -12.353  1.00  0.00           C  
ATOM   4366  CD  ARG A 278      39.368  23.939 -13.576  1.00  0.00           C  
ATOM   4367  NE  ARG A 278      40.284  22.846 -13.857  1.00  0.00           N  
ATOM   4368  CZ  ARG A 278      40.017  21.816 -14.684  1.00  0.00           C  
ATOM   4369  NH1 ARG A 278      38.850  21.714 -15.283  1.00  0.00           N1+
ATOM   4370  NH2 ARG A 278      40.949  20.897 -14.859  1.00  0.00           N  
ATOM   4371  H   ARG A 278      37.624  25.063 -10.035  1.00  0.00           H  
ATOM   4372  HA  ARG A 278      39.994  26.732 -10.578  1.00  0.00           H  
ATOM   4373 1HB  ARG A 278      37.808  25.734 -12.350  1.00  0.00           H  
ATOM   4374 2HB  ARG A 278      39.185  26.732 -12.872  1.00  0.00           H  
ATOM   4375 1HG  ARG A 278      40.743  25.005 -12.409  1.00  0.00           H  
ATOM   4376 2HG  ARG A 278      39.540  24.066 -11.491  1.00  0.00           H  
ATOM   4377 1HD  ARG A 278      38.372  23.511 -13.470  1.00  0.00           H  
ATOM   4378 2HD  ARG A 278      39.385  24.609 -14.436  1.00  0.00           H  
ATOM   4379  HE  ARG A 278      41.217  22.681 -13.506  1.00  0.00           H  
ATOM   4380 1HH1 ARG A 278      38.141  22.416 -15.125  1.00  0.00           H  
ATOM   4381 2HH1 ARG A 278      38.669  20.935 -15.899  1.00  0.00           H  
ATOM   4382 1HH2 ARG A 278      41.834  20.981 -14.377  1.00  0.00           H  
ATOM   4383 2HH2 ARG A 278      40.775  20.115 -15.473  1.00  0.00           H  
ATOM   4384  N   LYS A 279      37.006  28.086 -10.596  1.00  0.00           N  
ATOM   4385  CA  LYS A 279      36.344  29.380 -10.418  1.00  0.00           C  
ATOM   4386  C   LYS A 279      37.029  30.225  -9.339  1.00  0.00           C  
ATOM   4387  O   LYS A 279      37.152  31.448  -9.475  1.00  0.00           O  
ATOM   4388  CB  LYS A 279      34.870  29.176 -10.067  1.00  0.00           C  
ATOM   4389  CG  LYS A 279      34.072  30.467  -9.931  1.00  0.00           C  
ATOM   4390  CD  LYS A 279      32.601  30.182  -9.666  1.00  0.00           C  
ATOM   4391  CE  LYS A 279      31.776  31.461  -9.692  1.00  0.00           C  
ATOM   4392  NZ  LYS A 279      30.332  31.195  -9.444  1.00  0.00           N1+
ATOM   4393  H   LYS A 279      36.450  27.245 -10.590  1.00  0.00           H  
ATOM   4394  HA  LYS A 279      36.408  29.957 -11.341  1.00  0.00           H  
ATOM   4395 1HB  LYS A 279      34.435  28.563 -10.857  1.00  0.00           H  
ATOM   4396 2HB  LYS A 279      34.838  28.629  -9.124  1.00  0.00           H  
ATOM   4397 1HG  LYS A 279      34.485  31.043  -9.103  1.00  0.00           H  
ATOM   4398 2HG  LYS A 279      34.172  31.035 -10.854  1.00  0.00           H  
ATOM   4399 1HD  LYS A 279      32.236  29.497 -10.434  1.00  0.00           H  
ATOM   4400 2HD  LYS A 279      32.508  29.711  -8.688  1.00  0.00           H  
ATOM   4401 1HE  LYS A 279      32.159  32.130  -8.924  1.00  0.00           H  
ATOM   4402 2HE  LYS A 279      31.896  31.925 -10.670  1.00  0.00           H  
ATOM   4403 1HZ  LYS A 279      29.822  32.067  -9.470  1.00  0.00           H  
ATOM   4404 2HZ  LYS A 279      29.976  30.575 -10.157  1.00  0.00           H  
ATOM   4405 3HZ  LYS A 279      30.220  30.767  -8.537  1.00  0.00           H  
ATOM   4406  N   ILE A 280      37.460  29.560  -8.269  1.00  0.00           N  
ATOM   4407  CA  ILE A 280      38.156  30.234  -7.179  1.00  0.00           C  
ATOM   4408  C   ILE A 280      39.318  31.070  -7.698  1.00  0.00           C  
ATOM   4409  O   ILE A 280      39.560  32.179  -7.223  1.00  0.00           O  
ATOM   4410  CB  ILE A 280      38.683  29.230  -6.139  1.00  0.00           C  
ATOM   4411  CG1 ILE A 280      37.521  28.610  -5.357  1.00  0.00           C  
ATOM   4412  CG2 ILE A 280      39.664  29.908  -5.194  1.00  0.00           C  
ATOM   4413  CD1 ILE A 280      37.927  27.448  -4.479  1.00  0.00           C  
ATOM   4414  H   ILE A 280      37.302  28.565  -8.212  1.00  0.00           H  
ATOM   4415  HA  ILE A 280      37.498  30.951  -6.689  1.00  0.00           H  
ATOM   4416  HB  ILE A 280      39.184  28.412  -6.657  1.00  0.00           H  
ATOM   4417 1HG1 ILE A 280      37.089  29.397  -4.741  1.00  0.00           H  
ATOM   4418 2HG1 ILE A 280      36.784  28.273  -6.087  1.00  0.00           H  
ATOM   4419 1HG2 ILE A 280      40.026  29.183  -4.464  1.00  0.00           H  
ATOM   4420 2HG2 ILE A 280      40.505  30.302  -5.763  1.00  0.00           H  
ATOM   4421 3HG2 ILE A 280      39.162  30.725  -4.674  1.00  0.00           H  
ATOM   4422 1HD1 ILE A 280      37.051  27.061  -3.958  1.00  0.00           H  
ATOM   4423 2HD1 ILE A 280      38.361  26.659  -5.096  1.00  0.00           H  
ATOM   4424 3HD1 ILE A 280      38.663  27.782  -3.750  1.00  0.00           H  
ATOM   4425  N   ILE A 281      40.035  30.530  -8.678  1.00  0.00           N  
ATOM   4426  CA  ILE A 281      41.203  31.205  -9.234  1.00  0.00           C  
ATOM   4427  C   ILE A 281      40.863  31.911 -10.540  1.00  0.00           C  
ATOM   4428  O   ILE A 281      41.702  32.595 -11.124  1.00  0.00           O  
ATOM   4429  CB  ILE A 281      42.360  30.219  -9.481  1.00  0.00           C  
ATOM   4430  CG1 ILE A 281      41.957  29.173 -10.523  1.00  0.00           C  
ATOM   4431  CG2 ILE A 281      42.773  29.547  -8.180  1.00  0.00           C  
ATOM   4432  CD1 ILE A 281      43.105  28.313 -11.000  1.00  0.00           C  
ATOM   4433  H   ILE A 281      39.766  29.630  -9.048  1.00  0.00           H  
ATOM   4434  HA  ILE A 281      41.540  31.999  -8.569  1.00  0.00           H  
ATOM   4435  HB  ILE A 281      43.209  30.763  -9.894  1.00  0.00           H  
ATOM   4436 1HG1 ILE A 281      41.193  28.542 -10.071  1.00  0.00           H  
ATOM   4437 2HG1 ILE A 281      41.529  29.709 -11.371  1.00  0.00           H  
ATOM   4438 1HG2 ILE A 281      43.591  28.853  -8.372  1.00  0.00           H  
ATOM   4439 2HG2 ILE A 281      43.100  30.304  -7.468  1.00  0.00           H  
ATOM   4440 3HG2 ILE A 281      41.924  29.001  -7.767  1.00  0.00           H  
ATOM   4441 1HD1 ILE A 281      42.742  27.596 -11.737  1.00  0.00           H  
ATOM   4442 2HD1 ILE A 281      43.870  28.944 -11.455  1.00  0.00           H  
ATOM   4443 3HD1 ILE A 281      43.534  27.776 -10.155  1.00  0.00           H  
ATOM   4444  N   ARG A 282      39.626  31.740 -10.993  1.00  0.00           N  
ATOM   4445  CA  ARG A 282      39.105  32.520 -12.110  1.00  0.00           C  
ATOM   4446  C   ARG A 282      38.228  33.660 -11.607  1.00  0.00           C  
ATOM   4447  O   ARG A 282      37.728  34.463 -12.393  1.00  0.00           O  
ATOM   4448  CB  ARG A 282      38.373  31.656 -13.126  1.00  0.00           C  
ATOM   4449  CG  ARG A 282      39.246  30.645 -13.854  1.00  0.00           C  
ATOM   4450  CD  ARG A 282      38.496  29.699 -14.719  1.00  0.00           C  
ATOM   4451  NE  ARG A 282      37.514  28.889 -14.017  1.00  0.00           N  
ATOM   4452  CZ  ARG A 282      36.743  27.948 -14.598  1.00  0.00           C  
ATOM   4453  NH1 ARG A 282      36.810  27.721 -15.891  1.00  0.00           N1+
ATOM   4454  NH2 ARG A 282      35.900  27.275 -13.835  1.00  0.00           N  
ATOM   4455  H   ARG A 282      39.031  31.054 -10.552  1.00  0.00           H  
ATOM   4456  HA  ARG A 282      39.930  32.973 -12.660  1.00  0.00           H  
ATOM   4457 1HB  ARG A 282      37.586  31.130 -12.589  1.00  0.00           H  
ATOM   4458 2HB  ARG A 282      37.926  32.332 -13.856  1.00  0.00           H  
ATOM   4459 1HG  ARG A 282      39.954  31.186 -14.482  1.00  0.00           H  
ATOM   4460 2HG  ARG A 282      39.791  30.061 -13.111  1.00  0.00           H  
ATOM   4461 1HD  ARG A 282      37.966  30.264 -15.486  1.00  0.00           H  
ATOM   4462 2HD  ARG A 282      39.202  29.018 -15.194  1.00  0.00           H  
ATOM   4463  HE  ARG A 282      37.257  28.892 -13.040  1.00  0.00           H  
ATOM   4464 1HH1 ARG A 282      37.447  28.257 -16.463  1.00  0.00           H  
ATOM   4465 2HH1 ARG A 282      36.224  27.012 -16.306  1.00  0.00           H  
ATOM   4466 1HH2 ARG A 282      35.849  27.475 -12.846  1.00  0.00           H  
ATOM   4467 2HH2 ARG A 282      35.311  26.565 -14.244  1.00  0.00           H  
ATOM   4468  N   SER A 283      38.047  33.725 -10.293  1.00  0.00           N  
ATOM   4469  CA  SER A 283      37.217  34.757  -9.683  1.00  0.00           C  
ATOM   4470  C   SER A 283      37.897  36.120  -9.699  1.00  0.00           C  
ATOM   4471  O   SER A 283      39.039  36.250 -10.143  1.00  0.00           O  
ATOM   4472  CB  SER A 283      36.867  34.364  -8.261  1.00  0.00           C  
ATOM   4473  OG  SER A 283      37.948  34.534  -7.386  1.00  0.00           O  
ATOM   4474  H   SER A 283      38.495  33.040  -9.700  1.00  0.00           H  
ATOM   4475  HA  SER A 283      36.229  34.842 -10.136  1.00  0.00           H  
ATOM   4476 1HB  SER A 283      36.038  34.985  -7.923  1.00  0.00           H  
ATOM   4477 2HB  SER A 283      36.564  33.318  -8.251  1.00  0.00           H  
ATOM   4478  HG  SER A 283      38.489  33.740  -7.390  1.00  0.00           H  
ATOM   4479  N   HIS A 284      37.183  37.072  -9.223  1.00  0.00           N  
ATOM   4480  CA  HIS A 284      37.843  38.355  -9.009  1.00  0.00           C  
ATOM   4481  C   HIS A 284      37.760  38.784  -7.549  1.00  0.00           C  
ATOM   4482  O   HIS A 284      37.882  39.967  -7.233  1.00  0.00           O  
ATOM   4483  CB  HIS A 284      37.229  39.433  -9.908  1.00  0.00           C  
ATOM   4484  CG  HIS A 284      37.382  39.156 -11.371  1.00  0.00           C  
ATOM   4485  CD2 HIS A 284      36.478  38.785 -12.307  1.00  0.00           C  
ATOM   4486  ND1 HIS A 284      38.592  39.256 -12.024  1.00  0.00           N  
ATOM   4487  CE1 HIS A 284      38.426  38.955 -13.301  1.00  0.00           C  
ATOM   4488  NE2 HIS A 284      37.153  38.667 -13.497  1.00  0.00           N  
ATOM   4489  H   HIS A 284      36.201  36.981  -9.001  1.00  0.00           H  
ATOM   4490  HA  HIS A 284      38.903  38.265  -9.245  1.00  0.00           H  
ATOM   4491 1HB  HIS A 284      36.159  39.518  -9.717  1.00  0.00           H  
ATOM   4492 2HB  HIS A 284      37.707  40.394  -9.720  1.00  0.00           H  
ATOM   4493  HD2 HIS A 284      35.407  38.586 -12.264  1.00  0.00           H  
ATOM   4494  HE1 HIS A 284      39.270  38.975 -13.989  1.00  0.00           H  
ATOM   4495  HE2 HIS A 284      36.734  38.400 -14.377  1.00  0.00           H  
ATOM   4496  N   VAL A 285      37.552  37.815  -6.665  1.00  0.00           N  
ATOM   4497  CA  VAL A 285      37.423  38.094  -5.240  1.00  0.00           C  
ATOM   4498  C   VAL A 285      38.365  37.231  -4.407  1.00  0.00           C  
ATOM   4499  O   VAL A 285      38.734  37.597  -3.292  1.00  0.00           O  
ATOM   4500  CB  VAL A 285      35.979  37.872  -4.752  1.00  0.00           C  
ATOM   4501  CG1 VAL A 285      35.028  38.833  -5.450  1.00  0.00           C  
ATOM   4502  CG2 VAL A 285      35.551  36.432  -4.993  1.00  0.00           C  
ATOM   4503  H   VAL A 285      37.482  36.860  -6.987  1.00  0.00           H  
ATOM   4504  HA  VAL A 285      37.717  39.118  -5.008  1.00  0.00           H  
ATOM   4505  HB  VAL A 285      35.938  38.039  -3.676  1.00  0.00           H  
ATOM   4506 1HG1 VAL A 285      34.012  38.663  -5.094  1.00  0.00           H  
ATOM   4507 2HG1 VAL A 285      35.322  39.860  -5.230  1.00  0.00           H  
ATOM   4508 3HG1 VAL A 285      35.068  38.667  -6.527  1.00  0.00           H  
ATOM   4509 1HG2 VAL A 285      34.529  36.293  -4.642  1.00  0.00           H  
ATOM   4510 2HG2 VAL A 285      35.603  36.212  -6.060  1.00  0.00           H  
ATOM   4511 3HG2 VAL A 285      36.215  35.759  -4.450  1.00  0.00           H  
ATOM   4512  N   LEU A 286      38.746  36.083  -4.956  1.00  0.00           N  
ATOM   4513  CA  LEU A 286      39.747  35.229  -4.326  1.00  0.00           C  
ATOM   4514  C   LEU A 286      41.008  35.198  -5.179  1.00  0.00           C  
ATOM   4515  O   LEU A 286      42.080  34.820  -4.706  1.00  0.00           O  
ATOM   4516  CB  LEU A 286      39.196  33.812  -4.122  1.00  0.00           C  
ATOM   4517  CG  LEU A 286      37.998  33.708  -3.170  1.00  0.00           C  
ATOM   4518  CD1 LEU A 286      37.462  32.282  -3.159  1.00  0.00           C  
ATOM   4519  CD2 LEU A 286      38.418  34.137  -1.773  1.00  0.00           C  
ATOM   4520  H   LEU A 286      38.334  35.795  -5.832  1.00  0.00           H  
ATOM   4521  HA  LEU A 286      40.019  35.640  -3.355  1.00  0.00           H  
ATOM   4522 1HB  LEU A 286      38.884  33.593  -5.142  1.00  0.00           H  
ATOM   4523 2HB  LEU A 286      39.978  33.113  -3.825  1.00  0.00           H  
ATOM   4524  HG  LEU A 286      37.243  34.412  -3.522  1.00  0.00           H  
ATOM   4525 1HD1 LEU A 286      36.611  32.218  -2.480  1.00  0.00           H  
ATOM   4526 2HD1 LEU A 286      37.145  32.004  -4.164  1.00  0.00           H  
ATOM   4527 3HD1 LEU A 286      38.244  31.602  -2.823  1.00  0.00           H  
ATOM   4528 1HD2 LEU A 286      37.565  34.063  -1.098  1.00  0.00           H  
ATOM   4529 2HD2 LEU A 286      39.220  33.488  -1.418  1.00  0.00           H  
ATOM   4530 3HD2 LEU A 286      38.772  35.168  -1.800  1.00  0.00           H  
ATOM   4531  N   ARG A 287      40.875  35.599  -6.439  1.00  0.00           N  
ATOM   4532  CA  ARG A 287      42.020  35.701  -7.336  1.00  0.00           C  
ATOM   4533  C   ARG A 287      42.491  37.143  -7.478  1.00  0.00           C  
ATOM   4534  O   ARG A 287      43.631  37.398  -7.862  1.00  0.00           O  
ATOM   4535  CB  ARG A 287      41.740  35.072  -8.693  1.00  0.00           C  
ATOM   4536  CG  ARG A 287      42.937  35.013  -9.628  1.00  0.00           C  
ATOM   4537  CD  ARG A 287      43.979  34.031  -9.228  1.00  0.00           C  
ATOM   4538  NE  ARG A 287      44.979  33.765 -10.250  1.00  0.00           N  
ATOM   4539  CZ  ARG A 287      46.041  32.951 -10.086  1.00  0.00           C  
ATOM   4540  NH1 ARG A 287      46.265  32.353  -8.937  1.00  0.00           N1+
ATOM   4541  NH2 ARG A 287      46.864  32.787 -11.107  1.00  0.00           N  
ATOM   4542  H   ARG A 287      39.956  35.838  -6.784  1.00  0.00           H  
ATOM   4543  HA  ARG A 287      42.861  35.142  -6.925  1.00  0.00           H  
ATOM   4544 1HB  ARG A 287      41.379  34.062  -8.507  1.00  0.00           H  
ATOM   4545 2HB  ARG A 287      40.950  35.661  -9.159  1.00  0.00           H  
ATOM   4546 1HG  ARG A 287      42.587  34.742 -10.625  1.00  0.00           H  
ATOM   4547 2HG  ARG A 287      43.400  35.999  -9.662  1.00  0.00           H  
ATOM   4548 1HD  ARG A 287      44.503  34.410  -8.351  1.00  0.00           H  
ATOM   4549 2HD  ARG A 287      43.499  33.085  -8.985  1.00  0.00           H  
ATOM   4550  HE  ARG A 287      45.046  34.119 -11.194  1.00  0.00           H  
ATOM   4551 1HH1 ARG A 287      45.636  32.503  -8.161  1.00  0.00           H  
ATOM   4552 2HH1 ARG A 287      47.067  31.747  -8.835  1.00  0.00           H  
ATOM   4553 1HH2 ARG A 287      46.686  33.269 -11.979  1.00  0.00           H  
ATOM   4554 2HH2 ARG A 287      47.667  32.184 -11.012  1.00  0.00           H  
ATOM   4555  N   GLN A 288      41.605  38.083  -7.167  1.00  0.00           N  
ATOM   4556  CA  GLN A 288      41.917  39.502  -7.291  1.00  0.00           C  
ATOM   4557  C   GLN A 288      41.550  40.260  -6.023  1.00  0.00           C  
ATOM   4558  O   GLN A 288      42.255  40.751  -5.511  1.00  0.00           O  
ATOM   4559  CB  GLN A 288      41.180  40.111  -8.488  1.00  0.00           C  
ATOM   4560  CG  GLN A 288      41.528  39.473  -9.822  1.00  0.00           C  
ATOM   4561  CD  GLN A 288      42.960  39.747 -10.239  1.00  0.00           C  
ATOM   4562  NE2 GLN A 288      43.571  38.785 -10.921  1.00  0.00           N  
ATOM   4563  OE1 GLN A 288      43.511  40.814  -9.954  1.00  0.00           O  
ATOM   4564  OXT GLN A 288      40.414  40.269  -5.636  1.00  0.00           O1-
ATOM   4565  H   GLN A 288      40.692  37.808  -6.834  1.00  0.00           H  
ATOM   4566  HA  GLN A 288      42.991  39.628  -7.428  1.00  0.00           H  
ATOM   4567 1HB  GLN A 288      40.114  39.997  -8.291  1.00  0.00           H  
ATOM   4568 2HB  GLN A 288      41.435  41.170  -8.509  1.00  0.00           H  
ATOM   4569 1HG  GLN A 288      41.305  38.432 -10.054  1.00  0.00           H  
ATOM   4570 2HG  GLN A 288      40.869  40.121 -10.401  1.00  0.00           H  
ATOM   4571 1HE2 GLN A 288      44.517  38.909 -11.223  1.00  0.00           H  
ATOM   4572 2HE2 GLN A 288      43.087  37.936 -11.133  1.00  0.00           H  
END
