# Supplementary material for: Assessment and Challenges of Ligand Docking into Comparative Models of G-Protein Coupled Receptors
Source: PLoS One. 2013 Jul 2;8(7):e67302. doi: 10.1371/journal.pone.0067302 (PMC3699586; doi:10.1371/journal.pone.0067302)
Supplement: File S2 — Files for protocol capture. The input files necessary to carry out the steps outlined in the protocol capture in File S1 as well as the output files relating to the results found in the manuscript are provided in this attachment. (ZIP) [file pone.0067302.s015.zip › FileS2_GPCR_model_dock/scripts/evaluate_score_vs_pocket_rmsd/structures/3emlA/3emlA_10.pdb]

ATOM      1  N   ILE A   1      57.464   6.623  11.763  1.00  0.00              
ATOM      2  CA  ILE A   1      57.451   7.950  12.366  1.00  0.00              
ATOM      3  C   ILE A   1      57.931   7.916  13.811  1.00  0.00              
ATOM      4  O   ILE A   1      57.243   8.388  14.715  1.00  0.00              
ATOM      5  CB  ILE A   1      56.044   8.574  12.320  1.00  0.00              
ATOM      6  CG1 ILE A   1      55.065   7.745  13.154  1.00  0.00              
ATOM      7  CG2 ILE A   1      55.560   8.688  10.883  1.00  0.00              
ATOM      8  CD1 ILE A   1      53.713   8.398  13.337  1.00  0.00              
ATOM      9 1H   ILE A   1      56.616   6.223  11.417  1.00  0.00              
ATOM     10 2H   ILE A   1      58.025   6.447  10.954  1.00  0.00              
ATOM     11 3H   ILE A   1      57.765   5.834  12.298  1.00  0.00              
ATOM     12  HA  ILE A   1      58.157   8.608  11.861  1.00  0.00              
ATOM     13  HB  ILE A   1      56.080   9.565  12.771  1.00  0.00              
ATOM     14 1HG1 ILE A   1      54.940   6.786  12.651  1.00  0.00              
ATOM     15 2HG1 ILE A   1      55.525   7.585  14.130  1.00  0.00              
ATOM     16 1HG2 ILE A   1      54.564   9.131  10.868  1.00  0.00              
ATOM     17 2HG2 ILE A   1      56.245   9.319  10.317  1.00  0.00              
ATOM     18 3HG2 ILE A   1      55.523   7.697  10.431  1.00  0.00              
ATOM     19 1HD1 ILE A   1      53.074   7.751  13.939  1.00  0.00              
ATOM     20 2HD1 ILE A   1      53.837   9.356  13.842  1.00  0.00              
ATOM     21 3HD1 ILE A   1      53.251   8.557  12.364  1.00  0.00              
ATOM     22  N   MET A   2      59.028   7.195  14.036  1.00  0.00              
ATOM     23  CA  MET A   2      59.498   7.009  15.405  1.00  0.00              
ATOM     24  C   MET A   2      59.466   8.322  16.176  1.00  0.00              
ATOM     25  O   MET A   2      60.063   9.314  15.756  1.00  0.00              
ATOM     26  CB  MET A   2      60.911   6.429  15.405  1.00  0.00              
ATOM     27  CG  MET A   2      61.433   6.045  16.782  1.00  0.00              
ATOM     28  SD  MET A   2      60.616   4.583  17.452  1.00  0.00              
ATOM     29  CE  MET A   2      61.270   3.308  16.379  1.00  0.00              
ATOM     30  H   MET A   2      59.546   6.776  13.278  1.00  0.00              
ATOM     31  HA  MET A   2      58.839   6.321  15.934  1.00  0.00              
ATOM     32 1HB  MET A   2      60.892   5.549  14.765  1.00  0.00              
ATOM     33 2HB  MET A   2      61.565   7.184  14.967  1.00  0.00              
ATOM     34 1HG  MET A   2      62.502   5.850  16.698  1.00  0.00              
ATOM     35 2HG  MET A   2      61.268   6.886  17.455  1.00  0.00              
ATOM     36 1HE  MET A   2      60.857   2.341  16.668  1.00  0.00              
ATOM     37 2HE  MET A   2      60.996   3.526  15.346  1.00  0.00              
ATOM     38 3HE  MET A   2      62.356   3.279  16.468  1.00  0.00              
ATOM     39  N   GLY A   3      58.766   8.323  17.305  1.00  0.00              
ATOM     40  CA  GLY A   3      58.584   9.536  18.092  1.00  0.00              
ATOM     41  C   GLY A   3      57.129   9.989  18.086  1.00  0.00              
ATOM     42  O   GLY A   3      56.415   9.800  17.102  1.00  0.00              
ATOM     43  H   GLY A   3      58.349   7.461  17.626  1.00  0.00              
ATOM     44 1HA  GLY A   3      58.890   9.343  19.120  1.00  0.00              
ATOM     45 2HA  GLY A   3      59.203  10.329  17.673  1.00  0.00              
ATOM     46  N   SER A   4      56.697  10.586  19.191  1.00  0.00              
ATOM     47  CA  SER A   4      55.312  11.020  19.335  1.00  0.00              
ATOM     48  C   SER A   4      55.080  12.381  18.691  1.00  0.00              
ATOM     49  O   SER A   4      54.192  12.538  17.853  1.00  0.00              
ATOM     50  CB  SER A   4      54.932  11.061  20.802  1.00  0.00              
ATOM     51  OG  SER A   4      55.776  11.900  21.542  1.00  0.00              
ATOM     52  H   SER A   4      57.344  10.745  19.950  1.00  0.00              
ATOM     53  HA  SER A   4      54.590  10.302  18.943  1.00  0.00              
ATOM     54 1HB  SER A   4      53.908  11.426  20.886  1.00  0.00              
ATOM     55 2HB  SER A   4      54.991  10.052  21.207  1.00  0.00              
ATOM     56  HG  SER A   4      55.502  11.898  22.462  1.00  0.00              
ATOM     57  N   SER A   5      55.883  13.362  19.088  1.00  0.00              
ATOM     58  CA  SER A   5      54.484  13.752  18.974  1.00  0.00              
ATOM     59  C   SER A   5      54.283  14.719  17.814  1.00  0.00              
ATOM     60  O   SER A   5      53.153  14.965  17.391  1.00  0.00              
ATOM     61  CB  SER A   5      54.006  14.373  20.272  1.00  0.00              
ATOM     62  OG  SER A   5      54.715  15.539  20.590  1.00  0.00              
ATOM     63  H   SER A   5      56.562  14.049  19.384  1.00  0.00              
ATOM     64  HA  SER A   5      53.805  12.903  18.878  1.00  0.00              
ATOM     65 1HB  SER A   5      52.949  14.617  20.173  1.00  0.00              
ATOM     66 2HB  SER A   5      54.137  13.648  21.075  1.00  0.00              
ATOM     67  HG  SER A   5      54.383  15.899  21.416  1.00  0.00              
ATOM     68  N   VAL A   6      55.384  15.258  17.296  1.00  0.00              
ATOM     69  CA  VAL A   6      55.338  16.084  16.092  1.00  0.00              
ATOM     70  C   VAL A   6      54.871  15.290  14.874  1.00  0.00              
ATOM     71  O   VAL A   6      54.404  15.864  13.894  1.00  0.00              
ATOM     72  CB  VAL A   6      56.714  16.705  15.787  1.00  0.00              
ATOM     73  CG1 VAL A   6      57.678  15.642  15.281  1.00  0.00              
ATOM     74  CG2 VAL A   6      56.579  17.827  14.768  1.00  0.00              
ATOM     75  H   VAL A   6      56.273  15.092  17.746  1.00  0.00              
ATOM     76  HA  VAL A   6      54.606  16.887  16.190  1.00  0.00              
ATOM     77  HB  VAL A   6      57.112  17.151  16.698  1.00  0.00              
ATOM     78 1HG1 VAL A   6      58.645  16.098  15.070  1.00  0.00              
ATOM     79 2HG1 VAL A   6      57.799  14.870  16.040  1.00  0.00              
ATOM     80 3HG1 VAL A   6      57.281  15.196  14.369  1.00  0.00              
ATOM     81 1HG2 VAL A   6      57.560  18.254  14.564  1.00  0.00              
ATOM     82 2HG2 VAL A   6      56.156  17.429  13.845  1.00  0.00              
ATOM     83 3HG2 VAL A   6      55.922  18.601  15.164  1.00  0.00              
ATOM     84  N   TYR A   7      55.011  13.969  14.935  1.00  0.00              
ATOM     85  CA  TYR A   7      54.531  13.098  13.864  1.00  0.00              
ATOM     86  C   TYR A   7      53.045  12.757  14.003  1.00  0.00              
ATOM     87  O   TYR A   7      52.308  12.739  13.017  1.00  0.00              
ATOM     88  CB  TYR A   7      55.356  11.809  13.828  1.00  0.00              
ATOM     89  CG  TYR A   7      56.830  12.032  13.571  1.00  0.00              
ATOM     90  CD1 TYR A   7      57.753  11.961  14.604  1.00  0.00              
ATOM     91  CD2 TYR A   7      57.294  12.311  12.294  1.00  0.00              
ATOM     92  CE1 TYR A   7      59.100  12.164  14.375  1.00  0.00              
ATOM     93  CE2 TYR A   7      58.639  12.515  12.053  1.00  0.00              
ATOM     94  CZ  TYR A   7      59.539  12.441  13.096  1.00  0.00              
ATOM     95  OH  TYR A   7      60.880  12.642  12.861  1.00  0.00              
ATOM     96  H   TYR A   7      55.460  13.556  15.741  1.00  0.00              
ATOM     97  HA  TYR A   7      54.627  13.605  12.904  1.00  0.00              
ATOM     98 1HB  TYR A   7      55.226  11.316  14.793  1.00  0.00              
ATOM     99 2HB  TYR A   7      54.940  11.183  13.040  1.00  0.00              
ATOM    100  HD1 TYR A   7      57.398  11.742  15.612  1.00  0.00              
ATOM    101  HD2 TYR A   7      56.578  12.369  11.475  1.00  0.00              
ATOM    102  HE1 TYR A   7      59.813  12.105  15.196  1.00  0.00              
ATOM    103  HE2 TYR A   7      58.984  12.734  11.042  1.00  0.00              
ATOM    104  HH  TYR A   7      61.076  12.826  11.939  1.00  0.00              
ATOM    105  N   ILE A   8      52.609  12.501  15.232  1.00  0.00              
ATOM    106  CA  ILE A   8      51.205  12.206  15.516  1.00  0.00              
ATOM    107  C   ILE A   8      50.222  13.259  14.989  1.00  0.00              
ATOM    108  O   ILE A   8      49.088  12.933  14.637  1.00  0.00              
ATOM    109  CB  ILE A   8      50.981  12.046  17.031  1.00  0.00              
ATOM    110  CG1 ILE A   8      51.649  10.764  17.537  1.00  0.00              
ATOM    111  CG2 ILE A   8      49.494  12.038  17.351  1.00  0.00              
ATOM    112  CD1 ILE A   8      51.704  10.659  19.044  1.00  0.00              
ATOM    113  H   ILE A   8      53.274  12.512  15.993  1.00  0.00              
ATOM    114  HA  ILE A   8      50.890  11.301  14.997  1.00  0.00              
ATOM    115  HB  ILE A   8      51.460  12.875  17.550  1.00  0.00              
ATOM    116 1HG1 ILE A   8      51.085   9.924  17.134  1.00  0.00              
ATOM    117 2HG1 ILE A   8      52.662  10.747  17.135  1.00  0.00              
ATOM    118 1HG2 ILE A   8      49.354  11.923  18.426  1.00  0.00              
ATOM    119 2HG2 ILE A   8      49.047  12.975  17.025  1.00  0.00              
ATOM    120 3HG2 ILE A   8      49.015  11.207  16.833  1.00  0.00              
ATOM    121 1HD1 ILE A   8      52.191   9.725  19.327  1.00  0.00              
ATOM    122 2HD1 ILE A   8      52.269  11.499  19.449  1.00  0.00              
ATOM    123 3HD1 ILE A   8      50.692  10.675  19.448  1.00  0.00              
ATOM    124  N   THR A   9      50.662  14.514  14.939  1.00  0.00              
ATOM    125  CA  THR A   9      49.860  15.605  14.382  1.00  0.00              
ATOM    126  C   THR A   9      49.227  15.278  13.031  1.00  0.00              
ATOM    127  O   THR A   9      48.133  15.759  12.709  1.00  0.00              
ATOM    128  CB  THR A   9      50.708  16.881  14.225  1.00  0.00              
ATOM    129  OG1 THR A   9      51.789  16.630  13.318  1.00  0.00              
ATOM    130  CG2 THR A   9      51.269  17.318  15.569  1.00  0.00              
ATOM    131  H   THR A   9      51.584  14.715  15.300  1.00  0.00              
ATOM    132  HA  THR A   9      49.018  15.817  15.041  1.00  0.00              
ATOM    133  HB  THR A   9      50.081  17.675  13.818  1.00  0.00              
ATOM    134  HG1 THR A   9      52.571  16.379  13.815  1.00  0.00              
ATOM    135 1HG2 THR A   9      51.865  18.221  15.437  1.00  0.00              
ATOM    136 2HG2 THR A   9      50.449  17.521  16.257  1.00  0.00              
ATOM    137 3HG2 THR A   9      51.897  16.526  15.975  1.00  0.00              
ATOM    138  N   VAL A  10      49.923  14.469  12.240  1.00  0.00              
ATOM    139  CA  VAL A  10      49.405  14.019  10.956  1.00  0.00              
ATOM    140  C   VAL A  10      48.233  13.066  11.185  1.00  0.00              
ATOM    141  O   VAL A  10      47.196  13.136  10.507  1.00  0.00              
ATOM    142  CB  VAL A  10      50.487  13.315  10.116  1.00  0.00              
ATOM    143  CG1 VAL A  10      49.873  12.697   8.868  1.00  0.00              
ATOM    144  CG2 VAL A  10      51.588  14.294   9.737  1.00  0.00              
ATOM    145  H   VAL A  10      50.837  14.159  12.538  1.00  0.00              
ATOM    146  HA  VAL A  10      49.005  14.851  10.376  1.00  0.00              
ATOM    147  HB  VAL A  10      50.951  12.534  10.718  1.00  0.00              
ATOM    148 1HG1 VAL A  10      50.652  12.203   8.286  1.00  0.00              
ATOM    149 2HG1 VAL A  10      49.119  11.965   9.158  1.00  0.00              
ATOM    150 3HG1 VAL A  10      49.410  13.478   8.265  1.00  0.00              
ATOM    151 1HG2 VAL A  10      52.344  13.780   9.144  1.00  0.00              
ATOM    152 2HG2 VAL A  10      51.163  15.111   9.154  1.00  0.00              
ATOM    153 3HG2 VAL A  10      52.047  14.693  10.641  1.00  0.00              
ATOM    154  N   GLU A  11      48.404  12.184  12.163  1.00  0.00              
ATOM    155  CA  GLU A  11      47.394  11.192  12.498  1.00  0.00              
ATOM    156  C   GLU A  11      46.129  11.857  13.024  1.00  0.00              
ATOM    157  O   GLU A  11      45.018  11.461  12.673  1.00  0.00              
ATOM    158  CB  GLU A  11      47.937  10.201  13.530  1.00  0.00              
ATOM    159  CG  GLU A  11      49.065   9.315  13.018  1.00  0.00              
ATOM    160  CD  GLU A  11      49.564   8.390  14.092  1.00  0.00              
ATOM    161  OE1 GLU A  11      50.097   8.871  15.063  1.00  0.00              
ATOM    162  OE2 GLU A  11      49.312   7.212  13.998  1.00  0.00              
ATOM    163  H   GLU A  11      49.266  12.206  12.690  1.00  0.00              
ATOM    164  HA  GLU A  11      47.107  10.640  11.603  1.00  0.00              
ATOM    165 1HB  GLU A  11      48.293  10.786  14.378  1.00  0.00              
ATOM    166 2HB  GLU A  11      47.101   9.576  13.844  1.00  0.00              
ATOM    167 1HG  GLU A  11      48.794   8.735  12.136  1.00  0.00              
ATOM    168 2HG  GLU A  11      49.849  10.025  12.757  1.00  0.00              
ATOM    169  N   LEU A  12      46.303  12.866  13.872  1.00  0.00              
ATOM    170  CA  LEU A  12      45.182  13.605  14.418  1.00  0.00              
ATOM    171  C   LEU A  12      44.444  14.371  13.336  1.00  0.00              
ATOM    172  O   LEU A  12      43.214  14.343  13.271  1.00  0.00              
ATOM    173  CB  LEU A  12      45.664  14.563  15.515  1.00  0.00              
ATOM    174  CG  LEU A  12      46.144  13.889  16.806  1.00  0.00              
ATOM    175  CD1 LEU A  12      46.809  14.914  17.715  1.00  0.00              
ATOM    176  CD2 LEU A  12      44.963  13.233  17.507  1.00  0.00              
ATOM    177  H   LEU A  12      47.241  13.124  14.143  1.00  0.00              
ATOM    178  HA  LEU A  12      44.461  12.911  14.848  1.00  0.00              
ATOM    179 1HB  LEU A  12      46.506  15.017  14.995  1.00  0.00              
ATOM    180 2HB  LEU A  12      44.920  15.328  15.738  1.00  0.00              
ATOM    181  HG  LEU A  12      46.841  13.101  16.521  1.00  0.00              
ATOM    182 1HD1 LEU A  12      47.146  14.426  18.629  1.00  0.00              
ATOM    183 2HD1 LEU A  12      47.664  15.354  17.202  1.00  0.00              
ATOM    184 3HD1 LEU A  12      46.093  15.697  17.964  1.00  0.00              
ATOM    185 1HD2 LEU A  12      45.305  12.754  18.424  1.00  0.00              
ATOM    186 2HD2 LEU A  12      44.217  13.991  17.749  1.00  0.00              
ATOM    187 3HD2 LEU A  12      44.520  12.485  16.850  1.00  0.00              
ATOM    188  N   ALA A  13      45.203  15.060  12.486  1.00  0.00              
ATOM    189  CA  ALA A  13      44.623  15.831  11.386  1.00  0.00              
ATOM    190  C   ALA A  13      43.728  14.944  10.515  1.00  0.00              
ATOM    191  O   ALA A  13      42.573  15.292  10.226  1.00  0.00              
ATOM    192  CB  ALA A  13      45.720  16.473  10.550  1.00  0.00              
ATOM    193  H   ALA A  13      46.205  15.050  12.605  1.00  0.00              
ATOM    194  HA  ALA A  13      43.998  16.620  11.804  1.00  0.00              
ATOM    195 1HB  ALA A  13      45.270  17.040   9.735  1.00  0.00              
ATOM    196 2HB  ALA A  13      46.310  17.143  11.175  1.00  0.00              
ATOM    197 3HB  ALA A  13      46.365  15.698  10.139  1.00  0.00              
ATOM    198  N   ILE A  14      44.258  13.789  10.114  1.00  0.00              
ATOM    199  CA  ILE A  14      43.504  12.871   9.255  1.00  0.00              
ATOM    200  C   ILE A  14      42.251  12.294   9.938  1.00  0.00              
ATOM    201  O   ILE A  14      41.170  12.233   9.336  1.00  0.00              
ATOM    202  CB  ILE A  14      44.394  11.705   8.785  1.00  0.00              
ATOM    203  CG1 ILE A  14      45.520  12.222   7.886  1.00  0.00              
ATOM    204  CG2 ILE A  14      43.562  10.662   8.056  1.00  0.00              
ATOM    205  CD1 ILE A  14      45.035  12.854   6.602  1.00  0.00              
ATOM    206  H   ILE A  14      45.192  13.537  10.402  1.00  0.00              
ATOM    207  HA  ILE A  14      43.100  13.398   8.391  1.00  0.00              
ATOM    208  HB  ILE A  14      44.869  11.249   9.653  1.00  0.00              
ATOM    209 1HG1 ILE A  14      46.085  12.955   8.462  1.00  0.00              
ATOM    210 2HG1 ILE A  14      46.163  11.372   7.653  1.00  0.00              
ATOM    211 1HG2 ILE A  14      44.206   9.846   7.730  1.00  0.00              
ATOM    212 2HG2 ILE A  14      42.795  10.274   8.725  1.00  0.00              
ATOM    213 3HG2 ILE A  14      43.087  11.118   7.186  1.00  0.00              
ATOM    214 1HD1 ILE A  14      45.890  13.196   6.018  1.00  0.00              
ATOM    215 2HD1 ILE A  14      44.471  12.121   6.024  1.00  0.00              
ATOM    216 3HD1 ILE A  14      44.394  13.704   6.834  1.00  0.00              
ATOM    217  N   ALA A  15      42.397  11.876  11.193  1.00  0.00              
ATOM    218  CA  ALA A  15      41.289  11.291  11.942  1.00  0.00              
ATOM    219  C   ALA A  15      40.139  12.281  12.081  1.00  0.00              
ATOM    220  O   ALA A  15      38.976  11.940  11.860  1.00  0.00              
ATOM    221  CB  ALA A  15      41.760  10.824  13.312  1.00  0.00              
ATOM    222  H   ALA A  15      43.299  11.966  11.639  1.00  0.00              
ATOM    223  HA  ALA A  15      40.912  10.428  11.392  1.00  0.00              
ATOM    224 1HB  ALA A  15      40.920  10.393  13.857  1.00  0.00              
ATOM    225 2HB  ALA A  15      42.539  10.072  13.192  1.00  0.00              
ATOM    226 3HB  ALA A  15      42.155  11.672  13.868  1.00  0.00              
ATOM    227  N   VAL A  16      40.477  13.510  12.452  1.00  0.00              
ATOM    228  CA  VAL A  16      39.472  14.516  12.749  1.00  0.00              
ATOM    229  C   VAL A  16      38.761  14.922  11.463  1.00  0.00              
ATOM    230  O   VAL A  16      37.530  15.017  11.418  1.00  0.00              
ATOM    231  CB  VAL A  16      40.085  15.761  13.417  1.00  0.00              
ATOM    232  CG1 VAL A  16      39.057  16.880  13.503  1.00  0.00              
ATOM    233  CG2 VAL A  16      40.615  15.418  14.801  1.00  0.00              
ATOM    234  H   VAL A  16      41.455  13.754  12.529  1.00  0.00              
ATOM    235  HA  VAL A  16      38.697  14.120  13.407  1.00  0.00              
ATOM    236  HB  VAL A  16      40.938  16.096  12.826  1.00  0.00              
ATOM    237 1HG1 VAL A  16      39.508  17.752  13.977  1.00  0.00              
ATOM    238 2HG1 VAL A  16      38.722  17.145  12.501  1.00  0.00              
ATOM    239 3HG1 VAL A  16      38.205  16.546  14.095  1.00  0.00              
ATOM    240 1HG2 VAL A  16      41.045  16.309  15.257  1.00  0.00              
ATOM    241 2HG2 VAL A  16      39.797  15.051  15.421  1.00  0.00              
ATOM    242 3HG2 VAL A  16      41.382  14.648  14.716  1.00  0.00              
ATOM    243  N   LEU A  17      39.544  15.149  10.413  1.00  0.00              
ATOM    244  CA  LEU A  17      38.985  15.579   9.134  1.00  0.00              
ATOM    245  C   LEU A  17      38.092  14.493   8.526  1.00  0.00              
ATOM    246  O   LEU A  17      37.032  14.786   7.968  1.00  0.00              
ATOM    247  CB  LEU A  17      40.113  15.952   8.164  1.00  0.00              
ATOM    248  CG  LEU A  17      40.883  17.230   8.518  1.00  0.00              
ATOM    249  CD1 LEU A  17      42.096  17.378   7.609  1.00  0.00              
ATOM    250  CD2 LEU A  17      39.961  18.433   8.387  1.00  0.00              
ATOM    251  H   LEU A  17      40.543  15.022  10.496  1.00  0.00              
ATOM    252  HA  LEU A  17      38.349  16.450   9.288  1.00  0.00              
ATOM    253 1HB  LEU A  17      40.754  15.081   8.295  1.00  0.00              
ATOM    254 2HB  LEU A  17      39.762  15.992   7.133  1.00  0.00              
ATOM    255  HG  LEU A  17      41.180  17.150   9.564  1.00  0.00              
ATOM    256 1HD1 LEU A  17      42.636  18.289   7.867  1.00  0.00              
ATOM    257 2HD1 LEU A  17      42.753  16.518   7.736  1.00  0.00              
ATOM    258 3HD1 LEU A  17      41.767  17.434   6.571  1.00  0.00              
ATOM    259 1HD2 LEU A  17      40.509  19.341   8.639  1.00  0.00              
ATOM    260 2HD2 LEU A  17      39.596  18.502   7.362  1.00  0.00              
ATOM    261 3HD2 LEU A  17      39.116  18.319   9.066  1.00  0.00              
ATOM    262  N   ALA A  18      38.524  13.241   8.645  1.00  0.00              
ATOM    263  CA  ALA A  18      37.733  12.108   8.173  1.00  0.00              
ATOM    264  C   ALA A  18      36.389  12.003   8.891  1.00  0.00              
ATOM    265  O   ALA A  18      35.339  11.865   8.254  1.00  0.00              
ATOM    266  CB  ALA A  18      38.522  10.817   8.337  1.00  0.00              
ATOM    267  H   ALA A  18      39.423  13.069   9.074  1.00  0.00              
ATOM    268  HA  ALA A  18      37.513  12.253   7.115  1.00  0.00              
ATOM    269 1HB  ALA A  18      37.927   9.980   7.973  1.00  0.00              
ATOM    270 2HB  ALA A  18      39.447  10.880   7.765  1.00  0.00              
ATOM    271 3HB  ALA A  18      38.755  10.665   9.390  1.00  0.00              
ATOM    272  N   ILE A  19      36.429  12.065  10.219  1.00  0.00              
ATOM    273  CA  ILE A  19      35.202  12.055  11.017  1.00  0.00              
ATOM    274  C   ILE A  19      34.215  13.162  10.627  1.00  0.00              
ATOM    275  O   ILE A  19      33.037  12.895  10.369  1.00  0.00              
ATOM    276  CB  ILE A  19      35.523  12.187  12.517  1.00  0.00              
ATOM    277  CG1 ILE A  19      36.226  10.926  13.026  1.00  0.00              
ATOM    278  CG2 ILE A  19      34.253  12.450  13.312  1.00  0.00              
ATOM    279  CD1 ILE A  19      36.827  11.076  14.405  1.00  0.00              
ATOM    280  H   ILE A  19      37.321  12.121  10.690  1.00  0.00              
ATOM    281  HA  ILE A  19      34.637  11.141  10.840  1.00  0.00              
ATOM    282  HB  ILE A  19      36.219  13.013  12.660  1.00  0.00              
ATOM    283 1HG1 ILE A  19      35.488  10.125  13.036  1.00  0.00              
ATOM    284 2HG1 ILE A  19      37.014  10.684  12.312  1.00  0.00              
ATOM    285 1HG2 ILE A  19      34.498  12.540  14.370  1.00  0.00              
ATOM    286 2HG2 ILE A  19      33.793  13.374  12.966  1.00  0.00              
ATOM    287 3HG2 ILE A  19      33.558  11.623  13.170  1.00  0.00              
ATOM    288 1HD1 ILE A  19      37.307  10.142  14.697  1.00  0.00              
ATOM    289 2HD1 ILE A  19      37.567  11.877  14.396  1.00  0.00              
ATOM    290 3HD1 ILE A  19      36.041  11.316  15.120  1.00  0.00              
ATOM    291  N   LEU A  20      34.698  14.400  10.569  1.00  0.00              
ATOM    292  CA  LEU A  20      33.828  15.523  10.235  1.00  0.00              
ATOM    293  C   LEU A  20      33.157  15.345   8.873  1.00  0.00              
ATOM    294  O   LEU A  20      31.931  15.391   8.768  1.00  0.00              
ATOM    295  CB  LEU A  20      34.630  16.831  10.263  1.00  0.00              
ATOM    296  CG  LEU A  20      33.832  18.093   9.912  1.00  0.00              
ATOM    297  CD1 LEU A  20      32.731  18.318  10.940  1.00  0.00              
ATOM    298  CD2 LEU A  20      34.771  19.289   9.857  1.00  0.00              
ATOM    299  H   LEU A  20      35.675  14.573  10.757  1.00  0.00              
ATOM    300  HA  LEU A  20      33.018  15.587  10.961  1.00  0.00              
ATOM    301 1HB  LEU A  20      34.908  16.845  11.316  1.00  0.00              
ATOM    302 2HB  LEU A  20      35.529  16.766   9.651  1.00  0.00              
ATOM    303  HG  LEU A  20      33.419  17.948   8.914  1.00  0.00              
ATOM    304 1HD1 LEU A  20      32.170  19.217  10.682  1.00  0.00              
ATOM    305 2HD1 LEU A  20      32.058  17.461  10.946  1.00  0.00              
ATOM    306 3HD1 LEU A  20      33.175  18.439  11.927  1.00  0.00              
ATOM    307 1HD2 LEU A  20      34.203  20.186   9.606  1.00  0.00              
ATOM    308 2HD2 LEU A  20      35.250  19.422  10.827  1.00  0.00              
ATOM    309 3HD2 LEU A  20      35.534  19.119   9.096  1.00  0.00              
ATOM    310  N   GLY A  21      33.956  15.153   7.828  1.00  0.00              
ATOM    311  CA  GLY A  21      33.421  15.128   6.479  1.00  0.00              
ATOM    312  C   GLY A  21      32.445  13.977   6.331  1.00  0.00              
ATOM    313  O   GLY A  21      31.341  14.130   5.799  1.00  0.00              
ATOM    314  H   GLY A  21      34.948  15.022   7.966  1.00  0.00              
ATOM    315 1HA  GLY A  21      32.909  16.070   6.282  1.00  0.00              
ATOM    316 2HA  GLY A  21      34.241  15.007   5.772  1.00  0.00              
ATOM    317  N   ASN A  22      32.851  12.817   6.833  1.00  0.00              
ATOM    318  CA  ASN A  22      32.097  11.593   6.602  1.00  0.00              
ATOM    319  C   ASN A  22      30.798  11.533   7.418  1.00  0.00              
ATOM    320  O   ASN A  22      29.783  10.994   6.953  1.00  0.00              
ATOM    321  CB  ASN A  22      32.951  10.372   6.893  1.00  0.00              
ATOM    322  CG  ASN A  22      33.931  10.045   5.801  1.00  0.00              
ATOM    323  OD1 ASN A  22      33.558   9.548   4.733  1.00  0.00              
ATOM    324  ND2 ASN A  22      35.191  10.245   6.095  1.00  0.00              
ATOM    325  H   ASN A  22      33.696  12.777   7.385  1.00  0.00              
ATOM    326  HA  ASN A  22      31.786  11.542   5.558  1.00  0.00              
ATOM    327 1HB  ASN A  22      33.440  10.251   7.861  1.00  0.00              
ATOM    328 2HB  ASN A  22      32.106   9.687   6.824  1.00  0.00              
ATOM    329 1HD2 ASN A  22      35.899  10.049   5.415  1.00  0.00              
ATOM    330 2HD2 ASN A  22      35.445  10.593   6.996  1.00  0.00              
ATOM    331  N   VAL A  23      30.826  12.092   8.626  1.00  0.00              
ATOM    332  CA  VAL A  23      29.617  12.204   9.440  1.00  0.00              
ATOM    333  C   VAL A  23      28.614  13.149   8.763  1.00  0.00              
ATOM    334  O   VAL A  23      27.403  12.872   8.699  1.00  0.00              
ATOM    335  CB  VAL A  23      29.930  12.717  10.858  1.00  0.00              
ATOM    336  CG1 VAL A  23      28.650  13.129  11.570  1.00  0.00              
ATOM    337  CG2 VAL A  23      30.664  11.653  11.659  1.00  0.00              
ATOM    338  H   VAL A  23      31.699  12.446   8.990  1.00  0.00              
ATOM    339  HA  VAL A  23      29.105  11.245   9.524  1.00  0.00              
ATOM    340  HB  VAL A  23      30.598  13.575  10.785  1.00  0.00              
ATOM    341 1HG1 VAL A  23      28.890  13.489  12.571  1.00  0.00              
ATOM    342 2HG1 VAL A  23      28.160  13.924  11.007  1.00  0.00              
ATOM    343 3HG1 VAL A  23      27.982  12.271  11.644  1.00  0.00              
ATOM    344 1HG2 VAL A  23      30.878  12.031  12.658  1.00  0.00              
ATOM    345 2HG2 VAL A  23      30.041  10.761  11.734  1.00  0.00              
ATOM    346 3HG2 VAL A  23      31.600  11.401  11.160  1.00  0.00              
ATOM    347  N   LEU A  24      29.142  14.250   8.228  1.00  0.00              
ATOM    348  CA  LEU A  24      28.337  15.242   7.528  1.00  0.00              
ATOM    349  C   LEU A  24      27.734  14.653   6.269  1.00  0.00              
ATOM    350  O   LEU A  24      26.599  14.953   5.926  1.00  0.00              
ATOM    351  CB  LEU A  24      29.183  16.475   7.188  1.00  0.00              
ATOM    352  CG  LEU A  24      29.568  17.353   8.385  1.00  0.00              
ATOM    353  CD1 LEU A  24      30.554  18.429   7.948  1.00  0.00              
ATOM    354  CD2 LEU A  24      28.316  17.978   8.981  1.00  0.00              
ATOM    355  H   LEU A  24      30.137  14.397   8.316  1.00  0.00              
ATOM    356  HA  LEU A  24      27.505  15.550   8.161  1.00  0.00              
ATOM    357 1HB  LEU A  24      30.066  15.979   6.788  1.00  0.00              
ATOM    358 2HB  LEU A  24      28.721  17.079   6.406  1.00  0.00              
ATOM    359  HG  LEU A  24      30.006  16.698   9.139  1.00  0.00              
ATOM    360 1HD1 LEU A  24      30.822  19.047   8.805  1.00  0.00              
ATOM    361 2HD1 LEU A  24      31.451  17.958   7.546  1.00  0.00              
ATOM    362 3HD1 LEU A  24      30.095  19.052   7.181  1.00  0.00              
ATOM    363 1HD2 LEU A  24      28.592  18.601   9.833  1.00  0.00              
ATOM    364 2HD2 LEU A  24      27.821  18.591   8.228  1.00  0.00              
ATOM    365 3HD2 LEU A  24      27.638  17.192   9.312  1.00  0.00              
ATOM    366  N   VAL A  25      28.497  13.823   5.572  1.00  0.00              
ATOM    367  CA  VAL A  25      28.047  13.330   4.279  1.00  0.00              
ATOM    368  C   VAL A  25      26.990  12.256   4.489  1.00  0.00              
ATOM    369  O   VAL A  25      26.061  12.099   3.684  1.00  0.00              
ATOM    370  CB  VAL A  25      29.207  12.757   3.444  1.00  0.00              
ATOM    371  CG1 VAL A  25      29.406  11.280   3.750  1.00  0.00              
ATOM    372  CG2 VAL A  25      28.947  12.961   1.959  1.00  0.00              
ATOM    373  H   VAL A  25      29.394  13.524   5.927  1.00  0.00              
ATOM    374  HA  VAL A  25      27.565  14.119   3.700  1.00  0.00              
ATOM    375  HB  VAL A  25      30.120  13.304   3.683  1.00  0.00              
ATOM    376 1HG1 VAL A  25      30.230  10.892   3.152  1.00  0.00              
ATOM    377 2HG1 VAL A  25      29.636  11.156   4.808  1.00  0.00              
ATOM    378 3HG1 VAL A  25      28.494  10.733   3.510  1.00  0.00              
ATOM    379 1HG2 VAL A  25      29.777  12.552   1.384  1.00  0.00              
ATOM    380 2HG2 VAL A  25      28.024  12.453   1.679  1.00  0.00              
ATOM    381 3HG2 VAL A  25      28.852  14.027   1.749  1.00  0.00              
ATOM    382  N   CYS A  26      27.124  11.531   5.594  1.00  0.00              
ATOM    383  CA  CYS A  26      26.108  10.570   6.002  1.00  0.00              
ATOM    384  C   CYS A  26      24.801  11.276   6.347  1.00  0.00              
ATOM    385  O   CYS A  26      23.706  10.819   5.981  1.00  0.00              
ATOM    386  CB  CYS A  26      26.725   9.932   7.247  1.00  0.00              
ATOM    387  SG  CYS A  26      28.030   8.728   6.904  1.00  0.00              
ATOM    388  H   CYS A  26      27.948  11.649   6.166  1.00  0.00              
ATOM    389  HA  CYS A  26      25.930   9.789   5.263  1.00  0.00              
ATOM    390 1HB  CYS A  26      27.178  10.698   7.878  1.00  0.00              
ATOM    391 2HB  CYS A  26      25.962   9.398   7.813  1.00  0.00              
ATOM    392  HG  CYS A  26      28.257   8.405   8.174  1.00  0.00              
ATOM    393  N   TRP A  27      24.925  12.404   7.039  1.00  0.00              
ATOM    394  CA  TRP A  27      23.762  13.224   7.346  1.00  0.00              
ATOM    395  C   TRP A  27      23.038  13.688   6.083  1.00  0.00              
ATOM    396  O   TRP A  27      21.811  13.643   6.008  1.00  0.00              
ATOM    397  CB  TRP A  27      24.180  14.434   8.183  1.00  0.00              
ATOM    398  CG  TRP A  27      24.608  14.081   9.575  1.00  0.00              
ATOM    399  CD1 TRP A  27      24.630  12.836  10.130  1.00  0.00              
ATOM    400  CD2 TRP A  27      25.075  14.981  10.587  1.00  0.00              
ATOM    401  NE1 TRP A  27      25.080  12.903  11.425  1.00  0.00              
ATOM    402  CE2 TRP A  27      25.362  14.211  11.729  1.00  0.00              
ATOM    403  CE3 TRP A  27      25.280  16.365  10.637  1.00  0.00              
ATOM    404  CZ2 TRP A  27      25.838  14.773  12.903  1.00  0.00              
ATOM    405  CZ3 TRP A  27      25.758  16.928  11.814  1.00  0.00              
ATOM    406  CH2 TRP A  27      26.030  16.155  12.915  1.00  0.00              
ATOM    407  H   TRP A  27      25.835  12.701   7.358  1.00  0.00              
ATOM    408  HA  TRP A  27      23.037  12.639   7.912  1.00  0.00              
ATOM    409 1HB  TRP A  27      25.024  14.942   7.717  1.00  0.00              
ATOM    410 2HB  TRP A  27      23.347  15.130   8.280  1.00  0.00              
ATOM    411  HD1 TRP A  27      24.304  12.010   9.500  1.00  0.00              
ATOM    412  HE1 TRP A  27      25.187  12.119  12.052  1.00  0.00              
ATOM    413  HE3 TRP A  27      25.083  17.025   9.792  1.00  0.00              
ATOM    414  HZ2 TRP A  27      26.041  14.122  13.754  1.00  0.00              
ATOM    415  HZ3 TRP A  27      25.912  18.007  11.840  1.00  0.00              
ATOM    416  HH2 TRP A  27      26.405  16.636  13.818  1.00  0.00              
ATOM    417  N   ALA A  28      23.810  14.128   5.095  1.00  0.00              
ATOM    418  CA  ALA A  28      23.272  14.536   3.802  1.00  0.00              
ATOM    419  C   ALA A  28      22.495  13.415   3.141  1.00  0.00              
ATOM    420  O   ALA A  28      21.424  13.646   2.583  1.00  0.00              
ATOM    421  CB  ALA A  28      24.393  15.011   2.889  1.00  0.00              
ATOM    422  H   ALA A  28      24.806  14.180   5.252  1.00  0.00              
ATOM    423  HA  ALA A  28      22.577  15.361   3.957  1.00  0.00              
ATOM    424 1HB  ALA A  28      23.976  15.312   1.928  1.00  0.00              
ATOM    425 2HB  ALA A  28      24.900  15.861   3.346  1.00  0.00              
ATOM    426 3HB  ALA A  28      25.106  14.202   2.736  1.00  0.00              
ATOM    427  N   VAL A  29      23.039  12.202   3.205  1.00  0.00              
ATOM    428  CA  VAL A  29      22.325  11.026   2.718  1.00  0.00              
ATOM    429  C   VAL A  29      21.016  10.810   3.466  1.00  0.00              
ATOM    430  O   VAL A  29      19.994  10.490   2.856  1.00  0.00              
ATOM    431  CB  VAL A  29      23.185   9.754   2.841  1.00  0.00              
ATOM    432  CG1 VAL A  29      22.352   8.516   2.545  1.00  0.00              
ATOM    433  CG2 VAL A  29      24.381   9.827   1.903  1.00  0.00              
ATOM    434  H   VAL A  29      23.963  12.090   3.597  1.00  0.00              
ATOM    435  HA  VAL A  29      22.027  11.146   1.676  1.00  0.00              
ATOM    436  HB  VAL A  29      23.581   9.691   3.855  1.00  0.00              
ATOM    437 1HG1 VAL A  29      22.975   7.627   2.637  1.00  0.00              
ATOM    438 2HG1 VAL A  29      21.526   8.455   3.254  1.00  0.00              
ATOM    439 3HG1 VAL A  29      21.956   8.578   1.531  1.00  0.00              
ATOM    440 1HG2 VAL A  29      24.978   8.921   2.004  1.00  0.00              
ATOM    441 2HG2 VAL A  29      24.030   9.919   0.875  1.00  0.00              
ATOM    442 3HG2 VAL A  29      24.991  10.693   2.158  1.00  0.00              
ATOM    443  N   TRP A  30      21.050  10.956   4.788  1.00  0.00              
ATOM    444  CA  TRP A  30      19.833  10.779   5.580  1.00  0.00              
ATOM    445  C   TRP A  30      18.731  11.763   5.174  1.00  0.00              
ATOM    446  O   TRP A  30      17.553  11.406   5.133  1.00  0.00              
ATOM    447  CB  TRP A  30      20.148  10.937   7.069  1.00  0.00              
ATOM    448  CG  TRP A  30      21.134   9.931   7.582  1.00  0.00              
ATOM    449  CD1 TRP A  30      21.611   8.843   6.913  1.00  0.00              
ATOM    450  CD2 TRP A  30      21.763   9.919   8.869  1.00  0.00              
ATOM    451  NE1 TRP A  30      22.497   8.153   7.704  1.00  0.00              
ATOM    452  CE2 TRP A  30      22.608   8.796   8.911  1.00  0.00              
ATOM    453  CE3 TRP A  30      21.692  10.753   9.992  1.00  0.00              
ATOM    454  CZ2 TRP A  30      23.373   8.483  10.023  1.00  0.00              
ATOM    455  CZ3 TRP A  30      22.460  10.439  11.107  1.00  0.00              
ATOM    456  CH2 TRP A  30      23.277   9.337  11.122  1.00  0.00              
ATOM    457  H   TRP A  30      21.913  11.190   5.257  1.00  0.00              
ATOM    458  HA  TRP A  30      19.424   9.783   5.412  1.00  0.00              
ATOM    459 1HB  TRP A  30      20.578  11.920   7.262  1.00  0.00              
ATOM    460 2HB  TRP A  30      19.241  10.814   7.660  1.00  0.00              
ATOM    461  HD1 TRP A  30      21.241   8.685   5.902  1.00  0.00              
ATOM    462  HE1 TRP A  30      22.987   7.310   7.441  1.00  0.00              
ATOM    463  HE3 TRP A  30      21.062  11.642  10.032  1.00  0.00              
ATOM    464  HZ2 TRP A  30      24.008   7.597   9.992  1.00  0.00              
ATOM    465  HZ3 TRP A  30      22.395  11.096  11.975  1.00  0.00              
ATOM    466  HH2 TRP A  30      23.863   9.126  12.016  1.00  0.00              
ATOM    467  N   LEU A  31      19.118  13.001   4.872  1.00  0.00              
ATOM    468  CA  LEU A  31      18.163  14.025   4.446  1.00  0.00              
ATOM    469  C   LEU A  31      17.585  13.806   3.042  1.00  0.00              
ATOM    470  O   LEU A  31      16.377  13.933   2.840  1.00  0.00              
ATOM    471  CB  LEU A  31      18.834  15.402   4.518  1.00  0.00              
ATOM    472  CG  LEU A  31      19.177  15.888   5.932  1.00  0.00              
ATOM    473  CD1 LEU A  31      20.018  17.155   5.859  1.00  0.00              
ATOM    474  CD2 LEU A  31      17.893  16.137   6.710  1.00  0.00              
ATOM    475  H   LEU A  31      20.097  13.239   4.938  1.00  0.00              
ATOM    476  HA  LEU A  31      17.294  14.010   5.103  1.00  0.00              
ATOM    477 1HB  LEU A  31      19.747  15.184   3.966  1.00  0.00              
ATOM    478 2HB  LEU A  31      18.259  16.159   3.985  1.00  0.00              
ATOM    479  HG  LEU A  31      19.717  15.081   6.429  1.00  0.00              
ATOM    480 1HD1 LEU A  31      20.257  17.492   6.868  1.00  0.00              
ATOM    481 2HD1 LEU A  31      20.942  16.947   5.319  1.00  0.00              
ATOM    482 3HD1 LEU A  31      19.460  17.932   5.340  1.00  0.00              
ATOM    483 1HD2 LEU A  31      18.139  16.481   7.715  1.00  0.00              
ATOM    484 2HD2 LEU A  31      17.300  16.896   6.200  1.00  0.00              
ATOM    485 3HD2 LEU A  31      17.320  15.211   6.774  1.00  0.00              
ATOM    486  N   ASN A  32      18.439  13.470   2.079  1.00  0.00              
ATOM    487  CA  ASN A  32      17.996  13.327   0.693  1.00  0.00              
ATOM    488  C   ASN A  32      17.751  11.866   0.297  1.00  0.00              
ATOM    489  O   ASN A  32      18.693  11.076   0.187  1.00  0.00              
ATOM    490  CB  ASN A  32      18.989  13.963  -0.262  1.00  0.00              
ATOM    491  CG  ASN A  32      18.607  13.829  -1.710  1.00  0.00              
ATOM    492  OD1 ASN A  32      17.501  13.388  -2.043  1.00  0.00              
ATOM    493  ND2 ASN A  32      19.545  14.131  -2.572  1.00  0.00              
ATOM    494  H   ASN A  32      19.411  13.309   2.304  1.00  0.00              
ATOM    495  HA  ASN A  32      17.036  13.830   0.558  1.00  0.00              
ATOM    496 1HB  ASN A  32      19.370  14.969  -0.084  1.00  0.00              
ATOM    497 2HB  ASN A  32      19.769  13.235  -0.036  1.00  0.00              
ATOM    498 1HD2 ASN A  32      19.362  14.065  -3.553  1.00  0.00              
ATOM    499 2HD2 ASN A  32      20.444  14.426  -2.249  1.00  0.00              
ATOM    500  N   SER A  33      16.491  11.518   0.052  1.00  0.00              
ATOM    501  CA  SER A  33      16.136  10.133  -0.239  1.00  0.00              
ATOM    502  C   SER A  33      16.760   9.661  -1.544  1.00  0.00              
ATOM    503  O   SER A  33      16.896   8.461  -1.776  1.00  0.00              
ATOM    504  CB  SER A  33      14.629   9.982  -0.292  1.00  0.00              
ATOM    505  OG  SER A  33      14.067  10.677  -1.371  1.00  0.00              
ATOM    506  H   SER A  33      15.764  12.220   0.066  1.00  0.00              
ATOM    507  HA  SER A  33      16.396   9.442   0.565  1.00  0.00              
ATOM    508 1HB  SER A  33      14.388   8.923  -0.389  1.00  0.00              
ATOM    509 2HB  SER A  33      14.206  10.365   0.636  1.00  0.00              
ATOM    510  HG  SER A  33      13.115  10.556  -1.368  1.00  0.00              
ATOM    511  N   ASN A  34      17.126  10.608  -2.399  1.00  0.00              
ATOM    512  CA  ASN A  34      17.782  10.283  -3.659  1.00  0.00              
ATOM    513  C   ASN A  34      19.131   9.642  -3.401  1.00  0.00              
ATOM    514  O   ASN A  34      19.645   8.891  -4.227  1.00  0.00              
ATOM    515  CB  ASN A  34      17.939  11.507  -4.543  1.00  0.00              
ATOM    516  CG  ASN A  34      16.637  12.044  -5.069  1.00  0.00              
ATOM    517  OD1 ASN A  34      15.637  11.323  -5.163  1.00  0.00              
ATOM    518  ND2 ASN A  34      16.666  13.283  -5.489  1.00  0.00              
ATOM    519  H   ASN A  34      16.947  11.575  -2.173  1.00  0.00              
ATOM    520  HA  ASN A  34      17.183   9.557  -4.211  1.00  0.00              
ATOM    521 1HB  ASN A  34      18.572  12.340  -4.236  1.00  0.00              
ATOM    522 2HB  ASN A  34      18.434  10.948  -5.337  1.00  0.00              
ATOM    523 1HD2 ASN A  34      15.836  13.707  -5.852  1.00  0.00              
ATOM    524 2HD2 ASN A  34      17.517  13.806  -5.446  1.00  0.00              
ATOM    525  N   LEU A  35      19.707   9.954  -2.249  1.00  0.00              
ATOM    526  CA  LEU A  35      20.992   9.387  -1.885  1.00  0.00              
ATOM    527  C   LEU A  35      20.852   8.064  -1.137  1.00  0.00              
ATOM    528  O   LEU A  35      21.839   7.514  -0.653  1.00  0.00              
ATOM    529  CB  LEU A  35      21.781  10.394  -1.039  1.00  0.00              
ATOM    530  CG  LEU A  35      22.062  11.740  -1.720  1.00  0.00              
ATOM    531  CD1 LEU A  35      22.640  12.724  -0.712  1.00  0.00              
ATOM    532  CD2 LEU A  35      23.022  11.532  -2.882  1.00  0.00              
ATOM    533  H   LEU A  35      19.253  10.593  -1.612  1.00  0.00              
ATOM    534  HA  LEU A  35      21.558   9.157  -2.787  1.00  0.00              
ATOM    535 1HB  LEU A  35      21.076  10.529  -0.221  1.00  0.00              
ATOM    536 2HB  LEU A  35      22.705   9.962  -0.655  1.00  0.00              
ATOM    537  HG  LEU A  35      21.117  12.100  -2.128  1.00  0.00              
ATOM    538 1HD1 LEU A  35      22.836  13.677  -1.204  1.00  0.00              
ATOM    539 2HD1 LEU A  35      21.927  12.876   0.099  1.00  0.00              
ATOM    540 3HD1 LEU A  35      23.571  12.327  -0.308  1.00  0.00              
ATOM    541 1HD2 LEU A  35      23.220  12.490  -3.365  1.00  0.00              
ATOM    542 2HD2 LEU A  35      23.957  11.112  -2.511  1.00  0.00              
ATOM    543 3HD2 LEU A  35      22.577  10.848  -3.604  1.00  0.00              
ATOM    544  N   GLN A  36      19.634   7.540  -1.054  1.00  0.00              
ATOM    545  CA  GLN A  36      19.428   6.263  -0.382  1.00  0.00              
ATOM    546  C   GLN A  36      18.937   5.223  -1.379  1.00  0.00              
ATOM    547  O   GLN A  36      17.742   4.962  -1.490  1.00  0.00              
ATOM    548  CB  GLN A  36      18.422   6.406   0.764  1.00  0.00              
ATOM    549  CG  GLN A  36      18.832   7.406   1.831  1.00  0.00              
ATOM    550  CD  GLN A  36      17.751   7.615   2.874  1.00  0.00              
ATOM    551  OE1 GLN A  36      16.831   6.804   3.006  1.00  0.00              
ATOM    552  NE2 GLN A  36      17.854   8.709   3.620  1.00  0.00              
ATOM    553  H   GLN A  36      18.840   8.019  -1.454  1.00  0.00              
ATOM    554  HA  GLN A  36      20.376   5.905   0.019  1.00  0.00              
ATOM    555 1HB  GLN A  36      17.476   6.711   0.316  1.00  0.00              
ATOM    556 2HB  GLN A  36      18.310   5.418   1.209  1.00  0.00              
ATOM    557 1HG  GLN A  36      19.791   7.359   2.347  1.00  0.00              
ATOM    558 2HG  GLN A  36      18.828   8.262   1.154  1.00  0.00              
ATOM    559 1HE2 GLN A  36      17.170   8.901   4.325  1.00  0.00              
ATOM    560 2HE2 GLN A  36      18.616   9.342   3.479  1.00  0.00              
ATOM    561  N   ASN A  37      19.880   4.596  -2.068  1.00  0.00              
ATOM    562  CA  ASN A  37      19.582   3.749  -3.214  1.00  0.00              
ATOM    563  C   ASN A  37      20.633   2.657  -3.220  1.00  0.00              
ATOM    564  O   ASN A  37      21.538   2.658  -2.388  1.00  0.00              
ATOM    565  CB  ASN A  37      19.569   4.513  -4.526  1.00  0.00              
ATOM    566  CG  ASN A  37      20.875   5.183  -4.849  1.00  0.00              
ATOM    567  OD1 ASN A  37      21.910   4.526  -5.010  1.00  0.00              
ATOM    568  ND2 ASN A  37      20.850   6.491  -4.866  1.00  0.00              
ATOM    569  H   ASN A  37      20.841   4.713  -1.780  1.00  0.00              
ATOM    570  HA  ASN A  37      18.592   3.305  -3.099  1.00  0.00              
ATOM    571 1HB  ASN A  37      19.165   4.059  -5.432  1.00  0.00              
ATOM    572 2HB  ASN A  37      18.871   5.264  -4.154  1.00  0.00              
ATOM    573 1HD2 ASN A  37      21.683   7.004  -5.075  1.00  0.00              
ATOM    574 2HD2 ASN A  37      19.999   6.977  -4.670  1.00  0.00              
ATOM    575  N   VAL A  38      20.544   1.742  -4.170  1.00  0.00              
ATOM    576  CA  VAL A  38      21.364   0.551  -4.091  1.00  0.00              
ATOM    577  C   VAL A  38      22.850   0.930  -4.024  1.00  0.00              
ATOM    578  O   VAL A  38      23.582   0.486  -3.126  1.00  0.00              
ATOM    579  CB  VAL A  38      21.122  -0.382  -5.292  1.00  0.00              
ATOM    580  CG1 VAL A  38      22.105  -1.542  -5.273  1.00  0.00              
ATOM    581  CG2 VAL A  38      19.691  -0.898  -5.286  1.00  0.00              
ATOM    582  H   VAL A  38      19.916   1.855  -4.953  1.00  0.00              
ATOM    583  HA  VAL A  38      21.168  -0.005  -3.173  1.00  0.00              
ATOM    584  HB  VAL A  38      21.249   0.187  -6.213  1.00  0.00              
ATOM    585 1HG1 VAL A  38      21.919  -2.191  -6.129  1.00  0.00              
ATOM    586 2HG1 VAL A  38      23.123  -1.157  -5.324  1.00  0.00              
ATOM    587 3HG1 VAL A  38      21.978  -2.112  -4.353  1.00  0.00              
ATOM    588 1HG2 VAL A  38      19.536  -1.554  -6.142  1.00  0.00              
ATOM    589 2HG2 VAL A  38      19.509  -1.453  -4.365  1.00  0.00              
ATOM    590 3HG2 VAL A  38      19.000  -0.057  -5.345  1.00  0.00              
ATOM    591  N   THR A  39      23.278   1.780  -4.955  1.00  0.00              
ATOM    592  CA  THR A  39      24.677   2.203  -5.048  1.00  0.00              
ATOM    593  C   THR A  39      25.129   3.037  -3.843  1.00  0.00              
ATOM    594  O   THR A  39      26.211   2.816  -3.266  1.00  0.00              
ATOM    595  CB  THR A  39      24.922   3.017  -6.332  1.00  0.00              
ATOM    596  OG1 THR A  39      24.694   2.187  -7.478  1.00  0.00              
ATOM    597  CG2 THR A  39      26.350   3.541  -6.366  1.00  0.00              
ATOM    598  H   THR A  39      22.610   2.142  -5.619  1.00  0.00              
ATOM    599  HA  THR A  39      25.328   1.329  -5.053  1.00  0.00              
ATOM    600  HB  THR A  39      24.228   3.857  -6.358  1.00  0.00              
ATOM    601  HG1 THR A  39      25.292   1.437  -7.453  1.00  0.00              
ATOM    602 1HG2 THR A  39      26.504   4.114  -7.281  1.00  0.00              
ATOM    603 2HG2 THR A  39      26.523   4.182  -5.502  1.00  0.00              
ATOM    604 3HG2 THR A  39      27.045   2.703  -6.342  1.00  0.00              
ATOM    605  N   ASN A  40      24.291   3.995  -3.461  1.00  0.00              
ATOM    606  CA  ASN A  40      24.647   4.944  -2.419  1.00  0.00              
ATOM    607  C   ASN A  40      24.649   4.279  -1.049  1.00  0.00              
ATOM    608  O   ASN A  40      25.179   4.824  -0.082  1.00  0.00              
ATOM    609  CB  ASN A  40      23.717   6.143  -2.421  1.00  0.00              
ATOM    610  CG  ASN A  40      23.952   7.089  -3.566  1.00  0.00              
ATOM    611  OD1 ASN A  40      23.035   7.780  -4.024  1.00  0.00              
ATOM    612  ND2 ASN A  40      25.154   7.063  -4.083  1.00  0.00              
ATOM    613  H   ASN A  40      23.386   4.068  -3.904  1.00  0.00              
ATOM    614  HA  ASN A  40      25.660   5.313  -2.585  1.00  0.00              
ATOM    615 1HB  ASN A  40      22.644   6.018  -2.275  1.00  0.00              
ATOM    616 2HB  ASN A  40      24.159   6.568  -1.519  1.00  0.00              
ATOM    617 1HD2 ASN A  40      25.382   7.666  -4.848  1.00  0.00              
ATOM    618 2HD2 ASN A  40      25.844   6.441  -3.713  1.00  0.00              
ATOM    619  N   TYR A  41      24.057   3.093  -0.976  1.00  0.00              
ATOM    620  CA  TYR A  41      24.180   2.256   0.206  1.00  0.00              
ATOM    621  C   TYR A  41      25.644   1.893   0.419  1.00  0.00              
ATOM    622  O   TYR A  41      26.127   1.782   1.563  1.00  0.00              
ATOM    623  CB  TYR A  41      23.326   0.993   0.072  1.00  0.00              
ATOM    624  CG  TYR A  41      21.837   1.248   0.150  1.00  0.00              
ATOM    625  CD1 TYR A  41      21.341   2.403   0.736  1.00  0.00              
ATOM    626  CD2 TYR A  41      20.932   0.333  -0.366  1.00  0.00              
ATOM    627  CE1 TYR A  41      19.982   2.641   0.810  1.00  0.00              
ATOM    628  CE2 TYR A  41      19.571   0.560  -0.299  1.00  0.00              
ATOM    629  CZ  TYR A  41      19.100   1.715   0.290  1.00  0.00              
ATOM    630  OH  TYR A  41      17.745   1.947   0.359  1.00  0.00              
ATOM    631  H   TYR A  41      23.510   2.764  -1.758  1.00  0.00              
ATOM    632  HA  TYR A  41      23.843   2.806   1.086  1.00  0.00              
ATOM    633 1HB  TYR A  41      23.568   0.541  -0.891  1.00  0.00              
ATOM    634 2HB  TYR A  41      23.622   0.318   0.875  1.00  0.00              
ATOM    635  HD1 TYR A  41      22.045   3.129   1.144  1.00  0.00              
ATOM    636  HD2 TYR A  41      21.310  -0.579  -0.830  1.00  0.00              
ATOM    637  HE1 TYR A  41      19.607   3.552   1.273  1.00  0.00              
ATOM    638  HE2 TYR A  41      18.875  -0.173  -0.709  1.00  0.00              
ATOM    639  HH  TYR A  41      17.223   1.242  -0.032  1.00  0.00              
ATOM    640  N   PHE A  42      26.356   1.718  -0.688  1.00  0.00              
ATOM    641  CA  PHE A  42      27.727   1.229  -0.609  1.00  0.00              
ATOM    642  C   PHE A  42      28.675   2.398  -0.343  1.00  0.00              
ATOM    643  O   PHE A  42      29.717   2.230   0.303  1.00  0.00              
ATOM    644  CB  PHE A  42      28.120   0.500  -1.895  1.00  0.00              
ATOM    645  CG  PHE A  42      27.403  -0.804  -2.096  1.00  0.00              
ATOM    646  CD1 PHE A  42      26.423  -0.931  -3.069  1.00  0.00              
ATOM    647  CD2 PHE A  42      27.705  -1.907  -1.311  1.00  0.00              
ATOM    648  CE1 PHE A  42      25.763  -2.131  -3.255  1.00  0.00              
ATOM    649  CE2 PHE A  42      27.048  -3.108  -1.495  1.00  0.00              
ATOM    650  CZ  PHE A  42      26.075  -3.219  -2.468  1.00  0.00              
ATOM    651  H   PHE A  42      25.958   1.920  -1.593  1.00  0.00              
ATOM    652  HA  PHE A  42      27.825   0.533   0.225  1.00  0.00              
ATOM    653 1HB  PHE A  42      27.890   1.119  -2.762  1.00  0.00              
ATOM    654 2HB  PHE A  42      29.185   0.272  -1.886  1.00  0.00              
ATOM    655  HD1 PHE A  42      26.177  -0.071  -3.692  1.00  0.00              
ATOM    656  HD2 PHE A  42      28.474  -1.819  -0.542  1.00  0.00              
ATOM    657  HE1 PHE A  42      24.995  -2.216  -4.023  1.00  0.00              
ATOM    658  HE2 PHE A  42      27.296  -3.967  -0.872  1.00  0.00              
ATOM    659  HZ  PHE A  42      25.554  -4.165  -2.613  1.00  0.00              
ATOM    660  N   VAL A  43      28.303   3.584  -0.821  1.00  0.00              
ATOM    661  CA  VAL A  43      29.082   4.785  -0.508  1.00  0.00              
ATOM    662  C   VAL A  43      28.838   5.295   0.924  1.00  0.00              
ATOM    663  O   VAL A  43      29.688   5.972   1.525  1.00  0.00              
ATOM    664  CB  VAL A  43      28.767   5.920  -1.501  1.00  0.00              
ATOM    665  CG1 VAL A  43      28.534   5.358  -2.895  1.00  0.00              
ATOM    666  CG2 VAL A  43      27.554   6.712  -1.037  1.00  0.00              
ATOM    667  H   VAL A  43      27.483   3.668  -1.404  1.00  0.00              
ATOM    668  HA  VAL A  43      30.153   4.581  -0.533  1.00  0.00              
ATOM    669  HB  VAL A  43      29.608   6.613  -1.524  1.00  0.00              
ATOM    670 1HG1 VAL A  43      28.313   6.174  -3.584  1.00  0.00              
ATOM    671 2HG1 VAL A  43      29.428   4.833  -3.231  1.00  0.00              
ATOM    672 3HG1 VAL A  43      27.692   4.666  -2.873  1.00  0.00              
ATOM    673 1HG2 VAL A  43      27.347   7.510  -1.750  1.00  0.00              
ATOM    674 2HG2 VAL A  43      26.691   6.050  -0.972  1.00  0.00              
ATOM    675 3HG2 VAL A  43      27.755   7.145  -0.057  1.00  0.00              
ATOM    676  N   VAL A  44      27.676   4.945   1.469  1.00  0.00              
ATOM    677  CA  VAL A  44      27.415   5.123   2.891  1.00  0.00              
ATOM    678  C   VAL A  44      28.270   4.150   3.696  1.00  0.00              
ATOM    679  O   VAL A  44      28.838   4.514   4.732  1.00  0.00              
ATOM    680  CB  VAL A  44      25.929   4.906   3.232  1.00  0.00              
ATOM    681  CG1 VAL A  44      25.744   4.756   4.735  1.00  0.00              
ATOM    682  CG2 VAL A  44      25.087   6.059   2.707  1.00  0.00              
ATOM    683  H   VAL A  44      26.957   4.547   0.882  1.00  0.00              
ATOM    684  HA  VAL A  44      27.703   6.120   3.226  1.00  0.00              
ATOM    685  HB  VAL A  44      25.578   4.004   2.731  1.00  0.00              
ATOM    686 1HG1 VAL A  44      24.688   4.603   4.959  1.00  0.00              
ATOM    687 2HG1 VAL A  44      26.317   3.898   5.088  1.00  0.00              
ATOM    688 3HG1 VAL A  44      26.094   5.658   5.237  1.00  0.00              
ATOM    689 1HG2 VAL A  44      24.040   5.889   2.956  1.00  0.00              
ATOM    690 2HG2 VAL A  44      25.423   6.991   3.162  1.00  0.00              
ATOM    691 3HG2 VAL A  44      25.195   6.124   1.624  1.00  0.00              
ATOM    692  N   SER A  45      28.373   2.912   3.218  1.00  0.00              
ATOM    693  CA  SER A  45      29.235   1.950   3.897  1.00  0.00              
ATOM    694  C   SER A  45      30.700   2.389   3.819  1.00  0.00              
ATOM    695  O   SER A  45      31.489   2.162   4.750  1.00  0.00              
ATOM    696  CB  SER A  45      29.056   0.571   3.294  1.00  0.00              
ATOM    697  OG  SER A  45      29.628   0.476   2.018  1.00  0.00              
ATOM    698  H   SER A  45      27.868   2.623   2.393  1.00  0.00              
ATOM    699  HA  SER A  45      28.949   1.771   4.935  1.00  0.00              
ATOM    700 1HB  SER A  45      29.530  -0.160   3.950  1.00  0.00              
ATOM    701 2HB  SER A  45      27.991   0.356   3.222  1.00  0.00              
ATOM    702  HG  SER A  45      30.065  -0.374   1.926  1.00  0.00              
ATOM    703  N   LEU A  46      31.058   3.031   2.709  1.00  0.00              
ATOM    704  CA  LEU A  46      32.396   3.595   2.573  1.00  0.00              
ATOM    705  C   LEU A  46      32.623   4.713   3.575  1.00  0.00              
ATOM    706  O   LEU A  46      33.627   4.711   4.291  1.00  0.00              
ATOM    707  CB  LEU A  46      32.614   4.108   1.144  1.00  0.00              
ATOM    708  CG  LEU A  46      32.817   3.019   0.083  1.00  0.00              
ATOM    709  CD1 LEU A  46      32.792   3.636  -1.309  1.00  0.00              
ATOM    710  CD2 LEU A  46      34.137   2.305   0.333  1.00  0.00              
ATOM    711  H   LEU A  46      30.402   3.132   1.948  1.00  0.00              
ATOM    712  HA  LEU A  46      33.139   2.829   2.790  1.00  0.00              
ATOM    713 1HB  LEU A  46      31.660   4.609   0.988  1.00  0.00              
ATOM    714 2HB  LEU A  46      33.420   4.840   1.097  1.00  0.00              
ATOM    715  HG  LEU A  46      32.015   2.291   0.209  1.00  0.00              
ATOM    716 1HD1 LEU A  46      32.936   2.855  -2.056  1.00  0.00              
ATOM    717 2HD1 LEU A  46      31.830   4.121  -1.475  1.00  0.00              
ATOM    718 3HD1 LEU A  46      33.590   4.372  -1.395  1.00  0.00              
ATOM    719 1HD2 LEU A  46      34.279   1.531  -0.422  1.00  0.00              
ATOM    720 2HD2 LEU A  46      34.956   3.023   0.277  1.00  0.00              
ATOM    721 3HD2 LEU A  46      34.122   1.848   1.323  1.00  0.00              
ATOM    722  N   ALA A  47      31.689   5.659   3.639  1.00  0.00              
ATOM    723  CA  ALA A  47      31.851   6.789   4.551  1.00  0.00              
ATOM    724  C   ALA A  47      31.831   6.318   6.007  1.00  0.00              
ATOM    725  O   ALA A  47      32.569   6.834   6.844  1.00  0.00              
ATOM    726  CB  ALA A  47      30.766   7.829   4.308  1.00  0.00              
ATOM    727  H   ALA A  47      30.862   5.607   3.061  1.00  0.00              
ATOM    728  HA  ALA A  47      32.821   7.251   4.367  1.00  0.00              
ATOM    729 1HB  ALA A  47      30.901   8.662   4.998  1.00  0.00              
ATOM    730 2HB  ALA A  47      30.834   8.193   3.283  1.00  0.00              
ATOM    731 3HB  ALA A  47      29.788   7.379   4.471  1.00  0.00              
ATOM    732  N   ALA A  48      30.991   5.328   6.300  1.00  0.00              
ATOM    733  CA  ALA A  48      30.893   4.790   7.657  1.00  0.00              
ATOM    734  C   ALA A  48      32.166   4.074   8.089  1.00  0.00              
ATOM    735  O   ALA A  48      32.602   4.189   9.243  1.00  0.00              
ATOM    736  CB  ALA A  48      29.701   3.849   7.762  1.00  0.00              
ATOM    737  H   ALA A  48      30.408   4.938   5.573  1.00  0.00              
ATOM    738  HA  ALA A  48      30.748   5.617   8.351  1.00  0.00              
ATOM    739 1HB  ALA A  48      29.634   3.461   8.778  1.00  0.00              
ATOM    740 2HB  ALA A  48      28.787   4.391   7.519  1.00  0.00              
ATOM    741 3HB  ALA A  48      29.828   3.022   7.066  1.00  0.00              
ATOM    742  N   ALA A  49      32.759   3.322   7.168  1.00  0.00              
ATOM    743  CA  ALA A  49      34.020   2.665   7.477  1.00  0.00              
ATOM    744  C   ALA A  49      35.083   3.732   7.709  1.00  0.00              
ATOM    745  O   ALA A  49      35.892   3.624   8.630  1.00  0.00              
ATOM    746  CB  ALA A  49      34.427   1.715   6.360  1.00  0.00              
ATOM    747  H   ALA A  49      32.350   3.196   6.254  1.00  0.00              
ATOM    748  HA  ALA A  49      33.897   2.085   8.391  1.00  0.00              
ATOM    749 1HB  ALA A  49      35.383   1.252   6.608  1.00  0.00              
ATOM    750 2HB  ALA A  49      33.668   0.941   6.245  1.00  0.00              
ATOM    751 3HB  ALA A  49      34.525   2.270   5.428  1.00  0.00              
ATOM    752  N   ASP A  50      35.051   4.779   6.888  1.00  0.00              
ATOM    753  CA  ASP A  50      35.951   5.918   7.053  1.00  0.00              
ATOM    754  C   ASP A  50      35.825   6.590   8.413  1.00  0.00              
ATOM    755  O   ASP A  50      36.823   6.989   9.010  1.00  0.00              
ATOM    756  CB  ASP A  50      35.700   6.948   5.949  1.00  0.00              
ATOM    757  CG  ASP A  50      36.188   6.524   4.570  1.00  0.00              
ATOM    758  OD1 ASP A  50      36.905   5.554   4.488  1.00  0.00              
ATOM    759  OD2 ASP A  50      35.719   7.071   3.601  1.00  0.00              
ATOM    760  H   ASP A  50      34.385   4.785   6.129  1.00  0.00              
ATOM    761  HA  ASP A  50      36.986   5.582   6.993  1.00  0.00              
ATOM    762 1HB  ASP A  50      34.660   7.269   5.882  1.00  0.00              
ATOM    763 2HB  ASP A  50      36.313   7.773   6.313  1.00  0.00              
ATOM    764  N   ILE A  51      34.596   6.729   8.896  1.00  0.00              
ATOM    765  CA  ILE A  51      34.378   7.213  10.251  1.00  0.00              
ATOM    766  C   ILE A  51      35.004   6.270  11.273  1.00  0.00              
ATOM    767  O   ILE A  51      35.724   6.705  12.172  1.00  0.00              
ATOM    768  CB  ILE A  51      32.878   7.373  10.560  1.00  0.00              
ATOM    769  CG1 ILE A  51      32.274   8.493   9.709  1.00  0.00              
ATOM    770  CG2 ILE A  51      32.667   7.652  12.040  1.00  0.00              
ATOM    771  CD1 ILE A  51      30.763   8.524   9.724  1.00  0.00              
ATOM    772  H   ILE A  51      33.797   6.497   8.322  1.00  0.00              
ATOM    773  HA  ILE A  51      34.883   8.166  10.404  1.00  0.00              
ATOM    774  HB  ILE A  51      32.359   6.455  10.285  1.00  0.00              
ATOM    775 1HG1 ILE A  51      32.661   9.436  10.092  1.00  0.00              
ATOM    776 2HG1 ILE A  51      32.623   8.347   8.686  1.00  0.00              
ATOM    777 1HG2 ILE A  51      31.601   7.763  12.241  1.00  0.00              
ATOM    778 2HG2 ILE A  51      33.062   6.824  12.627  1.00  0.00              
ATOM    779 3HG2 ILE A  51      33.185   8.571  12.315  1.00  0.00              
ATOM    780 1HD1 ILE A  51      30.408   9.344   9.098  1.00  0.00              
ATOM    781 2HD1 ILE A  51      30.374   7.581   9.340  1.00  0.00              
ATOM    782 3HD1 ILE A  51      30.411   8.672  10.745  1.00  0.00              
ATOM    783  N   ALA A  52      34.749   4.974  11.121  1.00  0.00              
ATOM    784  CA  ALA A  52      35.280   4.003  12.072  1.00  0.00              
ATOM    785  C   ALA A  52      36.815   4.041  12.079  1.00  0.00              
ATOM    786  O   ALA A  52      37.445   3.835  13.113  1.00  0.00              
ATOM    787  CB  ALA A  52      34.775   2.606  11.743  1.00  0.00              
ATOM    788  H   ALA A  52      34.187   4.648  10.348  1.00  0.00              
ATOM    789  HA  ALA A  52      34.938   4.270  13.072  1.00  0.00              
ATOM    790 1HB  ALA A  52      35.181   1.894  12.461  1.00  0.00              
ATOM    791 2HB  ALA A  52      33.686   2.591  11.794  1.00  0.00              
ATOM    792 3HB  ALA A  52      35.095   2.331  10.739  1.00  0.00              
ATOM    793  N   VAL A  53      37.406   4.345  10.928  1.00  0.00              
ATOM    794  CA  VAL A  53      38.849   4.559  10.842  1.00  0.00              
ATOM    795  C   VAL A  53      39.306   5.762  11.673  1.00  0.00              
ATOM    796  O   VAL A  53      40.240   5.654  12.468  1.00  0.00              
ATOM    797  CB  VAL A  53      39.296   4.763   9.383  1.00  0.00              
ATOM    798  CG1 VAL A  53      40.737   5.250   9.329  1.00  0.00              
ATOM    799  CG2 VAL A  53      39.142   3.472   8.593  1.00  0.00              
ATOM    800  H   VAL A  53      36.846   4.429  10.092  1.00  0.00              
ATOM    801  HA  VAL A  53      39.401   3.718  11.264  1.00  0.00              
ATOM    802  HB  VAL A  53      38.646   5.501   8.913  1.00  0.00              
ATOM    803 1HG1 VAL A  53      41.036   5.389   8.290  1.00  0.00              
ATOM    804 2HG1 VAL A  53      40.820   6.198   9.860  1.00  0.00              
ATOM    805 3HG1 VAL A  53      41.388   4.512   9.798  1.00  0.00              
ATOM    806 1HG2 VAL A  53      39.461   3.635   7.564  1.00  0.00              
ATOM    807 2HG2 VAL A  53      39.757   2.694   9.046  1.00  0.00              
ATOM    808 3HG2 VAL A  53      38.097   3.162   8.603  1.00  0.00              
ATOM    809  N   GLY A  54      38.641   6.900  11.498  1.00  0.00              
ATOM    810  CA  GLY A  54      38.957   8.096  12.263  1.00  0.00              
ATOM    811  C   GLY A  54      38.662   8.002  13.754  1.00  0.00              
ATOM    812  O   GLY A  54      39.291   8.679  14.570  1.00  0.00              
ATOM    813  H   GLY A  54      37.897   6.934  10.817  1.00  0.00              
ATOM    814 1HA  GLY A  54      40.020   8.315  12.160  1.00  0.00              
ATOM    815 2HA  GLY A  54      38.376   8.932  11.874  1.00  0.00              
ATOM    816  N   VAL A  55      37.686   7.172  14.105  1.00  0.00              
ATOM    817  CA  VAL A  55      37.229   7.065  15.487  1.00  0.00              
ATOM    818  C   VAL A  55      38.021   6.014  16.275  1.00  0.00              
ATOM    819  O   VAL A  55      38.366   6.231  17.435  1.00  0.00              
ATOM    820  CB  VAL A  55      35.730   6.715  15.550  1.00  0.00              
ATOM    821  CG1 VAL A  55      35.320   6.386  16.978  1.00  0.00              
ATOM    822  CG2 VAL A  55      34.891   7.862  15.007  1.00  0.00              
ATOM    823  H   VAL A  55      37.249   6.600  13.397  1.00  0.00              
ATOM    824  HA  VAL A  55      37.396   7.993  16.033  1.00  0.00              
ATOM    825  HB  VAL A  55      35.540   5.853  14.910  1.00  0.00              
ATOM    826 1HG1 VAL A  55      34.258   6.140  17.004  1.00  0.00              
ATOM    827 2HG1 VAL A  55      35.897   5.533  17.335  1.00  0.00              
ATOM    828 3HG1 VAL A  55      35.508   7.247  17.618  1.00  0.00              
ATOM    829 1HG2 VAL A  55      33.835   7.597  15.059  1.00  0.00              
ATOM    830 2HG2 VAL A  55      35.071   8.757  15.603  1.00  0.00              
ATOM    831 3HG2 VAL A  55      35.166   8.055  13.970  1.00  0.00              
ATOM    832  N   LEU A  56      38.328   4.888  15.637  1.00  0.00              
ATOM    833  CA  LEU A  56      39.035   3.805  16.313  1.00  0.00              
ATOM    834  C   LEU A  56      40.435   3.558  15.749  1.00  0.00              
ATOM    835  O   LEU A  56      41.417   3.580  16.486  1.00  0.00              
ATOM    836  CB  LEU A  56      38.204   2.518  16.233  1.00  0.00              
ATOM    837  CG  LEU A  56      36.848   2.571  16.947  1.00  0.00              
ATOM    838  CD1 LEU A  56      36.095   1.264  16.736  1.00  0.00              
ATOM    839  CD2 LEU A  56      37.064   2.836  18.429  1.00  0.00              
ATOM    840  H   LEU A  56      38.068   4.776  14.667  1.00  0.00              
ATOM    841  HA  LEU A  56      39.190   4.067  17.359  1.00  0.00              
ATOM    842 1HB  LEU A  56      38.058   2.469  15.155  1.00  0.00              
ATOM    843 2HB  LEU A  56      38.774   1.649  16.561  1.00  0.00              
ATOM    844  HG  LEU A  56      36.297   3.417  16.534  1.00  0.00              
ATOM    845 1HD1 LEU A  56      35.133   1.311  17.246  1.00  0.00              
ATOM    846 2HD1 LEU A  56      35.932   1.107  15.670  1.00  0.00              
ATOM    847 3HD1 LEU A  56      36.680   0.439  17.140  1.00  0.00              
ATOM    848 1HD2 LEU A  56      36.099   2.874  18.936  1.00  0.00              
ATOM    849 2HD2 LEU A  56      37.668   2.036  18.858  1.00  0.00              
ATOM    850 3HD2 LEU A  56      37.578   3.788  18.558  1.00  0.00              
ATOM    851  N   ALA A  57      40.519   3.327  14.442  1.00  0.00              
ATOM    852  CA  ALA A  57      41.749   2.837  13.827  1.00  0.00              
ATOM    853  C   ALA A  57      42.949   3.758  14.050  1.00  0.00              
ATOM    854  O   ALA A  57      43.965   3.337  14.607  1.00  0.00              
ATOM    855  CB  ALA A  57      41.528   2.623  12.337  1.00  0.00              
ATOM    856  H   ALA A  57      39.711   3.495  13.860  1.00  0.00              
ATOM    857  HA  ALA A  57      42.014   1.884  14.286  1.00  0.00              
ATOM    858 1HB  ALA A  57      42.442   2.238  11.885  1.00  0.00              
ATOM    859 2HB  ALA A  57      40.720   1.906  12.188  1.00  0.00              
ATOM    860 3HB  ALA A  57      41.263   3.570  11.869  1.00  0.00              
ATOM    861  N   ILE A  58      42.827   5.010  13.618  1.00  0.00              
ATOM    862  CA  ILE A  58      43.963   5.929  13.622  1.00  0.00              
ATOM    863  C   ILE A  58      44.411   6.214  15.052  1.00  0.00              
ATOM    864  O   ILE A  58      45.600   6.141  15.379  1.00  0.00              
ATOM    865  CB  ILE A  58      43.626   7.257  12.920  1.00  0.00              
ATOM    866  CG1 ILE A  58      43.445   7.035  11.416  1.00  0.00              
ATOM    867  CG2 ILE A  58      44.714   8.288  13.182  1.00  0.00              
ATOM    868  CD1 ILE A  58      42.857   8.224  10.690  1.00  0.00              
ATOM    869  H   ILE A  58      41.932   5.335  13.280  1.00  0.00              
ATOM    870  HA  ILE A  58      44.826   5.474  13.137  1.00  0.00              
ATOM    871  HB  ILE A  58      42.675   7.628  13.300  1.00  0.00              
ATOM    872 1HG1 ILE A  58      44.425   6.804  11.002  1.00  0.00              
ATOM    873 2HG1 ILE A  58      42.788   6.174  11.293  1.00  0.00              
ATOM    874 1HG2 ILE A  58      44.460   9.220  12.678  1.00  0.00              
ATOM    875 2HG2 ILE A  58      44.796   8.466  14.253  1.00  0.00              
ATOM    876 3HG2 ILE A  58      45.666   7.917  12.801  1.00  0.00              
ATOM    877 1HD1 ILE A  58      42.758   7.990   9.630  1.00  0.00              
ATOM    878 2HD1 ILE A  58      41.874   8.454  11.104  1.00  0.00              
ATOM    879 3HD1 ILE A  58      43.512   9.085  10.811  1.00  0.00              
ATOM    880  N   PRO A  59      43.442   6.501  15.910  1.00  0.00              
ATOM    881  CA  PRO A  59      43.699   6.633  17.335  1.00  0.00              
ATOM    882  C   PRO A  59      44.537   5.491  17.884  1.00  0.00              
ATOM    883  O   PRO A  59      45.459   5.721  18.658  1.00  0.00              
ATOM    884  CB  PRO A  59      42.299   6.662  17.956  1.00  0.00              
ATOM    885  CG  PRO A  59      41.441   7.286  16.909  1.00  0.00              
ATOM    886  CD  PRO A  59      41.948   6.741  15.601  1.00  0.00              
ATOM    887  HA  PRO A  59      44.280   7.534  17.581  1.00  0.00              
ATOM    888 1HB  PRO A  59      41.948   5.651  18.208  1.00  0.00              
ATOM    889 2HB  PRO A  59      42.283   7.250  18.886  1.00  0.00              
ATOM    890 1HG  PRO A  59      40.381   7.031  17.059  1.00  0.00              
ATOM    891 2HG  PRO A  59      41.514   8.383  16.936  1.00  0.00              
ATOM    892 1HD  PRO A  59      41.440   5.808  15.313  1.00  0.00              
ATOM    893 2HD  PRO A  59      41.808   7.451  14.772  1.00  0.00              
ATOM    894  N   PHE A  60      44.206   4.259  17.498  1.00  0.00              
ATOM    895  CA  PHE A  60      44.982   3.092  17.924  1.00  0.00              
ATOM    896  C   PHE A  60      46.410   3.167  17.399  1.00  0.00              
ATOM    897  O   PHE A  60      47.370   2.826  18.101  1.00  0.00              
ATOM    898  CB  PHE A  60      44.315   1.799  17.451  1.00  0.00              
ATOM    899  CG  PHE A  60      42.981   1.537  18.089  1.00  0.00              
ATOM    900  CD1 PHE A  60      42.628   2.162  19.275  1.00  0.00              
ATOM    901  CD2 PHE A  60      42.075   0.664  17.504  1.00  0.00              
ATOM    902  CE1 PHE A  60      41.401   1.922  19.863  1.00  0.00              
ATOM    903  CE2 PHE A  60      40.847   0.423  18.089  1.00  0.00              
ATOM    904  CZ  PHE A  60      40.510   1.052  19.270  1.00  0.00              
ATOM    905  H   PHE A  60      43.404   4.123  16.901  1.00  0.00              
ATOM    906  HA  PHE A  60      45.049   3.069  19.013  1.00  0.00              
ATOM    907 1HB  PHE A  60      44.145   1.837  16.376  1.00  0.00              
ATOM    908 2HB  PHE A  60      44.947   0.944  17.687  1.00  0.00              
ATOM    909  HD1 PHE A  60      43.332   2.851  19.744  1.00  0.00              
ATOM    910  HD2 PHE A  60      42.342   0.167  16.571  1.00  0.00              
ATOM    911  HE1 PHE A  60      41.137   2.420  20.796  1.00  0.00              
ATOM    912  HE2 PHE A  60      40.145  -0.265  17.619  1.00  0.00              
ATOM    913  HZ  PHE A  60      39.543   0.861  19.733  1.00  0.00              
ATOM    914  N   ALA A  61      46.537   3.626  16.159  1.00  0.00              
ATOM    915  CA  ALA A  61      47.833   3.807  15.523  1.00  0.00              
ATOM    916  C   ALA A  61      48.621   4.882  16.261  1.00  0.00              
ATOM    917  O   ALA A  61      49.850   4.821  16.349  1.00  0.00              
ATOM    918  CB  ALA A  61      47.668   4.164  14.053  1.00  0.00              
ATOM    919  H   ALA A  61      45.700   3.857  15.643  1.00  0.00              
ATOM    920  HA  ALA A  61      48.388   2.871  15.590  1.00  0.00              
ATOM    921 1HB  ALA A  61      48.649   4.305  13.602  1.00  0.00              
ATOM    922 2HB  ALA A  61      47.144   3.358  13.539  1.00  0.00              
ATOM    923 3HB  ALA A  61      47.093   5.085  13.966  1.00  0.00              
ATOM    924  N   ILE A  62      47.903   5.867  16.790  1.00  0.00              
ATOM    925  CA  ILE A  62      48.537   6.962  17.508  1.00  0.00              
ATOM    926  C   ILE A  62      49.201   6.444  18.784  1.00  0.00              
ATOM    927  O   ILE A  62      50.407   6.611  18.988  1.00  0.00              
ATOM    928  CB  ILE A  62      47.527   8.067  17.868  1.00  0.00              
ATOM    929  CG1 ILE A  62      47.082   8.815  16.608  1.00  0.00              
ATOM    930  CG2 ILE A  62      48.130   9.032  18.877  1.00  0.00              
ATOM    931  CD1 ILE A  62      45.940   9.778  16.840  1.00  0.00              
ATOM    932  H   ILE A  62      46.897   5.859  16.694  1.00  0.00              
ATOM    933  HA  ILE A  62      49.346   7.391  16.918  1.00  0.00              
ATOM    934  HB  ILE A  62      46.634   7.608  18.292  1.00  0.00              
ATOM    935 1HG1 ILE A  62      47.947   9.360  16.232  1.00  0.00              
ATOM    936 2HG1 ILE A  62      46.780   8.065  15.876  1.00  0.00              
ATOM    937 1HG2 ILE A  62      47.403   9.807  19.120  1.00  0.00              
ATOM    938 2HG2 ILE A  62      48.398   8.490  19.783  1.00  0.00              
ATOM    939 3HG2 ILE A  62      49.023   9.492  18.453  1.00  0.00              
ATOM    940 1HD1 ILE A  62      45.681  10.269  15.902  1.00  0.00              
ATOM    941 2HD1 ILE A  62      45.073   9.233  17.215  1.00  0.00              
ATOM    942 3HD1 ILE A  62      46.240  10.529  17.570  1.00  0.00              
ATOM    943  N   THR A  63      48.402   5.808  19.633  1.00  0.00              
ATOM    944  CA  THR A  63      48.897   5.136  20.829  1.00  0.00              
ATOM    945  C   THR A  63      50.113   4.269  20.526  1.00  0.00              
ATOM    946  O   THR A  63      51.113   4.293  21.256  1.00  0.00              
ATOM    947  CB  THR A  63      47.806   4.261  21.472  1.00  0.00              
ATOM    948  OG1 THR A  63      47.367   3.272  20.532  1.00  0.00              
ATOM    949  CG2 THR A  63      46.620   5.113  21.898  1.00  0.00              
ATOM    950  H   THR A  63      47.412   5.794  19.436  1.00  0.00              
ATOM    951  HA  THR A  63      49.228   5.876  21.557  1.00  0.00              
ATOM    952  HB  THR A  63      48.223   3.759  22.345  1.00  0.00              
ATOM    953  HG1 THR A  63      46.687   2.727  20.936  1.00  0.00              
ATOM    954 1HG2 THR A  63      45.860   4.476  22.351  1.00  0.00              
ATOM    955 2HG2 THR A  63      46.949   5.858  22.621  1.00  0.00              
ATOM    956 3HG2 THR A  63      46.202   5.613  21.025  1.00  0.00              
ATOM    957  N   ILE A  64      50.026   3.508  19.437  1.00  0.00              
ATOM    958  CA  ILE A  64      51.147   2.699  18.974  1.00  0.00              
ATOM    959  C   ILE A  64      52.339   3.580  18.623  1.00  0.00              
ATOM    960  O   ILE A  64      53.489   3.209  18.860  1.00  0.00              
ATOM    961  CB  ILE A  64      50.767   1.848  17.749  1.00  0.00              
ATOM    962  CG1 ILE A  64      49.826   0.712  18.159  1.00  0.00              
ATOM    963  CG2 ILE A  64      52.015   1.294  17.079  1.00  0.00              
ATOM    964  CD1 ILE A  64      49.197  -0.011  16.990  1.00  0.00              
ATOM    965  H   ILE A  64      49.160   3.491  18.917  1.00  0.00              
ATOM    966  HA  ILE A  64      51.505   2.048  19.771  1.00  0.00              
ATOM    967  HB  ILE A  64      50.219   2.469  17.041  1.00  0.00              
ATOM    968 1HG1 ILE A  64      50.408   0.007  18.752  1.00  0.00              
ATOM    969 2HG1 ILE A  64      49.043   1.148  18.780  1.00  0.00              
ATOM    970 1HG2 ILE A  64      51.728   0.694  16.215  1.00  0.00              
ATOM    971 2HG2 ILE A  64      52.649   2.118  16.754  1.00  0.00              
ATOM    972 3HG2 ILE A  64      52.563   0.671  17.786  1.00  0.00              
ATOM    973 1HD1 ILE A  64      48.543  -0.802  17.360  1.00  0.00              
ATOM    974 2HD1 ILE A  64      48.613   0.693  16.397  1.00  0.00              
ATOM    975 3HD1 ILE A  64      49.977  -0.449  16.369  1.00  0.00              
ATOM    976  N   SER A  65      52.058   4.749  18.057  1.00  0.00              
ATOM    977  CA  SER A  65      53.109   5.654  17.607  1.00  0.00              
ATOM    978  C   SER A  65      53.675   6.452  18.774  1.00  0.00              
ATOM    979  O   SER A  65      54.626   7.217  18.612  1.00  0.00              
ATOM    980  CB  SER A  65      52.574   6.586  16.537  1.00  0.00              
ATOM    981  OG  SER A  65      51.670   7.521  17.057  1.00  0.00              
ATOM    982  H   SER A  65      51.092   5.016  17.935  1.00  0.00              
ATOM    983  HA  SER A  65      53.915   5.150  17.072  1.00  0.00              
ATOM    984 1HB  SER A  65      53.413   7.117  16.087  1.00  0.00              
ATOM    985 2HB  SER A  65      52.071   5.992  15.775  1.00  0.00              
ATOM    986  HG  SER A  65      51.188   7.935  16.337  1.00  0.00              
ATOM    987  N   THR A  66      53.085   6.270  19.950  1.00  0.00              
ATOM    988  CA  THR A  66      53.671   6.771  21.188  1.00  0.00              
ATOM    989  C   THR A  66      54.522   5.707  21.868  1.00  0.00              
ATOM    990  O   THR A  66      55.194   5.978  22.863  1.00  0.00              
ATOM    991  CB  THR A  66      52.589   7.253  22.171  1.00  0.00              
ATOM    992  OG1 THR A  66      51.757   6.149  22.549  1.00  0.00              
ATOM    993  CG2 THR A  66      51.730   8.334  21.532  1.00  0.00              
ATOM    994  H   THR A  66      52.207   5.772  19.989  1.00  0.00              
ATOM    995  HA  THR A  66      54.339   7.605  20.968  1.00  0.00              
ATOM    996  HB  THR A  66      53.072   7.654  23.062  1.00  0.00              
ATOM    997  HG1 THR A  66      51.078   6.453  23.156  1.00  0.00              
ATOM    998 1HG2 THR A  66      50.972   8.662  22.242  1.00  0.00              
ATOM    999 2HG2 THR A  66      52.359   9.180  21.254  1.00  0.00              
ATOM   1000 3HG2 THR A  66      51.246   7.934  20.642  1.00  0.00              
ATOM   1001  N   GLY A  67      54.489   4.494  21.326  1.00  0.00              
ATOM   1002  CA  GLY A  67      55.303   3.401  21.843  1.00  0.00              
ATOM   1003  C   GLY A  67      54.426   2.307  22.440  1.00  0.00              
ATOM   1004  O   GLY A  67      54.914   1.239  22.808  1.00  0.00              
ATOM   1005  H   GLY A  67      53.884   4.326  20.534  1.00  0.00              
ATOM   1006 1HA  GLY A  67      55.895   2.981  21.029  1.00  0.00              
ATOM   1007 2HA  GLY A  67      55.969   3.786  22.614  1.00  0.00              
ATOM   1008  N   PHE A  68      53.129   2.581  22.533  1.00  0.00              
ATOM   1009  CA  PHE A  68      52.190   1.641  23.133  1.00  0.00              
ATOM   1010  C   PHE A  68      51.780   0.578  22.122  1.00  0.00              
ATOM   1011  O   PHE A  68      50.621   0.510  21.714  1.00  0.00              
ATOM   1012  CB  PHE A  68      50.956   2.375  23.661  1.00  0.00              
ATOM   1013  CG  PHE A  68      51.268   3.423  24.690  1.00  0.00              
ATOM   1014  CD1 PHE A  68      52.502   3.448  25.324  1.00  0.00              
ATOM   1015  CD2 PHE A  68      50.330   4.386  25.028  1.00  0.00              
ATOM   1016  CE1 PHE A  68      52.790   4.412  26.271  1.00  0.00              
ATOM   1017  CE2 PHE A  68      50.616   5.352  25.973  1.00  0.00              
ATOM   1018  CZ  PHE A  68      51.848   5.364  26.596  1.00  0.00              
ATOM   1019  H   PHE A  68      52.786   3.462  22.180  1.00  0.00              
ATOM   1020  HA  PHE A  68      52.667   1.120  23.964  1.00  0.00              
ATOM   1021 1HB  PHE A  68      50.443   2.882  22.845  1.00  0.00              
ATOM   1022 2HB  PHE A  68      50.274   1.669  24.133  1.00  0.00              
ATOM   1023  HD1 PHE A  68      53.248   2.695  25.066  1.00  0.00              
ATOM   1024  HD2 PHE A  68      49.356   4.377  24.536  1.00  0.00              
ATOM   1025  HE1 PHE A  68      53.764   4.419  26.761  1.00  0.00              
ATOM   1026  HE2 PHE A  68      49.869   6.104  26.229  1.00  0.00              
ATOM   1027  HZ  PHE A  68      52.074   6.124  27.343  1.00  0.00              
ATOM   1028  N   CYS A  69      52.739  -0.250  21.721  1.00  0.00              
ATOM   1029  CA  CYS A  69      52.481  -1.307  20.749  1.00  0.00              
ATOM   1030  C   CYS A  69      52.790  -2.680  21.333  1.00  0.00              
ATOM   1031  O   CYS A  69      53.310  -2.790  22.444  1.00  0.00              
ATOM   1032  CB  CYS A  69      53.455  -0.971  19.620  1.00  0.00              
ATOM   1033  SG  CYS A  69      55.176  -1.412  19.958  1.00  0.00              
ATOM   1034  H   CYS A  69      53.669  -0.145  22.098  1.00  0.00              
ATOM   1035  HA  CYS A  69      51.467  -1.292  20.351  1.00  0.00              
ATOM   1036 1HB  CYS A  69      53.178  -1.508  18.711  1.00  0.00              
ATOM   1037 2HB  CYS A  69      53.450   0.101  19.425  1.00  0.00              
ATOM   1038  N   ALA A  70      52.466  -3.724  20.579  1.00  0.00              
ATOM   1039  CA  ALA A  70      52.748  -5.091  21.001  1.00  0.00              
ATOM   1040  C   ALA A  70      52.838  -6.043  19.815  1.00  0.00              
ATOM   1041  O   ALA A  70      52.380  -5.726  18.717  1.00  0.00              
ATOM   1042  CB  ALA A  70      51.687  -5.572  21.981  1.00  0.00              
ATOM   1043  H   ALA A  70      52.013  -3.568  19.690  1.00  0.00              
ATOM   1044  HA  ALA A  70      53.716  -5.110  21.501  1.00  0.00              
ATOM   1045 1HB  ALA A  70      51.912  -6.594  22.287  1.00  0.00              
ATOM   1046 2HB  ALA A  70      51.681  -4.924  22.858  1.00  0.00              
ATOM   1047 3HB  ALA A  70      50.710  -5.544  21.502  1.00  0.00              
ATOM   1048  N   ALA A  71      53.675  -6.940  19.620  1.00  0.00              
ATOM   1049  CA  ALA A  71      53.542  -7.966  18.592  1.00  0.00              
ATOM   1050  C   ALA A  71      52.694  -9.129  19.090  1.00  0.00              
ATOM   1051  O   ALA A  71      53.181 -10.252  19.224  1.00  0.00              
ATOM   1052  CB  ALA A  71      54.913  -8.456  18.149  1.00  0.00              
ATOM   1053  H   ALA A  71      54.504  -6.925  20.196  1.00  0.00              
ATOM   1054  HA  ALA A  71      53.031  -7.536  17.731  1.00  0.00              
ATOM   1055 1HB  ALA A  71      54.793  -9.224  17.384  1.00  0.00              
ATOM   1056 2HB  ALA A  71      55.483  -7.622  17.739  1.00  0.00              
ATOM   1057 3HB  ALA A  71      55.443  -8.875  19.002  1.00  0.00              
ATOM   1058  N   CYS A  72      51.423  -8.854  19.362  1.00  0.00              
ATOM   1059  CA  CYS A  72      50.600  -9.751  20.165  1.00  0.00              
ATOM   1060  C   CYS A  72      49.134  -9.671  19.762  1.00  0.00              
ATOM   1061  O   CYS A  72      48.758  -8.870  18.905  1.00  0.00              
ATOM   1062  CB  CYS A  72      50.799  -9.212  21.582  1.00  0.00              
ATOM   1063  SG  CYS A  72      50.826 -10.481  22.870  1.00  0.00              
ATOM   1064  H   CYS A  72      51.016  -8.002  19.004  1.00  0.00              
ATOM   1065  HA  CYS A  72      50.937 -10.787  20.136  1.00  0.00              
ATOM   1066 1HB  CYS A  72      51.751  -8.686  21.655  1.00  0.00              
ATOM   1067 2HB  CYS A  72      49.987  -8.534  21.843  1.00  0.00              
ATOM   1068  N   HIS A  73      48.307 -10.505  20.384  1.00  0.00              
ATOM   1069  CA  HIS A  73      46.885 -10.559  20.044  1.00  0.00              
ATOM   1070  C   HIS A  73      46.188  -9.201  20.159  1.00  0.00              
ATOM   1071  O   HIS A  73      45.231  -8.927  19.431  1.00  0.00              
ATOM   1072  CB  HIS A  73      46.168 -11.579  20.934  1.00  0.00              
ATOM   1073  CG  HIS A  73      46.402 -13.001  20.529  1.00  0.00              
ATOM   1074  ND1 HIS A  73      46.316 -13.424  19.219  1.00  0.00              
ATOM   1075  CD2 HIS A  73      46.717 -14.096  21.259  1.00  0.00              
ATOM   1076  CE1 HIS A  73      46.570 -14.720  19.162  1.00  0.00              
ATOM   1077  NE2 HIS A  73      46.816 -15.151  20.385  1.00  0.00              
ATOM   1078  H   HIS A  73      48.664 -11.114  21.107  1.00  0.00              
ATOM   1079  HA  HIS A  73      46.768 -10.855  19.002  1.00  0.00              
ATOM   1080 1HB  HIS A  73      46.514 -11.488  21.964  1.00  0.00              
ATOM   1081 2HB  HIS A  73      45.091 -11.417  20.898  1.00  0.00              
ATOM   1082  HD1 HIS A  73      46.172 -12.843  18.418  1.00  0.00              
ATOM   1083  HD2 HIS A  73      46.886 -14.252  22.325  1.00  0.00              
ATOM   1084  HE1 HIS A  73      46.553 -15.247  18.208  1.00  0.00              
ATOM   1085  N   GLY A  74      46.652  -8.362  21.079  1.00  0.00              
ATOM   1086  CA  GLY A  74      45.996  -7.084  21.322  1.00  0.00              
ATOM   1087  C   GLY A  74      46.126  -6.228  20.073  1.00  0.00              
ATOM   1088  O   GLY A  74      45.146  -5.713  19.544  1.00  0.00              
ATOM   1089  H   GLY A  74      47.469  -8.606  21.621  1.00  0.00              
ATOM   1090 1HA  GLY A  74      44.945  -7.262  21.552  1.00  0.00              
ATOM   1091 2HA  GLY A  74      46.474  -6.594  22.169  1.00  0.00              
ATOM   1092  N   CYS A  75      47.364  -6.102  19.613  1.00  0.00              
ATOM   1093  CA  CYS A  75      47.738  -5.350  18.414  1.00  0.00              
ATOM   1094  C   CYS A  75      47.108  -5.986  17.169  1.00  0.00              
ATOM   1095  O   CYS A  75      46.680  -5.274  16.251  1.00  0.00              
ATOM   1096  CB  CYS A  75      49.260  -5.488  18.384  1.00  0.00              
ATOM   1097  SG  CYS A  75      50.083  -4.446  17.156  1.00  0.00              
ATOM   1098  H   CYS A  75      48.085  -6.567  20.146  1.00  0.00              
ATOM   1099  HA  CYS A  75      47.486  -4.291  18.471  1.00  0.00              
ATOM   1100 1HB  CYS A  75      49.683  -5.209  19.350  1.00  0.00              
ATOM   1101 2HB  CYS A  75      49.541  -6.513  18.147  1.00  0.00              
ATOM   1102  N   LEU A  76      47.067  -7.313  17.149  1.00  0.00              
ATOM   1103  CA  LEU A  76      46.462  -8.047  16.049  1.00  0.00              
ATOM   1104  C   LEU A  76      44.959  -7.780  15.964  1.00  0.00              
ATOM   1105  O   LEU A  76      44.396  -7.717  14.871  1.00  0.00              
ATOM   1106  CB  LEU A  76      46.733  -9.548  16.206  1.00  0.00              
ATOM   1107  CG  LEU A  76      48.202  -9.965  16.064  1.00  0.00              
ATOM   1108  CD1 LEU A  76      48.364 -11.437  16.419  1.00  0.00              
ATOM   1109  CD2 LEU A  76      48.672  -9.698  14.641  1.00  0.00              
ATOM   1110  H   LEU A  76      47.466  -7.827  17.922  1.00  0.00              
ATOM   1111  HA  LEU A  76      46.888  -7.706  15.105  1.00  0.00              
ATOM   1112 1HB  LEU A  76      46.405  -9.681  17.235  1.00  0.00              
ATOM   1113 2HB  LEU A  76      46.103 -10.144  15.544  1.00  0.00              
ATOM   1114  HG  LEU A  76      48.785  -9.330  16.732  1.00  0.00              
ATOM   1115 1HD1 LEU A  76      49.411 -11.724  16.315  1.00  0.00              
ATOM   1116 2HD1 LEU A  76      48.044 -11.601  17.448  1.00  0.00              
ATOM   1117 3HD1 LEU A  76      47.755 -12.042  15.748  1.00  0.00              
ATOM   1118 1HD2 LEU A  76      49.717  -9.994  14.542  1.00  0.00              
ATOM   1119 2HD2 LEU A  76      48.063 -10.273  13.943  1.00  0.00              
ATOM   1120 3HD2 LEU A  76      48.574  -8.636  14.419  1.00  0.00              
ATOM   1121  N   PHE A  77      44.317  -7.612  17.117  1.00  0.00              
ATOM   1122  CA  PHE A  77      42.917  -7.191  17.159  1.00  0.00              
ATOM   1123  C   PHE A  77      42.710  -5.801  16.560  1.00  0.00              
ATOM   1124  O   PHE A  77      41.744  -5.568  15.828  1.00  0.00              
ATOM   1125  CB  PHE A  77      42.402  -7.216  18.599  1.00  0.00              
ATOM   1126  CG  PHE A  77      41.805  -8.533  19.006  1.00  0.00              
ATOM   1127  CD1 PHE A  77      42.336  -9.255  20.064  1.00  0.00              
ATOM   1128  CD2 PHE A  77      40.710  -9.053  18.331  1.00  0.00              
ATOM   1129  CE1 PHE A  77      41.787 -10.467  20.439  1.00  0.00              
ATOM   1130  CE2 PHE A  77      40.159 -10.263  18.704  1.00  0.00              
ATOM   1131  CZ  PHE A  77      40.699 -10.971  19.760  1.00  0.00              
ATOM   1132  H   PHE A  77      44.807  -7.779  17.985  1.00  0.00              
ATOM   1133  HA  PHE A  77      42.309  -7.867  16.556  1.00  0.00              
ATOM   1134 1HB  PHE A  77      43.218  -7.017  19.293  1.00  0.00              
ATOM   1135 2HB  PHE A  77      41.623  -6.467  18.731  1.00  0.00              
ATOM   1136  HD1 PHE A  77      43.197  -8.856  20.602  1.00  0.00              
ATOM   1137  HD2 PHE A  77      40.284  -8.494  17.497  1.00  0.00              
ATOM   1138  HE1 PHE A  77      42.215 -11.024  21.272  1.00  0.00              
ATOM   1139  HE2 PHE A  77      39.299 -10.661  18.166  1.00  0.00              
ATOM   1140  HZ  PHE A  77      40.266 -11.926  20.054  1.00  0.00              
ATOM   1141  N   ILE A  78      43.617  -4.880  16.869  1.00  0.00              
ATOM   1142  CA  ILE A  78      43.601  -3.573  16.232  1.00  0.00              
ATOM   1143  C   ILE A  78      43.713  -3.735  14.723  1.00  0.00              
ATOM   1144  O   ILE A  78      42.947  -3.126  13.960  1.00  0.00              
ATOM   1145  CB  ILE A  78      44.743  -2.673  16.739  1.00  0.00              
ATOM   1146  CG1 ILE A  78      44.508  -2.285  18.201  1.00  0.00              
ATOM   1147  CG2 ILE A  78      44.868  -1.432  15.869  1.00  0.00              
ATOM   1148  CD1 ILE A  78      45.709  -1.651  18.865  1.00  0.00              
ATOM   1149  H   ILE A  78      44.329  -5.084  17.556  1.00  0.00              
ATOM   1150  HA  ILE A  78      42.648  -3.074  16.403  1.00  0.00              
ATOM   1151  HB  ILE A  78      45.677  -3.234  16.708  1.00  0.00              
ATOM   1152 1HG1 ILE A  78      43.672  -1.588  18.221  1.00  0.00              
ATOM   1153 2HG1 ILE A  78      44.235  -3.195  18.737  1.00  0.00              
ATOM   1154 1HG2 ILE A  78      45.679  -0.807  16.241  1.00  0.00              
ATOM   1155 2HG2 ILE A  78      45.080  -1.727  14.842  1.00  0.00              
ATOM   1156 3HG2 ILE A  78      43.934  -0.870  15.899  1.00  0.00              
ATOM   1157 1HD1 ILE A  78      45.467  -1.404  19.899  1.00  0.00              
ATOM   1158 2HD1 ILE A  78      46.547  -2.349  18.846  1.00  0.00              
ATOM   1159 3HD1 ILE A  78      45.983  -0.742  18.331  1.00  0.00              
ATOM   1160  N   ALA A  79      44.647  -4.577  14.288  1.00  0.00              
ATOM   1161  CA  ALA A  79      44.841  -4.749  12.855  1.00  0.00              
ATOM   1162  C   ALA A  79      43.607  -5.376  12.213  1.00  0.00              
ATOM   1163  O   ALA A  79      43.234  -5.025  11.096  1.00  0.00              
ATOM   1164  CB  ALA A  79      46.076  -5.595  12.584  1.00  0.00              
ATOM   1165  H   ALA A  79      45.226  -5.099  14.929  1.00  0.00              
ATOM   1166  HA  ALA A  79      44.986  -3.768  12.401  1.00  0.00              
ATOM   1167 1HB  ALA A  79      46.205  -5.715  11.508  1.00  0.00              
ATOM   1168 2HB  ALA A  79      46.954  -5.103  13.002  1.00  0.00              
ATOM   1169 3HB  ALA A  79      45.955  -6.574  13.045  1.00  0.00              
ATOM   1170  N   CYS A  80      42.972  -6.293  12.933  1.00  0.00              
ATOM   1171  CA  CYS A  80      41.750  -6.941  12.465  1.00  0.00              
ATOM   1172  C   CYS A  80      40.601  -5.958  12.289  1.00  0.00              
ATOM   1173  O   CYS A  80      39.844  -6.049  11.325  1.00  0.00              
ATOM   1174  CB  CYS A  80      41.442  -7.923  13.596  1.00  0.00              
ATOM   1175  SG  CYS A  80      42.523  -9.372  13.646  1.00  0.00              
ATOM   1176  H   CYS A  80      43.349  -6.548  13.835  1.00  0.00              
ATOM   1177  HA  CYS A  80      41.885  -7.503  11.540  1.00  0.00              
ATOM   1178 1HB  CYS A  80      41.552  -7.430  14.563  1.00  0.00              
ATOM   1179 2HB  CYS A  80      40.427  -8.306  13.496  1.00  0.00              
ATOM   1180  HG  CYS A  80      41.977  -9.915  14.729  1.00  0.00              
ATOM   1181  N   PHE A  81      40.465  -5.024  13.223  1.00  0.00              
ATOM   1182  CA  PHE A  81      39.438  -4.003  13.108  1.00  0.00              
ATOM   1183  C   PHE A  81      39.679  -3.196  11.837  1.00  0.00              
ATOM   1184  O   PHE A  81      38.754  -2.961  11.049  1.00  0.00              
ATOM   1185  CB  PHE A  81      39.432  -3.092  14.337  1.00  0.00              
ATOM   1186  CG  PHE A  81      39.208  -3.821  15.631  1.00  0.00              
ATOM   1187  CD1 PHE A  81      38.640  -5.086  15.642  1.00  0.00              
ATOM   1188  CD2 PHE A  81      39.564  -3.243  16.840  1.00  0.00              
ATOM   1189  CE1 PHE A  81      38.433  -5.757  16.832  1.00  0.00              
ATOM   1190  CE2 PHE A  81      39.359  -3.912  18.031  1.00  0.00              
ATOM   1191  CZ  PHE A  81      38.792  -5.171  18.027  1.00  0.00              
ATOM   1192  H   PHE A  81      41.079  -5.016  14.024  1.00  0.00              
ATOM   1193  HA  PHE A  81      38.457  -4.474  13.025  1.00  0.00              
ATOM   1194 1HB  PHE A  81      40.390  -2.580  14.429  1.00  0.00              
ATOM   1195 2HB  PHE A  81      38.635  -2.355  14.253  1.00  0.00              
ATOM   1196  HD1 PHE A  81      38.356  -5.550  14.697  1.00  0.00              
ATOM   1197  HD2 PHE A  81      40.011  -2.248  16.844  1.00  0.00              
ATOM   1198  HE1 PHE A  81      37.985  -6.751  16.826  1.00  0.00              
ATOM   1199  HE2 PHE A  81      39.644  -3.447  18.975  1.00  0.00              
ATOM   1200  HZ  PHE A  81      38.629  -5.699  18.965  1.00  0.00              
ATOM   1201  N   VAL A  82      40.930  -2.799  11.626  1.00  0.00              
ATOM   1202  CA  VAL A  82      41.312  -2.100  10.401  1.00  0.00              
ATOM   1203  C   VAL A  82      41.050  -2.880   9.099  1.00  0.00              
ATOM   1204  O   VAL A  82      40.542  -2.320   8.119  1.00  0.00              
ATOM   1205  CB  VAL A  82      42.804  -1.721  10.447  1.00  0.00              
ATOM   1206  CG1 VAL A  82      43.255  -1.168   9.103  1.00  0.00              
ATOM   1207  CG2 VAL A  82      43.063  -0.708  11.552  1.00  0.00              
ATOM   1208  H   VAL A  82      41.633  -2.984  12.327  1.00  0.00              
ATOM   1209  HA  VAL A  82      40.716  -1.198  10.256  1.00  0.00              
ATOM   1210  HB  VAL A  82      43.388  -2.609  10.689  1.00  0.00              
ATOM   1211 1HG1 VAL A  82      44.312  -0.906   9.153  1.00  0.00              
ATOM   1212 2HG1 VAL A  82      43.105  -1.922   8.331  1.00  0.00              
ATOM   1213 3HG1 VAL A  82      42.673  -0.279   8.861  1.00  0.00              
ATOM   1214 1HG2 VAL A  82      44.122  -0.452  11.571  1.00  0.00              
ATOM   1215 2HG2 VAL A  82      42.476   0.191  11.365  1.00  0.00              
ATOM   1216 3HG2 VAL A  82      42.777  -1.136  12.513  1.00  0.00              
ATOM   1217  N   LEU A  83      41.409  -4.164   9.090  1.00  0.00              
ATOM   1218  CA  LEU A  83      41.194  -5.020   7.928  1.00  0.00              
ATOM   1219  C   LEU A  83      39.721  -5.184   7.584  1.00  0.00              
ATOM   1220  O   LEU A  83      39.344  -5.097   6.422  1.00  0.00              
ATOM   1221  CB  LEU A  83      41.830  -6.395   8.169  1.00  0.00              
ATOM   1222  CG  LEU A  83      43.364  -6.412   8.176  1.00  0.00              
ATOM   1223  CD1 LEU A  83      43.869  -7.781   8.612  1.00  0.00              
ATOM   1224  CD2 LEU A  83      43.883  -6.063   6.789  1.00  0.00              
ATOM   1225  H   LEU A  83      41.843  -4.553   9.915  1.00  0.00              
ATOM   1226  HA  LEU A  83      41.651  -4.566   7.049  1.00  0.00              
ATOM   1227 1HB  LEU A  83      41.450  -6.593   9.170  1.00  0.00              
ATOM   1228 2HB  LEU A  83      41.444  -7.145   7.479  1.00  0.00              
ATOM   1229  HG  LEU A  83      43.694  -5.631   8.862  1.00  0.00              
ATOM   1230 1HD1 LEU A  83      44.959  -7.784   8.614  1.00  0.00              
ATOM   1231 2HD1 LEU A  83      43.505  -8.000   9.616  1.00  0.00              
ATOM   1232 3HD1 LEU A  83      43.506  -8.540   7.920  1.00  0.00              
ATOM   1233 1HD2 LEU A  83      44.973  -6.075   6.795  1.00  0.00              
ATOM   1234 2HD2 LEU A  83      43.515  -6.794   6.068  1.00  0.00              
ATOM   1235 3HD2 LEU A  83      43.533  -5.069   6.509  1.00  0.00              
ATOM   1236  N   VAL A  84      38.887  -5.441   8.585  1.00  0.00              
ATOM   1237  CA  VAL A  84      37.469  -5.623   8.314  1.00  0.00              
ATOM   1238  C   VAL A  84      36.963  -4.360   7.642  1.00  0.00              
ATOM   1239  O   VAL A  84      36.338  -4.423   6.581  1.00  0.00              
ATOM   1240  CB  VAL A  84      36.656  -5.900   9.592  1.00  0.00              
ATOM   1241  CG1 VAL A  84      35.164  -5.825   9.301  1.00  0.00              
ATOM   1242  CG2 VAL A  84      37.016  -7.261  10.169  1.00  0.00              
ATOM   1243  H   VAL A  84      39.219  -5.514   9.536  1.00  0.00              
ATOM   1244  HA  VAL A  84      37.300  -6.447   7.621  1.00  0.00              
ATOM   1245  HB  VAL A  84      36.916  -5.158  10.347  1.00  0.00              
ATOM   1246 1HG1 VAL A  84      34.604  -6.023  10.215  1.00  0.00              
ATOM   1247 2HG1 VAL A  84      34.915  -4.830   8.932  1.00  0.00              
ATOM   1248 3HG1 VAL A  84      34.903  -6.568   8.548  1.00  0.00              
ATOM   1249 1HG2 VAL A  84      36.432  -7.440  11.071  1.00  0.00              
ATOM   1250 2HG2 VAL A  84      36.797  -8.036   9.434  1.00  0.00              
ATOM   1251 3HG2 VAL A  84      38.078  -7.283  10.414  1.00  0.00              
ATOM   1252  N   LEU A  85      37.272  -3.213   8.244  1.00  0.00              
ATOM   1253  CA  LEU A  85      36.816  -1.923   7.730  1.00  0.00              
ATOM   1254  C   LEU A  85      37.267  -1.631   6.297  1.00  0.00              
ATOM   1255  O   LEU A  85      36.445  -1.285   5.447  1.00  0.00              
ATOM   1256  CB  LEU A  85      37.299  -0.806   8.663  1.00  0.00              
ATOM   1257  CG  LEU A  85      36.623  -0.766  10.039  1.00  0.00              
ATOM   1258  CD1 LEU A  85      37.320   0.248  10.935  1.00  0.00              
ATOM   1259  CD2 LEU A  85      35.151  -0.416   9.873  1.00  0.00              
ATOM   1260  H   LEU A  85      37.837  -3.237   9.081  1.00  0.00              
ATOM   1261  HA  LEU A  85      35.728  -1.912   7.686  1.00  0.00              
ATOM   1262 1HB  LEU A  85      38.342  -1.100   8.768  1.00  0.00              
ATOM   1263 2HB  LEU A  85      37.244   0.172   8.184  1.00  0.00              
ATOM   1264  HG  LEU A  85      36.681  -1.771  10.458  1.00  0.00              
ATOM   1265 1HD1 LEU A  85      36.833   0.269  11.910  1.00  0.00              
ATOM   1266 2HD1 LEU A  85      38.366  -0.034  11.059  1.00  0.00              
ATOM   1267 3HD1 LEU A  85      37.262   1.236  10.480  1.00  0.00              
ATOM   1268 1HD2 LEU A  85      34.671  -0.389  10.852  1.00  0.00              
ATOM   1269 2HD2 LEU A  85      35.060   0.560   9.396  1.00  0.00              
ATOM   1270 3HD2 LEU A  85      34.666  -1.169   9.252  1.00  0.00              
ATOM   1271  N   THR A  86      38.560  -1.791   6.023  1.00  0.00              
ATOM   1272  CA  THR A  86      39.127  -1.335   4.755  1.00  0.00              
ATOM   1273  C   THR A  86      38.808  -2.325   3.631  1.00  0.00              
ATOM   1274  O   THR A  86      38.572  -1.945   2.476  1.00  0.00              
ATOM   1275  CB  THR A  86      40.653  -1.150   4.850  1.00  0.00              
ATOM   1276  OG1 THR A  86      41.267  -2.397   5.204  1.00  0.00              
ATOM   1277  CG2 THR A  86      40.999  -0.104   5.898  1.00  0.00              
ATOM   1278  H   THR A  86      39.163  -2.235   6.701  1.00  0.00              
ATOM   1279  HA  THR A  86      38.678  -0.383   4.471  1.00  0.00              
ATOM   1280  HB  THR A  86      41.033  -0.831   3.880  1.00  0.00              
ATOM   1281  HG1 THR A  86      42.218  -2.279   5.263  1.00  0.00              
ATOM   1282 1HG2 THR A  86      42.082   0.013   5.950  1.00  0.00              
ATOM   1283 2HG2 THR A  86      40.543   0.848   5.625  1.00  0.00              
ATOM   1284 3HG2 THR A  86      40.621  -0.423   6.868  1.00  0.00              
ATOM   1285  N   GLN A  87      38.793  -3.604   3.987  1.00  0.00              
ATOM   1286  CA  GLN A  87      38.556  -4.669   3.028  1.00  0.00              
ATOM   1287  C   GLN A  87      37.088  -4.671   2.630  1.00  0.00              
ATOM   1288  O   GLN A  87      36.745  -4.759   1.454  1.00  0.00              
ATOM   1289  CB  GLN A  87      38.947  -6.029   3.611  1.00  0.00              
ATOM   1290  CG  GLN A  87      40.443  -6.221   3.795  1.00  0.00              
ATOM   1291  CD  GLN A  87      40.773  -7.465   4.597  1.00  0.00              
ATOM   1292  OE1 GLN A  87      39.951  -7.955   5.376  1.00  0.00              
ATOM   1293  NE2 GLN A  87      41.983  -7.983   4.413  1.00  0.00              
ATOM   1294  H   GLN A  87      38.952  -3.841   4.955  1.00  0.00              
ATOM   1295  HA  GLN A  87      39.143  -4.487   2.127  1.00  0.00              
ATOM   1296 1HB  GLN A  87      38.443  -6.116   4.574  1.00  0.00              
ATOM   1297 2HB  GLN A  87      38.561  -6.787   2.930  1.00  0.00              
ATOM   1298 1HG  GLN A  87      41.152  -6.156   2.970  1.00  0.00              
ATOM   1299 2HG  GLN A  87      40.563  -5.351   4.443  1.00  0.00              
ATOM   1300 1HE2 GLN A  87      42.258  -8.804   4.915  1.00  0.00              
ATOM   1301 2HE2 GLN A  87      42.619  -7.552   3.773  1.00  0.00              
ATOM   1302  N   SER A  88      36.227  -4.546   3.630  1.00  0.00              
ATOM   1303  CA  SER A  88      34.796  -4.455   3.397  1.00  0.00              
ATOM   1304  C   SER A  88      34.482  -3.242   2.535  1.00  0.00              
ATOM   1305  O   SER A  88      33.670  -3.326   1.621  1.00  0.00              
ATOM   1306  CB  SER A  88      34.049  -4.384   4.715  1.00  0.00              
ATOM   1307  OG  SER A  88      34.102  -5.596   5.416  1.00  0.00              
ATOM   1308  H   SER A  88      36.574  -4.513   4.577  1.00  0.00              
ATOM   1309  HA  SER A  88      34.370  -5.359   2.959  1.00  0.00              
ATOM   1310 1HB  SER A  88      34.497  -3.601   5.327  1.00  0.00              
ATOM   1311 2HB  SER A  88      33.008  -4.135   4.514  1.00  0.00              
ATOM   1312  HG  SER A  88      34.989  -5.958   5.362  1.00  0.00              
ATOM   1313  N   SER A  89      35.129  -2.118   2.836  1.00  0.00              
ATOM   1314  CA  SER A  89      35.025  -0.905   2.020  1.00  0.00              
ATOM   1315  C   SER A  89      35.349  -1.175   0.543  1.00  0.00              
ATOM   1316  O   SER A  89      34.580  -0.808  -0.362  1.00  0.00              
ATOM   1317  CB  SER A  89      35.945   0.166   2.572  1.00  0.00              
ATOM   1318  OG  SER A  89      35.504   0.654   3.809  1.00  0.00              
ATOM   1319  H   SER A  89      35.712  -2.108   3.661  1.00  0.00              
ATOM   1320  HA  SER A  89      34.052  -0.416   2.092  1.00  0.00              
ATOM   1321 1HB  SER A  89      36.941  -0.259   2.694  1.00  0.00              
ATOM   1322 2HB  SER A  89      35.988   0.990   1.861  1.00  0.00              
ATOM   1323  HG  SER A  89      35.982   1.458   4.025  1.00  0.00              
ATOM   1324  N   ILE A  90      36.478  -1.831   0.300  1.00  0.00              
ATOM   1325  CA  ILE A  90      36.870  -2.119  -1.077  1.00  0.00              
ATOM   1326  C   ILE A  90      35.846  -3.037  -1.752  1.00  0.00              
ATOM   1327  O   ILE A  90      35.524  -2.858  -2.926  1.00  0.00              
ATOM   1328  CB  ILE A  90      38.262  -2.773  -1.144  1.00  0.00              
ATOM   1329  CG1 ILE A  90      39.344  -1.769  -0.737  1.00  0.00              
ATOM   1330  CG2 ILE A  90      38.530  -3.313  -2.540  1.00  0.00              
ATOM   1331  CD1 ILE A  90      40.697  -2.396  -0.488  1.00  0.00              
ATOM   1332  H   ILE A  90      37.075  -2.135   1.055  1.00  0.00              
ATOM   1333  HA  ILE A  90      36.868  -1.209  -1.675  1.00  0.00              
ATOM   1334  HB  ILE A  90      38.306  -3.590  -0.424  1.00  0.00              
ATOM   1335 1HG1 ILE A  90      39.426  -1.038  -1.540  1.00  0.00              
ATOM   1336 2HG1 ILE A  90      39.001  -1.273   0.171  1.00  0.00              
ATOM   1337 1HG2 ILE A  90      39.518  -3.771  -2.571  1.00  0.00              
ATOM   1338 2HG2 ILE A  90      37.777  -4.058  -2.793  1.00  0.00              
ATOM   1339 3HG2 ILE A  90      38.487  -2.496  -3.261  1.00  0.00              
ATOM   1340 1HD1 ILE A  90      41.410  -1.623  -0.204  1.00  0.00              
ATOM   1341 2HD1 ILE A  90      40.616  -3.128   0.317  1.00  0.00              
ATOM   1342 3HD1 ILE A  90      41.042  -2.892  -1.394  1.00  0.00              
ATOM   1343  N   PHE A  91      35.321  -4.003  -1.001  1.00  0.00              
ATOM   1344  CA  PHE A  91      34.297  -4.908  -1.522  1.00  0.00              
ATOM   1345  C   PHE A  91      33.010  -4.157  -1.845  1.00  0.00              
ATOM   1346  O   PHE A  91      32.324  -4.476  -2.806  1.00  0.00              
ATOM   1347  CB  PHE A  91      34.014  -6.028  -0.520  1.00  0.00              
ATOM   1348  CG  PHE A  91      35.112  -7.050  -0.426  1.00  0.00              
ATOM   1349  CD1 PHE A  91      35.609  -7.661  -1.568  1.00  0.00              
ATOM   1350  CD2 PHE A  91      35.649  -7.402   0.803  1.00  0.00              
ATOM   1351  CE1 PHE A  91      36.619  -8.601  -1.483  1.00  0.00              
ATOM   1352  CE2 PHE A  91      36.659  -8.340   0.891  1.00  0.00              
ATOM   1353  CZ  PHE A  91      37.144  -8.940  -0.254  1.00  0.00              
ATOM   1354  H   PHE A  91      35.638  -4.115  -0.048  1.00  0.00              
ATOM   1355  HA  PHE A  91      34.639  -5.354  -2.456  1.00  0.00              
ATOM   1356 1HB  PHE A  91      33.886  -5.615   0.480  1.00  0.00              
ATOM   1357 2HB  PHE A  91      33.112  -6.567  -0.807  1.00  0.00              
ATOM   1358  HD1 PHE A  91      35.194  -7.392  -2.539  1.00  0.00              
ATOM   1359  HD2 PHE A  91      35.265  -6.928   1.707  1.00  0.00              
ATOM   1360  HE1 PHE A  91      37.000  -9.073  -2.387  1.00  0.00              
ATOM   1361  HE2 PHE A  91      37.073  -8.607   1.863  1.00  0.00              
ATOM   1362  HZ  PHE A  91      37.939  -9.681  -0.186  1.00  0.00              
ATOM   1363  N   SER A  92      32.687  -3.154  -1.038  1.00  0.00              
ATOM   1364  CA  SER A  92      31.539  -2.303  -1.316  1.00  0.00              
ATOM   1365  C   SER A  92      31.715  -1.593  -2.653  1.00  0.00              
ATOM   1366  O   SER A  92      30.774  -1.515  -3.449  1.00  0.00              
ATOM   1367  CB  SER A  92      31.346  -1.297  -0.198  1.00  0.00              
ATOM   1368  OG  SER A  92      30.968  -1.911   1.004  1.00  0.00              
ATOM   1369  H   SER A  92      33.246  -2.974  -0.216  1.00  0.00              
ATOM   1370  HA  SER A  92      30.588  -2.837  -1.290  1.00  0.00              
ATOM   1371 1HB  SER A  92      32.284  -0.764  -0.044  1.00  0.00              
ATOM   1372 2HB  SER A  92      30.572  -0.590  -0.493  1.00  0.00              
ATOM   1373  HG  SER A  92      31.715  -2.396   1.363  1.00  0.00              
ATOM   1374  N   LEU A  93      32.918  -1.078  -2.904  1.00  0.00              
ATOM   1375  CA  LEU A  93      33.198  -0.427  -4.183  1.00  0.00              
ATOM   1376  C   LEU A  93      33.134  -1.397  -5.360  1.00  0.00              
ATOM   1377  O   LEU A  93      32.679  -1.042  -6.455  1.00  0.00              
ATOM   1378  CB  LEU A  93      34.575   0.247  -4.134  1.00  0.00              
ATOM   1379  CG  LEU A  93      34.890   1.175  -5.314  1.00  0.00              
ATOM   1380  CD1 LEU A  93      33.848   2.281  -5.402  1.00  0.00              
ATOM   1381  CD2 LEU A  93      36.284   1.759  -5.144  1.00  0.00              
ATOM   1382  H   LEU A  93      33.650  -1.133  -2.210  1.00  0.00              
ATOM   1383  HA  LEU A  93      32.438   0.327  -4.383  1.00  0.00              
ATOM   1384 1HB  LEU A  93      34.453   0.831  -3.222  1.00  0.00              
ATOM   1385 2HB  LEU A  93      35.376  -0.479  -3.996  1.00  0.00              
ATOM   1386  HG  LEU A  93      34.893   0.561  -6.216  1.00  0.00              
ATOM   1387 1HD1 LEU A  93      34.080   2.934  -6.243  1.00  0.00              
ATOM   1388 2HD1 LEU A  93      32.861   1.841  -5.547  1.00  0.00              
ATOM   1389 3HD1 LEU A  93      33.856   2.862  -4.480  1.00  0.00              
ATOM   1390 1HD2 LEU A  93      36.508   2.417  -5.984  1.00  0.00              
ATOM   1391 2HD2 LEU A  93      36.330   2.327  -4.215  1.00  0.00              
ATOM   1392 3HD2 LEU A  93      37.016   0.952  -5.112  1.00  0.00              
ATOM   1393  N   LEU A  94      33.589  -2.625  -5.131  1.00  0.00              
ATOM   1394  CA  LEU A  94      33.442  -3.688  -6.122  1.00  0.00              
ATOM   1395  C   LEU A  94      31.969  -3.910  -6.446  1.00  0.00              
ATOM   1396  O   LEU A  94      31.596  -4.041  -7.615  1.00  0.00              
ATOM   1397  CB  LEU A  94      34.084  -4.986  -5.617  1.00  0.00              
ATOM   1398  CG  LEU A  94      33.959  -6.188  -6.562  1.00  0.00              
ATOM   1399  CD1 LEU A  94      34.655  -5.887  -7.883  1.00  0.00              
ATOM   1400  CD2 LEU A  94      34.562  -7.419  -5.903  1.00  0.00              
ATOM   1401  H   LEU A  94      34.045  -2.831  -4.254  1.00  0.00              
ATOM   1402  HA  LEU A  94      33.932  -3.393  -7.049  1.00  0.00              
ATOM   1403 1HB  LEU A  94      35.121  -4.661  -5.561  1.00  0.00              
ATOM   1404 2HB  LEU A  94      33.731  -5.249  -4.619  1.00  0.00              
ATOM   1405  HG  LEU A  94      32.895  -6.375  -6.709  1.00  0.00              
ATOM   1406 1HD1 LEU A  94      34.561  -6.746  -8.548  1.00  0.00              
ATOM   1407 2HD1 LEU A  94      34.193  -5.017  -8.348  1.00  0.00              
ATOM   1408 3HD1 LEU A  94      35.710  -5.684  -7.700  1.00  0.00              
ATOM   1409 1HD2 LEU A  94      34.472  -8.272  -6.576  1.00  0.00              
ATOM   1410 2HD2 LEU A  94      35.615  -7.237  -5.685  1.00  0.00              
ATOM   1411 3HD2 LEU A  94      34.032  -7.632  -4.975  1.00  0.00              
ATOM   1412  N   ALA A  95      31.139  -3.920  -5.406  1.00  0.00              
ATOM   1413  CA  ALA A  95      29.707  -4.141  -5.550  1.00  0.00              
ATOM   1414  C   ALA A  95      29.114  -3.047  -6.414  1.00  0.00              
ATOM   1415  O   ALA A  95      28.279  -3.312  -7.281  1.00  0.00              
ATOM   1416  CB  ALA A  95      29.025  -4.188  -4.190  1.00  0.00              
ATOM   1417  H   ALA A  95      31.523  -3.768  -4.484  1.00  0.00              
ATOM   1418  HA  ALA A  95      29.550  -5.098  -6.046  1.00  0.00              
ATOM   1419 1HB  ALA A  95      27.953  -4.337  -4.328  1.00  0.00              
ATOM   1420 2HB  ALA A  95      29.433  -5.013  -3.606  1.00  0.00              
ATOM   1421 3HB  ALA A  95      29.196  -3.251  -3.664  1.00  0.00              
ATOM   1422  N   ILE A  96      29.551  -1.816  -6.169  1.00  0.00              
ATOM   1423  CA  ILE A  96      29.130  -0.681  -6.977  1.00  0.00              
ATOM   1424  C   ILE A  96      29.468  -0.882  -8.463  1.00  0.00              
ATOM   1425  O   ILE A  96      28.610  -0.671  -9.343  1.00  0.00              
ATOM   1426  CB  ILE A  96      29.781   0.624  -6.481  1.00  0.00              
ATOM   1427  CG1 ILE A  96      29.229   1.006  -5.105  1.00  0.00              
ATOM   1428  CG2 ILE A  96      29.550   1.746  -7.481  1.00  0.00              
ATOM   1429  CD1 ILE A  96      29.985   2.131  -4.435  1.00  0.00              
ATOM   1430  H   ILE A  96      30.191  -1.664  -5.403  1.00  0.00              
ATOM   1431  HA  ILE A  96      28.046  -0.579  -6.960  1.00  0.00              
ATOM   1432  HB  ILE A  96      30.851   0.462  -6.356  1.00  0.00              
ATOM   1433 1HG1 ILE A  96      28.189   1.299  -5.243  1.00  0.00              
ATOM   1434 2HG1 ILE A  96      29.275   0.115  -4.479  1.00  0.00              
ATOM   1435 1HG2 ILE A  96      30.016   2.661  -7.116  1.00  0.00              
ATOM   1436 2HG2 ILE A  96      29.989   1.475  -8.440  1.00  0.00              
ATOM   1437 3HG2 ILE A  96      28.479   1.909  -7.606  1.00  0.00              
ATOM   1438 1HD1 ILE A  96      29.536   2.345  -3.465  1.00  0.00              
ATOM   1439 2HD1 ILE A  96      31.027   1.838  -4.296  1.00  0.00              
ATOM   1440 3HD1 ILE A  96      29.940   3.023  -5.059  1.00  0.00              
ATOM   1441  N   ALA A  97      30.700  -1.304  -8.745  1.00  0.00              
ATOM   1442  CA  ALA A  97      31.090  -1.595 -10.126  1.00  0.00              
ATOM   1443  C   ALA A  97      30.175  -2.620 -10.778  1.00  0.00              
ATOM   1444  O   ALA A  97      29.663  -2.412 -11.884  1.00  0.00              
ATOM   1445  CB  ALA A  97      32.533  -2.077 -10.174  1.00  0.00              
ATOM   1446  H   ALA A  97      31.378  -1.427  -8.006  1.00  0.00              
ATOM   1447  HA  ALA A  97      31.008  -0.681 -10.713  1.00  0.00              
ATOM   1448 1HB  ALA A  97      32.812  -2.286 -11.207  1.00  0.00              
ATOM   1449 2HB  ALA A  97      33.189  -1.305  -9.771  1.00  0.00              
ATOM   1450 3HB  ALA A  97      32.633  -2.985  -9.581  1.00  0.00              
ATOM   1451  N   ILE A  98      29.974  -3.728 -10.079  1.00  0.00              
ATOM   1452  CA  ILE A  98      29.211  -4.839 -10.618  1.00  0.00              
ATOM   1453  C   ILE A  98      27.784  -4.425 -10.919  1.00  0.00              
ATOM   1454  O   ILE A  98      27.269  -4.698 -12.000  1.00  0.00              
ATOM   1455  CB  ILE A  98      29.196  -6.037  -9.651  1.00  0.00              
ATOM   1456  CG1 ILE A  98      30.598  -6.639  -9.524  1.00  0.00              
ATOM   1457  CG2 ILE A  98      28.203  -7.088 -10.122  1.00  0.00              
ATOM   1458  CD1 ILE A  98      30.742  -7.618  -8.381  1.00  0.00              
ATOM   1459  H   ILE A  98      30.359  -3.802  -9.148  1.00  0.00              
ATOM   1460  HA  ILE A  98      29.618  -5.154 -11.578  1.00  0.00              
ATOM   1461  HB  ILE A  98      28.914  -5.689  -8.658  1.00  0.00              
ATOM   1462 1HG1 ILE A  98      30.821  -7.143 -10.464  1.00  0.00              
ATOM   1463 2HG1 ILE A  98      31.294  -5.812  -9.383  1.00  0.00              
ATOM   1464 1HG2 ILE A  98      28.205  -7.928  -9.427  1.00  0.00              
ATOM   1465 2HG2 ILE A  98      27.205  -6.654 -10.161  1.00  0.00              
ATOM   1466 3HG2 ILE A  98      28.486  -7.438 -11.114  1.00  0.00              
ATOM   1467 1HD1 ILE A  98      31.762  -8.002  -8.356  1.00  0.00              
ATOM   1468 2HD1 ILE A  98      30.520  -7.115  -7.440  1.00  0.00              
ATOM   1469 3HD1 ILE A  98      30.048  -8.446  -8.521  1.00  0.00              
ATOM   1470  N   ASP A  99      27.147  -3.765  -9.957  1.00  0.00              
ATOM   1471  CA  ASP A  99      25.732  -3.441 -10.083  1.00  0.00              
ATOM   1472  C   ASP A  99      25.504  -2.452 -11.218  1.00  0.00              
ATOM   1473  O   ASP A  99      24.602  -2.639 -12.042  1.00  0.00              
ATOM   1474  CB  ASP A  99      25.191  -2.872  -8.769  1.00  0.00              
ATOM   1475  CG  ASP A  99      25.011  -3.904  -7.663  1.00  0.00              
ATOM   1476  OD1 ASP A  99      25.027  -5.075  -7.962  1.00  0.00              
ATOM   1477  OD2 ASP A  99      25.016  -3.524  -6.517  1.00  0.00              
ATOM   1478  H   ASP A  99      27.645  -3.482  -9.125  1.00  0.00              
ATOM   1479  HA  ASP A  99      25.168  -4.340 -10.330  1.00  0.00              
ATOM   1480 1HB  ASP A  99      25.770  -2.031  -8.388  1.00  0.00              
ATOM   1481 2HB  ASP A  99      24.213  -2.521  -9.100  1.00  0.00              
ATOM   1482  N   ARG A 100      26.316  -1.397 -11.261  1.00  0.00              
ATOM   1483  CA  ARG A 100      26.146  -0.384 -12.307  1.00  0.00              
ATOM   1484  C   ARG A 100      26.478  -0.932 -13.703  1.00  0.00              
ATOM   1485  O   ARG A 100      25.838  -0.569 -14.703  1.00  0.00              
ATOM   1486  CB  ARG A 100      26.940   0.878 -12.004  1.00  0.00              
ATOM   1487  CG  ARG A 100      26.384   1.728 -10.873  1.00  0.00              
ATOM   1488  CD  ARG A 100      25.131   2.452 -11.210  1.00  0.00              
ATOM   1489  NE  ARG A 100      24.489   3.103 -10.080  1.00  0.00              
ATOM   1490  CZ  ARG A 100      23.317   3.765 -10.143  1.00  0.00              
ATOM   1491  NH1 ARG A 100      22.675   3.898 -11.282  1.00  0.00              
ATOM   1492  NH2 ARG A 100      22.841   4.298  -9.031  1.00  0.00              
ATOM   1493  H   ARG A 100      27.053  -1.282 -10.580  1.00  0.00              
ATOM   1494  HA  ARG A 100      25.103  -0.069 -12.349  1.00  0.00              
ATOM   1495 1HB  ARG A 100      27.953   0.564 -11.754  1.00  0.00              
ATOM   1496 2HB  ARG A 100      26.960   1.468 -12.921  1.00  0.00              
ATOM   1497 1HG  ARG A 100      26.179   1.081 -10.021  1.00  0.00              
ATOM   1498 2HG  ARG A 100      27.136   2.468 -10.595  1.00  0.00              
ATOM   1499 1HD  ARG A 100      25.355   3.222 -11.947  1.00  0.00              
ATOM   1500 2HD  ARG A 100      24.416   1.745 -11.629  1.00  0.00              
ATOM   1501  HE  ARG A 100      24.791   3.168  -9.117  1.00  0.00              
ATOM   1502 1HH1 ARG A 100      23.062   3.500 -12.126  1.00  0.00              
ATOM   1503 2HH1 ARG A 100      21.798   4.398 -11.308  1.00  0.00              
ATOM   1504 1HH2 ARG A 100      23.357   4.202  -8.167  1.00  0.00              
ATOM   1505 2HH2 ARG A 100      21.966   4.800  -9.050  1.00  0.00              
ATOM   1506  N   TYR A 101      27.464  -1.823 -13.766  1.00  0.00              
ATOM   1507  CA  TYR A 101      27.834  -2.444 -15.031  1.00  0.00              
ATOM   1508  C   TYR A 101      26.671  -3.241 -15.597  1.00  0.00              
ATOM   1509  O   TYR A 101      26.301  -3.067 -16.752  1.00  0.00              
ATOM   1510  CB  TYR A 101      29.055  -3.349 -14.851  1.00  0.00              
ATOM   1511  CG  TYR A 101      29.298  -4.289 -16.011  1.00  0.00              
ATOM   1512  CD1 TYR A 101      29.693  -3.805 -17.250  1.00  0.00              
ATOM   1513  CD2 TYR A 101      29.132  -5.658 -15.864  1.00  0.00              
ATOM   1514  CE1 TYR A 101      29.916  -4.659 -18.313  1.00  0.00              
ATOM   1515  CE2 TYR A 101      29.353  -6.521 -16.919  1.00  0.00              
ATOM   1516  CZ  TYR A 101      29.745  -6.018 -18.143  1.00  0.00              
ATOM   1517  OH  TYR A 101      29.966  -6.873 -19.198  1.00  0.00              
ATOM   1518  H   TYR A 101      27.967  -2.077 -12.928  1.00  0.00              
ATOM   1519  HA  TYR A 101      28.078  -1.675 -15.764  1.00  0.00              
ATOM   1520 1HB  TYR A 101      29.922  -2.700 -14.722  1.00  0.00              
ATOM   1521 2HB  TYR A 101      28.896  -3.928 -13.942  1.00  0.00              
ATOM   1522  HD1 TYR A 101      29.827  -2.731 -17.376  1.00  0.00              
ATOM   1523  HD2 TYR A 101      28.822  -6.050 -14.895  1.00  0.00              
ATOM   1524  HE1 TYR A 101      30.226  -4.264 -19.280  1.00  0.00              
ATOM   1525  HE2 TYR A 101      29.216  -7.595 -16.784  1.00  0.00              
ATOM   1526  HH  TYR A 101      29.904  -6.440 -20.052  1.00  0.00              
ATOM   1527  N   ILE A 102      26.089  -4.107 -14.775  1.00  0.00              
ATOM   1528  CA  ILE A 102      25.045  -5.017 -15.241  1.00  0.00              
ATOM   1529  C   ILE A 102      23.720  -4.285 -15.433  1.00  0.00              
ATOM   1530  O   ILE A 102      22.898  -4.666 -16.262  1.00  0.00              
ATOM   1531  CB  ILE A 102      24.836  -6.187 -14.261  1.00  0.00              
ATOM   1532  CG1 ILE A 102      24.307  -5.672 -12.920  1.00  0.00              
ATOM   1533  CG2 ILE A 102      26.134  -6.954 -14.065  1.00  0.00              
ATOM   1534  CD1 ILE A 102      23.959  -6.769 -11.939  1.00  0.00              
ATOM   1535  H   ILE A 102      26.373  -4.138 -13.806  1.00  0.00              
ATOM   1536  HA  ILE A 102      25.289  -5.410 -16.227  1.00  0.00              
ATOM   1537  HB  ILE A 102      24.076  -6.855 -14.663  1.00  0.00              
ATOM   1538 1HG1 ILE A 102      25.077  -5.032 -12.492  1.00  0.00              
ATOM   1539 2HG1 ILE A 102      23.417  -5.078 -13.130  1.00  0.00              
ATOM   1540 1HG2 ILE A 102      25.970  -7.777 -13.370  1.00  0.00              
ATOM   1541 2HG2 ILE A 102      26.471  -7.351 -15.023  1.00  0.00              
ATOM   1542 3HG2 ILE A 102      26.895  -6.286 -13.662  1.00  0.00              
ATOM   1543 1HD1 ILE A 102      23.591  -6.327 -11.013  1.00  0.00              
ATOM   1544 2HD1 ILE A 102      23.187  -7.410 -12.367  1.00  0.00              
ATOM   1545 3HD1 ILE A 102      24.847  -7.363 -11.728  1.00  0.00              
ATOM   1546  N   ALA A 103      23.543  -3.205 -14.683  1.00  0.00              
ATOM   1547  CA  ALA A 103      22.384  -2.339 -14.833  1.00  0.00              
ATOM   1548  C   ALA A 103      22.422  -1.678 -16.213  1.00  0.00              
ATOM   1549  O   ALA A 103      21.415  -1.644 -16.920  1.00  0.00              
ATOM   1550  CB  ALA A 103      22.341  -1.296 -13.726  1.00  0.00              
ATOM   1551  H   ALA A 103      24.238  -2.980 -13.985  1.00  0.00              
ATOM   1552  HA  ALA A 103      21.482  -2.948 -14.767  1.00  0.00              
ATOM   1553 1HB  ALA A 103      21.473  -0.653 -13.866  1.00  0.00              
ATOM   1554 2HB  ALA A 103      22.272  -1.794 -12.759  1.00  0.00              
ATOM   1555 3HB  ALA A 103      23.248  -0.693 -13.760  1.00  0.00              
ATOM   1556  N   ILE A 104      23.602  -1.198 -16.620  1.00  0.00              
ATOM   1557  CA  ILE A 104      23.780  -0.710 -18.003  1.00  0.00              
ATOM   1558  C   ILE A 104      23.671  -1.822 -19.053  1.00  0.00              
ATOM   1559  O   ILE A 104      22.990  -1.664 -20.068  1.00  0.00              
ATOM   1560  CB  ILE A 104      25.140  -0.010 -18.173  1.00  0.00              
ATOM   1561  CG1 ILE A 104      25.197   1.260 -17.320  1.00  0.00              
ATOM   1562  CG2 ILE A 104      25.390   0.317 -19.637  1.00  0.00              
ATOM   1563  CD1 ILE A 104      26.584   1.849 -17.194  1.00  0.00              
ATOM   1564  H   ILE A 104      24.384  -1.165 -15.982  1.00  0.00              
ATOM   1565  HA  ILE A 104      22.978  -0.024 -18.273  1.00  0.00              
ATOM   1566  HB  ILE A 104      25.927  -0.669 -17.808  1.00  0.00              
ATOM   1567 1HG1 ILE A 104      24.533   1.991 -17.780  1.00  0.00              
ATOM   1568 2HG1 ILE A 104      24.821   1.002 -16.330  1.00  0.00              
ATOM   1569 1HG2 ILE A 104      26.355   0.812 -19.740  1.00  0.00              
ATOM   1570 2HG2 ILE A 104      25.391  -0.603 -20.220  1.00  0.00              
ATOM   1571 3HG2 ILE A 104      24.603   0.977 -20.003  1.00  0.00              
ATOM   1572 1HD1 ILE A 104      26.544   2.746 -16.575  1.00  0.00              
ATOM   1573 2HD1 ILE A 104      27.249   1.120 -16.732  1.00  0.00              
ATOM   1574 3HD1 ILE A 104      26.961   2.109 -18.182  1.00  0.00              
ATOM   1575  N   ARG A 105      24.348  -2.943 -18.812  1.00  0.00              
ATOM   1576  CA  ARG A 105      24.350  -4.060 -19.760  1.00  0.00              
ATOM   1577  C   ARG A 105      22.964  -4.584 -20.149  1.00  0.00              
ATOM   1578  O   ARG A 105      22.600  -4.564 -21.326  1.00  0.00              
ATOM   1579  CB  ARG A 105      25.227  -5.197 -19.257  1.00  0.00              
ATOM   1580  CG  ARG A 105      25.370  -6.367 -20.217  1.00  0.00              
ATOM   1581  CD  ARG A 105      26.421  -7.346 -19.836  1.00  0.00              
ATOM   1582  NE  ARG A 105      26.425  -8.564 -20.631  1.00  0.00              
ATOM   1583  CZ  ARG A 105      27.417  -9.476 -20.628  1.00  0.00              
ATOM   1584  NH1 ARG A 105      28.501  -9.295 -19.906  1.00  0.00              
ATOM   1585  NH2 ARG A 105      27.283 -10.547 -21.390  1.00  0.00              
ATOM   1586  H   ARG A 105      24.872  -3.026 -17.953  1.00  0.00              
ATOM   1587  HA  ARG A 105      24.788  -3.739 -20.706  1.00  0.00              
ATOM   1588 1HB  ARG A 105      26.211  -4.775 -19.055  1.00  0.00              
ATOM   1589 2HB  ARG A 105      24.786  -5.550 -18.325  1.00  0.00              
ATOM   1590 1HG  ARG A 105      24.418  -6.897 -20.263  1.00  0.00              
ATOM   1591 2HG  ARG A 105      25.616  -5.976 -21.205  1.00  0.00              
ATOM   1592 1HD  ARG A 105      27.398  -6.879 -19.950  1.00  0.00              
ATOM   1593 2HD  ARG A 105      26.275  -7.635 -18.796  1.00  0.00              
ATOM   1594  HE  ARG A 105      25.732  -8.914 -21.278  1.00  0.00              
ATOM   1595 1HH1 ARG A 105      28.596  -8.462 -19.342  1.00  0.00              
ATOM   1596 2HH1 ARG A 105      29.233  -9.990 -19.918  1.00  0.00              
ATOM   1597 1HH2 ARG A 105      26.451 -10.661 -21.953  1.00  0.00              
ATOM   1598 2HH2 ARG A 105      28.011 -11.245 -21.408  1.00  0.00              
ATOM   1599  N   ILE A 106      22.197  -5.051 -19.169  1.00  0.00              
ATOM   1600  CA  ILE A 106      20.813  -5.443 -19.422  1.00  0.00              
ATOM   1601  C   ILE A 106      19.831  -4.600 -18.611  1.00  0.00              
ATOM   1602  O   ILE A 106      19.616  -4.852 -17.425  1.00  0.00              
ATOM   1603  CB  ILE A 106      20.582  -6.930 -19.099  1.00  0.00              
ATOM   1604  CG1 ILE A 106      21.562  -7.805 -19.884  1.00  0.00              
ATOM   1605  CG2 ILE A 106      19.146  -7.325 -19.407  1.00  0.00              
ATOM   1606  CD1 ILE A 106      21.405  -7.704 -21.384  1.00  0.00              
ATOM   1607  H   ILE A 106      22.570  -5.138 -18.235  1.00  0.00              
ATOM   1608  HA  ILE A 106      20.542  -5.250 -20.459  1.00  0.00              
ATOM   1609  HB  ILE A 106      20.787  -7.100 -18.042  1.00  0.00              
ATOM   1610 1HG1 ILE A 106      22.569  -7.498 -19.603  1.00  0.00              
ATOM   1611 2HG1 ILE A 106      21.398  -8.837 -19.571  1.00  0.00              
ATOM   1612 1HG2 ILE A 106      19.001  -8.380 -19.174  1.00  0.00              
ATOM   1613 2HG2 ILE A 106      18.466  -6.724 -18.806  1.00  0.00              
ATOM   1614 3HG2 ILE A 106      18.941  -7.157 -20.465  1.00  0.00              
ATOM   1615 1HD1 ILE A 106      22.133  -8.352 -21.872  1.00  0.00              
ATOM   1616 2HD1 ILE A 106      20.398  -8.013 -21.667  1.00  0.00              
ATOM   1617 3HD1 ILE A 106      21.570  -6.675 -21.699  1.00  0.00              
ATOM   1618  N   PRO A 107      19.236  -3.585 -19.259  1.00  0.00              
ATOM   1619  CA  PRO A 107      18.306  -2.651 -18.615  1.00  0.00              
ATOM   1620  C   PRO A 107      17.115  -3.337 -17.945  1.00  0.00              
ATOM   1621  O   PRO A 107      16.549  -2.794 -16.999  1.00  0.00              
ATOM   1622  CB  PRO A 107      17.859  -1.740 -19.763  1.00  0.00              
ATOM   1623  CG  PRO A 107      18.991  -1.782 -20.732  1.00  0.00              
ATOM   1624  CD  PRO A 107      19.521  -3.189 -20.666  1.00  0.00              
ATOM   1625  HA  PRO A 107      18.771  -2.086 -17.793  1.00  0.00              
ATOM   1626 1HB  PRO A 107      16.927  -2.100 -20.223  1.00  0.00              
ATOM   1627 2HB  PRO A 107      17.671  -0.714 -19.414  1.00  0.00              
ATOM   1628 1HG  PRO A 107      18.652  -1.534 -21.749  1.00  0.00              
ATOM   1629 2HG  PRO A 107      19.769  -1.052 -20.465  1.00  0.00              
ATOM   1630 1HD  PRO A 107      19.018  -3.858 -21.379  1.00  0.00              
ATOM   1631 2HD  PRO A 107      20.598  -3.238 -20.885  1.00  0.00              
ATOM   1632  N   LEU A 108      16.763  -4.529 -18.418  1.00  0.00              
ATOM   1633  CA  LEU A 108      15.644  -5.288 -17.870  1.00  0.00              
ATOM   1634  C   LEU A 108      16.073  -6.210 -16.746  1.00  0.00              
ATOM   1635  O   LEU A 108      15.912  -5.891 -15.572  1.00  0.00              
ATOM   1636  CB  LEU A 108      14.964  -6.099 -18.982  1.00  0.00              
ATOM   1637  CG  LEU A 108      14.334  -5.266 -20.105  1.00  0.00              
ATOM   1638  CD1 LEU A 108      13.757  -6.183 -21.174  1.00  0.00              
ATOM   1639  CD2 LEU A 108      13.253  -4.365 -19.526  1.00  0.00              
ATOM   1640  H   LEU A 108      17.293  -4.918 -19.184  1.00  0.00              
ATOM   1641  HA  LEU A 108      14.916  -4.604 -17.435  1.00  0.00              
ATOM   1642 1HB  LEU A 108      15.829  -6.642 -19.359  1.00  0.00              
ATOM   1643 2HB  LEU A 108      14.239  -6.806 -18.580  1.00  0.00              
ATOM   1644  HG  LEU A 108      15.118  -4.626 -20.513  1.00  0.00              
ATOM   1645 1HD1 LEU A 108      13.312  -5.583 -21.968  1.00  0.00              
ATOM   1646 2HD1 LEU A 108      14.552  -6.802 -21.591  1.00  0.00              
ATOM   1647 3HD1 LEU A 108      12.993  -6.822 -20.732  1.00  0.00              
ATOM   1648 1HD2 LEU A 108      12.807  -3.773 -20.326  1.00  0.00              
ATOM   1649 2HD2 LEU A 108      12.484  -4.976 -19.054  1.00  0.00              
ATOM   1650 3HD2 LEU A 108      13.693  -3.698 -18.784  1.00  0.00              
ATOM   1651  N   ARG A 109      16.609  -7.361 -17.126  1.00  0.00              
ATOM   1652  CA  ARG A 109      16.912  -8.424 -16.181  1.00  0.00              
ATOM   1653  C   ARG A 109      17.883  -7.982 -15.093  1.00  0.00              
ATOM   1654  O   ARG A 109      17.551  -8.009 -13.907  1.00  0.00              
ATOM   1655  CB  ARG A 109      17.410  -9.677 -16.886  1.00  0.00              
ATOM   1656  CG  ARG A 109      17.614 -10.881 -15.982  1.00  0.00              
ATOM   1657  CD  ARG A 109      17.995 -12.127 -16.696  1.00  0.00              
ATOM   1658  NE  ARG A 109      19.318 -12.096 -17.298  1.00  0.00              
ATOM   1659  CZ  ARG A 109      19.772 -12.992 -18.196  1.00  0.00              
ATOM   1660  NH1 ARG A 109      19.029 -14.010 -18.570  1.00  0.00              
ATOM   1661  NH2 ARG A 109      20.994 -12.834 -18.673  1.00  0.00              
ATOM   1662  H   ARG A 109      16.814  -7.500 -18.105  1.00  0.00              
ATOM   1663  HA  ARG A 109      16.002  -8.723 -15.659  1.00  0.00              
ATOM   1664 1HB  ARG A 109      16.676  -9.923 -17.653  1.00  0.00              
ATOM   1665 2HB  ARG A 109      18.357  -9.419 -17.360  1.00  0.00              
ATOM   1666 1HG  ARG A 109      18.405 -10.649 -15.268  1.00  0.00              
ATOM   1667 2HG  ARG A 109      16.685 -11.072 -15.444  1.00  0.00              
ATOM   1668 1HD  ARG A 109      17.976 -12.958 -15.993  1.00  0.00              
ATOM   1669 2HD  ARG A 109      17.277 -12.310 -17.495  1.00  0.00              
ATOM   1670  HE  ARG A 109      20.075 -11.440 -17.157  1.00  0.00              
ATOM   1671 1HH1 ARG A 109      18.104 -14.127 -18.183  1.00  0.00              
ATOM   1672 2HH1 ARG A 109      19.388 -14.672 -19.244  1.00  0.00              
ATOM   1673 1HH2 ARG A 109      21.558 -12.056 -18.361  1.00  0.00              
ATOM   1674 2HH2 ARG A 109      21.359 -13.492 -19.346  1.00  0.00              
ATOM   1675  N   TYR A 110      19.076  -7.566 -15.509  1.00  0.00              
ATOM   1676  CA  TYR A 110      20.147  -7.207 -14.584  1.00  0.00              
ATOM   1677  C   TYR A 110      19.845  -5.952 -13.756  1.00  0.00              
ATOM   1678  O   TYR A 110      20.092  -5.916 -12.548  1.00  0.00              
ATOM   1679  CB  TYR A 110      21.452  -7.009 -15.359  1.00  0.00              
ATOM   1680  CG  TYR A 110      22.037  -8.289 -15.911  1.00  0.00              
ATOM   1681  CD1 TYR A 110      21.584  -9.526 -15.476  1.00  0.00              
ATOM   1682  CD2 TYR A 110      23.040  -8.258 -16.868  1.00  0.00              
ATOM   1683  CE1 TYR A 110      22.115 -10.699 -15.976  1.00  0.00              
ATOM   1684  CE2 TYR A 110      23.578  -9.424 -17.377  1.00  0.00              
ATOM   1685  CZ  TYR A 110      23.113 -10.643 -16.928  1.00  0.00              
ATOM   1686  OH  TYR A 110      23.645 -11.808 -17.432  1.00  0.00              
ATOM   1687  H   TYR A 110      19.241  -7.499 -16.503  1.00  0.00              
ATOM   1688  HA  TYR A 110      20.286  -8.002 -13.852  1.00  0.00              
ATOM   1689 1HB  TYR A 110      21.239  -6.323 -16.180  1.00  0.00              
ATOM   1690 2HB  TYR A 110      22.165  -6.548 -14.676  1.00  0.00              
ATOM   1691  HD1 TYR A 110      20.795  -9.562 -14.724  1.00  0.00              
ATOM   1692  HD2 TYR A 110      23.403  -7.291 -17.218  1.00  0.00              
ATOM   1693  HE1 TYR A 110      21.750 -11.663 -15.625  1.00  0.00              
ATOM   1694  HE2 TYR A 110      24.367  -9.378 -18.128  1.00  0.00              
ATOM   1695  HH  TYR A 110      24.384 -11.656 -18.027  1.00  0.00              
ATOM   1696  N   ASN A 111      19.324  -4.923 -14.416  1.00  0.00              
ATOM   1697  CA  ASN A 111      18.897  -3.712 -13.724  1.00  0.00              
ATOM   1698  C   ASN A 111      17.853  -4.001 -12.649  1.00  0.00              
ATOM   1699  O   ASN A 111      17.888  -3.418 -11.571  1.00  0.00              
ATOM   1700  CB  ASN A 111      18.362  -2.682 -14.701  1.00  0.00              
ATOM   1701  CG  ASN A 111      18.007  -1.368 -14.062  1.00  0.00              
ATOM   1702  OD1 ASN A 111      18.862  -0.678 -13.496  1.00  0.00              
ATOM   1703  ND2 ASN A 111      16.735  -1.058 -14.078  1.00  0.00              
ATOM   1704  H   ASN A 111      19.220  -4.979 -15.419  1.00  0.00              
ATOM   1705  HA  ASN A 111      19.745  -3.265 -13.202  1.00  0.00              
ATOM   1706 1HB  ASN A 111      18.872  -2.493 -15.647  1.00  0.00              
ATOM   1707 2HB  ASN A 111      17.446  -3.241 -14.888  1.00  0.00              
ATOM   1708 1HD2 ASN A 111      16.426  -0.198 -13.671  1.00  0.00              
ATOM   1709 2HD2 ASN A 111      16.074  -1.680 -14.497  1.00  0.00              
ATOM   1710  N   GLY A 112      16.935  -4.913 -12.951  1.00  0.00              
ATOM   1711  CA  GLY A 112      15.981  -5.424 -11.962  1.00  0.00              
ATOM   1712  C   GLY A 112      16.615  -6.214 -10.816  1.00  0.00              
ATOM   1713  O   GLY A 112      16.190  -6.105  -9.663  1.00  0.00              
ATOM   1714  H   GLY A 112      16.897  -5.263 -13.898  1.00  0.00              
ATOM   1715 1HA  GLY A 112      15.443  -4.586 -11.520  1.00  0.00              
ATOM   1716 2HA  GLY A 112      15.273  -6.087 -12.459  1.00  0.00              
ATOM   1717  N   LEU A 113      17.599  -7.040 -11.139  1.00  0.00              
ATOM   1718  CA  LEU A 113      18.369  -7.748 -10.124  1.00  0.00              
ATOM   1719  C   LEU A 113      18.947  -6.755  -9.123  1.00  0.00              
ATOM   1720  O   LEU A 113      18.867  -6.962  -7.912  1.00  0.00              
ATOM   1721  CB  LEU A 113      19.487  -8.574 -10.774  1.00  0.00              
ATOM   1722  CG  LEU A 113      20.470  -9.227  -9.795  1.00  0.00              
ATOM   1723  CD1 LEU A 113      19.734 -10.210  -8.894  1.00  0.00              
ATOM   1724  CD2 LEU A 113      21.572  -9.930 -10.573  1.00  0.00              
ATOM   1725  H   LEU A 113      17.821  -7.183 -12.114  1.00  0.00              
ATOM   1726  HA  LEU A 113      17.714  -8.420  -9.572  1.00  0.00              
ATOM   1727 1HB  LEU A 113      18.882  -9.337 -11.262  1.00  0.00              
ATOM   1728 2HB  LEU A 113      20.025  -8.001 -11.529  1.00  0.00              
ATOM   1729  HG  LEU A 113      20.930  -8.426  -9.215  1.00  0.00              
ATOM   1730 1HD1 LEU A 113      20.441 -10.669  -8.202  1.00  0.00              
ATOM   1731 2HD1 LEU A 113      18.966  -9.681  -8.330  1.00  0.00              
ATOM   1732 3HD1 LEU A 113      19.270 -10.984  -9.504  1.00  0.00              
ATOM   1733 1HD2 LEU A 113      22.271 -10.393  -9.876  1.00  0.00              
ATOM   1734 2HD2 LEU A 113      21.135 -10.697 -11.213  1.00  0.00              
ATOM   1735 3HD2 LEU A 113      22.103  -9.204 -11.189  1.00  0.00              
ATOM   1736  N   VAL A 114      19.529  -5.677  -9.636  1.00  0.00              
ATOM   1737  CA  VAL A 114      20.062  -4.618  -8.788  1.00  0.00              
ATOM   1738  C   VAL A 114      18.985  -4.010  -7.899  1.00  0.00              
ATOM   1739  O   VAL A 114      18.139  -3.247  -8.367  1.00  0.00              
ATOM   1740  CB  VAL A 114      20.708  -3.499  -9.627  1.00  0.00              
ATOM   1741  CG1 VAL A 114      21.193  -2.372  -8.727  1.00  0.00              
ATOM   1742  CG2 VAL A 114      21.859  -4.050 -10.455  1.00  0.00              
ATOM   1743  H   VAL A 114      19.604  -5.588 -10.639  1.00  0.00              
ATOM   1744  HA  VAL A 114      20.805  -5.005  -8.090  1.00  0.00              
ATOM   1745  HB  VAL A 114      19.970  -3.111 -10.329  1.00  0.00              
ATOM   1746 1HG1 VAL A 114      21.647  -1.589  -9.337  1.00  0.00              
ATOM   1747 2HG1 VAL A 114      20.350  -1.958  -8.176  1.00  0.00              
ATOM   1748 3HG1 VAL A 114      21.932  -2.758  -8.026  1.00  0.00              
ATOM   1749 1HG2 VAL A 114      22.303  -3.247 -11.041  1.00  0.00              
ATOM   1750 2HG2 VAL A 114      22.612  -4.476  -9.791  1.00  0.00              
ATOM   1751 3HG2 VAL A 114      21.486  -4.825 -11.125  1.00  0.00              
ATOM   1752  N   THR A 115      18.940  -4.349  -6.404  1.00  0.00              
ATOM   1753  CA  THR A 115      17.889  -3.883  -5.507  1.00  0.00              
ATOM   1754  C   THR A 115      18.411  -3.822  -4.078  1.00  0.00              
ATOM   1755  O   THR A 115      19.571  -4.139  -3.816  1.00  0.00              
ATOM   1756  CB  THR A 115      16.646  -4.791  -5.559  1.00  0.00              
ATOM   1757  OG1 THR A 115      15.565  -4.166  -4.856  1.00  0.00              
ATOM   1758  CG2 THR A 115      16.945  -6.141  -4.926  1.00  0.00              
ATOM   1759  H   THR A 115      19.665  -4.951  -6.041  1.00  0.00              
ATOM   1760  HA  THR A 115      17.590  -2.871  -5.784  1.00  0.00              
ATOM   1761  HB  THR A 115      16.356  -4.935  -6.600  1.00  0.00              
ATOM   1762  HG1 THR A 115      15.004  -3.700  -5.481  1.00  0.00              
ATOM   1763 1HG2 THR A 115      16.056  -6.769  -4.973  1.00  0.00              
ATOM   1764 2HG2 THR A 115      17.760  -6.623  -5.467  1.00  0.00              
ATOM   1765 3HG2 THR A 115      17.235  -5.998  -3.886  1.00  0.00              
ATOM   1766  N   GLY A 116      17.546  -3.413  -3.154  1.00  0.00              
ATOM   1767  CA  GLY A 116      17.955  -3.167  -1.777  1.00  0.00              
ATOM   1768  C   GLY A 116      18.369  -4.451  -1.068  1.00  0.00              
ATOM   1769  O   GLY A 116      19.402  -4.497  -0.401  1.00  0.00              
ATOM   1770  H   GLY A 116      16.581  -3.270  -3.414  1.00  0.00              
ATOM   1771 1HA  GLY A 116      18.801  -2.480  -1.774  1.00  0.00              
ATOM   1772 2HA  GLY A 116      17.124  -2.721  -1.233  1.00  0.00              
ATOM   1773  N   THR A 117      17.555  -5.490  -1.216  1.00  0.00              
ATOM   1774  CA  THR A 117      17.846  -6.776  -0.589  1.00  0.00              
ATOM   1775  C   THR A 117      19.161  -7.343  -1.104  1.00  0.00              
ATOM   1776  O   THR A 117      19.970  -7.887  -0.343  1.00  0.00              
ATOM   1777  CB  THR A 117      16.723  -7.799  -0.841  1.00  0.00              
ATOM   1778  OG1 THR A 117      15.500  -7.320  -0.268  1.00  0.00              
ATOM   1779  CG2 THR A 117      17.077  -9.143  -0.222  1.00  0.00              
ATOM   1780  H   THR A 117      16.718  -5.392  -1.772  1.00  0.00              
ATOM   1781  HA  THR A 117      17.962  -6.644   0.487  1.00  0.00              
ATOM   1782  HB  THR A 117      16.587  -7.919  -1.916  1.00  0.00              
ATOM   1783  HG1 THR A 117      14.801  -7.959  -0.426  1.00  0.00              
ATOM   1784 1HG2 THR A 117      16.271  -9.852  -0.411  1.00  0.00              
ATOM   1785 2HG2 THR A 117      18.001  -9.515  -0.664  1.00  0.00              
ATOM   1786 3HG2 THR A 117      17.211  -9.023   0.852  1.00  0.00              
ATOM   1787  N   ARG A 118      19.352  -7.226  -2.413  1.00  0.00              
ATOM   1788  CA  ARG A 118      20.592  -7.630  -3.051  1.00  0.00              
ATOM   1789  C   ARG A 118      21.760  -6.913  -2.374  1.00  0.00              
ATOM   1790  O   ARG A 118      22.733  -7.549  -1.947  1.00  0.00              
ATOM   1791  CB  ARG A 118      20.576  -7.408  -4.556  1.00  0.00              
ATOM   1792  CG  ARG A 118      21.918  -7.598  -5.245  1.00  0.00              
ATOM   1793  CD  ARG A 118      21.883  -7.408  -6.717  1.00  0.00              
ATOM   1794  NE  ARG A 118      23.186  -7.203  -7.330  1.00  0.00              
ATOM   1795  CZ  ARG A 118      23.980  -8.191  -7.787  1.00  0.00              
ATOM   1796  NH1 ARG A 118      23.628  -9.452  -7.670  1.00  0.00              
ATOM   1797  NH2 ARG A 118      25.136  -7.860  -8.336  1.00  0.00              
ATOM   1798  H   ARG A 118      18.609  -6.843  -2.980  1.00  0.00              
ATOM   1799  HA  ARG A 118      20.741  -8.702  -2.923  1.00  0.00              
ATOM   1800 1HB  ARG A 118      19.855  -8.109  -4.973  1.00  0.00              
ATOM   1801 2HB  ARG A 118      20.229  -6.388  -4.723  1.00  0.00              
ATOM   1802 1HG  ARG A 118      22.626  -6.880  -4.830  1.00  0.00              
ATOM   1803 2HG  ARG A 118      22.269  -8.611  -5.045  1.00  0.00              
ATOM   1804 1HD  ARG A 118      21.441  -8.291  -7.178  1.00  0.00              
ATOM   1805 2HD  ARG A 118      21.274  -6.535  -6.947  1.00  0.00              
ATOM   1806  HE  ARG A 118      23.687  -6.343  -7.507  1.00  0.00              
ATOM   1807 1HH1 ARG A 118      22.749  -9.690  -7.232  1.00  0.00              
ATOM   1808 2HH1 ARG A 118      24.237 -10.178  -8.019  1.00  0.00              
ATOM   1809 1HH2 ARG A 118      25.400  -6.886  -8.401  1.00  0.00              
ATOM   1810 2HH2 ARG A 118      25.750  -8.580  -8.685  1.00  0.00              
ATOM   1811  N   ALA A 119      21.636  -5.593  -2.248  1.00  0.00              
ATOM   1812  CA  ALA A 119      22.685  -4.773  -1.645  1.00  0.00              
ATOM   1813  C   ALA A 119      23.005  -5.241  -0.225  1.00  0.00              
ATOM   1814  O   ALA A 119      24.173  -5.327   0.166  1.00  0.00              
ATOM   1815  CB  ALA A 119      22.278  -3.307  -1.646  1.00  0.00              
ATOM   1816  H   ALA A 119      20.792  -5.146  -2.579  1.00  0.00              
ATOM   1817  HA  ALA A 119      23.596  -4.882  -2.235  1.00  0.00              
ATOM   1818 1HB  ALA A 119      23.071  -2.710  -1.194  1.00  0.00              
ATOM   1819 2HB  ALA A 119      22.114  -2.975  -2.671  1.00  0.00              
ATOM   1820 3HB  ALA A 119      21.361  -3.184  -1.072  1.00  0.00              
ATOM   1821  N   LYS A 120      21.964  -5.537   0.547  1.00  0.00              
ATOM   1822  CA  LYS A 120      22.141  -5.959   1.923  1.00  0.00              
ATOM   1823  C   LYS A 120      22.912  -7.261   2.004  1.00  0.00              
ATOM   1824  O   LYS A 120      23.832  -7.408   2.813  1.00  0.00              
ATOM   1825  CB  LYS A 120      20.786  -6.107   2.616  1.00  0.00              
ATOM   1826  CG  LYS A 120      20.056  -4.793   2.859  1.00  0.00              
ATOM   1827  CD  LYS A 120      18.674  -5.028   3.448  1.00  0.00              
ATOM   1828  CE  LYS A 120      17.905  -3.723   3.596  1.00  0.00              
ATOM   1829  NZ  LYS A 120      16.523  -3.946   4.101  1.00  0.00              
ATOM   1830  H   LYS A 120      21.029  -5.467   0.171  1.00  0.00              
ATOM   1831  HA  LYS A 120      22.729  -5.217   2.464  1.00  0.00              
ATOM   1832 1HB  LYS A 120      20.173  -6.751   1.985  1.00  0.00              
ATOM   1833 2HB  LYS A 120      20.967  -6.602   3.571  1.00  0.00              
ATOM   1834 1HG  LYS A 120      20.648  -4.190   3.549  1.00  0.00              
ATOM   1835 2HG  LYS A 120      19.962  -4.268   1.909  1.00  0.00              
ATOM   1836 1HD  LYS A 120      18.125  -5.701   2.789  1.00  0.00              
ATOM   1837 2HD  LYS A 120      18.788  -5.493   4.427  1.00  0.00              
ATOM   1838 1HE  LYS A 120      18.446  -3.084   4.291  1.00  0.00              
ATOM   1839 2HE  LYS A 120      17.860  -3.241   2.619  1.00  0.00              
ATOM   1840 1HZ  LYS A 120      16.048  -3.058   4.184  1.00  0.00              
ATOM   1841 2HZ  LYS A 120      16.019  -4.538   3.456  1.00  0.00              
ATOM   1842 3HZ  LYS A 120      16.563  -4.392   5.006  1.00  0.00              
ATOM   1843  N   GLY A 121      22.541  -8.205   1.145  1.00  0.00              
ATOM   1844  CA  GLY A 121      23.212  -9.498   1.118  1.00  0.00              
ATOM   1845  C   GLY A 121      24.663  -9.336   0.711  1.00  0.00              
ATOM   1846  O   GLY A 121      25.550  -9.977   1.270  1.00  0.00              
ATOM   1847  H   GLY A 121      21.785  -8.031   0.499  1.00  0.00              
ATOM   1848 1HA  GLY A 121      23.163  -9.945   2.111  1.00  0.00              
ATOM   1849 2HA  GLY A 121      22.706 -10.146   0.403  1.00  0.00              
ATOM   1850  N   ILE A 122      24.903  -8.469  -0.263  1.00  0.00              
ATOM   1851  CA  ILE A 122      26.262  -8.222  -0.718  1.00  0.00              
ATOM   1852  C   ILE A 122      27.125  -7.616   0.392  1.00  0.00              
ATOM   1853  O   ILE A 122      28.270  -8.030   0.595  1.00  0.00              
ATOM   1854  CB  ILE A 122      26.281  -7.287  -1.941  1.00  0.00              
ATOM   1855  CG1 ILE A 122      25.675  -7.989  -3.159  1.00  0.00              
ATOM   1856  CG2 ILE A 122      27.700  -6.827  -2.238  1.00  0.00              
ATOM   1857  CD1 ILE A 122      25.407  -7.065  -4.326  1.00  0.00              
ATOM   1858  H   ILE A 122      24.140  -7.972  -0.699  1.00  0.00              
ATOM   1859  HA  ILE A 122      26.760  -9.158  -0.967  1.00  0.00              
ATOM   1860  HB  ILE A 122      25.654  -6.420  -1.735  1.00  0.00              
ATOM   1861 1HG1 ILE A 122      26.372  -8.768  -3.465  1.00  0.00              
ATOM   1862 2HG1 ILE A 122      24.739  -8.447  -2.837  1.00  0.00              
ATOM   1863 1HG2 ILE A 122      27.695  -6.168  -3.106  1.00  0.00              
ATOM   1864 2HG2 ILE A 122      28.097  -6.291  -1.377  1.00  0.00              
ATOM   1865 3HG2 ILE A 122      28.327  -7.694  -2.446  1.00  0.00              
ATOM   1866 1HD1 ILE A 122      24.978  -7.635  -5.151  1.00  0.00              
ATOM   1867 2HD1 ILE A 122      24.708  -6.286  -4.021  1.00  0.00              
ATOM   1868 3HD1 ILE A 122      26.341  -6.608  -4.650  1.00  0.00              
ATOM   1869  N   ILE A 123      26.568  -6.663   1.133  1.00  0.00              
ATOM   1870  CA  ILE A 123      27.289  -6.068   2.258  1.00  0.00              
ATOM   1871  C   ILE A 123      27.670  -7.102   3.326  1.00  0.00              
ATOM   1872  O   ILE A 123      28.783  -7.071   3.872  1.00  0.00              
ATOM   1873  CB  ILE A 123      26.458  -4.953   2.919  1.00  0.00              
ATOM   1874  CG1 ILE A 123      26.321  -3.757   1.972  1.00  0.00              
ATOM   1875  CG2 ILE A 123      27.092  -4.525   4.233  1.00  0.00              
ATOM   1876  CD1 ILE A 123      25.285  -2.747   2.410  1.00  0.00              
ATOM   1877  H   ILE A 123      25.635  -6.341   0.921  1.00  0.00              
ATOM   1878  HA  ILE A 123      28.248  -5.668   1.931  1.00  0.00              
ATOM   1879  HB  ILE A 123      25.450  -5.323   3.104  1.00  0.00              
ATOM   1880 1HG1 ILE A 123      27.297  -3.276   1.915  1.00  0.00              
ATOM   1881 2HG1 ILE A 123      26.053  -4.150   0.991  1.00  0.00              
ATOM   1882 1HG2 ILE A 123      26.493  -3.736   4.687  1.00  0.00              
ATOM   1883 2HG2 ILE A 123      27.139  -5.378   4.909  1.00  0.00              
ATOM   1884 3HG2 ILE A 123      28.100  -4.154   4.048  1.00  0.00              
ATOM   1885 1HD1 ILE A 123      25.246  -1.930   1.690  1.00  0.00              
ATOM   1886 2HD1 ILE A 123      24.308  -3.228   2.466  1.00  0.00              
ATOM   1887 3HD1 ILE A 123      25.552  -2.353   3.389  1.00  0.00              
ATOM   1888  N   ALA A 124      26.744  -8.012   3.618  1.00  0.00              
ATOM   1889  CA  ALA A 124      27.024  -9.116   4.520  1.00  0.00              
ATOM   1890  C   ALA A 124      28.158  -9.982   4.005  1.00  0.00              
ATOM   1891  O   ALA A 124      29.048 -10.385   4.762  1.00  0.00              
ATOM   1892  CB  ALA A 124      25.771  -9.953   4.735  1.00  0.00              
ATOM   1893  H   ALA A 124      25.826  -7.935   3.204  1.00  0.00              
ATOM   1894  HA  ALA A 124      27.340  -8.710   5.481  1.00  0.00              
ATOM   1895 1HB  ALA A 124      25.996 -10.774   5.415  1.00  0.00              
ATOM   1896 2HB  ALA A 124      24.986  -9.331   5.165  1.00  0.00              
ATOM   1897 3HB  ALA A 124      25.435 -10.355   3.780  1.00  0.00              
ATOM   1898  N   ILE A 125      28.129 -10.267   2.706  1.00  0.00              
ATOM   1899  CA  ILE A 125      29.171 -11.069   2.080  1.00  0.00              
ATOM   1900  C   ILE A 125      30.535 -10.389   2.217  1.00  0.00              
ATOM   1901  O   ILE A 125      31.537 -11.043   2.517  1.00  0.00              
ATOM   1902  CB  ILE A 125      28.874 -11.319   0.590  1.00  0.00              
ATOM   1903  CG1 ILE A 125      27.664 -12.244   0.435  1.00  0.00              
ATOM   1904  CG2 ILE A 125      30.092 -11.909  -0.104  1.00  0.00              
ATOM   1905  CD1 ILE A 125      27.119 -12.306  -0.974  1.00  0.00              
ATOM   1906  H   ILE A 125      27.368  -9.920   2.140  1.00  0.00              
ATOM   1907  HA  ILE A 125      29.281 -12.024   2.592  1.00  0.00              
ATOM   1908  HB  ILE A 125      28.608 -10.374   0.117  1.00  0.00              
ATOM   1909 1HG1 ILE A 125      27.975 -13.240   0.748  1.00  0.00              
ATOM   1910 2HG1 ILE A 125      26.888 -11.879   1.108  1.00  0.00              
ATOM   1911 1HG2 ILE A 125      29.864 -12.080  -1.156  1.00  0.00              
ATOM   1912 2HG2 ILE A 125      30.928 -11.216  -0.022  1.00  0.00              
ATOM   1913 3HG2 ILE A 125      30.357 -12.855   0.368  1.00  0.00              
ATOM   1914 1HD1 ILE A 125      26.264 -12.981  -1.005  1.00  0.00              
ATOM   1915 2HD1 ILE A 125      26.806 -11.310  -1.288  1.00  0.00              
ATOM   1916 3HD1 ILE A 125      27.892 -12.672  -1.648  1.00  0.00              
ATOM   1917  N   CYS A 126      30.563  -9.077   1.990  1.00  0.00              
ATOM   1918  CA  CYS A 126      31.799  -8.305   2.105  1.00  0.00              
ATOM   1919  C   CYS A 126      32.392  -8.375   3.515  1.00  0.00              
ATOM   1920  O   CYS A 126      33.608  -8.513   3.681  1.00  0.00              
ATOM   1921  CB  CYS A 126      31.333  -6.883   1.790  1.00  0.00              
ATOM   1922  SG  CYS A 126      30.756  -6.641   0.093  1.00  0.00              
ATOM   1923  H   CYS A 126      29.709  -8.603   1.733  1.00  0.00              
ATOM   1924  HA  CYS A 126      32.559  -8.593   1.378  1.00  0.00              
ATOM   1925 1HB  CYS A 126      30.497  -6.609   2.435  1.00  0.00              
ATOM   1926 2HB  CYS A 126      32.151  -6.178   1.935  1.00  0.00              
ATOM   1927  HG  CYS A 126      30.469  -5.350   0.226  1.00  0.00              
ATOM   1928  N   TRP A 127      31.538  -8.268   4.530  1.00  0.00              
ATOM   1929  CA  TRP A 127      32.020  -8.433   5.900  1.00  0.00              
ATOM   1930  C   TRP A 127      32.585  -9.835   6.096  1.00  0.00              
ATOM   1931  O   TRP A 127      33.665  -9.997   6.662  1.00  0.00              
ATOM   1932  CB  TRP A 127      30.896  -8.170   6.905  1.00  0.00              
ATOM   1933  CG  TRP A 127      31.324  -8.318   8.333  1.00  0.00              
ATOM   1934  CD1 TRP A 127      31.857  -7.349   9.130  1.00  0.00              
ATOM   1935  CD2 TRP A 127      31.254  -9.504   9.135  1.00  0.00              
ATOM   1936  NE1 TRP A 127      32.125  -7.856  10.377  1.00  0.00              
ATOM   1937  CE2 TRP A 127      31.761  -9.179  10.405  1.00  0.00              
ATOM   1938  CE3 TRP A 127      30.809 -10.811   8.899  1.00  0.00              
ATOM   1939  CZ2 TRP A 127      31.840 -10.106  11.433  1.00  0.00              
ATOM   1940  CZ3 TRP A 127      30.886 -11.739   9.930  1.00  0.00              
ATOM   1941  CH2 TRP A 127      31.386 -11.397  11.161  1.00  0.00              
ATOM   1942  H   TRP A 127      30.559  -8.075   4.373  1.00  0.00              
ATOM   1943  HA  TRP A 127      32.829  -7.729   6.095  1.00  0.00              
ATOM   1944 1HB  TRP A 127      30.523  -7.152   6.795  1.00  0.00              
ATOM   1945 2HB  TRP A 127      30.080  -8.875   6.748  1.00  0.00              
ATOM   1946  HD1 TRP A 127      31.987  -6.364   8.686  1.00  0.00              
ATOM   1947  HE1 TRP A 127      32.525  -7.341  11.148  1.00  0.00              
ATOM   1948  HE3 TRP A 127      30.401 -11.135   7.942  1.00  0.00              
ATOM   1949  HZ2 TRP A 127      32.244  -9.791  12.396  1.00  0.00              
ATOM   1950  HZ3 TRP A 127      30.537 -12.753   9.733  1.00  0.00              
ATOM   1951  HH2 TRP A 127      31.430 -12.155  11.943  1.00  0.00              
ATOM   1952  N   VAL A 128      31.863 -10.846   5.620  1.00  0.00              
ATOM   1953  CA  VAL A 128      32.323 -12.221   5.791  1.00  0.00              
ATOM   1954  C   VAL A 128      33.683 -12.448   5.123  1.00  0.00              
ATOM   1955  O   VAL A 128      34.533 -13.154   5.672  1.00  0.00              
ATOM   1956  CB  VAL A 128      31.306 -13.227   5.218  1.00  0.00              
ATOM   1957  CG1 VAL A 128      31.904 -14.625   5.180  1.00  0.00              
ATOM   1958  CG2 VAL A 128      30.027 -13.218   6.041  1.00  0.00              
ATOM   1959  H   VAL A 128      30.993 -10.674   5.137  1.00  0.00              
ATOM   1960  HA  VAL A 128      32.491 -12.455   6.843  1.00  0.00              
ATOM   1961  HB  VAL A 128      31.035 -12.919   4.208  1.00  0.00              
ATOM   1962 1HG1 VAL A 128      31.172 -15.323   4.772  1.00  0.00              
ATOM   1963 2HG1 VAL A 128      32.793 -14.623   4.550  1.00  0.00              
ATOM   1964 3HG1 VAL A 128      32.174 -14.933   6.189  1.00  0.00              
ATOM   1965 1HG2 VAL A 128      29.319 -13.934   5.622  1.00  0.00              
ATOM   1966 2HG2 VAL A 128      30.255 -13.494   7.071  1.00  0.00              
ATOM   1967 3HG2 VAL A 128      29.587 -12.221   6.021  1.00  0.00              
ATOM   1968  N   LEU A 129      33.888 -11.847   3.952  1.00  0.00              
ATOM   1969  CA  LEU A 129      35.163 -11.977   3.248  1.00  0.00              
ATOM   1970  C   LEU A 129      36.314 -11.338   4.024  1.00  0.00              
ATOM   1971  O   LEU A 129      37.377 -11.943   4.170  1.00  0.00              
ATOM   1972  CB  LEU A 129      35.057 -11.352   1.851  1.00  0.00              
ATOM   1973  CG  LEU A 129      34.165 -12.113   0.862  1.00  0.00              
ATOM   1974  CD1 LEU A 129      33.955 -11.283  -0.397  1.00  0.00              
ATOM   1975  CD2 LEU A 129      34.805 -13.452   0.525  1.00  0.00              
ATOM   1976  H   LEU A 129      33.152 -11.291   3.539  1.00  0.00              
ATOM   1977  HA  LEU A 129      35.419 -13.031   3.147  1.00  0.00              
ATOM   1978 1HB  LEU A 129      34.595 -10.403   2.117  1.00  0.00              
ATOM   1979 2HB  LEU A 129      36.039 -11.169   1.415  1.00  0.00              
ATOM   1980  HG  LEU A 129      33.219 -12.314   1.367  1.00  0.00              
ATOM   1981 1HD1 LEU A 129      33.320 -11.831  -1.093  1.00  0.00              
ATOM   1982 2HD1 LEU A 129      33.474 -10.340  -0.135  1.00  0.00              
ATOM   1983 3HD1 LEU A 129      34.918 -11.083  -0.865  1.00  0.00              
ATOM   1984 1HD2 LEU A 129      34.170 -13.992  -0.177  1.00  0.00              
ATOM   1985 2HD2 LEU A 129      35.784 -13.284   0.075  1.00  0.00              
ATOM   1986 3HD2 LEU A 129      34.920 -14.040   1.435  1.00  0.00              
ATOM   1987  N   SER A 130      36.093 -10.124   4.524  1.00  0.00              
ATOM   1988  CA  SER A 130      37.124  -9.390   5.259  1.00  0.00              
ATOM   1989  C   SER A 130      37.361 -10.034   6.620  1.00  0.00              
ATOM   1990  O   SER A 130      38.454  -9.948   7.197  1.00  0.00              
ATOM   1991  CB  SER A 130      36.727  -7.935   5.420  1.00  0.00              
ATOM   1992  OG  SER A 130      35.571  -7.788   6.198  1.00  0.00              
ATOM   1993  H   SER A 130      35.186  -9.698   4.391  1.00  0.00              
ATOM   1994  HA  SER A 130      38.062  -9.295   4.710  1.00  0.00              
ATOM   1995 1HB  SER A 130      37.547  -7.401   5.899  1.00  0.00              
ATOM   1996 2HB  SER A 130      36.546  -7.511   4.433  1.00  0.00              
ATOM   1997  HG  SER A 130      35.791  -7.918   7.124  1.00  0.00              
ATOM   1998  N   PHE A 131      36.319 -10.689   7.116  1.00  0.00              
ATOM   1999  CA  PHE A 131      36.381 -11.442   8.355  1.00  0.00              
ATOM   2000  C   PHE A 131      37.253 -12.688   8.214  1.00  0.00              
ATOM   2001  O   PHE A 131      38.183 -12.895   8.997  1.00  0.00              
ATOM   2002  CB  PHE A 131      34.973 -11.832   8.806  1.00  0.00              
ATOM   2003  CG  PHE A 131      34.943 -12.639  10.073  1.00  0.00              
ATOM   2004  CD1 PHE A 131      34.924 -12.013  11.311  1.00  0.00              
ATOM   2005  CD2 PHE A 131      34.936 -14.025  10.030  1.00  0.00              
ATOM   2006  CE1 PHE A 131      34.897 -12.754  12.477  1.00  0.00              
ATOM   2007  CE2 PHE A 131      34.908 -14.768  11.194  1.00  0.00              
ATOM   2008  CZ  PHE A 131      34.889 -14.132  12.419  1.00  0.00              
ATOM   2009  H   PHE A 131      35.450 -10.657   6.603  1.00  0.00              
ATOM   2010  HA  PHE A 131      36.844 -10.834   9.135  1.00  0.00              
ATOM   2011 1HB  PHE A 131      34.377 -10.939   8.992  1.00  0.00              
ATOM   2012 2HB  PHE A 131      34.489 -12.437   8.041  1.00  0.00              
ATOM   2013  HD1 PHE A 131      34.929 -10.924  11.357  1.00  0.00              
ATOM   2014  HD2 PHE A 131      34.952 -14.528   9.063  1.00  0.00              
ATOM   2015  HE1 PHE A 131      34.882 -12.250  13.443  1.00  0.00              
ATOM   2016  HE2 PHE A 131      34.902 -15.857  11.146  1.00  0.00              
ATOM   2017  HZ  PHE A 131      34.869 -14.717  13.337  1.00  0.00              
ATOM   2018  N   ALA A 132      36.963 -13.501   7.203  1.00  0.00              
ATOM   2019  CA  ALA A 132      37.658 -14.766   7.019  1.00  0.00              
ATOM   2020  C   ALA A 132      39.086 -14.587   6.508  1.00  0.00              
ATOM   2021  O   ALA A 132      39.978 -15.365   6.852  1.00  0.00              
ATOM   2022  CB  ALA A 132      36.868 -15.657   6.071  1.00  0.00              
ATOM   2023  H   ALA A 132      36.243 -13.235   6.547  1.00  0.00              
ATOM   2024  HA  ALA A 132      37.739 -15.265   7.985  1.00  0.00              
ATOM   2025 1HB  ALA A 132      37.386 -16.608   5.951  1.00  0.00              
ATOM   2026 2HB  ALA A 132      35.874 -15.834   6.482  1.00  0.00              
ATOM   2027 3HB  ALA A 132      36.779 -15.167   5.103  1.00  0.00              
ATOM   2028  N   ILE A 133      39.309 -13.568   5.688  1.00  0.00              
ATOM   2029  CA  ILE A 133      40.633 -13.359   5.112  1.00  0.00              
ATOM   2030  C   ILE A 133      41.447 -12.356   5.929  1.00  0.00              
ATOM   2031  O   ILE A 133      42.647 -12.533   6.136  1.00  0.00              
ATOM   2032  CB  ILE A 133      40.541 -12.866   3.656  1.00  0.00              
ATOM   2033  CG1 ILE A 133      39.858 -13.918   2.779  1.00  0.00              
ATOM   2034  CG2 ILE A 133      41.924 -12.535   3.118  1.00  0.00              
ATOM   2035  CD1 ILE A 133      39.449 -13.405   1.417  1.00  0.00              
ATOM   2036  H   ILE A 133      38.565 -12.927   5.454  1.00  0.00              
ATOM   2037  HA  ILE A 133      41.217 -14.278   5.149  1.00  0.00              
ATOM   2038  HB  ILE A 133      39.915 -11.975   3.622  1.00  0.00              
ATOM   2039 1HG1 ILE A 133      40.558 -14.745   2.660  1.00  0.00              
ATOM   2040 2HG1 ILE A 133      38.975 -14.265   3.316  1.00  0.00              
ATOM   2041 1HG2 ILE A 133      41.841 -12.189   2.088  1.00  0.00              
ATOM   2042 2HG2 ILE A 133      42.375 -11.753   3.728  1.00  0.00              
ATOM   2043 3HG2 ILE A 133      42.551 -13.427   3.151  1.00  0.00              
ATOM   2044 1HD1 ILE A 133      38.972 -14.207   0.853  1.00  0.00              
ATOM   2045 2HD1 ILE A 133      38.747 -12.578   1.534  1.00  0.00              
ATOM   2046 3HD1 ILE A 133      40.330 -13.059   0.878  1.00  0.00              
ATOM   2047  N   GLY A 134      40.781 -11.324   6.436  1.00  0.00              
ATOM   2048  CA  GLY A 134      41.473 -10.335   7.258  1.00  0.00              
ATOM   2049  C   GLY A 134      41.482 -10.660   8.746  1.00  0.00              
ATOM   2050  O   GLY A 134      42.514 -11.041   9.298  1.00  0.00              
ATOM   2051  H   GLY A 134      39.792 -11.212   6.259  1.00  0.00              
ATOM   2052 1HA  GLY A 134      42.510 -10.263   6.930  1.00  0.00              
ATOM   2053 2HA  GLY A 134      40.987  -9.367   7.135  1.00  0.00              
ATOM   2054  N   LEU A 135      40.327 -10.508   9.389  1.00  0.00              
ATOM   2055  CA  LEU A 135      40.231 -10.606  10.845  1.00  0.00              
ATOM   2056  C   LEU A 135      40.856 -11.868  11.455  1.00  0.00              
ATOM   2057  O   LEU A 135      41.762 -11.765  12.283  1.00  0.00              
ATOM   2058  CB  LEU A 135      38.756 -10.516  11.255  1.00  0.00              
ATOM   2059  CG  LEU A 135      38.504 -10.392  12.763  1.00  0.00              
ATOM   2060  CD1 LEU A 135      37.267  -9.540  13.017  1.00  0.00              
ATOM   2061  CD2 LEU A 135      38.337 -11.778  13.367  1.00  0.00              
ATOM   2062  H   LEU A 135      39.492 -10.318   8.853  1.00  0.00              
ATOM   2063  HA  LEU A 135      40.787  -9.788  11.304  1.00  0.00              
ATOM   2064 1HB  LEU A 135      38.489  -9.587  10.754  1.00  0.00              
ATOM   2065 2HB  LEU A 135      38.170 -11.335  10.838  1.00  0.00              
ATOM   2066  HG  LEU A 135      39.393  -9.941  13.204  1.00  0.00              
ATOM   2067 1HD1 LEU A 135      37.096  -9.458  14.091  1.00  0.00              
ATOM   2068 2HD1 LEU A 135      37.418  -8.546  12.597  1.00  0.00              
ATOM   2069 3HD1 LEU A 135      36.402 -10.006  12.547  1.00  0.00              
ATOM   2070 1HD2 LEU A 135      38.158 -11.689  14.439  1.00  0.00              
ATOM   2071 2HD2 LEU A 135      37.490 -12.281  12.898  1.00  0.00              
ATOM   2072 3HD2 LEU A 135      39.243 -12.361  13.198  1.00  0.00              
ATOM   2073  N   THR A 136      40.392 -13.060  11.043  1.00  0.00              
ATOM   2074  CA  THR A 136      40.767 -14.258  11.804  1.00  0.00              
ATOM   2075  C   THR A 136      42.240 -14.615  11.592  1.00  0.00              
ATOM   2076  O   THR A 136      42.959 -14.886  12.550  1.00  0.00              
ATOM   2077  CB  THR A 136      39.898 -15.469  11.416  1.00  0.00              
ATOM   2078  OG1 THR A 136      38.523 -15.184  11.701  1.00  0.00              
ATOM   2079  CG2 THR A 136      40.328 -16.704  12.192  1.00  0.00              
ATOM   2080  H   THR A 136      39.796 -13.159  10.234  1.00  0.00              
ATOM   2081  HA  THR A 136      40.648 -14.070  12.871  1.00  0.00              
ATOM   2082  HB  THR A 136      40.007 -15.656  10.348  1.00  0.00              
ATOM   2083  HG1 THR A 136      37.983 -15.941  11.458  1.00  0.00              
ATOM   2084 1HG2 THR A 136      39.703 -17.549  11.904  1.00  0.00              
ATOM   2085 2HG2 THR A 136      41.371 -16.930  11.968  1.00  0.00              
ATOM   2086 3HG2 THR A 136      40.218 -16.518  13.259  1.00  0.00              
ATOM   2087  N   PRO A 137      42.684 -14.592  10.340  1.00  0.00              
ATOM   2088  CA  PRO A 137      44.065 -14.921  10.022  1.00  0.00              
ATOM   2089  C   PRO A 137      45.016 -13.972  10.736  1.00  0.00              
ATOM   2090  O   PRO A 137      46.053 -14.389  11.255  1.00  0.00              
ATOM   2091  CB  PRO A 137      44.146 -14.785   8.498  1.00  0.00              
ATOM   2092  CG  PRO A 137      42.746 -15.000   8.031  1.00  0.00              
ATOM   2093  CD  PRO A 137      41.874 -14.348   9.071  1.00  0.00              
ATOM   2094  HA  PRO A 137      44.351 -15.928  10.357  1.00  0.00              
ATOM   2095 1HB  PRO A 137      44.517 -13.792   8.201  1.00  0.00              
ATOM   2096 2HB  PRO A 137      44.829 -15.528   8.062  1.00  0.00              
ATOM   2097 1HG  PRO A 137      42.584 -14.550   7.040  1.00  0.00              
ATOM   2098 2HG  PRO A 137      42.518 -16.072   7.939  1.00  0.00              
ATOM   2099 1HD  PRO A 137      41.732 -13.274   8.881  1.00  0.00              
ATOM   2100 2HD  PRO A 137      40.873 -14.800   9.117  1.00  0.00              
ATOM   2101  N   MET A 138      44.646 -12.697  10.780  1.00  0.00              
ATOM   2102  CA  MET A 138      45.403 -11.709  11.543  1.00  0.00              
ATOM   2103  C   MET A 138      45.377 -11.934  13.057  1.00  0.00              
ATOM   2104  O   MET A 138      46.410 -11.858  13.719  1.00  0.00              
ATOM   2105  CB  MET A 138      44.875 -10.312  11.224  1.00  0.00              
ATOM   2106  CG  MET A 138      45.593  -9.185  11.953  1.00  0.00              
ATOM   2107  SD  MET A 138      47.339  -9.073  11.511  1.00  0.00              
ATOM   2108  CE  MET A 138      47.230  -8.326   9.888  1.00  0.00              
ATOM   2109  H   MET A 138      43.821 -12.404  10.275  1.00  0.00              
ATOM   2110  HA  MET A 138      46.458 -11.761  11.274  1.00  0.00              
ATOM   2111 1HB  MET A 138      44.976 -10.172  10.149  1.00  0.00              
ATOM   2112 2HB  MET A 138      43.818 -10.303  11.494  1.00  0.00              
ATOM   2113 1HG  MET A 138      45.099  -8.247  11.699  1.00  0.00              
ATOM   2114 2HG  MET A 138      45.506  -9.364  13.024  1.00  0.00              
ATOM   2115 1HE  MET A 138      48.233  -8.191   9.481  1.00  0.00              
ATOM   2116 2HE  MET A 138      46.653  -8.974   9.227  1.00  0.00              
ATOM   2117 3HE  MET A 138      46.737  -7.356   9.967  1.00  0.00              
ATOM   2118  N   LEU A 139      44.198 -12.210  13.599  1.00  0.00              
ATOM   2119  CA  LEU A 139      44.052 -12.464  15.028  1.00  0.00              
ATOM   2120  C   LEU A 139      45.021 -13.542  15.497  1.00  0.00              
ATOM   2121  O   LEU A 139      45.682 -13.391  16.524  1.00  0.00              
ATOM   2122  CB  LEU A 139      42.608 -12.868  15.349  1.00  0.00              
ATOM   2123  CG  LEU A 139      42.193 -12.695  16.816  1.00  0.00              
ATOM   2124  CD1 LEU A 139      40.855 -13.378  17.064  1.00  0.00              
ATOM   2125  CD2 LEU A 139      43.270 -13.273  17.722  1.00  0.00              
ATOM   2126  H   LEU A 139      43.380 -12.244  13.008  1.00  0.00              
ATOM   2127  HA  LEU A 139      44.299 -11.562  15.586  1.00  0.00              
ATOM   2128 1HB  LEU A 139      42.080 -12.151  14.724  1.00  0.00              
ATOM   2129 2HB  LEU A 139      42.386 -13.879  15.008  1.00  0.00              
ATOM   2130  HG  LEU A 139      42.133 -11.624  17.011  1.00  0.00              
ATOM   2131 1HD1 LEU A 139      40.568 -13.249  18.108  1.00  0.00              
ATOM   2132 2HD1 LEU A 139      40.094 -12.932  16.422  1.00  0.00              
ATOM   2133 3HD1 LEU A 139      40.942 -14.440  16.840  1.00  0.00              
ATOM   2134 1HD2 LEU A 139      42.973 -13.148  18.764  1.00  0.00              
ATOM   2135 2HD2 LEU A 139      43.397 -14.334  17.504  1.00  0.00              
ATOM   2136 3HD2 LEU A 139      44.211 -12.752  17.548  1.00  0.00              
ATOM   2137  N   GLY A 140      45.101 -14.630  14.739  1.00  0.00              
ATOM   2138  CA  GLY A 140      45.930 -15.768  15.116  1.00  0.00              
ATOM   2139  C   GLY A 140      47.289 -15.715  14.430  1.00  0.00              
ATOM   2140  O   GLY A 140      47.982 -16.727  14.326  1.00  0.00              
ATOM   2141  H   GLY A 140      44.574 -14.669  13.878  1.00  0.00              
ATOM   2142 1HA  GLY A 140      46.078 -15.758  16.196  1.00  0.00              
ATOM   2143 2HA  GLY A 140      45.423 -16.689  14.829  1.00  0.00              
ATOM   2144  N   TRP A 141      47.664 -14.530  13.962  1.00  0.00              
ATOM   2145  CA  TRP A 141      48.964 -14.331  13.332  1.00  0.00              
ATOM   2146  C   TRP A 141      50.081 -14.731  14.287  1.00  0.00              
ATOM   2147  O   TRP A 141      51.066 -15.348  13.881  1.00  0.00              
ATOM   2148  CB  TRP A 141      49.135 -12.874  12.897  1.00  0.00              
ATOM   2149  CG  TRP A 141      50.493 -12.572  12.340  1.00  0.00              
ATOM   2150  CD1 TRP A 141      51.555 -12.051  13.017  1.00  0.00              
ATOM   2151  CD2 TRP A 141      50.935 -12.773  10.991  1.00  0.00              
ATOM   2152  NE1 TRP A 141      52.631 -11.913  12.175  1.00  0.00              
ATOM   2153  CE2 TRP A 141      52.275 -12.351  10.925  1.00  0.00              
ATOM   2154  CE3 TRP A 141      50.325 -13.269   9.833  1.00  0.00              
ATOM   2155  CZ2 TRP A 141      53.014 -12.408   9.754  1.00  0.00              
ATOM   2156  CZ3 TRP A 141      51.067 -13.327   8.659  1.00  0.00              
ATOM   2157  CH2 TRP A 141      52.373 -12.910   8.621  1.00  0.00              
ATOM   2158  H   TRP A 141      47.032 -13.746  14.044  1.00  0.00              
ATOM   2159  HA  TRP A 141      49.050 -14.969  12.453  1.00  0.00              
ATOM   2160 1HB  TRP A 141      48.415 -12.626  12.117  1.00  0.00              
ATOM   2161 2HB  TRP A 141      48.992 -12.209  13.748  1.00  0.00              
ATOM   2162  HD1 TRP A 141      51.406 -11.831  14.072  1.00  0.00              
ATOM   2163  HE1 TRP A 141      53.536 -11.548  12.433  1.00  0.00              
ATOM   2164  HE3 TRP A 141      49.292 -13.617   9.809  1.00  0.00              
ATOM   2165  HZ2 TRP A 141      54.049 -12.065   9.768  1.00  0.00              
ATOM   2166  HZ3 TRP A 141      50.579 -13.715   7.764  1.00  0.00              
ATOM   2167  HH2 TRP A 141      52.920 -12.972   7.680  1.00  0.00              
ATOM   2168  N   ASN A 142      49.922 -14.377  15.557  1.00  0.00              
ATOM   2169  CA  ASN A 142      50.937 -14.661  16.565  1.00  0.00              
ATOM   2170  C   ASN A 142      50.295 -14.979  17.909  1.00  0.00              
ATOM   2171  O   ASN A 142      49.624 -14.134  18.503  1.00  0.00              
ATOM   2172  CB  ASN A 142      51.917 -13.512  16.708  1.00  0.00              
ATOM   2173  CG  ASN A 142      53.056 -13.801  17.646  1.00  0.00              
ATOM   2174  OD1 ASN A 142      52.942 -14.629  18.558  1.00  0.00              
ATOM   2175  ND2 ASN A 142      54.126 -13.066  17.479  1.00  0.00              
ATOM   2176  H   ASN A 142      49.077 -13.898  15.832  1.00  0.00              
ATOM   2177  HA  ASN A 142      51.508 -15.545  16.276  1.00  0.00              
ATOM   2178 1HB  ASN A 142      52.301 -12.992  15.829  1.00  0.00              
ATOM   2179 2HB  ASN A 142      51.195 -12.876  17.220  1.00  0.00              
ATOM   2180 1HD2 ASN A 142      54.924 -13.204  18.067  1.00  0.00              
ATOM   2181 2HD2 ASN A 142      54.146 -12.368  16.764  1.00  0.00              
ATOM   2182  N   ASN A 143      50.504 -16.202  18.385  1.00  0.00              
ATOM   2183  CA  ASN A 143      49.914 -16.646  19.642  1.00  0.00              
ATOM   2184  C   ASN A 143      50.603 -16.008  20.842  1.00  0.00              
ATOM   2185  O   ASN A 143      51.376 -16.659  21.544  1.00  0.00              
ATOM   2186  CB  ASN A 143      49.949 -18.158  19.764  1.00  0.00              
ATOM   2187  CG  ASN A 143      49.193 -18.687  20.951  1.00  0.00              
ATOM   2188  OD1 ASN A 143      48.333 -18.005  21.519  1.00  0.00              
ATOM   2189  ND2 ASN A 143      49.568 -19.866  21.379  1.00  0.00              
ATOM   2190  H   ASN A 143      51.086 -16.840  17.862  1.00  0.00              
ATOM   2191  HA  ASN A 143      48.869 -16.337  19.690  1.00  0.00              
ATOM   2192 1HB  ASN A 143      49.747 -18.793  18.900  1.00  0.00              
ATOM   2193 2HB  ASN A 143      51.015 -18.180  19.988  1.00  0.00              
ATOM   2194 1HD2 ASN A 143      49.109 -20.281  22.165  1.00  0.00              
ATOM   2195 2HD2 ASN A 143      50.311 -20.352  20.920  1.00  0.00              
ATOM   2196  N   CYS A 144      50.317 -14.731  21.071  1.00  0.00              
ATOM   2197  CA  CYS A 144      50.932 -13.994  22.169  1.00  0.00              
ATOM   2198  C   CYS A 144      49.862 -13.251  22.959  1.00  0.00              
ATOM   2199  O   CYS A 144      48.939 -12.675  22.383  1.00  0.00              
ATOM   2200  CB  CYS A 144      51.858 -13.012  21.450  1.00  0.00              
ATOM   2201  SG  CYS A 144      52.442 -11.644  22.479  1.00  0.00              
ATOM   2202  H   CYS A 144      49.658 -14.258  20.470  1.00  0.00              
ATOM   2203  HA  CYS A 144      51.533 -14.620  22.828  1.00  0.00              
ATOM   2204 1HB  CYS A 144      52.751 -13.527  21.096  1.00  0.00              
ATOM   2205 2HB  CYS A 144      51.341 -12.556  20.606  1.00  0.00              
ATOM   2206  N   GLY A 145      49.993 -13.267  24.281  1.00  0.00              
ATOM   2207  CA  GLY A 145      49.173 -12.423  25.142  1.00  0.00              
ATOM   2208  C   GLY A 145      50.022 -11.755  26.216  1.00  0.00              
ATOM   2209  O   GLY A 145      51.193 -12.092  26.393  1.00  0.00              
ATOM   2210  H   GLY A 145      50.677 -13.880  24.701  1.00  0.00              
ATOM   2211 1HA  GLY A 145      48.693 -11.655  24.536  1.00  0.00              
ATOM   2212 2HA  GLY A 145      48.409 -13.036  25.620  1.00  0.00              
ATOM   2213  N   GLN A 146      49.426 -10.807  26.930  1.00  0.00              
ATOM   2214  CA  GLN A 146      50.086 -10.174  28.066  1.00  0.00              
ATOM   2215  C   GLN A 146      51.522  -9.819  27.703  1.00  0.00              
ATOM   2216  O   GLN A 146      52.463 -10.220  28.388  1.00  0.00              
ATOM   2217  CB  GLN A 146      50.067 -11.095  29.289  1.00  0.00              
ATOM   2218  CG  GLN A 146      48.679 -11.366  29.843  1.00  0.00              
ATOM   2219  CD  GLN A 146      48.057 -10.134  30.473  1.00  0.00              
ATOM   2220  OE1 GLN A 146      48.639  -9.518  31.371  1.00  0.00              
ATOM   2221  NE2 GLN A 146      46.867  -9.769  30.009  1.00  0.00              
ATOM   2222  H   GLN A 146      48.492 -10.517  26.680  1.00  0.00              
ATOM   2223  HA  GLN A 146      49.577  -9.242  28.311  1.00  0.00              
ATOM   2224 1HB  GLN A 146      50.532 -12.033  28.984  1.00  0.00              
ATOM   2225 2HB  GLN A 146      50.681 -10.617  30.052  1.00  0.00              
ATOM   2226 1HG  GLN A 146      47.904 -11.876  29.271  1.00  0.00              
ATOM   2227 2HG  GLN A 146      49.030 -12.021  30.641  1.00  0.00              
ATOM   2228 1HE2 GLN A 146      46.408  -8.964  30.387  1.00  0.00              
ATOM   2229 2HE2 GLN A 146      46.431 -10.298  29.281  1.00  0.00              
ATOM   2230  N   SER A 147      51.684  -9.064  26.621  1.00  0.00              
ATOM   2231  CA  SER A 147      53.006  -8.651  26.167  1.00  0.00              
ATOM   2232  C   SER A 147      53.021  -7.167  25.826  1.00  0.00              
ATOM   2233  O   SER A 147      51.973  -6.522  25.770  1.00  0.00              
ATOM   2234  CB  SER A 147      53.431  -9.475  24.967  1.00  0.00              
ATOM   2235  OG  SER A 147      53.479 -10.845  25.260  1.00  0.00              
ATOM   2236  H   SER A 147      50.871  -8.769  26.101  1.00  0.00              
ATOM   2237  HA  SER A 147      53.800  -8.881  26.879  1.00  0.00              
ATOM   2238 1HB  SER A 147      52.716  -9.310  24.161  1.00  0.00              
ATOM   2239 2HB  SER A 147      54.419  -9.146  24.648  1.00  0.00              
ATOM   2240  HG  SER A 147      52.638 -11.122  25.630  1.00  0.00              
ATOM   2241  N   GLN A 148      54.198  -6.644  25.602  1.00  0.00              
ATOM   2242  CA  GLN A 148      54.465  -5.246  25.284  1.00  0.00              
ATOM   2243  C   GLN A 148      55.698  -5.092  24.403  1.00  0.00              
ATOM   2244  O   GLN A 148      56.744  -5.683  24.673  1.00  0.00              
ATOM   2245  CB  GLN A 148      54.649  -4.434  26.569  1.00  0.00              
ATOM   2246  CG  GLN A 148      54.908  -2.955  26.340  1.00  0.00              
ATOM   2247  CD  GLN A 148      53.699  -2.237  25.770  1.00  0.00              
ATOM   2248  OE1 GLN A 148      52.563  -2.480  26.186  1.00  0.00              
ATOM   2249  NE2 GLN A 148      53.936  -1.350  24.811  1.00  0.00              
ATOM   2250  H   GLN A 148      54.971  -7.291  25.663  1.00  0.00              
ATOM   2251  HA  GLN A 148      53.627  -4.839  24.719  1.00  0.00              
ATOM   2252 1HB  GLN A 148      53.739  -4.563  27.156  1.00  0.00              
ATOM   2253 2HB  GLN A 148      55.489  -4.876  27.104  1.00  0.00              
ATOM   2254 1HG  GLN A 148      55.355  -2.310  27.096  1.00  0.00              
ATOM   2255 2HG  GLN A 148      55.624  -3.117  25.533  1.00  0.00              
ATOM   2256 1HE2 GLN A 148      53.178  -0.845  24.397  1.00  0.00              
ATOM   2257 2HE2 GLN A 148      54.873  -1.185  24.503  1.00  0.00              
ATOM   2258  N   GLY A 149      55.570  -4.293  23.349  1.00  0.00              
ATOM   2259  CA  GLY A 149      56.657  -4.101  22.397  1.00  0.00              
ATOM   2260  C   GLY A 149      56.381  -4.848  21.099  1.00  0.00              
ATOM   2261  O   GLY A 149      55.879  -5.972  21.113  1.00  0.00              
ATOM   2262  H   GLY A 149      54.696  -3.808  23.204  1.00  0.00              
ATOM   2263 1HA  GLY A 149      56.759  -3.037  22.179  1.00  0.00              
ATOM   2264 2HA  GLY A 149      57.584  -4.472  22.831  1.00  0.00              
ATOM   2265  N   CYS A 150      56.713  -4.218  19.977  1.00  0.00              
ATOM   2266  CA  CYS A 150      56.416  -4.782  18.665  1.00  0.00              
ATOM   2267  C   CYS A 150      57.650  -4.819  17.773  1.00  0.00              
ATOM   2268  O   CYS A 150      57.557  -4.633  16.560  1.00  0.00              
ATOM   2269  CB  CYS A 150      55.381  -3.803  18.112  1.00  0.00              
ATOM   2270  SG  CYS A 150      55.882  -2.066  18.178  1.00  0.00              
ATOM   2271  H   CYS A 150      57.182  -3.326  20.034  1.00  0.00              
ATOM   2272  HA  CYS A 150      55.965  -5.773  18.718  1.00  0.00              
ATOM   2273 1HB  CYS A 150      55.180  -4.020  17.062  1.00  0.00              
ATOM   2274 2HB  CYS A 150      54.455  -3.872  18.682  1.00  0.00              
ATOM   2275  N   GLY A 151      58.807  -5.061  18.381  1.00  0.00              
ATOM   2276  CA  GLY A 151      60.036  -5.284  17.630  1.00  0.00              
ATOM   2277  C   GLY A 151      60.194  -6.743  17.222  1.00  0.00              
ATOM   2278  O   GLY A 151      61.060  -7.082  16.415  1.00  0.00              
ATOM   2279  H   GLY A 151      58.835  -5.091  19.391  1.00  0.00              
ATOM   2280 1HA  GLY A 151      60.015  -4.665  16.732  1.00  0.00              
ATOM   2281 2HA  GLY A 151      60.883  -4.994  18.250  1.00  0.00              
ATOM   2282  N   GLU A 152      59.354  -7.604  17.786  1.00  0.00              
ATOM   2283  CA  GLU A 152      59.341  -9.015  17.417  1.00  0.00              
ATOM   2284  C   GLU A 152      59.098  -9.207  15.926  1.00  0.00              
ATOM   2285  O   GLU A 152      58.198  -8.596  15.350  1.00  0.00              
ATOM   2286  CB  GLU A 152      58.275  -9.764  18.221  1.00  0.00              
ATOM   2287  CG  GLU A 152      58.196 -11.255  17.922  1.00  0.00              
ATOM   2288  CD  GLU A 152      57.146 -11.925  18.765  1.00  0.00              
ATOM   2289  OE1 GLU A 152      56.631 -11.291  19.654  1.00  0.00              
ATOM   2290  OE2 GLU A 152      56.778 -13.032  18.450  1.00  0.00              
ATOM   2291  H   GLU A 152      58.707  -7.273  18.487  1.00  0.00              
ATOM   2292  HA  GLU A 152      60.314  -9.457  17.632  1.00  0.00              
ATOM   2293 1HB  GLU A 152      58.510  -9.618  19.275  1.00  0.00              
ATOM   2294 2HB  GLU A 152      57.317  -9.297  17.994  1.00  0.00              
ATOM   2295 1HG  GLU A 152      58.013 -11.477  16.871  1.00  0.00              
ATOM   2296 2HG  GLU A 152      59.180 -11.626  18.206  1.00  0.00              
ATOM   2297  N   GLY A 153      59.905 -10.061  15.305  1.00  0.00              
ATOM   2298  CA  GLY A 153      59.808 -10.302  13.871  1.00  0.00              
ATOM   2299  C   GLY A 153      58.400 -10.721  13.471  1.00  0.00              
ATOM   2300  O   GLY A 153      57.865 -10.255  12.465  1.00  0.00              
ATOM   2301  H   GLY A 153      60.604 -10.555  15.841  1.00  0.00              
ATOM   2302 1HA  GLY A 153      60.071  -9.387  13.339  1.00  0.00              
ATOM   2303 2HA  GLY A 153      60.506 -11.093  13.597  1.00  0.00              
ATOM   2304  N   GLN A 154      57.803 -11.604  14.264  1.00  0.00              
ATOM   2305  CA  GLN A 154      56.464 -12.107  13.981  1.00  0.00              
ATOM   2306  C   GLN A 154      55.411 -11.078  14.372  1.00  0.00              
ATOM   2307  O   GLN A 154      54.795 -11.178  15.433  1.00  0.00              
ATOM   2308  CB  GLN A 154      56.210 -13.420  14.727  1.00  0.00              
ATOM   2309  CG  GLN A 154      54.946 -14.145  14.299  1.00  0.00              
ATOM   2310  CD  GLN A 154      54.808 -15.505  14.957  1.00  0.00              
ATOM   2311  OE1 GLN A 154      55.757 -16.021  15.552  1.00  0.00              
ATOM   2312  NE2 GLN A 154      53.623 -16.095  14.850  1.00  0.00              
ATOM   2313  H   GLN A 154      58.289 -11.936  15.085  1.00  0.00              
ATOM   2314  HA  GLN A 154      56.350 -12.275  12.910  1.00  0.00              
ATOM   2315 1HB  GLN A 154      57.079 -14.055  14.550  1.00  0.00              
ATOM   2316 2HB  GLN A 154      56.152 -13.173  15.787  1.00  0.00              
ATOM   2317 1HG  GLN A 154      53.965 -13.671  14.300  1.00  0.00              
ATOM   2318 2HG  GLN A 154      55.276 -14.292  13.269  1.00  0.00              
ATOM   2319 1HE2 GLN A 154      53.472 -16.994  15.264  1.00  0.00              
ATOM   2320 2HE2 GLN A 154      52.881 -15.642  14.356  1.00  0.00              
ATOM   2321  N   VAL A 155      55.210 -10.088  13.509  1.00  0.00              
ATOM   2322  CA  VAL A 155      54.174  -9.084  13.723  1.00  0.00              
ATOM   2323  C   VAL A 155      53.622  -8.578  12.397  1.00  0.00              
ATOM   2324  O   VAL A 155      54.373  -8.335  11.452  1.00  0.00              
ATOM   2325  CB  VAL A 155      54.701  -7.890  14.539  1.00  0.00              
ATOM   2326  CG1 VAL A 155      55.793  -7.160  13.770  1.00  0.00              
ATOM   2327  CG2 VAL A 155      53.567  -6.937  14.884  1.00  0.00              
ATOM   2328  H   VAL A 155      55.789 -10.029  12.684  1.00  0.00              
ATOM   2329  HA  VAL A 155      53.312  -9.506  14.241  1.00  0.00              
ATOM   2330  HB  VAL A 155      55.105  -8.257  15.483  1.00  0.00              
ATOM   2331 1HG1 VAL A 155      56.155  -6.319  14.362  1.00  0.00              
ATOM   2332 2HG1 VAL A 155      56.617  -7.844  13.572  1.00  0.00              
ATOM   2333 3HG1 VAL A 155      55.390  -6.792  12.827  1.00  0.00              
ATOM   2334 1HG2 VAL A 155      53.957  -6.100  15.461  1.00  0.00              
ATOM   2335 2HG2 VAL A 155      53.113  -6.565  13.965  1.00  0.00              
ATOM   2336 3HG2 VAL A 155      52.816  -7.464  15.473  1.00  0.00              
ATOM   2337  N   ALA A 156      52.304  -8.420  12.331  1.00  0.00              
ATOM   2338  CA  ALA A 156      51.647  -7.962  11.113  1.00  0.00              
ATOM   2339  C   ALA A 156      50.839  -6.703  11.401  1.00  0.00              
ATOM   2340  O   ALA A 156      50.419  -6.000  10.481  1.00  0.00              
ATOM   2341  CB  ALA A 156      50.752  -9.048  10.533  1.00  0.00              
ATOM   2342  H   ALA A 156      51.743  -8.622  13.147  1.00  0.00              
ATOM   2343  HA  ALA A 156      52.402  -7.702  10.372  1.00  0.00              
ATOM   2344 1HB  ALA A 156      50.259  -8.672   9.637  1.00  0.00              
ATOM   2345 2HB  ALA A 156      51.356  -9.919  10.277  1.00  0.00              
ATOM   2346 3HB  ALA A 156      50.000  -9.331  11.268  1.00  0.00              
ATOM   2347  N   CYS A 157      50.625  -6.423  12.682  1.00  0.00              
ATOM   2348  CA  CYS A 157      49.788  -5.301  13.091  1.00  0.00              
ATOM   2349  C   CYS A 157      50.608  -4.018  13.124  1.00  0.00              
ATOM   2350  O   CYS A 157      51.809  -4.030  12.850  1.00  0.00              
ATOM   2351  CB  CYS A 157      49.345  -5.699  14.500  1.00  0.00              
ATOM   2352  SG  CYS A 157      50.679  -5.742  15.720  1.00  0.00              
ATOM   2353  H   CYS A 157      51.054  -7.001  13.390  1.00  0.00              
ATOM   2354  HA  CYS A 157      48.902  -5.161  12.473  1.00  0.00              
ATOM   2355 1HB  CYS A 157      48.611  -4.987  14.879  1.00  0.00              
ATOM   2356 2HB  CYS A 157      48.912  -6.699  14.490  1.00  0.00              
ATOM   2357  N   LEU A 158      49.954  -2.912  13.460  1.00  0.00              
ATOM   2358  CA  LEU A 158      50.582  -1.598  13.388  1.00  0.00              
ATOM   2359  C   LEU A 158      51.796  -1.506  14.303  1.00  0.00              
ATOM   2360  O   LEU A 158      51.863  -2.178  15.332  1.00  0.00              
ATOM   2361  CB  LEU A 158      49.564  -0.507  13.744  1.00  0.00              
ATOM   2362  CG  LEU A 158      48.764   0.051  12.560  1.00  0.00              
ATOM   2363  CD1 LEU A 158      49.659   0.923  11.690  1.00  0.00              
ATOM   2364  CD2 LEU A 158      48.182  -1.100  11.752  1.00  0.00              
ATOM   2365  H   LEU A 158      48.996  -2.983  13.773  1.00  0.00              
ATOM   2366  HA  LEU A 158      50.945  -1.426  12.375  1.00  0.00              
ATOM   2367 1HB  LEU A 158      48.911  -1.082  14.399  1.00  0.00              
ATOM   2368 2HB  LEU A 158      50.023   0.304  14.309  1.00  0.00              
ATOM   2369  HG  LEU A 158      47.933   0.623  12.972  1.00  0.00              
ATOM   2370 1HD1 LEU A 158      49.083   1.315  10.852  1.00  0.00              
ATOM   2371 2HD1 LEU A 158      50.046   1.752  12.282  1.00  0.00              
ATOM   2372 3HD1 LEU A 158      50.490   0.328  11.312  1.00  0.00              
ATOM   2373 1HD2 LEU A 158      47.613  -0.702  10.911  1.00  0.00              
ATOM   2374 2HD2 LEU A 158      48.991  -1.729  11.379  1.00  0.00              
ATOM   2375 3HD2 LEU A 158      47.524  -1.694  12.386  1.00  0.00              
ATOM   2376  N   PHE A 159      52.755  -0.668  13.923  1.00  0.00              
ATOM   2377  CA  PHE A 159      54.029  -0.590  14.629  1.00  0.00              
ATOM   2378  C   PHE A 159      54.667   0.779  14.432  1.00  0.00              
ATOM   2379  O   PHE A 159      54.492   1.412  13.391  1.00  0.00              
ATOM   2380  CB  PHE A 159      54.978  -1.691  14.152  1.00  0.00              
ATOM   2381  CG  PHE A 159      55.252  -1.657  12.675  1.00  0.00              
ATOM   2382  CD1 PHE A 159      56.402  -1.060  12.182  1.00  0.00              
ATOM   2383  CD2 PHE A 159      54.359  -2.220  11.776  1.00  0.00              
ATOM   2384  CE1 PHE A 159      56.655  -1.028  10.824  1.00  0.00              
ATOM   2385  CE2 PHE A 159      54.610  -2.191  10.418  1.00  0.00              
ATOM   2386  CZ  PHE A 159      55.760  -1.593   9.941  1.00  0.00              
ATOM   2387  H   PHE A 159      52.598  -0.071  13.124  1.00  0.00              
ATOM   2388  HA  PHE A 159      53.870  -0.708  15.702  1.00  0.00              
ATOM   2389 1HB  PHE A 159      55.942  -1.597  14.650  1.00  0.00              
ATOM   2390 2HB  PHE A 159      54.553  -2.670  14.367  1.00  0.00              
ATOM   2391  HD1 PHE A 159      57.111  -0.613  12.880  1.00  0.00              
ATOM   2392  HD2 PHE A 159      53.451  -2.692  12.152  1.00  0.00              
ATOM   2393  HE1 PHE A 159      57.564  -0.555  10.450  1.00  0.00              
ATOM   2394  HE2 PHE A 159      53.901  -2.638   9.722  1.00  0.00              
ATOM   2395  HZ  PHE A 159      55.958  -1.567   8.871  1.00  0.00              
ATOM   2396  N   GLU A 160      55.408   1.231  15.438  1.00  0.00              
ATOM   2397  CA  GLU A 160      56.060   2.533  15.385  1.00  0.00              
ATOM   2398  C   GLU A 160      57.314   2.483  14.521  1.00  0.00              
ATOM   2399  O   GLU A 160      58.432   2.575  15.027  1.00  0.00              
ATOM   2400  CB  GLU A 160      56.411   3.016  16.794  1.00  0.00              
ATOM   2401  CG  GLU A 160      56.832   4.477  16.871  1.00  0.00              
ATOM   2402  CD  GLU A 160      57.008   4.920  18.297  1.00  0.00              
ATOM   2403  OE1 GLU A 160      56.702   4.154  19.179  1.00  0.00              
ATOM   2404  OE2 GLU A 160      57.552   5.979  18.507  1.00  0.00              
ATOM   2405  H   GLU A 160      55.522   0.657  16.262  1.00  0.00              
ATOM   2406  HA  GLU A 160      55.394   3.263  14.922  1.00  0.00              
ATOM   2407 1HB  GLU A 160      55.527   2.861  17.413  1.00  0.00              
ATOM   2408 2HB  GLU A 160      57.223   2.385  17.155  1.00  0.00              
ATOM   2409 1HG  GLU A 160      57.739   4.697  16.309  1.00  0.00              
ATOM   2410 2HG  GLU A 160      55.992   5.010  16.427  1.00  0.00              
ATOM   2411  N   ASP A 161      57.120   2.337  13.215  1.00  0.00              
ATOM   2412  CA  ASP A 161      58.228   2.374  12.267  1.00  0.00              
ATOM   2413  C   ASP A 161      57.738   2.412  10.825  1.00  0.00              
ATOM   2414  O   ASP A 161      56.608   2.020  10.533  1.00  0.00              
ATOM   2415  CB  ASP A 161      59.146   1.167  12.475  1.00  0.00              
ATOM   2416  CG  ASP A 161      60.548   1.338  11.905  1.00  0.00              
ATOM   2417  OD1 ASP A 161      60.767   2.288  11.192  1.00  0.00              
ATOM   2418  OD2 ASP A 161      61.424   0.611  12.310  1.00  0.00              
ATOM   2419  H   ASP A 161      56.182   2.196  12.869  1.00  0.00              
ATOM   2420  HA  ASP A 161      58.809   3.283  12.422  1.00  0.00              
ATOM   2421 1HB  ASP A 161      59.214   0.846  13.514  1.00  0.00              
ATOM   2422 2HB  ASP A 161      58.609   0.415  11.895  1.00  0.00              
ATOM   2423  N   VAL A 162      58.595   2.886   9.927  1.00  0.00              
ATOM   2424  CA  VAL A 162      58.278   2.909   8.504  1.00  0.00              
ATOM   2425  C   VAL A 162      59.255   2.039   7.724  1.00  0.00              
ATOM   2426  O   VAL A 162      59.076   1.809   6.527  1.00  0.00              
ATOM   2427  CB  VAL A 162      58.309   4.341   7.937  1.00  0.00              
ATOM   2428  CG1 VAL A 162      57.220   5.190   8.575  1.00  0.00              
ATOM   2429  CG2 VAL A 162      59.675   4.973   8.160  1.00  0.00              
ATOM   2430  H   VAL A 162      59.488   3.240  10.238  1.00  0.00              
ATOM   2431  HA  VAL A 162      57.297   2.477   8.304  1.00  0.00              
ATOM   2432  HB  VAL A 162      58.152   4.298   6.859  1.00  0.00              
ATOM   2433 1HG1 VAL A 162      57.256   6.199   8.162  1.00  0.00              
ATOM   2434 2HG1 VAL A 162      56.246   4.748   8.367  1.00  0.00              
ATOM   2435 3HG1 VAL A 162      57.377   5.234   9.652  1.00  0.00              
ATOM   2436 1HG2 VAL A 162      59.679   5.983   7.753  1.00  0.00              
ATOM   2437 2HG2 VAL A 162      59.887   5.011   9.229  1.00  0.00              
ATOM   2438 3HG2 VAL A 162      60.438   4.377   7.659  1.00  0.00              
ATOM   2439  N   VAL A 163      60.287   1.557   8.407  1.00  0.00              
ATOM   2440  CA  VAL A 163      61.276   0.684   7.787  1.00  0.00              
ATOM   2441  C   VAL A 163      60.699  -0.711   7.580  1.00  0.00              
ATOM   2442  O   VAL A 163      60.300  -1.376   8.536  1.00  0.00              
ATOM   2443  CB  VAL A 163      62.559   0.583   8.634  1.00  0.00              
ATOM   2444  CG1 VAL A 163      63.547  -0.378   7.991  1.00  0.00              
ATOM   2445  CG2 VAL A 163      63.190   1.955   8.811  1.00  0.00              
ATOM   2446  H   VAL A 163      60.389   1.802   9.382  1.00  0.00              
ATOM   2447  HA  VAL A 163      61.545   1.026   6.787  1.00  0.00              
ATOM   2448  HB  VAL A 163      62.298   0.223   9.630  1.00  0.00              
ATOM   2449 1HG1 VAL A 163      64.448  -0.438   8.603  1.00  0.00              
ATOM   2450 2HG1 VAL A 163      63.096  -1.367   7.914  1.00  0.00              
ATOM   2451 3HG1 VAL A 163      63.809  -0.019   6.996  1.00  0.00              
ATOM   2452 1HG2 VAL A 163      64.095   1.865   9.412  1.00  0.00              
ATOM   2453 2HG2 VAL A 163      63.443   2.367   7.833  1.00  0.00              
ATOM   2454 3HG2 VAL A 163      62.486   2.618   9.313  1.00  0.00              
ATOM   2455  N   PRO A 164      60.658  -1.148   6.326  1.00  0.00              
ATOM   2456  CA  PRO A 164      60.179  -2.485   5.997  1.00  0.00              
ATOM   2457  C   PRO A 164      61.031  -3.530   6.706  1.00  0.00              
ATOM   2458  O   PRO A 164      62.211  -3.698   6.395  1.00  0.00              
ATOM   2459  CB  PRO A 164      60.300  -2.571   4.472  1.00  0.00              
ATOM   2460  CG  PRO A 164      60.296  -1.151   4.018  1.00  0.00              
ATOM   2461  CD  PRO A 164      61.026  -0.388   5.091  1.00  0.00              
ATOM   2462  HA  PRO A 164      59.152  -2.678   6.339  1.00  0.00              
ATOM   2463 1HB  PRO A 164      61.225  -3.084   4.169  1.00  0.00              
ATOM   2464 2HB  PRO A 164      59.462  -3.132   4.032  1.00  0.00              
ATOM   2465 1HG  PRO A 164      60.798  -1.043   3.045  1.00  0.00              
ATOM   2466 2HG  PRO A 164      59.270  -0.776   3.894  1.00  0.00              
ATOM   2467 1HD  PRO A 164      62.114  -0.380   4.930  1.00  0.00              
ATOM   2468 2HD  PRO A 164      60.702   0.662   5.148  1.00  0.00              
ATOM   2469  N   MET A 165      60.428  -4.231   7.660  1.00  0.00              
ATOM   2470  CA  MET A 165      61.169  -5.128   8.537  1.00  0.00              
ATOM   2471  C   MET A 165      60.404  -6.427   8.749  1.00  0.00              
ATOM   2472  O   MET A 165      60.520  -7.064   9.796  1.00  0.00              
ATOM   2473  CB  MET A 165      61.448  -4.450   9.878  1.00  0.00              
ATOM   2474  CG  MET A 165      62.469  -3.323   9.813  1.00  0.00              
ATOM   2475  SD  MET A 165      62.684  -2.488  11.397  1.00  0.00              
ATOM   2476  CE  MET A 165      63.655  -3.699  12.289  1.00  0.00              
ATOM   2477  H   MET A 165      59.429  -4.139   7.780  1.00  0.00              
ATOM   2478  HA  MET A 165      62.121  -5.400   8.080  1.00  0.00              
ATOM   2479 1HB  MET A 165      60.498  -4.059  10.239  1.00  0.00              
ATOM   2480 2HB  MET A 165      61.805  -5.225  10.557  1.00  0.00              
ATOM   2481 1HG  MET A 165      63.423  -3.746   9.500  1.00  0.00              
ATOM   2482 2HG  MET A 165      62.130  -2.600   9.071  1.00  0.00              
ATOM   2483 1HE  MET A 165      63.870  -3.327  13.292  1.00  0.00              
ATOM   2484 2HE  MET A 165      63.096  -4.633  12.360  1.00  0.00              
ATOM   2485 3HE  MET A 165      64.592  -3.875  11.759  1.00  0.00              
ATOM   2486  N   ASN A 166      59.620  -6.816   7.749  1.00  0.00              
ATOM   2487  CA  ASN A 166      58.746  -7.977   7.868  1.00  0.00              
ATOM   2488  C   ASN A 166      57.650  -7.730   8.895  1.00  0.00              
ATOM   2489  O   ASN A 166      57.187  -8.656   9.560  1.00  0.00              
ATOM   2490  CB  ASN A 166      59.527  -9.229   8.223  1.00  0.00              
ATOM   2491  CG  ASN A 166      60.538  -9.627   7.183  1.00  0.00              
ATOM   2492  OD1 ASN A 166      61.670 -10.007   7.503  1.00  0.00              
ATOM   2493  ND2 ASN A 166      60.163  -9.466   5.940  1.00  0.00              
ATOM   2494  H   ASN A 166      59.631  -6.295   6.884  1.00  0.00              
ATOM   2495  HA  ASN A 166      58.246  -8.163   6.916  1.00  0.00              
ATOM   2496 1HB  ASN A 166      59.966  -9.351   9.214  1.00  0.00              
ATOM   2497 2HB  ASN A 166      58.654  -9.877   8.130  1.00  0.00              
ATOM   2498 1HD2 ASN A 166      60.784  -9.710   5.195  1.00  0.00              
ATOM   2499 2HD2 ASN A 166      59.256  -9.098   5.735  1.00  0.00              
ATOM   2500  N   TYR A 167      57.188  -6.450   9.033  1.00  0.00              
ATOM   2501  CA  TYR A 167      56.274  -6.109  10.116  1.00  0.00              
ATOM   2502  C   TYR A 167      54.848  -5.934   9.608  1.00  0.00              
ATOM   2503  O   TYR A 167      54.027  -5.277  10.249  1.00  0.00              
ATOM   2504  CB  TYR A 167      56.737  -4.835  10.825  1.00  0.00              
ATOM   2505  CG  TYR A 167      57.969  -5.023  11.682  1.00  0.00              
ATOM   2506  CD1 TYR A 167      58.454  -6.292  11.964  1.00  0.00              
ATOM   2507  CD2 TYR A 167      58.644  -3.931  12.206  1.00  0.00              
ATOM   2508  CE1 TYR A 167      59.579  -6.469  12.747  1.00  0.00              
ATOM   2509  CE2 TYR A 167      59.770  -4.096  12.990  1.00  0.00              
ATOM   2510  CZ  TYR A 167      60.234  -5.368  13.258  1.00  0.00              
ATOM   2511  OH  TYR A 167      61.356  -5.538  14.037  1.00  0.00              
ATOM   2512  H   TYR A 167      57.472  -5.730   8.384  1.00  0.00              
ATOM   2513  HA  TYR A 167      56.244  -6.921  10.844  1.00  0.00              
ATOM   2514 1HB  TYR A 167      56.942  -4.092  10.052  1.00  0.00              
ATOM   2515 2HB  TYR A 167      55.910  -4.493  11.447  1.00  0.00              
ATOM   2516  HD1 TYR A 167      57.931  -7.157  11.557  1.00  0.00              
ATOM   2517  HD2 TYR A 167      58.272  -2.929  11.991  1.00  0.00              
ATOM   2518  HE1 TYR A 167      59.948  -7.472  12.960  1.00  0.00              
ATOM   2519  HE2 TYR A 167      60.286  -3.225  13.393  1.00  0.00              
ATOM   2520  HH  TYR A 167      61.197  -6.089  14.807  1.00  0.00              
ATOM   2521  N   MET A 168      54.560  -6.526   8.454  1.00  0.00              
ATOM   2522  CA  MET A 168      53.221  -6.476   7.880  1.00  0.00              
ATOM   2523  C   MET A 168      52.835  -7.796   7.227  1.00  0.00              
ATOM   2524  O   MET A 168      53.671  -8.684   7.058  1.00  0.00              
ATOM   2525  CB  MET A 168      53.130  -5.341   6.863  1.00  0.00              
ATOM   2526  CG  MET A 168      53.109  -3.947   7.474  1.00  0.00              
ATOM   2527  SD  MET A 168      51.611  -3.629   8.428  1.00  0.00              
ATOM   2528  CE  MET A 168      50.414  -3.410   7.115  1.00  0.00              
ATOM   2529  H   MET A 168      55.288  -7.025   7.962  1.00  0.00              
ATOM   2530  HA  MET A 168      52.486  -6.301   8.666  1.00  0.00              
ATOM   2531 1HB  MET A 168      53.993  -5.436   6.204  1.00  0.00              
ATOM   2532 2HB  MET A 168      52.216  -5.500   6.290  1.00  0.00              
ATOM   2533 1HG  MET A 168      53.976  -3.849   8.126  1.00  0.00              
ATOM   2534 2HG  MET A 168      53.178  -3.221   6.665  1.00  0.00              
ATOM   2535 1HE  MET A 168      49.434  -3.205   7.546  1.00  0.00              
ATOM   2536 2HE  MET A 168      50.715  -2.573   6.484  1.00  0.00              
ATOM   2537 3HE  MET A 168      50.363  -4.318   6.514  1.00  0.00              
ATOM   2538  N   VAL A 169      51.563  -7.920   6.861  1.00  0.00              
ATOM   2539  CA  VAL A 169      51.088  -9.085   6.124  1.00  0.00              
ATOM   2540  C   VAL A 169      50.850  -8.750   4.657  1.00  0.00              
ATOM   2541  O   VAL A 169      50.517  -7.615   4.316  1.00  0.00              
ATOM   2542  CB  VAL A 169      49.788  -9.646   6.730  1.00  0.00              
ATOM   2543  CG1 VAL A 169      48.631  -8.689   6.486  1.00  0.00              
ATOM   2544  CG2 VAL A 169      49.476 -11.016   6.147  1.00  0.00              
ATOM   2545  H   VAL A 169      50.910  -7.188   7.099  1.00  0.00              
ATOM   2546  HA  VAL A 169      51.837  -9.879   6.112  1.00  0.00              
ATOM   2547  HB  VAL A 169      49.927  -9.782   7.802  1.00  0.00              
ATOM   2548 1HG1 VAL A 169      47.720  -9.101   6.921  1.00  0.00              
ATOM   2549 2HG1 VAL A 169      48.850  -7.727   6.949  1.00  0.00              
ATOM   2550 3HG1 VAL A 169      48.491  -8.553   5.414  1.00  0.00              
ATOM   2551 1HG2 VAL A 169      48.555 -11.398   6.587  1.00  0.00              
ATOM   2552 2HG2 VAL A 169      49.356 -10.932   5.067  1.00  0.00              
ATOM   2553 3HG2 VAL A 169      50.294 -11.701   6.370  1.00  0.00              
ATOM   2554  N   TYR A 170      51.023  -9.744   3.793  1.00  0.00              
ATOM   2555  CA  TYR A 170      50.840  -9.554   2.359  1.00  0.00              
ATOM   2556  C   TYR A 170      49.529 -10.192   1.918  1.00  0.00              
ATOM   2557  O   TYR A 170      48.692  -9.542   1.291  1.00  0.00              
ATOM   2558  CB  TYR A 170      52.013 -10.147   1.576  1.00  0.00              
ATOM   2559  CG  TYR A 170      51.801 -10.171   0.079  1.00  0.00              
ATOM   2560  CD1 TYR A 170      51.016  -9.212  -0.546  1.00  0.00              
ATOM   2561  CD2 TYR A 170      52.387 -11.153  -0.707  1.00  0.00              
ATOM   2562  CE1 TYR A 170      50.819  -9.230  -1.913  1.00  0.00              
ATOM   2563  CE2 TYR A 170      52.197 -11.180  -2.074  1.00  0.00              
ATOM   2564  CZ  TYR A 170      51.411 -10.217  -2.674  1.00  0.00              
ATOM   2565  OH  TYR A 170      51.220 -10.239  -4.037  1.00  0.00              
ATOM   2566  H   TYR A 170      51.289 -10.655   4.138  1.00  0.00              
ATOM   2567  HA  TYR A 170      50.778  -8.489   2.133  1.00  0.00              
ATOM   2568 1HB  TYR A 170      52.893  -9.546   1.808  1.00  0.00              
ATOM   2569 2HB  TYR A 170      52.161 -11.164   1.939  1.00  0.00              
ATOM   2570  HD1 TYR A 170      50.551  -8.436   0.062  1.00  0.00              
ATOM   2571  HD2 TYR A 170      53.005 -11.911  -0.227  1.00  0.00              
ATOM   2572  HE1 TYR A 170      50.200  -8.471  -2.390  1.00  0.00              
ATOM   2573  HE2 TYR A 170      52.665 -11.961  -2.674  1.00  0.00              
ATOM   2574  HH  TYR A 170      51.676 -10.965  -4.468  1.00  0.00              
ATOM   2575  N   PHE A 171      49.356 -11.466   2.248  1.00  0.00              
ATOM   2576  CA  PHE A 171      48.289 -12.271   1.666  1.00  0.00              
ATOM   2577  C   PHE A 171      46.955 -11.550   1.804  1.00  0.00              
ATOM   2578  O   PHE A 171      46.184 -11.463   0.849  1.00  0.00              
ATOM   2579  CB  PHE A 171      48.223 -13.647   2.332  1.00  0.00              
ATOM   2580  CG  PHE A 171      47.030 -14.462   1.923  1.00  0.00              
ATOM   2581  CD1 PHE A 171      47.026 -15.158   0.723  1.00  0.00              
ATOM   2582  CD2 PHE A 171      45.908 -14.533   2.735  1.00  0.00              
ATOM   2583  CE1 PHE A 171      45.928 -15.908   0.345  1.00  0.00              
ATOM   2584  CE2 PHE A 171      44.810 -15.283   2.361  1.00  0.00              
ATOM   2585  CZ  PHE A 171      44.820 -15.971   1.164  1.00  0.00              
ATOM   2586  H   PHE A 171      49.980 -11.890   2.921  1.00  0.00              
ATOM   2587  HA  PHE A 171      48.472 -12.412   0.600  1.00  0.00              
ATOM   2588 1HB  PHE A 171      49.104 -14.232   2.072  1.00  0.00              
ATOM   2589 2HB  PHE A 171      48.168 -13.537   3.414  1.00  0.00              
ATOM   2590  HD1 PHE A 171      47.902 -15.109   0.076  1.00  0.00              
ATOM   2591  HD2 PHE A 171      45.900 -13.989   3.680  1.00  0.00              
ATOM   2592  HE1 PHE A 171      45.938 -16.450  -0.600  1.00  0.00              
ATOM   2593  HE2 PHE A 171      43.935 -15.331   3.009  1.00  0.00              
ATOM   2594  HZ  PHE A 171      43.955 -16.561   0.866  1.00  0.00              
ATOM   2595  N   ASN A 172      46.688 -11.035   2.999  1.00  0.00              
ATOM   2596  CA  ASN A 172      45.400 -10.422   3.299  1.00  0.00              
ATOM   2597  C   ASN A 172      45.059  -9.333   2.289  1.00  0.00              
ATOM   2598  O   ASN A 172      43.911  -9.202   1.866  1.00  0.00              
ATOM   2599  CB  ASN A 172      45.367  -9.859   4.708  1.00  0.00              
ATOM   2600  CG  ASN A 172      45.362 -10.912   5.780  1.00  0.00              
ATOM   2601  OD1 ASN A 172      45.195 -12.106   5.506  1.00  0.00              
ATOM   2602  ND2 ASN A 172      45.464 -10.468   7.008  1.00  0.00              
ATOM   2603  H   ASN A 172      47.395 -11.069   3.719  1.00  0.00              
ATOM   2604  HA  ASN A 172      44.608 -11.169   3.226  1.00  0.00              
ATOM   2605 1HB  ASN A 172      46.039  -9.051   5.002  1.00  0.00              
ATOM   2606 2HB  ASN A 172      44.356  -9.467   4.596  1.00  0.00              
ATOM   2607 1HD2 ASN A 172      45.468 -11.113   7.773  1.00  0.00              
ATOM   2608 2HD2 ASN A 172      45.537  -9.487   7.180  1.00  0.00              
ATOM   2609  N   PHE A 173      46.065  -8.553   1.906  1.00  0.00              
ATOM   2610  CA  PHE A 173      45.838  -7.427   1.011  1.00  0.00              
ATOM   2611  C   PHE A 173      45.800  -7.919  -0.432  1.00  0.00              
ATOM   2612  O   PHE A 173      45.065  -7.375  -1.253  1.00  0.00              
ATOM   2613  CB  PHE A 173      46.924  -6.363   1.188  1.00  0.00              
ATOM   2614  CG  PHE A 173      46.999  -5.799   2.578  1.00  0.00              
ATOM   2615  CD1 PHE A 173      48.065  -6.108   3.410  1.00  0.00              
ATOM   2616  CD2 PHE A 173      46.005  -4.960   3.057  1.00  0.00              
ATOM   2617  CE1 PHE A 173      48.135  -5.590   4.690  1.00  0.00              
ATOM   2618  CE2 PHE A 173      46.073  -4.439   4.334  1.00  0.00              
ATOM   2619  CZ  PHE A 173      47.140  -4.755   5.152  1.00  0.00              
ATOM   2620  H   PHE A 173      47.001  -8.739   2.236  1.00  0.00              
ATOM   2621  HA  PHE A 173      44.871  -6.971   1.228  1.00  0.00              
ATOM   2622 1HB  PHE A 173      47.903  -6.787   0.970  1.00  0.00              
ATOM   2623 2HB  PHE A 173      46.736  -5.523   0.521  1.00  0.00              
ATOM   2624  HD1 PHE A 173      48.852  -6.767   3.045  1.00  0.00              
ATOM   2625  HD2 PHE A 173      45.162  -4.710   2.411  1.00  0.00              
ATOM   2626  HE1 PHE A 173      48.978  -5.841   5.333  1.00  0.00              
ATOM   2627  HE2 PHE A 173      45.285  -3.780   4.698  1.00  0.00              
ATOM   2628  HZ  PHE A 173      47.194  -4.347   6.160  1.00  0.00              
ATOM   2629  N   PHE A 174      46.585  -8.948  -0.744  1.00  0.00              
ATOM   2630  CA  PHE A 174      46.495  -9.574  -2.062  1.00  0.00              
ATOM   2631  C   PHE A 174      45.067  -9.970  -2.386  1.00  0.00              
ATOM   2632  O   PHE A 174      44.567  -9.705  -3.481  1.00  0.00              
ATOM   2633  CB  PHE A 174      47.406 -10.800  -2.140  1.00  0.00              
ATOM   2634  CG  PHE A 174      47.282 -11.567  -3.425  1.00  0.00              
ATOM   2635  CD1 PHE A 174      48.019 -11.202  -4.542  1.00  0.00              
ATOM   2636  CD2 PHE A 174      46.428 -12.655  -3.521  1.00  0.00              
ATOM   2637  CE1 PHE A 174      47.906 -11.907  -5.725  1.00  0.00              
ATOM   2638  CE2 PHE A 174      46.314 -13.363  -4.701  1.00  0.00              
ATOM   2639  CZ  PHE A 174      47.053 -12.987  -5.805  1.00  0.00              
ATOM   2640  H   PHE A 174      47.249  -9.306  -0.074  1.00  0.00              
ATOM   2641  HA  PHE A 174      46.802  -8.863  -2.831  1.00  0.00              
ATOM   2642 1HB  PHE A 174      48.449 -10.497  -2.056  1.00  0.00              
ATOM   2643 2HB  PHE A 174      47.166 -11.496  -1.337  1.00  0.00              
ATOM   2644  HD1 PHE A 174      48.694 -10.348  -4.478  1.00  0.00              
ATOM   2645  HD2 PHE A 174      45.843 -12.951  -2.649  1.00  0.00              
ATOM   2646  HE1 PHE A 174      48.491 -11.609  -6.594  1.00  0.00              
ATOM   2647  HE2 PHE A 174      45.639 -14.216  -4.763  1.00  0.00              
ATOM   2648  HZ  PHE A 174      46.963 -13.543  -6.737  1.00  0.00              
ATOM   2649  N   ALA A 175      44.420 -10.621  -1.423  1.00  0.00              
ATOM   2650  CA  ALA A 175      43.112 -11.217  -1.643  1.00  0.00              
ATOM   2651  C   ALA A 175      42.038 -10.141  -1.688  1.00  0.00              
ATOM   2652  O   ALA A 175      41.233 -10.106  -2.612  1.00  0.00              
ATOM   2653  CB  ALA A 175      42.801 -12.240  -0.560  1.00  0.00              
ATOM   2654  H   ALA A 175      44.852 -10.704  -0.514  1.00  0.00              
ATOM   2655  HA  ALA A 175      43.116 -11.724  -2.608  1.00  0.00              
ATOM   2656 1HB  ALA A 175      41.816 -12.670  -0.739  1.00  0.00              
ATOM   2657 2HB  ALA A 175      43.551 -13.031  -0.582  1.00  0.00              
ATOM   2658 3HB  ALA A 175      42.813 -11.754   0.414  1.00  0.00              
ATOM   2659  N   CYS A 176      42.050  -9.265  -0.686  1.00  0.00              
ATOM   2660  CA  CYS A 176      40.946  -8.344  -0.413  1.00  0.00              
ATOM   2661  C   CYS A 176      41.141  -6.965  -1.030  1.00  0.00              
ATOM   2662  O   CYS A 176      40.206  -6.180  -1.106  1.00  0.00              
ATOM   2663  CB  CYS A 176      40.972  -8.248   1.112  1.00  0.00              
ATOM   2664  SG  CYS A 176      40.567  -9.789   1.968  1.00  0.00              
ATOM   2665  H   CYS A 176      42.867  -9.244  -0.092  1.00  0.00              
ATOM   2666  HA  CYS A 176      39.975  -8.728  -0.726  1.00  0.00              
ATOM   2667 1HB  CYS A 176      41.968  -7.964   1.455  1.00  0.00              
ATOM   2668 2HB  CYS A 176      40.246  -7.512   1.456  1.00  0.00              
ATOM   2669  HG  CYS A 176      39.429 -10.013   1.319  1.00  0.00              
ATOM   2670  N   VAL A 177      42.364  -6.667  -1.448  1.00  0.00              
ATOM   2671  CA  VAL A 177      42.672  -5.363  -2.026  1.00  0.00              
ATOM   2672  C   VAL A 177      43.056  -5.470  -3.489  1.00  0.00              
ATOM   2673  O   VAL A 177      42.386  -4.917  -4.360  1.00  0.00              
ATOM   2674  CB  VAL A 177      43.813  -4.665  -1.262  1.00  0.00              
ATOM   2675  CG1 VAL A 177      44.078  -3.285  -1.847  1.00  0.00              
ATOM   2676  CG2 VAL A 177      43.477  -4.558   0.217  1.00  0.00              
ATOM   2677  H   VAL A 177      43.099  -7.354  -1.366  1.00  0.00              
ATOM   2678  HA  VAL A 177      41.798  -4.711  -2.020  1.00  0.00              
ATOM   2679  HB  VAL A 177      44.714  -5.272  -1.340  1.00  0.00              
ATOM   2680 1HG1 VAL A 177      44.887  -2.806  -1.296  1.00  0.00              
ATOM   2681 2HG1 VAL A 177      44.361  -3.383  -2.895  1.00  0.00              
ATOM   2682 3HG1 VAL A 177      43.177  -2.677  -1.769  1.00  0.00              
ATOM   2683 1HG2 VAL A 177      44.294  -4.063   0.742  1.00  0.00              
ATOM   2684 2HG2 VAL A 177      42.562  -3.980   0.342  1.00  0.00              
ATOM   2685 3HG2 VAL A 177      43.334  -5.557   0.631  1.00  0.00              
ATOM   2686  N   LEU A 178      44.143  -6.177  -3.758  1.00  0.00              
ATOM   2687  CA  LEU A 178      44.695  -6.188  -5.103  1.00  0.00              
ATOM   2688  C   LEU A 178      43.706  -6.715  -6.145  1.00  0.00              
ATOM   2689  O   LEU A 178      43.337  -5.994  -7.076  1.00  0.00              
ATOM   2690  CB  LEU A 178      45.980  -7.026  -5.124  1.00  0.00              
ATOM   2691  CG  LEU A 178      46.656  -7.151  -6.495  1.00  0.00              
ATOM   2692  CD1 LEU A 178      47.119  -5.783  -6.976  1.00  0.00              
ATOM   2693  CD2 LEU A 178      47.829  -8.115  -6.398  1.00  0.00              
ATOM   2694  H   LEU A 178      44.598  -6.715  -3.034  1.00  0.00              
ATOM   2695  HA  LEU A 178      44.926  -5.169  -5.412  1.00  0.00              
ATOM   2696 1HB  LEU A 178      46.596  -6.422  -4.458  1.00  0.00              
ATOM   2697 2HB  LEU A 178      45.828  -8.011  -4.683  1.00  0.00              
ATOM   2698  HG  LEU A 178      45.924  -7.584  -7.178  1.00  0.00              
ATOM   2699 1HD1 LEU A 178      47.597  -5.882  -7.951  1.00  0.00              
ATOM   2700 2HD1 LEU A 178      46.261  -5.117  -7.061  1.00  0.00              
ATOM   2701 3HD1 LEU A 178      47.832  -5.369  -6.264  1.00  0.00              
ATOM   2702 1HD2 LEU A 178      48.308  -8.204  -7.374  1.00  0.00              
ATOM   2703 2HD2 LEU A 178      48.550  -7.739  -5.673  1.00  0.00              
ATOM   2704 3HD2 LEU A 178      47.471  -9.094  -6.080  1.00  0.00              
ATOM   2705  N   VAL A 179      43.252  -7.953  -5.974  1.00  0.00              
ATOM   2706  CA  VAL A 179      42.425  -8.608  -6.991  1.00  0.00              
ATOM   2707  C   VAL A 179      41.070  -7.913  -7.179  1.00  0.00              
ATOM   2708  O   VAL A 179      40.653  -7.645  -8.311  1.00  0.00              
ATOM   2709  CB  VAL A 179      42.181 -10.087  -6.640  1.00  0.00              
ATOM   2710  CG1 VAL A 179      41.155 -10.696  -7.584  1.00  0.00              
ATOM   2711  CG2 VAL A 179      43.484 -10.870  -6.695  1.00  0.00              
ATOM   2712  H   VAL A 179      43.480  -8.454  -5.127  1.00  0.00              
ATOM   2713  HA  VAL A 179      42.889  -8.552  -7.976  1.00  0.00              
ATOM   2714  HB  VAL A 179      41.815 -10.153  -5.615  1.00  0.00              
ATOM   2715 1HG1 VAL A 179      40.994 -11.742  -7.321  1.00  0.00              
ATOM   2716 2HG1 VAL A 179      40.214 -10.153  -7.498  1.00  0.00              
ATOM   2717 3HG1 VAL A 179      41.520 -10.632  -8.609  1.00  0.00              
ATOM   2718 1HG2 VAL A 179      43.293 -11.913  -6.444  1.00  0.00              
ATOM   2719 2HG2 VAL A 179      43.902 -10.809  -7.700  1.00  0.00              
ATOM   2720 3HG2 VAL A 179      44.192 -10.449  -5.981  1.00  0.00              
ATOM   2721  N   PRO A 180      40.375  -7.610  -6.071  1.00  0.00              
ATOM   2722  CA  PRO A 180      39.107  -6.885  -6.190  1.00  0.00              
ATOM   2723  C   PRO A 180      39.276  -5.530  -6.863  1.00  0.00              
ATOM   2724  O   PRO A 180      38.401  -5.113  -7.633  1.00  0.00              
ATOM   2725  CB  PRO A 180      38.626  -6.745  -4.742  1.00  0.00              
ATOM   2726  CG  PRO A 180      39.326  -7.838  -4.010  1.00  0.00              
ATOM   2727  CD  PRO A 180      40.685  -7.939  -4.648  1.00  0.00              
ATOM   2728  HA  PRO A 180      38.374  -7.411  -6.819  1.00  0.00              
ATOM   2729 1HB  PRO A 180      38.882  -5.759  -4.326  1.00  0.00              
ATOM   2730 2HB  PRO A 180      37.534  -6.852  -4.669  1.00  0.00              
ATOM   2731 1HG  PRO A 180      39.409  -7.609  -2.937  1.00  0.00              
ATOM   2732 2HG  PRO A 180      38.777  -8.788  -4.095  1.00  0.00              
ATOM   2733 1HD  PRO A 180      41.404  -7.230  -4.212  1.00  0.00              
ATOM   2734 2HD  PRO A 180      41.121  -8.944  -4.542  1.00  0.00              
ATOM   2735  N   LEU A 181      40.384  -4.852  -6.586  1.00  0.00              
ATOM   2736  CA  LEU A 181      40.631  -3.566  -7.217  1.00  0.00              
ATOM   2737  C   LEU A 181      40.815  -3.734  -8.724  1.00  0.00              
ATOM   2738  O   LEU A 181      40.242  -2.980  -9.519  1.00  0.00              
ATOM   2739  CB  LEU A 181      41.861  -2.895  -6.593  1.00  0.00              
ATOM   2740  CG  LEU A 181      42.203  -1.509  -7.154  1.00  0.00              
ATOM   2741  CD1 LEU A 181      41.045  -0.549  -6.916  1.00  0.00              
ATOM   2742  CD2 LEU A 181      43.474  -0.994  -6.495  1.00  0.00              
ATOM   2743  H   LEU A 181      41.065  -5.220  -5.937  1.00  0.00              
ATOM   2744  HA  LEU A 181      39.766  -2.919  -7.076  1.00  0.00              
ATOM   2745 1HB  LEU A 181      41.512  -2.807  -5.565  1.00  0.00              
ATOM   2746 2HB  LEU A 181      42.735  -3.545  -6.626  1.00  0.00              
ATOM   2747  HG  LEU A 181      42.404  -1.631  -8.218  1.00  0.00              
ATOM   2748 1HD1 LEU A 181      41.297   0.432  -7.317  1.00  0.00              
ATOM   2749 2HD1 LEU A 181      40.152  -0.926  -7.415  1.00  0.00              
ATOM   2750 3HD1 LEU A 181      40.856  -0.466  -5.846  1.00  0.00              
ATOM   2751 1HD2 LEU A 181      43.717  -0.009  -6.895  1.00  0.00              
ATOM   2752 2HD2 LEU A 181      43.323  -0.922  -5.418  1.00  0.00              
ATOM   2753 3HD2 LEU A 181      44.295  -1.680  -6.701  1.00  0.00              
ATOM   2754  N   LEU A 182      41.586  -4.737  -9.128  1.00  0.00              
ATOM   2755  CA  LEU A 182      41.798  -4.934 -10.554  1.00  0.00              
ATOM   2756  C   LEU A 182      40.475  -5.307 -11.223  1.00  0.00              
ATOM   2757  O   LEU A 182      40.176  -4.846 -12.330  1.00  0.00              
ATOM   2758  CB  LEU A 182      42.857  -6.017 -10.795  1.00  0.00              
ATOM   2759  CG  LEU A 182      44.280  -5.648 -10.358  1.00  0.00              
ATOM   2760  CD1 LEU A 182      45.189  -6.865 -10.457  1.00  0.00              
ATOM   2761  CD2 LEU A 182      44.801  -4.514 -11.228  1.00  0.00              
ATOM   2762  H   LEU A 182      42.028  -5.365  -8.472  1.00  0.00              
ATOM   2763  HA  LEU A 182      42.140  -4.003 -11.004  1.00  0.00              
ATOM   2764 1HB  LEU A 182      42.459  -6.800 -10.151  1.00  0.00              
ATOM   2765 2HB  LEU A 182      42.854  -6.361 -11.829  1.00  0.00              
ATOM   2766  HG  LEU A 182      44.219  -5.281  -9.333  1.00  0.00              
ATOM   2767 1HD1 LEU A 182      46.197  -6.593 -10.144  1.00  0.00              
ATOM   2768 2HD1 LEU A 182      44.810  -7.656  -9.809  1.00  0.00              
ATOM   2769 3HD1 LEU A 182      45.212  -7.219 -11.487  1.00  0.00              
ATOM   2770 1HD2 LEU A 182      45.812  -4.251 -10.915  1.00  0.00              
ATOM   2771 2HD2 LEU A 182      44.813  -4.830 -12.271  1.00  0.00              
ATOM   2772 3HD2 LEU A 182      44.152  -3.644 -11.120  1.00  0.00              
ATOM   2773  N   LEU A 183      39.662  -6.104 -10.532  1.00  0.00              
ATOM   2774  CA  LEU A 183      38.364  -6.508 -11.084  1.00  0.00              
ATOM   2775  C   LEU A 183      37.412  -5.322 -11.307  1.00  0.00              
ATOM   2776  O   LEU A 183      36.854  -5.150 -12.402  1.00  0.00              
ATOM   2777  CB  LEU A 183      37.708  -7.540 -10.157  1.00  0.00              
ATOM   2778  CG  LEU A 183      38.366  -8.926 -10.154  1.00  0.00              
ATOM   2779  CD1 LEU A 183      37.768  -9.785  -9.049  1.00  0.00              
ATOM   2780  CD2 LEU A 183      38.173  -9.583 -11.513  1.00  0.00              
ATOM   2781  H   LEU A 183      39.933  -6.438  -9.618  1.00  0.00              
ATOM   2782  HA  LEU A 183      38.508  -6.951 -12.069  1.00  0.00              
ATOM   2783 1HB  LEU A 183      37.871  -7.047  -9.200  1.00  0.00              
ATOM   2784 2HB  LEU A 183      36.638  -7.627 -10.343  1.00  0.00              
ATOM   2785  HG  LEU A 183      39.436  -8.776 -10.005  1.00  0.00              
ATOM   2786 1HD1 LEU A 183      38.241 -10.767  -9.055  1.00  0.00              
ATOM   2787 2HD1 LEU A 183      37.938  -9.307  -8.084  1.00  0.00              
ATOM   2788 3HD1 LEU A 183      36.697  -9.898  -9.215  1.00  0.00              
ATOM   2789 1HD2 LEU A 183      38.641 -10.568 -11.510  1.00  0.00              
ATOM   2790 2HD2 LEU A 183      37.107  -9.688 -11.719  1.00  0.00              
ATOM   2791 3HD2 LEU A 183      38.632  -8.966 -12.285  1.00  0.00              
ATOM   2792  N   MET A 184      37.229  -4.508 -10.273  1.00  0.00              
ATOM   2793  CA  MET A 184      36.355  -3.348 -10.388  1.00  0.00              
ATOM   2794  C   MET A 184      36.890  -2.332 -11.382  1.00  0.00              
ATOM   2795  O   MET A 184      36.120  -1.634 -12.033  1.00  0.00              
ATOM   2796  CB  MET A 184      36.170  -2.693  -9.020  1.00  0.00              
ATOM   2797  CG  MET A 184      37.400  -1.964  -8.499  1.00  0.00              
ATOM   2798  SD  MET A 184      37.101  -1.130  -6.928  1.00  0.00              
ATOM   2799  CE  MET A 184      37.155  -2.514  -5.794  1.00  0.00              
ATOM   2800  H   MET A 184      37.696  -4.687  -9.395  1.00  0.00              
ATOM   2801  HA  MET A 184      35.379  -3.654 -10.764  1.00  0.00              
ATOM   2802 1HB  MET A 184      35.343  -1.990  -9.114  1.00  0.00              
ATOM   2803 2HB  MET A 184      35.896  -3.486  -8.323  1.00  0.00              
ATOM   2804 1HG  MET A 184      38.199  -2.694  -8.370  1.00  0.00              
ATOM   2805 2HG  MET A 184      37.698  -1.226  -9.244  1.00  0.00              
ATOM   2806 1HE  MET A 184      36.987  -2.159  -4.777  1.00  0.00              
ATOM   2807 2HE  MET A 184      36.380  -3.234  -6.061  1.00  0.00              
ATOM   2808 3HE  MET A 184      38.132  -2.994  -5.853  1.00  0.00              
ATOM   2809  N   LEU A 185      38.209  -2.246 -11.497  1.00  0.00              
ATOM   2810  CA  LEU A 185      38.815  -1.363 -12.483  1.00  0.00              
ATOM   2811  C   LEU A 185      38.346  -1.737 -13.885  1.00  0.00              
ATOM   2812  O   LEU A 185      37.875  -0.891 -14.649  1.00  0.00              
ATOM   2813  CB  LEU A 185      40.345  -1.426 -12.389  1.00  0.00              
ATOM   2814  CG  LEU A 185      41.097  -0.588 -13.430  1.00  0.00              
ATOM   2815  CD1 LEU A 185      40.752   0.886 -13.263  1.00  0.00              
ATOM   2816  CD2 LEU A 185      42.595  -0.811 -13.277  1.00  0.00              
ATOM   2817  H   LEU A 185      38.807  -2.796 -10.896  1.00  0.00              
ATOM   2818  HA  LEU A 185      38.494  -0.338 -12.301  1.00  0.00              
ATOM   2819 1HB  LEU A 185      40.479  -0.998 -11.397  1.00  0.00              
ATOM   2820 2HB  LEU A 185      40.707  -2.454 -12.393  1.00  0.00              
ATOM   2821  HG  LEU A 185      40.805  -0.955 -14.414  1.00  0.00              
ATOM   2822 1HD1 LEU A 185      41.291   1.473 -14.007  1.00  0.00              
ATOM   2823 2HD1 LEU A 185      39.679   1.025 -13.400  1.00  0.00              
ATOM   2824 3HD1 LEU A 185      41.037   1.215 -12.265  1.00  0.00              
ATOM   2825 1HD2 LEU A 185      43.128  -0.215 -14.018  1.00  0.00              
ATOM   2826 2HD2 LEU A 185      42.907  -0.512 -12.276  1.00  0.00              
ATOM   2827 3HD2 LEU A 185      42.823  -1.866 -13.427  1.00  0.00              
ATOM   2828  N   GLY A 186      38.472  -3.016 -14.215  1.00  0.00              
ATOM   2829  CA  GLY A 186      38.063  -3.505 -15.526  1.00  0.00              
ATOM   2830  C   GLY A 186      36.581  -3.223 -15.749  1.00  0.00              
ATOM   2831  O   GLY A 186      36.154  -2.784 -16.840  1.00  0.00              
ATOM   2832  H   GLY A 186      38.858  -3.667 -13.546  1.00  0.00              
ATOM   2833 1HA  GLY A 186      38.650  -3.000 -16.294  1.00  0.00              
ATOM   2834 2HA  GLY A 186      38.243  -4.578 -15.579  1.00  0.00              
ATOM   2835  N   VAL A 187      35.800  -3.464 -14.698  1.00  0.00              
ATOM   2836  CA  VAL A 187      34.359  -3.301 -14.774  1.00  0.00              
ATOM   2837  C   VAL A 187      34.027  -1.836 -14.957  1.00  0.00              
ATOM   2838  O   VAL A 187      33.113  -1.490 -15.703  1.00  0.00              
ATOM   2839  CB  VAL A 187      33.650  -3.835 -13.515  1.00  0.00              
ATOM   2840  CG1 VAL A 187      32.176  -3.458 -13.534  1.00  0.00              
ATOM   2841  CG2 VAL A 187      33.811  -5.344 -13.413  1.00  0.00              
ATOM   2842  H   VAL A 187      36.216  -3.766 -13.829  1.00  0.00              
ATOM   2843  HA  VAL A 187      33.947  -3.815 -15.643  1.00  0.00              
ATOM   2844  HB  VAL A 187      34.124  -3.406 -12.632  1.00  0.00              
ATOM   2845 1HG1 VAL A 187      31.691  -3.843 -12.637  1.00  0.00              
ATOM   2846 2HG1 VAL A 187      32.079  -2.373 -13.561  1.00  0.00              
ATOM   2847 3HG1 VAL A 187      31.702  -3.889 -14.416  1.00  0.00              
ATOM   2848 1HG2 VAL A 187      33.305  -5.705 -12.518  1.00  0.00              
ATOM   2849 2HG2 VAL A 187      33.374  -5.817 -14.293  1.00  0.00              
ATOM   2850 3HG2 VAL A 187      34.871  -5.594 -13.355  1.00  0.00              
ATOM   2851  N   TYR A 188      34.787  -0.976 -14.289  1.00  0.00              
ATOM   2852  CA  TYR A 188      34.543   0.454 -14.377  1.00  0.00              
ATOM   2853  C   TYR A 188      34.908   0.964 -15.758  1.00  0.00              
ATOM   2854  O   TYR A 188      34.279   1.889 -16.258  1.00  0.00              
ATOM   2855  CB  TYR A 188      35.337   1.207 -13.307  1.00  0.00              
ATOM   2856  CG  TYR A 188      34.658   1.248 -11.956  1.00  0.00              
ATOM   2857  CD1 TYR A 188      35.313   0.808 -10.816  1.00  0.00              
ATOM   2858  CD2 TYR A 188      33.364   1.730 -11.825  1.00  0.00              
ATOM   2859  CE1 TYR A 188      34.698   0.843  -9.579  1.00  0.00              
ATOM   2860  CE2 TYR A 188      32.739   1.771 -10.594  1.00  0.00              
ATOM   2861  CZ  TYR A 188      33.409   1.326  -9.473  1.00  0.00              
ATOM   2862  OH  TYR A 188      32.791   1.365  -8.244  1.00  0.00              
ATOM   2863  H   TYR A 188      35.545  -1.311 -13.711  1.00  0.00              
ATOM   2864  HA  TYR A 188      33.483   0.658 -14.228  1.00  0.00              
ATOM   2865 1HB  TYR A 188      36.304   0.710 -13.213  1.00  0.00              
ATOM   2866 2HB  TYR A 188      35.484   2.223 -13.671  1.00  0.00              
ATOM   2867  HD1 TYR A 188      36.331   0.427 -10.907  1.00  0.00              
ATOM   2868  HD2 TYR A 188      32.840   2.080 -12.715  1.00  0.00              
ATOM   2869  HE1 TYR A 188      35.224   0.493  -8.692  1.00  0.00              
ATOM   2870  HE2 TYR A 188      31.721   2.152 -10.512  1.00  0.00              
ATOM   2871  HH  TYR A 188      31.989   1.892  -8.244  1.00  0.00              
ATOM   2872  N   LEU A 189      35.890   0.331 -16.392  1.00  0.00              
ATOM   2873  CA  LEU A 189      36.209   0.664 -17.777  1.00  0.00              
ATOM   2874  C   LEU A 189      35.071   0.260 -18.704  1.00  0.00              
ATOM   2875  O   LEU A 189      34.743   0.987 -19.647  1.00  0.00              
ATOM   2876  CB  LEU A 189      37.516  -0.017 -18.204  1.00  0.00              
ATOM   2877  CG  LEU A 189      38.782   0.511 -17.517  1.00  0.00              
ATOM   2878  CD1 LEU A 189      39.970  -0.379 -17.857  1.00  0.00              
ATOM   2879  CD2 LEU A 189      39.039   1.945 -17.955  1.00  0.00              
ATOM   2880  H   LEU A 189      36.425  -0.387 -15.923  1.00  0.00              
ATOM   2881  HA  LEU A 189      36.327   1.743 -17.875  1.00  0.00              
ATOM   2882 1HB  LEU A 189      37.304  -1.031 -17.869  1.00  0.00              
ATOM   2883 2HB  LEU A 189      37.640  -0.010 -19.287  1.00  0.00              
ATOM   2884  HG  LEU A 189      38.588   0.520 -16.444  1.00  0.00              
ATOM   2885 1HD1 LEU A 189      40.864   0.003 -17.365  1.00  0.00              
ATOM   2886 2HD1 LEU A 189      39.774  -1.395 -17.514  1.00  0.00              
ATOM   2887 3HD1 LEU A 189      40.124  -0.383 -18.936  1.00  0.00              
ATOM   2888 1HD2 LEU A 189      39.938   2.319 -17.466  1.00  0.00              
ATOM   2889 2HD2 LEU A 189      39.173   1.976 -19.037  1.00  0.00              
ATOM   2890 3HD2 LEU A 189      38.189   2.568 -17.677  1.00  0.00              
ATOM   2891  N   ARG A 190      34.448  -0.884 -18.422  1.00  0.00              
ATOM   2892  CA  ARG A 190      33.254  -1.267 -19.178  1.00  0.00              
ATOM   2893  C   ARG A 190      32.112  -0.266 -18.985  1.00  0.00              
ATOM   2894  O   ARG A 190      31.439   0.119 -19.944  1.00  0.00              
ATOM   2895  CB  ARG A 190      32.806  -2.685 -18.855  1.00  0.00              
ATOM   2896  CG  ARG A 190      33.724  -3.780 -19.376  1.00  0.00              
ATOM   2897  CD  ARG A 190      33.218  -5.159 -19.156  1.00  0.00              
ATOM   2898  NE  ARG A 190      34.139  -6.210 -19.558  1.00  0.00              
ATOM   2899  CZ  ARG A 190      33.825  -7.518 -19.626  1.00  0.00              
ATOM   2900  NH1 ARG A 190      32.630  -7.946 -19.284  1.00  0.00              
ATOM   2901  NH2 ARG A 190      34.759  -8.365 -20.022  1.00  0.00              
ATOM   2902  H   ARG A 190      34.785  -1.495 -17.692  1.00  0.00              
ATOM   2903  HA  ARG A 190      33.477  -1.269 -20.245  1.00  0.00              
ATOM   2904 1HB  ARG A 190      32.739  -2.758 -17.770  1.00  0.00              
ATOM   2905 2HB  ARG A 190      31.815  -2.812 -19.289  1.00  0.00              
ATOM   2906 1HG  ARG A 190      33.859  -3.638 -20.449  1.00  0.00              
ATOM   2907 2HG  ARG A 190      34.688  -3.691 -18.874  1.00  0.00              
ATOM   2908 1HD  ARG A 190      33.011  -5.295 -18.095  1.00  0.00              
ATOM   2909 2HD  ARG A 190      32.300  -5.294 -19.726  1.00  0.00              
ATOM   2910  HE  ARG A 190      35.109  -6.144 -19.838  1.00  0.00              
ATOM   2911 1HH1 ARG A 190      31.933  -7.288 -18.966  1.00  0.00              
ATOM   2912 2HH1 ARG A 190      32.414  -8.931 -19.341  1.00  0.00              
ATOM   2913 1HH2 ARG A 190      35.678  -8.021 -20.264  1.00  0.00              
ATOM   2914 2HH2 ARG A 190      34.550  -9.351 -20.081  1.00  0.00              
ATOM   2915  N   ILE A 191      31.899   0.149 -17.741  1.00  0.00              
ATOM   2916  CA  ILE A 191      30.847   1.104 -17.421  1.00  0.00              
ATOM   2917  C   ILE A 191      31.054   2.399 -18.197  1.00  0.00              
ATOM   2918  O   ILE A 191      30.153   2.864 -18.892  1.00  0.00              
ATOM   2919  CB  ILE A 191      30.798   1.414 -15.913  1.00  0.00              
ATOM   2920  CG1 ILE A 191      30.300   0.194 -15.133  1.00  0.00              
ATOM   2921  CG2 ILE A 191      29.908   2.619 -15.647  1.00  0.00              
ATOM   2922  CD1 ILE A 191      30.489   0.307 -13.638  1.00  0.00              
ATOM   2923  H   ILE A 191      32.482  -0.207 -16.998  1.00  0.00              
ATOM   2924  HA  ILE A 191      29.876   0.729 -17.743  1.00  0.00              
ATOM   2925  HB  ILE A 191      31.807   1.622 -15.560  1.00  0.00              
ATOM   2926 1HG1 ILE A 191      29.241   0.075 -15.358  1.00  0.00              
ATOM   2927 2HG1 ILE A 191      30.849  -0.673 -15.504  1.00  0.00              
ATOM   2928 1HG2 ILE A 191      29.884   2.824 -14.577  1.00  0.00              
ATOM   2929 2HG2 ILE A 191      30.304   3.486 -16.173  1.00  0.00              
ATOM   2930 3HG2 ILE A 191      28.898   2.411 -15.999  1.00  0.00              
ATOM   2931 1HD1 ILE A 191      30.113  -0.595 -13.154  1.00  0.00              
ATOM   2932 2HD1 ILE A 191      31.549   0.425 -13.411  1.00  0.00              
ATOM   2933 3HD1 ILE A 191      29.941   1.172 -13.266  1.00  0.00              
ATOM   2934  N   PHE A 192      32.254   2.962 -18.089  1.00  0.00              
ATOM   2935  CA  PHE A 192      32.627   4.196 -18.777  1.00  0.00              
ATOM   2936  C   PHE A 192      32.404   4.098 -20.291  1.00  0.00              
ATOM   2937  O   PHE A 192      31.675   4.910 -20.873  1.00  0.00              
ATOM   2938  CB  PHE A 192      34.089   4.541 -18.485  1.00  0.00              
ATOM   2939  CG  PHE A 192      34.562   5.797 -19.160  1.00  0.00              
ATOM   2940  CD1 PHE A 192      34.273   7.042 -18.621  1.00  0.00              
ATOM   2941  CD2 PHE A 192      35.296   5.736 -20.335  1.00  0.00              
ATOM   2942  CE1 PHE A 192      34.708   8.198 -19.242  1.00  0.00              
ATOM   2943  CE2 PHE A 192      35.733   6.890 -20.956  1.00  0.00              
ATOM   2944  CZ  PHE A 192      35.438   8.122 -20.409  1.00  0.00              
ATOM   2945  H   PHE A 192      32.932   2.503 -17.498  1.00  0.00              
ATOM   2946  HA  PHE A 192      31.997   5.017 -18.433  1.00  0.00              
ATOM   2947 1HB  PHE A 192      34.233   4.689 -17.415  1.00  0.00              
ATOM   2948 2HB  PHE A 192      34.739   3.738 -18.830  1.00  0.00              
ATOM   2949  HD1 PHE A 192      33.697   7.102 -17.698  1.00  0.00              
ATOM   2950  HD2 PHE A 192      35.528   4.762 -20.768  1.00  0.00              
ATOM   2951  HE1 PHE A 192      34.474   9.170 -18.808  1.00  0.00              
ATOM   2952  HE2 PHE A 192      36.309   6.828 -21.879  1.00  0.00              
ATOM   2953  HZ  PHE A 192      35.780   9.032 -20.899  1.00  0.00              
ATOM   2954  N   LEU A 193      33.040   3.111 -20.923  1.00  0.00              
ATOM   2955  CA  LEU A 193      32.927   2.920 -22.369  1.00  0.00              
ATOM   2956  C   LEU A 193      31.468   2.729 -22.804  1.00  0.00              
ATOM   2957  O   LEU A 193      31.061   3.218 -23.863  1.00  0.00              
ATOM   2958  CB  LEU A 193      33.776   1.720 -22.807  1.00  0.00              
ATOM   2959  CG  LEU A 193      35.293   1.913 -22.682  1.00  0.00              
ATOM   2960  CD1 LEU A 193      36.011   0.602 -22.970  1.00  0.00              
ATOM   2961  CD2 LEU A 193      35.748   3.000 -23.645  1.00  0.00              
ATOM   2962  H   LEU A 193      33.615   2.478 -20.386  1.00  0.00              
ATOM   2963  HA  LEU A 193      33.282   3.813 -22.883  1.00  0.00              
ATOM   2964 1HB  LEU A 193      33.432   0.986 -22.080  1.00  0.00              
ATOM   2965 2HB  LEU A 193      33.516   1.387 -23.811  1.00  0.00              
ATOM   2966  HG  LEU A 193      35.493   2.260 -21.668  1.00  0.00              
ATOM   2967 1HD1 LEU A 193      37.088   0.748 -22.880  1.00  0.00              
ATOM   2968 2HD1 LEU A 193      35.688  -0.155 -22.256  1.00  0.00              
ATOM   2969 3HD1 LEU A 193      35.775   0.272 -23.981  1.00  0.00              
ATOM   2970 1HD2 LEU A 193      36.826   3.137 -23.555  1.00  0.00              
ATOM   2971 2HD2 LEU A 193      35.502   2.709 -24.666  1.00  0.00              
ATOM   2972 3HD2 LEU A 193      35.243   3.935 -23.403  1.00  0.00              
ATOM   2973  N   ALA A 194      30.695   2.025 -21.978  1.00  0.00              
ATOM   2974  CA  ALA A 194      29.260   1.826 -22.190  1.00  0.00              
ATOM   2975  C   ALA A 194      28.294   2.917 -21.700  1.00  0.00              
ATOM   2976  O   ALA A 194      27.090   2.826 -21.950  1.00  0.00              
ATOM   2977  CB  ALA A 194      28.866   0.500 -21.554  1.00  0.00              
ATOM   2978  H   ALA A 194      31.135   1.614 -21.166  1.00  0.00              
ATOM   2979  HA  ALA A 194      29.066   1.790 -23.262  1.00  0.00              
ATOM   2980 1HB  ALA A 194      27.813   0.300 -21.754  1.00  0.00              
ATOM   2981 2HB  ALA A 194      29.474  -0.301 -21.976  1.00  0.00              
ATOM   2982 3HB  ALA A 194      29.027   0.550 -20.479  1.00  0.00              
ATOM   2983  N   ALA A 195      28.792   3.919 -20.986  1.00  0.00              
ATOM   2984  CA  ALA A 195      27.946   4.989 -20.471  1.00  0.00              
ATOM   2985  C   ALA A 195      27.336   5.811 -21.599  1.00  0.00              
ATOM   2986  O   ALA A 195      26.115   5.878 -21.742  1.00  0.00              
ATOM   2987  CB  ALA A 195      28.740   5.885 -19.531  1.00  0.00              
ATOM   2988  H   ALA A 195      29.784   3.941 -20.794  1.00  0.00              
ATOM   2989  HA  ALA A 195      27.121   4.545 -19.914  1.00  0.00              
ATOM   2990 1HB  ALA A 195      28.094   6.677 -19.153  1.00  0.00              
ATOM   2991 2HB  ALA A 195      29.116   5.294 -18.696  1.00  0.00              
ATOM   2992 3HB  ALA A 195      29.577   6.326 -20.070  1.00  0.00              
ATOM   2993  N   ARG A 196      28.194   6.435 -22.400  1.00  0.00              
ATOM   2994  CA  ARG A 196      27.742   7.212 -23.548  1.00  0.00              
ATOM   2995  C   ARG A 196      27.144   6.310 -24.620  1.00  0.00              
ATOM   2996  O   ARG A 196      26.231   6.710 -25.343  1.00  0.00              
ATOM   2997  CB  ARG A 196      28.845   8.095 -24.114  1.00  0.00              
ATOM   2998  CG  ARG A 196      28.416   8.998 -25.260  1.00  0.00              
ATOM   2999  CD  ARG A 196      29.467   9.941 -25.721  1.00  0.00              
ATOM   3000  NE  ARG A 196      29.073  10.780 -26.842  1.00  0.00              
ATOM   3001  CZ  ARG A 196      29.904  11.605 -27.510  1.00  0.00              
ATOM   3002  NH1 ARG A 196      31.162  11.734 -27.151  1.00  0.00              
ATOM   3003  NH2 ARG A 196      29.413  12.300 -28.521  1.00  0.00              
ATOM   3004  H   ARG A 196      29.183   6.368 -22.209  1.00  0.00              
ATOM   3005  HA  ARG A 196      26.952   7.898 -23.241  1.00  0.00              
ATOM   3006 1HB  ARG A 196      29.215   8.707 -23.293  1.00  0.00              
ATOM   3007 2HB  ARG A 196      29.638   7.431 -24.458  1.00  0.00              
ATOM   3008 1HG  ARG A 196      28.131   8.373 -26.106  1.00  0.00              
ATOM   3009 2HG  ARG A 196      27.556   9.585 -24.935  1.00  0.00              
ATOM   3010 1HD  ARG A 196      29.736  10.602 -24.898  1.00  0.00              
ATOM   3011 2HD  ARG A 196      30.342   9.372 -26.031  1.00  0.00              
ATOM   3012  HE  ARG A 196      28.169  10.882 -27.285  1.00  0.00              
ATOM   3013 1HH1 ARG A 196      31.517  11.209 -26.365  1.00  0.00              
ATOM   3014 2HH1 ARG A 196      31.768  12.357 -27.664  1.00  0.00              
ATOM   3015 1HH2 ARG A 196      28.439  12.202 -28.772  1.00  0.00              
ATOM   3016 2HH2 ARG A 196      30.013  12.926 -29.037  1.00  0.00              
ATOM   3017  N   ARG A 197      27.665   5.091 -24.717  1.00  0.00              
ATOM   3018  CA  ARG A 197      27.225   4.150 -25.741  1.00  0.00              
ATOM   3019  C   ARG A 197      25.789   3.696 -25.516  1.00  0.00              
ATOM   3020  O   ARG A 197      24.909   3.959 -26.335  1.00  0.00              
ATOM   3021  CB  ARG A 197      28.167   2.961 -25.863  1.00  0.00              
ATOM   3022  CG  ARG A 197      27.783   1.947 -26.928  1.00  0.00              
ATOM   3023  CD  ARG A 197      28.722   0.804 -27.053  1.00  0.00              
ATOM   3024  NE  ARG A 197      28.348  -0.177 -28.059  1.00  0.00              
ATOM   3025  CZ  ARG A 197      29.026  -1.314 -28.309  1.00  0.00              
ATOM   3026  NH1 ARG A 197      30.131  -1.600 -27.657  1.00  0.00              
ATOM   3027  NH2 ARG A 197      28.564  -2.124 -29.245  1.00  0.00              
ATOM   3028  H   ARG A 197      28.383   4.809 -24.066  1.00  0.00              
ATOM   3029  HA  ARG A 197      27.240   4.634 -26.718  1.00  0.00              
ATOM   3030 1HB  ARG A 197      29.156   3.360 -26.086  1.00  0.00              
ATOM   3031 2HB  ARG A 197      28.186   2.470 -24.890  1.00  0.00              
ATOM   3032 1HG  ARG A 197      26.797   1.548 -26.688  1.00  0.00              
ATOM   3033 2HG  ARG A 197      27.743   2.456 -27.892  1.00  0.00              
ATOM   3034 1HD  ARG A 197      29.709   1.183 -27.317  1.00  0.00              
ATOM   3035 2HD  ARG A 197      28.777   0.285 -26.096  1.00  0.00              
ATOM   3036  HE  ARG A 197      27.567  -0.175 -28.702  1.00  0.00              
ATOM   3037 1HH1 ARG A 197      30.482  -0.962 -26.956  1.00  0.00              
ATOM   3038 2HH1 ARG A 197      30.625  -2.458 -27.859  1.00  0.00              
ATOM   3039 1HH2 ARG A 197      27.722  -1.880 -29.749  1.00  0.00              
ATOM   3040 2HH2 ARG A 197      29.053  -2.982 -29.452  1.00  0.00              
ATOM   3041  N   GLN A 198      25.558   3.012 -24.401  1.00  0.00              
ATOM   3042  CA  GLN A 198      24.282   2.349 -24.159  1.00  0.00              
ATOM   3043  C   GLN A 198      23.457   3.126 -23.140  1.00  0.00              
ATOM   3044  O   GLN A 198      22.283   3.417 -23.371  1.00  0.00              
ATOM   3045  CB  GLN A 198      24.504   0.917 -23.665  1.00  0.00              
ATOM   3046  CG  GLN A 198      23.223   0.131 -23.440  1.00  0.00              
ATOM   3047  CD  GLN A 198      23.490  -1.302 -23.022  1.00  0.00              
ATOM   3048  OE1 GLN A 198      24.634  -1.765 -23.034  1.00  0.00              
ATOM   3049  NE2 GLN A 198      22.432  -2.016 -22.654  1.00  0.00              
ATOM   3050  H   GLN A 198      26.285   2.949 -23.703  1.00  0.00              
ATOM   3051  HA  GLN A 198      23.703   2.325 -25.081  1.00  0.00              
ATOM   3052 1HB  GLN A 198      25.117   0.417 -24.415  1.00  0.00              
ATOM   3053 2HB  GLN A 198      25.060   0.989 -22.731  1.00  0.00              
ATOM   3054 1HG  GLN A 198      22.398   0.508 -22.836  1.00  0.00              
ATOM   3055 2HG  GLN A 198      22.933   0.136 -24.492  1.00  0.00              
ATOM   3056 1HE2 GLN A 198      22.546  -2.969 -22.368  1.00  0.00              
ATOM   3057 2HE2 GLN A 198      21.522  -1.603 -22.661  1.00  0.00              
ATOM   3058  N   LEU A 199      24.077   3.460 -22.014  1.00  0.00              
ATOM   3059  CA  LEU A 199      23.367   4.085 -20.904  1.00  0.00              
ATOM   3060  C   LEU A 199      22.763   5.427 -21.299  1.00  0.00              
ATOM   3061  O   LEU A 199      21.718   5.823 -20.783  1.00  0.00              
ATOM   3062  CB  LEU A 199      24.312   4.262 -19.709  1.00  0.00              
ATOM   3063  CG  LEU A 199      23.699   4.961 -18.489  1.00  0.00              
ATOM   3064  CD1 LEU A 199      22.517   4.156 -17.966  1.00  0.00              
ATOM   3065  CD2 LEU A 199      24.759   5.126 -17.411  1.00  0.00              
ATOM   3066  H   LEU A 199      25.066   3.276 -21.924  1.00  0.00              
ATOM   3067  HA  LEU A 199      22.530   3.455 -20.605  1.00  0.00              
ATOM   3068 1HB  LEU A 199      24.507   3.215 -19.481  1.00  0.00              
ATOM   3069 2HB  LEU A 199      25.243   4.749 -19.999  1.00  0.00              
ATOM   3070  HG  LEU A 199      23.390   5.957 -18.808  1.00  0.00              
ATOM   3071 1HD1 LEU A 199      22.088   4.660 -17.100  1.00  0.00              
ATOM   3072 2HD1 LEU A 199      21.761   4.071 -18.746  1.00  0.00              
ATOM   3073 3HD1 LEU A 199      22.854   3.162 -17.676  1.00  0.00              
ATOM   3074 1HD2 LEU A 199      24.322   5.624 -16.545  1.00  0.00              
ATOM   3075 2HD2 LEU A 199      25.135   4.146 -17.116  1.00  0.00              
ATOM   3076 3HD2 LEU A 199      25.582   5.728 -17.798  1.00  0.00              
ATOM   3077  N   ARG A 200      23.427   6.122 -22.215  1.00  0.00              
ATOM   3078  CA  ARG A 200      22.924   7.392 -22.726  1.00  0.00              
ATOM   3079  C   ARG A 200      21.465   7.278 -23.146  1.00  0.00              
ATOM   3080  O   ARG A 200      20.684   8.213 -22.971  1.00  0.00              
ATOM   3081  CB  ARG A 200      23.787   7.940 -23.853  1.00  0.00              
ATOM   3082  CG  ARG A 200      23.259   9.208 -24.505  1.00  0.00              
ATOM   3083  CD  ARG A 200      24.224   9.876 -25.414  1.00  0.00              
ATOM   3084  NE  ARG A 200      23.625  10.834 -26.330  1.00  0.00              
ATOM   3085  CZ  ARG A 200      23.347  12.116 -26.023  1.00  0.00              
ATOM   3086  NH1 ARG A 200      23.575  12.588 -24.818  1.00  0.00              
ATOM   3087  NH2 ARG A 200      22.814  12.881 -26.960  1.00  0.00              
ATOM   3088  H   ARG A 200      24.301   5.761 -22.569  1.00  0.00              
ATOM   3089  HA  ARG A 200      22.963   8.147 -21.940  1.00  0.00              
ATOM   3090 1HB  ARG A 200      24.773   8.135 -23.433  1.00  0.00              
ATOM   3091 2HB  ARG A 200      23.863   7.155 -24.606  1.00  0.00              
ATOM   3092 1HG  ARG A 200      22.371   8.956 -25.084  1.00  0.00              
ATOM   3093 2HG  ARG A 200      22.991   9.915 -23.719  1.00  0.00              
ATOM   3094 1HD  ARG A 200      24.960  10.414 -24.817  1.00  0.00              
ATOM   3095 2HD  ARG A 200      24.727   9.120 -26.015  1.00  0.00              
ATOM   3096  HE  ARG A 200      23.333  10.711 -27.291  1.00  0.00              
ATOM   3097 1HH1 ARG A 200      23.966  11.986 -24.107  1.00  0.00              
ATOM   3098 2HH1 ARG A 200      23.360  13.552 -24.607  1.00  0.00              
ATOM   3099 1HH2 ARG A 200      22.628  12.497 -27.876  1.00  0.00              
ATOM   3100 2HH2 ARG A 200      22.595  13.845 -26.756  1.00  0.00              
ATOM   3101  N   SER A 201      21.102   6.127 -23.700  1.00  0.00              
ATOM   3102  CA  SER A 201      19.749   5.907 -24.196  1.00  0.00              
ATOM   3103  C   SER A 201      18.730   5.840 -23.067  1.00  0.00              
ATOM   3104  O   SER A 201      17.529   5.997 -23.291  1.00  0.00              
ATOM   3105  CB  SER A 201      19.701   4.635 -25.020  1.00  0.00              
ATOM   3106  OG  SER A 201      19.846   3.489 -24.227  1.00  0.00              
ATOM   3107  H   SER A 201      21.782   5.385 -23.782  1.00  0.00              
ATOM   3108  HA  SER A 201      19.429   6.652 -24.926  1.00  0.00              
ATOM   3109 1HB  SER A 201      18.743   4.591 -25.536  1.00  0.00              
ATOM   3110 2HB  SER A 201      20.507   4.663 -25.753  1.00  0.00              
ATOM   3111  HG  SER A 201      19.810   2.708 -24.785  1.00  0.00              
ATOM   3112  N   THR A 202      19.215   5.603 -21.852  1.00  0.00              
ATOM   3113  CA  THR A 202      18.347   5.518 -20.684  1.00  0.00              
ATOM   3114  C   THR A 202      18.288   6.838 -19.924  1.00  0.00              
ATOM   3115  O   THR A 202      17.214   7.409 -19.736  1.00  0.00              
ATOM   3116  CB  THR A 202      18.809   4.408 -19.722  1.00  0.00              
ATOM   3117  OG1 THR A 202      18.749   3.140 -20.387  1.00  0.00              
ATOM   3118  CG2 THR A 202      17.923   4.370 -18.486  1.00  0.00              
ATOM   3119  H   THR A 202      20.210   5.480 -21.735  1.00  0.00              
ATOM   3120  HA  THR A 202      17.324   5.306 -20.998  1.00  0.00              
ATOM   3121  HB  THR A 202      19.839   4.604 -19.424  1.00  0.00              
ATOM   3122  HG1 THR A 202      19.253   3.183 -21.203  1.00  0.00              
ATOM   3123 1HG2 THR A 202      18.266   3.580 -17.818  1.00  0.00              
ATOM   3124 2HG2 THR A 202      17.976   5.330 -17.972  1.00  0.00              
ATOM   3125 3HG2 THR A 202      16.894   4.174 -18.783  1.00  0.00              
ATOM   3126  N   LEU A 203      19.448   7.316 -19.488  1.00  0.00              
ATOM   3127  CA  LEU A 203      19.526   8.540 -18.703  1.00  0.00              
ATOM   3128  C   LEU A 203      20.915   9.158 -18.799  1.00  0.00              
ATOM   3129  O   LEU A 203      21.906   8.546 -18.402  1.00  0.00              
ATOM   3130  CB  LEU A 203      19.164   8.258 -17.239  1.00  0.00              
ATOM   3131  CG  LEU A 203      19.168   9.485 -16.318  1.00  0.00              
ATOM   3132  CD1 LEU A 203      18.111  10.482 -16.771  1.00  0.00              
ATOM   3133  CD2 LEU A 203      18.915   9.045 -14.884  1.00  0.00              
ATOM   3134  H   LEU A 203      20.299   6.816 -19.706  1.00  0.00              
ATOM   3135  HA  LEU A 203      18.828   9.275 -19.103  1.00  0.00              
ATOM   3136 1HB  LEU A 203      18.146   7.896 -17.375  1.00  0.00              
ATOM   3137 2HB  LEU A 203      19.779   7.464 -16.817  1.00  0.00              
ATOM   3138  HG  LEU A 203      20.167   9.920 -16.361  1.00  0.00              
ATOM   3139 1HD1 LEU A 203      18.121  11.350 -16.111  1.00  0.00              
ATOM   3140 2HD1 LEU A 203      18.325  10.801 -17.791  1.00  0.00              
ATOM   3141 3HD1 LEU A 203      17.129  10.012 -16.736  1.00  0.00              
ATOM   3142 1HD2 LEU A 203      18.919   9.917 -14.230  1.00  0.00              
ATOM   3143 2HD2 LEU A 203      17.947   8.548 -14.821  1.00  0.00              
ATOM   3144 3HD2 LEU A 203      19.698   8.354 -14.571  1.00  0.00              
ATOM   3145  N   GLN A 204      20.981  10.374 -19.332  1.00  0.00              
ATOM   3146  CA  GLN A 204      22.249  11.080 -19.473  1.00  0.00              
ATOM   3147  C   GLN A 204      22.812  11.493 -18.120  1.00  0.00              
ATOM   3148  O   GLN A 204      24.027  11.583 -17.942  1.00  0.00              
ATOM   3149  CB  GLN A 204      22.075  12.317 -20.358  1.00  0.00              
ATOM   3150  CG  GLN A 204      23.361  13.083 -20.617  1.00  0.00              
ATOM   3151  CD  GLN A 204      24.396  12.246 -21.343  1.00  0.00              
ATOM   3152  OE1 GLN A 204      24.072  11.501 -22.272  1.00  0.00              
ATOM   3153  NE2 GLN A 204      25.650  12.360 -20.921  1.00  0.00              
ATOM   3154  H   GLN A 204      20.132  10.820 -19.645  1.00  0.00              
ATOM   3155  HA  GLN A 204      22.987  10.417 -19.923  1.00  0.00              
ATOM   3156 1HB  GLN A 204      21.654  11.972 -21.302  1.00  0.00              
ATOM   3157 2HB  GLN A 204      21.356  12.964 -19.855  1.00  0.00              
ATOM   3158 1HG  GLN A 204      23.375  14.083 -21.050  1.00  0.00              
ATOM   3159 2HG  GLN A 204      23.641  13.141 -19.564  1.00  0.00              
ATOM   3160 1HE2 GLN A 204      26.377  11.832 -21.362  1.00  0.00              
ATOM   3161 2HE2 GLN A 204      25.869  12.974 -20.163  1.00  0.00              
ATOM   3162  N   LYS A 205      21.921  11.743 -17.166  1.00  0.00              
ATOM   3163  CA  LYS A 205      22.326  12.047 -15.799  1.00  0.00              
ATOM   3164  C   LYS A 205      23.160  10.916 -15.209  1.00  0.00              
ATOM   3165  O   LYS A 205      24.186  11.154 -14.573  1.00  0.00              
ATOM   3166  CB  LYS A 205      21.101  12.311 -14.923  1.00  0.00              
ATOM   3167  CG  LYS A 205      21.424  12.642 -13.472  1.00  0.00              
ATOM   3168  CD  LYS A 205      20.160  12.913 -12.671  1.00  0.00              
ATOM   3169  CE  LYS A 205      20.477  13.169 -11.205  1.00  0.00              
ATOM   3170  NZ  LYS A 205      19.245  13.400 -10.402  1.00  0.00              
ATOM   3171  H   LYS A 205      20.937  11.722 -17.394  1.00  0.00              
ATOM   3172  HA  LYS A 205      22.958  12.936 -15.791  1.00  0.00              
ATOM   3173 1HB  LYS A 205      20.560  13.143 -15.373  1.00  0.00              
ATOM   3174 2HB  LYS A 205      20.482  11.414 -14.960  1.00  0.00              
ATOM   3175 1HG  LYS A 205      21.958  11.797 -13.035  1.00  0.00              
ATOM   3176 2HG  LYS A 205      22.064  13.524 -13.453  1.00  0.00              
ATOM   3177 1HD  LYS A 205      19.662  13.787 -13.094  1.00  0.00              
ATOM   3178 2HD  LYS A 205      19.504  12.047 -12.754  1.00  0.00              
ATOM   3179 1HE  LYS A 205      21.008  12.303 -10.814  1.00  0.00              
ATOM   3180 2HE  LYS A 205      21.119  14.047 -11.143  1.00  0.00              
ATOM   3181 1HZ  LYS A 205      19.499  13.566  -9.438  1.00  0.00              
ATOM   3182 2HZ  LYS A 205      18.752  14.204 -10.764  1.00  0.00              
ATOM   3183 3HZ  LYS A 205      18.650  12.586 -10.458  1.00  0.00              
ATOM   3184  N   GLU A 206      22.711   9.684 -15.424  1.00  0.00              
ATOM   3185  CA  GLU A 206      23.411   8.513 -14.909  1.00  0.00              
ATOM   3186  C   GLU A 206      24.721   8.317 -15.661  1.00  0.00              
ATOM   3187  O   GLU A 206      25.705   7.841 -15.098  1.00  0.00              
ATOM   3188  CB  GLU A 206      22.538   7.261 -15.024  1.00  0.00              
ATOM   3189  CG  GLU A 206      23.059   6.057 -14.253  1.00  0.00              
ATOM   3190  CD  GLU A 206      22.112   4.894 -14.350  1.00  0.00              
ATOM   3191  OE1 GLU A 206      21.053   5.059 -14.907  1.00  0.00              
ATOM   3192  OE2 GLU A 206      22.491   3.812 -13.969  1.00  0.00              
ATOM   3193  H   GLU A 206      21.863   9.554 -15.957  1.00  0.00              
ATOM   3194  HA  GLU A 206      23.660   8.664 -13.858  1.00  0.00              
ATOM   3195 1HB  GLU A 206      21.548   7.529 -14.653  1.00  0.00              
ATOM   3196 2HB  GLU A 206      22.474   7.014 -16.084  1.00  0.00              
ATOM   3197 1HG  GLU A 206      24.055   5.741 -14.565  1.00  0.00              
ATOM   3198 2HG  GLU A 206      23.097   6.409 -13.223  1.00  0.00              
ATOM   3199  N   VAL A 207      24.725   8.688 -16.938  1.00  0.00              
ATOM   3200  CA  VAL A 207      25.949   8.692 -17.730  1.00  0.00              
ATOM   3201  C   VAL A 207      26.979   9.612 -17.086  1.00  0.00              
ATOM   3202  O   VAL A 207      28.146   9.247 -16.942  1.00  0.00              
ATOM   3203  CB  VAL A 207      25.693   9.143 -19.180  1.00  0.00              
ATOM   3204  CG1 VAL A 207      27.010   9.360 -19.910  1.00  0.00              
ATOM   3205  CG2 VAL A 207      24.840   8.120 -19.914  1.00  0.00              
ATOM   3206  H   VAL A 207      23.858   8.975 -17.369  1.00  0.00              
ATOM   3207  HA  VAL A 207      26.409   7.703 -17.753  1.00  0.00              
ATOM   3208  HB  VAL A 207      25.127  10.075 -19.166  1.00  0.00              
ATOM   3209 1HG1 VAL A 207      26.810   9.679 -20.934  1.00  0.00              
ATOM   3210 2HG1 VAL A 207      27.588  10.128 -19.398  1.00  0.00              
ATOM   3211 3HG1 VAL A 207      27.575   8.428 -19.925  1.00  0.00              
ATOM   3212 1HG2 VAL A 207      24.668   8.455 -20.937  1.00  0.00              
ATOM   3213 2HG2 VAL A 207      25.356   7.160 -19.928  1.00  0.00              
ATOM   3214 3HG2 VAL A 207      23.883   8.010 -19.404  1.00  0.00              
ATOM   3215  N   HIS A 208      26.539  10.805 -16.701  1.00  0.00              
ATOM   3216  CA  HIS A 208      27.401  11.748 -15.997  1.00  0.00              
ATOM   3217  C   HIS A 208      27.989  11.127 -14.736  1.00  0.00              
ATOM   3218  O   HIS A 208      29.190  11.222 -14.487  1.00  0.00              
ATOM   3219  CB  HIS A 208      26.630  13.023 -15.642  1.00  0.00              
ATOM   3220  CG  HIS A 208      27.403  13.972 -14.780  1.00  0.00              
ATOM   3221  ND1 HIS A 208      28.403  14.781 -15.276  1.00  0.00              
ATOM   3222  CD2 HIS A 208      27.323  14.241 -13.455  1.00  0.00              
ATOM   3223  CE1 HIS A 208      28.905  15.508 -14.292  1.00  0.00              
ATOM   3224  NE2 HIS A 208      28.267  15.199 -13.178  1.00  0.00              
ATOM   3225  H   HIS A 208      25.584  11.066 -16.901  1.00  0.00              
ATOM   3226  HA  HIS A 208      28.246  12.015 -16.631  1.00  0.00              
ATOM   3227 1HB  HIS A 208      26.368  13.569 -16.549  1.00  0.00              
ATOM   3228 2HB  HIS A 208      25.722  12.772 -15.094  1.00  0.00              
ATOM   3229  HD1 HIS A 208      28.663  14.879 -16.237  1.00  0.00              
ATOM   3230  HD2 HIS A 208      26.689  13.852 -12.658  1.00  0.00              
ATOM   3231  HE1 HIS A 208      29.711  16.217 -14.481  1.00  0.00              
ATOM   3232  N   ALA A 209      27.134  10.492 -13.942  1.00  0.00              
ATOM   3233  CA  ALA A 209      27.577   9.794 -12.740  1.00  0.00              
ATOM   3234  C   ALA A 209      28.509   8.650 -13.117  1.00  0.00              
ATOM   3235  O   ALA A 209      29.463   8.351 -12.400  1.00  0.00              
ATOM   3236  CB  ALA A 209      26.386   9.282 -11.944  1.00  0.00              
ATOM   3237  H   ALA A 209      26.151  10.490 -14.177  1.00  0.00              
ATOM   3238  HA  ALA A 209      28.133  10.493 -12.116  1.00  0.00              
ATOM   3239 1HB  ALA A 209      26.741   8.756 -11.058  1.00  0.00              
ATOM   3240 2HB  ALA A 209      25.761  10.122 -11.641  1.00  0.00              
ATOM   3241 3HB  ALA A 209      25.803   8.599 -12.561  1.00  0.00              
ATOM   3242  N   ALA A 210      28.261   7.958 -14.230  1.00  0.00              
ATOM   3243  CA  ALA A 210      29.082   6.815 -14.612  1.00  0.00              
ATOM   3244  C   ALA A 210      30.504   7.264 -14.923  1.00  0.00              
ATOM   3245  O   ALA A 210      31.469   6.570 -14.603  1.00  0.00              
ATOM   3246  CB  ALA A 210      28.472   6.093 -15.805  1.00  0.00              
ATOM   3247  H   ALA A 210      27.501   8.242 -14.831  1.00  0.00              
ATOM   3248  HA  ALA A 210      29.126   6.120 -13.774  1.00  0.00              
ATOM   3249 1HB  ALA A 210      29.104   5.247 -16.079  1.00  0.00              
ATOM   3250 2HB  ALA A 210      27.477   5.732 -15.543  1.00  0.00              
ATOM   3251 3HB  ALA A 210      28.400   6.779 -16.648  1.00  0.00              
ATOM   3252  N   LYS A 211      30.627   8.429 -15.550  1.00  0.00              
ATOM   3253  CA  LYS A 211      31.932   9.027 -15.806  1.00  0.00              
ATOM   3254  C   LYS A 211      32.565   9.493 -14.503  1.00  0.00              
ATOM   3255  O   LYS A 211      33.756   9.285 -14.269  1.00  0.00              
ATOM   3256  CB  LYS A 211      31.812  10.195 -16.786  1.00  0.00              
ATOM   3257  CG  LYS A 211      31.407   9.792 -18.198  1.00  0.00              
ATOM   3258  CD  LYS A 211      31.275  11.007 -19.104  1.00  0.00              
ATOM   3259  CE  LYS A 211      30.824  10.610 -20.502  1.00  0.00              
ATOM   3260  NZ  LYS A 211      30.641  11.794 -21.385  1.00  0.00              
ATOM   3261  H   LYS A 211      29.795   8.914 -15.857  1.00  0.00              
ATOM   3262  HA  LYS A 211      32.601   8.281 -16.239  1.00  0.00              
ATOM   3263 1HB  LYS A 211      31.068  10.879 -16.377  1.00  0.00              
ATOM   3264 2HB  LYS A 211      32.782  10.690 -16.815  1.00  0.00              
ATOM   3265 1HG  LYS A 211      32.168   9.121 -18.598  1.00  0.00              
ATOM   3266 2HG  LYS A 211      30.452   9.270 -18.149  1.00  0.00              
ATOM   3267 1HD  LYS A 211      30.546  11.690 -18.666  1.00  0.00              
ATOM   3268 2HD  LYS A 211      32.244  11.503 -19.163  1.00  0.00              
ATOM   3269 1HE  LYS A 211      31.577   9.951 -20.930  1.00  0.00              
ATOM   3270 2HE  LYS A 211      29.879  10.074 -20.416  1.00  0.00              
ATOM   3271 1HZ  LYS A 211      30.342  11.489 -22.300  1.00  0.00              
ATOM   3272 2HZ  LYS A 211      29.942  12.406 -20.988  1.00  0.00              
ATOM   3273 3HZ  LYS A 211      31.517  12.292 -21.466  1.00  0.00              
ATOM   3274  N   SER A 212      31.762  10.127 -13.654  1.00  0.00              
ATOM   3275  CA  SER A 212      32.238  10.608 -12.363  1.00  0.00              
ATOM   3276  C   SER A 212      32.864   9.479 -11.554  1.00  0.00              
ATOM   3277  O   SER A 212      33.876   9.672 -10.881  1.00  0.00              
ATOM   3278  CB  SER A 212      31.100  11.243 -11.589  1.00  0.00              
ATOM   3279  OG  SER A 212      30.626  12.407 -12.211  1.00  0.00              
ATOM   3280  H   SER A 212      30.797  10.278 -13.910  1.00  0.00              
ATOM   3281  HA  SER A 212      32.938  11.441 -12.442  1.00  0.00              
ATOM   3282 1HB  SER A 212      30.285  10.524 -11.516  1.00  0.00              
ATOM   3283 2HB  SER A 212      31.453  11.494 -10.590  1.00  0.00              
ATOM   3284  HG  SER A 212      29.717  12.563 -11.946  1.00  0.00              
ATOM   3285  N   LEU A 213      32.256   8.300 -11.624  1.00  0.00              
ATOM   3286  CA  LEU A 213      32.752   7.136 -10.899  1.00  0.00              
ATOM   3287  C   LEU A 213      34.225   6.915 -11.219  1.00  0.00              
ATOM   3288  O   LEU A 213      35.008   6.531 -10.350  1.00  0.00              
ATOM   3289  CB  LEU A 213      31.928   5.891 -11.249  1.00  0.00              
ATOM   3290  CG  LEU A 213      30.535   5.829 -10.611  1.00  0.00              
ATOM   3291  CD1 LEU A 213      29.753   4.652 -11.177  1.00  0.00              
ATOM   3292  CD2 LEU A 213      30.672   5.710  -9.101  1.00  0.00              
ATOM   3293  H   LEU A 213      31.428   8.207 -12.195  1.00  0.00              
ATOM   3294  HA  LEU A 213      32.677   7.315  -9.827  1.00  0.00              
ATOM   3295 1HB  LEU A 213      31.841   6.034 -12.325  1.00  0.00              
ATOM   3296 2HB  LEU A 213      32.480   4.973 -11.048  1.00  0.00              
ATOM   3297  HG  LEU A 213      30.037   6.775 -10.827  1.00  0.00              
ATOM   3298 1HD1 LEU A 213      28.765   4.616 -10.718  1.00  0.00              
ATOM   3299 2HD1 LEU A 213      29.647   4.770 -12.255  1.00  0.00              
ATOM   3300 3HD1 LEU A 213      30.285   3.726 -10.963  1.00  0.00              
ATOM   3301 1HD2 LEU A 213      29.680   5.667  -8.648  1.00  0.00              
ATOM   3302 2HD2 LEU A 213      31.223   4.802  -8.855  1.00  0.00              
ATOM   3303 3HD2 LEU A 213      31.209   6.576  -8.714  1.00  0.00              
ATOM   3304  N   ALA A 214      34.596   7.158 -12.471  1.00  0.00              
ATOM   3305  CA  ALA A 214      35.950   6.890 -12.910  1.00  0.00              
ATOM   3306  C   ALA A 214      36.879   7.775 -12.102  1.00  0.00              
ATOM   3307  O   ALA A 214      37.922   7.323 -11.636  1.00  0.00              
ATOM   3308  CB  ALA A 214      36.108   7.135 -14.404  1.00  0.00              
ATOM   3309  H   ALA A 214      33.931   7.534 -13.131  1.00  0.00              
ATOM   3310  HA  ALA A 214      36.181   5.843 -12.712  1.00  0.00              
ATOM   3311 1HB  ALA A 214      37.143   6.953 -14.694  1.00  0.00              
ATOM   3312 2HB  ALA A 214      35.453   6.460 -14.955  1.00  0.00              
ATOM   3313 3HB  ALA A 214      35.844   8.166 -14.633  1.00  0.00              
ATOM   3314  N   ILE A 215      36.477   9.028 -11.914  1.00  0.00              
ATOM   3315  CA  ILE A 215      37.270   9.987 -11.143  1.00  0.00              
ATOM   3316  C   ILE A 215      37.407   9.598  -9.667  1.00  0.00              
ATOM   3317  O   ILE A 215      38.497   9.664  -9.090  1.00  0.00              
ATOM   3318  CB  ILE A 215      36.664  11.399 -11.228  1.00  0.00              
ATOM   3319  CG1 ILE A 215      36.778  11.944 -12.654  1.00  0.00              
ATOM   3320  CG2 ILE A 215      37.350  12.332 -10.242  1.00  0.00              
ATOM   3321  CD1 ILE A 215      35.963  13.194 -12.896  1.00  0.00              
ATOM   3322  H   ILE A 215      35.600   9.326 -12.315  1.00  0.00              
ATOM   3323  HA  ILE A 215      38.300  10.007 -11.498  1.00  0.00              
ATOM   3324  HB  ILE A 215      35.601  11.344 -10.997  1.00  0.00              
ATOM   3325 1HG1 ILE A 215      37.831  12.155 -12.838  1.00  0.00              
ATOM   3326 2HG1 ILE A 215      36.443  11.156 -13.329  1.00  0.00              
ATOM   3327 1HG2 ILE A 215      36.910  13.327 -10.315  1.00  0.00              
ATOM   3328 2HG2 ILE A 215      37.219  11.952  -9.230  1.00  0.00              
ATOM   3329 3HG2 ILE A 215      38.414  12.389 -10.473  1.00  0.00              
ATOM   3330 1HD1 ILE A 215      36.094  13.520 -13.929  1.00  0.00              
ATOM   3331 2HD1 ILE A 215      34.909  12.984 -12.714  1.00  0.00              
ATOM   3332 3HD1 ILE A 215      36.297  13.983 -12.224  1.00  0.00              
ATOM   3333  N   ILE A 216      36.289   9.195  -9.072  1.00  0.00              
ATOM   3334  CA  ILE A 216      36.246   8.839  -7.659  1.00  0.00              
ATOM   3335  C   ILE A 216      37.115   7.625  -7.360  1.00  0.00              
ATOM   3336  O   ILE A 216      37.878   7.615  -6.388  1.00  0.00              
ATOM   3337  CB  ILE A 216      34.807   8.553  -7.194  1.00  0.00              
ATOM   3338  CG1 ILE A 216      33.967   9.832  -7.236  1.00  0.00              
ATOM   3339  CG2 ILE A 216      34.808   7.958  -5.794  1.00  0.00              
ATOM   3340  CD1 ILE A 216      32.484   9.595  -7.071  1.00  0.00              
ATOM   3341  H   ILE A 216      35.444   9.134  -9.621  1.00  0.00              
ATOM   3342  HA  ILE A 216      36.673   9.635  -7.049  1.00  0.00              
ATOM   3343  HB  ILE A 216      34.343   7.851  -7.887  1.00  0.00              
ATOM   3344 1HG1 ILE A 216      34.323  10.480  -6.435  1.00  0.00              
ATOM   3345 2HG1 ILE A 216      34.154  10.311  -8.198  1.00  0.00              
ATOM   3346 1HG2 ILE A 216      33.783   7.762  -5.481  1.00  0.00              
ATOM   3347 2HG2 ILE A 216      35.371   7.026  -5.796  1.00  0.00              
ATOM   3348 3HG2 ILE A 216      35.271   8.661  -5.101  1.00  0.00              
ATOM   3349 1HD1 ILE A 216      31.955  10.548  -7.112  1.00  0.00              
ATOM   3350 2HD1 ILE A 216      32.126   8.949  -7.873  1.00  0.00              
ATOM   3351 3HD1 ILE A 216      32.295   9.118  -6.110  1.00  0.00              
ATOM   3352  N   VAL A 217      37.005   6.606  -8.211  1.00  0.00              
ATOM   3353  CA  VAL A 217      37.705   5.359  -7.973  1.00  0.00              
ATOM   3354  C   VAL A 217      39.163   5.470  -8.392  1.00  0.00              
ATOM   3355  O   VAL A 217      40.014   4.718  -7.920  1.00  0.00              
ATOM   3356  CB  VAL A 217      37.047   4.187  -8.726  1.00  0.00              
ATOM   3357  CG1 VAL A 217      35.559   4.122  -8.414  1.00  0.00              
ATOM   3358  CG2 VAL A 217      37.270   4.325 -10.224  1.00  0.00              
ATOM   3359  H   VAL A 217      36.428   6.697  -9.035  1.00  0.00              
ATOM   3360  HA  VAL A 217      37.733   5.116  -6.910  1.00  0.00              
ATOM   3361  HB  VAL A 217      37.524   3.256  -8.419  1.00  0.00              
ATOM   3362 1HG1 VAL A 217      35.110   3.288  -8.955  1.00  0.00              
ATOM   3363 2HG1 VAL A 217      35.418   3.977  -7.343  1.00  0.00              
ATOM   3364 3HG1 VAL A 217      35.082   5.052  -8.722  1.00  0.00              
ATOM   3365 1HG2 VAL A 217      36.799   3.489 -10.741  1.00  0.00              
ATOM   3366 2HG2 VAL A 217      36.832   5.260 -10.572  1.00  0.00              
ATOM   3367 3HG2 VAL A 217      38.340   4.325 -10.435  1.00  0.00              
ATOM   3368  N   GLY A 218      39.441   6.424  -9.276  1.00  0.00              
ATOM   3369  CA  GLY A 218      40.809   6.840  -9.589  1.00  0.00              
ATOM   3370  C   GLY A 218      41.535   7.418  -8.379  1.00  0.00              
ATOM   3371  O   GLY A 218      42.676   7.035  -8.075  1.00  0.00              
ATOM   3372  H   GLY A 218      38.670   6.876  -9.748  1.00  0.00              
ATOM   3373 1HA  GLY A 218      41.371   5.976  -9.946  1.00  0.00              
ATOM   3374 2HA  GLY A 218      40.781   7.601 -10.368  1.00  0.00              
ATOM   3375  N   LEU A 219      40.869   8.339  -7.690  1.00  0.00              
ATOM   3376  CA  LEU A 219      41.427   8.918  -6.482  1.00  0.00              
ATOM   3377  C   LEU A 219      41.547   7.836  -5.407  1.00  0.00              
ATOM   3378  O   LEU A 219      42.537   7.783  -4.660  1.00  0.00              
ATOM   3379  CB  LEU A 219      40.559  10.084  -5.994  1.00  0.00              
ATOM   3380  CG  LEU A 219      40.563  11.324  -6.897  1.00  0.00              
ATOM   3381  CD1 LEU A 219      39.519  12.324  -6.416  1.00  0.00              
ATOM   3382  CD2 LEU A 219      41.950  11.950  -6.895  1.00  0.00              
ATOM   3383  H   LEU A 219      39.959   8.644  -8.007  1.00  0.00              
ATOM   3384  HA  LEU A 219      42.431   9.290  -6.686  1.00  0.00              
ATOM   3385 1HB  LEU A 219      39.582   9.603  -6.025  1.00  0.00              
ATOM   3386 2HB  LEU A 219      40.795  10.361  -4.966  1.00  0.00              
ATOM   3387  HG  LEU A 219      40.351  10.987  -7.911  1.00  0.00              
ATOM   3388 1HD1 LEU A 219      39.530  13.201  -7.063  1.00  0.00              
ATOM   3389 2HD1 LEU A 219      38.532  11.862  -6.448  1.00  0.00              
ATOM   3390 3HD1 LEU A 219      39.747  12.625  -5.394  1.00  0.00              
ATOM   3391 1HD2 LEU A 219      41.952  12.831  -7.537  1.00  0.00              
ATOM   3392 2HD2 LEU A 219      42.217  12.241  -5.878  1.00  0.00              
ATOM   3393 3HD2 LEU A 219      42.676  11.228  -7.268  1.00  0.00              
ATOM   3394  N   PHE A 220      40.544   6.963  -5.344  1.00  0.00              
ATOM   3395  CA  PHE A 220      40.560   5.830  -4.419  1.00  0.00              
ATOM   3396  C   PHE A 220      41.807   4.952  -4.572  1.00  0.00              
ATOM   3397  O   PHE A 220      42.625   4.819  -3.647  1.00  0.00              
ATOM   3398  CB  PHE A 220      39.303   4.981  -4.614  1.00  0.00              
ATOM   3399  CG  PHE A 220      39.143   3.890  -3.594  1.00  0.00              
ATOM   3400  CD1 PHE A 220      38.492   4.133  -2.394  1.00  0.00              
ATOM   3401  CD2 PHE A 220      39.644   2.619  -3.832  1.00  0.00              
ATOM   3402  CE1 PHE A 220      38.345   3.130  -1.454  1.00  0.00              
ATOM   3403  CE2 PHE A 220      39.498   1.615  -2.895  1.00  0.00              
ATOM   3404  CZ  PHE A 220      38.847   1.871  -1.705  1.00  0.00              
ATOM   3405  H   PHE A 220      39.750   7.088  -5.955  1.00  0.00              
ATOM   3406  HA  PHE A 220      40.585   6.193  -3.390  1.00  0.00              
ATOM   3407 1HB  PHE A 220      38.413   5.606  -4.544  1.00  0.00              
ATOM   3408 2HB  PHE A 220      39.327   4.495  -5.589  1.00  0.00              
ATOM   3409  HD1 PHE A 220      38.094   5.129  -2.196  1.00  0.00              
ATOM   3410  HD2 PHE A 220      40.158   2.417  -4.772  1.00  0.00              
ATOM   3411  HE1 PHE A 220      37.831   3.335  -0.515  1.00  0.00              
ATOM   3412  HE2 PHE A 220      39.896   0.620  -3.095  1.00  0.00              
ATOM   3413  HZ  PHE A 220      38.733   1.081  -0.965  1.00  0.00              
ATOM   3414  N   ALA A 221      41.946   4.356  -5.747  1.00  0.00              
ATOM   3415  CA  ALA A 221      43.084   3.512  -6.035  1.00  0.00              
ATOM   3416  C   ALA A 221      44.392   4.260  -5.807  1.00  0.00              
ATOM   3417  O   ALA A 221      45.321   3.715  -5.222  1.00  0.00              
ATOM   3418  CB  ALA A 221      43.004   2.990  -7.462  1.00  0.00              
ATOM   3419  H   ALA A 221      41.242   4.493  -6.459  1.00  0.00              
ATOM   3420  HA  ALA A 221      43.072   2.663  -5.352  1.00  0.00              
ATOM   3421 1HB  ALA A 221      43.864   2.352  -7.664  1.00  0.00              
ATOM   3422 2HB  ALA A 221      42.087   2.413  -7.588  1.00  0.00              
ATOM   3423 3HB  ALA A 221      43.003   3.828  -8.157  1.00  0.00              
ATOM   3424  N   LEU A 222      44.436   5.523  -6.221  1.00  0.00              
ATOM   3425  CA  LEU A 222      45.630   6.339  -6.045  1.00  0.00              
ATOM   3426  C   LEU A 222      46.191   6.322  -4.621  1.00  0.00              
ATOM   3427  O   LEU A 222      47.364   6.618  -4.423  1.00  0.00              
ATOM   3428  CB  LEU A 222      45.324   7.782  -6.465  1.00  0.00              
ATOM   3429  CG  LEU A 222      46.522   8.739  -6.438  1.00  0.00              
ATOM   3430  CD1 LEU A 222      47.588   8.268  -7.419  1.00  0.00              
ATOM   3431  CD2 LEU A 222      46.058  10.147  -6.781  1.00  0.00              
ATOM   3432  H   LEU A 222      43.625   5.927  -6.667  1.00  0.00              
ATOM   3433  HA  LEU A 222      46.436   5.946  -6.664  1.00  0.00              
ATOM   3434 1HB  LEU A 222      45.010   7.605  -7.493  1.00  0.00              
ATOM   3435 2HB  LEU A 222      44.491   8.200  -5.899  1.00  0.00              
ATOM   3436  HG  LEU A 222      46.903   8.753  -5.416  1.00  0.00              
ATOM   3437 1HD1 LEU A 222      48.435   8.954  -7.393  1.00  0.00              
ATOM   3438 2HD1 LEU A 222      47.922   7.269  -7.141  1.00  0.00              
ATOM   3439 3HD1 LEU A 222      47.171   8.246  -8.425  1.00  0.00              
ATOM   3440 1HD2 LEU A 222      46.911  10.826  -6.761  1.00  0.00              
ATOM   3441 2HD2 LEU A 222      45.613  10.151  -7.776  1.00  0.00              
ATOM   3442 3HD2 LEU A 222      45.317  10.474  -6.051  1.00  0.00              
ATOM   3443  N   CYS A 223      45.354   6.010  -3.628  1.00  0.00              
ATOM   3444  CA  CYS A 223      45.800   6.047  -2.229  1.00  0.00              
ATOM   3445  C   CYS A 223      45.847   4.657  -1.587  1.00  0.00              
ATOM   3446  O   CYS A 223      46.726   4.383  -0.769  1.00  0.00              
ATOM   3447  CB  CYS A 223      44.723   6.904  -1.562  1.00  0.00              
ATOM   3448  SG  CYS A 223      44.515   8.546  -2.290  1.00  0.00              
ATOM   3449  H   CYS A 223      44.402   5.744  -3.835  1.00  0.00              
ATOM   3450  HA  CYS A 223      46.768   6.532  -2.095  1.00  0.00              
ATOM   3451 1HB  CYS A 223      43.752   6.414  -1.637  1.00  0.00              
ATOM   3452 2HB  CYS A 223      44.968   7.067  -0.513  1.00  0.00              
ATOM   3453  HG  CYS A 223      45.770   8.943  -2.099  1.00  0.00              
ATOM   3454  N   TRP A 224      44.923   3.776  -1.974  1.00  0.00              
ATOM   3455  CA  TRP A 224      44.807   2.445  -1.369  1.00  0.00              
ATOM   3456  C   TRP A 224      45.721   1.403  -2.027  1.00  0.00              
ATOM   3457  O   TRP A 224      46.092   0.389  -1.411  1.00  0.00              
ATOM   3458  CB  TRP A 224      43.355   1.969  -1.436  1.00  0.00              
ATOM   3459  CG  TRP A 224      42.439   2.708  -0.508  1.00  0.00              
ATOM   3460  CD1 TRP A 224      41.623   3.751  -0.828  1.00  0.00              
ATOM   3461  CD2 TRP A 224      42.246   2.461   0.890  1.00  0.00              
ATOM   3462  NE1 TRP A 224      40.934   4.171   0.283  1.00  0.00              
ATOM   3463  CE2 TRP A 224      41.299   3.392   1.351  1.00  0.00              
ATOM   3464  CE3 TRP A 224      42.784   1.539   1.797  1.00  0.00              
ATOM   3465  CZ2 TRP A 224      40.879   3.433   2.672  1.00  0.00              
ATOM   3466  CZ3 TRP A 224      42.362   1.580   3.121  1.00  0.00              
ATOM   3467  CH2 TRP A 224      41.436   2.499   3.545  1.00  0.00              
ATOM   3468  H   TRP A 224      44.283   4.040  -2.711  1.00  0.00              
ATOM   3469  HA  TRP A 224      45.118   2.485  -0.325  1.00  0.00              
ATOM   3470 1HB  TRP A 224      42.958   2.107  -2.442  1.00  0.00              
ATOM   3471 2HB  TRP A 224      43.292   0.916  -1.163  1.00  0.00              
ATOM   3472  HD1 TRP A 224      41.634   4.085  -1.864  1.00  0.00              
ATOM   3473  HE1 TRP A 224      40.268   4.930   0.310  1.00  0.00              
ATOM   3474  HE3 TRP A 224      43.519   0.787   1.513  1.00  0.00              
ATOM   3475  HZ2 TRP A 224      40.142   4.180   2.966  1.00  0.00              
ATOM   3476  HZ3 TRP A 224      42.789   0.857   3.816  1.00  0.00              
ATOM   3477  HH2 TRP A 224      41.131   2.497   4.592  1.00  0.00              
ATOM   3478  N   LEU A 225      46.019   1.623  -3.303  1.00  0.00              
ATOM   3479  CA  LEU A 225      47.001   0.814  -4.036  1.00  0.00              
ATOM   3480  C   LEU A 225      48.472   0.961  -3.633  1.00  0.00              
ATOM   3481  O   LEU A 225      49.144  -0.040  -3.450  1.00  0.00              
ATOM   3482  CB  LEU A 225      46.865   1.123  -5.532  1.00  0.00              
ATOM   3483  CG  LEU A 225      47.825   0.353  -6.448  1.00  0.00              
ATOM   3484  CD1 LEU A 225      47.594  -1.145  -6.304  1.00  0.00              
ATOM   3485  CD2 LEU A 225      47.618   0.795  -7.889  1.00  0.00              
ATOM   3486  H   LEU A 225      45.549   2.378  -3.781  1.00  0.00              
ATOM   3487  HA  LEU A 225      46.808  -0.243  -3.859  1.00  0.00              
ATOM   3488 1HB  LEU A 225      45.843   0.783  -5.691  1.00  0.00              
ATOM   3489 2HB  LEU A 225      46.927   2.193  -5.731  1.00  0.00              
ATOM   3490  HG  LEU A 225      48.840   0.627  -6.158  1.00  0.00              
ATOM   3491 1HD1 LEU A 225      48.280  -1.684  -6.958  1.00  0.00              
ATOM   3492 2HD1 LEU A 225      47.771  -1.443  -5.270  1.00  0.00              
ATOM   3493 3HD1 LEU A 225      46.568  -1.383  -6.581  1.00  0.00              
ATOM   3494 1HD2 LEU A 225      48.301   0.247  -8.539  1.00  0.00              
ATOM   3495 2HD2 LEU A 225      46.590   0.591  -8.188  1.00  0.00              
ATOM   3496 3HD2 LEU A 225      47.815   1.863  -7.975  1.00  0.00              
ATOM   3497  N   PRO A 226      49.002   2.193  -3.566  1.00  0.00              
ATOM   3498  CA  PRO A 226      50.391   2.283  -3.092  1.00  0.00              
ATOM   3499  C   PRO A 226      50.544   1.691  -1.690  1.00  0.00              
ATOM   3500  O   PRO A 226      51.598   1.160  -1.327  1.00  0.00              
ATOM   3501  CB  PRO A 226      50.699   3.783  -3.118  1.00  0.00              
ATOM   3502  CG  PRO A 226      49.362   4.438  -3.048  1.00  0.00              
ATOM   3503  CD  PRO A 226      48.435   3.537  -3.820  1.00  0.00              
ATOM   3504  HA  PRO A 226      51.092   1.710  -3.717  1.00  0.00              
ATOM   3505 1HB  PRO A 226      51.332   4.079  -2.269  1.00  0.00              
ATOM   3506 2HB  PRO A 226      51.235   4.069  -4.035  1.00  0.00              
ATOM   3507 1HG  PRO A 226      49.027   4.550  -2.006  1.00  0.00              
ATOM   3508 2HG  PRO A 226      49.389   5.446  -3.487  1.00  0.00              
ATOM   3509 1HD  PRO A 226      47.396   3.609  -3.468  1.00  0.00              
ATOM   3510 2HD  PRO A 226      48.427   3.772  -4.895  1.00  0.00              
ATOM   3511  N   LEU A 227      49.464   1.766  -0.922  1.00  0.00              
ATOM   3512  CA  LEU A 227      49.376   1.110   0.375  1.00  0.00              
ATOM   3513  C   LEU A 227      49.531  -0.397   0.258  1.00  0.00              
ATOM   3514  O   LEU A 227      50.398  -0.986   0.897  1.00  0.00              
ATOM   3515  CB  LEU A 227      48.043   1.454   1.050  1.00  0.00              
ATOM   3516  CG  LEU A 227      47.755   0.696   2.352  1.00  0.00              
ATOM   3517  CD1 LEU A 227      48.805   1.040   3.399  1.00  0.00              
ATOM   3518  CD2 LEU A 227      46.361   1.050   2.849  1.00  0.00              
ATOM   3519  H   LEU A 227      48.674   2.300  -1.257  1.00  0.00              
ATOM   3520  HA  LEU A 227      50.193   1.449   1.011  1.00  0.00              
ATOM   3521 1HB  LEU A 227      48.218   2.508   1.262  1.00  0.00              
ATOM   3522 2HB  LEU A 227      47.204   1.357   0.360  1.00  0.00              
ATOM   3523  HG  LEU A 227      47.765  -0.368   2.116  1.00  0.00              
ATOM   3524 1HD1 LEU A 227      48.592   0.497   4.320  1.00  0.00              
ATOM   3525 2HD1 LEU A 227      49.791   0.758   3.032  1.00  0.00              
ATOM   3526 3HD1 LEU A 227      48.784   2.111   3.597  1.00  0.00              
ATOM   3527 1HD2 LEU A 227      46.157   0.509   3.774  1.00  0.00              
ATOM   3528 2HD2 LEU A 227      46.301   2.122   3.033  1.00  0.00              
ATOM   3529 3HD2 LEU A 227      45.624   0.770   2.096  1.00  0.00              
ATOM   3530  N   HIS A 228      48.684  -1.036  -0.544  1.00  0.00              
ATOM   3531  CA  HIS A 228      48.873  -2.472  -0.766  1.00  0.00              
ATOM   3532  C   HIS A 228      50.306  -2.834  -1.164  1.00  0.00              
ATOM   3533  O   HIS A 228      50.877  -3.797  -0.648  1.00  0.00              
ATOM   3534  CB  HIS A 228      47.902  -2.973  -1.840  1.00  0.00              
ATOM   3535  CG  HIS A 228      48.264  -4.313  -2.401  1.00  0.00              
ATOM   3536  ND1 HIS A 228      48.013  -5.492  -1.731  1.00  0.00              
ATOM   3537  CD2 HIS A 228      48.858  -4.660  -3.566  1.00  0.00              
ATOM   3538  CE1 HIS A 228      48.438  -6.508  -2.463  1.00  0.00              
ATOM   3539  NE2 HIS A 228      48.955  -6.030  -3.580  1.00  0.00              
ATOM   3540  H   HIS A 228      47.919  -0.564  -1.003  1.00  0.00              
ATOM   3541  HA  HIS A 228      48.685  -3.014   0.161  1.00  0.00              
ATOM   3542 1HB  HIS A 228      46.898  -3.071  -1.424  1.00  0.00              
ATOM   3543 2HB  HIS A 228      47.880  -2.278  -2.679  1.00  0.00              
ATOM   3544  HD2 HIS A 228      49.234  -4.078  -4.409  1.00  0.00              
ATOM   3545  HE1 HIS A 228      48.329  -7.532  -2.106  1.00  0.00              
ATOM   3546  HE2 HIS A 228      49.357  -6.576  -4.329  1.00  0.00              
ATOM   3547  N   ILE A 229      50.870  -2.051  -2.079  1.00  0.00              
ATOM   3548  CA  ILE A 229      52.171  -2.322  -2.677  1.00  0.00              
ATOM   3549  C   ILE A 229      53.219  -2.266  -1.589  1.00  0.00              
ATOM   3550  O   ILE A 229      54.060  -3.155  -1.469  1.00  0.00              
ATOM   3551  CB  ILE A 229      52.526  -1.321  -3.791  1.00  0.00              
ATOM   3552  CG1 ILE A 229      51.602  -1.513  -4.996  1.00  0.00              
ATOM   3553  CG2 ILE A 229      53.982  -1.477  -4.202  1.00  0.00              
ATOM   3554  CD1 ILE A 229      51.683  -0.396  -6.012  1.00  0.00              
ATOM   3555  H   ILE A 229      50.359  -1.228  -2.366  1.00  0.00              
ATOM   3556  HA  ILE A 229      52.203  -3.332  -3.085  1.00  0.00              
ATOM   3557  HB  ILE A 229      52.358  -0.308  -3.425  1.00  0.00              
ATOM   3558 1HG1 ILE A 229      51.879  -2.455  -5.470  1.00  0.00              
ATOM   3559 2HG1 ILE A 229      50.583  -1.585  -4.615  1.00  0.00              
ATOM   3560 1HG2 ILE A 229      54.217  -0.762  -4.990  1.00  0.00              
ATOM   3561 2HG2 ILE A 229      54.625  -1.292  -3.342  1.00  0.00              
ATOM   3562 3HG2 ILE A 229      54.151  -2.490  -4.569  1.00  0.00              
ATOM   3563 1HD1 ILE A 229      51.000  -0.603  -6.836  1.00  0.00              
ATOM   3564 2HD1 ILE A 229      51.405   0.547  -5.539  1.00  0.00              
ATOM   3565 3HD1 ILE A 229      52.700  -0.324  -6.394  1.00  0.00              
ATOM   3566  N   ILE A 230      53.163  -1.208  -0.792  1.00  0.00              
ATOM   3567  CA  ILE A 230      54.143  -1.011   0.262  1.00  0.00              
ATOM   3568  C   ILE A 230      53.949  -2.041   1.380  1.00  0.00              
ATOM   3569  O   ILE A 230      54.907  -2.432   2.052  1.00  0.00              
ATOM   3570  CB  ILE A 230      54.059   0.409   0.851  1.00  0.00              
ATOM   3571  CG1 ILE A 230      54.591   1.435  -0.153  1.00  0.00              
ATOM   3572  CG2 ILE A 230      54.831   0.488   2.159  1.00  0.00              
ATOM   3573  CD1 ILE A 230      54.314   2.870   0.236  1.00  0.00              
ATOM   3574  H   ILE A 230      52.429  -0.525  -0.915  1.00  0.00              
ATOM   3575  HA  ILE A 230      55.150  -1.190  -0.113  1.00  0.00              
ATOM   3576  HB  ILE A 230      53.014   0.657   1.030  1.00  0.00              
ATOM   3577 1HG1 ILE A 230      55.666   1.282  -0.234  1.00  0.00              
ATOM   3578 2HG1 ILE A 230      54.121   1.223  -1.113  1.00  0.00              
ATOM   3579 1HG2 ILE A 230      54.762   1.499   2.561  1.00  0.00              
ATOM   3580 2HG2 ILE A 230      54.409  -0.216   2.874  1.00  0.00              
ATOM   3581 3HG2 ILE A 230      55.878   0.241   1.979  1.00  0.00              
ATOM   3582 1HD1 ILE A 230      54.720   3.538  -0.523  1.00  0.00              
ATOM   3583 2HD1 ILE A 230      53.237   3.024   0.317  1.00  0.00              
ATOM   3584 3HD1 ILE A 230      54.784   3.084   1.195  1.00  0.00              
ATOM   3585  N   ASN A 231      52.702  -2.472   1.567  1.00  0.00              
ATOM   3586  CA  ASN A 231      52.353  -3.515   2.536  1.00  0.00              
ATOM   3587  C   ASN A 231      53.019  -4.847   2.198  1.00  0.00              
ATOM   3588  O   ASN A 231      53.534  -5.548   3.074  1.00  0.00              
ATOM   3589  CB  ASN A 231      50.850  -3.696   2.636  1.00  0.00              
ATOM   3590  CG  ASN A 231      50.151  -2.573   3.350  1.00  0.00              
ATOM   3591  OD1 ASN A 231      50.766  -1.813   4.106  1.00  0.00              
ATOM   3592  ND2 ASN A 231      48.855  -2.514   3.177  1.00  0.00              
ATOM   3593  H   ASN A 231      51.971  -2.054   1.010  1.00  0.00              
ATOM   3594  HA  ASN A 231      52.717  -3.237   3.527  1.00  0.00              
ATOM   3595 1HB  ASN A 231      50.263  -3.985   1.762  1.00  0.00              
ATOM   3596 2HB  ASN A 231      50.933  -4.546   3.314  1.00  0.00              
ATOM   3597 1HD2 ASN A 231      48.324  -1.792   3.622  1.00  0.00              
ATOM   3598 2HD2 ASN A 231      48.396  -3.190   2.601  1.00  0.00              
ATOM   3599  N   CYS A 232      52.999  -5.183   0.914  1.00  0.00              
ATOM   3600  CA  CYS A 232      53.662  -6.377   0.416  1.00  0.00              
ATOM   3601  C   CYS A 232      55.159  -6.221   0.614  1.00  0.00              
ATOM   3602  O   CYS A 232      55.837  -7.148   1.058  1.00  0.00              
ATOM   3603  CB  CYS A 232      53.302  -6.387  -1.070  1.00  0.00              
ATOM   3604  SG  CYS A 232      53.994  -7.777  -1.999  1.00  0.00              
ATOM   3605  H   CYS A 232      52.506  -4.586   0.265  1.00  0.00              
ATOM   3606  HA  CYS A 232      53.291  -7.298   0.865  1.00  0.00              
ATOM   3607 1HB  CYS A 232      52.221  -6.448  -1.196  1.00  0.00              
ATOM   3608 2HB  CYS A 232      53.675  -5.485  -1.554  1.00  0.00              
ATOM   3609  HG  CYS A 232      55.268  -7.490  -1.751  1.00  0.00              
ATOM   3610  N   PHE A 233      55.672  -5.038   0.292  1.00  0.00              
ATOM   3611  CA  PHE A 233      57.096  -4.763   0.429  1.00  0.00              
ATOM   3612  C   PHE A 233      57.548  -4.902   1.880  1.00  0.00              
ATOM   3613  O   PHE A 233      58.623  -5.435   2.146  1.00  0.00              
ATOM   3614  CB  PHE A 233      57.421  -3.362  -0.093  1.00  0.00              
ATOM   3615  CG  PHE A 233      57.433  -3.261  -1.592  1.00  0.00              
ATOM   3616  CD1 PHE A 233      57.696  -4.376  -2.374  1.00  0.00              
ATOM   3617  CD2 PHE A 233      57.184  -2.052  -2.223  1.00  0.00              
ATOM   3618  CE1 PHE A 233      57.707  -4.285  -3.753  1.00  0.00              
ATOM   3619  CE2 PHE A 233      57.194  -1.958  -3.601  1.00  0.00              
ATOM   3620  CZ  PHE A 233      57.456  -3.076  -4.367  1.00  0.00              
ATOM   3621  H   PHE A 233      55.063  -4.312  -0.056  1.00  0.00              
ATOM   3622  HA  PHE A 233      57.671  -5.491  -0.146  1.00  0.00              
ATOM   3623 1HB  PHE A 233      56.679  -2.648   0.261  1.00  0.00              
ATOM   3624 2HB  PHE A 233      58.409  -3.056   0.247  1.00  0.00              
ATOM   3625  HD1 PHE A 233      57.893  -5.332  -1.889  1.00  0.00              
ATOM   3626  HD2 PHE A 233      56.977  -1.169  -1.618  1.00  0.00              
ATOM   3627  HE1 PHE A 233      57.915  -5.169  -4.356  1.00  0.00              
ATOM   3628  HE2 PHE A 233      56.995  -1.002  -4.085  1.00  0.00              
ATOM   3629  HZ  PHE A 233      57.466  -3.003  -5.453  1.00  0.00              
ATOM   3630  N   THR A 234      56.724  -4.440   2.817  1.00  0.00              
ATOM   3631  CA  THR A 234      57.053  -4.587   4.235  1.00  0.00              
ATOM   3632  C   THR A 234      56.996  -6.037   4.701  1.00  0.00              
ATOM   3633  O   THR A 234      57.833  -6.481   5.485  1.00  0.00              
ATOM   3634  CB  THR A 234      56.109  -3.748   5.117  1.00  0.00              
ATOM   3635  OG1 THR A 234      56.233  -2.363   4.772  1.00  0.00              
ATOM   3636  CG2 THR A 234      56.448  -3.933   6.588  1.00  0.00              
ATOM   3637  H   THR A 234      55.862  -3.982   2.557  1.00  0.00              
ATOM   3638  HA  THR A 234      58.079  -4.262   4.411  1.00  0.00              
ATOM   3639  HB  THR A 234      55.082  -4.067   4.939  1.00  0.00              
ATOM   3640  HG1 THR A 234      56.009  -2.243   3.846  1.00  0.00              
ATOM   3641 1HG2 THR A 234      55.770  -3.334   7.195  1.00  0.00              
ATOM   3642 2HG2 THR A 234      56.343  -4.985   6.856  1.00  0.00              
ATOM   3643 3HG2 THR A 234      57.474  -3.614   6.767  1.00  0.00              
ATOM   3644  N   PHE A 235      55.999  -6.770   4.227  1.00  0.00              
ATOM   3645  CA  PHE A 235      55.963  -8.201   4.473  1.00  0.00              
ATOM   3646  C   PHE A 235      57.258  -8.859   4.018  1.00  0.00              
ATOM   3647  O   PHE A 235      57.818  -9.696   4.723  1.00  0.00              
ATOM   3648  CB  PHE A 235      54.766  -8.837   3.764  1.00  0.00              
ATOM   3649  CG  PHE A 235      54.784 -10.339   3.773  1.00  0.00              
ATOM   3650  CD1 PHE A 235      54.311 -11.046   4.868  1.00  0.00              
ATOM   3651  CD2 PHE A 235      55.274 -11.047   2.686  1.00  0.00              
ATOM   3652  CE1 PHE A 235      54.328 -12.428   4.877  1.00  0.00              
ATOM   3653  CE2 PHE A 235      55.291 -12.429   2.692  1.00  0.00              
ATOM   3654  CZ  PHE A 235      54.817 -13.119   3.790  1.00  0.00              
ATOM   3655  H   PHE A 235      55.256  -6.344   3.691  1.00  0.00              
ATOM   3656  HA  PHE A 235      55.873  -8.390   5.544  1.00  0.00              
ATOM   3657 1HB  PHE A 235      53.838  -8.533   4.248  1.00  0.00              
ATOM   3658 2HB  PHE A 235      54.745  -8.532   2.719  1.00  0.00              
ATOM   3659  HD1 PHE A 235      53.923 -10.499   5.728  1.00  0.00              
ATOM   3660  HD2 PHE A 235      55.649 -10.502   1.820  1.00  0.00              
ATOM   3661  HE1 PHE A 235      53.953 -12.971   5.745  1.00  0.00              
ATOM   3662  HE2 PHE A 235      55.678 -12.974   1.832  1.00  0.00              
ATOM   3663  HZ  PHE A 235      54.831 -14.208   3.796  1.00  0.00              
ATOM   3664  N   PHE A 236      57.726  -8.484   2.830  1.00  0.00              
ATOM   3665  CA  PHE A 236      58.982  -9.016   2.296  1.00  0.00              
ATOM   3666  C   PHE A 236      60.312  -8.584   2.966  1.00  0.00              
ATOM   3667  O   PHE A 236      61.125  -9.445   3.280  1.00  0.00              
ATOM   3668  CB  PHE A 236      59.048  -8.665   0.809  1.00  0.00              
ATOM   3669  CG  PHE A 236      60.343  -9.052   0.152  1.00  0.00              
ATOM   3670  CD1 PHE A 236      60.592 -10.370  -0.201  1.00  0.00              
ATOM   3671  CD2 PHE A 236      61.315  -8.099  -0.113  1.00  0.00              
ATOM   3672  CE1 PHE A 236      61.783 -10.727  -0.805  1.00  0.00              
ATOM   3673  CE2 PHE A 236      62.506  -8.453  -0.718  1.00  0.00              
ATOM   3674  CZ  PHE A 236      62.739  -9.769  -1.063  1.00  0.00              
ATOM   3675  H   PHE A 236      57.202  -7.816   2.282  1.00  0.00              
ATOM   3676  HA  PHE A 236      59.009 -10.099   2.424  1.00  0.00              
ATOM   3677 1HB  PHE A 236      58.257  -9.181   0.266  1.00  0.00              
ATOM   3678 2HB  PHE A 236      58.939  -7.590   0.672  1.00  0.00              
ATOM   3679  HD1 PHE A 236      59.834 -11.128   0.003  1.00  0.00              
ATOM   3680  HD2 PHE A 236      61.131  -7.060   0.161  1.00  0.00              
ATOM   3681  HE1 PHE A 236      61.965 -11.767  -1.077  1.00  0.00              
ATOM   3682  HE2 PHE A 236      63.261  -7.694  -0.921  1.00  0.00              
ATOM   3683  HZ  PHE A 236      63.678 -10.050  -1.538  1.00  0.00              
ATOM   3684  N   CYS A 237      60.564  -7.296   3.198  1.00  0.00              
ATOM   3685  CA  CYS A 237      61.899  -6.827   3.550  1.00  0.00              
ATOM   3686  C   CYS A 237      62.231  -7.116   5.008  1.00  0.00              
ATOM   3687  O   CYS A 237      61.449  -6.803   5.907  1.00  0.00              
ATOM   3688  CB  CYS A 237      61.801  -5.320   3.313  1.00  0.00              
ATOM   3689  SG  CYS A 237      62.131  -4.805   1.611  1.00  0.00              
ATOM   3690  H   CYS A 237      59.810  -6.627   3.129  1.00  0.00              
ATOM   3691  HA  CYS A 237      62.682  -7.230   2.909  1.00  0.00              
ATOM   3692 1HB  CYS A 237      60.796  -4.966   3.547  1.00  0.00              
ATOM   3693 2HB  CYS A 237      62.525  -4.793   3.934  1.00  0.00              
ATOM   3694  N   PRO A 238      63.395  -7.714   5.238  1.00  0.00              
ATOM   3695  CA  PRO A 238      63.862  -7.988   6.591  1.00  0.00              
ATOM   3696  C   PRO A 238      64.291  -6.697   7.276  1.00  0.00              
ATOM   3697  O   PRO A 238      64.051  -6.506   8.468  1.00  0.00              
ATOM   3698  CB  PRO A 238      65.030  -8.961   6.401  1.00  0.00              
ATOM   3699  CG  PRO A 238      65.572  -8.631   5.051  1.00  0.00              
ATOM   3700  CD  PRO A 238      64.376  -8.229   4.229  1.00  0.00              
ATOM   3701  HA  PRO A 238      63.077  -8.412   7.234  1.00  0.00              
ATOM   3702 1HB  PRO A 238      65.795  -8.829   7.180  1.00  0.00              
ATOM   3703 2HB  PRO A 238      64.696 -10.007   6.451  1.00  0.00              
ATOM   3704 1HG  PRO A 238      66.307  -7.814   5.106  1.00  0.00              
ATOM   3705 2HG  PRO A 238      66.084  -9.496   4.607  1.00  0.00              
ATOM   3706 1HD  PRO A 238      64.622  -7.451   3.491  1.00  0.00              
ATOM   3707 2HD  PRO A 238      63.950  -9.076   3.673  1.00  0.00              
ATOM   3708  N   ASP A 239      64.928  -5.813   6.516  1.00  0.00              
ATOM   3709  CA  ASP A 239      65.321  -4.505   7.026  1.00  0.00              
ATOM   3710  C   ASP A 239      65.754  -3.608   5.873  1.00  0.00              
ATOM   3711  O   ASP A 239      66.924  -3.242   5.765  1.00  0.00              
ATOM   3712  CB  ASP A 239      66.448  -4.635   8.054  1.00  0.00              
ATOM   3713  CG  ASP A 239      66.796  -3.339   8.773  1.00  0.00              
ATOM   3714  OD1 ASP A 239      66.135  -2.355   8.537  1.00  0.00              
ATOM   3715  OD2 ASP A 239      67.611  -3.378   9.664  1.00  0.00              
ATOM   3716  H   ASP A 239      65.147  -6.054   5.559  1.00  0.00              
ATOM   3717  HA  ASP A 239      64.467  -4.024   7.505  1.00  0.00              
ATOM   3718 1HB  ASP A 239      66.277  -5.423   8.788  1.00  0.00              
ATOM   3719 2HB  ASP A 239      67.272  -4.920   7.399  1.00  0.00              
ATOM   3720  N   CYS A 240      64.804  -3.258   5.013  1.00  0.00              
ATOM   3721  CA  CYS A 240      65.087  -2.411   3.861  1.00  0.00              
ATOM   3722  C   CYS A 240      65.046  -0.936   4.239  1.00  0.00              
ATOM   3723  O   CYS A 240      64.192  -0.187   3.764  1.00  0.00              
ATOM   3724  CB  CYS A 240      63.947  -2.753   2.902  1.00  0.00              
ATOM   3725  SG  CYS A 240      64.027  -4.421   2.207  1.00  0.00              
ATOM   3726  H   CYS A 240      63.860  -3.588   5.161  1.00  0.00              
ATOM   3727  HA  CYS A 240      66.034  -2.644   3.374  1.00  0.00              
ATOM   3728 1HB  CYS A 240      62.988  -2.685   3.416  1.00  0.00              
ATOM   3729 2HB  CYS A 240      63.953  -2.071   2.051  1.00  0.00              
ATOM   3730  N   SER A 241      65.974  -0.524   5.096  1.00  0.00              
ATOM   3731  CA  SER A 241      66.029   0.857   5.561  1.00  0.00              
ATOM   3732  C   SER A 241      66.371   1.820   4.432  1.00  0.00              
ATOM   3733  O   SER A 241      66.195   3.032   4.562  1.00  0.00              
ATOM   3734  CB  SER A 241      67.039   0.985   6.684  1.00  0.00              
ATOM   3735  OG  SER A 241      68.348   0.747   6.244  1.00  0.00              
ATOM   3736  H   SER A 241      66.658  -1.185   5.435  1.00  0.00              
ATOM   3737  HA  SER A 241      65.113   1.184   6.055  1.00  0.00              
ATOM   3738 1HB  SER A 241      66.980   1.994   7.092  1.00  0.00              
ATOM   3739 2HB  SER A 241      66.790   0.265   7.462  1.00  0.00              
ATOM   3740  HG  SER A 241      68.955   0.838   6.983  1.00  0.00              
ATOM   3741  N   HIS A 242      66.860   1.275   3.323  1.00  0.00              
ATOM   3742  CA  HIS A 242      67.205   2.083   2.159  1.00  0.00              
ATOM   3743  C   HIS A 242      66.117   1.951   1.102  1.00  0.00              
ATOM   3744  O   HIS A 242      66.337   2.254  -0.071  1.00  0.00              
ATOM   3745  CB  HIS A 242      68.562   1.669   1.582  1.00  0.00              
ATOM   3746  CG  HIS A 242      69.697   1.817   2.548  1.00  0.00              
ATOM   3747  ND1 HIS A 242      70.227   3.044   2.890  1.00  0.00              
ATOM   3748  CD2 HIS A 242      70.402   0.895   3.243  1.00  0.00              
ATOM   3749  CE1 HIS A 242      71.210   2.868   3.756  1.00  0.00              
ATOM   3750  NE2 HIS A 242      71.336   1.574   3.986  1.00  0.00              
ATOM   3751  H   HIS A 242      66.996   0.275   3.286  1.00  0.00              
ATOM   3752  HA  HIS A 242      67.252   3.134   2.444  1.00  0.00              
ATOM   3753 1HB  HIS A 242      68.541   0.620   1.286  1.00  0.00              
ATOM   3754 2HB  HIS A 242      68.806   2.286   0.718  1.00  0.00              
ATOM   3755  HD2 HIS A 242      70.348  -0.193   3.297  1.00  0.00              
ATOM   3756  HE1 HIS A 242      71.760   3.722   4.152  1.00  0.00              
ATOM   3757  HE2 HIS A 242      72.008   1.145   4.606  1.00  0.00              
ATOM   3758  N   ALA A 243      64.941   1.496   1.523  1.00  0.00              
ATOM   3759  CA  ALA A 243      63.794   1.395   0.629  1.00  0.00              
ATOM   3760  C   ALA A 243      63.430   2.745   0.023  1.00  0.00              
ATOM   3761  O   ALA A 243      63.464   3.770   0.704  1.00  0.00              
ATOM   3762  CB  ALA A 243      62.598   0.809   1.365  1.00  0.00              
ATOM   3763  H   ALA A 243      64.840   1.212   2.487  1.00  0.00              
ATOM   3764  HA  ALA A 243      64.052   0.732  -0.198  1.00  0.00              
ATOM   3765 1HB  ALA A 243      61.750   0.741   0.684  1.00  0.00              
ATOM   3766 2HB  ALA A 243      62.849  -0.186   1.734  1.00  0.00              
ATOM   3767 3HB  ALA A 243      62.338   1.452   2.204  1.00  0.00              
ATOM   3768  N   PRO A 244      63.083   2.738  -1.259  1.00  0.00              
ATOM   3769  CA  PRO A 244      62.744   3.966  -1.968  1.00  0.00              
ATOM   3770  C   PRO A 244      61.362   4.444  -1.543  1.00  0.00              
ATOM   3771  O   PRO A 244      60.366   4.166  -2.212  1.00  0.00              
ATOM   3772  CB  PRO A 244      62.800   3.582  -3.450  1.00  0.00              
ATOM   3773  CG  PRO A 244      62.471   2.129  -3.469  1.00  0.00              
ATOM   3774  CD  PRO A 244      63.081   1.565  -2.214  1.00  0.00              
ATOM   3775  HA  PRO A 244      63.429   4.795  -1.734  1.00  0.00              
ATOM   3776 1HB  PRO A 244      62.077   4.162  -4.043  1.00  0.00              
ATOM   3777 2HB  PRO A 244      63.795   3.772  -3.878  1.00  0.00              
ATOM   3778 1HG  PRO A 244      61.383   1.967  -3.488  1.00  0.00              
ATOM   3779 2HG  PRO A 244      62.884   1.640  -4.364  1.00  0.00              
ATOM   3780 1HD  PRO A 244      62.495   0.728  -1.806  1.00  0.00              
ATOM   3781 2HD  PRO A 244      64.102   1.191  -2.379  1.00  0.00              
ATOM   3782  N   LEU A 245      61.171   5.012  -0.402  1.00  0.00              
ATOM   3783  CA  LEU A 245      59.993   5.650   0.175  1.00  0.00              
ATOM   3784  C   LEU A 245      58.861   4.656   0.401  1.00  0.00              
ATOM   3785  O   LEU A 245      57.686   5.000   0.276  1.00  0.00              
ATOM   3786  CB  LEU A 245      59.520   6.794  -0.730  1.00  0.00              
ATOM   3787  CG  LEU A 245      60.559   7.892  -0.993  1.00  0.00              
ATOM   3788  CD1 LEU A 245      59.986   8.937  -1.940  1.00  0.00              
ATOM   3789  CD2 LEU A 245      60.972   8.528   0.326  1.00  0.00              
ATOM   3790  H   LEU A 245      62.061   5.110   0.065  1.00  0.00              
ATOM   3791  HA  LEU A 245      60.247   6.056   1.154  1.00  0.00              
ATOM   3792 1HB  LEU A 245      59.331   6.232  -1.643  1.00  0.00              
ATOM   3793 2HB  LEU A 245      58.587   7.232  -0.373  1.00  0.00              
ATOM   3794  HG  LEU A 245      61.438   7.409  -1.420  1.00  0.00              
ATOM   3795 1HD1 LEU A 245      60.731   9.712  -2.121  1.00  0.00              
ATOM   3796 2HD1 LEU A 245      59.719   8.465  -2.885  1.00  0.00              
ATOM   3797 3HD1 LEU A 245      59.099   9.385  -1.494  1.00  0.00              
ATOM   3798 1HD2 LEU A 245      61.712   9.307   0.138  1.00  0.00              
ATOM   3799 2HD2 LEU A 245      60.098   8.965   0.810  1.00  0.00              
ATOM   3800 3HD2 LEU A 245      61.405   7.768   0.977  1.00  0.00              
ATOM   3801  N   TRP A 246      59.223   3.421   0.734  1.00  0.00              
ATOM   3802  CA  TRP A 246      58.240   2.408   1.099  1.00  0.00              
ATOM   3803  C   TRP A 246      57.776   2.583   2.539  1.00  0.00              
ATOM   3804  O   TRP A 246      57.951   1.693   3.371  1.00  0.00              
ATOM   3805  CB  TRP A 246      58.822   1.006   0.902  1.00  0.00              
ATOM   3806  CG  TRP A 246      59.160   0.693  -0.524  1.00  0.00              
ATOM   3807  CD1 TRP A 246      58.789   1.405  -1.625  1.00  0.00              
ATOM   3808  CD2 TRP A 246      59.936  -0.412  -1.002  1.00  0.00              
ATOM   3809  NE1 TRP A 246      59.284   0.813  -2.760  1.00  0.00              
ATOM   3810  CE2 TRP A 246      59.994  -0.305  -2.403  1.00  0.00              
ATOM   3811  CE3 TRP A 246      60.589  -1.483  -0.379  1.00  0.00              
ATOM   3812  CZ2 TRP A 246      60.672  -1.222  -3.191  1.00  0.00              
ATOM   3813  CZ3 TRP A 246      61.270  -2.401  -1.169  1.00  0.00              
ATOM   3814  CH2 TRP A 246      61.311  -2.274  -2.534  1.00  0.00              
ATOM   3815  H   TRP A 246      60.203   3.179   0.735  1.00  0.00              
ATOM   3816  HA  TRP A 246      57.355   2.508   0.471  1.00  0.00              
ATOM   3817 1HB  TRP A 246      59.745   0.897   1.473  1.00  0.00              
ATOM   3818 2HB  TRP A 246      58.104   0.253   1.226  1.00  0.00              
ATOM   3819  HD1 TRP A 246      58.185   2.295  -1.455  1.00  0.00              
ATOM   3820  HE1 TRP A 246      59.148   1.145  -3.704  1.00  0.00              
ATOM   3821  HE3 TRP A 246      60.591  -1.629   0.701  1.00  0.00              
ATOM   3822  HZ2 TRP A 246      60.679  -1.084  -4.272  1.00  0.00              
ATOM   3823  HZ3 TRP A 246      61.774  -3.231  -0.671  1.00  0.00              
ATOM   3824  HH2 TRP A 246      61.857  -3.017  -3.117  1.00  0.00              
ATOM   3825  N   LEU A 247      57.184   3.737   2.827  1.00  0.00              
ATOM   3826  CA  LEU A 247      56.894   4.127   4.203  1.00  0.00              
ATOM   3827  C   LEU A 247      55.513   3.652   4.633  1.00  0.00              
ATOM   3828  O   LEU A 247      54.509   3.972   3.995  1.00  0.00              
ATOM   3829  CB  LEU A 247      57.005   5.649   4.356  1.00  0.00              
ATOM   3830  CG  LEU A 247      58.313   6.263   3.841  1.00  0.00              
ATOM   3831  CD1 LEU A 247      58.315   7.766   4.084  1.00  0.00              
ATOM   3832  CD2 LEU A 247      59.494   5.603   4.538  1.00  0.00              
ATOM   3833  H   LEU A 247      56.925   4.360   2.075  1.00  0.00              
ATOM   3834  HA  LEU A 247      57.606   3.651   4.875  1.00  0.00              
ATOM   3835 1HB  LEU A 247      56.174   5.952   3.722  1.00  0.00              
ATOM   3836 2HB  LEU A 247      56.814   5.966   5.381  1.00  0.00              
ATOM   3837  HG  LEU A 247      58.382   6.033   2.778  1.00  0.00              
ATOM   3838 1HD1 LEU A 247      59.247   8.194   3.714  1.00  0.00              
ATOM   3839 2HD1 LEU A 247      57.476   8.221   3.557  1.00  0.00              
ATOM   3840 3HD1 LEU A 247      58.224   7.963   5.151  1.00  0.00              
ATOM   3841 1HD2 LEU A 247      60.423   6.040   4.170  1.00  0.00              
ATOM   3842 2HD2 LEU A 247      59.418   5.763   5.614  1.00  0.00              
ATOM   3843 3HD2 LEU A 247      59.489   4.533   4.329  1.00  0.00              
ATOM   3844  N   MET A 248      55.467   2.887   5.718  1.00  0.00              
ATOM   3845  CA  MET A 248      54.229   2.245   6.162  1.00  0.00              
ATOM   3846  C   MET A 248      53.199   3.279   6.588  1.00  0.00              
ATOM   3847  O   MET A 248      52.068   3.318   6.078  1.00  0.00              
ATOM   3848  CB  MET A 248      54.513   1.281   7.312  1.00  0.00              
ATOM   3849  CG  MET A 248      53.291   0.528   7.819  1.00  0.00              
ATOM   3850  SD  MET A 248      52.331   1.482   9.011  1.00  0.00              
ATOM   3851  CE  MET A 248      53.376   1.364  10.459  1.00  0.00              
ATOM   3852  H   MET A 248      56.313   2.745   6.250  1.00  0.00              
ATOM   3853  HA  MET A 248      53.785   1.684   5.340  1.00  0.00              
ATOM   3854 1HB  MET A 248      55.256   0.570   6.953  1.00  0.00              
ATOM   3855 2HB  MET A 248      54.937   1.872   8.125  1.00  0.00              
ATOM   3856 1HG  MET A 248      52.662   0.287   6.963  1.00  0.00              
ATOM   3857 2HG  MET A 248      53.632  -0.394   8.290  1.00  0.00              
ATOM   3858 1HE  MET A 248      52.916   1.907  11.286  1.00  0.00              
ATOM   3859 2HE  MET A 248      53.499   0.316  10.736  1.00  0.00              
ATOM   3860 3HE  MET A 248      54.352   1.798  10.239  1.00  0.00              
ATOM   3861  N   TYR A 249      53.601   4.116   7.537  1.00  0.00              
ATOM   3862  CA  TYR A 249      52.705   5.127   8.072  1.00  0.00              
ATOM   3863  C   TYR A 249      52.180   6.053   6.973  1.00  0.00              
ATOM   3864  O   TYR A 249      50.979   6.308   6.881  1.00  0.00              
ATOM   3865  CB  TYR A 249      53.415   5.944   9.153  1.00  0.00              
ATOM   3866  CG  TYR A 249      53.258   5.382  10.548  1.00  0.00              
ATOM   3867  CD1 TYR A 249      54.315   4.746  11.183  1.00  0.00              
ATOM   3868  CD2 TYR A 249      52.054   5.490  11.227  1.00  0.00              
ATOM   3869  CE1 TYR A 249      54.177   4.230  12.458  1.00  0.00              
ATOM   3870  CE2 TYR A 249      51.905   4.979  12.502  1.00  0.00              
ATOM   3871  CZ  TYR A 249      52.969   4.349  13.114  1.00  0.00              
ATOM   3872  OH  TYR A 249      52.826   3.838  14.384  1.00  0.00              
ATOM   3873  H   TYR A 249      54.543   4.053   7.897  1.00  0.00              
ATOM   3874  HA  TYR A 249      51.829   4.650   8.511  1.00  0.00              
ATOM   3875 1HB  TYR A 249      54.474   5.976   8.891  1.00  0.00              
ATOM   3876 2HB  TYR A 249      53.002   6.952   9.119  1.00  0.00              
ATOM   3877  HD1 TYR A 249      55.266   4.655  10.659  1.00  0.00              
ATOM   3878  HD2 TYR A 249      51.217   5.989  10.738  1.00  0.00              
ATOM   3879  HE1 TYR A 249      55.016   3.732  12.944  1.00  0.00              
ATOM   3880  HE2 TYR A 249      50.949   5.073  13.019  1.00  0.00              
ATOM   3881  HH  TYR A 249      51.959   4.008  14.761  1.00  0.00              
ATOM   3882  N   LEU A 250      53.085   6.547   6.135  1.00  0.00              
ATOM   3883  CA  LEU A 250      52.720   7.441   5.037  1.00  0.00              
ATOM   3884  C   LEU A 250      51.680   6.820   4.115  1.00  0.00              
ATOM   3885  O   LEU A 250      50.698   7.477   3.727  1.00  0.00              
ATOM   3886  CB  LEU A 250      53.970   7.826   4.236  1.00  0.00              
ATOM   3887  CG  LEU A 250      53.723   8.774   3.056  1.00  0.00              
ATOM   3888  CD1 LEU A 250      53.157  10.096   3.557  1.00  0.00              
ATOM   3889  CD2 LEU A 250      55.024   8.996   2.300  1.00  0.00              
ATOM   3890  H   LEU A 250      54.055   6.295   6.262  1.00  0.00              
ATOM   3891  HA  LEU A 250      52.264   8.345   5.439  1.00  0.00              
ATOM   3892 1HB  LEU A 250      54.529   8.340   5.017  1.00  0.00              
ATOM   3893 2HB  LEU A 250      54.527   6.948   3.909  1.00  0.00              
ATOM   3894  HG  LEU A 250      53.026   8.276   2.381  1.00  0.00              
ATOM   3895 1HD1 LEU A 250      52.985  10.762   2.712  1.00  0.00              
ATOM   3896 2HD1 LEU A 250      52.215   9.916   4.075  1.00  0.00              
ATOM   3897 3HD1 LEU A 250      53.867  10.558   4.244  1.00  0.00              
ATOM   3898 1HD2 LEU A 250      54.847   9.669   1.461  1.00  0.00              
ATOM   3899 2HD2 LEU A 250      55.764   9.437   2.969  1.00  0.00              
ATOM   3900 3HD2 LEU A 250      55.396   8.042   1.926  1.00  0.00              
ATOM   3901  N   ALA A 251      51.901   5.557   3.762  1.00  0.00              
ATOM   3902  CA  ALA A 251      50.971   4.843   2.911  1.00  0.00              
ATOM   3903  C   ALA A 251      49.584   4.816   3.529  1.00  0.00              
ATOM   3904  O   ALA A 251      48.581   5.092   2.854  1.00  0.00              
ATOM   3905  CB  ALA A 251      51.470   3.429   2.649  1.00  0.00              
ATOM   3906  H   ALA A 251      52.731   5.083   4.091  1.00  0.00              
ATOM   3907  HA  ALA A 251      50.896   5.367   1.958  1.00  0.00              
ATOM   3908 1HB  ALA A 251      50.759   2.906   2.008  1.00  0.00              
ATOM   3909 2HB  ALA A 251      52.440   3.471   2.154  1.00  0.00              
ATOM   3910 3HB  ALA A 251      51.566   2.896   3.593  1.00  0.00              
ATOM   3911  N   ILE A 252      49.525   4.500   4.820  1.00  0.00              
ATOM   3912  CA  ILE A 252      48.247   4.322   5.496  1.00  0.00              
ATOM   3913  C   ILE A 252      47.486   5.647   5.573  1.00  0.00              
ATOM   3914  O   ILE A 252      46.276   5.720   5.284  1.00  0.00              
ATOM   3915  CB  ILE A 252      48.431   3.758   6.916  1.00  0.00              
ATOM   3916  CG1 ILE A 252      48.911   2.305   6.855  1.00  0.00              
ATOM   3917  CG2 ILE A 252      47.134   3.861   7.703  1.00  0.00              
ATOM   3918  CD1 ILE A 252      49.236   1.712   8.207  1.00  0.00              
ATOM   3919  H   ILE A 252      50.380   4.378   5.343  1.00  0.00              
ATOM   3920  HA  ILE A 252      47.599   3.659   4.924  1.00  0.00              
ATOM   3921  HB  ILE A 252      49.211   4.324   7.425  1.00  0.00              
ATOM   3922 1HG1 ILE A 252      48.120   1.722   6.384  1.00  0.00              
ATOM   3923 2HG1 ILE A 252      49.801   2.284   6.226  1.00  0.00              
ATOM   3924 1HG2 ILE A 252      47.282   3.457   8.704  1.00  0.00              
ATOM   3925 2HG2 ILE A 252      46.834   4.906   7.774  1.00  0.00              
ATOM   3926 3HG2 ILE A 252      46.354   3.294   7.195  1.00  0.00              
ATOM   3927 1HD1 ILE A 252      49.569   0.682   8.083  1.00  0.00              
ATOM   3928 2HD1 ILE A 252      50.028   2.294   8.680  1.00  0.00              
ATOM   3929 3HD1 ILE A 252      48.348   1.732   8.837  1.00  0.00              
ATOM   3930  N   VAL A 253      48.205   6.702   5.942  1.00  0.00              
ATOM   3931  CA  VAL A 253      47.581   8.004   6.085  1.00  0.00              
ATOM   3932  C   VAL A 253      47.243   8.592   4.724  1.00  0.00              
ATOM   3933  O   VAL A 253      46.385   9.464   4.634  1.00  0.00              
ATOM   3934  CB  VAL A 253      48.487   8.986   6.852  1.00  0.00              
ATOM   3935  CG1 VAL A 253      48.834   8.429   8.225  1.00  0.00              
ATOM   3936  CG2 VAL A 253      49.754   9.272   6.060  1.00  0.00              
ATOM   3937  H   VAL A 253      49.194   6.607   6.127  1.00  0.00              
ATOM   3938  HA  VAL A 253      46.627   7.931   6.609  1.00  0.00              
ATOM   3939  HB  VAL A 253      47.964   9.935   6.967  1.00  0.00              
ATOM   3940 1HG1 VAL A 253      49.475   9.135   8.753  1.00  0.00              
ATOM   3941 2HG1 VAL A 253      47.919   8.272   8.796  1.00  0.00              
ATOM   3942 3HG1 VAL A 253      49.358   7.480   8.111  1.00  0.00              
ATOM   3943 1HG2 VAL A 253      50.382   9.967   6.616  1.00  0.00              
ATOM   3944 2HG2 VAL A 253      50.298   8.342   5.896  1.00  0.00              
ATOM   3945 3HG2 VAL A 253      49.489   9.712   5.098  1.00  0.00              
ATOM   3946  N   LEU A 254      47.887   8.107   3.665  1.00  0.00              
ATOM   3947  CA  LEU A 254      47.460   8.485   2.320  1.00  0.00              
ATOM   3948  C   LEU A 254      46.114   7.855   1.989  1.00  0.00              
ATOM   3949  O   LEU A 254      45.194   8.516   1.467  1.00  0.00              
ATOM   3950  CB  LEU A 254      48.514   8.070   1.286  1.00  0.00              
ATOM   3951  CG  LEU A 254      48.162   8.393  -0.172  1.00  0.00              
ATOM   3952  CD1 LEU A 254      47.999   9.897  -0.349  1.00  0.00              
ATOM   3953  CD2 LEU A 254      49.251   7.857  -1.089  1.00  0.00              
ATOM   3954  H   LEU A 254      48.671   7.480   3.774  1.00  0.00              
ATOM   3955  HA  LEU A 254      47.324   9.565   2.269  1.00  0.00              
ATOM   3956 1HB  LEU A 254      49.342   8.695   1.617  1.00  0.00              
ATOM   3957 2HB  LEU A 254      48.788   7.020   1.387  1.00  0.00              
ATOM   3958  HG  LEU A 254      47.238   7.864  -0.407  1.00  0.00              
ATOM   3959 1HD1 LEU A 254      47.749  10.117  -1.387  1.00  0.00              
ATOM   3960 2HD1 LEU A 254      47.200  10.255   0.300  1.00  0.00              
ATOM   3961 3HD1 LEU A 254      48.931  10.397  -0.087  1.00  0.00              
ATOM   3962 1HD2 LEU A 254      48.999   8.087  -2.125  1.00  0.00              
ATOM   3963 2HD2 LEU A 254      50.204   8.323  -0.835  1.00  0.00              
ATOM   3964 3HD2 LEU A 254      49.332   6.777  -0.967  1.00  0.00              
ATOM   3965  N   SER A 255      46.011   6.567   2.303  1.00  0.00              
ATOM   3966  CA  SER A 255      44.789   5.819   2.063  1.00  0.00              
ATOM   3967  C   SER A 255      43.679   6.362   2.948  1.00  0.00              
ATOM   3968  O   SER A 255      42.493   6.259   2.622  1.00  0.00              
ATOM   3969  CB  SER A 255      45.011   4.341   2.320  1.00  0.00              
ATOM   3970  OG  SER A 255      45.138   4.058   3.686  1.00  0.00              
ATOM   3971  H   SER A 255      46.802   6.098   2.720  1.00  0.00              
ATOM   3972  HA  SER A 255      44.486   5.809   1.015  1.00  0.00              
ATOM   3973 1HB  SER A 255      44.162   3.787   1.920  1.00  0.00              
ATOM   3974 2HB  SER A 255      45.920   4.030   1.807  1.00  0.00              
ATOM   3975  HG  SER A 255      45.920   4.493   4.031  1.00  0.00              
ATOM   3976  N   HIS A 256      44.076   6.947   4.074  1.00  0.00              
ATOM   3977  CA  HIS A 256      43.130   7.629   4.957  1.00  0.00              
ATOM   3978  C   HIS A 256      42.880   9.096   4.597  1.00  0.00              
ATOM   3979  O   HIS A 256      41.884   9.707   5.016  1.00  0.00              
ATOM   3980  CB  HIS A 256      43.617   7.540   6.407  1.00  0.00              
ATOM   3981  CG  HIS A 256      43.626   6.146   6.954  1.00  0.00              
ATOM   3982  ND1 HIS A 256      44.114   5.843   8.207  1.00  0.00              
ATOM   3983  CD2 HIS A 256      43.208   4.975   6.419  1.00  0.00              
ATOM   3984  CE1 HIS A 256      43.995   4.543   8.420  1.00  0.00              
ATOM   3985  NE2 HIS A 256      43.449   3.995   7.350  1.00  0.00              
ATOM   3986  H   HIS A 256      45.053   6.920   4.327  1.00  0.00              
ATOM   3987  HA  HIS A 256      42.151   7.156   4.879  1.00  0.00              
ATOM   3988 1HB  HIS A 256      44.640   7.911   6.483  1.00  0.00              
ATOM   3989 2HB  HIS A 256      42.969   8.126   7.057  1.00  0.00              
ATOM   3990  HD1 HIS A 256      44.432   6.498   8.893  1.00  0.00              
ATOM   3991  HD2 HIS A 256      42.757   4.718   5.460  1.00  0.00              
ATOM   3992  HE1 HIS A 256      44.325   4.102   9.360  1.00  0.00              
ATOM   3993  N   THR A 257      43.800   9.661   3.821  1.00  0.00              
ATOM   3994  CA  THR A 257      43.532  10.917   3.147  1.00  0.00              
ATOM   3995  C   THR A 257      42.406  10.737   2.142  1.00  0.00              
ATOM   3996  O   THR A 257      41.578  11.628   1.976  1.00  0.00              
ATOM   3997  CB  THR A 257      44.781  11.457   2.426  1.00  0.00              
ATOM   3998  OG1 THR A 257      45.820  11.701   3.382  1.00  0.00              
ATOM   3999  CG2 THR A 257      44.457  12.750   1.694  1.00  0.00              
ATOM   4000  H   THR A 257      44.698   9.217   3.695  1.00  0.00              
ATOM   4001  HA  THR A 257      43.201  11.662   3.871  1.00  0.00              
ATOM   4002  HB  THR A 257      45.126  10.712   1.709  1.00  0.00              
ATOM   4003  HG1 THR A 257      46.598  12.037   2.930  1.00  0.00              
ATOM   4004 1HG2 THR A 257      45.352  13.116   1.190  1.00  0.00              
ATOM   4005 2HG2 THR A 257      43.675  12.565   0.958  1.00  0.00              
ATOM   4006 3HG2 THR A 257      44.113  13.496   2.410  1.00  0.00              
ATOM   4007  N   ASN A 258      42.373   9.587   1.471  1.00  0.00              
ATOM   4008  CA  ASN A 258      41.210   9.267   0.648  1.00  0.00              
ATOM   4009  C   ASN A 258      39.952   9.360   1.498  1.00  0.00              
ATOM   4010  O   ASN A 258      38.967  10.009   1.130  1.00  0.00              
ATOM   4011  CB  ASN A 258      41.325   7.896   0.008  1.00  0.00              
ATOM   4012  CG  ASN A 258      40.051   7.418  -0.632  1.00  0.00              
ATOM   4013  OD1 ASN A 258      39.374   6.520  -0.118  1.00  0.00              
ATOM   4014  ND2 ASN A 258      39.764   7.956  -1.790  1.00  0.00              
ATOM   4015  H   ASN A 258      43.137   8.929   1.518  1.00  0.00              
ATOM   4016  HA  ASN A 258      41.118   9.994  -0.161  1.00  0.00              
ATOM   4017 1HB  ASN A 258      42.165   7.653  -0.644  1.00  0.00              
ATOM   4018 2HB  ASN A 258      41.449   7.390   0.965  1.00  0.00              
ATOM   4019 1HD2 ASN A 258      38.931   7.686  -2.273  1.00  0.00              
ATOM   4020 2HD2 ASN A 258      40.377   8.636  -2.191  1.00  0.00              
ATOM   4021  N   SER A 259      40.008   8.691   2.645  1.00  0.00              
ATOM   4022  CA  SER A 259      38.899   8.656   3.588  1.00  0.00              
ATOM   4023  C   SER A 259      38.446  10.060   3.953  1.00  0.00              
ATOM   4024  O   SER A 259      37.252  10.316   4.109  1.00  0.00              
ATOM   4025  CB  SER A 259      39.297   7.890   4.835  1.00  0.00              
ATOM   4026  OG  SER A 259      39.564   6.542   4.561  1.00  0.00              
ATOM   4027  H   SER A 259      40.856   8.189   2.864  1.00  0.00              
ATOM   4028  HA  SER A 259      38.049   8.070   3.237  1.00  0.00              
ATOM   4029 1HB  SER A 259      40.190   8.350   5.256  1.00  0.00              
ATOM   4030 2HB  SER A 259      38.484   7.950   5.557  1.00  0.00              
ATOM   4031  HG  SER A 259      38.738   6.054   4.519  1.00  0.00              
ATOM   4032  N   VAL A 260      39.403  10.970   4.087  1.00  0.00              
ATOM   4033  CA  VAL A 260      39.061  12.361   4.361  1.00  0.00              
ATOM   4034  C   VAL A 260      38.301  12.981   3.190  1.00  0.00              
ATOM   4035  O   VAL A 260      37.253  13.602   3.368  1.00  0.00              
ATOM   4036  CB  VAL A 260      40.316  13.205   4.652  1.00  0.00              
ATOM   4037  CG1 VAL A 260      39.965  14.685   4.699  1.00  0.00              
ATOM   4038  CG2 VAL A 260      40.960  12.770   5.960  1.00  0.00              
ATOM   4039  H   VAL A 260      40.375  10.710   4.001  1.00  0.00              
ATOM   4040  HA  VAL A 260      38.383  12.443   5.211  1.00  0.00              
ATOM   4041  HB  VAL A 260      41.050  13.031   3.865  1.00  0.00              
ATOM   4042 1HG1 VAL A 260      40.864  15.266   4.905  1.00  0.00              
ATOM   4043 2HG1 VAL A 260      39.548  14.990   3.739  1.00  0.00              
ATOM   4044 3HG1 VAL A 260      39.232  14.859   5.486  1.00  0.00              
ATOM   4045 1HG2 VAL A 260      41.845  13.376   6.149  1.00  0.00              
ATOM   4046 2HG2 VAL A 260      40.248  12.901   6.775  1.00  0.00              
ATOM   4047 3HG2 VAL A 260      41.246  11.720   5.893  1.00  0.00              
ATOM   4048  N   VAL A 261      38.838  12.789   1.990  1.00  0.00              
ATOM   4049  CA  VAL A 261      38.344  13.446   0.787  1.00  0.00              
ATOM   4050  C   VAL A 261      37.286  12.644   0.029  1.00  0.00              
ATOM   4051  O   VAL A 261      36.819  13.077  -1.022  1.00  0.00              
ATOM   4052  CB  VAL A 261      39.504  13.756  -0.177  1.00  0.00              
ATOM   4053  CG1 VAL A 261      40.584  14.561   0.530  1.00  0.00              
ATOM   4054  CG2 VAL A 261      40.085  12.469  -0.743  1.00  0.00              
ATOM   4055  H   VAL A 261      39.624  12.158   1.919  1.00  0.00              
ATOM   4056  HA  VAL A 261      37.822  14.373   1.027  1.00  0.00              
ATOM   4057  HB  VAL A 261      39.119  14.327  -1.022  1.00  0.00              
ATOM   4058 1HG1 VAL A 261      41.396  14.771  -0.167  1.00  0.00              
ATOM   4059 2HG1 VAL A 261      40.162  15.499   0.889  1.00  0.00              
ATOM   4060 3HG1 VAL A 261      40.970  13.989   1.374  1.00  0.00              
ATOM   4061 1HG2 VAL A 261      40.903  12.706  -1.423  1.00  0.00              
ATOM   4062 2HG2 VAL A 261      40.459  11.850   0.073  1.00  0.00              
ATOM   4063 3HG2 VAL A 261      39.310  11.926  -1.285  1.00  0.00              
ATOM   4064  N   ASN A 262      36.905  11.484   0.559  1.00  0.00              
ATOM   4065  CA  ASN A 262      35.790  10.718  -0.012  1.00  0.00              
ATOM   4066  C   ASN A 262      34.414  11.406   0.039  1.00  0.00              
ATOM   4067  O   ASN A 262      33.725  11.489  -0.986  1.00  0.00              
ATOM   4068  CB  ASN A 262      35.693   9.361   0.660  1.00  0.00              
ATOM   4069  CG  ASN A 262      36.731   8.379   0.195  1.00  0.00              
ATOM   4070  OD1 ASN A 262      37.225   8.457  -0.936  1.00  0.00              
ATOM   4071  ND2 ASN A 262      37.005   7.408   1.028  1.00  0.00              
ATOM   4072  H   ASN A 262      37.389  11.120   1.368  1.00  0.00              
ATOM   4073  HA  ASN A 262      35.957  10.559  -1.078  1.00  0.00              
ATOM   4074 1HB  ASN A 262      35.584   9.281   1.743  1.00  0.00              
ATOM   4075 2HB  ASN A 262      34.743   9.121   0.182  1.00  0.00              
ATOM   4076 1HD2 ASN A 262      37.687   6.718   0.785  1.00  0.00              
ATOM   4077 2HD2 ASN A 262      36.533   7.357   1.908  1.00  0.00              
ATOM   4078  N   PRO A 263      34.012  11.905   1.226  1.00  0.00              
ATOM   4079  CA  PRO A 263      32.772  12.687   1.299  1.00  0.00              
ATOM   4080  C   PRO A 263      32.880  13.934   0.439  1.00  0.00              
ATOM   4081  O   PRO A 263      31.877  14.407  -0.098  1.00  0.00              
ATOM   4082  CB  PRO A 263      32.617  13.024   2.785  1.00  0.00              
ATOM   4083  CG  PRO A 263      34.000  12.932   3.334  1.00  0.00              
ATOM   4084  CD  PRO A 263      34.661  11.819   2.565  1.00  0.00              
ATOM   4085  HA  PRO A 263      31.900  12.139   0.913  1.00  0.00              
ATOM   4086 1HB  PRO A 263      32.198  14.031   2.928  1.00  0.00              
ATOM   4087 2HB  PRO A 263      31.940  12.319   3.290  1.00  0.00              
ATOM   4088 1HG  PRO A 263      34.543  13.880   3.204  1.00  0.00              
ATOM   4089 2HG  PRO A 263      33.986  12.715   4.412  1.00  0.00              
ATOM   4090 1HD  PRO A 263      35.750  11.952   2.495  1.00  0.00              
ATOM   4091 2HD  PRO A 263      34.487  10.835   3.026  1.00  0.00              
ATOM   4092  N   PHE A 264      34.096  14.457   0.313  1.00  0.00              
ATOM   4093  CA  PHE A 264      34.340  15.675  -0.452  1.00  0.00              
ATOM   4094  C   PHE A 264      34.082  15.453  -1.939  1.00  0.00              
ATOM   4095  O   PHE A 264      33.349  16.211  -2.571  1.00  0.00              
ATOM   4096  CB  PHE A 264      35.772  16.165  -0.233  1.00  0.00              
ATOM   4097  CG  PHE A 264      36.080  16.518   1.194  1.00  0.00              
ATOM   4098  CD1 PHE A 264      35.091  16.468   2.165  1.00  0.00              
ATOM   4099  CD2 PHE A 264      37.359  16.901   1.569  1.00  0.00              
ATOM   4100  CE1 PHE A 264      35.374  16.793   3.479  1.00  0.00              
ATOM   4101  CE2 PHE A 264      37.645  17.225   2.881  1.00  0.00              
ATOM   4102  CZ  PHE A 264      36.650  17.171   3.837  1.00  0.00              
ATOM   4103  H   PHE A 264      34.873  13.993   0.761  1.00  0.00              
ATOM   4104  HA  PHE A 264      33.651  16.457  -0.131  1.00  0.00              
ATOM   4105 1HB  PHE A 264      36.482  15.391  -0.523  1.00  0.00              
ATOM   4106 2HB  PHE A 264      35.955  17.063  -0.822  1.00  0.00              
ATOM   4107  HD1 PHE A 264      34.082  16.168   1.882  1.00  0.00              
ATOM   4108  HD2 PHE A 264      38.145  16.944   0.814  1.00  0.00              
ATOM   4109  HE1 PHE A 264      34.587  16.749   4.232  1.00  0.00              
ATOM   4110  HE2 PHE A 264      38.654  17.524   3.162  1.00  0.00              
ATOM   4111  HZ  PHE A 264      36.874  17.428   4.871  1.00  0.00              
ATOM   4112  N   ILE A 265      34.683  14.402  -2.489  1.00  0.00              
ATOM   4113  CA  ILE A 265      34.548  14.090  -3.907  1.00  0.00              
ATOM   4114  C   ILE A 265      33.134  13.614  -4.227  1.00  0.00              
ATOM   4115  O   ILE A 265      32.664  13.756  -5.362  1.00  0.00              
ATOM   4116  CB  ILE A 265      35.557  13.014  -4.348  1.00  0.00              
ATOM   4117  CG1 ILE A 265      35.663  12.975  -5.875  1.00  0.00              
ATOM   4118  CG2 ILE A 265      35.154  11.652  -3.805  1.00  0.00              
ATOM   4119  CD1 ILE A 265      36.194  14.253  -6.483  1.00  0.00              
ATOM   4120  H   ILE A 265      35.250  13.803  -1.905  1.00  0.00              
ATOM   4121  HA  ILE A 265      34.686  14.985  -4.512  1.00  0.00              
ATOM   4122  HB  ILE A 265      36.545  13.277  -3.972  1.00  0.00              
ATOM   4123 1HG1 ILE A 265      36.323  12.148  -6.134  1.00  0.00              
ATOM   4124 2HG1 ILE A 265      34.664  12.776  -6.264  1.00  0.00              
ATOM   4125 1HG2 ILE A 265      35.877  10.903  -4.126  1.00  0.00              
ATOM   4126 2HG2 ILE A 265      35.129  11.687  -2.716  1.00  0.00              
ATOM   4127 3HG2 ILE A 265      34.166  11.387  -4.182  1.00  0.00              
ATOM   4128 1HD1 ILE A 265      36.240  14.150  -7.567  1.00  0.00              
ATOM   4129 2HD1 ILE A 265      35.533  15.082  -6.226  1.00  0.00              
ATOM   4130 3HD1 ILE A 265      37.193  14.453  -6.096  1.00  0.00              
ATOM   4131  N   TYR A 266      32.460  13.049  -3.226  1.00  0.00              
ATOM   4132  CA  TYR A 266      31.037  12.755  -3.353  1.00  0.00              
ATOM   4133  C   TYR A 266      30.249  14.030  -3.602  1.00  0.00              
ATOM   4134  O   TYR A 266      29.424  14.099  -4.513  1.00  0.00              
ATOM   4135  CB  TYR A 266      30.515  12.050  -2.099  1.00  0.00              
ATOM   4136  CG  TYR A 266      31.079  10.661  -1.898  1.00  0.00              
ATOM   4137  CD1 TYR A 266      30.928  10.000  -0.688  1.00  0.00              
ATOM   4138  CD2 TYR A 266      31.759  10.015  -2.919  1.00  0.00              
ATOM   4139  CE1 TYR A 266      31.442   8.731  -0.498  1.00  0.00              
ATOM   4140  CE2 TYR A 266      32.276   8.746  -2.741  1.00  0.00              
ATOM   4141  CZ  TYR A 266      32.116   8.108  -1.528  1.00  0.00              
ATOM   4142  OH  TYR A 266      32.628   6.844  -1.346  1.00  0.00              
ATOM   4143  H   TYR A 266      32.935  12.818  -2.365  1.00  0.00              
ATOM   4144  HA  TYR A 266      30.868  12.104  -4.211  1.00  0.00              
ATOM   4145 1HB  TYR A 266      30.775  12.676  -1.245  1.00  0.00              
ATOM   4146 2HB  TYR A 266      29.430  11.992  -2.190  1.00  0.00              
ATOM   4147  HD1 TYR A 266      30.395  10.499   0.122  1.00  0.00              
ATOM   4148  HD2 TYR A 266      31.883  10.525  -3.874  1.00  0.00              
ATOM   4149  HE1 TYR A 266      31.317   8.224   0.459  1.00  0.00              
ATOM   4150  HE2 TYR A 266      32.809   8.256  -3.556  1.00  0.00              
ATOM   4151  HH  TYR A 266      33.235   6.788  -0.603  1.00  0.00              
ATOM   4152  N   ALA A 267      30.501  15.033  -2.766  1.00  0.00              
ATOM   4153  CA  ALA A 267      29.856  16.330  -2.904  1.00  0.00              
ATOM   4154  C   ALA A 267      30.220  16.991  -4.223  1.00  0.00              
ATOM   4155  O   ALA A 267      29.368  17.594  -4.872  1.00  0.00              
ATOM   4156  CB  ALA A 267      30.227  17.232  -1.736  1.00  0.00              
ATOM   4157  H   ALA A 267      31.160  14.889  -2.013  1.00  0.00              
ATOM   4158  HA  ALA A 267      28.776  16.185  -2.903  1.00  0.00              
ATOM   4159 1HB  ALA A 267      29.736  18.198  -1.854  1.00  0.00              
ATOM   4160 2HB  ALA A 267      29.903  16.772  -0.803  1.00  0.00              
ATOM   4161 3HB  ALA A 267      31.306  17.375  -1.716  1.00  0.00              
ATOM   4162  N   TYR A 268      31.483  16.867  -4.619  1.00  0.00              
ATOM   4163  CA  TYR A 268      31.976  17.510  -5.837  1.00  0.00              
ATOM   4164  C   TYR A 268      31.365  16.930  -7.109  1.00  0.00              
ATOM   4165  O   TYR A 268      30.960  17.669  -8.005  1.00  0.00              
ATOM   4166  CB  TYR A 268      33.501  17.401  -5.906  1.00  0.00              
ATOM   4167  CG  TYR A 268      34.218  18.098  -4.771  1.00  0.00              
ATOM   4168  CD1 TYR A 268      33.562  19.031  -3.980  1.00  0.00              
ATOM   4169  CD2 TYR A 268      35.547  17.820  -4.492  1.00  0.00              
ATOM   4170  CE1 TYR A 268      34.212  19.671  -2.943  1.00  0.00              
ATOM   4171  CE2 TYR A 268      36.207  18.453  -3.457  1.00  0.00              
ATOM   4172  CZ  TYR A 268      35.536  19.378  -2.684  1.00  0.00              
ATOM   4173  OH  TYR A 268      36.188  20.011  -1.651  1.00  0.00              
ATOM   4174  H   TYR A 268      32.120  16.313  -4.063  1.00  0.00              
ATOM   4175  HA  TYR A 268      31.698  18.564  -5.837  1.00  0.00              
ATOM   4176 1HB  TYR A 268      33.749  16.339  -5.895  1.00  0.00              
ATOM   4177 2HB  TYR A 268      33.812  17.837  -6.855  1.00  0.00              
ATOM   4178  HD1 TYR A 268      32.516  19.256  -4.190  1.00  0.00              
ATOM   4179  HD2 TYR A 268      36.072  17.088  -5.107  1.00  0.00              
ATOM   4180  HE1 TYR A 268      33.685  20.401  -2.330  1.00  0.00              
ATOM   4181  HE2 TYR A 268      37.253  18.221  -3.255  1.00  0.00              
ATOM   4182  HH  TYR A 268      37.103  19.734  -1.559  1.00  0.00              
ATOM   4183  N   ARG A 269      31.304  15.606  -7.193  1.00  0.00              
ATOM   4184  CA  ARG A 269      30.844  14.959  -8.415  1.00  0.00              
ATOM   4185  C   ARG A 269      29.326  14.787  -8.458  1.00  0.00              
ATOM   4186  O   ARG A 269      28.710  14.932  -9.514  1.00  0.00              
ATOM   4187  CB  ARG A 269      31.554  13.632  -8.646  1.00  0.00              
ATOM   4188  CG  ARG A 269      33.039  13.746  -8.949  1.00  0.00              
ATOM   4189  CD  ARG A 269      33.363  14.620 -10.105  1.00  0.00              
ATOM   4190  NE  ARG A 269      32.694  14.253 -11.343  1.00  0.00              
ATOM   4191  CZ  ARG A 269      32.724  14.985 -12.474  1.00  0.00              
ATOM   4192  NH1 ARG A 269      33.353  16.138 -12.519  1.00  0.00              
ATOM   4193  NH2 ARG A 269      32.081  14.523 -13.533  1.00  0.00              
ATOM   4194  H   ARG A 269      31.579  15.035  -6.407  1.00  0.00              
ATOM   4195  HA  ARG A 269      31.092  15.579  -9.277  1.00  0.00              
ATOM   4196 1HB  ARG A 269      31.415  13.036  -7.745  1.00  0.00              
ATOM   4197 2HB  ARG A 269      31.053  13.146  -9.483  1.00  0.00              
ATOM   4198 1HG  ARG A 269      33.543  14.151  -8.070  1.00  0.00              
ATOM   4199 2HG  ARG A 269      33.426  12.749  -9.161  1.00  0.00              
ATOM   4200 1HD  ARG A 269      33.073  15.643  -9.868  1.00  0.00              
ATOM   4201 2HD  ARG A 269      34.436  14.580 -10.289  1.00  0.00              
ATOM   4202  HE  ARG A 269      32.130  13.441 -11.555  1.00  0.00              
ATOM   4203 1HH1 ARG A 269      33.825  16.485 -11.696  1.00  0.00              
ATOM   4204 2HH1 ARG A 269      33.363  16.671 -13.376  1.00  0.00              
ATOM   4205 1HH2 ARG A 269      31.587  13.643 -13.476  1.00  0.00              
ATOM   4206 2HH2 ARG A 269      32.086  15.052 -14.393  1.00  0.00              
ATOM   4207  N   ILE A 270      28.720  14.499  -7.309  1.00  0.00              
ATOM   4208  CA  ILE A 270      27.301  14.158  -7.258  1.00  0.00              
ATOM   4209  C   ILE A 270      26.422  15.378  -7.025  1.00  0.00              
ATOM   4210  O   ILE A 270      26.494  16.011  -5.970  1.00  0.00              
ATOM   4211  CB  ILE A 270      27.015  13.124  -6.154  1.00  0.00              
ATOM   4212  CG1 ILE A 270      27.916  11.898  -6.324  1.00  0.00              
ATOM   4213  CG2 ILE A 270      25.549  12.718  -6.173  1.00  0.00              
ATOM   4214  CD1 ILE A 270      27.759  11.205  -7.658  1.00  0.00              
ATOM   4215  H   ILE A 270      29.253  14.516  -6.451  1.00  0.00              
ATOM   4216  HA  ILE A 270      26.965  13.770  -8.218  1.00  0.00              
ATOM   4217  HB  ILE A 270      27.258  13.561  -5.186  1.00  0.00              
ATOM   4218 1HG1 ILE A 270      28.946  12.234  -6.207  1.00  0.00              
ATOM   4219 2HG1 ILE A 270      27.670  11.202  -5.522  1.00  0.00              
ATOM   4220 1HG2 ILE A 270      25.364  11.986  -5.387  1.00  0.00              
ATOM   4221 2HG2 ILE A 270      24.926  13.595  -6.005  1.00  0.00              
ATOM   4222 3HG2 ILE A 270      25.305  12.280  -7.141  1.00  0.00              
ATOM   4223 1HD1 ILE A 270      28.429  10.346  -7.704  1.00  0.00              
ATOM   4224 2HD1 ILE A 270      26.729  10.867  -7.774  1.00  0.00              
ATOM   4225 3HD1 ILE A 270      28.006  11.899  -8.460  1.00  0.00              
ATOM   4226  N   ARG A 271      25.588  15.701  -8.007  1.00  0.00              
ATOM   4227  CA  ARG A 271      24.826  16.942  -7.960  1.00  0.00              
ATOM   4228  C   ARG A 271      23.679  16.821  -6.961  1.00  0.00              
ATOM   4229  O   ARG A 271      23.096  17.828  -6.545  1.00  0.00              
ATOM   4230  CB  ARG A 271      24.336  17.374  -9.334  1.00  0.00              
ATOM   4231  CG  ARG A 271      25.274  18.306 -10.084  1.00  0.00              
ATOM   4232  CD  ARG A 271      26.593  17.710 -10.418  1.00  0.00              
ATOM   4233  NE  ARG A 271      27.458  18.566 -11.214  1.00  0.00              
ATOM   4234  CZ  ARG A 271      28.731  18.273 -11.544  1.00  0.00              
ATOM   4235  NH1 ARG A 271      29.303  17.169 -11.120  1.00  0.00              
ATOM   4236  NH2 ARG A 271      29.398  19.139 -12.287  1.00  0.00              
ATOM   4237  H   ARG A 271      25.474  15.085  -8.799  1.00  0.00              
ATOM   4238  HA  ARG A 271      25.467  17.755  -7.615  1.00  0.00              
ATOM   4239 1HB  ARG A 271      24.188  16.467  -9.919  1.00  0.00              
ATOM   4240 2HB  ARG A 271      23.378  17.871  -9.188  1.00  0.00              
ATOM   4241 1HG  ARG A 271      24.795  18.604 -11.017  1.00  0.00              
ATOM   4242 2HG  ARG A 271      25.450  19.189  -9.468  1.00  0.00              
ATOM   4243 1HD  ARG A 271      27.122  17.481  -9.493  1.00  0.00              
ATOM   4244 2HD  ARG A 271      26.434  16.792 -10.982  1.00  0.00              
ATOM   4245  HE  ARG A 271      27.266  19.468 -11.629  1.00  0.00              
ATOM   4246 1HH1 ARG A 271      28.785  16.526 -10.537  1.00  0.00              
ATOM   4247 2HH1 ARG A 271      30.258  16.968 -11.378  1.00  0.00              
ATOM   4248 1HH2 ARG A 271      28.948  19.992 -12.590  1.00  0.00              
ATOM   4249 2HH2 ARG A 271      30.353  18.945 -12.548  1.00  0.00              
ATOM   4250  N   GLU A 272      23.370  15.586  -6.575  1.00  0.00              
ATOM   4251  CA  GLU A 272      22.395  15.321  -5.524  1.00  0.00              
ATOM   4252  C   GLU A 272      22.942  15.777  -4.174  1.00  0.00              
ATOM   4253  O   GLU A 272      22.218  16.352  -3.352  1.00  0.00              
ATOM   4254  CB  GLU A 272      22.035  13.834  -5.480  1.00  0.00              
ATOM   4255  CG  GLU A 272      21.209  13.352  -6.664  1.00  0.00              
ATOM   4256  CD  GLU A 272      19.795  13.856  -6.584  1.00  0.00              
ATOM   4257  OE1 GLU A 272      19.378  14.234  -5.516  1.00  0.00              
ATOM   4258  OE2 GLU A 272      19.168  13.969  -7.611  1.00  0.00              
ATOM   4259  H   GLU A 272      23.829  14.808  -7.027  1.00  0.00              
ATOM   4260  HA  GLU A 272      21.485  15.891  -5.712  1.00  0.00              
ATOM   4261 1HB  GLU A 272      22.974  13.281  -5.443  1.00  0.00              
ATOM   4262 2HB  GLU A 272      21.479  13.668  -4.557  1.00  0.00              
ATOM   4263 1HG  GLU A 272      21.636  13.621  -7.629  1.00  0.00              
ATOM   4264 2HG  GLU A 272      21.214  12.268  -6.555  1.00  0.00              
ATOM   4265  N   PHE A 273      24.230  15.530  -3.959  1.00  0.00              
ATOM   4266  CA  PHE A 273      24.912  16.024  -2.772  1.00  0.00              
ATOM   4267  C   PHE A 273      25.049  17.550  -2.803  1.00  0.00              
ATOM   4268  O   PHE A 273      24.897  18.212  -1.776  1.00  0.00              
ATOM   4269  CB  PHE A 273      26.289  15.370  -2.642  1.00  0.00              
ATOM   4270  CG  PHE A 273      26.279  14.085  -1.864  1.00  0.00              
ATOM   4271  CD1 PHE A 273      26.529  12.875  -2.493  1.00  0.00              
ATOM   4272  CD2 PHE A 273      26.018  14.084  -0.502  1.00  0.00              
ATOM   4273  CE1 PHE A 273      26.520  11.692  -1.778  1.00  0.00              
ATOM   4274  CE2 PHE A 273      26.010  12.903   0.215  1.00  0.00              
ATOM   4275  CZ  PHE A 273      26.261  11.706  -0.424  1.00  0.00              
ATOM   4276  H   PHE A 273      24.748  14.987  -4.634  1.00  0.00              
ATOM   4277  HA  PHE A 273      24.326  15.786  -1.882  1.00  0.00              
ATOM   4278 1HB  PHE A 273      26.687  15.135  -3.628  1.00  0.00              
ATOM   4279 2HB  PHE A 273      26.974  16.041  -2.126  1.00  0.00              
ATOM   4280  HD1 PHE A 273      26.736  12.864  -3.564  1.00  0.00              
ATOM   4281  HD2 PHE A 273      25.820  15.030   0.003  1.00  0.00              
ATOM   4282  HE1 PHE A 273      26.718  10.748  -2.285  1.00  0.00              
ATOM   4283  HE2 PHE A 273      25.804  12.916   1.285  1.00  0.00              
ATOM   4284  HZ  PHE A 273      26.252  10.774   0.139  1.00  0.00              
ATOM   4285  N   ARG A 274      25.330  18.103  -3.984  1.00  0.00              
ATOM   4286  CA  ARG A 274      25.407  19.556  -4.162  1.00  0.00              
ATOM   4287  C   ARG A 274      24.101  20.234  -3.771  1.00  0.00              
ATOM   4288  O   ARG A 274      24.079  21.176  -2.969  1.00  0.00              
ATOM   4289  CB  ARG A 274      25.828  19.942  -5.572  1.00  0.00              
ATOM   4290  CG  ARG A 274      27.291  19.680  -5.896  1.00  0.00              
ATOM   4291  CD  ARG A 274      27.662  19.951  -7.309  1.00  0.00              
ATOM   4292  NE  ARG A 274      29.075  19.772  -7.605  1.00  0.00              
ATOM   4293  CZ  ARG A 274      30.011  20.732  -7.477  1.00  0.00              
ATOM   4294  NH1 ARG A 274      29.687  21.948  -7.097  1.00  0.00              
ATOM   4295  NH2 ARG A 274      31.263  20.426  -7.769  1.00  0.00              
ATOM   4296  H   ARG A 274      25.495  17.500  -4.777  1.00  0.00              
ATOM   4297  HA  ARG A 274      26.176  19.968  -3.508  1.00  0.00              
ATOM   4298 1HB  ARG A 274      25.201  19.375  -6.258  1.00  0.00              
ATOM   4299 2HB  ARG A 274      25.621  21.006  -5.685  1.00  0.00              
ATOM   4300 1HG  ARG A 274      27.906  20.315  -5.259  1.00  0.00              
ATOM   4301 2HG  ARG A 274      27.510  18.633  -5.686  1.00  0.00              
ATOM   4302 1HD  ARG A 274      27.105  19.277  -7.957  1.00  0.00              
ATOM   4303 2HD  ARG A 274      27.406  20.982  -7.550  1.00  0.00              
ATOM   4304  HE  ARG A 274      29.565  18.951  -7.935  1.00  0.00              
ATOM   4305 1HH1 ARG A 274      28.723  22.171  -6.895  1.00  0.00              
ATOM   4306 2HH1 ARG A 274      30.404  22.654  -7.008  1.00  0.00              
ATOM   4307 1HH2 ARG A 274      31.493  19.491  -8.077  1.00  0.00              
ATOM   4308 2HH2 ARG A 274      31.984  21.126  -7.682  1.00  0.00              
ATOM   4309  N   GLN A 275      23.016  19.751  -4.366  1.00  0.00              
ATOM   4310  CA  GLN A 275      21.693  20.315  -4.138  1.00  0.00              
ATOM   4311  C   GLN A 275      21.212  20.081  -2.710  1.00  0.00              
ATOM   4312  O   GLN A 275      20.577  20.952  -2.115  1.00  0.00              
ATOM   4313  CB  GLN A 275      20.685  19.716  -5.123  1.00  0.00              
ATOM   4314  CG  GLN A 275      20.923  20.107  -6.572  1.00  0.00              
ATOM   4315  CD  GLN A 275      20.865  21.607  -6.784  1.00  0.00              
ATOM   4316  OE1 GLN A 275      19.922  22.274  -6.349  1.00  0.00              
ATOM   4317  NE2 GLN A 275      21.874  22.148  -7.458  1.00  0.00              
ATOM   4318  H   GLN A 275      23.115  18.967  -4.996  1.00  0.00              
ATOM   4319  HA  GLN A 275      21.729  21.396  -4.271  1.00  0.00              
ATOM   4320 1HB  GLN A 275      20.747  18.633  -5.018  1.00  0.00              
ATOM   4321 2HB  GLN A 275      19.698  20.055  -4.809  1.00  0.00              
ATOM   4322 1HG  GLN A 275      21.755  19.718  -7.159  1.00  0.00              
ATOM   4323 2HG  GLN A 275      19.991  19.671  -6.933  1.00  0.00              
ATOM   4324 1HE2 GLN A 275      21.890  23.134  -7.629  1.00  0.00              
ATOM   4325 2HE2 GLN A 275      22.617  21.571  -7.795  1.00  0.00              
ATOM   4326  N   THR A 276      21.515  18.909  -2.158  1.00  0.00              
ATOM   4327  CA  THR A 276      21.165  18.636  -0.769  1.00  0.00              
ATOM   4328  C   THR A 276      21.890  19.570   0.200  1.00  0.00              
ATOM   4329  O   THR A 276      21.302  20.050   1.169  1.00  0.00              
ATOM   4330  CB  THR A 276      21.483  17.178  -0.389  1.00  0.00              
ATOM   4331  OG1 THR A 276      20.719  16.289  -1.214  1.00  0.00              
ATOM   4332  CG2 THR A 276      21.149  16.922   1.072  1.00  0.00              
ATOM   4333  H   THR A 276      21.991  18.198  -2.695  1.00  0.00              
ATOM   4334  HA  THR A 276      20.100  18.815  -0.615  1.00  0.00              
ATOM   4335  HB  THR A 276      22.544  16.992  -0.556  1.00  0.00              
ATOM   4336  HG1 THR A 276      19.861  16.680  -1.396  1.00  0.00              
ATOM   4337 1HG2 THR A 276      21.381  15.887   1.322  1.00  0.00              
ATOM   4338 2HG2 THR A 276      21.737  17.589   1.702  1.00  0.00              
ATOM   4339 3HG2 THR A 276      20.088  17.106   1.240  1.00  0.00              
ATOM   4340  N   PHE A 277      23.169  19.822  -0.065  1.00  0.00              
ATOM   4341  CA  PHE A 277      23.940  20.762   0.740  1.00  0.00              
ATOM   4342  C   PHE A 277      23.319  22.147   0.681  1.00  0.00              
ATOM   4343  O   PHE A 277      23.207  22.834   1.701  1.00  0.00              
ATOM   4344  CB  PHE A 277      25.394  20.813   0.268  1.00  0.00              
ATOM   4345  CG  PHE A 277      26.267  21.716   1.091  1.00  0.00              
ATOM   4346  CD1 PHE A 277      26.608  21.379   2.392  1.00  0.00              
ATOM   4347  CD2 PHE A 277      26.749  22.906   0.566  1.00  0.00              
ATOM   4348  CE1 PHE A 277      27.411  22.210   3.150  1.00  0.00              
ATOM   4349  CE2 PHE A 277      27.552  23.738   1.321  1.00  0.00              
ATOM   4350  CZ  PHE A 277      27.884  23.389   2.615  1.00  0.00              
ATOM   4351  H   PHE A 277      23.618  19.354  -0.840  1.00  0.00              
ATOM   4352  HA  PHE A 277      23.927  20.451   1.786  1.00  0.00              
ATOM   4353 1HB  PHE A 277      25.840  19.820   0.317  1.00  0.00              
ATOM   4354 2HB  PHE A 277      25.442  21.181  -0.756  1.00  0.00              
ATOM   4355  HD1 PHE A 277      26.236  20.445   2.815  1.00  0.00              
ATOM   4356  HD2 PHE A 277      26.487  23.182  -0.456  1.00  0.00              
ATOM   4357  HE1 PHE A 277      27.671  21.932   4.172  1.00  0.00              
ATOM   4358  HE2 PHE A 277      27.925  24.670   0.897  1.00  0.00              
ATOM   4359  HZ  PHE A 277      28.516  24.045   3.212  1.00  0.00              
ATOM   4360  N   ARG A 278      22.909  22.546  -0.520  1.00  0.00              
ATOM   4361  CA  ARG A 278      22.169  23.788  -0.707  1.00  0.00              
ATOM   4362  C   ARG A 278      20.877  23.796   0.110  1.00  0.00              
ATOM   4363  O   ARG A 278      20.554  24.786   0.768  1.00  0.00              
ATOM   4364  CB  ARG A 278      21.900  24.076  -2.177  1.00  0.00              
ATOM   4365  CG  ARG A 278      21.064  25.318  -2.443  1.00  0.00              
ATOM   4366  CD  ARG A 278      20.586  25.446  -3.843  1.00  0.00              
ATOM   4367  NE  ARG A 278      19.814  24.311  -4.322  1.00  0.00              
ATOM   4368  CZ  ARG A 278      18.562  24.015  -3.923  1.00  0.00              
ATOM   4369  NH1 ARG A 278      17.951  24.741  -3.014  1.00  0.00              
ATOM   4370  NH2 ARG A 278      17.971  22.958  -4.454  1.00  0.00              
ATOM   4371  H   ARG A 278      23.116  21.970  -1.325  1.00  0.00              
ATOM   4372  HA  ARG A 278      22.764  24.629  -0.350  1.00  0.00              
ATOM   4373 1HB  ARG A 278      22.869  24.185  -2.662  1.00  0.00              
ATOM   4374 2HB  ARG A 278      21.387  23.205  -2.583  1.00  0.00              
ATOM   4375 1HG  ARG A 278      20.191  25.294  -1.791  1.00  0.00              
ATOM   4376 2HG  ARG A 278      21.667  26.197  -2.211  1.00  0.00              
ATOM   4377 1HD  ARG A 278      19.952  26.329  -3.921  1.00  0.00              
ATOM   4378 2HD  ARG A 278      21.447  25.557  -4.502  1.00  0.00              
ATOM   4379  HE  ARG A 278      20.066  23.597  -4.993  1.00  0.00              
ATOM   4380 1HH1 ARG A 278      18.423  25.535  -2.605  1.00  0.00              
ATOM   4381 2HH1 ARG A 278      17.013  24.502  -2.728  1.00  0.00              
ATOM   4382 1HH2 ARG A 278      18.462  22.400  -5.139  1.00  0.00              
ATOM   4383 2HH2 ARG A 278      17.034  22.713  -4.172  1.00  0.00              
ATOM   4384  N   LYS A 279      20.152  22.684   0.076  1.00  0.00              
ATOM   4385  CA  LYS A 279      18.869  22.585   0.762  1.00  0.00              
ATOM   4386  C   LYS A 279      19.080  22.701   2.266  1.00  0.00              
ATOM   4387  O   LYS A 279      18.226  23.220   2.985  1.00  0.00              
ATOM   4388  CB  LYS A 279      18.166  21.270   0.419  1.00  0.00              
ATOM   4389  CG  LYS A 279      17.611  21.204  -0.997  1.00  0.00              
ATOM   4390  CD  LYS A 279      17.083  19.814  -1.320  1.00  0.00              
ATOM   4391  CE  LYS A 279      16.617  19.720  -2.766  1.00  0.00              
ATOM   4392  NZ  LYS A 279      16.151  18.350  -3.112  1.00  0.00              
ATOM   4393  H   LYS A 279      20.498  21.887  -0.438  1.00  0.00              
ATOM   4394  HA  LYS A 279      18.223  23.410   0.457  1.00  0.00              
ATOM   4395 1HB  LYS A 279      18.896  20.472   0.561  1.00  0.00              
ATOM   4396 2HB  LYS A 279      17.352  21.147   1.133  1.00  0.00              
ATOM   4397 1HG  LYS A 279      16.803  21.931  -1.087  1.00  0.00              
ATOM   4398 2HG  LYS A 279      18.409  21.461  -1.694  1.00  0.00              
ATOM   4399 1HD  LYS A 279      17.880  19.091  -1.147  1.00  0.00              
ATOM   4400 2HD  LYS A 279      16.247  19.598  -0.655  1.00  0.00              
ATOM   4401 1HE  LYS A 279      15.802  20.428  -2.909  1.00  0.00              
ATOM   4402 2HE  LYS A 279      17.452  19.994  -3.411  1.00  0.00              
ATOM   4403 1HZ  LYS A 279      15.852  18.331  -4.077  1.00  0.00              
ATOM   4404 2HZ  LYS A 279      16.908  17.693  -2.980  1.00  0.00              
ATOM   4405 3HZ  LYS A 279      15.377  18.097  -2.514  1.00  0.00              
ATOM   4406  N   ILE A 280      20.223  22.212   2.737  1.00  0.00              
ATOM   4407  CA  ILE A 280      20.609  22.377   4.133  1.00  0.00              
ATOM   4408  C   ILE A 280      20.821  23.853   4.441  1.00  0.00              
ATOM   4409  O   ILE A 280      20.298  24.372   5.427  1.00  0.00              
ATOM   4410  CB  ILE A 280      21.890  21.593   4.472  1.00  0.00              
ATOM   4411  CG1 ILE A 280      21.626  20.086   4.412  1.00  0.00              
ATOM   4412  CG2 ILE A 280      22.410  21.992   5.844  1.00  0.00              
ATOM   4413  CD1 ILE A 280      22.882  19.245   4.438  1.00  0.00              
ATOM   4414  H   ILE A 280      20.840  21.714   2.111  1.00  0.00              
ATOM   4415  HA  ILE A 280      19.805  22.053   4.794  1.00  0.00              
ATOM   4416  HB  ILE A 280      22.648  21.809   3.719  1.00  0.00              
ATOM   4417 1HG1 ILE A 280      21.000  19.832   5.267  1.00  0.00              
ATOM   4418 2HG1 ILE A 280      21.077  19.890   3.490  1.00  0.00              
ATOM   4419 1HG2 ILE A 280      23.316  21.428   6.068  1.00  0.00              
ATOM   4420 2HG2 ILE A 280      22.635  23.057   5.853  1.00  0.00              
ATOM   4421 3HG2 ILE A 280      21.653  21.774   6.598  1.00  0.00              
ATOM   4422 1HD1 ILE A 280      22.614  18.189   4.392  1.00  0.00              
ATOM   4423 2HD1 ILE A 280      23.508  19.497   3.582  1.00  0.00              
ATOM   4424 3HD1 ILE A 280      23.431  19.439   5.358  1.00  0.00              
ATOM   4425  N   ILE A 281      21.590  24.524   3.591  1.00  0.00              
ATOM   4426  CA  ILE A 281      21.851  25.950   3.757  1.00  0.00              
ATOM   4427  C   ILE A 281      20.533  26.710   3.834  1.00  0.00              
ATOM   4428  O   ILE A 281      20.391  27.647   4.620  1.00  0.00              
ATOM   4429  CB  ILE A 281      22.703  26.516   2.606  1.00  0.00              
ATOM   4430  CG1 ILE A 281      24.127  25.956   2.671  1.00  0.00              
ATOM   4431  CG2 ILE A 281      22.722  28.035   2.656  1.00  0.00              
ATOM   4432  CD1 ILE A 281      24.952  26.244   1.438  1.00  0.00              
ATOM   4433  H   ILE A 281      22.004  24.035   2.811  1.00  0.00              
ATOM   4434  HA  ILE A 281      22.355  26.140   4.704  1.00  0.00              
ATOM   4435  HB  ILE A 281      22.280  26.188   1.657  1.00  0.00              
ATOM   4436 1HG1 ILE A 281      24.609  26.397   3.542  1.00  0.00              
ATOM   4437 2HG1 ILE A 281      24.045  24.878   2.809  1.00  0.00              
ATOM   4438 1HG2 ILE A 281      23.329  28.419   1.837  1.00  0.00              
ATOM   4439 2HG2 ILE A 281      21.706  28.415   2.563  1.00  0.00              
ATOM   4440 3HG2 ILE A 281      23.146  28.363   3.605  1.00  0.00              
ATOM   4441 1HD1 ILE A 281      25.948  25.816   1.558  1.00  0.00              
ATOM   4442 2HD1 ILE A 281      24.471  25.802   0.565  1.00  0.00              
ATOM   4443 3HD1 ILE A 281      25.036  27.321   1.298  1.00  0.00              
ATOM   4444  N   ARG A 282      19.571  26.301   3.014  1.00  0.00              
ATOM   4445  CA  ARG A 282      18.275  26.967   2.962  1.00  0.00              
ATOM   4446  C   ARG A 282      17.186  26.080   3.551  1.00  0.00              
ATOM   4447  O   ARG A 282      16.053  26.070   3.070  1.00  0.00              
ATOM   4448  CB  ARG A 282      17.920  27.430   1.557  1.00  0.00              
ATOM   4449  CG  ARG A 282      18.882  28.441   0.954  1.00  0.00              
ATOM   4450  CD  ARG A 282      18.494  28.927  -0.395  1.00  0.00              
ATOM   4451  NE  ARG A 282      19.425  29.876  -0.984  1.00  0.00              
ATOM   4452  CZ  ARG A 282      19.240  30.496  -2.166  1.00  0.00              
ATOM   4453  NH1 ARG A 282      18.181  30.245  -2.904  1.00  0.00              
ATOM   4454  NH2 ARG A 282      20.163  31.348  -2.575  1.00  0.00              
ATOM   4455  H   ARG A 282      19.742  25.510   2.410  1.00  0.00              
ATOM   4456  HA  ARG A 282      18.301  27.875   3.566  1.00  0.00              
ATOM   4457 1HB  ARG A 282      17.891  26.542   0.927  1.00  0.00              
ATOM   4458 2HB  ARG A 282      16.924  27.870   1.609  1.00  0.00              
ATOM   4459 1HG  ARG A 282      18.939  29.304   1.618  1.00  0.00              
ATOM   4460 2HG  ARG A 282      19.866  27.978   0.875  1.00  0.00              
ATOM   4461 1HD  ARG A 282      18.424  28.076  -1.071  1.00  0.00              
ATOM   4462 2HD  ARG A 282      17.524  29.419  -0.329  1.00  0.00              
ATOM   4463  HE  ARG A 282      20.312  30.212  -0.633  1.00  0.00              
ATOM   4464 1HH1 ARG A 282      17.493  29.577  -2.585  1.00  0.00              
ATOM   4465 2HH1 ARG A 282      18.061  30.720  -3.787  1.00  0.00              
ATOM   4466 1HH2 ARG A 282      20.980  31.517  -2.003  1.00  0.00              
ATOM   4467 2HH2 ARG A 282      20.050  31.826  -3.457  1.00  0.00              
ATOM   4468  N   SER A 283      17.536  25.336   4.594  1.00  0.00              
ATOM   4469  CA  SER A 283      16.560  24.543   5.332  1.00  0.00              
ATOM   4470  C   SER A 283      15.749  25.433   6.264  1.00  0.00              
ATOM   4471  O   SER A 283      15.829  26.659   6.192  1.00  0.00              
ATOM   4472  CB  SER A 283      17.254  23.445   6.113  1.00  0.00              
ATOM   4473  OG  SER A 283      17.925  23.942   7.238  1.00  0.00              
ATOM   4474  H   SER A 283      18.504  25.318   4.883  1.00  0.00              
ATOM   4475  HA  SER A 283      15.898  23.962   4.688  1.00  0.00              
ATOM   4476 1HB  SER A 283      16.506  22.722   6.437  1.00  0.00              
ATOM   4477 2HB  SER A 283      17.974  22.953   5.460  1.00  0.00              
ATOM   4478  HG  SER A 283      18.424  23.234   7.652  1.00  0.00              
ATOM   4479  N   HIS A 284      14.969  24.808   7.140  1.00  0.00              
ATOM   4480  CA  HIS A 284      14.237  25.538   8.169  1.00  0.00              
ATOM   4481  C   HIS A 284      15.202  26.311   9.059  1.00  0.00              
ATOM   4482  O   HIS A 284      14.801  27.227   9.777  1.00  0.00              
ATOM   4483  CB  HIS A 284      13.386  24.585   9.014  1.00  0.00              
ATOM   4484  CG  HIS A 284      14.192  23.643   9.854  1.00  0.00              
ATOM   4485  ND1 HIS A 284      14.896  22.586   9.317  1.00  0.00              
ATOM   4486  CD2 HIS A 284      14.403  23.597  11.190  1.00  0.00              
ATOM   4487  CE1 HIS A 284      15.509  21.931  10.289  1.00  0.00              
ATOM   4488  NE2 HIS A 284      15.225  22.524  11.434  1.00  0.00              
ATOM   4489  H   HIS A 284      14.881  23.804   7.092  1.00  0.00              
ATOM   4490  HA  HIS A 284      13.579  26.269   7.701  1.00  0.00              
ATOM   4491 1HB  HIS A 284      12.755  25.152   9.700  1.00  0.00              
ATOM   4492 2HB  HIS A 284      12.758  23.970   8.370  1.00  0.00              
ATOM   4493  HD2 HIS A 284      14.056  24.218  12.016  1.00  0.00              
ATOM   4494  HE1 HIS A 284      16.122  21.058  10.069  1.00  0.00              
ATOM   4495  HE2 HIS A 284      15.555  22.242  12.346  1.00  0.00              
ATOM   4496  N   VAL A 285      16.471  25.875   9.078  1.00  0.00              
ATOM   4497  CA  VAL A 285      17.471  26.750   9.678  1.00  0.00              
ATOM   4498  C   VAL A 285      18.227  27.539   8.616  1.00  0.00              
ATOM   4499  O   VAL A 285      19.003  26.974   7.845  1.00  0.00              
ATOM   4500  CB  VAL A 285      18.481  25.954  10.527  1.00  0.00              
ATOM   4501  CG1 VAL A 285      19.546  26.880  11.095  1.00  0.00              
ATOM   4502  CG2 VAL A 285      17.767  25.214  11.648  1.00  0.00              
ATOM   4503  H   VAL A 285      16.768  25.009   8.650  1.00  0.00              
ATOM   4504  HA  VAL A 285      17.007  27.509  10.310  1.00  0.00              
ATOM   4505  HB  VAL A 285      18.953  25.198   9.899  1.00  0.00              
ATOM   4506 1HG1 VAL A 285      20.251  26.300  11.691  1.00  0.00              
ATOM   4507 2HG1 VAL A 285      20.078  27.367  10.278  1.00  0.00              
ATOM   4508 3HG1 VAL A 285      19.074  27.635  11.723  1.00  0.00              
ATOM   4509 1HG2 VAL A 285      18.495  24.656  12.237  1.00  0.00              
ATOM   4510 2HG2 VAL A 285      17.255  25.932  12.288  1.00  0.00              
ATOM   4511 3HG2 VAL A 285      17.040  24.522  11.222  1.00  0.00              
ATOM   4512  N   LEU A 286      17.996  28.846   8.580  1.00  0.00              
ATOM   4513  CA  LEU A 286      18.562  29.696   7.540  1.00  0.00              
ATOM   4514  C   LEU A 286      20.060  29.901   7.720  1.00  0.00              
ATOM   4515  O   LEU A 286      20.501  30.514   8.693  1.00  0.00              
ATOM   4516  CB  LEU A 286      17.843  31.050   7.522  1.00  0.00              
ATOM   4517  CG  LEU A 286      18.266  31.999   6.394  1.00  0.00              
ATOM   4518  CD1 LEU A 286      17.889  31.405   5.043  1.00  0.00              
ATOM   4519  CD2 LEU A 286      17.601  33.353   6.591  1.00  0.00              
ATOM   4520  H   LEU A 286      17.413  29.262   9.293  1.00  0.00              
ATOM   4521  HA  LEU A 286      18.441  29.216   6.570  1.00  0.00              
ATOM   4522 1HB  LEU A 286      16.822  30.707   7.359  1.00  0.00              
ATOM   4523 2HB  LEU A 286      17.906  31.554   8.487  1.00  0.00              
ATOM   4524  HG  LEU A 286      19.343  32.142   6.477  1.00  0.00              
ATOM   4525 1HD1 LEU A 286      18.193  32.086   4.248  1.00  0.00              
ATOM   4526 2HD1 LEU A 286      18.394  30.448   4.913  1.00  0.00              
ATOM   4527 3HD1 LEU A 286      16.811  31.256   5.000  1.00  0.00              
ATOM   4528 1HD2 LEU A 286      17.903  34.027   5.789  1.00  0.00              
ATOM   4529 2HD2 LEU A 286      16.517  33.233   6.576  1.00  0.00              
ATOM   4530 3HD2 LEU A 286      17.906  33.773   7.550  1.00  0.00              
ATOM   4531  N   ARG A 287      20.840  29.382   6.778  1.00  0.00              
ATOM   4532  CA  ARG A 287      22.287  29.565   6.794  1.00  0.00              
ATOM   4533  C   ARG A 287      22.717  30.488   5.662  1.00  0.00              
ATOM   4534  O   ARG A 287      23.880  30.883   5.576  1.00  0.00              
ATOM   4535  CB  ARG A 287      23.040  28.243   6.758  1.00  0.00              
ATOM   4536  CG  ARG A 287      22.766  27.318   7.933  1.00  0.00              
ATOM   4537  CD  ARG A 287      23.245  25.925   7.741  1.00  0.00              
ATOM   4538  NE  ARG A 287      22.901  25.015   8.822  1.00  0.00              
ATOM   4539  CZ  ARG A 287      21.702  24.418   8.968  1.00  0.00              
ATOM   4540  NH1 ARG A 287      20.719  24.659   8.129  1.00  0.00              
ATOM   4541  NH2 ARG A 287      21.533  23.601   9.992  1.00  0.00              
ATOM   4542  H   ARG A 287      20.421  28.846   6.032  1.00  0.00              
ATOM   4543  HA  ARG A 287      22.589  30.040   7.728  1.00  0.00              
ATOM   4544 1HB  ARG A 287      22.759  27.742   5.833  1.00  0.00              
ATOM   4545 2HB  ARG A 287      24.103  28.483   6.731  1.00  0.00              
ATOM   4546 1HG  ARG A 287      23.259  27.724   8.817  1.00  0.00              
ATOM   4547 2HG  ARG A 287      21.689  27.283   8.102  1.00  0.00              
ATOM   4548 1HD  ARG A 287      22.809  25.524   6.826  1.00  0.00              
ATOM   4549 2HD  ARG A 287      24.330  25.933   7.653  1.00  0.00              
ATOM   4550  HE  ARG A 287      23.465  24.695   9.598  1.00  0.00              
ATOM   4551 1HH1 ARG A 287      20.860  25.300   7.361  1.00  0.00              
ATOM   4552 2HH1 ARG A 287      19.828  24.201   8.255  1.00  0.00              
ATOM   4553 1HH2 ARG A 287      22.293  23.440  10.638  1.00  0.00              
ATOM   4554 2HH2 ARG A 287      20.644  23.141  10.125  1.00  0.00              
ATOM   4555  N   GLN A 288      21.772  30.831   4.793  1.00  0.00              
ATOM   4556  CA  GLN A 288      22.052  31.701   3.658  1.00  0.00              
ATOM   4557  C   GLN A 288      22.325  33.129   4.113  1.00  0.00              
ATOM   4558  O   GLN A 288      23.205  33.559   3.910  1.00  0.00              
ATOM   4559  OXT GLN A 288      21.484  33.738   4.715  1.00  0.00              
ATOM   4560  CB  GLN A 288      20.882  31.688   2.671  1.00  0.00              
ATOM   4561  CG  GLN A 288      21.088  32.569   1.450  1.00  0.00              
ATOM   4562  CD  GLN A 288      22.090  31.982   0.475  1.00  0.00              
ATOM   4563  OE1 GLN A 288      21.975  30.822   0.067  1.00  0.00              
ATOM   4564  NE2 GLN A 288      23.083  32.778   0.097  1.00  0.00              
ATOM   4565  H   GLN A 288      20.834  30.478   4.923  1.00  0.00              
ATOM   4566  HA  GLN A 288      22.955  31.360   3.151  1.00  0.00              
ATOM   4567 1HB  GLN A 288      20.745  30.652   2.359  1.00  0.00              
ATOM   4568 2HB  GLN A 288      20.002  32.021   3.221  1.00  0.00              
ATOM   4569 1HG  GLN A 288      20.260  32.979   0.873  1.00  0.00              
ATOM   4570 2HG  GLN A 288      21.576  33.372   2.004  1.00  0.00              
ATOM   4571 1HE2 GLN A 288      23.775  32.446  -0.545  1.00  0.00              
ATOM   4572 2HE2 GLN A 288      23.140  33.711   0.453  1.00  0.00              
TER                                                                             
