# Supplementary material for: Assessment and Challenges of Ligand Docking into Comparative Models of G-Protein Coupled Receptors
Source: PLoS One. 2013 Jul 2;8(7):e67302. doi: 10.1371/journal.pone.0067302 (PMC3699586; doi:10.1371/journal.pone.0067302)
Supplement: File S2 — Files for protocol capture. The input files necessary to carry out the steps outlined in the protocol capture in File S1 as well as the output files relating to the results found in the manuscript are provided in this attachment. (ZIP) [file pone.0067302.s015.zip › FileS2_GPCR_model_dock/scripts/evaluate_score_vs_pocket_rmsd/structures/3emlA/3emlA_11.pdb]

ATOM      1  N   ILE A   1      57.464   6.623  11.763  1.00  0.00              
ATOM      2  CA  ILE A   1      57.451   7.950  12.366  1.00  0.00              
ATOM      3  C   ILE A   1      57.931   7.916  13.811  1.00  0.00              
ATOM      4  O   ILE A   1      57.242   8.387  14.715  1.00  0.00              
ATOM      5  CB  ILE A   1      56.044   8.574  12.320  1.00  0.00              
ATOM      6  CG1 ILE A   1      55.053   7.716  13.110  1.00  0.00              
ATOM      7  CG2 ILE A   1      55.582   8.737  10.880  1.00  0.00              
ATOM      8  CD1 ILE A   1      53.705   8.369  13.311  1.00  0.00              
ATOM      9 1H   ILE A   1      56.616   6.223  11.417  1.00  0.00              
ATOM     10 2H   ILE A   1      58.025   6.447  10.954  1.00  0.00              
ATOM     11 3H   ILE A   1      57.765   5.834  12.298  1.00  0.00              
ATOM     12  HA  ILE A   1      58.157   8.608  11.861  1.00  0.00              
ATOM     13  HB  ILE A   1      56.072   9.549  12.806  1.00  0.00              
ATOM     14 1HG1 ILE A   1      54.927   6.781  12.565  1.00  0.00              
ATOM     15 2HG1 ILE A   1      55.505   7.511  14.081  1.00  0.00              
ATOM     16 1HG2 ILE A   1      54.586   9.179  10.866  1.00  0.00              
ATOM     17 2HG2 ILE A   1      56.274   9.387  10.347  1.00  0.00              
ATOM     18 3HG2 ILE A   1      55.553   7.762  10.394  1.00  0.00              
ATOM     19 1HD1 ILE A   1      53.057   7.701  13.880  1.00  0.00              
ATOM     20 2HD1 ILE A   1      53.830   9.304  13.858  1.00  0.00              
ATOM     21 3HD1 ILE A   1      53.251   8.573  12.342  1.00  0.00              
ATOM     22  N   MET A   2      59.029   7.195  14.036  1.00  0.00              
ATOM     23  CA  MET A   2      59.552   7.088  15.393  1.00  0.00              
ATOM     24  C   MET A   2      60.116   8.421  15.868  1.00  0.00              
ATOM     25  O   MET A   2      60.601   9.220  15.068  1.00  0.00              
ATOM     26  CB  MET A   2      60.626   6.004  15.463  1.00  0.00              
ATOM     27  CG  MET A   2      60.112   4.592  15.217  1.00  0.00              
ATOM     28  SD  MET A   2      58.886   4.077  16.436  1.00  0.00              
ATOM     29  CE  MET A   2      59.903   3.943  17.903  1.00  0.00              
ATOM     30  H   MET A   2      59.510   6.724  13.285  1.00  0.00              
ATOM     31  HA  MET A   2      58.749   6.827  16.082  1.00  0.00              
ATOM     32 1HB  MET A   2      61.376   6.253  14.714  1.00  0.00              
ATOM     33 2HB  MET A   2      61.071   6.060  16.457  1.00  0.00              
ATOM     34 1HG  MET A   2      59.665   4.562  14.224  1.00  0.00              
ATOM     35 2HG  MET A   2      60.962   3.911  15.254  1.00  0.00              
ATOM     36 1HE  MET A   2      59.287   3.632  18.747  1.00  0.00              
ATOM     37 2HE  MET A   2      60.689   3.205  17.735  1.00  0.00              
ATOM     38 3HE  MET A   2      60.355   4.911  18.122  1.00  0.00              
ATOM     39  N   GLY A   3      60.050   8.655  17.174  1.00  0.00              
ATOM     40  CA  GLY A   3      60.501   9.915  17.751  1.00  0.00              
ATOM     41  C   GLY A   3      59.458  11.011  17.576  1.00  0.00              
ATOM     42  O   GLY A   3      58.262  10.774  17.742  1.00  0.00              
ATOM     43  H   GLY A   3      59.676   7.940  17.783  1.00  0.00              
ATOM     44 1HA  GLY A   3      60.690   9.772  18.815  1.00  0.00              
ATOM     45 2HA  GLY A   3      61.423  10.222  17.258  1.00  0.00              
ATOM     46  N   SER A   4      59.919  12.211  17.240  1.00  0.00              
ATOM     47  CA  SER A   4      59.028  13.352  17.063  1.00  0.00              
ATOM     48  C   SER A   4      59.203  13.993  15.693  1.00  0.00              
ATOM     49  O   SER A   4      58.470  13.683  14.753  1.00  0.00              
ATOM     50  CB  SER A   4      59.271  14.374  18.156  1.00  0.00              
ATOM     51  OG  SER A   4      59.077  13.834  19.435  1.00  0.00              
ATOM     52  H   SER A   4      60.912  12.336  17.102  1.00  0.00              
ATOM     53  HA  SER A   4      57.977  13.109  17.222  1.00  0.00              
ATOM     54 1HB  SER A   4      60.296  14.734  18.075  1.00  0.00              
ATOM     55 2HB  SER A   4      58.583  15.206  18.015  1.00  0.00              
ATOM     56  HG  SER A   4      58.368  14.306  19.877  1.00  0.00              
ATOM     57  N   SER A   5      60.177  14.890  15.584  1.00  0.00              
ATOM     58  CA  SER A   5      58.948  15.265  14.898  1.00  0.00              
ATOM     59  C   SER A   5      59.163  15.317  13.391  1.00  0.00              
ATOM     60  O   SER A   5      58.261  15.690  12.641  1.00  0.00              
ATOM     61  CB  SER A   5      58.451  16.603  15.410  1.00  0.00              
ATOM     62  OG  SER A   5      59.384  17.627  15.200  1.00  0.00              
ATOM     63  H   SER A   5      60.969  15.516  15.552  1.00  0.00              
ATOM     64  HA  SER A   5      58.104  14.616  15.135  1.00  0.00              
ATOM     65 1HB  SER A   5      57.527  16.853  14.889  1.00  0.00              
ATOM     66 2HB  SER A   5      58.253  16.517  16.478  1.00  0.00              
ATOM     67  HG  SER A   5      60.199  17.417  15.661  1.00  0.00              
ATOM     68  N   VAL A   6      60.358  14.932  12.951  1.00  0.00              
ATOM     69  CA  VAL A   6      60.738  15.070  11.546  1.00  0.00              
ATOM     70  C   VAL A   6      59.746  14.372  10.617  1.00  0.00              
ATOM     71  O   VAL A   6      59.392  14.902   9.567  1.00  0.00              
ATOM     72  CB  VAL A   6      62.147  14.505  11.289  1.00  0.00              
ATOM     73  CG1 VAL A   6      62.438  14.459   9.796  1.00  0.00              
ATOM     74  CG2 VAL A   6      63.196  15.338  12.009  1.00  0.00              
ATOM     75  H   VAL A   6      61.020  14.534  13.602  1.00  0.00              
ATOM     76  HA  VAL A   6      60.717  16.114  11.231  1.00  0.00              
ATOM     77  HB  VAL A   6      62.205  13.497  11.702  1.00  0.00              
ATOM     78 1HG1 VAL A   6      63.438  14.056   9.633  1.00  0.00              
ATOM     79 2HG1 VAL A   6      61.706  13.821   9.302  1.00  0.00              
ATOM     80 3HG1 VAL A   6      62.381  15.466   9.384  1.00  0.00              
ATOM     81 1HG2 VAL A   6      64.185  14.925  11.817  1.00  0.00              
ATOM     82 2HG2 VAL A   6      63.155  16.366  11.647  1.00  0.00              
ATOM     83 3HG2 VAL A   6      62.999  15.324  13.082  1.00  0.00              
ATOM     84  N   TYR A   7      59.312  13.175  11.002  1.00  0.00              
ATOM     85  CA  TYR A   7      58.410  12.384  10.167  1.00  0.00              
ATOM     86  C   TYR A   7      56.934  12.670  10.458  1.00  0.00              
ATOM     87  O   TYR A   7      56.113  12.737   9.541  1.00  0.00              
ATOM     88  CB  TYR A   7      58.695  10.892  10.358  1.00  0.00              
ATOM     89  CG  TYR A   7      60.140  10.509  10.126  1.00  0.00              
ATOM     90  CD1 TYR A   7      61.013  10.341  11.190  1.00  0.00              
ATOM     91  CD2 TYR A   7      60.626  10.315   8.841  1.00  0.00              
ATOM     92  CE1 TYR A   7      62.333   9.992  10.984  1.00  0.00              
ATOM     93  CE2 TYR A   7      61.944   9.966   8.623  1.00  0.00              
ATOM     94  CZ  TYR A   7      62.795   9.805   9.697  1.00  0.00              
ATOM     95  OH  TYR A   7      64.109   9.456   9.485  1.00  0.00              
ATOM     96  H   TYR A   7      59.611  12.804  11.893  1.00  0.00              
ATOM     97  HA  TYR A   7      58.558  12.639   9.118  1.00  0.00              
ATOM     98 1HB  TYR A   7      58.411  10.637  11.380  1.00  0.00              
ATOM     99 2HB  TYR A   7      58.059  10.351   9.658  1.00  0.00              
ATOM    100  HD1 TYR A   7      60.641  10.491  12.204  1.00  0.00              
ATOM    101  HD2 TYR A   7      59.949  10.444   7.997  1.00  0.00              
ATOM    102  HE1 TYR A   7      63.008   9.864  11.830  1.00  0.00              
ATOM    103  HE2 TYR A   7      62.308   9.819   7.605  1.00  0.00              
ATOM    104  HH  TYR A   7      64.324   9.350   8.555  1.00  0.00              
ATOM    105  N   ILE A   8      56.606  12.850  11.733  1.00  0.00              
ATOM    106  CA  ILE A   8      55.242  13.176  12.148  1.00  0.00              
ATOM    107  C   ILE A   8      54.703  14.487  11.561  1.00  0.00              
ATOM    108  O   ILE A   8      53.496  14.634  11.367  1.00  0.00              
ATOM    109  CB  ILE A   8      55.149  13.256  13.683  1.00  0.00              
ATOM    110  CG1 ILE A   8      55.380  11.875  14.304  1.00  0.00              
ATOM    111  CG2 ILE A   8      53.799  13.814  14.106  1.00  0.00              
ATOM    112  CD1 ILE A   8      55.624  11.910  15.795  1.00  0.00              
ATOM    113  H   ILE A   8      57.326  12.757  12.435  1.00  0.00              
ATOM    114  HA  ILE A   8      54.538  12.436  11.771  1.00  0.00              
ATOM    115  HB  ILE A   8      55.942  13.903  14.055  1.00  0.00              
ATOM    116 1HG1 ILE A   8      54.496  11.273  14.095  1.00  0.00              
ATOM    117 2HG1 ILE A   8      56.244  11.436  13.805  1.00  0.00              
ATOM    118 1HG2 ILE A   8      53.749  13.862  15.193  1.00  0.00              
ATOM    119 2HG2 ILE A   8      53.673  14.813  13.692  1.00  0.00              
ATOM    120 3HG2 ILE A   8      53.004  13.165  13.735  1.00  0.00              
ATOM    121 1HD1 ILE A   8      55.780  10.895  16.163  1.00  0.00              
ATOM    122 2HD1 ILE A   8      56.510  12.511  16.006  1.00  0.00              
ATOM    123 3HD1 ILE A   8      54.762  12.347  16.296  1.00  0.00              
ATOM    124  N   THR A   9      55.599  15.431  11.284  1.00  0.00              
ATOM    125  CA  THR A   9      55.244  16.675  10.599  1.00  0.00              
ATOM    126  C   THR A   9      54.458  16.463   9.305  1.00  0.00              
ATOM    127  O   THR A   9      53.759  17.367   8.832  1.00  0.00              
ATOM    128  CB  THR A   9      56.503  17.498  10.272  1.00  0.00              
ATOM    129  OG1 THR A   9      57.127  17.926  11.490  1.00  0.00              
ATOM    130  CG2 THR A   9      56.142  18.717   9.437  1.00  0.00              
ATOM    131  H   THR A   9      56.559  15.278  11.559  1.00  0.00              
ATOM    132  HA  THR A   9      54.584  17.269  11.231  1.00  0.00              
ATOM    133  HB  THR A   9      57.202  16.873   9.717  1.00  0.00              
ATOM    134  HG1 THR A   9      57.912  18.439  11.284  1.00  0.00              
ATOM    135 1HG2 THR A   9      57.045  19.286   9.216  1.00  0.00              
ATOM    136 2HG2 THR A   9      55.678  18.394   8.505  1.00  0.00              
ATOM    137 3HG2 THR A   9      55.444  19.343   9.992  1.00  0.00              
ATOM    138  N   VAL A  10      54.585  15.272   8.732  1.00  0.00              
ATOM    139  CA  VAL A  10      53.889  14.934   7.500  1.00  0.00              
ATOM    140  C   VAL A  10      52.395  15.207   7.667  1.00  0.00              
ATOM    141  O   VAL A  10      51.681  15.527   6.705  1.00  0.00              
ATOM    142  CB  VAL A  10      54.105  13.462   7.102  1.00  0.00              
ATOM    143  CG1 VAL A  10      53.352  12.539   8.048  1.00  0.00              
ATOM    144  CG2 VAL A  10      53.663  13.228   5.666  1.00  0.00              
ATOM    145  H   VAL A  10      55.183  14.581   9.165  1.00  0.00              
ATOM    146  HA  VAL A  10      54.217  15.566   6.673  1.00  0.00              
ATOM    147  HB  VAL A  10      55.171  13.236   7.146  1.00  0.00              
ATOM    148 1HG1 VAL A  10      53.516  11.502   7.752  1.00  0.00              
ATOM    149 2HG1 VAL A  10      53.713  12.687   9.065  1.00  0.00              
ATOM    150 3HG1 VAL A  10      52.286  12.764   8.003  1.00  0.00              
ATOM    151 1HG2 VAL A  10      53.823  12.183   5.401  1.00  0.00              
ATOM    152 2HG2 VAL A  10      52.604  13.469   5.568  1.00  0.00              
ATOM    153 3HG2 VAL A  10      54.244  13.864   4.997  1.00  0.00              
ATOM    154  N   GLU A  11      51.936  15.091   8.908  1.00  0.00              
ATOM    155  CA  GLU A  11      50.535  15.306   9.239  1.00  0.00              
ATOM    156  C   GLU A  11      50.129  16.751   8.980  1.00  0.00              
ATOM    157  O   GLU A  11      48.977  17.030   8.647  1.00  0.00              
ATOM    158  CB  GLU A  11      50.266  14.936  10.699  1.00  0.00              
ATOM    159  CG  GLU A  11      50.276  13.440  10.980  1.00  0.00              
ATOM    160  CD  GLU A  11      49.943  13.152  12.418  1.00  0.00              
ATOM    161  OE1 GLU A  11      49.800  14.084  13.173  1.00  0.00              
ATOM    162  OE2 GLU A  11      49.721  12.008  12.738  1.00  0.00              
ATOM    163  H   GLU A  11      52.583  14.844   9.644  1.00  0.00              
ATOM    164  HA  GLU A  11      49.905  14.686   8.601  1.00  0.00              
ATOM    165 1HB  GLU A  11      51.036  15.422  11.298  1.00  0.00              
ATOM    166 2HB  GLU A  11      49.290  15.347  10.958  1.00  0.00              
ATOM    167 1HG  GLU A  11      49.608  12.872  10.333  1.00  0.00              
ATOM    168 2HG  GLU A  11      51.307  13.149  10.781  1.00  0.00              
ATOM    169  N   LEU A  12      51.079  17.667   9.139  1.00  0.00              
ATOM    170  CA  LEU A  12      50.842  19.069   8.855  1.00  0.00              
ATOM    171  C   LEU A  12      50.530  19.292   7.388  1.00  0.00              
ATOM    172  O   LEU A  12      49.588  20.009   7.045  1.00  0.00              
ATOM    173  CB  LEU A  12      52.057  19.906   9.275  1.00  0.00              
ATOM    174  CG  LEU A  12      51.914  21.418   9.058  1.00  0.00              
ATOM    175  CD1 LEU A  12      50.748  21.955   9.877  1.00  0.00              
ATOM    176  CD2 LEU A  12      53.211  22.112   9.446  1.00  0.00              
ATOM    177  H   LEU A  12      51.990  17.379   9.466  1.00  0.00              
ATOM    178  HA  LEU A  12      49.968  19.411   9.410  1.00  0.00              
ATOM    179 1HB  LEU A  12      52.068  19.681  10.340  1.00  0.00              
ATOM    180 2HB  LEU A  12      52.976  19.541   8.817  1.00  0.00              
ATOM    181  HG  LEU A  12      51.756  21.579   7.991  1.00  0.00              
ATOM    182 1HD1 LEU A  12      50.655  23.029   9.717  1.00  0.00              
ATOM    183 2HD1 LEU A  12      49.827  21.462   9.567  1.00  0.00              
ATOM    184 3HD1 LEU A  12      50.926  21.761  10.934  1.00  0.00              
ATOM    185 1HD2 LEU A  12      53.108  23.187   9.291  1.00  0.00              
ATOM    186 2HD2 LEU A  12      53.429  21.916  10.496  1.00  0.00              
ATOM    187 3HD2 LEU A  12      54.026  21.733   8.829  1.00  0.00              
ATOM    188  N   ALA A  13      51.328  18.675   6.519  1.00  0.00              
ATOM    189  CA  ALA A  13      51.063  18.693   5.080  1.00  0.00              
ATOM    190  C   ALA A  13      49.682  18.103   4.776  1.00  0.00              
ATOM    191  O   ALA A  13      48.938  18.626   3.932  1.00  0.00              
ATOM    192  CB  ALA A  13      52.148  17.936   4.330  1.00  0.00              
ATOM    193  H   ALA A  13      52.139  18.181   6.864  1.00  0.00              
ATOM    194  HA  ALA A  13      51.062  19.728   4.738  1.00  0.00              
ATOM    195 1HB  ALA A  13      51.933  17.958   3.261  1.00  0.00              
ATOM    196 2HB  ALA A  13      53.115  18.405   4.515  1.00  0.00              
ATOM    197 3HB  ALA A  13      52.174  16.903   4.673  1.00  0.00              
ATOM    198  N   ILE A  14      49.337  17.026   5.478  1.00  0.00              
ATOM    199  CA  ILE A  14      47.993  16.451   5.365  1.00  0.00              
ATOM    200  C   ILE A  14      46.879  17.428   5.786  1.00  0.00              
ATOM    201  O   ILE A  14      45.807  17.473   5.167  1.00  0.00              
ATOM    202  CB  ILE A  14      47.872  15.170   6.210  1.00  0.00              
ATOM    203  CG1 ILE A  14      48.735  14.054   5.614  1.00  0.00              
ATOM    204  CG2 ILE A  14      46.419  14.730   6.306  1.00  0.00              
ATOM    205  CD1 ILE A  14      48.874  12.845   6.511  1.00  0.00              
ATOM    206  H   ILE A  14      50.006  16.594   6.100  1.00  0.00              
ATOM    207  HA  ILE A  14      47.756  16.231   4.325  1.00  0.00              
ATOM    208  HB  ILE A  14      48.259  15.366   7.210  1.00  0.00              
ATOM    209 1HG1 ILE A  14      48.275  13.757   4.672  1.00  0.00              
ATOM    210 2HG1 ILE A  14      49.721  14.476   5.419  1.00  0.00              
ATOM    211 1HG2 ILE A  14      46.352  13.823   6.906  1.00  0.00              
ATOM    212 2HG2 ILE A  14      45.831  15.518   6.774  1.00  0.00              
ATOM    213 3HG2 ILE A  14      46.032  14.533   5.306  1.00  0.00              
ATOM    214 1HD1 ILE A  14      49.499  12.098   6.021  1.00  0.00              
ATOM    215 2HD1 ILE A  14      49.335  13.141   7.454  1.00  0.00              
ATOM    216 3HD1 ILE A  14      47.890  12.421   6.706  1.00  0.00              
ATOM    217  N   ALA A  15      47.137  18.208   6.833  1.00  0.00              
ATOM    218  CA  ALA A  15      46.195  19.232   7.277  1.00  0.00              
ATOM    219  C   ALA A  15      46.016  20.309   6.215  1.00  0.00              
ATOM    220  O   ALA A  15      44.915  20.822   6.008  1.00  0.00              
ATOM    221  CB  ALA A  15      46.660  19.848   8.589  1.00  0.00              
ATOM    222  H   ALA A  15      48.006  18.090   7.332  1.00  0.00              
ATOM    223  HA  ALA A  15      45.223  18.766   7.438  1.00  0.00              
ATOM    224 1HB  ALA A  15      45.947  20.610   8.904  1.00  0.00              
ATOM    225 2HB  ALA A  15      46.723  19.073   9.353  1.00  0.00              
ATOM    226 3HB  ALA A  15      47.639  20.303   8.450  1.00  0.00              
ATOM    227  N   VAL A  16      47.112  20.648   5.546  1.00  0.00              
ATOM    228  CA  VAL A  16      47.069  21.613   4.460  1.00  0.00              
ATOM    229  C   VAL A  16      46.177  21.083   3.342  1.00  0.00              
ATOM    230  O   VAL A  16      45.341  21.809   2.796  1.00  0.00              
ATOM    231  CB  VAL A  16      48.473  21.913   3.902  1.00  0.00              
ATOM    232  CG1 VAL A  16      48.375  22.748   2.635  1.00  0.00              
ATOM    233  CG2 VAL A  16      49.319  22.626   4.945  1.00  0.00              
ATOM    234  H   VAL A  16      47.995  20.227   5.795  1.00  0.00              
ATOM    235  HA  VAL A  16      46.618  22.552   4.782  1.00  0.00              
ATOM    236  HB  VAL A  16      48.974  20.971   3.679  1.00  0.00              
ATOM    237 1HG1 VAL A  16      49.377  22.951   2.254  1.00  0.00              
ATOM    238 2HG1 VAL A  16      47.805  22.203   1.883  1.00  0.00              
ATOM    239 3HG1 VAL A  16      47.876  23.691   2.858  1.00  0.00              
ATOM    240 1HG2 VAL A  16      50.308  22.830   4.535  1.00  0.00              
ATOM    241 2HG2 VAL A  16      48.840  23.566   5.221  1.00  0.00              
ATOM    242 3HG2 VAL A  16      49.417  21.995   5.829  1.00  0.00              
ATOM    243  N   LEU A  17      46.351  19.806   3.015  1.00  0.00              
ATOM    244  CA  LEU A  17      45.546  19.178   1.972  1.00  0.00              
ATOM    245  C   LEU A  17      44.059  19.178   2.343  1.00  0.00              
ATOM    246  O   LEU A  17      43.202  19.504   1.518  1.00  0.00              
ATOM    247  CB  LEU A  17      46.035  17.746   1.718  1.00  0.00              
ATOM    248  CG  LEU A  17      47.418  17.635   1.063  1.00  0.00              
ATOM    249  CD1 LEU A  17      47.878  16.184   1.060  1.00  0.00              
ATOM    250  CD2 LEU A  17      47.355  18.185  -0.354  1.00  0.00              
ATOM    251  H   LEU A  17      47.051  19.257   3.494  1.00  0.00              
ATOM    252  HA  LEU A  17      45.633  19.750   1.049  1.00  0.00              
ATOM    253 1HB  LEU A  17      46.078  17.389   2.746  1.00  0.00              
ATOM    254 2HB  LEU A  17      45.302  17.162   1.161  1.00  0.00              
ATOM    255  HG  LEU A  17      48.099  18.266   1.636  1.00  0.00              
ATOM    256 1HD1 LEU A  17      48.861  16.115   0.593  1.00  0.00              
ATOM    257 2HD1 LEU A  17      47.938  15.818   2.085  1.00  0.00              
ATOM    258 3HD1 LEU A  17      47.168  15.578   0.499  1.00  0.00              
ATOM    259 1HD2 LEU A  17      48.339  18.106  -0.818  1.00  0.00              
ATOM    260 2HD2 LEU A  17      46.632  17.612  -0.935  1.00  0.00              
ATOM    261 3HD2 LEU A  17      47.051  19.231  -0.326  1.00  0.00              
ATOM    262  N   ALA A  18      43.764  18.819   3.589  1.00  0.00              
ATOM    263  CA  ALA A  18      42.389  18.805   4.078  1.00  0.00              
ATOM    264  C   ALA A  18      41.726  20.178   3.978  1.00  0.00              
ATOM    265  O   ALA A  18      40.692  20.337   3.318  1.00  0.00              
ATOM    266  CB  ALA A  18      42.350  18.305   5.514  1.00  0.00              
ATOM    267  H   ALA A  18      44.511  18.550   4.214  1.00  0.00              
ATOM    268  HA  ALA A  18      41.803  18.129   3.455  1.00  0.00              
ATOM    269 1HB  ALA A  18      41.319  18.289   5.866  1.00  0.00              
ATOM    270 2HB  ALA A  18      42.764  17.297   5.560  1.00  0.00              
ATOM    271 3HB  ALA A  18      42.938  18.968   6.147  1.00  0.00              
ATOM    272  N   ILE A  19      42.324  21.166   4.638  1.00  0.00              
ATOM    273  CA  ILE A  19      41.797  22.530   4.605  1.00  0.00              
ATOM    274  C   ILE A  19      41.638  23.084   3.183  1.00  0.00              
ATOM    275  O   ILE A  19      40.600  23.663   2.843  1.00  0.00              
ATOM    276  CB  ILE A  19      42.698  23.486   5.408  1.00  0.00              
ATOM    277  CG1 ILE A  19      42.640  23.146   6.900  1.00  0.00              
ATOM    278  CG2 ILE A  19      42.285  24.931   5.171  1.00  0.00              
ATOM    279  CD1 ILE A  19      43.692  23.850   7.727  1.00  0.00              
ATOM    280  H   ILE A  19      43.158  20.975   5.175  1.00  0.00              
ATOM    281  HA  ILE A  19      40.782  22.560   5.000  1.00  0.00              
ATOM    282  HB  ILE A  19      43.732  23.347   5.094  1.00  0.00              
ATOM    283 1HG1 ILE A  19      41.650  23.425   7.258  1.00  0.00              
ATOM    284 2HG1 ILE A  19      42.768  22.068   6.991  1.00  0.00              
ATOM    285 1HG2 ILE A  19      42.932  25.593   5.747  1.00  0.00              
ATOM    286 2HG2 ILE A  19      42.377  25.166   4.112  1.00  0.00              
ATOM    287 3HG2 ILE A  19      41.251  25.071   5.486  1.00  0.00              
ATOM    288 1HD1 ILE A  19      43.588  23.559   8.772  1.00  0.00              
ATOM    289 2HD1 ILE A  19      44.684  23.570   7.370  1.00  0.00              
ATOM    290 3HD1 ILE A  19      43.566  24.928   7.638  1.00  0.00              
ATOM    291  N   LEU A  20      42.657  22.895   2.350  1.00  0.00              
ATOM    292  CA  LEU A  20      42.593  23.376   0.974  1.00  0.00              
ATOM    293  C   LEU A  20      41.377  22.825   0.229  1.00  0.00              
ATOM    294  O   LEU A  20      40.583  23.587  -0.323  1.00  0.00              
ATOM    295  CB  LEU A  20      43.883  23.004   0.230  1.00  0.00              
ATOM    296  CG  LEU A  20      43.915  23.390  -1.254  1.00  0.00              
ATOM    297  CD1 LEU A  20      43.809  24.902  -1.403  1.00  0.00              
ATOM    298  CD2 LEU A  20      45.199  22.874  -1.886  1.00  0.00              
ATOM    299  H   LEU A  20      43.488  22.415   2.665  1.00  0.00              
ATOM    300  HA  LEU A  20      42.480  24.459   0.970  1.00  0.00              
ATOM    301 1HB  LEU A  20      44.591  23.613   0.790  1.00  0.00              
ATOM    302 2HB  LEU A  20      44.131  21.950   0.355  1.00  0.00              
ATOM    303  HG  LEU A  20      43.079  22.885  -1.738  1.00  0.00              
ATOM    304 1HD1 LEU A  20      43.833  25.166  -2.460  1.00  0.00              
ATOM    305 2HD1 LEU A  20      42.872  25.246  -0.965  1.00  0.00              
ATOM    306 3HD1 LEU A  20      44.646  25.377  -0.892  1.00  0.00              
ATOM    307 1HD2 LEU A  20      45.220  23.149  -2.941  1.00  0.00              
ATOM    308 2HD2 LEU A  20      46.057  23.315  -1.378  1.00  0.00              
ATOM    309 3HD2 LEU A  20      45.241  21.789  -1.793  1.00  0.00              
ATOM    310  N   GLY A  21      41.235  21.502   0.202  1.00  0.00              
ATOM    311  CA  GLY A  21      40.168  20.887  -0.565  1.00  0.00              
ATOM    312  C   GLY A  21      38.821  21.350  -0.043  1.00  0.00              
ATOM    313  O   GLY A  21      37.909  21.676  -0.808  1.00  0.00              
ATOM    314  H   GLY A  21      41.873  20.914   0.718  1.00  0.00              
ATOM    315 1HA  GLY A  21      40.272  21.171  -1.613  1.00  0.00              
ATOM    316 2HA  GLY A  21      40.244  19.804  -0.475  1.00  0.00              
ATOM    317  N   ASN A  22      38.710  21.402   1.279  1.00  0.00              
ATOM    318  CA  ASN A  22      37.441  21.727   1.914  1.00  0.00              
ATOM    319  C   ASN A  22      37.045  23.199   1.732  1.00  0.00              
ATOM    320  O   ASN A  22      35.855  23.524   1.612  1.00  0.00              
ATOM    321  CB  ASN A  22      37.472  21.375   3.390  1.00  0.00              
ATOM    322  CG  ASN A  22      37.308  19.906   3.666  1.00  0.00              
ATOM    323  OD1 ASN A  22      36.220  19.342   3.505  1.00  0.00              
ATOM    324  ND2 ASN A  22      38.360  19.303   4.157  1.00  0.00              
ATOM    325  H   ASN A  22      39.516  21.215   1.858  1.00  0.00              
ATOM    326  HA  ASN A  22      36.638  21.152   1.450  1.00  0.00              
ATOM    327 1HB  ASN A  22      38.248  21.777   4.043  1.00  0.00              
ATOM    328 2HB  ASN A  22      36.528  21.879   3.595  1.00  0.00              
ATOM    329 1HD2 ASN A  22      38.324  18.325   4.365  1.00  0.00              
ATOM    330 2HD2 ASN A  22      39.200  19.819   4.324  1.00  0.00              
ATOM    331  N   VAL A  23      38.038  24.084   1.702  1.00  0.00              
ATOM    332  CA  VAL A  23      37.789  25.498   1.429  1.00  0.00              
ATOM    333  C   VAL A  23      37.304  25.677  -0.017  1.00  0.00              
ATOM    334  O   VAL A  23      36.390  26.470  -0.301  1.00  0.00              
ATOM    335  CB  VAL A  23      39.049  26.355   1.658  1.00  0.00              
ATOM    336  CG1 VAL A  23      38.865  27.742   1.062  1.00  0.00              
ATOM    337  CG2 VAL A  23      39.365  26.451   3.143  1.00  0.00              
ATOM    338  H   VAL A  23      38.985  23.775   1.872  1.00  0.00              
ATOM    339  HA  VAL A  23      36.987  25.888   2.057  1.00  0.00              
ATOM    340  HB  VAL A  23      39.900  25.866   1.184  1.00  0.00              
ATOM    341 1HG1 VAL A  23      39.765  28.334   1.233  1.00  0.00              
ATOM    342 2HG1 VAL A  23      38.685  27.657  -0.009  1.00  0.00              
ATOM    343 3HG1 VAL A  23      38.015  28.232   1.536  1.00  0.00              
ATOM    344 1HG2 VAL A  23      40.258  27.059   3.286  1.00  0.00              
ATOM    345 2HG2 VAL A  23      38.525  26.911   3.663  1.00  0.00              
ATOM    346 3HG2 VAL A  23      39.538  25.453   3.544  1.00  0.00              
ATOM    347  N   LEU A  24      37.905  24.901  -0.918  1.00  0.00              
ATOM    348  CA  LEU A  24      37.549  24.923  -2.330  1.00  0.00              
ATOM    349  C   LEU A  24      36.115  24.477  -2.529  1.00  0.00              
ATOM    350  O   LEU A  24      35.401  25.031  -3.353  1.00  0.00              
ATOM    351  CB  LEU A  24      38.502  24.032  -3.137  1.00  0.00              
ATOM    352  CG  LEU A  24      39.930  24.571  -3.287  1.00  0.00              
ATOM    353  CD1 LEU A  24      40.827  23.509  -3.907  1.00  0.00              
ATOM    354  CD2 LEU A  24      39.911  25.829  -4.144  1.00  0.00              
ATOM    355  H   LEU A  24      38.635  24.277  -0.604  1.00  0.00              
ATOM    356  HA  LEU A  24      37.617  25.942  -2.708  1.00  0.00              
ATOM    357 1HB  LEU A  24      38.501  23.149  -2.500  1.00  0.00              
ATOM    358 2HB  LEU A  24      38.087  23.776  -4.112  1.00  0.00              
ATOM    359  HG  LEU A  24      40.277  24.851  -2.292  1.00  0.00              
ATOM    360 1HD1 LEU A  24      41.839  23.901  -4.010  1.00  0.00              
ATOM    361 2HD1 LEU A  24      40.844  22.627  -3.266  1.00  0.00              
ATOM    362 3HD1 LEU A  24      40.442  23.237  -4.890  1.00  0.00              
ATOM    363 1HD2 LEU A  24      40.927  26.211  -4.249  1.00  0.00              
ATOM    364 2HD2 LEU A  24      39.508  25.592  -5.129  1.00  0.00              
ATOM    365 3HD2 LEU A  24      39.286  26.585  -3.668  1.00  0.00              
ATOM    366  N   VAL A  25      35.694  23.464  -1.784  1.00  0.00              
ATOM    367  CA  VAL A  25      34.320  22.998  -1.894  1.00  0.00              
ATOM    368  C   VAL A  25      33.376  24.105  -1.448  1.00  0.00              
ATOM    369  O   VAL A  25      32.412  24.449  -2.146  1.00  0.00              
ATOM    370  CB  VAL A  25      34.070  21.734  -1.050  1.00  0.00              
ATOM    371  CG1 VAL A  25      32.579  21.442  -0.959  1.00  0.00              
ATOM    372  CG2 VAL A  25      34.809  20.544  -1.642  1.00  0.00              
ATOM    373  H   VAL A  25      36.318  23.007  -1.133  1.00  0.00              
ATOM    374  HA  VAL A  25      34.058  22.777  -2.929  1.00  0.00              
ATOM    375  HB  VAL A  25      34.471  21.891  -0.049  1.00  0.00              
ATOM    376 1HG1 VAL A  25      32.420  20.546  -0.359  1.00  0.00              
ATOM    377 2HG1 VAL A  25      32.071  22.285  -0.492  1.00  0.00              
ATOM    378 3HG1 VAL A  25      32.178  21.284  -1.960  1.00  0.00              
ATOM    379 1HG2 VAL A  25      34.622  19.660  -1.033  1.00  0.00              
ATOM    380 2HG2 VAL A  25      34.458  20.367  -2.658  1.00  0.00              
ATOM    381 3HG2 VAL A  25      35.879  20.752  -1.658  1.00  0.00              
ATOM    382  N   CYS A  26      33.676  24.680  -0.289  1.00  0.00              
ATOM    383  CA  CYS A  26      32.839  25.727   0.281  1.00  0.00              
ATOM    384  C   CYS A  26      32.713  26.904  -0.682  1.00  0.00              
ATOM    385  O   CYS A  26      31.621  27.461  -0.878  1.00  0.00              
ATOM    386  CB  CYS A  26      33.612  26.134   1.536  1.00  0.00              
ATOM    387  SG  CYS A  26      33.535  24.933   2.886  1.00  0.00              
ATOM    388  H   CYS A  26      34.503  24.385   0.210  1.00  0.00              
ATOM    389  HA  CYS A  26      31.850  25.377   0.579  1.00  0.00              
ATOM    390 1HB  CYS A  26      34.669  26.260   1.303  1.00  0.00              
ATOM    391 2HB  CYS A  26      33.213  27.065   1.937  1.00  0.00              
ATOM    392  HG  CYS A  26      34.289  25.627   3.732  1.00  0.00              
ATOM    393  N   TRP A  27      33.835  27.264  -1.295  1.00  0.00              
ATOM    394  CA  TRP A  27      33.846  28.363  -2.250  1.00  0.00              
ATOM    395  C   TRP A  27      33.012  28.051  -3.491  1.00  0.00              
ATOM    396  O   TRP A  27      32.255  28.894  -3.970  1.00  0.00              
ATOM    397  CB  TRP A  27      35.283  28.692  -2.655  1.00  0.00              
ATOM    398  CG  TRP A  27      35.377  29.581  -3.858  1.00  0.00              
ATOM    399  CD1 TRP A  27      36.090  29.342  -4.995  1.00  0.00              
ATOM    400  CD2 TRP A  27      34.737  30.849  -4.044  1.00  0.00              
ATOM    401  NE1 TRP A  27      35.936  30.382  -5.878  1.00  0.00              
ATOM    402  CE2 TRP A  27      35.106  31.321  -5.317  1.00  0.00              
ATOM    403  CE3 TRP A  27      33.884  31.632  -3.256  1.00  0.00              
ATOM    404  CZ2 TRP A  27      34.660  32.533  -5.819  1.00  0.00              
ATOM    405  CZ3 TRP A  27      33.435  32.847  -3.760  1.00  0.00              
ATOM    406  CH2 TRP A  27      33.811  33.284  -5.005  1.00  0.00              
ATOM    407  H   TRP A  27      34.695  26.774  -1.100  1.00  0.00              
ATOM    408  HA  TRP A  27      33.396  29.249  -1.799  1.00  0.00              
ATOM    409 1HB  TRP A  27      35.796  29.210  -1.844  1.00  0.00              
ATOM    410 2HB  TRP A  27      35.823  27.778  -2.900  1.00  0.00              
ATOM    411  HD1 TRP A  27      36.651  28.410  -5.038  1.00  0.00              
ATOM    412  HE1 TRP A  27      36.363  30.448  -6.790  1.00  0.00              
ATOM    413  HE3 TRP A  27      33.552  31.331  -2.263  1.00  0.00              
ATOM    414  HZ2 TRP A  27      34.984  32.842  -6.813  1.00  0.00              
ATOM    415  HZ3 TRP A  27      32.772  33.446  -3.136  1.00  0.00              
ATOM    416  HH2 TRP A  27      33.436  34.243  -5.364  1.00  0.00              
ATOM    417  N   ALA A  28      33.157  26.833  -4.002  1.00  0.00              
ATOM    418  CA  ALA A  28      32.399  26.372  -5.160  1.00  0.00              
ATOM    419  C   ALA A  28      30.905  26.504  -4.939  1.00  0.00              
ATOM    420  O   ALA A  28      30.181  26.939  -5.832  1.00  0.00              
ATOM    421  CB  ALA A  28      32.759  24.930  -5.489  1.00  0.00              
ATOM    422  H   ALA A  28      33.819  26.207  -3.567  1.00  0.00              
ATOM    423  HA  ALA A  28      32.654  26.997  -6.016  1.00  0.00              
ATOM    424 1HB  ALA A  28      32.185  24.601  -6.355  1.00  0.00              
ATOM    425 2HB  ALA A  28      33.823  24.862  -5.712  1.00  0.00              
ATOM    426 3HB  ALA A  28      32.524  24.294  -4.637  1.00  0.00              
ATOM    427  N   VAL A  29      30.449  26.125  -3.747  1.00  0.00              
ATOM    428  CA  VAL A  29      29.039  26.268  -3.396  1.00  0.00              
ATOM    429  C   VAL A  29      28.631  27.731  -3.282  1.00  0.00              
ATOM    430  O   VAL A  29      27.570  28.123  -3.771  1.00  0.00              
ATOM    431  CB  VAL A  29      28.715  25.555  -2.071  1.00  0.00              
ATOM    432  CG1 VAL A  29      27.294  25.873  -1.628  1.00  0.00              
ATOM    433  CG2 VAL A  29      28.902  24.052  -2.215  1.00  0.00              
ATOM    434  H   VAL A  29      31.088  25.732  -3.071  1.00  0.00              
ATOM    435  HA  VAL A  29      28.394  25.865  -4.177  1.00  0.00              
ATOM    436  HB  VAL A  29      29.417  25.889  -1.307  1.00  0.00              
ATOM    437 1HG1 VAL A  29      27.082  25.361  -0.690  1.00  0.00              
ATOM    438 2HG1 VAL A  29      27.190  26.949  -1.485  1.00  0.00              
ATOM    439 3HG1 VAL A  29      26.592  25.538  -2.391  1.00  0.00              
ATOM    440 1HG2 VAL A  29      28.669  23.564  -1.269  1.00  0.00              
ATOM    441 2HG2 VAL A  29      28.236  23.676  -2.992  1.00  0.00              
ATOM    442 3HG2 VAL A  29      29.935  23.838  -2.488  1.00  0.00              
ATOM    443  N   TRP A  30      29.456  28.533  -2.613  1.00  0.00              
ATOM    444  CA  TRP A  30      29.139  29.953  -2.459  1.00  0.00              
ATOM    445  C   TRP A  30      29.067  30.678  -3.808  1.00  0.00              
ATOM    446  O   TRP A  30      28.241  31.571  -3.997  1.00  0.00              
ATOM    447  CB  TRP A  30      30.177  30.628  -1.561  1.00  0.00              
ATOM    448  CG  TRP A  30      30.210  30.078  -0.167  1.00  0.00              
ATOM    449  CD1 TRP A  30      29.189  29.460   0.490  1.00  0.00              
ATOM    450  CD2 TRP A  30      31.320  30.096   0.740  1.00  0.00              
ATOM    451  NE1 TRP A  30      29.591  29.092   1.750  1.00  0.00              
ATOM    452  CE2 TRP A  30      30.898  29.471   1.927  1.00  0.00              
ATOM    453  CE3 TRP A  30      32.631  30.580   0.661  1.00  0.00              
ATOM    454  CZ2 TRP A  30      31.732  29.318   3.023  1.00  0.00              
ATOM    455  CZ3 TRP A  30      33.468  30.426   1.760  1.00  0.00              
ATOM    456  CH2 TRP A  30      33.031  29.812   2.907  1.00  0.00              
ATOM    457  H   TRP A  30      30.307  28.171  -2.206  1.00  0.00              
ATOM    458  HA  TRP A  30      28.155  30.065  -2.004  1.00  0.00              
ATOM    459 1HB  TRP A  30      31.178  30.494  -1.973  1.00  0.00              
ATOM    460 2HB  TRP A  30      29.961  31.692  -1.472  1.00  0.00              
ATOM    461  HD1 TRP A  30      28.250  29.352  -0.050  1.00  0.00              
ATOM    462  HE1 TRP A  30      29.019  28.621   2.436  1.00  0.00              
ATOM    463  HE3 TRP A  30      33.030  31.072  -0.226  1.00  0.00              
ATOM    464  HZ2 TRP A  30      31.344  28.825   3.915  1.00  0.00              
ATOM    465  HZ3 TRP A  30      34.486  30.808   1.685  1.00  0.00              
ATOM    466  HH2 TRP A  30      33.720  29.711   3.746  1.00  0.00              
ATOM    467  N   LEU A  31      29.931  30.288  -4.742  1.00  0.00              
ATOM    468  CA  LEU A  31      29.959  30.901  -6.071  1.00  0.00              
ATOM    469  C   LEU A  31      28.833  30.440  -7.003  1.00  0.00              
ATOM    470  O   LEU A  31      28.045  31.259  -7.480  1.00  0.00              
ATOM    471  CB  LEU A  31      31.317  30.623  -6.726  1.00  0.00              
ATOM    472  CG  LEU A  31      31.485  31.184  -8.144  1.00  0.00              
ATOM    473  CD1 LEU A  31      31.389  32.703  -8.119  1.00  0.00              
ATOM    474  CD2 LEU A  31      32.824  30.738  -8.713  1.00  0.00              
ATOM    475  H   LEU A  31      30.585  29.549  -4.528  1.00  0.00              
ATOM    476  HA  LEU A  31      29.814  31.976  -5.979  1.00  0.00              
ATOM    477 1HB  LEU A  31      31.962  31.160  -6.033  1.00  0.00              
ATOM    478 2HB  LEU A  31      31.566  29.562  -6.705  1.00  0.00              
ATOM    479  HG  LEU A  31      30.698  30.747  -8.760  1.00  0.00              
ATOM    480 1HD1 LEU A  31      31.509  33.093  -9.130  1.00  0.00              
ATOM    481 2HD1 LEU A  31      30.414  33.000  -7.730  1.00  0.00              
ATOM    482 3HD1 LEU A  31      32.173  33.107  -7.480  1.00  0.00              
ATOM    483 1HD2 LEU A  31      32.941  31.137  -9.721  1.00  0.00              
ATOM    484 2HD2 LEU A  31      33.630  31.107  -8.080  1.00  0.00              
ATOM    485 3HD2 LEU A  31      32.860  29.649  -8.748  1.00  0.00              
ATOM    486  N   ASN A  32      28.748  29.137  -7.257  1.00  0.00              
ATOM    487  CA  ASN A  32      27.740  28.610  -8.176  1.00  0.00              
ATOM    488  C   ASN A  32      26.428  28.247  -7.470  1.00  0.00              
ATOM    489  O   ASN A  32      26.380  27.306  -6.672  1.00  0.00              
ATOM    490  CB  ASN A  32      28.271  27.406  -8.932  1.00  0.00              
ATOM    491  CG  ASN A  32      27.277  26.803  -9.885  1.00  0.00              
ATOM    492  OD1 ASN A  32      26.210  27.373 -10.144  1.00  0.00              
ATOM    493  ND2 ASN A  32      27.584  25.617 -10.345  1.00  0.00              
ATOM    494  H   ASN A  32      29.388  28.496  -6.810  1.00  0.00              
ATOM    495  HA  ASN A  32      27.474  29.373  -8.909  1.00  0.00              
ATOM    496 1HB  ASN A  32      29.252  27.434  -9.408  1.00  0.00              
ATOM    497 2HB  ASN A  32      28.320  26.786  -8.037  1.00  0.00              
ATOM    498 1HD2 ASN A  32      26.969  25.155 -10.985  1.00  0.00              
ATOM    499 2HD2 ASN A  32      28.432  25.174 -10.058  1.00  0.00              
ATOM    500  N   SER A  33      25.359  28.971  -7.788  1.00  0.00              
ATOM    501  CA  SER A  33      24.082  28.766  -7.113  1.00  0.00              
ATOM    502  C   SER A  33      23.519  27.381  -7.396  1.00  0.00              
ATOM    503  O   SER A  33      22.680  26.880  -6.650  1.00  0.00              
ATOM    504  CB  SER A  33      23.092  29.833  -7.535  1.00  0.00              
ATOM    505  OG  SER A  33      22.748  29.726  -8.889  1.00  0.00              
ATOM    506  H   SER A  33      25.427  29.677  -8.509  1.00  0.00              
ATOM    507  HA  SER A  33      24.132  28.930  -6.035  1.00  0.00              
ATOM    508 1HB  SER A  33      22.191  29.730  -6.931  1.00  0.00              
ATOM    509 2HB  SER A  33      23.536  30.812  -7.358  1.00  0.00              
ATOM    510  HG  SER A  33      22.121  30.417  -9.115  1.00  0.00              
ATOM    511  N   ASN A  34      23.973  26.771  -8.485  1.00  0.00              
ATOM    512  CA  ASN A  34      23.520  25.437  -8.855  1.00  0.00              
ATOM    513  C   ASN A  34      23.915  24.433  -7.790  1.00  0.00              
ATOM    514  O   ASN A  34      23.273  23.398  -7.625  1.00  0.00              
ATOM    515  CB  ASN A  34      24.062  25.013 -10.207  1.00  0.00              
ATOM    516  CG  ASN A  34      23.477  25.779 -11.361  1.00  0.00              
ATOM    517  OD1 ASN A  34      22.407  26.390 -11.249  1.00  0.00              
ATOM    518  ND2 ASN A  34      24.129  25.684 -12.491  1.00  0.00              
ATOM    519  H   ASN A  34      24.647  27.242  -9.071  1.00  0.00              
ATOM    520  HA  ASN A  34      22.431  25.421  -8.921  1.00  0.00              
ATOM    521 1HB  ASN A  34      25.135  24.892 -10.366  1.00  0.00              
ATOM    522 2HB  ASN A  34      23.589  24.033 -10.161  1.00  0.00              
ATOM    523 1HD2 ASN A  34      23.798  26.168 -13.302  1.00  0.00              
ATOM    524 2HD2 ASN A  34      24.958  25.128 -12.545  1.00  0.00              
ATOM    525  N   LEU A  35      24.986  24.742  -7.074  1.00  0.00              
ATOM    526  CA  LEU A  35      25.484  23.837  -6.055  1.00  0.00              
ATOM    527  C   LEU A  35      24.815  24.064  -4.701  1.00  0.00              
ATOM    528  O   LEU A  35      25.033  23.299  -3.764  1.00  0.00              
ATOM    529  CB  LEU A  35      27.005  23.987  -5.928  1.00  0.00              
ATOM    530  CG  LEU A  35      27.810  23.547  -7.157  1.00  0.00              
ATOM    531  CD1 LEU A  35      29.292  23.811  -6.933  1.00  0.00              
ATOM    532  CD2 LEU A  35      27.560  22.071  -7.428  1.00  0.00              
ATOM    533  H   LEU A  35      25.468  25.616  -7.234  1.00  0.00              
ATOM    534  HA  LEU A  35      25.248  22.810  -6.332  1.00  0.00              
ATOM    535 1HB  LEU A  35      27.067  25.068  -5.807  1.00  0.00              
ATOM    536 2HB  LEU A  35      27.385  23.500  -5.030  1.00  0.00              
ATOM    537  HG  LEU A  35      27.432  24.111  -8.010  1.00  0.00              
ATOM    538 1HD1 LEU A  35      29.856  23.496  -7.811  1.00  0.00              
ATOM    539 2HD1 LEU A  35      29.451  24.877  -6.764  1.00  0.00              
ATOM    540 3HD1 LEU A  35      29.634  23.251  -6.063  1.00  0.00              
ATOM    541 1HD2 LEU A  35      28.132  21.760  -8.302  1.00  0.00              
ATOM    542 2HD2 LEU A  35      27.870  21.485  -6.563  1.00  0.00              
ATOM    543 3HD2 LEU A  35      26.498  21.910  -7.613  1.00  0.00              
ATOM    544  N   GLN A  36      23.988  25.098  -4.599  1.00  0.00              
ATOM    545  CA  GLN A  36      23.420  25.458  -3.305  1.00  0.00              
ATOM    546  C   GLN A  36      22.061  24.794  -3.131  1.00  0.00              
ATOM    547  O   GLN A  36      21.215  24.834  -4.020  1.00  0.00              
ATOM    548  CB  GLN A  36      23.282  26.977  -3.175  1.00  0.00              
ATOM    549  CG  GLN A  36      24.602  27.728  -3.216  1.00  0.00              
ATOM    550  CD  GLN A  36      24.431  29.214  -2.967  1.00  0.00              
ATOM    551  OE1 GLN A  36      23.343  29.677  -2.612  1.00  0.00              
ATOM    552  NE2 GLN A  36      25.504  29.973  -3.157  1.00  0.00              
ATOM    553  H   GLN A  36      23.745  25.645  -5.413  1.00  0.00              
ATOM    554  HA  GLN A  36      24.065  25.089  -2.508  1.00  0.00              
ATOM    555 1HB  GLN A  36      22.644  27.307  -3.995  1.00  0.00              
ATOM    556 2HB  GLN A  36      22.780  27.167  -2.226  1.00  0.00              
ATOM    557 1HG  GLN A  36      25.486  27.397  -2.670  1.00  0.00              
ATOM    558 2HG  GLN A  36      24.757  27.572  -4.284  1.00  0.00              
ATOM    559 1HE2 GLN A  36      25.451  30.961  -3.009  1.00  0.00              
ATOM    560 2HE2 GLN A  36      26.366  29.557  -3.448  1.00  0.00              
ATOM    561  N   ASN A  37      21.844  24.228  -1.952  1.00  0.00              
ATOM    562  CA  ASN A  37      20.598  23.549  -1.626  1.00  0.00              
ATOM    563  C   ASN A  37      20.645  23.268  -0.138  1.00  0.00              
ATOM    564  O   ASN A  37      21.703  23.359   0.482  1.00  0.00              
ATOM    565  CB  ASN A  37      20.393  22.275  -2.425  1.00  0.00              
ATOM    566  CG  ASN A  37      18.948  21.891  -2.590  1.00  0.00              
ATOM    567  OD1 ASN A  37      18.072  22.363  -1.857  1.00  0.00              
ATOM    568  ND2 ASN A  37      18.707  20.977  -3.495  1.00  0.00              
ATOM    569  H   ASN A  37      22.576  24.273  -1.258  1.00  0.00              
ATOM    570  HA  ASN A  37      19.752  24.200  -1.850  1.00  0.00              
ATOM    571 1HB  ASN A  37      20.915  22.117  -3.369  1.00  0.00              
ATOM    572 2HB  ASN A  37      20.837  21.645  -1.654  1.00  0.00              
ATOM    573 1HD2 ASN A  37      17.769  20.673  -3.660  1.00  0.00              
ATOM    574 2HD2 ASN A  37      19.461  20.583  -4.021  1.00  0.00              
ATOM    575  N   VAL A  38      19.515  22.895   0.440  1.00  0.00              
ATOM    576  CA  VAL A  38      19.480  22.696   1.874  1.00  0.00              
ATOM    577  C   VAL A  38      20.564  21.696   2.300  1.00  0.00              
ATOM    578  O   VAL A  38      21.439  22.015   3.120  1.00  0.00              
ATOM    579  CB  VAL A  38      18.101  22.194   2.340  1.00  0.00              
ATOM    580  CG1 VAL A  38      18.143  21.809   3.811  1.00  0.00              
ATOM    581  CG2 VAL A  38      17.038  23.254   2.098  1.00  0.00              
ATOM    582  H   VAL A  38      18.674  22.744  -0.098  1.00  0.00              
ATOM    583  HA  VAL A  38      19.714  23.618   2.408  1.00  0.00              
ATOM    584  HB  VAL A  38      17.822  21.324   1.745  1.00  0.00              
ATOM    585 1HG1 VAL A  38      17.160  21.456   4.124  1.00  0.00              
ATOM    586 2HG1 VAL A  38      18.877  21.017   3.960  1.00  0.00              
ATOM    587 3HG1 VAL A  38      18.421  22.679   4.407  1.00  0.00              
ATOM    588 1HG2 VAL A  38      16.070  22.882   2.432  1.00  0.00              
ATOM    589 2HG2 VAL A  38      17.292  24.157   2.654  1.00  0.00              
ATOM    590 3HG2 VAL A  38      16.990  23.485   1.034  1.00  0.00              
ATOM    591  N   THR A  39      20.522  20.503   1.712  1.00  0.00              
ATOM    592  CA  THR A  39      21.594  19.516   1.860  1.00  0.00              
ATOM    593  C   THR A  39      22.982  20.093   1.558  1.00  0.00              
ATOM    594  O   THR A  39      23.958  19.867   2.299  1.00  0.00              
ATOM    595  CB  THR A  39      21.354  18.301   0.944  1.00  0.00              
ATOM    596  OG1 THR A  39      20.220  17.561   1.414  1.00  0.00              
ATOM    597  CG2 THR A  39      22.576  17.395   0.930  1.00  0.00              
ATOM    598  H   THR A  39      19.718  20.275   1.145  1.00  0.00              
ATOM    599  HA  THR A  39      21.642  19.176   2.894  1.00  0.00              
ATOM    600  HB  THR A  39      21.153  18.653  -0.067  1.00  0.00              
ATOM    601  HG1 THR A  39      20.348  16.628   1.227  1.00  0.00              
ATOM    602 1HG2 THR A  39      22.388  16.542   0.278  1.00  0.00              
ATOM    603 2HG2 THR A  39      23.437  17.952   0.562  1.00  0.00              
ATOM    604 3HG2 THR A  39      22.777  17.041   1.941  1.00  0.00              
ATOM    605  N   ASN A  40      23.065  20.847   0.466  1.00  0.00              
ATOM    606  CA  ASN A  40      24.347  21.302  -0.046  1.00  0.00              
ATOM    607  C   ASN A  40      24.866  22.492   0.752  1.00  0.00              
ATOM    608  O   ASN A  40      25.942  23.018   0.475  1.00  0.00              
ATOM    609  CB  ASN A  40      24.261  21.654  -1.520  1.00  0.00              
ATOM    610  CG  ASN A  40      24.044  20.465  -2.414  1.00  0.00              
ATOM    611  OD1 ASN A  40      23.994  19.318  -1.954  1.00  0.00              
ATOM    612  ND2 ASN A  40      23.998  20.723  -3.696  1.00  0.00              
ATOM    613  H   ASN A  40      22.220  21.110  -0.020  1.00  0.00              
ATOM    614  HA  ASN A  40      25.090  20.511   0.061  1.00  0.00              
ATOM    615 1HB  ASN A  40      23.633  22.478  -1.862  1.00  0.00              
ATOM    616 2HB  ASN A  40      25.309  21.949  -1.575  1.00  0.00              
ATOM    617 1HD2 ASN A  40      23.855  19.980  -4.350  1.00  0.00              
ATOM    618 2HD2 ASN A  40      24.104  21.662  -4.020  1.00  0.00              
ATOM    619  N   TYR A  41      24.094  22.906   1.749  1.00  0.00              
ATOM    620  CA  TYR A  41      24.592  23.817   2.766  1.00  0.00              
ATOM    621  C   TYR A  41      25.185  23.014   3.917  1.00  0.00              
ATOM    622  O   TYR A  41      26.103  23.472   4.626  1.00  0.00              
ATOM    623  CB  TYR A  41      23.478  24.737   3.269  1.00  0.00              
ATOM    624  CG  TYR A  41      23.024  25.763   2.254  1.00  0.00              
ATOM    625  CD1 TYR A  41      21.689  25.868   1.895  1.00  0.00              
ATOM    626  CD2 TYR A  41      23.934  26.624   1.659  1.00  0.00              
ATOM    627  CE1 TYR A  41      21.269  26.802   0.969  1.00  0.00              
ATOM    628  CE2 TYR A  41      23.525  27.563   0.732  1.00  0.00              
ATOM    629  CZ  TYR A  41      22.192  27.649   0.389  1.00  0.00              
ATOM    630  OH  TYR A  41      21.779  28.583  -0.534  1.00  0.00              
ATOM    631  H   TYR A  41      23.139  22.582   1.804  1.00  0.00              
ATOM    632  HA  TYR A  41      25.388  24.436   2.350  1.00  0.00              
ATOM    633 1HB  TYR A  41      22.635  24.102   3.546  1.00  0.00              
ATOM    634 2HB  TYR A  41      23.856  25.246   4.156  1.00  0.00              
ATOM    635  HD1 TYR A  41      20.965  25.195   2.358  1.00  0.00              
ATOM    636  HD2 TYR A  41      24.986  26.551   1.934  1.00  0.00              
ATOM    637  HE1 TYR A  41      20.216  26.873   0.696  1.00  0.00              
ATOM    638  HE2 TYR A  41      24.256  28.231   0.274  1.00  0.00              
ATOM    639  HH  TYR A  41      22.477  28.845  -1.140  1.00  0.00              
ATOM    640  N   PHE A  42      24.666  21.805   4.098  1.00  0.00              
ATOM    641  CA  PHE A  42      25.121  20.968   5.201  1.00  0.00              
ATOM    642  C   PHE A  42      26.455  20.319   4.837  1.00  0.00              
ATOM    643  O   PHE A  42      27.284  20.048   5.715  1.00  0.00              
ATOM    644  CB  PHE A  42      24.079  19.900   5.540  1.00  0.00              
ATOM    645  CG  PHE A  42      22.870  20.437   6.253  1.00  0.00              
ATOM    646  CD1 PHE A  42      21.607  20.322   5.692  1.00  0.00              
ATOM    647  CD2 PHE A  42      22.994  21.060   7.486  1.00  0.00              
ATOM    648  CE1 PHE A  42      20.495  20.815   6.347  1.00  0.00              
ATOM    649  CE2 PHE A  42      21.884  21.553   8.144  1.00  0.00              
ATOM    650  CZ  PHE A  42      20.633  21.431   7.573  1.00  0.00              
ATOM    651  H   PHE A  42      23.952  21.454   3.476  1.00  0.00              
ATOM    652  HA  PHE A  42      25.286  21.582   6.088  1.00  0.00              
ATOM    653 1HB  PHE A  42      23.717  19.426   4.628  1.00  0.00              
ATOM    654 2HB  PHE A  42      24.515  19.145   6.192  1.00  0.00              
ATOM    655  HD1 PHE A  42      21.498  19.834   4.723  1.00  0.00              
ATOM    656  HD2 PHE A  42      23.982  21.156   7.937  1.00  0.00              
ATOM    657  HE1 PHE A  42      19.509  20.718   5.894  1.00  0.00              
ATOM    658  HE2 PHE A  42      21.995  22.039   9.113  1.00  0.00              
ATOM    659  HZ  PHE A  42      19.757  21.821   8.089  1.00  0.00              
ATOM    660  N   VAL A  43      26.672  20.092   3.543  1.00  0.00              
ATOM    661  CA  VAL A  43      27.987  19.642   3.080  1.00  0.00              
ATOM    662  C   VAL A  43      29.062  20.738   3.190  1.00  0.00              
ATOM    663  O   VAL A  43      30.271  20.457   3.256  1.00  0.00              
ATOM    664  CB  VAL A  43      27.920  19.155   1.621  1.00  0.00              
ATOM    665  CG1 VAL A  43      26.752  18.198   1.431  1.00  0.00              
ATOM    666  CG2 VAL A  43      27.800  20.335   0.669  1.00  0.00              
ATOM    667  H   VAL A  43      25.932  20.227   2.868  1.00  0.00              
ATOM    668  HA  VAL A  43      28.372  18.835   3.705  1.00  0.00              
ATOM    669  HB  VAL A  43      28.852  18.644   1.375  1.00  0.00              
ATOM    670 1HG1 VAL A  43      26.721  17.863   0.394  1.00  0.00              
ATOM    671 2HG1 VAL A  43      26.878  17.336   2.086  1.00  0.00              
ATOM    672 3HG1 VAL A  43      25.821  18.708   1.675  1.00  0.00              
ATOM    673 1HG2 VAL A  43      27.755  19.973  -0.357  1.00  0.00              
ATOM    674 2HG2 VAL A  43      26.892  20.894   0.898  1.00  0.00              
ATOM    675 3HG2 VAL A  43      28.666  20.987   0.786  1.00  0.00              
ATOM    676  N   VAL A  44      28.609  21.987   3.229  1.00  0.00              
ATOM    677  CA  VAL A  44      29.491  23.112   3.507  1.00  0.00              
ATOM    678  C   VAL A  44      29.835  23.141   4.993  1.00  0.00              
ATOM    679  O   VAL A  44      30.984  23.391   5.372  1.00  0.00              
ATOM    680  CB  VAL A  44      28.855  24.455   3.100  1.00  0.00              
ATOM    681  CG1 VAL A  44      29.712  25.617   3.578  1.00  0.00              
ATOM    682  CG2 VAL A  44      28.666  24.519   1.592  1.00  0.00              
ATOM    683  H   VAL A  44      27.628  22.161   3.062  1.00  0.00              
ATOM    684  HA  VAL A  44      30.442  23.010   2.984  1.00  0.00              
ATOM    685  HB  VAL A  44      27.863  24.527   3.547  1.00  0.00              
ATOM    686 1HG1 VAL A  44      29.248  26.558   3.282  1.00  0.00              
ATOM    687 2HG1 VAL A  44      29.800  25.582   4.664  1.00  0.00              
ATOM    688 3HG1 VAL A  44      30.703  25.546   3.131  1.00  0.00              
ATOM    689 1HG2 VAL A  44      28.215  25.474   1.322  1.00  0.00              
ATOM    690 2HG2 VAL A  44      29.634  24.423   1.101  1.00  0.00              
ATOM    691 3HG2 VAL A  44      28.013  23.707   1.272  1.00  0.00              
ATOM    692  N   SER A  45      28.841  22.876   5.839  1.00  0.00              
ATOM    693  CA  SER A  45      29.123  22.770   7.266  1.00  0.00              
ATOM    694  C   SER A  45      30.035  21.573   7.549  1.00  0.00              
ATOM    695  O   SER A  45      30.880  21.609   8.457  1.00  0.00              
ATOM    696  CB  SER A  45      27.829  22.653   8.048  1.00  0.00              
ATOM    697  OG  SER A  45      27.182  21.433   7.814  1.00  0.00              
ATOM    698  H   SER A  45      27.894  22.746   5.513  1.00  0.00              
ATOM    699  HA  SER A  45      29.551  23.679   7.691  1.00  0.00              
ATOM    700 1HB  SER A  45      28.056  22.736   9.111  1.00  0.00              
ATOM    701 2HB  SER A  45      27.169  23.467   7.754  1.00  0.00              
ATOM    702  HG  SER A  45      27.094  20.954   8.642  1.00  0.00              
ATOM    703  N   LEU A  46      29.870  20.515   6.757  1.00  0.00              
ATOM    704  CA  LEU A  46      30.760  19.364   6.857  1.00  0.00              
ATOM    705  C   LEU A  46      32.177  19.730   6.452  1.00  0.00              
ATOM    706  O   LEU A  46      33.131  19.397   7.159  1.00  0.00              
ATOM    707  CB  LEU A  46      30.239  18.212   5.989  1.00  0.00              
ATOM    708  CG  LEU A  46      29.001  17.490   6.535  1.00  0.00              
ATOM    709  CD1 LEU A  46      28.444  16.540   5.484  1.00  0.00              
ATOM    710  CD2 LEU A  46      29.372  16.734   7.803  1.00  0.00              
ATOM    711  H   LEU A  46      29.123  20.501   6.079  1.00  0.00              
ATOM    712  HA  LEU A  46      30.810  19.030   7.893  1.00  0.00              
ATOM    713 1HB  LEU A  46      29.980  18.770   5.091  1.00  0.00              
ATOM    714 2HB  LEU A  46      31.026  17.494   5.756  1.00  0.00              
ATOM    715  HG  LEU A  46      28.273  18.255   6.805  1.00  0.00              
ATOM    716 1HD1 LEU A  46      27.565  16.032   5.881  1.00  0.00              
ATOM    717 2HD1 LEU A  46      28.164  17.106   4.595  1.00  0.00              
ATOM    718 3HD1 LEU A  46      29.201  15.802   5.222  1.00  0.00              
ATOM    719 1HD2 LEU A  46      28.490  16.222   8.191  1.00  0.00              
ATOM    720 2HD2 LEU A  46      30.147  16.002   7.577  1.00  0.00              
ATOM    721 3HD2 LEU A  46      29.742  17.435   8.551  1.00  0.00              
ATOM    722  N   ALA A  47      32.317  20.426   5.326  1.00  0.00              
ATOM    723  CA  ALA A  47      33.645  20.847   4.884  1.00  0.00              
ATOM    724  C   ALA A  47      34.272  21.810   5.894  1.00  0.00              
ATOM    725  O   ALA A  47      35.478  21.773   6.132  1.00  0.00              
ATOM    726  CB  ALA A  47      33.569  21.487   3.506  1.00  0.00              
ATOM    727  H   ALA A  47      31.512  20.670   4.767  1.00  0.00              
ATOM    728  HA  ALA A  47      34.288  19.968   4.824  1.00  0.00              
ATOM    729 1HB  ALA A  47      34.567  21.796   3.194  1.00  0.00              
ATOM    730 2HB  ALA A  47      33.173  20.766   2.791  1.00  0.00              
ATOM    731 3HB  ALA A  47      32.916  22.357   3.545  1.00  0.00              
ATOM    732  N   ALA A  48      33.445  22.665   6.493  1.00  0.00              
ATOM    733  CA  ALA A  48      33.924  23.598   7.513  1.00  0.00              
ATOM    734  C   ALA A  48      34.426  22.884   8.761  1.00  0.00              
ATOM    735  O   ALA A  48      35.459  23.256   9.336  1.00  0.00              
ATOM    736  CB  ALA A  48      32.823  24.583   7.878  1.00  0.00              
ATOM    737  H   ALA A  48      32.467  22.670   6.241  1.00  0.00              
ATOM    738  HA  ALA A  48      34.770  24.153   7.108  1.00  0.00              
ATOM    739 1HB  ALA A  48      33.193  25.278   8.632  1.00  0.00              
ATOM    740 2HB  ALA A  48      32.521  25.139   6.990  1.00  0.00              
ATOM    741 3HB  ALA A  48      31.967  24.040   8.275  1.00  0.00              
ATOM    742  N   ALA A  49      33.689  21.867   9.193  1.00  0.00              
ATOM    743  CA  ALA A  49      34.137  21.087  10.336  1.00  0.00              
ATOM    744  C   ALA A  49      35.470  20.434   9.991  1.00  0.00              
ATOM    745  O   ALA A  49      36.389  20.409  10.810  1.00  0.00              
ATOM    746  CB  ALA A  49      33.098  20.045  10.726  1.00  0.00              
ATOM    747  H   ALA A  49      32.820  21.623   8.741  1.00  0.00              
ATOM    748  HA  ALA A  49      34.282  21.759  11.182  1.00  0.00              
ATOM    749 1HB  ALA A  49      33.467  19.464  11.572  1.00  0.00              
ATOM    750 2HB  ALA A  49      32.170  20.543  11.006  1.00  0.00              
ATOM    751 3HB  ALA A  49      32.915  19.381   9.883  1.00  0.00              
ATOM    752  N   ASP A  50      35.579  19.939   8.760  1.00  0.00              
ATOM    753  CA  ASP A  50      36.816  19.329   8.279  1.00  0.00              
ATOM    754  C   ASP A  50      37.987  20.301   8.239  1.00  0.00              
ATOM    755  O   ASP A  50      39.124  19.924   8.517  1.00  0.00              
ATOM    756  CB  ASP A  50      36.598  18.732   6.887  1.00  0.00              
ATOM    757  CG  ASP A  50      35.751  17.467   6.870  1.00  0.00              
ATOM    758  OD1 ASP A  50      35.590  16.870   7.908  1.00  0.00              
ATOM    759  OD2 ASP A  50      35.146  17.195   5.861  1.00  0.00              
ATOM    760  H   ASP A  50      34.782  19.987   8.143  1.00  0.00              
ATOM    761  HA  ASP A  50      37.125  18.535   8.959  1.00  0.00              
ATOM    762 1HB  ASP A  50      36.198  19.446   6.166  1.00  0.00              
ATOM    763 2HB  ASP A  50      37.626  18.484   6.622  1.00  0.00              
ATOM    764  N   ILE A  51      37.712  21.549   7.877  1.00  0.00              
ATOM    765  CA  ILE A  51      38.722  22.593   7.976  1.00  0.00              
ATOM    766  C   ILE A  51      39.181  22.771   9.419  1.00  0.00              
ATOM    767  O   ILE A  51      40.378  22.843   9.695  1.00  0.00              
ATOM    768  CB  ILE A  51      38.198  23.938   7.440  1.00  0.00              
ATOM    769  CG1 ILE A  51      37.982  23.861   5.927  1.00  0.00              
ATOM    770  CG2 ILE A  51      39.164  25.060   7.787  1.00  0.00              
ATOM    771  CD1 ILE A  51      37.169  25.007   5.367  1.00  0.00              
ATOM    772  H   ILE A  51      36.794  21.784   7.528  1.00  0.00              
ATOM    773  HA  ILE A  51      39.621  22.310   7.430  1.00  0.00              
ATOM    774  HB  ILE A  51      37.226  24.144   7.886  1.00  0.00              
ATOM    775 1HG1 ILE A  51      38.966  23.851   5.458  1.00  0.00              
ATOM    776 2HG1 ILE A  51      37.472  22.920   5.719  1.00  0.00              
ATOM    777 1HG2 ILE A  51      38.780  26.004   7.400  1.00  0.00              
ATOM    778 2HG2 ILE A  51      39.270  25.128   8.869  1.00  0.00              
ATOM    779 3HG2 ILE A  51      40.137  24.855   7.340  1.00  0.00              
ATOM    780 1HD1 ILE A  51      37.058  24.883   4.290  1.00  0.00              
ATOM    781 2HD1 ILE A  51      36.184  25.017   5.834  1.00  0.00              
ATOM    782 3HD1 ILE A  51      37.677  25.948   5.572  1.00  0.00              
ATOM    783  N   ALA A  52      38.227  22.818  10.346  1.00  0.00              
ATOM    784  CA  ALA A  52      38.576  22.987  11.752  1.00  0.00              
ATOM    785  C   ALA A  52      39.364  21.773  12.261  1.00  0.00              
ATOM    786  O   ALA A  52      40.244  21.904  13.108  1.00  0.00              
ATOM    787  CB  ALA A  52      37.322  23.208  12.587  1.00  0.00              
ATOM    788  H   ALA A  52      37.255  22.737  10.086  1.00  0.00              
ATOM    789  HA  ALA A  52      39.217  23.864  11.850  1.00  0.00              
ATOM    790 1HB  ALA A  52      37.600  23.331  13.633  1.00  0.00              
ATOM    791 2HB  ALA A  52      36.807  24.104  12.240  1.00  0.00              
ATOM    792 3HB  ALA A  52      36.663  22.347  12.486  1.00  0.00              
ATOM    793  N   VAL A  53      39.069  20.600  11.710  1.00  0.00              
ATOM    794  CA  VAL A  53      39.879  19.410  11.963  1.00  0.00              
ATOM    795  C   VAL A  53      41.343  19.610  11.563  1.00  0.00              
ATOM    796  O   VAL A  53      42.250  19.310  12.340  1.00  0.00              
ATOM    797  CB  VAL A  53      39.320  18.186  11.213  1.00  0.00              
ATOM    798  CG1 VAL A  53      40.318  17.039  11.247  1.00  0.00              
ATOM    799  CG2 VAL A  53      37.992  17.753  11.815  1.00  0.00              
ATOM    800  H   VAL A  53      38.267  20.528  11.101  1.00  0.00              
ATOM    801  HA  VAL A  53      39.922  19.179  13.028  1.00  0.00              
ATOM    802  HB  VAL A  53      39.122  18.466  10.178  1.00  0.00              
ATOM    803 1HG1 VAL A  53      39.907  16.183  10.711  1.00  0.00              
ATOM    804 2HG1 VAL A  53      41.248  17.351  10.771  1.00  0.00              
ATOM    805 3HG1 VAL A  53      40.516  16.759  12.281  1.00  0.00              
ATOM    806 1HG2 VAL A  53      37.611  16.888  11.273  1.00  0.00              
ATOM    807 2HG2 VAL A  53      38.138  17.489  12.863  1.00  0.00              
ATOM    808 3HG2 VAL A  53      37.275  18.571  11.742  1.00  0.00              
ATOM    809  N   GLY A  54      41.571  20.128  10.360  1.00  0.00              
ATOM    810  CA  GLY A  54      42.915  20.464   9.914  1.00  0.00              
ATOM    811  C   GLY A  54      43.603  21.557  10.719  1.00  0.00              
ATOM    812  O   GLY A  54      44.825  21.550  10.887  1.00  0.00              
ATOM    813  H   GLY A  54      40.792  20.291   9.740  1.00  0.00              
ATOM    814 1HA  GLY A  54      43.544  19.576   9.976  1.00  0.00              
ATOM    815 2HA  GLY A  54      42.872  20.806   8.880  1.00  0.00              
ATOM    816  N   VAL A  55      42.816  22.512  11.202  1.00  0.00              
ATOM    817  CA  VAL A  55      43.341  23.602  12.017  1.00  0.00              
ATOM    818  C   VAL A  55      43.731  23.132  13.423  1.00  0.00              
ATOM    819  O   VAL A  55      44.784  23.504  13.939  1.00  0.00              
ATOM    820  CB  VAL A  55      42.319  24.749  12.137  1.00  0.00              
ATOM    821  CG1 VAL A  55      42.785  25.773  13.160  1.00  0.00              
ATOM    822  CG2 VAL A  55      42.099  25.410  10.785  1.00  0.00              
ATOM    823  H   VAL A  55      41.827  22.482  10.998  1.00  0.00              
ATOM    824  HA  VAL A  55      44.267  24.000  11.600  1.00  0.00              
ATOM    825  HB  VAL A  55      41.359  24.336  12.448  1.00  0.00              
ATOM    826 1HG1 VAL A  55      42.051  26.576  13.232  1.00  0.00              
ATOM    827 2HG1 VAL A  55      42.894  25.294  14.133  1.00  0.00              
ATOM    828 3HG1 VAL A  55      43.745  26.187  12.849  1.00  0.00              
ATOM    829 1HG2 VAL A  55      41.374  26.217  10.888  1.00  0.00              
ATOM    830 2HG2 VAL A  55      43.043  25.814  10.421  1.00  0.00              
ATOM    831 3HG2 VAL A  55      41.722  24.672  10.076  1.00  0.00              
ATOM    832  N   LEU A  56      42.894  22.296  14.033  1.00  0.00              
ATOM    833  CA  LEU A  56      43.101  21.899  15.422  1.00  0.00              
ATOM    834  C   LEU A  56      43.499  20.430  15.574  1.00  0.00              
ATOM    835  O   LEU A  56      44.525  20.121  16.172  1.00  0.00              
ATOM    836  CB  LEU A  56      41.830  22.182  16.233  1.00  0.00              
ATOM    837  CG  LEU A  56      41.434  23.661  16.331  1.00  0.00              
ATOM    838  CD1 LEU A  56      40.118  23.801  17.084  1.00  0.00              
ATOM    839  CD2 LEU A  56      42.540  24.439  17.028  1.00  0.00              
ATOM    840  H   LEU A  56      42.100  21.928  13.528  1.00  0.00              
ATOM    841  HA  LEU A  56      43.929  22.466  15.845  1.00  0.00              
ATOM    842 1HB  LEU A  56      41.107  21.641  15.624  1.00  0.00              
ATOM    843 2HB  LEU A  56      41.876  21.734  17.226  1.00  0.00              
ATOM    844  HG  LEU A  56      41.350  24.042  15.313  1.00  0.00              
ATOM    845 1HD1 LEU A  56      39.845  24.854  17.148  1.00  0.00              
ATOM    846 2HD1 LEU A  56      39.336  23.256  16.555  1.00  0.00              
ATOM    847 3HD1 LEU A  56      40.229  23.393  18.088  1.00  0.00              
ATOM    848 1HD2 LEU A  56      42.258  25.490  17.097  1.00  0.00              
ATOM    849 2HD2 LEU A  56      42.691  24.037  18.031  1.00  0.00              
ATOM    850 3HD2 LEU A  56      43.465  24.348  16.458  1.00  0.00              
ATOM    851  N   ALA A  57      42.685  19.532  15.025  1.00  0.00              
ATOM    852  CA  ALA A  57      42.764  18.115  15.369  1.00  0.00              
ATOM    853  C   ALA A  57      44.035  17.436  14.860  1.00  0.00              
ATOM    854  O   ALA A  57      44.704  16.720  15.609  1.00  0.00              
ATOM    855  CB  ALA A  57      41.537  17.389  14.835  1.00  0.00              
ATOM    856  H   ALA A  57      41.995  19.838  14.354  1.00  0.00              
ATOM    857  HA  ALA A  57      42.786  18.019  16.455  1.00  0.00              
ATOM    858 1HB  ALA A  57      41.590  16.336  15.111  1.00  0.00              
ATOM    859 2HB  ALA A  57      40.637  17.831  15.263  1.00  0.00              
ATOM    860 3HB  ALA A  57      41.506  17.479  13.750  1.00  0.00              
ATOM    861  N   ILE A  58      44.367  17.665  13.593  1.00  0.00              
ATOM    862  CA  ILE A  58      45.508  16.995  12.973  1.00  0.00              
ATOM    863  C   ILE A  58      46.807  17.429  13.643  1.00  0.00              
ATOM    864  O   ILE A  58      47.597  16.602  14.109  1.00  0.00              
ATOM    865  CB  ILE A  58      45.591  17.287  11.464  1.00  0.00              
ATOM    866  CG1 ILE A  58      44.449  16.589  10.721  1.00  0.00              
ATOM    867  CG2 ILE A  58      46.938  16.846  10.910  1.00  0.00              
ATOM    868  CD1 ILE A  58      44.368  16.944   9.254  1.00  0.00              
ATOM    869  H   ILE A  58      43.821  18.315  13.045  1.00  0.00              
ATOM    870  HA  ILE A  58      45.452  15.918  13.129  1.00  0.00              
ATOM    871  HB  ILE A  58      45.464  18.357  11.301  1.00  0.00              
ATOM    872 1HG1 ILE A  58      44.601  15.516  10.827  1.00  0.00              
ATOM    873 2HG1 ILE A  58      43.520  16.874  11.215  1.00  0.00              
ATOM    874 1HG2 ILE A  58      46.980  17.060   9.842  1.00  0.00              
ATOM    875 2HG2 ILE A  58      47.735  17.387  11.419  1.00  0.00              
ATOM    876 3HG2 ILE A  58      47.065  15.776  11.071  1.00  0.00              
ATOM    877 1HD1 ILE A  58      43.534  16.412   8.795  1.00  0.00              
ATOM    878 2HD1 ILE A  58      44.214  18.018   9.146  1.00  0.00              
ATOM    879 3HD1 ILE A  58      45.295  16.659   8.758  1.00  0.00              
ATOM    880  N   PRO A  59      47.002  18.738  13.721  1.00  0.00              
ATOM    881  CA  PRO A  59      48.171  19.297  14.380  1.00  0.00              
ATOM    882  C   PRO A  59      48.203  18.991  15.869  1.00  0.00              
ATOM    883  O   PRO A  59      49.270  18.986  16.473  1.00  0.00              
ATOM    884  CB  PRO A  59      48.058  20.801  14.110  1.00  0.00              
ATOM    885  CG  PRO A  59      46.607  21.023  13.852  1.00  0.00              
ATOM    886  CD  PRO A  59      46.145  19.807  13.094  1.00  0.00              
ATOM    887  HA  PRO A  59      49.115  18.878  14.000  1.00  0.00              
ATOM    888 1HB  PRO A  59      48.405  21.392  14.970  1.00  0.00              
ATOM    889 2HB  PRO A  59      48.668  21.102  13.245  1.00  0.00              
ATOM    890 1HG  PRO A  59      46.049  21.139  14.792  1.00  0.00              
ATOM    891 2HG  PRO A  59      46.444  21.940  13.266  1.00  0.00              
ATOM    892 1HD  PRO A  59      45.068  19.625  13.217  1.00  0.00              
ATOM    893 2HD  PRO A  59      46.335  19.893  12.014  1.00  0.00              
ATOM    894  N   PHE A  60      47.034  18.754  16.462  1.00  0.00              
ATOM    895  CA  PHE A  60      46.964  18.263  17.840  1.00  0.00              
ATOM    896  C   PHE A  60      47.482  16.833  17.935  1.00  0.00              
ATOM    897  O   PHE A  60      48.160  16.460  18.899  1.00  0.00              
ATOM    898  CB  PHE A  60      45.530  18.338  18.366  1.00  0.00              
ATOM    899  CG  PHE A  60      45.398  17.985  19.820  1.00  0.00              
ATOM    900  CD1 PHE A  60      46.018  18.753  20.794  1.00  0.00              
ATOM    901  CD2 PHE A  60      44.656  16.883  20.217  1.00  0.00              
ATOM    902  CE1 PHE A  60      45.898  18.429  22.132  1.00  0.00              
ATOM    903  CE2 PHE A  60      44.533  16.557  21.554  1.00  0.00              
ATOM    904  CZ  PHE A  60      45.155  17.331  22.512  1.00  0.00              
ATOM    905  H   PHE A  60      46.177  18.917  15.954  1.00  0.00              
ATOM    906  HA  PHE A  60      47.602  18.871  18.483  1.00  0.00              
ATOM    907 1HB  PHE A  60      45.142  19.350  18.255  1.00  0.00              
ATOM    908 2HB  PHE A  60      44.893  17.644  17.818  1.00  0.00              
ATOM    909  HD1 PHE A  60      46.604  19.622  20.494  1.00  0.00              
ATOM    910  HD2 PHE A  60      44.164  16.271  19.460  1.00  0.00              
ATOM    911  HE1 PHE A  60      46.390  19.041  22.887  1.00  0.00              
ATOM    912  HE2 PHE A  60      43.946  15.689  21.852  1.00  0.00              
ATOM    913  HZ  PHE A  60      45.061  17.074  23.566  1.00  0.00              
ATOM    914  N   ALA A  61      47.160  16.042  16.917  1.00  0.00              
ATOM    915  CA  ALA A  61      47.651  14.678  16.804  1.00  0.00              
ATOM    916  C   ALA A  61      49.170  14.686  16.694  1.00  0.00              
ATOM    917  O   ALA A  61      49.851  13.810  17.233  1.00  0.00              
ATOM    918  CB  ALA A  61      47.022  13.976  15.610  1.00  0.00              
ATOM    919  H   ALA A  61      46.553  16.407  16.197  1.00  0.00              
ATOM    920  HA  ALA A  61      47.377  14.132  17.707  1.00  0.00              
ATOM    921 1HB  ALA A  61      47.412  12.960  15.539  1.00  0.00              
ATOM    922 2HB  ALA A  61      45.939  13.940  15.736  1.00  0.00              
ATOM    923 3HB  ALA A  61      47.264  14.521  14.699  1.00  0.00              
ATOM    924  N   ILE A  62      49.695  15.684  15.991  1.00  0.00              
ATOM    925  CA  ILE A  62      51.135  15.879  15.916  1.00  0.00              
ATOM    926  C   ILE A  62      51.719  16.053  17.318  1.00  0.00              
ATOM    927  O   ILE A  62      52.642  15.335  17.718  1.00  0.00              
ATOM    928  CB  ILE A  62      51.500  17.102  15.054  1.00  0.00              
ATOM    929  CG1 ILE A  62      51.170  16.835  13.583  1.00  0.00              
ATOM    930  CG2 ILE A  62      52.971  17.449  15.218  1.00  0.00              
ATOM    931  CD1 ILE A  62      51.377  18.032  12.683  1.00  0.00              
ATOM    932  H   ILE A  62      49.087  16.322  15.497  1.00  0.00              
ATOM    933  HA  ILE A  62      51.622  14.994  15.510  1.00  0.00              
ATOM    934  HB  ILE A  62      50.889  17.950  15.363  1.00  0.00              
ATOM    935 1HG1 ILE A  62      51.808  16.016  13.251  1.00  0.00              
ATOM    936 2HG1 ILE A  62      50.127  16.522  13.536  1.00  0.00              
ATOM    937 1HG2 ILE A  62      53.212  18.315  14.602  1.00  0.00              
ATOM    938 2HG2 ILE A  62      53.176  17.680  16.263  1.00  0.00              
ATOM    939 3HG2 ILE A  62      53.583  16.602  14.908  1.00  0.00              
ATOM    940 1HD1 ILE A  62      51.123  17.766  11.657  1.00  0.00              
ATOM    941 2HD1 ILE A  62      50.738  18.852  13.014  1.00  0.00              
ATOM    942 3HD1 ILE A  62      52.419  18.345  12.728  1.00  0.00              
ATOM    943  N   THR A  63      51.167  17.006  18.060  1.00  0.00              
ATOM    944  CA  THR A  63      51.642  17.339  19.398  1.00  0.00              
ATOM    945  C   THR A  63      51.526  16.153  20.349  1.00  0.00              
ATOM    946  O   THR A  63      52.324  16.003  21.283  1.00  0.00              
ATOM    947  CB  THR A  63      50.866  18.531  19.988  1.00  0.00              
ATOM    948  OG1 THR A  63      49.467  18.223  20.026  1.00  0.00              
ATOM    949  CG2 THR A  63      51.084  19.778  19.145  1.00  0.00              
ATOM    950  H   THR A  63      50.385  17.517  17.674  1.00  0.00              
ATOM    951  HA  THR A  63      52.701  17.593  19.360  1.00  0.00              
ATOM    952  HB  THR A  63      51.216  18.714  21.003  1.00  0.00              
ATOM    953  HG1 THR A  63      48.985  18.967  20.395  1.00  0.00              
ATOM    954 1HG2 THR A  63      50.528  20.610  19.578  1.00  0.00              
ATOM    955 2HG2 THR A  63      52.146  20.022  19.124  1.00  0.00              
ATOM    956 3HG2 THR A  63      50.733  19.596  18.130  1.00  0.00              
ATOM    957  N   ILE A  64      50.530  15.305  20.099  1.00  0.00              
ATOM    958  CA  ILE A  64      50.387  14.053  20.833  1.00  0.00              
ATOM    959  C   ILE A  64      51.557  13.112  20.578  1.00  0.00              
ATOM    960  O   ILE A  64      52.262  12.716  21.507  1.00  0.00              
ATOM    961  CB  ILE A  64      49.077  13.334  20.465  1.00  0.00              
ATOM    962  CG1 ILE A  64      47.872  14.116  20.993  1.00  0.00              
ATOM    963  CG2 ILE A  64      49.077  11.915  21.013  1.00  0.00              
ATOM    964  CD1 ILE A  64      46.546  13.634  20.450  1.00  0.00              
ATOM    965  H   ILE A  64      49.856  15.535  19.383  1.00  0.00              
ATOM    966  HA  ILE A  64      50.413  14.233  21.907  1.00  0.00              
ATOM    967  HB  ILE A  64      48.981  13.304  19.380  1.00  0.00              
ATOM    968 1HG1 ILE A  64      47.875  14.023  22.079  1.00  0.00              
ATOM    969 2HG1 ILE A  64      48.018  15.161  20.719  1.00  0.00              
ATOM    970 1HG2 ILE A  64      48.144  11.421  20.744  1.00  0.00              
ATOM    971 2HG2 ILE A  64      49.915  11.362  20.591  1.00  0.00              
ATOM    972 3HG2 ILE A  64      49.172  11.944  22.099  1.00  0.00              
ATOM    973 1HD1 ILE A  64      45.739  14.236  20.869  1.00  0.00              
ATOM    974 2HD1 ILE A  64      46.540  13.728  19.364  1.00  0.00              
ATOM    975 3HD1 ILE A  64      46.397  12.590  20.724  1.00  0.00              
ATOM    976  N   SER A  65      51.760  12.757  19.314  1.00  0.00              
ATOM    977  CA  SER A  65      52.682  11.685  18.957  1.00  0.00              
ATOM    978  C   SER A  65      54.118  12.178  19.079  1.00  0.00              
ATOM    979  O   SER A  65      55.055  11.382  19.136  1.00  0.00              
ATOM    980  CB  SER A  65      52.402  11.188  17.552  1.00  0.00              
ATOM    981  OG  SER A  65      52.426  12.227  16.612  1.00  0.00              
ATOM    982  H   SER A  65      51.263  13.243  18.581  1.00  0.00              
ATOM    983  HA  SER A  65      52.535  10.776  19.542  1.00  0.00              
ATOM    984 1HB  SER A  65      53.159  10.451  17.286  1.00  0.00              
ATOM    985 2HB  SER A  65      51.419  10.719  17.537  1.00  0.00              
ATOM    986  HG  SER A  65      51.614  12.213  16.099  1.00  0.00              
ATOM    987  N   THR A  66      54.285  13.496  19.117  1.00  0.00              
ATOM    988  CA  THR A  66      55.600  14.096  19.306  1.00  0.00              
ATOM    989  C   THR A  66      55.894  14.301  20.786  1.00  0.00              
ATOM    990  O   THR A  66      57.013  14.650  21.164  1.00  0.00              
ATOM    991  CB  THR A  66      55.718  15.447  18.576  1.00  0.00              
ATOM    992  OG1 THR A  66      54.670  16.323  19.014  1.00  0.00              
ATOM    993  CG2 THR A  66      55.613  15.251  17.071  1.00  0.00              
ATOM    994  H   THR A  66      53.480  14.097  19.013  1.00  0.00              
ATOM    995  HA  THR A  66      56.370  13.425  18.925  1.00  0.00              
ATOM    996  HB  THR A  66      56.680  15.898  18.817  1.00  0.00              
ATOM    997  HG1 THR A  66      53.843  15.837  19.051  1.00  0.00              
ATOM    998 1HG2 THR A  66      55.699  16.216  16.573  1.00  0.00              
ATOM    999 2HG2 THR A  66      56.415  14.595  16.734  1.00  0.00              
ATOM   1000 3HG2 THR A  66      54.651  14.802  16.829  1.00  0.00              
ATOM   1001  N   GLY A  67      54.884  14.081  21.621  1.00  0.00              
ATOM   1002  CA  GLY A  67      55.057  14.149  23.067  1.00  0.00              
ATOM   1003  C   GLY A  67      55.164  15.594  23.535  1.00  0.00              
ATOM   1004  O   GLY A  67      55.779  15.881  24.562  1.00  0.00              
ATOM   1005  H   GLY A  67      53.974  13.861  21.244  1.00  0.00              
ATOM   1006 1HA  GLY A  67      54.200  13.679  23.551  1.00  0.00              
ATOM   1007 2HA  GLY A  67      55.966  13.615  23.343  1.00  0.00              
ATOM   1008  N   PHE A  68      54.562  16.503  22.775  1.00  0.00              
ATOM   1009  CA  PHE A  68      54.590  17.922  23.110  1.00  0.00              
ATOM   1010  C   PHE A  68      53.545  18.243  24.170  1.00  0.00              
ATOM   1011  O   PHE A  68      52.582  18.964  23.908  1.00  0.00              
ATOM   1012  CB  PHE A  68      54.357  18.774  21.861  1.00  0.00              
ATOM   1013  CG  PHE A  68      55.475  18.701  20.860  1.00  0.00              
ATOM   1014  CD1 PHE A  68      56.681  18.099  21.188  1.00  0.00              
ATOM   1015  CD2 PHE A  68      55.324  19.233  19.589  1.00  0.00              
ATOM   1016  CE1 PHE A  68      57.710  18.031  20.268  1.00  0.00              
ATOM   1017  CE2 PHE A  68      56.350  19.166  18.667  1.00  0.00              
ATOM   1018  CZ  PHE A  68      57.545  18.564  19.008  1.00  0.00              
ATOM   1019  H   PHE A  68      54.072  16.203  21.944  1.00  0.00              
ATOM   1020  HA  PHE A  68      55.561  18.183  23.534  1.00  0.00              
ATOM   1021 1HB  PHE A  68      53.455  18.447  21.346  1.00  0.00              
ATOM   1022 2HB  PHE A  68      54.256  19.823  22.138  1.00  0.00              
ATOM   1023  HD1 PHE A  68      56.811  17.677  22.185  1.00  0.00              
ATOM   1024  HD2 PHE A  68      54.380  19.709  19.320  1.00  0.00              
ATOM   1025  HE1 PHE A  68      58.652  17.556  20.540  1.00  0.00              
ATOM   1026  HE2 PHE A  68      56.218  19.588  17.671  1.00  0.00              
ATOM   1027  HZ  PHE A  68      58.355  18.512  18.282  1.00  0.00              
ATOM   1028  N   CYS A  69      53.741  17.704  25.369  1.00  0.00              
ATOM   1029  CA  CYS A  69      52.750  17.820  26.432  1.00  0.00              
ATOM   1030  C   CYS A  69      52.422  19.276  26.736  1.00  0.00              
ATOM   1031  O   CYS A  69      53.254  20.011  27.270  1.00  0.00              
ATOM   1032  CB  CYS A  69      53.454  17.170  27.623  1.00  0.00              
ATOM   1033  SG  CYS A  69      52.468  17.114  29.138  1.00  0.00              
ATOM   1034  H   CYS A  69      54.598  17.201  25.548  1.00  0.00              
ATOM   1035  HA  CYS A  69      51.830  17.271  26.229  1.00  0.00              
ATOM   1036 1HB  CYS A  69      53.711  16.136  27.391  1.00  0.00              
ATOM   1037 2HB  CYS A  69      54.360  17.723  27.872  1.00  0.00              
ATOM   1038  N   ALA A  70      51.207  19.688  26.393  1.00  0.00              
ATOM   1039  CA  ALA A  70      50.709  21.005  26.772  1.00  0.00              
ATOM   1040  C   ALA A  70      50.111  20.967  28.172  1.00  0.00              
ATOM   1041  O   ALA A  70      50.221  19.964  28.878  1.00  0.00              
ATOM   1042  CB  ALA A  70      49.686  21.497  25.758  1.00  0.00              
ATOM   1043  H   ALA A  70      50.612  19.073  25.857  1.00  0.00              
ATOM   1044  HA  ALA A  70      51.546  21.704  26.788  1.00  0.00              
ATOM   1045 1HB  ALA A  70      49.325  22.481  26.055  1.00  0.00              
ATOM   1046 2HB  ALA A  70      50.152  21.563  24.774  1.00  0.00              
ATOM   1047 3HB  ALA A  70      48.850  20.801  25.718  1.00  0.00              
ATOM   1048  N   ALA A  71      49.445  22.105  28.619  1.00  0.00              
ATOM   1049  CA  ALA A  71      48.747  22.060  29.898  1.00  0.00              
ATOM   1050  C   ALA A  71      47.590  21.072  29.821  1.00  0.00              
ATOM   1051  O   ALA A  71      46.889  20.999  28.812  1.00  0.00              
ATOM   1052  CB  ALA A  71      48.244  23.440  30.296  1.00  0.00              
ATOM   1053  H   ALA A  71      49.430  22.959  28.079  1.00  0.00              
ATOM   1054  HA  ALA A  71      49.429  21.703  30.669  1.00  0.00              
ATOM   1055 1HB  ALA A  71      47.708  23.372  31.243  1.00  0.00              
ATOM   1056 2HB  ALA A  71      49.090  24.119  30.405  1.00  0.00              
ATOM   1057 3HB  ALA A  71      47.572  23.818  29.526  1.00  0.00              
ATOM   1058  N   CYS A  72      47.395  20.313  30.894  1.00  0.00              
ATOM   1059  CA  CYS A  72      46.374  19.273  30.921  1.00  0.00              
ATOM   1060  C   CYS A  72      45.020  19.794  30.456  1.00  0.00              
ATOM   1061  O   CYS A  72      44.336  19.150  29.661  1.00  0.00              
ATOM   1062  CB  CYS A  72      46.326  18.896  32.402  1.00  0.00              
ATOM   1063  SG  CYS A  72      44.912  17.870  32.869  1.00  0.00              
ATOM   1064  H   CYS A  72      47.969  20.460  31.711  1.00  0.00              
ATOM   1065  HA  CYS A  72      46.649  18.389  30.345  1.00  0.00              
ATOM   1066 1HB  CYS A  72      47.215  18.328  32.676  1.00  0.00              
ATOM   1067 2HB  CYS A  72      46.263  19.794  33.016  1.00  0.00              
ATOM   1068  N   HIS A  73      44.639  20.965  30.956  1.00  0.00              
ATOM   1069  CA  HIS A  73      43.350  21.560  30.599  1.00  0.00              
ATOM   1070  C   HIS A  73      43.320  22.114  29.172  1.00  0.00              
ATOM   1071  O   HIS A  73      42.246  22.287  28.593  1.00  0.00              
ATOM   1072  CB  HIS A  73      42.992  22.674  31.588  1.00  0.00              
ATOM   1073  CG  HIS A  73      42.866  22.203  33.004  1.00  0.00              
ATOM   1074  ND1 HIS A  73      41.810  21.430  33.440  1.00  0.00              
ATOM   1075  CD2 HIS A  73      43.662  22.397  34.082  1.00  0.00              
ATOM   1076  CE1 HIS A  73      41.963  21.168  34.726  1.00  0.00              
ATOM   1077  NE2 HIS A  73      43.078  21.743  35.139  1.00  0.00              
ATOM   1078  H   HIS A  73      45.248  21.456  31.595  1.00  0.00              
ATOM   1079  HA  HIS A  73      42.574  20.796  30.628  1.00  0.00              
ATOM   1080 1HB  HIS A  73      43.764  23.444  31.583  1.00  0.00              
ATOM   1081 2HB  HIS A  73      42.034  23.119  31.321  1.00  0.00              
ATOM   1082  HD2 HIS A  73      44.598  22.937  34.224  1.00  0.00              
ATOM   1083  HE1 HIS A  73      41.229  20.565  35.261  1.00  0.00              
ATOM   1084  HE2 HIS A  73      43.449  21.713  36.078  1.00  0.00              
ATOM   1085  N   GLY A  74      44.491  22.407  28.615  1.00  0.00              
ATOM   1086  CA  GLY A  74      44.562  22.906  27.248  1.00  0.00              
ATOM   1087  C   GLY A  74      44.237  21.764  26.299  1.00  0.00              
ATOM   1088  O   GLY A  74      43.517  21.930  25.320  1.00  0.00              
ATOM   1089  H   GLY A  74      45.346  22.286  29.140  1.00  0.00              
ATOM   1090 1HA  GLY A  74      43.842  23.716  27.127  1.00  0.00              
ATOM   1091 2HA  GLY A  74      45.566  23.282  27.058  1.00  0.00              
ATOM   1092  N   CYS A  75      44.781  20.599  26.626  1.00  0.00              
ATOM   1093  CA  CYS A  75      44.562  19.343  25.907  1.00  0.00              
ATOM   1094  C   CYS A  75      43.095  18.912  26.022  1.00  0.00              
ATOM   1095  O   CYS A  75      42.507  18.424  25.048  1.00  0.00              
ATOM   1096  CB  CYS A  75      45.476  18.363  26.643  1.00  0.00              
ATOM   1097  SG  CYS A  75      47.244  18.664  26.405  1.00  0.00              
ATOM   1098  H   CYS A  75      45.387  20.603  27.434  1.00  0.00              
ATOM   1099  HA  CYS A  75      44.867  19.384  24.861  1.00  0.00              
ATOM   1100 1HB  CYS A  75      45.302  18.419  27.717  1.00  0.00              
ATOM   1101 2HB  CYS A  75      45.294  17.346  26.297  1.00  0.00              
ATOM   1102  N   LEU A  76      42.526  19.090  27.209  1.00  0.00              
ATOM   1103  CA  LEU A  76      41.107  18.855  27.424  1.00  0.00              
ATOM   1104  C   LEU A  76      40.254  19.737  26.511  1.00  0.00              
ATOM   1105  O   LEU A  76      39.364  19.244  25.819  1.00  0.00              
ATOM   1106  CB  LEU A  76      40.750  19.102  28.895  1.00  0.00              
ATOM   1107  CG  LEU A  76      41.190  18.001  29.868  1.00  0.00              
ATOM   1108  CD1 LEU A  76      40.912  18.430  31.302  1.00  0.00              
ATOM   1109  CD2 LEU A  76      40.455  16.709  29.539  1.00  0.00              
ATOM   1110  H   LEU A  76      43.096  19.397  27.984  1.00  0.00              
ATOM   1111  HA  LEU A  76      40.865  17.824  27.169  1.00  0.00              
ATOM   1112 1HB  LEU A  76      41.330  20.007  29.068  1.00  0.00              
ATOM   1113 2HB  LEU A  76      39.689  19.321  29.022  1.00  0.00              
ATOM   1114  HG  LEU A  76      42.254  17.830  29.704  1.00  0.00              
ATOM   1115 1HD1 LEU A  76      41.228  17.641  31.986  1.00  0.00              
ATOM   1116 2HD1 LEU A  76      41.466  19.342  31.522  1.00  0.00              
ATOM   1117 3HD1 LEU A  76      39.846  18.612  31.427  1.00  0.00              
ATOM   1118 1HD2 LEU A  76      40.769  15.927  30.231  1.00  0.00              
ATOM   1119 2HD2 LEU A  76      39.380  16.867  29.633  1.00  0.00              
ATOM   1120 3HD2 LEU A  76      40.690  16.406  28.519  1.00  0.00              
ATOM   1121  N   PHE A  77      40.539  21.037  26.503  1.00  0.00              
ATOM   1122  CA  PHE A  77      39.792  21.977  25.667  1.00  0.00              
ATOM   1123  C   PHE A  77      39.849  21.612  24.185  1.00  0.00              
ATOM   1124  O   PHE A  77      38.820  21.574  23.506  1.00  0.00              
ATOM   1125  CB  PHE A  77      40.321  23.398  25.872  1.00  0.00              
ATOM   1126  CG  PHE A  77      39.608  24.160  26.952  1.00  0.00              
ATOM   1127  CD1 PHE A  77      40.288  24.587  28.084  1.00  0.00              
ATOM   1128  CD2 PHE A  77      38.257  24.452  26.840  1.00  0.00              
ATOM   1129  CE1 PHE A  77      39.633  25.289  29.078  1.00  0.00              
ATOM   1130  CE2 PHE A  77      37.600  25.154  27.832  1.00  0.00              
ATOM   1131  CZ  PHE A  77      38.289  25.572  28.953  1.00  0.00              
ATOM   1132  H   PHE A  77      41.288  21.383  27.086  1.00  0.00              
ATOM   1133  HA  PHE A  77      38.735  21.954  25.938  1.00  0.00              
ATOM   1134 1HB  PHE A  77      41.373  23.370  26.153  1.00  0.00              
ATOM   1135 2HB  PHE A  77      40.206  23.976  24.956  1.00  0.00              
ATOM   1136  HD1 PHE A  77      41.350  24.364  28.182  1.00  0.00              
ATOM   1137  HD2 PHE A  77      37.713  24.121  25.955  1.00  0.00              
ATOM   1138  HE1 PHE A  77      40.179  25.618  29.962  1.00  0.00              
ATOM   1139  HE2 PHE A  77      36.538  25.377  27.731  1.00  0.00              
ATOM   1140  HZ  PHE A  77      37.772  26.124  29.736  1.00  0.00              
ATOM   1141  N   ILE A  78      41.052  21.343  23.687  1.00  0.00              
ATOM   1142  CA  ILE A  78      41.227  21.062  22.271  1.00  0.00              
ATOM   1143  C   ILE A  78      40.535  19.754  21.916  1.00  0.00              
ATOM   1144  O   ILE A  78      39.811  19.670  20.911  1.00  0.00              
ATOM   1145  CB  ILE A  78      42.714  20.979  21.881  1.00  0.00              
ATOM   1146  CG1 ILE A  78      43.383  22.348  22.035  1.00  0.00              
ATOM   1147  CG2 ILE A  78      42.863  20.467  20.456  1.00  0.00              
ATOM   1148  CD1 ILE A  78      44.891  22.303  21.949  1.00  0.00              
ATOM   1149  H   ILE A  78      41.859  21.331  24.294  1.00  0.00              
ATOM   1150  HA  ILE A  78      40.739  21.825  21.665  1.00  0.00              
ATOM   1151  HB  ILE A  78      43.223  20.302  22.566  1.00  0.00              
ATOM   1152 1HG1 ILE A  78      42.993  22.990  21.246  1.00  0.00              
ATOM   1153 2HG1 ILE A  78      43.086  22.746  23.005  1.00  0.00              
ATOM   1154 1HG2 ILE A  78      43.920  20.416  20.197  1.00  0.00              
ATOM   1155 2HG2 ILE A  78      42.422  19.475  20.379  1.00  0.00              
ATOM   1156 3HG2 ILE A  78      42.354  21.145  19.771  1.00  0.00              
ATOM   1157 1HD1 ILE A  78      45.293  23.310  22.067  1.00  0.00              
ATOM   1158 2HD1 ILE A  78      45.283  21.662  22.739  1.00  0.00              
ATOM   1159 3HD1 ILE A  78      45.190  21.907  20.979  1.00  0.00              
ATOM   1160  N   ALA A  79      40.731  18.737  22.752  1.00  0.00              
ATOM   1161  CA  ALA A  79      40.136  17.442  22.453  1.00  0.00              
ATOM   1162  C   ALA A  79      38.615  17.545  22.394  1.00  0.00              
ATOM   1163  O   ALA A  79      37.981  16.981  21.506  1.00  0.00              
ATOM   1164  CB  ALA A  79      40.565  16.409  23.485  1.00  0.00              
ATOM   1165  H   ALA A  79      41.284  18.843  23.590  1.00  0.00              
ATOM   1166  HA  ALA A  79      40.482  17.117  21.471  1.00  0.00              
ATOM   1167 1HB  ALA A  79      40.110  15.448  23.246  1.00  0.00              
ATOM   1168 2HB  ALA A  79      41.651  16.310  23.471  1.00  0.00              
ATOM   1169 3HB  ALA A  79      40.242  16.728  24.474  1.00  0.00              
ATOM   1170  N   CYS A  80      38.040  18.282  23.337  1.00  0.00              
ATOM   1171  CA  CYS A  80      36.599  18.518  23.369  1.00  0.00              
ATOM   1172  C   CYS A  80      36.117  19.328  22.173  1.00  0.00              
ATOM   1173  O   CYS A  80      35.036  19.077  21.644  1.00  0.00              
ATOM   1174  CB  CYS A  80      36.424  19.320  24.659  1.00  0.00              
ATOM   1175  SG  CYS A  80      36.662  18.362  26.175  1.00  0.00              
ATOM   1176  H   CYS A  80      38.621  18.691  24.055  1.00  0.00              
ATOM   1177  HA  CYS A  80      36.011  17.603  23.442  1.00  0.00              
ATOM   1178 1HB  CYS A  80      37.148  20.134  24.699  1.00  0.00              
ATOM   1179 2HB  CYS A  80      35.415  19.727  24.715  1.00  0.00              
ATOM   1180  HG  CYS A  80      36.048  19.222  26.981  1.00  0.00              
ATOM   1181  N   PHE A  81      36.912  20.304  21.751  1.00  0.00              
ATOM   1182  CA  PHE A  81      36.573  21.082  20.573  1.00  0.00              
ATOM   1183  C   PHE A  81      36.469  20.147  19.373  1.00  0.00              
ATOM   1184  O   PHE A  81      35.540  20.253  18.563  1.00  0.00              
ATOM   1185  CB  PHE A  81      37.612  22.175  20.320  1.00  0.00              
ATOM   1186  CG  PHE A  81      37.621  23.256  21.364  1.00  0.00              
ATOM   1187  CD1 PHE A  81      36.534  23.433  22.208  1.00  0.00              
ATOM   1188  CD2 PHE A  81      38.713  24.098  21.503  1.00  0.00              
ATOM   1189  CE1 PHE A  81      36.541  24.428  23.168  1.00  0.00              
ATOM   1190  CE2 PHE A  81      38.723  25.092  22.462  1.00  0.00              
ATOM   1191  CZ  PHE A  81      37.635  25.256  23.295  1.00  0.00              
ATOM   1192  H   PHE A  81      37.765  20.514  22.250  1.00  0.00              
ATOM   1193  HA  PHE A  81      35.601  21.557  20.711  1.00  0.00              
ATOM   1194 1HB  PHE A  81      38.613  21.746  20.308  1.00  0.00              
ATOM   1195 2HB  PHE A  81      37.417  22.665  19.367  1.00  0.00              
ATOM   1196  HD1 PHE A  81      35.669  22.777  22.107  1.00  0.00              
ATOM   1197  HD2 PHE A  81      39.573  23.968  20.844  1.00  0.00              
ATOM   1198  HE1 PHE A  81      35.681  24.556  23.824  1.00  0.00              
ATOM   1199  HE2 PHE A  81      39.589  25.746  22.562  1.00  0.00              
ATOM   1200  HZ  PHE A  81      37.641  26.041  24.051  1.00  0.00              
ATOM   1201  N   VAL A  82      37.409  19.212  19.279  1.00  0.00              
ATOM   1202  CA  VAL A  82      37.384  18.207  18.217  1.00  0.00              
ATOM   1203  C   VAL A  82      36.145  17.291  18.220  1.00  0.00              
ATOM   1204  O   VAL A  82      35.579  16.993  17.160  1.00  0.00              
ATOM   1205  CB  VAL A  82      38.642  17.322  18.290  1.00  0.00              
ATOM   1206  CG1 VAL A  82      38.531  16.157  17.318  1.00  0.00              
ATOM   1207  CG2 VAL A  82      39.889  18.142  17.996  1.00  0.00              
ATOM   1208  H   VAL A  82      38.159  19.193  19.956  1.00  0.00              
ATOM   1209  HA  VAL A  82      37.327  18.673  17.232  1.00  0.00              
ATOM   1210  HB  VAL A  82      38.747  16.939  19.305  1.00  0.00              
ATOM   1211 1HG1 VAL A  82      39.428  15.542  17.383  1.00  0.00              
ATOM   1212 2HG1 VAL A  82      37.659  15.554  17.571  1.00  0.00              
ATOM   1213 3HG1 VAL A  82      38.427  16.539  16.302  1.00  0.00              
ATOM   1214 1HG2 VAL A  82      40.768  17.502  18.053  1.00  0.00              
ATOM   1215 2HG2 VAL A  82      39.814  18.570  16.996  1.00  0.00              
ATOM   1216 3HG2 VAL A  82      39.977  18.945  18.729  1.00  0.00              
ATOM   1217  N   LEU A  83      35.740  16.838  19.406  1.00  0.00              
ATOM   1218  CA  LEU A  83      34.476  16.127  19.574  1.00  0.00              
ATOM   1219  C   LEU A  83      33.273  16.969  19.178  1.00  0.00              
ATOM   1220  O   LEU A  83      32.332  16.460  18.581  1.00  0.00              
ATOM   1221  CB  LEU A  83      34.331  15.659  21.027  1.00  0.00              
ATOM   1222  CG  LEU A  83      33.034  14.904  21.344  1.00  0.00              
ATOM   1223  CD1 LEU A  83      32.924  13.664  20.467  1.00  0.00              
ATOM   1224  CD2 LEU A  83      33.012  14.526  22.817  1.00  0.00              
ATOM   1225  H   LEU A  83      36.328  16.994  20.212  1.00  0.00              
ATOM   1226  HA  LEU A  83      34.456  15.259  18.916  1.00  0.00              
ATOM   1227 1HB  LEU A  83      35.181  14.980  21.080  1.00  0.00              
ATOM   1228 2HB  LEU A  83      34.477  16.478  21.732  1.00  0.00              
ATOM   1229  HG  LEU A  83      32.207  15.592  21.164  1.00  0.00              
ATOM   1230 1HD1 LEU A  83      32.000  13.135  20.699  1.00  0.00              
ATOM   1231 2HD1 LEU A  83      32.918  13.960  19.418  1.00  0.00              
ATOM   1232 3HD1 LEU A  83      33.774  13.009  20.655  1.00  0.00              
ATOM   1233 1HD2 LEU A  83      32.089  13.990  23.041  1.00  0.00              
ATOM   1234 2HD2 LEU A  83      33.867  13.888  23.043  1.00  0.00              
ATOM   1235 3HD2 LEU A  83      33.063  15.429  23.426  1.00  0.00              
ATOM   1236  N   VAL A  84      33.285  18.250  19.524  1.00  0.00              
ATOM   1237  CA  VAL A  84      32.183  19.115  19.132  1.00  0.00              
ATOM   1238  C   VAL A  84      32.123  19.126  17.615  1.00  0.00              
ATOM   1239  O   VAL A  84      31.049  18.974  17.030  1.00  0.00              
ATOM   1240  CB  VAL A  84      32.342  20.552  19.662  1.00  0.00              
ATOM   1241  CG1 VAL A  84      31.314  21.473  19.022  1.00  0.00              
ATOM   1242  CG2 VAL A  84      32.209  20.579  21.177  1.00  0.00              
ATOM   1243  H   VAL A  84      34.050  18.640  20.057  1.00  0.00              
ATOM   1244  HA  VAL A  84      31.228  18.727  19.489  1.00  0.00              
ATOM   1245  HB  VAL A  84      33.345  20.907  19.426  1.00  0.00              
ATOM   1246 1HG1 VAL A  84      31.441  22.485  19.408  1.00  0.00              
ATOM   1247 2HG1 VAL A  84      31.453  21.478  17.941  1.00  0.00              
ATOM   1248 3HG1 VAL A  84      30.311  21.119  19.259  1.00  0.00              
ATOM   1249 1HG2 VAL A  84      32.325  21.601  21.535  1.00  0.00              
ATOM   1250 2HG2 VAL A  84      31.226  20.203  21.462  1.00  0.00              
ATOM   1251 3HG2 VAL A  84      32.981  19.950  21.622  1.00  0.00              
ATOM   1252  N   LEU A  85      33.288  19.267  16.986  1.00  0.00              
ATOM   1253  CA  LEU A  85      33.377  19.318  15.528  1.00  0.00              
ATOM   1254  C   LEU A  85      32.869  18.054  14.829  1.00  0.00              
ATOM   1255  O   LEU A  85      32.116  18.143  13.859  1.00  0.00              
ATOM   1256  CB  LEU A  85      34.830  19.589  15.117  1.00  0.00              
ATOM   1257  CG  LEU A  85      35.347  20.997  15.436  1.00  0.00              
ATOM   1258  CD1 LEU A  85      36.854  21.060  15.225  1.00  0.00              
ATOM   1259  CD2 LEU A  85      34.636  22.012  14.554  1.00  0.00              
ATOM   1260  H   LEU A  85      34.134  19.342  17.533  1.00  0.00              
ATOM   1261  HA  LEU A  85      32.740  20.118  15.151  1.00  0.00              
ATOM   1262 1HB  LEU A  85      35.331  18.855  15.746  1.00  0.00              
ATOM   1263 2HB  LEU A  85      35.004  19.348  14.068  1.00  0.00              
ATOM   1264  HG  LEU A  85      35.082  21.212  16.472  1.00  0.00              
ATOM   1265 1HD1 LEU A  85      37.212  22.064  15.455  1.00  0.00              
ATOM   1266 2HD1 LEU A  85      37.344  20.342  15.883  1.00  0.00              
ATOM   1267 3HD1 LEU A  85      37.086  20.820  14.188  1.00  0.00              
ATOM   1268 1HD2 LEU A  85      35.004  23.013  14.782  1.00  0.00              
ATOM   1269 2HD2 LEU A  85      34.831  21.784  13.506  1.00  0.00              
ATOM   1270 3HD2 LEU A  85      33.563  21.969  14.741  1.00  0.00              
ATOM   1271  N   THR A  86      33.258  16.885  15.333  1.00  0.00              
ATOM   1272  CA  THR A  86      32.866  15.623  14.708  1.00  0.00              
ATOM   1273  C   THR A  86      31.394  15.311  14.994  1.00  0.00              
ATOM   1274  O   THR A  86      30.695  14.675  14.193  1.00  0.00              
ATOM   1275  CB  THR A  86      33.737  14.452  15.198  1.00  0.00              
ATOM   1276  OG1 THR A  86      33.658  14.359  16.626  1.00  0.00              
ATOM   1277  CG2 THR A  86      35.187  14.657  14.787  1.00  0.00              
ATOM   1278  H   THR A  86      33.836  16.865  16.162  1.00  0.00              
ATOM   1279  HA  THR A  86      32.964  15.702  13.625  1.00  0.00              
ATOM   1280  HB  THR A  86      33.364  13.526  14.762  1.00  0.00              
ATOM   1281  HG1 THR A  86      32.769  14.100  16.881  1.00  0.00              
ATOM   1282 1HG2 THR A  86      35.786  13.819  15.142  1.00  0.00              
ATOM   1283 2HG2 THR A  86      35.251  14.716  13.700  1.00  0.00              
ATOM   1284 3HG2 THR A  86      35.561  15.582  15.224  1.00  0.00              
ATOM   1285  N   GLN A  87      30.927  15.778  16.145  1.00  0.00              
ATOM   1286  CA  GLN A  87      29.532  15.638  16.527  1.00  0.00              
ATOM   1287  C   GLN A  87      28.679  16.554  15.663  1.00  0.00              
ATOM   1288  O   GLN A  87      27.567  16.210  15.270  1.00  0.00              
ATOM   1289  CB  GLN A  87      29.333  15.971  18.008  1.00  0.00              
ATOM   1290  CG  GLN A  87      27.919  15.738  18.513  1.00  0.00              
ATOM   1291  CD  GLN A  87      27.808  15.903  20.017  1.00  0.00              
ATOM   1292  OE1 GLN A  87      28.720  16.420  20.668  1.00  0.00              
ATOM   1293  NE2 GLN A  87      26.689  15.459  20.579  1.00  0.00              
ATOM   1294  H   GLN A  87      31.564  16.246  16.774  1.00  0.00              
ATOM   1295  HA  GLN A  87      29.206  14.614  16.346  1.00  0.00              
ATOM   1296 1HB  GLN A  87      30.032  15.349  18.567  1.00  0.00              
ATOM   1297 2HB  GLN A  87      29.600  17.020  18.133  1.00  0.00              
ATOM   1298 1HG  GLN A  87      27.046  16.207  18.060  1.00  0.00              
ATOM   1299 2HG  GLN A  87      27.919  14.672  18.282  1.00  0.00              
ATOM   1300 1HE2 GLN A  87      26.558  15.540  21.568  1.00  0.00              
ATOM   1301 2HE2 GLN A  87      25.975  15.045  20.013  1.00  0.00              
ATOM   1302  N   SER A  88      29.231  17.719  15.351  1.00  0.00              
ATOM   1303  CA  SER A  88      28.573  18.660  14.462  1.00  0.00              
ATOM   1304  C   SER A  88      28.439  18.059  13.071  1.00  0.00              
ATOM   1305  O   SER A  88      27.403  18.207  12.431  1.00  0.00              
ATOM   1306  CB  SER A  88      29.343  19.965  14.410  1.00  0.00              
ATOM   1307  OG  SER A  88      29.292  20.655  15.629  1.00  0.00              
ATOM   1308  H   SER A  88      30.130  17.958  15.742  1.00  0.00              
ATOM   1309  HA  SER A  88      27.603  18.998  14.830  1.00  0.00              
ATOM   1310 1HB  SER A  88      30.383  19.747  14.170  1.00  0.00              
ATOM   1311 2HB  SER A  88      28.915  20.593  13.629  1.00  0.00              
ATOM   1312  HG  SER A  88      28.624  20.259  16.193  1.00  0.00              
ATOM   1313  N   SER A  89      29.492  17.386  12.611  1.00  0.00              
ATOM   1314  CA  SER A  89      29.465  16.646  11.347  1.00  0.00              
ATOM   1315  C   SER A  89      28.381  15.558  11.340  1.00  0.00              
ATOM   1316  O   SER A  89      27.627  15.407  10.363  1.00  0.00              
ATOM   1317  CB  SER A  89      30.826  16.031  11.083  1.00  0.00              
ATOM   1318  OG  SER A  89      31.810  17.005  10.869  1.00  0.00              
ATOM   1319  H   SER A  89      30.339  17.392  13.161  1.00  0.00              
ATOM   1320  HA  SER A  89      29.339  17.286  10.473  1.00  0.00              
ATOM   1321 1HB  SER A  89      31.107  15.425  11.943  1.00  0.00              
ATOM   1322 2HB  SER A  89      30.757  15.397  10.200  1.00  0.00              
ATOM   1323  HG  SER A  89      32.631  16.579  10.610  1.00  0.00              
ATOM   1324  N   ILE A  90      28.290  14.812  12.435  1.00  0.00              
ATOM   1325  CA  ILE A  90      27.228  13.816  12.551  1.00  0.00              
ATOM   1326  C   ILE A  90      25.850  14.480  12.486  1.00  0.00              
ATOM   1327  O   ILE A  90      24.955  13.999  11.792  1.00  0.00              
ATOM   1328  CB  ILE A  90      27.346  13.013  13.859  1.00  0.00              
ATOM   1329  CG1 ILE A  90      28.601  12.136  13.837  1.00  0.00              
ATOM   1330  CG2 ILE A  90      26.103  12.163  14.075  1.00  0.00              
ATOM   1331  CD1 ILE A  90      28.953  11.541  15.181  1.00  0.00              
ATOM   1332  H   ILE A  90      28.945  14.922  13.195  1.00  0.00              
ATOM   1333  HA  ILE A  90      27.250  13.132  11.703  1.00  0.00              
ATOM   1334  HB  ILE A  90      27.461  13.706  14.692  1.00  0.00              
ATOM   1335 1HG1 ILE A  90      28.424  11.335  13.119  1.00  0.00              
ATOM   1336 2HG1 ILE A  90      29.425  12.759  13.489  1.00  0.00              
ATOM   1337 1HG2 ILE A  90      26.202  11.601  15.004  1.00  0.00              
ATOM   1338 2HG2 ILE A  90      25.227  12.808  14.134  1.00  0.00              
ATOM   1339 3HG2 ILE A  90      25.987  11.469  13.243  1.00  0.00              
ATOM   1340 1HD1 ILE A  90      29.853  10.933  15.085  1.00  0.00              
ATOM   1341 2HD1 ILE A  90      29.131  12.341  15.899  1.00  0.00              
ATOM   1342 3HD1 ILE A  90      28.132  10.917  15.530  1.00  0.00              
ATOM   1343  N   PHE A  91      25.690  15.598  13.192  1.00  0.00              
ATOM   1344  CA  PHE A  91      24.410  16.304  13.230  1.00  0.00              
ATOM   1345  C   PHE A  91      24.081  16.924  11.877  1.00  0.00              
ATOM   1346  O   PHE A  91      22.921  17.040  11.507  1.00  0.00              
ATOM   1347  CB  PHE A  91      24.427  17.384  14.313  1.00  0.00              
ATOM   1348  CG  PHE A  91      24.348  16.842  15.712  1.00  0.00              
ATOM   1349  CD1 PHE A  91      24.099  15.496  15.936  1.00  0.00              
ATOM   1350  CD2 PHE A  91      24.522  17.676  16.806  1.00  0.00              
ATOM   1351  CE1 PHE A  91      24.026  14.996  17.223  1.00  0.00              
ATOM   1352  CE2 PHE A  91      24.451  17.179  18.092  1.00  0.00              
ATOM   1353  CZ  PHE A  91      24.202  15.837  18.301  1.00  0.00              
ATOM   1354  H   PHE A  91      26.472  15.968  13.714  1.00  0.00              
ATOM   1355  HA  PHE A  91      23.606  15.600  13.453  1.00  0.00              
ATOM   1356 1HB  PHE A  91      25.350  17.960  14.254  1.00  0.00              
ATOM   1357 2HB  PHE A  91      23.575  18.051  14.189  1.00  0.00              
ATOM   1358  HD1 PHE A  91      23.961  14.831  15.083  1.00  0.00              
ATOM   1359  HD2 PHE A  91      24.718  18.736  16.641  1.00  0.00              
ATOM   1360  HE1 PHE A  91      23.829  13.937  17.384  1.00  0.00              
ATOM   1361  HE2 PHE A  91      24.590  17.845  18.944  1.00  0.00              
ATOM   1362  HZ  PHE A  91      24.143  15.444  19.315  1.00  0.00              
ATOM   1363  N   SER A  92      25.110  17.321  11.138  1.00  0.00              
ATOM   1364  CA  SER A  92      24.915  17.838   9.791  1.00  0.00              
ATOM   1365  C   SER A  92      24.370  16.745   8.877  1.00  0.00              
ATOM   1366  O   SER A  92      23.458  16.993   8.082  1.00  0.00              
ATOM   1367  CB  SER A  92      26.218  18.390   9.245  1.00  0.00              
ATOM   1368  OG  SER A  92      26.629  19.542   9.929  1.00  0.00              
ATOM   1369  H   SER A  92      26.046  17.266  11.513  1.00  0.00              
ATOM   1370  HA  SER A  92      24.276  18.720   9.753  1.00  0.00              
ATOM   1371 1HB  SER A  92      26.988  17.625   9.344  1.00  0.00              
ATOM   1372 2HB  SER A  92      26.081  18.632   8.192  1.00  0.00              
ATOM   1373  HG  SER A  92      27.197  19.293  10.661  1.00  0.00              
ATOM   1374  N   LEU A  93      24.923  15.538   8.991  1.00  0.00              
ATOM   1375  CA  LEU A  93      24.410  14.409   8.218  1.00  0.00              
ATOM   1376  C   LEU A  93      22.984  14.029   8.610  1.00  0.00              
ATOM   1377  O   LEU A  93      22.153  13.704   7.753  1.00  0.00              
ATOM   1378  CB  LEU A  93      25.339  13.200   8.383  1.00  0.00              
ATOM   1379  CG  LEU A  93      26.736  13.361   7.770  1.00  0.00              
ATOM   1380  CD1 LEU A  93      27.636  12.216   8.214  1.00  0.00              
ATOM   1381  CD2 LEU A  93      26.624  13.402   6.253  1.00  0.00              
ATOM   1382  H   LEU A  93      25.704  15.393   9.614  1.00  0.00              
ATOM   1383  HA  LEU A  93      24.361  14.679   7.164  1.00  0.00              
ATOM   1384 1HB  LEU A  93      25.408  13.177   9.470  1.00  0.00              
ATOM   1385 2HB  LEU A  93      24.872  12.280   8.030  1.00  0.00              
ATOM   1386  HG  LEU A  93      27.126  14.323   8.102  1.00  0.00              
ATOM   1387 1HD1 LEU A  93      28.626  12.339   7.774  1.00  0.00              
ATOM   1388 2HD1 LEU A  93      27.721  12.220   9.301  1.00  0.00              
ATOM   1389 3HD1 LEU A  93      27.209  11.269   7.886  1.00  0.00              
ATOM   1390 1HD2 LEU A  93      27.617  13.518   5.819  1.00  0.00              
ATOM   1391 2HD2 LEU A  93      26.176  12.475   5.896  1.00  0.00              
ATOM   1392 3HD2 LEU A  93      25.998  14.245   5.957  1.00  0.00              
ATOM   1393  N   LEU A  94      22.703  14.075   9.909  1.00  0.00              
ATOM   1394  CA  LEU A  94      21.355  13.814  10.405  1.00  0.00              
ATOM   1395  C   LEU A  94      20.393  14.890   9.913  1.00  0.00              
ATOM   1396  O   LEU A  94      19.252  14.593   9.549  1.00  0.00              
ATOM   1397  CB  LEU A  94      21.350  13.748  11.938  1.00  0.00              
ATOM   1398  CG  LEU A  94      19.977  13.506  12.577  1.00  0.00              
ATOM   1399  CD1 LEU A  94      19.401  12.182  12.092  1.00  0.00              
ATOM   1400  CD2 LEU A  94      20.112  13.513  14.092  1.00  0.00              
ATOM   1401  H   LEU A  94      23.436  14.295  10.568  1.00  0.00              
ATOM   1402  HA  LEU A  94      20.998  12.863  10.012  1.00  0.00              
ATOM   1403 1HB  LEU A  94      21.987  12.876  12.079  1.00  0.00              
ATOM   1404 2HB  LEU A  94      21.828  14.622  12.381  1.00  0.00              
ATOM   1405  HG  LEU A  94      19.337  14.343  12.295  1.00  0.00              
ATOM   1406 1HD1 LEU A  94      18.426  12.020  12.551  1.00  0.00              
ATOM   1407 2HD1 LEU A  94      19.291  12.208  11.008  1.00  0.00              
ATOM   1408 3HD1 LEU A  94      20.073  11.371  12.370  1.00  0.00              
ATOM   1409 1HD2 LEU A  94      19.135  13.342  14.545  1.00  0.00              
ATOM   1410 2HD2 LEU A  94      20.799  12.725  14.400  1.00  0.00              
ATOM   1411 3HD2 LEU A  94      20.499  14.479  14.419  1.00  0.00              
ATOM   1412  N   ALA A  95      20.875  16.130   9.878  1.00  0.00              
ATOM   1413  CA  ALA A  95      20.073  17.269   9.455  1.00  0.00              
ATOM   1414  C   ALA A  95      19.684  17.098   8.001  1.00  0.00              
ATOM   1415  O   ALA A  95      18.557  17.404   7.609  1.00  0.00              
ATOM   1416  CB  ALA A  95      20.827  18.574   9.666  1.00  0.00              
ATOM   1417  H   ALA A  95      21.834  16.280  10.157  1.00  0.00              
ATOM   1418  HA  ALA A  95      19.163  17.299  10.055  1.00  0.00              
ATOM   1419 1HB  ALA A  95      20.212  19.407   9.325  1.00  0.00              
ATOM   1420 2HB  ALA A  95      21.051  18.699  10.725  1.00  0.00              
ATOM   1421 3HB  ALA A  95      21.755  18.553   9.097  1.00  0.00              
ATOM   1422  N   ILE A  96      20.629  16.608   7.204  1.00  0.00              
ATOM   1423  CA  ILE A  96      20.357  16.267   5.816  1.00  0.00              
ATOM   1424  C   ILE A  96      19.268  15.189   5.696  1.00  0.00              
ATOM   1425  O   ILE A  96      18.316  15.333   4.905  1.00  0.00              
ATOM   1426  CB  ILE A  96      21.632  15.782   5.104  1.00  0.00              
ATOM   1427  CG1 ILE A  96      22.639  16.928   4.971  1.00  0.00              
ATOM   1428  CG2 ILE A  96      21.292  15.207   3.737  1.00  0.00              
ATOM   1429  CD1 ILE A  96      24.022  16.481   4.558  1.00  0.00              
ATOM   1430  H   ILE A  96      21.559  16.468   7.572  1.00  0.00              
ATOM   1431  HA  ILE A  96      19.944  17.124   5.285  1.00  0.00              
ATOM   1432  HB  ILE A  96      22.109  15.015   5.713  1.00  0.00              
ATOM   1433 1HG1 ILE A  96      22.245  17.622   4.229  1.00  0.00              
ATOM   1434 2HG1 ILE A  96      22.693  17.425   5.940  1.00  0.00              
ATOM   1435 1HG2 ILE A  96      22.205  14.869   3.247  1.00  0.00              
ATOM   1436 2HG2 ILE A  96      20.612  14.365   3.856  1.00  0.00              
ATOM   1437 3HG2 ILE A  96      20.817  15.975   3.127  1.00  0.00              
ATOM   1438 1HD1 ILE A  96      24.680  17.348   4.485  1.00  0.00              
ATOM   1439 2HD1 ILE A  96      24.419  15.787   5.300  1.00  0.00              
ATOM   1440 3HD1 ILE A  96      23.971  15.984   3.590  1.00  0.00              
ATOM   1441  N   ALA A  97      19.393  14.123   6.486  1.00  0.00              
ATOM   1442  CA  ALA A  97      18.390  13.056   6.461  1.00  0.00              
ATOM   1443  C   ALA A  97      16.996  13.568   6.790  1.00  0.00              
ATOM   1444  O   ALA A  97      16.016  13.243   6.112  1.00  0.00              
ATOM   1445  CB  ALA A  97      18.780  11.945   7.426  1.00  0.00              
ATOM   1446  H   ALA A  97      20.183  14.041   7.110  1.00  0.00              
ATOM   1447  HA  ALA A  97      18.344  12.642   5.454  1.00  0.00              
ATOM   1448 1HB  ALA A  97      18.028  11.157   7.394  1.00  0.00              
ATOM   1449 2HB  ALA A  97      19.748  11.536   7.138  1.00  0.00              
ATOM   1450 3HB  ALA A  97      18.842  12.347   8.436  1.00  0.00              
ATOM   1451  N   ILE A  98      16.921  14.376   7.838  1.00  0.00              
ATOM   1452  CA  ILE A  98      15.650  14.891   8.312  1.00  0.00              
ATOM   1453  C   ILE A  98      15.011  15.799   7.279  1.00  0.00              
ATOM   1454  O   ILE A  98      13.837  15.644   6.952  1.00  0.00              
ATOM   1455  CB  ILE A  98      15.809  15.663   9.635  1.00  0.00              
ATOM   1456  CG1 ILE A  98      16.206  14.710  10.765  1.00  0.00              
ATOM   1457  CG2 ILE A  98      14.522  16.397   9.980  1.00  0.00              
ATOM   1458  CD1 ILE A  98      16.666  15.412  12.022  1.00  0.00              
ATOM   1459  H   ILE A  98      17.769  14.641   8.319  1.00  0.00              
ATOM   1460  HA  ILE A  98      14.935  14.080   8.450  1.00  0.00              
ATOM   1461  HB  ILE A  98      16.621  16.382   9.530  1.00  0.00              
ATOM   1462 1HG1 ILE A  98      15.337  14.094  10.990  1.00  0.00              
ATOM   1463 2HG1 ILE A  98      17.010  14.078  10.388  1.00  0.00              
ATOM   1464 1HG2 ILE A  98      14.652  16.937  10.918  1.00  0.00              
ATOM   1465 2HG2 ILE A  98      14.281  17.102   9.186  1.00  0.00              
ATOM   1466 3HG2 ILE A  98      13.710  15.678  10.086  1.00  0.00              
ATOM   1467 1HD1 ILE A  98      16.931  14.672  12.777  1.00  0.00              
ATOM   1468 2HD1 ILE A  98      17.537  16.029  11.798  1.00  0.00              
ATOM   1469 3HD1 ILE A  98      15.863  16.044  12.401  1.00  0.00              
ATOM   1470  N   ASP A  99      15.788  16.748   6.769  1.00  0.00              
ATOM   1471  CA  ASP A  99      15.271  17.689   5.784  1.00  0.00              
ATOM   1472  C   ASP A  99      14.796  16.957   4.536  1.00  0.00              
ATOM   1473  O   ASP A  99      13.706  17.235   4.022  1.00  0.00              
ATOM   1474  CB  ASP A  99      16.337  18.724   5.416  1.00  0.00              
ATOM   1475  CG  ASP A  99      16.392  19.929   6.346  1.00  0.00              
ATOM   1476  OD1 ASP A  99      15.406  20.620   6.449  1.00  0.00              
ATOM   1477  OD2 ASP A  99      17.357  20.060   7.060  1.00  0.00              
ATOM   1478  H   ASP A  99      16.751  16.824   7.064  1.00  0.00              
ATOM   1479  HA  ASP A  99      14.406  18.213   6.192  1.00  0.00              
ATOM   1480 1HB  ASP A  99      17.337  18.301   5.312  1.00  0.00              
ATOM   1481 2HB  ASP A  99      15.971  19.037   4.438  1.00  0.00              
ATOM   1482  N   ARG A 100      15.610  16.025   4.045  1.00  0.00              
ATOM   1483  CA  ARG A 100      15.252  15.314   2.815  1.00  0.00              
ATOM   1484  C   ARG A 100      14.038  14.393   3.011  1.00  0.00              
ATOM   1485  O   ARG A 100      13.203  14.231   2.106  1.00  0.00              
ATOM   1486  CB  ARG A 100      16.436  14.552   2.239  1.00  0.00              
ATOM   1487  CG  ARG A 100      17.643  15.410   1.895  1.00  0.00              
ATOM   1488  CD  ARG A 100      17.495  16.204   0.648  1.00  0.00              
ATOM   1489  NE  ARG A 100      16.558  17.312   0.747  1.00  0.00              
ATOM   1490  CZ  ARG A 100      16.735  18.397   1.526  1.00  0.00              
ATOM   1491  NH1 ARG A 100      17.790  18.508   2.303  1.00  0.00              
ATOM   1492  NH2 ARG A 100      15.807  19.337   1.508  1.00  0.00              
ATOM   1493  H   ARG A 100      16.478  15.798   4.511  1.00  0.00              
ATOM   1494  HA  ARG A 100      14.963  16.030   2.046  1.00  0.00              
ATOM   1495 1HB  ARG A 100      16.725  13.806   2.978  1.00  0.00              
ATOM   1496 2HB  ARG A 100      16.084  14.052   1.337  1.00  0.00              
ATOM   1497 1HG  ARG A 100      17.820  16.105   2.716  1.00  0.00              
ATOM   1498 2HG  ARG A 100      18.510  14.759   1.778  1.00  0.00              
ATOM   1499 1HD  ARG A 100      18.464  16.621   0.376  1.00  0.00              
ATOM   1500 2HD  ARG A 100      17.144  15.550  -0.148  1.00  0.00              
ATOM   1501  HE  ARG A 100      15.672  17.450   0.280  1.00  0.00              
ATOM   1502 1HH1 ARG A 100      18.482  17.772   2.319  1.00  0.00              
ATOM   1503 2HH1 ARG A 100      17.905  19.329   2.879  1.00  0.00              
ATOM   1504 1HH2 ARG A 100      14.993  19.227   0.918  1.00  0.00              
ATOM   1505 2HH2 ARG A 100      15.914  20.160   2.082  1.00  0.00              
ATOM   1506  N   TYR A 101      13.928  13.809   4.201  1.00  0.00              
ATOM   1507  CA  TYR A 101      12.766  12.997   4.535  1.00  0.00              
ATOM   1508  C   TYR A 101      11.500  13.836   4.507  1.00  0.00              
ATOM   1509  O   TYR A 101      10.494  13.427   3.940  1.00  0.00              
ATOM   1510  CB  TYR A 101      12.937  12.346   5.909  1.00  0.00              
ATOM   1511  CG  TYR A 101      11.804  11.423   6.296  1.00  0.00              
ATOM   1512  CD1 TYR A 101      11.716  10.143   5.770  1.00  0.00              
ATOM   1513  CD2 TYR A 101      10.825  11.834   7.189  1.00  0.00              
ATOM   1514  CE1 TYR A 101      10.682   9.295   6.120  1.00  0.00              
ATOM   1515  CE2 TYR A 101       9.787  10.996   7.547  1.00  0.00              
ATOM   1516  CZ  TYR A 101       9.719   9.726   7.010  1.00  0.00              
ATOM   1517  OH  TYR A 101       8.688   8.887   7.363  1.00  0.00              
ATOM   1518  H   TYR A 101      14.659  13.927   4.889  1.00  0.00              
ATOM   1519  HA  TYR A 101      12.640  12.208   3.792  1.00  0.00              
ATOM   1520 1HB  TYR A 101      13.872  11.784   5.886  1.00  0.00              
ATOM   1521 2HB  TYR A 101      13.016  13.152   6.639  1.00  0.00              
ATOM   1522  HD1 TYR A 101      12.480   9.809   5.068  1.00  0.00              
ATOM   1523  HD2 TYR A 101      10.885  12.838   7.609  1.00  0.00              
ATOM   1524  HE1 TYR A 101      10.625   8.292   5.698  1.00  0.00              
ATOM   1525  HE2 TYR A 101       9.027  11.338   8.249  1.00  0.00              
ATOM   1526  HH  TYR A 101       8.073   9.287   7.982  1.00  0.00              
ATOM   1527  N   ILE A 102      11.558  15.017   5.112  1.00  0.00              
ATOM   1528  CA  ILE A 102      10.412  15.924   5.127  1.00  0.00              
ATOM   1529  C   ILE A 102      10.024  16.346   3.714  1.00  0.00              
ATOM   1530  O   ILE A 102       8.850  16.355   3.353  1.00  0.00              
ATOM   1531  CB  ILE A 102      10.696  17.181   5.969  1.00  0.00              
ATOM   1532  CG1 ILE A 102      10.849  16.812   7.446  1.00  0.00              
ATOM   1533  CG2 ILE A 102       9.588  18.206   5.785  1.00  0.00              
ATOM   1534  CD1 ILE A 102      11.430  17.919   8.296  1.00  0.00              
ATOM   1535  H   ILE A 102      12.413  15.297   5.573  1.00  0.00              
ATOM   1536  HA  ILE A 102       9.528  15.419   5.517  1.00  0.00              
ATOM   1537  HB  ILE A 102      11.646  17.612   5.653  1.00  0.00              
ATOM   1538 1HG1 ILE A 102       9.860  16.549   7.819  1.00  0.00              
ATOM   1539 2HG1 ILE A 102      11.499  15.938   7.496  1.00  0.00              
ATOM   1540 1HG2 ILE A 102       9.805  19.089   6.387  1.00  0.00              
ATOM   1541 2HG2 ILE A 102       9.526  18.490   4.735  1.00  0.00              
ATOM   1542 3HG2 ILE A 102       8.638  17.776   6.101  1.00  0.00              
ATOM   1543 1HD1 ILE A 102      11.508  17.583   9.330  1.00  0.00              
ATOM   1544 2HD1 ILE A 102      12.421  18.182   7.925  1.00  0.00              
ATOM   1545 3HD1 ILE A 102      10.782  18.793   8.248  1.00  0.00              
ATOM   1546  N   ALA A 103      11.031  16.657   2.908  1.00  0.00              
ATOM   1547  CA  ALA A 103      10.821  17.049   1.522  1.00  0.00              
ATOM   1548  C   ALA A 103      10.104  15.918   0.780  1.00  0.00              
ATOM   1549  O   ALA A 103       9.130  16.156   0.066  1.00  0.00              
ATOM   1550  CB  ALA A 103      12.143  17.393   0.852  1.00  0.00              
ATOM   1551  H   ALA A 103      11.972  16.620   3.271  1.00  0.00              
ATOM   1552  HA  ALA A 103      10.184  17.933   1.501  1.00  0.00              
ATOM   1553 1HB  ALA A 103      11.962  17.672  -0.186  1.00  0.00              
ATOM   1554 2HB  ALA A 103      12.610  18.228   1.375  1.00  0.00              
ATOM   1555 3HB  ALA A 103      12.804  16.529   0.886  1.00  0.00              
ATOM   1556  N   ILE A 104      10.555  14.677   0.991  1.00  0.00              
ATOM   1557  CA  ILE A 104       9.924  13.523   0.318  1.00  0.00              
ATOM   1558  C   ILE A 104       8.447  13.343   0.689  1.00  0.00              
ATOM   1559  O   ILE A 104       7.609  13.083  -0.176  1.00  0.00              
ATOM   1560  CB  ILE A 104      10.671  12.216   0.642  1.00  0.00              
ATOM   1561  CG1 ILE A 104      12.056  12.217  -0.011  1.00  0.00              
ATOM   1562  CG2 ILE A 104       9.863  11.013   0.181  1.00  0.00              
ATOM   1563  CD1 ILE A 104      12.970  11.125   0.494  1.00  0.00              
ATOM   1564  H   ILE A 104      11.334  14.518   1.614  1.00  0.00              
ATOM   1565  HA  ILE A 104       9.899  13.674  -0.760  1.00  0.00              
ATOM   1566  HB  ILE A 104      10.832  12.156   1.718  1.00  0.00              
ATOM   1567 1HG1 ILE A 104      11.909  12.100  -1.084  1.00  0.00              
ATOM   1568 2HG1 ILE A 104      12.507  13.190   0.188  1.00  0.00              
ATOM   1569 1HG2 ILE A 104      10.405  10.098   0.416  1.00  0.00              
ATOM   1570 2HG2 ILE A 104       8.900  11.005   0.690  1.00  0.00              
ATOM   1571 3HG2 ILE A 104       9.703  11.073  -0.896  1.00  0.00              
ATOM   1572 1HD1 ILE A 104      13.932  11.190  -0.014  1.00  0.00              
ATOM   1573 2HD1 ILE A 104      13.120  11.242   1.568  1.00  0.00              
ATOM   1574 3HD1 ILE A 104      12.522  10.153   0.295  1.00  0.00              
ATOM   1575  N   ARG A 105       8.131  13.474   1.976  1.00  0.00              
ATOM   1576  CA  ARG A 105       6.753  13.329   2.450  1.00  0.00              
ATOM   1577  C   ARG A 105       5.774  14.387   1.930  1.00  0.00              
ATOM   1578  O   ARG A 105       4.692  14.049   1.446  1.00  0.00              
ATOM   1579  CB  ARG A 105       6.705  13.261   3.969  1.00  0.00              
ATOM   1580  CG  ARG A 105       7.360  12.030   4.575  1.00  0.00              
ATOM   1581  CD  ARG A 105       6.818  10.740   4.076  1.00  0.00              
ATOM   1582  NE  ARG A 105       7.309   9.567   4.781  1.00  0.00              
ATOM   1583  CZ  ARG A 105       7.220   8.304   4.320  1.00  0.00              
ATOM   1584  NH1 ARG A 105       6.628   8.041   3.176  1.00  0.00              
ATOM   1585  NH2 ARG A 105       7.724   7.332   5.060  1.00  0.00              
ATOM   1586  H   ARG A 105       8.862  13.679   2.643  1.00  0.00              
ATOM   1587  HA  ARG A 105       6.338  12.386   2.094  1.00  0.00              
ATOM   1588 1HB  ARG A 105       7.203  14.154   4.344  1.00  0.00              
ATOM   1589 2HB  ARG A 105       5.653  13.285   4.255  1.00  0.00              
ATOM   1590 1HG  ARG A 105       8.426  12.056   4.348  1.00  0.00              
ATOM   1591 2HG  ARG A 105       7.218  12.059   5.656  1.00  0.00              
ATOM   1592 1HD  ARG A 105       5.733  10.749   4.176  1.00  0.00              
ATOM   1593 2HD  ARG A 105       7.085  10.626   3.026  1.00  0.00              
ATOM   1594  HE  ARG A 105       7.772   9.501   5.678  1.00  0.00              
ATOM   1595 1HH1 ARG A 105       6.233   8.793   2.630  1.00  0.00              
ATOM   1596 2HH1 ARG A 105       6.572   7.088   2.848  1.00  0.00              
ATOM   1597 1HH2 ARG A 105       8.160   7.550   5.946  1.00  0.00              
ATOM   1598 2HH2 ARG A 105       7.670   6.377   4.739  1.00  0.00              
ATOM   1599  N   ILE A 106       6.149  15.659   2.030  1.00  0.00              
ATOM   1600  CA  ILE A 106       5.378  16.721   1.387  1.00  0.00              
ATOM   1601  C   ILE A 106       6.278  17.681   0.613  1.00  0.00              
ATOM   1602  O   ILE A 106       6.666  18.732   1.125  1.00  0.00              
ATOM   1603  CB  ILE A 106       4.559  17.521   2.416  1.00  0.00              
ATOM   1604  CG1 ILE A 106       3.799  16.573   3.347  1.00  0.00              
ATOM   1605  CG2 ILE A 106       3.597  18.465   1.711  1.00  0.00              
ATOM   1606  CD1 ILE A 106       3.012  17.279   4.427  1.00  0.00              
ATOM   1607  H   ILE A 106       6.976  15.901   2.555  1.00  0.00              
ATOM   1608  HA  ILE A 106       4.710  16.308   0.632  1.00  0.00              
ATOM   1609  HB  ILE A 106       5.240  18.097   3.042  1.00  0.00              
ATOM   1610 1HG1 ILE A 106       3.121  15.985   2.729  1.00  0.00              
ATOM   1611 2HG1 ILE A 106       4.534  15.913   3.807  1.00  0.00              
ATOM   1612 1HG2 ILE A 106       3.025  19.022   2.453  1.00  0.00              
ATOM   1613 2HG2 ILE A 106       4.159  19.160   1.089  1.00  0.00              
ATOM   1614 3HG2 ILE A 106       2.914  17.889   1.086  1.00  0.00              
ATOM   1615 1HD1 ILE A 106       2.501  16.542   5.048  1.00  0.00              
ATOM   1616 2HD1 ILE A 106       3.689  17.867   5.048  1.00  0.00              
ATOM   1617 3HD1 ILE A 106       2.275  17.939   3.970  1.00  0.00              
ATOM   1618  N   PRO A 107       6.617  17.310  -0.633  1.00  0.00              
ATOM   1619  CA  PRO A 107       7.501  18.100  -1.498  1.00  0.00              
ATOM   1620  C   PRO A 107       6.990  19.516  -1.766  1.00  0.00              
ATOM   1621  O   PRO A 107       7.751  20.473  -1.647  1.00  0.00              
ATOM   1622  CB  PRO A 107       7.574  17.274  -2.786  1.00  0.00              
ATOM   1623  CG  PRO A 107       7.274  15.880  -2.352  1.00  0.00              
ATOM   1624  CD  PRO A 107       6.243  16.015  -1.263  1.00  0.00              
ATOM   1625  HA  PRO A 107       8.493  18.266  -1.053  1.00  0.00              
ATOM   1626 1HB  PRO A 107       6.845  17.625  -3.531  1.00  0.00              
ATOM   1627 2HB  PRO A 107       8.568  17.341  -3.252  1.00  0.00              
ATOM   1628 1HG  PRO A 107       6.889  15.277  -3.187  1.00  0.00              
ATOM   1629 2HG  PRO A 107       8.178  15.376  -1.980  1.00  0.00              
ATOM   1630 1HD  PRO A 107       5.218  16.039  -1.661  1.00  0.00              
ATOM   1631 2HD  PRO A 107       6.287  15.185  -0.543  1.00  0.00              
ATOM   1632  N   LEU A 108       5.708  19.641  -2.096  1.00  0.00              
ATOM   1633  CA  LEU A 108       5.144  20.896  -2.582  1.00  0.00              
ATOM   1634  C   LEU A 108       5.046  21.940  -1.488  1.00  0.00              
ATOM   1635  O   LEU A 108       5.029  23.137  -1.758  1.00  0.00              
ATOM   1636  CB  LEU A 108       3.760  20.648  -3.196  1.00  0.00              
ATOM   1637  CG  LEU A 108       3.754  19.784  -4.463  1.00  0.00              
ATOM   1638  CD1 LEU A 108       2.321  19.528  -4.913  1.00  0.00              
ATOM   1639  CD2 LEU A 108       4.546  20.482  -5.559  1.00  0.00              
ATOM   1640  H   LEU A 108       5.108  18.835  -2.005  1.00  0.00              
ATOM   1641  HA  LEU A 108       5.798  21.320  -3.343  1.00  0.00              
ATOM   1642 1HB  LEU A 108       3.296  20.107  -2.372  1.00  0.00              
ATOM   1643 2HB  LEU A 108       3.222  21.580  -3.367  1.00  0.00              
ATOM   1644  HG  LEU A 108       4.266  18.852  -4.223  1.00  0.00              
ATOM   1645 1HD1 LEU A 108       2.327  18.914  -5.813  1.00  0.00              
ATOM   1646 2HD1 LEU A 108       1.780  19.007  -4.123  1.00  0.00              
ATOM   1647 3HD1 LEU A 108       1.832  20.478  -5.125  1.00  0.00              
ATOM   1648 1HD2 LEU A 108       4.541  19.866  -6.459  1.00  0.00              
ATOM   1649 2HD2 LEU A 108       4.093  21.449  -5.777  1.00  0.00              
ATOM   1650 3HD2 LEU A 108       5.574  20.630  -5.227  1.00  0.00              
ATOM   1651  N   ARG A 109       4.969  21.466  -0.253  1.00  0.00              
ATOM   1652  CA  ARG A 109       4.996  22.335   0.913  1.00  0.00              
ATOM   1653  C   ARG A 109       6.411  22.729   1.318  1.00  0.00              
ATOM   1654  O   ARG A 109       6.749  23.913   1.346  1.00  0.00              
ATOM   1655  CB  ARG A 109       4.239  21.725   2.084  1.00  0.00              
ATOM   1656  CG  ARG A 109       4.140  22.614   3.314  1.00  0.00              
ATOM   1657  CD  ARG A 109       3.236  22.096   4.373  1.00  0.00              
ATOM   1658  NE  ARG A 109       1.829  22.078   4.009  1.00  0.00              
ATOM   1659  CZ  ARG A 109       0.851  21.532   4.759  1.00  0.00              
ATOM   1660  NH1 ARG A 109       1.126  20.926   5.893  1.00  0.00              
ATOM   1661  NH2 ARG A 109      -0.390  21.601   4.312  1.00  0.00              
ATOM   1662  H   ARG A 109       4.890  20.468  -0.121  1.00  0.00              
ATOM   1663  HA  ARG A 109       4.484  23.271   0.688  1.00  0.00              
ATOM   1664 1HB  ARG A 109       3.237  21.491   1.728  1.00  0.00              
ATOM   1665 2HB  ARG A 109       4.754  20.802   2.350  1.00  0.00              
ATOM   1666 1HG  ARG A 109       5.135  22.723   3.745  1.00  0.00              
ATOM   1667 2HG  ARG A 109       3.769  23.592   3.005  1.00  0.00              
ATOM   1668 1HD  ARG A 109       3.524  21.073   4.614  1.00  0.00              
ATOM   1669 2HD  ARG A 109       3.337  22.719   5.260  1.00  0.00              
ATOM   1670  HE  ARG A 109       1.371  22.448   3.187  1.00  0.00              
ATOM   1671 1HH1 ARG A 109       2.083  20.866   6.212  1.00  0.00              
ATOM   1672 2HH1 ARG A 109       0.379  20.523   6.440  1.00  0.00              
ATOM   1673 1HH2 ARG A 109      -0.582  22.055   3.430  1.00  0.00              
ATOM   1674 2HH2 ARG A 109      -1.141  21.200   4.854  1.00  0.00              
ATOM   1675  N   TYR A 110       7.232  21.727   1.619  1.00  0.00              
ATOM   1676  CA  TYR A 110       8.624  21.944   2.004  1.00  0.00              
ATOM   1677  C   TYR A 110       9.440  22.702   0.951  1.00  0.00              
ATOM   1678  O   TYR A 110      10.465  23.312   1.263  1.00  0.00              
ATOM   1679  CB  TYR A 110       9.292  20.599   2.299  1.00  0.00              
ATOM   1680  CG  TYR A 110      10.754  20.709   2.672  1.00  0.00              
ATOM   1681  CD1 TYR A 110      11.147  20.784   4.001  1.00  0.00              
ATOM   1682  CD2 TYR A 110      11.737  20.736   1.694  1.00  0.00              
ATOM   1683  CE1 TYR A 110      12.481  20.886   4.347  1.00  0.00              
ATOM   1684  CE2 TYR A 110      13.073  20.837   2.029  1.00  0.00              
ATOM   1685  CZ  TYR A 110      13.442  20.911   3.356  1.00  0.00              
ATOM   1686  OH  TYR A 110      14.772  21.011   3.695  1.00  0.00              
ATOM   1687  H   TYR A 110       6.874  20.784   1.578  1.00  0.00              
ATOM   1688  HA  TYR A 110       8.668  22.566   2.898  1.00  0.00              
ATOM   1689 1HB  TYR A 110       8.741  20.138   3.121  1.00  0.00              
ATOM   1690 2HB  TYR A 110       9.191  19.985   1.405  1.00  0.00              
ATOM   1691  HD1 TYR A 110      10.382  20.763   4.777  1.00  0.00              
ATOM   1692  HD2 TYR A 110      11.440  20.677   0.647  1.00  0.00              
ATOM   1693  HE1 TYR A 110      12.775  20.944   5.394  1.00  0.00              
ATOM   1694  HE2 TYR A 110      13.831  20.858   1.245  1.00  0.00              
ATOM   1695  HH  TYR A 110      14.924  20.952   4.641  1.00  0.00              
ATOM   1696  N   ASN A 111       8.985  22.648  -0.297  1.00  0.00              
ATOM   1697  CA  ASN A 111       9.609  23.416  -1.369  1.00  0.00              
ATOM   1698  C   ASN A 111       9.792  24.883  -0.995  1.00  0.00              
ATOM   1699  O   ASN A 111      10.789  25.500  -1.354  1.00  0.00              
ATOM   1700  CB  ASN A 111       8.814  23.304  -2.657  1.00  0.00              
ATOM   1701  CG  ASN A 111       9.487  23.940  -3.841  1.00  0.00              
ATOM   1702  OD1 ASN A 111      10.571  23.520  -4.263  1.00  0.00              
ATOM   1703  ND2 ASN A 111       8.893  24.999  -4.328  1.00  0.00              
ATOM   1704  H   ASN A 111       8.190  22.063  -0.509  1.00  0.00              
ATOM   1705  HA  ASN A 111      10.611  23.031  -1.565  1.00  0.00              
ATOM   1706 1HB  ASN A 111       8.376  22.353  -2.962  1.00  0.00              
ATOM   1707 2HB  ASN A 111       8.026  23.969  -2.302  1.00  0.00              
ATOM   1708 1HD2 ASN A 111       9.285  25.473  -5.117  1.00  0.00              
ATOM   1709 2HD2 ASN A 111       8.048  25.333  -3.912  1.00  0.00              
ATOM   1710  N   GLY A 112       8.827  25.428  -0.261  1.00  0.00              
ATOM   1711  CA  GLY A 112       8.890  26.813   0.215  1.00  0.00              
ATOM   1712  C   GLY A 112       9.882  27.049   1.356  1.00  0.00              
ATOM   1713  O   GLY A 112      10.163  28.193   1.721  1.00  0.00              
ATOM   1714  H   GLY A 112       8.024  24.863  -0.026  1.00  0.00              
ATOM   1715 1HA  GLY A 112       9.185  27.460  -0.611  1.00  0.00              
ATOM   1716 2HA  GLY A 112       7.906  27.111   0.575  1.00  0.00              
ATOM   1717  N   LEU A 113      10.375  25.970   1.944  1.00  0.00              
ATOM   1718  CA  LEU A 113      11.331  26.065   3.040  1.00  0.00              
ATOM   1719  C   LEU A 113      12.752  25.953   2.501  1.00  0.00              
ATOM   1720  O   LEU A 113      13.721  26.211   3.216  1.00  0.00              
ATOM   1721  CB  LEU A 113      11.062  24.976   4.087  1.00  0.00              
ATOM   1722  CG  LEU A 113       9.682  25.039   4.754  1.00  0.00              
ATOM   1723  CD1 LEU A 113       9.496  23.847   5.682  1.00  0.00              
ATOM   1724  CD2 LEU A 113       9.548  26.346   5.521  1.00  0.00              
ATOM   1725  H   LEU A 113      10.080  25.058   1.626  1.00  0.00              
ATOM   1726  HA  LEU A 113      11.243  27.040   3.518  1.00  0.00              
ATOM   1727 1HB  LEU A 113      11.128  24.097   3.448  1.00  0.00              
ATOM   1728 2HB  LEU A 113      11.848  24.938   4.841  1.00  0.00              
ATOM   1729  HG  LEU A 113       8.937  25.042   3.958  1.00  0.00              
ATOM   1730 1HD1 LEU A 113       8.513  23.900   6.151  1.00  0.00              
ATOM   1731 2HD1 LEU A 113       9.573  22.923   5.108  1.00  0.00              
ATOM   1732 3HD1 LEU A 113      10.266  23.862   6.452  1.00  0.00              
ATOM   1733 1HD2 LEU A 113       8.566  26.390   5.994  1.00  0.00              
ATOM   1734 2HD2 LEU A 113      10.323  26.401   6.286  1.00  0.00              
ATOM   1735 3HD2 LEU A 113       9.656  27.185   4.834  1.00  0.00              
ATOM   1736  N   VAL A 114      12.870  25.566   1.235  1.00  0.00              
ATOM   1737  CA  VAL A 114      14.174  25.373   0.612  1.00  0.00              
ATOM   1738  C   VAL A 114      14.910  26.693   0.422  1.00  0.00              
ATOM   1739  O   VAL A 114      14.664  27.418  -0.542  1.00  0.00              
ATOM   1740  CB  VAL A 114      14.045  24.671  -0.753  1.00  0.00              
ATOM   1741  CG1 VAL A 114      15.414  24.493  -1.392  1.00  0.00              
ATOM   1742  CG2 VAL A 114      13.352  23.326  -0.597  1.00  0.00              
ATOM   1743  H   VAL A 114      12.036  25.402   0.691  1.00  0.00              
ATOM   1744  HA  VAL A 114      14.834  24.782   1.248  1.00  0.00              
ATOM   1745  HB  VAL A 114      13.416  25.278  -1.405  1.00  0.00              
ATOM   1746 1HG1 VAL A 114      15.304  23.996  -2.356  1.00  0.00              
ATOM   1747 2HG1 VAL A 114      15.877  25.469  -1.538  1.00  0.00              
ATOM   1748 3HG1 VAL A 114      16.043  23.886  -0.741  1.00  0.00              
ATOM   1749 1HG2 VAL A 114      13.269  22.844  -1.571  1.00  0.00              
ATOM   1750 2HG2 VAL A 114      13.935  22.693   0.072  1.00  0.00              
ATOM   1751 3HG2 VAL A 114      12.356  23.475  -0.181  1.00  0.00              
ATOM   1752  N   THR A 115      15.969  27.137   1.440  1.00  0.00              
ATOM   1753  CA  THR A 115      16.736  28.370   1.312  1.00  0.00              
ATOM   1754  C   THR A 115      17.934  28.340   2.253  1.00  0.00              
ATOM   1755  O   THR A 115      18.116  27.387   3.011  1.00  0.00              
ATOM   1756  CB  THR A 115      15.879  29.612   1.616  1.00  0.00              
ATOM   1757  OG1 THR A 115      16.612  30.797   1.277  1.00  0.00              
ATOM   1758  CG2 THR A 115      15.507  29.656   3.091  1.00  0.00              
ATOM   1759  H   THR A 115      16.110  26.550   2.250  1.00  0.00              
ATOM   1760  HA  THR A 115      17.126  28.458   0.298  1.00  0.00              
ATOM   1761  HB  THR A 115      14.971  29.573   1.015  1.00  0.00              
ATOM   1762  HG1 THR A 115      16.287  31.534   1.799  1.00  0.00              
ATOM   1763 1HG2 THR A 115      14.902  30.541   3.286  1.00  0.00              
ATOM   1764 2HG2 THR A 115      14.940  28.762   3.349  1.00  0.00              
ATOM   1765 3HG2 THR A 115      16.415  29.697   3.692  1.00  0.00              
ATOM   1766  N   GLY A 116      18.748  29.389   2.200  1.00  0.00              
ATOM   1767  CA  GLY A 116      19.949  29.469   3.023  1.00  0.00              
ATOM   1768  C   GLY A 116      19.617  29.558   4.507  1.00  0.00              
ATOM   1769  O   GLY A 116      20.281  28.941   5.339  1.00  0.00              
ATOM   1770  H   GLY A 116      18.530  30.150   1.573  1.00  0.00              
ATOM   1771 1HA  GLY A 116      20.556  28.580   2.854  1.00  0.00              
ATOM   1772 2HA  GLY A 116      20.516  30.355   2.739  1.00  0.00              
ATOM   1773  N   THR A 117      18.585  30.330   4.832  1.00  0.00              
ATOM   1774  CA  THR A 117      18.177  30.505   6.222  1.00  0.00              
ATOM   1775  C   THR A 117      17.787  29.172   6.843  1.00  0.00              
ATOM   1776  O   THR A 117      18.082  28.895   8.013  1.00  0.00              
ATOM   1777  CB  THR A 117      16.997  31.485   6.350  1.00  0.00              
ATOM   1778  OG1 THR A 117      17.390  32.776   5.865  1.00  0.00              
ATOM   1779  CG2 THR A 117      16.557  31.605   7.801  1.00  0.00              
ATOM   1780  H   THR A 117      18.071  30.806   4.104  1.00  0.00              
ATOM   1781  HA  THR A 117      19.014  30.890   6.806  1.00  0.00              
ATOM   1782  HB  THR A 117      16.165  31.119   5.748  1.00  0.00              
ATOM   1783  HG1 THR A 117      16.652  33.385   5.945  1.00  0.00              
ATOM   1784 1HG2 THR A 117      15.722  32.302   7.871  1.00  0.00              
ATOM   1785 2HG2 THR A 117      16.247  30.627   8.169  1.00  0.00              
ATOM   1786 3HG2 THR A 117      17.388  31.972   8.403  1.00  0.00              
ATOM   1787  N   ARG A 118      17.102  28.358   6.049  1.00  0.00              
ATOM   1788  CA  ARG A 118      16.647  27.052   6.490  1.00  0.00              
ATOM   1789  C   ARG A 118      17.835  26.269   7.047  1.00  0.00              
ATOM   1790  O   ARG A 118      17.912  26.005   8.254  1.00  0.00              
ATOM   1791  CB  ARG A 118      15.915  26.287   5.398  1.00  0.00              
ATOM   1792  CG  ARG A 118      15.646  24.823   5.712  1.00  0.00              
ATOM   1793  CD  ARG A 118      14.567  24.599   6.708  1.00  0.00              
ATOM   1794  NE  ARG A 118      14.351  23.204   7.058  1.00  0.00              
ATOM   1795  CZ  ARG A 118      13.418  22.770   7.928  1.00  0.00              
ATOM   1796  NH1 ARG A 118      12.641  23.616   8.566  1.00  0.00              
ATOM   1797  NH2 ARG A 118      13.322  21.469   8.141  1.00  0.00              
ATOM   1798  H   ARG A 118      16.893  28.660   5.108  1.00  0.00              
ATOM   1799  HA  ARG A 118      15.919  27.167   7.294  1.00  0.00              
ATOM   1800 1HB  ARG A 118      14.968  26.798   5.231  1.00  0.00              
ATOM   1801 2HB  ARG A 118      16.527  26.353   4.498  1.00  0.00              
ATOM   1802 1HG  ARG A 118      15.362  24.317   4.789  1.00  0.00              
ATOM   1803 2HG  ARG A 118      16.562  24.379   6.102  1.00  0.00              
ATOM   1804 1HD  ARG A 118      14.817  25.131   7.626  1.00  0.00              
ATOM   1805 2HD  ARG A 118      13.630  24.985   6.308  1.00  0.00              
ATOM   1806  HE  ARG A 118      14.830  22.376   6.730  1.00  0.00              
ATOM   1807 1HH1 ARG A 118      12.739  24.609   8.405  1.00  0.00              
ATOM   1808 2HH1 ARG A 118      11.948  23.270   9.214  1.00  0.00              
ATOM   1809 1HH2 ARG A 118      13.939  20.833   7.655  1.00  0.00              
ATOM   1810 2HH2 ARG A 118      12.632  21.117   8.788  1.00  0.00              
ATOM   1811  N   ALA A 119      18.774  25.934   6.163  1.00  0.00              
ATOM   1812  CA  ALA A 119      19.912  25.092   6.528  1.00  0.00              
ATOM   1813  C   ALA A 119      20.810  25.788   7.551  1.00  0.00              
ATOM   1814  O   ALA A 119      21.358  25.146   8.452  1.00  0.00              
ATOM   1815  CB  ALA A 119      20.709  24.712   5.288  1.00  0.00              
ATOM   1816  H   ALA A 119      18.697  26.273   5.214  1.00  0.00              
ATOM   1817  HA  ALA A 119      19.537  24.180   6.993  1.00  0.00              
ATOM   1818 1HB  ALA A 119      21.552  24.084   5.577  1.00  0.00              
ATOM   1819 2HB  ALA A 119      20.068  24.164   4.597  1.00  0.00              
ATOM   1820 3HB  ALA A 119      21.078  25.615   4.803  1.00  0.00              
ATOM   1821  N   LYS A 120      20.963  27.100   7.406  1.00  0.00              
ATOM   1822  CA  LYS A 120      21.844  27.857   8.273  1.00  0.00              
ATOM   1823  C   LYS A 120      21.406  27.762   9.720  1.00  0.00              
ATOM   1824  O   LYS A 120      22.209  27.475  10.613  1.00  0.00              
ATOM   1825  CB  LYS A 120      21.898  29.322   7.836  1.00  0.00              
ATOM   1826  CG  LYS A 120      22.809  30.199   8.684  1.00  0.00              
ATOM   1827  CD  LYS A 120      22.850  31.626   8.159  1.00  0.00              
ATOM   1828  CE  LYS A 120      23.712  32.517   9.040  1.00  0.00              
ATOM   1829  NZ  LYS A 120      23.727  33.926   8.562  1.00  0.00              
ATOM   1830  H   LYS A 120      20.456  27.583   6.677  1.00  0.00              
ATOM   1831  HA  LYS A 120      22.852  27.443   8.227  1.00  0.00              
ATOM   1832 1HB  LYS A 120      22.243  29.334   6.802  1.00  0.00              
ATOM   1833 2HB  LYS A 120      20.879  29.707   7.882  1.00  0.00              
ATOM   1834 1HG  LYS A 120      22.434  30.199   9.709  1.00  0.00              
ATOM   1835 2HG  LYS A 120      23.813  29.776   8.666  1.00  0.00              
ATOM   1836 1HD  LYS A 120      23.256  31.612   7.147  1.00  0.00              
ATOM   1837 2HD  LYS A 120      21.832  32.017   8.134  1.00  0.00              
ATOM   1838 1HE  LYS A 120      23.316  32.482  10.054  1.00  0.00              
ATOM   1839 2HE  LYS A 120      24.728  32.122   9.035  1.00  0.00              
ATOM   1840 1HZ  LYS A 120      24.309  34.483   9.172  1.00  0.00              
ATOM   1841 2HZ  LYS A 120      24.095  33.960   7.622  1.00  0.00              
ATOM   1842 3HZ  LYS A 120      22.786  34.293   8.568  1.00  0.00              
ATOM   1843  N   GLY A 121      20.117  27.991   9.949  1.00  0.00              
ATOM   1844  CA  GLY A 121      19.577  27.948  11.301  1.00  0.00              
ATOM   1845  C   GLY A 121      19.763  26.571  11.905  1.00  0.00              
ATOM   1846  O   GLY A 121      20.145  26.437  13.066  1.00  0.00              
ATOM   1847  H   GLY A 121      19.497  28.197   9.179  1.00  0.00              
ATOM   1848 1HA  GLY A 121      20.097  28.685  11.915  1.00  0.00              
ATOM   1849 2HA  GLY A 121      18.515  28.188  11.269  1.00  0.00              
ATOM   1850  N   ILE A 122      19.497  25.544  11.111  1.00  0.00              
ATOM   1851  CA  ILE A 122      19.668  24.177  11.580  1.00  0.00              
ATOM   1852  C   ILE A 122      21.132  23.876  11.910  1.00  0.00              
ATOM   1853  O   ILE A 122      21.428  23.224  12.916  1.00  0.00              
ATOM   1854  CB  ILE A 122      19.165  23.162  10.538  1.00  0.00              
ATOM   1855  CG1 ILE A 122      17.649  23.282  10.364  1.00  0.00              
ATOM   1856  CG2 ILE A 122      19.547  21.747  10.946  1.00  0.00              
ATOM   1857  CD1 ILE A 122      17.109  22.530   9.169  1.00  0.00              
ATOM   1858  H   ILE A 122      19.171  25.703  10.168  1.00  0.00              
ATOM   1859  HA  ILE A 122      19.142  24.026  12.521  1.00  0.00              
ATOM   1860  HB  ILE A 122      19.611  23.394   9.571  1.00  0.00              
ATOM   1861 1HG1 ILE A 122      17.187  22.898  11.273  1.00  0.00              
ATOM   1862 2HG1 ILE A 122      17.418  24.342  10.260  1.00  0.00              
ATOM   1863 1HG2 ILE A 122      19.183  21.042  10.200  1.00  0.00              
ATOM   1864 2HG2 ILE A 122      20.631  21.670  11.020  1.00  0.00              
ATOM   1865 3HG2 ILE A 122      19.100  21.514  11.913  1.00  0.00              
ATOM   1866 1HD1 ILE A 122      16.029  22.663   9.112  1.00  0.00              
ATOM   1867 2HD1 ILE A 122      17.570  22.914   8.258  1.00  0.00              
ATOM   1868 3HD1 ILE A 122      17.338  21.470   9.271  1.00  0.00              
ATOM   1869  N   ILE A 123      22.049  24.378  11.088  1.00  0.00              
ATOM   1870  CA  ILE A 123      23.476  24.223  11.369  1.00  0.00              
ATOM   1871  C   ILE A 123      23.881  24.834  12.716  1.00  0.00              
ATOM   1872  O   ILE A 123      24.646  24.232  13.484  1.00  0.00              
ATOM   1873  CB  ILE A 123      24.330  24.858  10.257  1.00  0.00              
ATOM   1874  CG1 ILE A 123      24.199  24.056   8.959  1.00  0.00              
ATOM   1875  CG2 ILE A 123      25.786  24.944  10.688  1.00  0.00              
ATOM   1876  CD1 ILE A 123      24.709  24.785   7.737  1.00  0.00              
ATOM   1877  H   ILE A 123      21.762  24.874  10.257  1.00  0.00              
ATOM   1878  HA  ILE A 123      23.734  23.170  11.474  1.00  0.00              
ATOM   1879  HB  ILE A 123      23.953  25.858  10.047  1.00  0.00              
ATOM   1880 1HG1 ILE A 123      24.760  23.131   9.091  1.00  0.00              
ATOM   1881 2HG1 ILE A 123      23.142  23.823   8.828  1.00  0.00              
ATOM   1882 1HG2 ILE A 123      26.376  25.395   9.890  1.00  0.00              
ATOM   1883 2HG2 ILE A 123      25.864  25.556  11.586  1.00  0.00              
ATOM   1884 3HG2 ILE A 123      26.164  23.943  10.897  1.00  0.00              
ATOM   1885 1HD1 ILE A 123      24.582  24.154   6.857  1.00  0.00              
ATOM   1886 2HD1 ILE A 123      24.147  25.710   7.603  1.00  0.00              
ATOM   1887 3HD1 ILE A 123      25.765  25.018   7.866  1.00  0.00              
ATOM   1888  N   ALA A 124      23.366  26.029  12.997  1.00  0.00              
ATOM   1889  CA  ALA A 124      23.618  26.684  14.269  1.00  0.00              
ATOM   1890  C   ALA A 124      23.093  25.861  15.431  1.00  0.00              
ATOM   1891  O   ALA A 124      23.762  25.710  16.459  1.00  0.00              
ATOM   1892  CB  ALA A 124      22.998  28.073  14.279  1.00  0.00              
ATOM   1893  H   ALA A 124      22.787  26.492  12.311  1.00  0.00              
ATOM   1894  HA  ALA A 124      24.695  26.781  14.404  1.00  0.00              
ATOM   1895 1HB  ALA A 124      23.197  28.552  15.238  1.00  0.00              
ATOM   1896 2HB  ALA A 124      23.432  28.672  13.478  1.00  0.00              
ATOM   1897 3HB  ALA A 124      21.922  27.993  14.131  1.00  0.00              
ATOM   1898  N   ILE A 125      21.889  25.323  15.267  1.00  0.00              
ATOM   1899  CA  ILE A 125      21.280  24.491  16.297  1.00  0.00              
ATOM   1900  C   ILE A 125      22.147  23.265  16.586  1.00  0.00              
ATOM   1901  O   ILE A 125      22.373  22.913  17.747  1.00  0.00              
ATOM   1902  CB  ILE A 125      19.868  24.031  15.890  1.00  0.00              
ATOM   1903  CG1 ILE A 125      18.907  25.223  15.857  1.00  0.00              
ATOM   1904  CG2 ILE A 125      19.361  22.962  16.846  1.00  0.00              
ATOM   1905  CD1 ILE A 125      17.584  24.923  15.192  1.00  0.00              
ATOM   1906  H   ILE A 125      21.383  25.493  14.409  1.00  0.00              
ATOM   1907  HA  ILE A 125      21.228  25.028  17.243  1.00  0.00              
ATOM   1908  HB  ILE A 125      19.903  23.628  14.879  1.00  0.00              
ATOM   1909 1HG1 ILE A 125      18.735  25.530  16.888  1.00  0.00              
ATOM   1910 2HG1 ILE A 125      19.409  26.028  15.320  1.00  0.00              
ATOM   1911 1HG2 ILE A 125      18.362  22.649  16.545  1.00  0.00              
ATOM   1912 2HG2 ILE A 125      20.032  22.105  16.821  1.00  0.00              
ATOM   1913 3HG2 ILE A 125      19.325  23.365  17.858  1.00  0.00              
ATOM   1914 1HD1 ILE A 125      16.957  25.815  15.206  1.00  0.00              
ATOM   1915 2HD1 ILE A 125      17.755  24.617  14.159  1.00  0.00              
ATOM   1916 3HD1 ILE A 125      17.080  24.119  15.728  1.00  0.00              
ATOM   1917  N   CYS A 126      22.627  22.619  15.524  1.00  0.00              
ATOM   1918  CA  CYS A 126      23.477  21.438  15.664  1.00  0.00              
ATOM   1919  C   CYS A 126      24.805  21.765  16.353  1.00  0.00              
ATOM   1920  O   CYS A 126      25.298  20.983  17.173  1.00  0.00              
ATOM   1921  CB  CYS A 126      23.715  21.027  14.210  1.00  0.00              
ATOM   1922  SG  CYS A 126      22.264  20.337  13.380  1.00  0.00              
ATOM   1923  H   CYS A 126      22.397  22.954  14.599  1.00  0.00              
ATOM   1924  HA  CYS A 126      22.991  20.614  16.186  1.00  0.00              
ATOM   1925 1HB  CYS A 126      24.019  21.891  13.619  1.00  0.00              
ATOM   1926 2HB  CYS A 126      24.486  20.259  14.157  1.00  0.00              
ATOM   1927  HG  CYS A 126      22.844  20.179  12.195  1.00  0.00              
ATOM   1928  N   TRP A 127      25.391  22.911  16.013  1.00  0.00              
ATOM   1929  CA  TRP A 127      26.636  23.307  16.668  1.00  0.00              
ATOM   1930  C   TRP A 127      26.403  23.525  18.158  1.00  0.00              
ATOM   1931  O   TRP A 127      27.203  23.088  18.983  1.00  0.00              
ATOM   1932  CB  TRP A 127      27.202  24.577  16.029  1.00  0.00              
ATOM   1933  CG  TRP A 127      27.739  24.364  14.646  1.00  0.00              
ATOM   1934  CD1 TRP A 127      27.834  23.177  13.983  1.00  0.00              
ATOM   1935  CD2 TRP A 127      28.252  25.364  13.758  1.00  0.00              
ATOM   1936  NE1 TRP A 127      28.376  23.374  12.737  1.00  0.00              
ATOM   1937  CE2 TRP A 127      28.640  24.711  12.575  1.00  0.00              
ATOM   1938  CE3 TRP A 127      28.420  26.751  13.850  1.00  0.00              
ATOM   1939  CZ2 TRP A 127      29.186  25.389  11.496  1.00  0.00              
ATOM   1940  CZ3 TRP A 127      28.966  27.431  12.768  1.00  0.00              
ATOM   1941  CH2 TRP A 127      29.337  26.770  11.624  1.00  0.00              
ATOM   1942  H   TRP A 127      24.991  23.515  15.309  1.00  0.00              
ATOM   1943  HA  TRP A 127      27.375  22.512  16.569  1.00  0.00              
ATOM   1944 1HB  TRP A 127      26.425  25.338  15.949  1.00  0.00              
ATOM   1945 2HB  TRP A 127      28.027  24.963  16.628  1.00  0.00              
ATOM   1946  HD1 TRP A 127      27.485  22.290  14.508  1.00  0.00              
ATOM   1947  HE1 TRP A 127      28.553  22.654  12.052  1.00  0.00              
ATOM   1948  HE3 TRP A 127      28.141  27.325  14.733  1.00  0.00              
ATOM   1949  HZ2 TRP A 127      29.467  24.824  10.607  1.00  0.00              
ATOM   1950  HZ3 TRP A 127      29.093  28.511  12.853  1.00  0.00              
ATOM   1951  HH2 TRP A 127      29.761  27.341  10.798  1.00  0.00              
ATOM   1952  N   VAL A 128      25.304  24.190  18.504  1.00  0.00              
ATOM   1953  CA  VAL A 128      25.003  24.430  19.912  1.00  0.00              
ATOM   1954  C   VAL A 128      24.837  23.118  20.685  1.00  0.00              
ATOM   1955  O   VAL A 128      25.357  22.981  21.795  1.00  0.00              
ATOM   1956  CB  VAL A 128      23.726  25.276  20.076  1.00  0.00              
ATOM   1957  CG1 VAL A 128      23.291  25.308  21.533  1.00  0.00              
ATOM   1958  CG2 VAL A 128      23.952  26.689  19.558  1.00  0.00              
ATOM   1959  H   VAL A 128      24.668  24.534  17.799  1.00  0.00              
ATOM   1960  HA  VAL A 128      25.827  24.941  20.412  1.00  0.00              
ATOM   1961  HB  VAL A 128      22.932  24.840  19.469  1.00  0.00              
ATOM   1962 1HG1 VAL A 128      22.387  25.910  21.630  1.00  0.00              
ATOM   1963 2HG1 VAL A 128      23.089  24.294  21.875  1.00  0.00              
ATOM   1964 3HG1 VAL A 128      24.084  25.746  22.140  1.00  0.00              
ATOM   1965 1HG2 VAL A 128      23.040  27.272  19.680  1.00  0.00              
ATOM   1966 2HG2 VAL A 128      24.761  27.156  20.120  1.00  0.00              
ATOM   1967 3HG2 VAL A 128      24.219  26.650  18.501  1.00  0.00              
ATOM   1968  N   LEU A 129      24.122  22.158  20.098  1.00  0.00              
ATOM   1969  CA  LEU A 129      23.963  20.845  20.722  1.00  0.00              
ATOM   1970  C   LEU A 129      25.290  20.094  20.824  1.00  0.00              
ATOM   1971  O   LEU A 129      25.541  19.409  21.815  1.00  0.00              
ATOM   1972  CB  LEU A 129      22.944  20.011  19.935  1.00  0.00              
ATOM   1973  CG  LEU A 129      21.499  20.523  19.993  1.00  0.00              
ATOM   1974  CD1 LEU A 129      20.628  19.737  19.022  1.00  0.00              
ATOM   1975  CD2 LEU A 129      20.971  20.396  21.414  1.00  0.00              
ATOM   1976  H   LEU A 129      23.681  22.337  19.207  1.00  0.00              
ATOM   1977  HA  LEU A 129      23.608  20.967  21.744  1.00  0.00              
ATOM   1978 1HB  LEU A 129      23.346  20.141  18.931  1.00  0.00              
ATOM   1979 2HB  LEU A 129      22.986  18.957  20.210  1.00  0.00              
ATOM   1980  HG  LEU A 129      21.520  21.583  19.738  1.00  0.00              
ATOM   1981 1HD1 LEU A 129      19.603  20.107  19.070  1.00  0.00              
ATOM   1982 2HD1 LEU A 129      21.010  19.860  18.008  1.00  0.00              
ATOM   1983 3HD1 LEU A 129      20.644  18.682  19.291  1.00  0.00              
ATOM   1984 1HD2 LEU A 129      19.944  20.761  21.454  1.00  0.00              
ATOM   1985 2HD2 LEU A 129      20.998  19.351  21.721  1.00  0.00              
ATOM   1986 3HD2 LEU A 129      21.592  20.988  22.087  1.00  0.00              
ATOM   1987  N   SER A 130      26.133  20.234  19.802  1.00  0.00              
ATOM   1988  CA  SER A 130      27.441  19.577  19.783  1.00  0.00              
ATOM   1989  C   SER A 130      28.298  20.071  20.944  1.00  0.00              
ATOM   1990  O   SER A 130      29.018  19.300  21.591  1.00  0.00              
ATOM   1991  CB  SER A 130      28.140  19.827  18.461  1.00  0.00              
ATOM   1992  OG  SER A 130      27.457  19.243  17.386  1.00  0.00              
ATOM   1993  H   SER A 130      25.861  20.812  19.019  1.00  0.00              
ATOM   1994  HA  SER A 130      27.378  18.488  19.789  1.00  0.00              
ATOM   1995 1HB  SER A 130      28.203  20.902  18.298  1.00  0.00              
ATOM   1996 2HB  SER A 130      29.144  19.409  18.512  1.00  0.00              
ATOM   1997  HG  SER A 130      26.521  19.447  17.452  1.00  0.00              
ATOM   1998  N   PHE A 131      28.196  21.369  21.198  1.00  0.00              
ATOM   1999  CA  PHE A 131      28.863  22.005  22.319  1.00  0.00              
ATOM   2000  C   PHE A 131      28.309  21.513  23.655  1.00  0.00              
ATOM   2001  O   PHE A 131      29.069  21.110  24.539  1.00  0.00              
ATOM   2002  CB  PHE A 131      28.729  23.525  22.220  1.00  0.00              
ATOM   2003  CG  PHE A 131      29.795  24.175  21.384  1.00  0.00              
ATOM   2004  CD1 PHE A 131      29.471  24.821  20.201  1.00  0.00              
ATOM   2005  CD2 PHE A 131      31.124  24.139  21.779  1.00  0.00              
ATOM   2006  CE1 PHE A 131      30.451  25.419  19.431  1.00  0.00              
ATOM   2007  CE2 PHE A 131      32.105  24.737  21.012  1.00  0.00              
ATOM   2008  CZ  PHE A 131      31.768  25.377  19.836  1.00  0.00              
ATOM   2009  H   PHE A 131      27.630  21.931  20.580  1.00  0.00              
ATOM   2010  HA  PHE A 131      29.923  21.745  22.316  1.00  0.00              
ATOM   2011 1HB  PHE A 131      27.774  23.789  21.767  1.00  0.00              
ATOM   2012 2HB  PHE A 131      28.795  23.972  23.211  1.00  0.00              
ATOM   2013  HD1 PHE A 131      28.429  24.855  19.881  1.00  0.00              
ATOM   2014  HD2 PHE A 131      31.390  23.633  22.707  1.00  0.00              
ATOM   2015  HE1 PHE A 131      30.182  25.923  18.503  1.00  0.00              
ATOM   2016  HE2 PHE A 131      33.146  24.703  21.334  1.00  0.00              
ATOM   2017  HZ  PHE A 131      32.541  25.847  19.230  1.00  0.00              
ATOM   2018  N   ALA A 132      26.987  21.528  23.788  1.00  0.00              
ATOM   2019  CA  ALA A 132      26.343  21.150  25.038  1.00  0.00              
ATOM   2020  C   ALA A 132      26.695  19.732  25.479  1.00  0.00              
ATOM   2021  O   ALA A 132      26.883  19.473  26.669  1.00  0.00              
ATOM   2022  CB  ALA A 132      24.834  21.300  24.907  1.00  0.00              
ATOM   2023  H   ALA A 132      26.415  21.809  23.005  1.00  0.00              
ATOM   2024  HA  ALA A 132      26.696  21.813  25.828  1.00  0.00              
ATOM   2025 1HB  ALA A 132      24.359  21.030  25.850  1.00  0.00              
ATOM   2026 2HB  ALA A 132      24.591  22.334  24.661  1.00  0.00              
ATOM   2027 3HB  ALA A 132      24.471  20.643  24.118  1.00  0.00              
ATOM   2028  N   ILE A 133      26.787  18.810  24.528  1.00  0.00              
ATOM   2029  CA  ILE A 133      27.071  17.421  24.870  1.00  0.00              
ATOM   2030  C   ILE A 133      28.566  17.115  24.778  1.00  0.00              
ATOM   2031  O   ILE A 133      29.123  16.417  25.624  1.00  0.00              
ATOM   2032  CB  ILE A 133      26.301  16.449  23.957  1.00  0.00              
ATOM   2033  CG1 ILE A 133      24.792  16.617  24.150  1.00  0.00              
ATOM   2034  CG2 ILE A 133      26.720  15.013  24.235  1.00  0.00              
ATOM   2035  CD1 ILE A 133      23.960  15.903  23.110  1.00  0.00              
ATOM   2036  H   ILE A 133      26.661  19.061  23.558  1.00  0.00              
ATOM   2037  HA  ILE A 133      26.816  17.222  25.910  1.00  0.00              
ATOM   2038  HB  ILE A 133      26.514  16.694  22.917  1.00  0.00              
ATOM   2039 1HG1 ILE A 133      24.547  16.232  25.139  1.00  0.00              
ATOM   2040 2HG1 ILE A 133      24.578  17.686  24.114  1.00  0.00              
ATOM   2041 1HG2 ILE A 133      26.166  14.340  23.582  1.00  0.00              
ATOM   2042 2HG2 ILE A 133      27.787  14.903  24.049  1.00  0.00              
ATOM   2043 3HG2 ILE A 133      26.506  14.767  25.276  1.00  0.00              
ATOM   2044 1HD1 ILE A 133      22.902  16.069  23.313  1.00  0.00              
ATOM   2045 2HD1 ILE A 133      24.204  16.288  22.120  1.00  0.00              
ATOM   2046 3HD1 ILE A 133      24.171  14.835  23.145  1.00  0.00              
ATOM   2047  N   GLY A 134      29.226  17.681  23.773  1.00  0.00              
ATOM   2048  CA  GLY A 134      30.620  17.328  23.518  1.00  0.00              
ATOM   2049  C   GLY A 134      31.615  18.017  24.444  1.00  0.00              
ATOM   2050  O   GLY A 134      32.571  17.397  24.910  1.00  0.00              
ATOM   2051  H   GLY A 134      28.773  18.359  23.176  1.00  0.00              
ATOM   2052 1HA  GLY A 134      30.744  16.252  23.645  1.00  0.00              
ATOM   2053 2HA  GLY A 134      30.876  17.604  22.496  1.00  0.00              
ATOM   2054  N   LEU A 135      31.384  19.302  24.705  1.00  0.00              
ATOM   2055  CA  LEU A 135      32.346  20.131  25.430  1.00  0.00              
ATOM   2056  C   LEU A 135      32.226  20.081  26.959  1.00  0.00              
ATOM   2057  O   LEU A 135      33.111  19.545  27.627  1.00  0.00              
ATOM   2058  CB  LEU A 135      32.213  21.582  24.953  1.00  0.00              
ATOM   2059  CG  LEU A 135      33.117  22.591  25.673  1.00  0.00              
ATOM   2060  CD1 LEU A 135      34.580  22.228  25.458  1.00  0.00              
ATOM   2061  CD2 LEU A 135      32.828  23.993  25.155  1.00  0.00              
ATOM   2062  H   LEU A 135      30.517  19.714  24.391  1.00  0.00              
ATOM   2063  HA  LEU A 135      33.357  19.774  25.233  1.00  0.00              
ATOM   2064 1HB  LEU A 135      32.537  21.460  23.921  1.00  0.00              
ATOM   2065 2HB  LEU A 135      31.176  21.919  24.971  1.00  0.00              
ATOM   2066  HG  LEU A 135      32.853  22.566  26.730  1.00  0.00              
ATOM   2067 1HD1 LEU A 135      35.214  22.950  25.972  1.00  0.00              
ATOM   2068 2HD1 LEU A 135      34.769  21.231  25.856  1.00  0.00              
ATOM   2069 3HD1 LEU A 135      34.805  22.242  24.392  1.00  0.00              
ATOM   2070 1HD2 LEU A 135      33.470  24.709  25.668  1.00  0.00              
ATOM   2071 2HD2 LEU A 135      33.022  24.032  24.083  1.00  0.00              
ATOM   2072 3HD2 LEU A 135      31.784  24.243  25.344  1.00  0.00              
ATOM   2073  N   THR A 136      31.130  20.621  27.521  1.00  0.00              
ATOM   2074  CA  THR A 136      31.128  20.852  28.970  1.00  0.00              
ATOM   2075  C   THR A 136      31.265  19.541  29.745  1.00  0.00              
ATOM   2076  O   THR A 136      32.032  19.459  30.701  1.00  0.00              
ATOM   2077  CB  THR A 136      29.845  21.571  29.425  1.00  0.00              
ATOM   2078  OG1 THR A 136      29.760  22.853  28.790  1.00  0.00              
ATOM   2079  CG2 THR A 136      29.845  21.757  30.935  1.00  0.00              
ATOM   2080  H   THR A 136      30.314  20.872  26.982  1.00  0.00              
ATOM   2081  HA  THR A 136      31.988  21.463  29.247  1.00  0.00              
ATOM   2082  HB  THR A 136      28.981  20.973  29.134  1.00  0.00              
ATOM   2083  HG1 THR A 136      28.959  23.299  29.075  1.00  0.00              
ATOM   2084 1HG2 THR A 136      28.930  22.266  31.238  1.00  0.00              
ATOM   2085 2HG2 THR A 136      29.897  20.783  31.421  1.00  0.00              
ATOM   2086 3HG2 THR A 136      30.707  22.355  31.227  1.00  0.00              
ATOM   2087  N   PRO A 137      30.536  18.516  29.315  1.00  0.00              
ATOM   2088  CA  PRO A 137      30.559  17.232  29.999  1.00  0.00              
ATOM   2089  C   PRO A 137      31.972  16.668  30.023  1.00  0.00              
ATOM   2090  O   PRO A 137      32.343  15.934  30.940  1.00  0.00              
ATOM   2091  CB  PRO A 137      29.597  16.355  29.191  1.00  0.00              
ATOM   2092  CG  PRO A 137      28.663  17.323  28.548  1.00  0.00              
ATOM   2093  CD  PRO A 137      29.508  18.519  28.198  1.00  0.00              
ATOM   2094  HA  PRO A 137      30.256  17.306  31.054  1.00  0.00              
ATOM   2095 1HB  PRO A 137      30.132  15.757  28.439  1.00  0.00              
ATOM   2096 2HB  PRO A 137      29.055  15.650  29.838  1.00  0.00              
ATOM   2097 1HG  PRO A 137      28.199  16.890  27.649  1.00  0.00              
ATOM   2098 2HG  PRO A 137      27.846  17.601  29.230  1.00  0.00              
ATOM   2099 1HD  PRO A 137      29.984  18.419  27.212  1.00  0.00              
ATOM   2100 2HD  PRO A 137      28.922  19.450  28.179  1.00  0.00              
ATOM   2101  N   MET A 138      32.763  17.032  29.021  1.00  0.00              
ATOM   2102  CA  MET A 138      34.116  16.499  28.885  1.00  0.00              
ATOM   2103  C   MET A 138      35.200  17.380  29.512  1.00  0.00              
ATOM   2104  O   MET A 138      36.312  16.920  29.764  1.00  0.00              
ATOM   2105  CB  MET A 138      34.426  16.280  27.406  1.00  0.00              
ATOM   2106  CG  MET A 138      33.579  15.207  26.737  1.00  0.00              
ATOM   2107  SD  MET A 138      33.735  13.598  27.539  1.00  0.00              
ATOM   2108  CE  MET A 138      35.435  13.191  27.154  1.00  0.00              
ATOM   2109  H   MET A 138      32.423  17.693  28.337  1.00  0.00              
ATOM   2110  HA  MET A 138      34.195  15.548  29.411  1.00  0.00              
ATOM   2111 1HB  MET A 138      34.267  17.234  26.904  1.00  0.00              
ATOM   2112 2HB  MET A 138      35.479  16.005  27.339  1.00  0.00              
ATOM   2113 1HG  MET A 138      32.538  15.525  26.772  1.00  0.00              
ATOM   2114 2HG  MET A 138      33.898  15.121  25.699  1.00  0.00              
ATOM   2115 1HE  MET A 138      35.684  12.221  27.583  1.00  0.00              
ATOM   2116 2HE  MET A 138      35.564  13.154  26.071  1.00  0.00              
ATOM   2117 3HE  MET A 138      36.095  13.953  27.572  1.00  0.00              
ATOM   2118  N   LEU A 139      34.874  18.642  29.762  1.00  0.00              
ATOM   2119  CA  LEU A 139      35.781  19.543  30.462  1.00  0.00              
ATOM   2120  C   LEU A 139      35.980  19.096  31.905  1.00  0.00              
ATOM   2121  O   LEU A 139      35.017  18.943  32.656  1.00  0.00              
ATOM   2122  CB  LEU A 139      35.246  20.980  30.416  1.00  0.00              
ATOM   2123  CG  LEU A 139      35.284  21.646  29.034  1.00  0.00              
ATOM   2124  CD1 LEU A 139      34.680  23.041  29.111  1.00  0.00              
ATOM   2125  CD2 LEU A 139      36.721  21.707  28.539  1.00  0.00              
ATOM   2126  H   LEU A 139      33.975  18.986  29.458  1.00  0.00              
ATOM   2127  HA  LEU A 139      36.761  19.516  29.988  1.00  0.00              
ATOM   2128 1HB  LEU A 139      34.215  20.794  30.713  1.00  0.00              
ATOM   2129 2HB  LEU A 139      35.729  21.615  31.158  1.00  0.00              
ATOM   2130  HG  LEU A 139      34.722  21.008  28.351  1.00  0.00              
ATOM   2131 1HD1 LEU A 139      34.711  23.507  28.126  1.00  0.00              
ATOM   2132 2HD1 LEU A 139      33.644  22.972  29.446  1.00  0.00              
ATOM   2133 3HD1 LEU A 139      35.249  23.646  29.815  1.00  0.00              
ATOM   2134 1HD2 LEU A 139      36.746  22.180  27.556  1.00  0.00              
ATOM   2135 2HD2 LEU A 139      37.323  22.288  29.238  1.00  0.00              
ATOM   2136 3HD2 LEU A 139      37.124  20.697  28.465  1.00  0.00              
ATOM   2137  N   GLY A 140      37.236  18.886  32.286  1.00  0.00              
ATOM   2138  CA  GLY A 140      37.560  18.400  33.622  1.00  0.00              
ATOM   2139  C   GLY A 140      37.611  16.878  33.644  1.00  0.00              
ATOM   2140  O   GLY A 140      37.743  16.267  34.705  1.00  0.00              
ATOM   2141  H   GLY A 140      37.985  19.069  31.633  1.00  0.00              
ATOM   2142 1HA  GLY A 140      38.531  18.796  33.919  1.00  0.00              
ATOM   2143 2HA  GLY A 140      36.799  18.744  34.321  1.00  0.00              
ATOM   2144  N   TRP A 141      37.505  16.269  32.468  1.00  0.00              
ATOM   2145  CA  TRP A 141      37.593  14.819  32.344  1.00  0.00              
ATOM   2146  C   TRP A 141      38.891  14.323  32.970  1.00  0.00              
ATOM   2147  O   TRP A 141      38.890  13.377  33.757  1.00  0.00              
ATOM   2148  CB  TRP A 141      37.513  14.394  30.877  1.00  0.00              
ATOM   2149  CG  TRP A 141      37.752  12.930  30.664  1.00  0.00              
ATOM   2150  CD1 TRP A 141      36.853  11.922  30.845  1.00  0.00              
ATOM   2151  CD2 TRP A 141      38.969  12.311  30.230  1.00  0.00              
ATOM   2152  NE1 TRP A 141      37.433  10.713  30.553  1.00  0.00              
ATOM   2153  CE2 TRP A 141      38.734  10.926  30.170  1.00  0.00              
ATOM   2154  CE3 TRP A 141      40.237  12.796  29.884  1.00  0.00              
ATOM   2155  CZ2 TRP A 141      39.711  10.022  29.784  1.00  0.00              
ATOM   2156  CZ3 TRP A 141      41.216  11.890  29.496  1.00  0.00              
ATOM   2157  CH2 TRP A 141      40.960  10.542  29.446  1.00  0.00              
ATOM   2158  H   TRP A 141      37.359  16.826  31.638  1.00  0.00              
ATOM   2159  HA  TRP A 141      36.773  14.351  32.888  1.00  0.00              
ATOM   2160 1HB  TRP A 141      36.522  14.610  30.475  1.00  0.00              
ATOM   2161 2HB  TRP A 141      38.265  14.922  30.291  1.00  0.00              
ATOM   2162  HD1 TRP A 141      35.857  12.205  31.179  1.00  0.00              
ATOM   2163  HE1 TRP A 141      36.979   9.813  30.610  1.00  0.00              
ATOM   2164  HE3 TRP A 141      40.492  13.855  29.903  1.00  0.00              
ATOM   2165  HZ2 TRP A 141      39.465   8.960  29.759  1.00  0.00              
ATOM   2166  HZ3 TRP A 141      42.199  12.280  29.230  1.00  0.00              
ATOM   2167  HH2 TRP A 141      41.757   9.865  29.136  1.00  0.00              
ATOM   2168  N   ASN A 142      39.997  14.968  32.614  1.00  0.00              
ATOM   2169  CA  ASN A 142      41.296  14.633  33.186  1.00  0.00              
ATOM   2170  C   ASN A 142      41.487  15.374  34.504  1.00  0.00              
ATOM   2171  O   ASN A 142      41.744  16.578  34.518  1.00  0.00              
ATOM   2172  CB  ASN A 142      42.432  14.945  32.229  1.00  0.00              
ATOM   2173  CG  ASN A 142      43.784  14.532  32.740  1.00  0.00              
ATOM   2174  OD1 ASN A 142      43.964  14.264  33.934  1.00  0.00              
ATOM   2175  ND2 ASN A 142      44.752  14.559  31.860  1.00  0.00              
ATOM   2176  H   ASN A 142      39.937  15.708  31.930  1.00  0.00              
ATOM   2177  HA  ASN A 142      41.338  13.566  33.409  1.00  0.00              
ATOM   2178 1HB  ASN A 142      42.356  14.691  31.171  1.00  0.00              
ATOM   2179 2HB  ASN A 142      42.324  16.023  32.352  1.00  0.00              
ATOM   2180 1HD2 ASN A 142      45.679  14.296  32.129  1.00  0.00              
ATOM   2181 2HD2 ASN A 142      44.565  14.841  30.920  1.00  0.00              
ATOM   2182  N   ASN A 143      41.362  14.647  35.609  1.00  0.00              
ATOM   2183  CA  ASN A 143      41.427  15.251  36.934  1.00  0.00              
ATOM   2184  C   ASN A 143      42.867  15.487  37.372  1.00  0.00              
ATOM   2185  O   ASN A 143      43.353  14.854  38.309  1.00  0.00              
ATOM   2186  CB  ASN A 143      40.701  14.404  37.963  1.00  0.00              
ATOM   2187  CG  ASN A 143      40.580  15.060  39.311  1.00  0.00              
ATOM   2188  OD1 ASN A 143      40.666  16.288  39.436  1.00  0.00              
ATOM   2189  ND2 ASN A 143      40.464  14.245  40.328  1.00  0.00              
ATOM   2190  H   ASN A 143      41.217  13.651  35.529  1.00  0.00              
ATOM   2191  HA  ASN A 143      40.948  16.231  36.919  1.00  0.00              
ATOM   2192 1HB  ASN A 143      39.757  13.915  37.718  1.00  0.00              
ATOM   2193 2HB  ASN A 143      41.496  13.660  38.005  1.00  0.00              
ATOM   2194 1HD2 ASN A 143      40.379  14.611  41.255  1.00  0.00              
ATOM   2195 2HD2 ASN A 143      40.460  13.257  40.178  1.00  0.00              
ATOM   2196  N   CYS A 144      43.546  16.401  36.687  1.00  0.00              
ATOM   2197  CA  CYS A 144      44.881  16.826  37.091  1.00  0.00              
ATOM   2198  C   CYS A 144      44.793  18.009  38.045  1.00  0.00              
ATOM   2199  O   CYS A 144      45.652  18.188  38.909  1.00  0.00              
ATOM   2200  CB  CYS A 144      45.519  17.238  35.764  1.00  0.00              
ATOM   2201  SG  CYS A 144      44.530  18.392  34.783  1.00  0.00              
ATOM   2202  H   CYS A 144      43.126  16.813  35.866  1.00  0.00              
ATOM   2203  HA  CYS A 144      45.476  16.025  37.530  1.00  0.00              
ATOM   2204 1HB  CYS A 144      46.474  17.735  35.943  1.00  0.00              
ATOM   2205 2HB  CYS A 144      45.677  16.363  35.134  1.00  0.00              
ATOM   2206  N   GLY A 145      43.750  18.816  37.884  1.00  0.00              
ATOM   2207  CA  GLY A 145      43.553  19.990  38.726  1.00  0.00              
ATOM   2208  C   GLY A 145      44.653  21.023  38.522  1.00  0.00              
ATOM   2209  O   GLY A 145      44.748  21.643  37.462  1.00  0.00              
ATOM   2210  H   GLY A 145      43.076  18.611  37.161  1.00  0.00              
ATOM   2211 1HA  GLY A 145      42.594  20.447  38.481  1.00  0.00              
ATOM   2212 2HA  GLY A 145      43.551  19.683  39.771  1.00  0.00              
ATOM   2213  N   GLN A 146      45.484  21.205  39.542  1.00  0.00              
ATOM   2214  CA  GLN A 146      46.604  22.136  39.463  1.00  0.00              
ATOM   2215  C   GLN A 146      47.930  21.403  39.302  1.00  0.00              
ATOM   2216  O   GLN A 146      48.997  22.015  39.342  1.00  0.00              
ATOM   2217  CB  GLN A 146      46.653  23.021  40.711  1.00  0.00              
ATOM   2218  CG  GLN A 146      45.389  23.830  40.950  1.00  0.00              
ATOM   2219  CD  GLN A 146      45.096  24.794  39.816  1.00  0.00              
ATOM   2220  OE1 GLN A 146      45.979  25.526  39.362  1.00  0.00              
ATOM   2221  NE2 GLN A 146      43.851  24.802  39.355  1.00  0.00              
ATOM   2222  H   GLN A 146      45.336  20.686  40.396  1.00  0.00              
ATOM   2223  HA  GLN A 146      46.493  22.766  38.580  1.00  0.00              
ATOM   2224 1HB  GLN A 146      46.833  22.359  41.559  1.00  0.00              
ATOM   2225 2HB  GLN A 146      47.502  23.692  40.588  1.00  0.00              
ATOM   2226 1HG  GLN A 146      44.447  23.376  41.255  1.00  0.00              
ATOM   2227 2HG  GLN A 146      45.806  24.395  41.785  1.00  0.00              
ATOM   2228 1HE2 GLN A 146      43.598  25.418  38.608  1.00  0.00              
ATOM   2229 2HE2 GLN A 146      43.165  24.193  39.754  1.00  0.00              
ATOM   2230  N   SER A 147      47.856  20.089  39.122  1.00  0.00              
ATOM   2231  CA  SER A 147      49.051  19.266  38.982  1.00  0.00              
ATOM   2232  C   SER A 147      49.884  19.681  37.776  1.00  0.00              
ATOM   2233  O   SER A 147      49.361  19.837  36.673  1.00  0.00              
ATOM   2234  CB  SER A 147      48.664  17.804  38.874  1.00  0.00              
ATOM   2235  OG  SER A 147      49.780  16.976  38.693  1.00  0.00              
ATOM   2236  H   SER A 147      46.948  19.648  39.080  1.00  0.00              
ATOM   2237  HA  SER A 147      49.679  19.259  39.874  1.00  0.00              
ATOM   2238 1HB  SER A 147      48.151  17.511  39.790  1.00  0.00              
ATOM   2239 2HB  SER A 147      47.991  17.682  38.027  1.00  0.00              
ATOM   2240  HG  SER A 147      50.375  17.074  39.440  1.00  0.00              
ATOM   2241  N   GLN A 148      51.165  19.858  37.991  1.00  0.00              
ATOM   2242  CA  GLN A 148      52.108  20.257  36.953  1.00  0.00              
ATOM   2243  C   GLN A 148      53.051  19.114  36.599  1.00  0.00              
ATOM   2244  O   GLN A 148      53.221  18.174  37.375  1.00  0.00              
ATOM   2245  CB  GLN A 148      52.919  21.475  37.405  1.00  0.00              
ATOM   2246  CG  GLN A 148      52.073  22.662  37.833  1.00  0.00              
ATOM   2247  CD  GLN A 148      51.222  23.204  36.701  1.00  0.00              
ATOM   2248  OE1 GLN A 148      51.733  23.547  35.631  1.00  0.00              
ATOM   2249  NE2 GLN A 148      49.917  23.290  36.931  1.00  0.00              
ATOM   2250  H   GLN A 148      51.503  19.704  38.930  1.00  0.00              
ATOM   2251  HA  GLN A 148      51.565  20.505  36.042  1.00  0.00              
ATOM   2252 1HB  GLN A 148      53.543  21.147  38.237  1.00  0.00              
ATOM   2253 2HB  GLN A 148      53.554  21.759  36.566  1.00  0.00              
ATOM   2254 1HG  GLN A 148      51.464  22.657  38.737  1.00  0.00              
ATOM   2255 2HG  GLN A 148      52.925  23.328  37.975  1.00  0.00              
ATOM   2256 1HE2 GLN A 148      49.305  23.641  36.221  1.00  0.00              
ATOM   2257 2HE2 GLN A 148      49.545  23.003  37.814  1.00  0.00              
ATOM   2258  N   GLY A 149      53.661  19.201  35.422  1.00  0.00              
ATOM   2259  CA  GLY A 149      54.603  18.183  34.970  1.00  0.00              
ATOM   2260  C   GLY A 149      53.894  17.160  34.093  1.00  0.00              
ATOM   2261  O   GLY A 149      52.669  17.044  34.123  1.00  0.00              
ATOM   2262  H   GLY A 149      53.469  19.992  34.825  1.00  0.00              
ATOM   2263 1HA  GLY A 149      55.400  18.654  34.394  1.00  0.00              
ATOM   2264 2HA  GLY A 149      55.032  17.675  35.833  1.00  0.00              
ATOM   2265  N   CYS A 150      54.672  16.418  33.312  1.00  0.00              
ATOM   2266  CA  CYS A 150      54.119  15.405  32.420  1.00  0.00              
ATOM   2267  C   CYS A 150      54.763  14.051  32.686  1.00  0.00              
ATOM   2268  O   CYS A 150      55.023  13.284  31.759  1.00  0.00              
ATOM   2269  CB  CYS A 150      54.502  15.920  31.032  1.00  0.00              
ATOM   2270  SG  CYS A 150      53.791  17.528  30.607  1.00  0.00              
ATOM   2271  H   CYS A 150      55.671  16.559  33.336  1.00  0.00              
ATOM   2272  HA  CYS A 150      53.034  15.318  32.472  1.00  0.00              
ATOM   2273 1HB  CYS A 150      55.583  16.038  30.959  1.00  0.00              
ATOM   2274 2HB  CYS A 150      54.158  15.226  30.265  1.00  0.00              
ATOM   2275  N   GLY A 151      55.017  13.762  33.958  1.00  0.00              
ATOM   2276  CA  GLY A 151      55.661  12.513  34.346  1.00  0.00              
ATOM   2277  C   GLY A 151      54.733  11.325  34.128  1.00  0.00              
ATOM   2278  O   GLY A 151      55.184  10.186  34.009  1.00  0.00              
ATOM   2279  H   GLY A 151      54.757  14.425  34.674  1.00  0.00              
ATOM   2280 1HA  GLY A 151      56.562  12.375  33.747  1.00  0.00              
ATOM   2281 2HA  GLY A 151      55.932  12.563  35.400  1.00  0.00              
ATOM   2282  N   GLU A 152      53.434  11.598  34.076  1.00  0.00              
ATOM   2283  CA  GLU A 152      52.438  10.552  33.875  1.00  0.00              
ATOM   2284  C   GLU A 152      51.281  11.079  33.037  1.00  0.00              
ATOM   2285  O   GLU A 152      50.562  11.986  33.456  1.00  0.00              
ATOM   2286  CB  GLU A 152      51.926  10.026  35.218  1.00  0.00              
ATOM   2287  CG  GLU A 152      50.870   8.935  35.105  1.00  0.00              
ATOM   2288  CD  GLU A 152      51.415   7.718  34.410  1.00  0.00              
ATOM   2289  OE1 GLU A 152      52.380   7.169  34.884  1.00  0.00              
ATOM   2290  OE2 GLU A 152      50.800   7.270  33.471  1.00  0.00              
ATOM   2291  H   GLU A 152      53.127  12.555  34.178  1.00  0.00              
ATOM   2292  HA  GLU A 152      52.871   9.720  33.318  1.00  0.00              
ATOM   2293 1HB  GLU A 152      52.790   9.639  35.759  1.00  0.00              
ATOM   2294 2HB  GLU A 152      51.512  10.877  35.757  1.00  0.00              
ATOM   2295 1HG  GLU A 152      50.443   8.644  36.064  1.00  0.00              
ATOM   2296 2HG  GLU A 152      50.097   9.390  34.487  1.00  0.00              
ATOM   2297  N   GLY A 153      51.106  10.505  31.852  1.00  0.00              
ATOM   2298  CA  GLY A 153      50.119  11.000  30.899  1.00  0.00              
ATOM   2299  C   GLY A 153      48.694  10.707  31.351  1.00  0.00              
ATOM   2300  O   GLY A 153      47.737  11.278  30.828  1.00  0.00              
ATOM   2301  H   GLY A 153      51.671   9.706  31.604  1.00  0.00              
ATOM   2302 1HA  GLY A 153      50.244  12.078  30.795  1.00  0.00              
ATOM   2303 2HA  GLY A 153      50.292  10.521  29.936  1.00  0.00              
ATOM   2304  N   GLN A 154      48.560   9.813  32.325  1.00  0.00              
ATOM   2305  CA  GLN A 154      47.267   9.540  32.941  1.00  0.00              
ATOM   2306  C   GLN A 154      46.854  10.705  33.830  1.00  0.00              
ATOM   2307  O   GLN A 154      45.684  10.845  34.183  1.00  0.00              
ATOM   2308  CB  GLN A 154      47.317   8.248  33.761  1.00  0.00              
ATOM   2309  CG  GLN A 154      47.438   6.985  32.925  1.00  0.00              
ATOM   2310  CD  GLN A 154      47.534   5.734  33.778  1.00  0.00              
ATOM   2311  OE1 GLN A 154      46.520   5.114  34.111  1.00  0.00              
ATOM   2312  NE2 GLN A 154      48.755   5.358  34.140  1.00  0.00              
ATOM   2313  H   GLN A 154      49.374   9.310  32.646  1.00  0.00              
ATOM   2314  HA  GLN A 154      46.499   9.449  32.173  1.00  0.00              
ATOM   2315 1HB  GLN A 154      48.175   8.332  34.429  1.00  0.00              
ATOM   2316 2HB  GLN A 154      46.401   8.213  34.350  1.00  0.00              
ATOM   2317 1HG  GLN A 154      46.779   6.768  32.085  1.00  0.00              
ATOM   2318 2HG  GLN A 154      48.435   7.224  32.551  1.00  0.00              
ATOM   2319 1HE2 GLN A 154      48.881   4.540  34.704  1.00  0.00              
ATOM   2320 2HE2 GLN A 154      49.550   5.891  33.850  1.00  0.00              
ATOM   2321  N   VAL A 155      47.823  11.540  34.190  1.00  0.00              
ATOM   2322  CA  VAL A 155      47.544  12.765  34.930  1.00  0.00              
ATOM   2323  C   VAL A 155      47.597  13.995  34.032  1.00  0.00              
ATOM   2324  O   VAL A 155      46.606  14.709  33.883  1.00  0.00              
ATOM   2325  CB  VAL A 155      48.534  12.955  36.095  1.00  0.00              
ATOM   2326  CG1 VAL A 155      48.241  14.250  36.837  1.00  0.00              
ATOM   2327  CG2 VAL A 155      48.469  11.770  37.047  1.00  0.00              
ATOM   2328  H   VAL A 155      48.778  11.321  33.944  1.00  0.00              
ATOM   2329  HA  VAL A 155      46.530  12.757  35.333  1.00  0.00              
ATOM   2330  HB  VAL A 155      49.548  12.986  35.696  1.00  0.00              
ATOM   2331 1HG1 VAL A 155      48.950  14.368  37.657  1.00  0.00              
ATOM   2332 2HG1 VAL A 155      48.336  15.092  36.152  1.00  0.00              
ATOM   2333 3HG1 VAL A 155      47.227  14.219  37.237  1.00  0.00              
ATOM   2334 1HG2 VAL A 155      49.175  11.920  37.863  1.00  0.00              
ATOM   2335 2HG2 VAL A 155      47.460  11.683  37.450  1.00  0.00              
ATOM   2336 3HG2 VAL A 155      48.726  10.857  36.510  1.00  0.00              
ATOM   2337  N   ALA A 156      48.759  14.236  33.435  1.00  0.00              
ATOM   2338  CA  ALA A 156      48.909  15.302  32.452  1.00  0.00              
ATOM   2339  C   ALA A 156      48.136  14.963  31.184  1.00  0.00              
ATOM   2340  O   ALA A 156      47.348  14.018  31.159  1.00  0.00              
ATOM   2341  CB  ALA A 156      50.377  15.543  32.134  1.00  0.00              
ATOM   2342  H   ALA A 156      49.559  13.665  33.668  1.00  0.00              
ATOM   2343  HA  ALA A 156      48.485  16.222  32.855  1.00  0.00              
ATOM   2344 1HB  ALA A 156      50.461  16.333  31.387  1.00  0.00              
ATOM   2345 2HB  ALA A 156      50.902  15.844  33.040  1.00  0.00              
ATOM   2346 3HB  ALA A 156      50.820  14.628  31.744  1.00  0.00              
ATOM   2347  N   CYS A 157      48.367  15.740  30.131  1.00  0.00              
ATOM   2348  CA  CYS A 157      47.873  15.398  28.803  1.00  0.00              
ATOM   2349  C   CYS A 157      48.251  13.976  28.409  1.00  0.00              
ATOM   2350  O   CYS A 157      49.425  13.605  28.439  1.00  0.00              
ATOM   2351  CB  CYS A 157      48.589  16.410  27.909  1.00  0.00              
ATOM   2352  SG  CYS A 157      48.080  18.127  28.164  1.00  0.00              
ATOM   2353  H   CYS A 157      48.899  16.590  30.254  1.00  0.00              
ATOM   2354  HA  CYS A 157      46.797  15.539  28.697  1.00  0.00              
ATOM   2355 1HB  CYS A 157      49.663  16.383  28.092  1.00  0.00              
ATOM   2356 2HB  CYS A 157      48.393  16.190  26.859  1.00  0.00              
ATOM   2357  N   LEU A 158      47.251  13.183  28.040  1.00  0.00              
ATOM   2358  CA  LEU A 158      47.468  11.781  27.706  1.00  0.00              
ATOM   2359  C   LEU A 158      48.113  11.632  26.334  1.00  0.00              
ATOM   2360  O   LEU A 158      47.475  11.179  25.384  1.00  0.00              
ATOM   2361  CB  LEU A 158      46.141  11.013  27.758  1.00  0.00              
ATOM   2362  CG  LEU A 158      46.260   9.492  27.594  1.00  0.00              
ATOM   2363  CD1 LEU A 158      46.944   8.888  28.813  1.00  0.00              
ATOM   2364  CD2 LEU A 158      44.876   8.891  27.400  1.00  0.00              
ATOM   2365  H   LEU A 158      46.316  13.562  27.990  1.00  0.00              
ATOM   2366  HA  LEU A 158      48.160  11.339  28.422  1.00  0.00              
ATOM   2367 1HB  LEU A 158      45.835  11.257  28.774  1.00  0.00              
ATOM   2368 2HB  LEU A 158      45.414  11.415  27.053  1.00  0.00              
ATOM   2369  HG  LEU A 158      46.834   9.308  26.686  1.00  0.00              
ATOM   2370 1HD1 LEU A 158      47.025   7.808  28.688  1.00  0.00              
ATOM   2371 2HD1 LEU A 158      47.942   9.315  28.919  1.00  0.00              
ATOM   2372 3HD1 LEU A 158      46.358   9.107  29.705  1.00  0.00              
ATOM   2373 1HD2 LEU A 158      44.962   7.811  27.283  1.00  0.00              
ATOM   2374 2HD2 LEU A 158      44.256   9.115  28.269  1.00  0.00              
ATOM   2375 3HD2 LEU A 158      44.416   9.317  26.508  1.00  0.00              
ATOM   2376  N   PHE A 159      49.381  12.015  26.237  1.00  0.00              
ATOM   2377  CA  PHE A 159      50.132  11.874  24.995  1.00  0.00              
ATOM   2378  C   PHE A 159      51.000  10.623  25.031  1.00  0.00              
ATOM   2379  O   PHE A 159      51.708  10.320  24.071  1.00  0.00              
ATOM   2380  CB  PHE A 159      50.996  13.112  24.745  1.00  0.00              
ATOM   2381  CG  PHE A 159      50.204  14.367  24.513  1.00  0.00              
ATOM   2382  CD1 PHE A 159      48.821  14.323  24.413  1.00  0.00              
ATOM   2383  CD2 PHE A 159      50.840  15.594  24.394  1.00  0.00              
ATOM   2384  CE1 PHE A 159      48.092  15.478  24.199  1.00  0.00              
ATOM   2385  CE2 PHE A 159      50.113  16.749  24.182  1.00  0.00              
ATOM   2386  CZ  PHE A 159      48.737  16.691  24.084  1.00  0.00              
ATOM   2387  H   PHE A 159      49.838  12.415  27.045  1.00  0.00              
ATOM   2388  HA  PHE A 159      49.446  11.752  24.155  1.00  0.00              
ATOM   2389 1HB  PHE A 159      51.637  13.302  25.605  1.00  0.00              
ATOM   2390 2HB  PHE A 159      51.612  12.965  23.859  1.00  0.00              
ATOM   2391  HD1 PHE A 159      48.311  13.365  24.505  1.00  0.00              
ATOM   2392  HD2 PHE A 159      51.927  15.640  24.471  1.00  0.00              
ATOM   2393  HE1 PHE A 159      47.006  15.429  24.122  1.00  0.00              
ATOM   2394  HE2 PHE A 159      50.625  17.707  24.091  1.00  0.00              
ATOM   2395  HZ  PHE A 159      48.164  17.601  23.915  1.00  0.00              
ATOM   2396  N   GLU A 160      50.940   9.900  26.144  1.00  0.00              
ATOM   2397  CA  GLU A 160      51.744   8.696  26.319  1.00  0.00              
ATOM   2398  C   GLU A 160      51.097   7.519  25.599  1.00  0.00              
ATOM   2399  O   GLU A 160      49.955   7.607  25.148  1.00  0.00              
ATOM   2400  CB  GLU A 160      51.925   8.376  27.804  1.00  0.00              
ATOM   2401  CG  GLU A 160      50.646   7.962  28.518  1.00  0.00              
ATOM   2402  CD  GLU A 160      50.883   7.758  29.989  1.00  0.00              
ATOM   2403  OE1 GLU A 160      51.906   8.182  30.471  1.00  0.00              
ATOM   2404  OE2 GLU A 160      49.994   7.278  30.653  1.00  0.00              
ATOM   2405  H   GLU A 160      50.323  10.191  26.888  1.00  0.00              
ATOM   2406  HA  GLU A 160      52.728   8.830  25.869  1.00  0.00              
ATOM   2407 1HB  GLU A 160      52.654   7.568  27.869  1.00  0.00              
ATOM   2408 2HB  GLU A 160      52.330   9.270  28.276  1.00  0.00              
ATOM   2409 1HG  GLU A 160      49.824   8.664  28.378  1.00  0.00              
ATOM   2410 2HG  GLU A 160      50.391   7.009  28.056  1.00  0.00              
ATOM   2411  N   ASP A 161      51.833   6.418  25.495  1.00  0.00              
ATOM   2412  CA  ASP A 161      51.387   5.270  24.716  1.00  0.00              
ATOM   2413  C   ASP A 161      50.144   4.660  25.349  1.00  0.00              
ATOM   2414  O   ASP A 161      49.299   4.090  24.659  1.00  0.00              
ATOM   2415  CB  ASP A 161      52.498   4.222  24.606  1.00  0.00              
ATOM   2416  CG  ASP A 161      53.642   4.613  23.680  1.00  0.00              
ATOM   2417  OD1 ASP A 161      53.491   5.563  22.949  1.00  0.00              
ATOM   2418  OD2 ASP A 161      54.708   4.062  23.820  1.00  0.00              
ATOM   2419  H   ASP A 161      52.724   6.376  25.968  1.00  0.00              
ATOM   2420  HA  ASP A 161      51.102   5.581  23.710  1.00  0.00              
ATOM   2421 1HB  ASP A 161      52.901   3.913  25.570  1.00  0.00              
ATOM   2422 2HB  ASP A 161      51.939   3.396  24.164  1.00  0.00              
ATOM   2423  N   VAL A 162      50.037   4.783  26.668  1.00  0.00              
ATOM   2424  CA  VAL A 162      48.926   4.193  27.405  1.00  0.00              
ATOM   2425  C   VAL A 162      47.600   4.792  26.952  1.00  0.00              
ATOM   2426  O   VAL A 162      47.411   6.007  26.991  1.00  0.00              
ATOM   2427  CB  VAL A 162      49.080   4.396  28.924  1.00  0.00              
ATOM   2428  CG1 VAL A 162      47.857   3.867  29.659  1.00  0.00              
ATOM   2429  CG2 VAL A 162      50.341   3.711  29.428  1.00  0.00              
ATOM   2430  H   VAL A 162      50.744   5.297  27.173  1.00  0.00              
ATOM   2431  HA  VAL A 162      48.834   3.125  27.204  1.00  0.00              
ATOM   2432  HB  VAL A 162      49.194   5.461  29.130  1.00  0.00              
ATOM   2433 1HG1 VAL A 162      47.983   4.018  30.731  1.00  0.00              
ATOM   2434 2HG1 VAL A 162      46.970   4.400  29.319  1.00  0.00              
ATOM   2435 3HG1 VAL A 162      47.743   2.802  29.455  1.00  0.00              
ATOM   2436 1HG2 VAL A 162      50.435   3.864  30.503  1.00  0.00              
ATOM   2437 2HG2 VAL A 162      50.282   2.643  29.217  1.00  0.00              
ATOM   2438 3HG2 VAL A 162      51.211   4.133  28.924  1.00  0.00              
ATOM   2439  N   VAL A 163      46.684   3.930  26.522  1.00  0.00              
ATOM   2440  CA  VAL A 163      45.330   4.355  26.187  1.00  0.00              
ATOM   2441  C   VAL A 163      44.432   4.371  27.417  1.00  0.00              
ATOM   2442  O   VAL A 163      44.730   3.726  28.423  1.00  0.00              
ATOM   2443  CB  VAL A 163      44.701   3.443  25.118  1.00  0.00              
ATOM   2444  CG1 VAL A 163      45.497   3.513  23.823  1.00  0.00              
ATOM   2445  CG2 VAL A 163      44.626   2.008  25.618  1.00  0.00              
ATOM   2446  H   VAL A 163      46.932   2.956  26.425  1.00  0.00              
ATOM   2447  HA  VAL A 163      45.318   5.382  25.819  1.00  0.00              
ATOM   2448  HB  VAL A 163      43.677   3.767  24.933  1.00  0.00              
ATOM   2449 1HG1 VAL A 163      45.038   2.862  23.078  1.00  0.00              
ATOM   2450 2HG1 VAL A 163      45.502   4.538  23.454  1.00  0.00              
ATOM   2451 3HG1 VAL A 163      46.521   3.187  24.007  1.00  0.00              
ATOM   2452 1HG2 VAL A 163      44.179   1.377  24.850  1.00  0.00              
ATOM   2453 2HG2 VAL A 163      45.631   1.650  25.843  1.00  0.00              
ATOM   2454 3HG2 VAL A 163      44.016   1.969  26.520  1.00  0.00              
ATOM   2455  N   PRO A 164      43.332   5.111  27.332  1.00  0.00              
ATOM   2456  CA  PRO A 164      42.400   5.230  28.447  1.00  0.00              
ATOM   2457  C   PRO A 164      41.959   3.868  28.965  1.00  0.00              
ATOM   2458  O   PRO A 164      41.458   3.037  28.208  1.00  0.00              
ATOM   2459  CB  PRO A 164      41.229   6.029  27.866  1.00  0.00              
ATOM   2460  CG  PRO A 164      41.842   6.856  26.787  1.00  0.00              
ATOM   2461  CD  PRO A 164      42.914   5.990  26.181  1.00  0.00              
ATOM   2462  HA  PRO A 164      42.848   5.734  29.316  1.00  0.00              
ATOM   2463 1HB  PRO A 164      40.449   5.366  27.464  1.00  0.00              
ATOM   2464 2HB  PRO A 164      40.754   6.661  28.630  1.00  0.00              
ATOM   2465 1HG  PRO A 164      41.095   7.145  26.034  1.00  0.00              
ATOM   2466 2HG  PRO A 164      42.267   7.786  27.192  1.00  0.00              
ATOM   2467 1HD  PRO A 164      42.538   5.390  25.340  1.00  0.00              
ATOM   2468 2HD  PRO A 164      43.761   6.581  25.801  1.00  0.00              
ATOM   2469  N   MET A 165      42.148   3.644  30.261  1.00  0.00              
ATOM   2470  CA  MET A 165      41.767   2.382  30.884  1.00  0.00              
ATOM   2471  C   MET A 165      40.568   2.544  31.810  1.00  0.00              
ATOM   2472  O   MET A 165      40.723   2.788  33.006  1.00  0.00              
ATOM   2473  CB  MET A 165      42.950   1.803  31.657  1.00  0.00              
ATOM   2474  CG  MET A 165      44.154   1.450  30.794  1.00  0.00              
ATOM   2475  SD  MET A 165      45.473   0.654  31.733  1.00  0.00              
ATOM   2476  CE  MET A 165      46.135   2.050  32.636  1.00  0.00              
ATOM   2477  H   MET A 165      42.567   4.367  30.829  1.00  0.00              
ATOM   2478  HA  MET A 165      41.471   1.670  30.115  1.00  0.00              
ATOM   2479 1HB  MET A 165      43.240   2.547  32.398  1.00  0.00              
ATOM   2480 2HB  MET A 165      42.591   0.906  32.163  1.00  0.00              
ATOM   2481 1HG  MET A 165      43.820   0.778  30.004  1.00  0.00              
ATOM   2482 2HG  MET A 165      44.535   2.370  30.352  1.00  0.00              
ATOM   2483 1HE  MET A 165      46.962   1.718  33.265  1.00  0.00              
ATOM   2484 2HE  MET A 165      46.493   2.803  31.933  1.00  0.00              
ATOM   2485 3HE  MET A 165      45.354   2.482  33.263  1.00  0.00              
ATOM   2486  N   ASN A 166      39.371   2.406  31.249  1.00  0.00              
ATOM   2487  CA  ASN A 166      38.143   2.670  31.989  1.00  0.00              
ATOM   2488  C   ASN A 166      38.045   4.141  32.371  1.00  0.00              
ATOM   2489  O   ASN A 166      37.516   4.484  33.428  1.00  0.00              
ATOM   2490  CB  ASN A 166      38.038   1.796  33.225  1.00  0.00              
ATOM   2491  CG  ASN A 166      36.732   1.059  33.336  1.00  0.00              
ATOM   2492  OD1 ASN A 166      36.197   0.865  34.434  1.00  0.00              
ATOM   2493  ND2 ASN A 166      36.259   0.577  32.216  1.00  0.00              
ATOM   2494  H   ASN A 166      39.311   2.110  30.285  1.00  0.00              
ATOM   2495  HA  ASN A 166      37.278   2.452  31.360  1.00  0.00              
ATOM   2496 1HB  ASN A 166      38.852   1.127  33.506  1.00  0.00              
ATOM   2497 2HB  ASN A 166      38.019   2.649  33.904  1.00  0.00              
ATOM   2498 1HD2 ASN A 166      35.393   0.076  32.214  1.00  0.00              
ATOM   2499 2HD2 ASN A 166      36.761   0.711  31.362  1.00  0.00              
ATOM   2500  N   TYR A 167      38.544   5.060  31.490  1.00  0.00              
ATOM   2501  CA  TYR A 167      38.559   6.477  31.833  1.00  0.00              
ATOM   2502  C   TYR A 167      37.541   7.259  31.013  1.00  0.00              
ATOM   2503  O   TYR A 167      36.870   8.154  31.528  1.00  0.00              
ATOM   2504  CB  TYR A 167      39.958   7.061  31.626  1.00  0.00              
ATOM   2505  CG  TYR A 167      41.000   6.505  32.571  1.00  0.00              
ATOM   2506  CD1 TYR A 167      40.637   5.964  33.795  1.00  0.00              
ATOM   2507  CD2 TYR A 167      42.346   6.520  32.234  1.00  0.00              
ATOM   2508  CE1 TYR A 167      41.585   5.455  34.662  1.00  0.00              
ATOM   2509  CE2 TYR A 167      43.302   6.014  33.092  1.00  0.00              
ATOM   2510  CZ  TYR A 167      42.918   5.482  34.306  1.00  0.00              
ATOM   2511  OH  TYR A 167      43.867   4.975  35.164  1.00  0.00              
ATOM   2512  H   TYR A 167      38.903   4.767  30.593  1.00  0.00              
ATOM   2513  HA  TYR A 167      38.278   6.607  32.879  1.00  0.00              
ATOM   2514 1HB  TYR A 167      40.249   6.846  30.597  1.00  0.00              
ATOM   2515 2HB  TYR A 167      39.880   8.139  31.765  1.00  0.00              
ATOM   2516  HD1 TYR A 167      39.582   5.946  34.070  1.00  0.00              
ATOM   2517  HD2 TYR A 167      42.643   6.943  31.274  1.00  0.00              
ATOM   2518  HE1 TYR A 167      41.284   5.033  35.621  1.00  0.00              
ATOM   2519  HE2 TYR A 167      44.355   6.036  32.809  1.00  0.00              
ATOM   2520  HH  TYR A 167      44.762   5.070  34.831  1.00  0.00              
ATOM   2521  N   MET A 168      37.430   6.916  29.734  1.00  0.00              
ATOM   2522  CA  MET A 168      36.593   7.670  28.809  1.00  0.00              
ATOM   2523  C   MET A 168      35.111   7.484  29.105  1.00  0.00              
ATOM   2524  O   MET A 168      34.696   6.444  29.614  1.00  0.00              
ATOM   2525  CB  MET A 168      36.897   7.253  27.371  1.00  0.00              
ATOM   2526  CG  MET A 168      38.266   7.684  26.866  1.00  0.00              
ATOM   2527  SD  MET A 168      38.446   9.478  26.792  1.00  0.00              
ATOM   2528  CE  MET A 168      37.303   9.878  25.474  1.00  0.00              
ATOM   2529  H   MET A 168      37.938   6.111  29.395  1.00  0.00              
ATOM   2530  HA  MET A 168      36.791   8.736  28.913  1.00  0.00              
ATOM   2531 1HB  MET A 168      36.821   6.167  27.333  1.00  0.00              
ATOM   2532 2HB  MET A 168      36.122   7.693  26.742  1.00  0.00              
ATOM   2533 1HG  MET A 168      39.020   7.276  27.538  1.00  0.00              
ATOM   2534 2HG  MET A 168      38.406   7.269  25.868  1.00  0.00              
ATOM   2535 1HE  MET A 168      37.301  10.956  25.308  1.00  0.00              
ATOM   2536 2HE  MET A 168      37.610   9.370  24.558  1.00  0.00              
ATOM   2537 3HE  MET A 168      36.300   9.552  25.751  1.00  0.00              
ATOM   2538  N   VAL A 169      34.317   8.500  28.783  1.00  0.00              
ATOM   2539  CA  VAL A 169      32.871   8.429  28.963  1.00  0.00              
ATOM   2540  C   VAL A 169      32.225   7.562  27.890  1.00  0.00              
ATOM   2541  O   VAL A 169      32.835   7.275  26.860  1.00  0.00              
ATOM   2542  CB  VAL A 169      32.228   9.828  28.934  1.00  0.00              
ATOM   2543  CG1 VAL A 169      32.798  10.699  30.044  1.00  0.00              
ATOM   2544  CG2 VAL A 169      32.442  10.486  27.580  1.00  0.00              
ATOM   2545  H   VAL A 169      34.725   9.343  28.405  1.00  0.00              
ATOM   2546  HA  VAL A 169      32.612   7.946  29.906  1.00  0.00              
ATOM   2547  HB  VAL A 169      31.151   9.725  29.070  1.00  0.00              
ATOM   2548 1HG1 VAL A 169      32.332  11.684  30.009  1.00  0.00              
ATOM   2549 2HG1 VAL A 169      32.597  10.237  31.010  1.00  0.00              
ATOM   2550 3HG1 VAL A 169      33.875  10.803  29.908  1.00  0.00              
ATOM   2551 1HG2 VAL A 169      31.980  11.473  27.577  1.00  0.00              
ATOM   2552 2HG2 VAL A 169      33.511  10.583  27.388  1.00  0.00              
ATOM   2553 3HG2 VAL A 169      31.988   9.872  26.801  1.00  0.00              
ATOM   2554  N   TYR A 170      30.987   7.148  28.137  1.00  0.00              
ATOM   2555  CA  TYR A 170      30.379   6.059  27.382  1.00  0.00              
ATOM   2556  C   TYR A 170      29.060   6.526  26.778  1.00  0.00              
ATOM   2557  O   TYR A 170      28.919   6.602  25.557  1.00  0.00              
ATOM   2558  CB  TYR A 170      30.154   4.836  28.274  1.00  0.00              
ATOM   2559  CG  TYR A 170      29.625   3.627  27.534  1.00  0.00              
ATOM   2560  CD1 TYR A 170      30.368   3.025  26.529  1.00  0.00              
ATOM   2561  CD2 TYR A 170      28.385   3.090  27.845  1.00  0.00              
ATOM   2562  CE1 TYR A 170      29.890   1.921  25.850  1.00  0.00              
ATOM   2563  CE2 TYR A 170      27.897   1.986  27.174  1.00  0.00              
ATOM   2564  CZ  TYR A 170      28.652   1.404  26.176  1.00  0.00              
ATOM   2565  OH  TYR A 170      28.171   0.304  25.505  1.00  0.00              
ATOM   2566  H   TYR A 170      30.455   7.598  28.868  1.00  0.00              
ATOM   2567  HA  TYR A 170      31.032   5.770  26.558  1.00  0.00              
ATOM   2568 1HB  TYR A 170      31.113   4.591  28.732  1.00  0.00              
ATOM   2569 2HB  TYR A 170      29.445   5.127  29.048  1.00  0.00              
ATOM   2570  HD1 TYR A 170      31.345   3.439  26.277  1.00  0.00              
ATOM   2571  HD2 TYR A 170      27.793   3.555  28.634  1.00  0.00              
ATOM   2572  HE1 TYR A 170      30.484   1.459  25.062  1.00  0.00              
ATOM   2573  HE2 TYR A 170      26.919   1.580  27.432  1.00  0.00              
ATOM   2574  HH  TYR A 170      27.301   0.031  25.807  1.00  0.00              
ATOM   2575  N   PHE A 171      28.098   6.836  27.639  1.00  0.00              
ATOM   2576  CA  PHE A 171      26.760   7.205  27.192  1.00  0.00              
ATOM   2577  C   PHE A 171      26.785   8.583  26.544  1.00  0.00              
ATOM   2578  O   PHE A 171      25.904   8.926  25.757  1.00  0.00              
ATOM   2579  CB  PHE A 171      25.773   7.183  28.361  1.00  0.00              
ATOM   2580  CG  PHE A 171      25.472   5.804  28.875  1.00  0.00              
ATOM   2581  CD1 PHE A 171      26.030   5.353  30.062  1.00  0.00              
ATOM   2582  CD2 PHE A 171      24.631   4.955  28.172  1.00  0.00              
ATOM   2583  CE1 PHE A 171      25.753   4.084  30.535  1.00  0.00              
ATOM   2584  CE2 PHE A 171      24.351   3.686  28.643  1.00  0.00              
ATOM   2585  CZ  PHE A 171      24.914   3.251  29.826  1.00  0.00              
ATOM   2586  H   PHE A 171      28.297   6.817  28.629  1.00  0.00              
ATOM   2587  HA  PHE A 171      26.414   6.499  26.436  1.00  0.00              
ATOM   2588 1HB  PHE A 171      26.174   7.748  29.201  1.00  0.00              
ATOM   2589 2HB  PHE A 171      24.821   7.616  28.055  1.00  0.00              
ATOM   2590  HD1 PHE A 171      26.692   6.012  30.623  1.00  0.00              
ATOM   2591  HD2 PHE A 171      24.186   5.298  27.237  1.00  0.00              
ATOM   2592  HE1 PHE A 171      26.199   3.743  31.469  1.00  0.00              
ATOM   2593  HE2 PHE A 171      23.688   3.029  28.081  1.00  0.00              
ATOM   2594  HZ  PHE A 171      24.697   2.251  30.198  1.00  0.00              
ATOM   2595  N   ASN A 172      27.802   9.369  26.880  1.00  0.00              
ATOM   2596  CA  ASN A 172      28.041  10.641  26.209  1.00  0.00              
ATOM   2597  C   ASN A 172      28.322  10.438  24.726  1.00  0.00              
ATOM   2598  O   ASN A 172      27.756  11.125  23.876  1.00  0.00              
ATOM   2599  CB  ASN A 172      29.180  11.406  26.858  1.00  0.00              
ATOM   2600  CG  ASN A 172      29.464  12.733  26.211  1.00  0.00              
ATOM   2601  OD1 ASN A 172      30.429  12.884  25.454  1.00  0.00              
ATOM   2602  ND2 ASN A 172      28.677  13.716  26.569  1.00  0.00              
ATOM   2603  H   ASN A 172      28.425   9.079  27.620  1.00  0.00              
ATOM   2604  HA  ASN A 172      27.149  11.266  26.271  1.00  0.00              
ATOM   2605 1HB  ASN A 172      29.231  11.518  27.942  1.00  0.00              
ATOM   2606 2HB  ASN A 172      29.933  10.688  26.531  1.00  0.00              
ATOM   2607 1HD2 ASN A 172      28.807  14.628  26.178  1.00  0.00              
ATOM   2608 2HD2 ASN A 172      27.946  13.555  27.232  1.00  0.00              
ATOM   2609  N   PHE A 173      29.201   9.488  24.421  1.00  0.00              
ATOM   2610  CA  PHE A 173      29.548   9.209  23.034  1.00  0.00              
ATOM   2611  C   PHE A 173      28.366   8.549  22.333  1.00  0.00              
ATOM   2612  O   PHE A 173      28.174   8.733  21.133  1.00  0.00              
ATOM   2613  CB  PHE A 173      30.788   8.317  22.951  1.00  0.00              
ATOM   2614  CG  PHE A 173      32.085   9.074  23.008  1.00  0.00              
ATOM   2615  CD1 PHE A 173      32.714   9.309  24.221  1.00  0.00              
ATOM   2616  CD2 PHE A 173      32.677   9.553  21.849  1.00  0.00              
ATOM   2617  CE1 PHE A 173      33.907  10.006  24.275  1.00  0.00              
ATOM   2618  CE2 PHE A 173      33.869  10.248  21.899  1.00  0.00              
ATOM   2619  CZ  PHE A 173      34.485  10.475  23.114  1.00  0.00              
ATOM   2620  H   PHE A 173      29.638   8.950  25.155  1.00  0.00              
ATOM   2621  HA  PHE A 173      29.760  10.143  22.510  1.00  0.00              
ATOM   2622 1HB  PHE A 173      30.801   7.615  23.784  1.00  0.00              
ATOM   2623 2HB  PHE A 173      30.791   7.766  22.012  1.00  0.00              
ATOM   2624  HD1 PHE A 173      32.258   8.937  25.139  1.00  0.00              
ATOM   2625  HD2 PHE A 173      32.190   9.374  20.890  1.00  0.00              
ATOM   2626  HE1 PHE A 173      34.391  10.184  25.235  1.00  0.00              
ATOM   2627  HE2 PHE A 173      34.324  10.618  20.981  1.00  0.00              
ATOM   2628  HZ  PHE A 173      35.424  11.025  23.155  1.00  0.00              
ATOM   2629  N   PHE A 174      27.569   7.784  23.076  1.00  0.00              
ATOM   2630  CA  PHE A 174      26.298   7.298  22.540  1.00  0.00              
ATOM   2631  C   PHE A 174      25.443   8.444  22.033  1.00  0.00              
ATOM   2632  O   PHE A 174      24.980   8.434  20.890  1.00  0.00              
ATOM   2633  CB  PHE A 174      25.534   6.505  23.601  1.00  0.00              
ATOM   2634  CG  PHE A 174      25.912   5.053  23.661  1.00  0.00              
ATOM   2635  CD1 PHE A 174      26.898   4.543  22.830  1.00  0.00              
ATOM   2636  CD2 PHE A 174      25.281   4.193  24.548  1.00  0.00              
ATOM   2637  CE1 PHE A 174      27.247   3.207  22.885  1.00  0.00              
ATOM   2638  CE2 PHE A 174      25.628   2.857  24.605  1.00  0.00              
ATOM   2639  CZ  PHE A 174      26.612   2.364  23.772  1.00  0.00              
ATOM   2640  H   PHE A 174      27.834   7.531  24.017  1.00  0.00              
ATOM   2641  HA  PHE A 174      26.483   6.646  21.685  1.00  0.00              
ATOM   2642 1HB  PHE A 174      25.727   6.919  24.590  1.00  0.00              
ATOM   2643 2HB  PHE A 174      24.465   6.540  23.396  1.00  0.00              
ATOM   2644  HD1 PHE A 174      27.401   5.210  22.129  1.00  0.00              
ATOM   2645  HD2 PHE A 174      24.504   4.583  25.206  1.00  0.00              
ATOM   2646  HE1 PHE A 174      28.024   2.819  22.226  1.00  0.00              
ATOM   2647  HE2 PHE A 174      25.125   2.192  25.307  1.00  0.00              
ATOM   2648  HZ  PHE A 174      26.886   1.310  23.815  1.00  0.00              
ATOM   2649  N   ALA A 175      25.225   9.425  22.904  1.00  0.00              
ATOM   2650  CA  ALA A 175      24.432  10.595  22.561  1.00  0.00              
ATOM   2651  C   ALA A 175      24.985  11.268  21.316  1.00  0.00              
ATOM   2652  O   ALA A 175      24.230  11.658  20.432  1.00  0.00              
ATOM   2653  CB  ALA A 175      24.389  11.573  23.727  1.00  0.00              
ATOM   2654  H   ALA A 175      25.624   9.355  23.829  1.00  0.00              
ATOM   2655  HA  ALA A 175      23.413  10.275  22.341  1.00  0.00              
ATOM   2656 1HB  ALA A 175      23.796  12.444  23.448  1.00  0.00              
ATOM   2657 2HB  ALA A 175      23.938  11.088  24.593  1.00  0.00              
ATOM   2658 3HB  ALA A 175      25.402  11.888  23.974  1.00  0.00              
ATOM   2659  N   CYS A 176      26.311  11.386  21.259  1.00  0.00              
ATOM   2660  CA  CYS A 176      27.013  11.993  20.127  1.00  0.00              
ATOM   2661  C   CYS A 176      26.982  11.137  18.867  1.00  0.00              
ATOM   2662  O   CYS A 176      26.994  11.659  17.761  1.00  0.00              
ATOM   2663  CB  CYS A 176      28.444  12.102  20.655  1.00  0.00              
ATOM   2664  SG  CYS A 176      28.654  13.280  22.012  1.00  0.00              
ATOM   2665  H   CYS A 176      26.846  11.036  22.041  1.00  0.00              
ATOM   2666  HA  CYS A 176      26.652  12.990  19.877  1.00  0.00              
ATOM   2667 1HB  CYS A 176      28.781  11.138  21.036  1.00  0.00              
ATOM   2668 2HB  CYS A 176      29.113  12.434  19.861  1.00  0.00              
ATOM   2669  HG  CYS A 176      29.918  12.963  22.275  1.00  0.00              
ATOM   2670  N   VAL A 177      26.966   9.822  19.039  1.00  0.00              
ATOM   2671  CA  VAL A 177      27.208   8.908  17.929  1.00  0.00              
ATOM   2672  C   VAL A 177      26.050   7.951  17.721  1.00  0.00              
ATOM   2673  O   VAL A 177      25.424   7.936  16.662  1.00  0.00              
ATOM   2674  CB  VAL A 177      28.496   8.091  18.143  1.00  0.00              
ATOM   2675  CG1 VAL A 177      28.729   7.148  16.972  1.00  0.00              
ATOM   2676  CG2 VAL A 177      29.690   9.015  18.327  1.00  0.00              
ATOM   2677  H   VAL A 177      26.782   9.443  19.957  1.00  0.00              
ATOM   2678  HA  VAL A 177      27.290   9.446  16.983  1.00  0.00              
ATOM   2679  HB  VAL A 177      28.399   7.512  19.062  1.00  0.00              
ATOM   2680 1HG1 VAL A 177      29.643   6.578  17.140  1.00  0.00              
ATOM   2681 2HG1 VAL A 177      27.886   6.463  16.882  1.00  0.00              
ATOM   2682 3HG1 VAL A 177      28.827   7.727  16.053  1.00  0.00              
ATOM   2683 1HG2 VAL A 177      30.590   8.421  18.478  1.00  0.00              
ATOM   2684 2HG2 VAL A 177      29.808   9.636  17.439  1.00  0.00              
ATOM   2685 3HG2 VAL A 177      29.526   9.652  19.197  1.00  0.00              
ATOM   2686  N   LEU A 178      25.770   7.144  18.733  1.00  0.00              
ATOM   2687  CA  LEU A 178      24.828   6.050  18.559  1.00  0.00              
ATOM   2688  C   LEU A 178      23.415   6.533  18.226  1.00  0.00              
ATOM   2689  O   LEU A 178      22.778   6.012  17.307  1.00  0.00              
ATOM   2690  CB  LEU A 178      24.806   5.184  19.825  1.00  0.00              
ATOM   2691  CG  LEU A 178      23.838   3.995  19.786  1.00  0.00              
ATOM   2692  CD1 LEU A 178      24.225   3.043  18.663  1.00  0.00              
ATOM   2693  CD2 LEU A 178      23.856   3.280  21.129  1.00  0.00              
ATOM   2694  H   LEU A 178      26.206   7.280  19.634  1.00  0.00              
ATOM   2695  HA  LEU A 178      25.133   5.438  17.711  1.00  0.00              
ATOM   2696 1HB  LEU A 178      25.835   4.829  19.814  1.00  0.00              
ATOM   2697 2HB  LEU A 178      24.638   5.783  20.720  1.00  0.00              
ATOM   2698  HG  LEU A 178      22.836   4.398  19.636  1.00  0.00              
ATOM   2699 1HD1 LEU A 178      23.532   2.202  18.643  1.00  0.00              
ATOM   2700 2HD1 LEU A 178      24.183   3.569  17.709  1.00  0.00              
ATOM   2701 3HD1 LEU A 178      25.237   2.675  18.831  1.00  0.00              
ATOM   2702 1HD2 LEU A 178      23.167   2.436  21.100  1.00  0.00              
ATOM   2703 2HD2 LEU A 178      24.864   2.920  21.337  1.00  0.00              
ATOM   2704 3HD2 LEU A 178      23.549   3.972  21.914  1.00  0.00              
ATOM   2705  N   VAL A 179      22.938   7.545  18.944  1.00  0.00              
ATOM   2706  CA  VAL A 179      21.570   8.034  18.756  1.00  0.00              
ATOM   2707  C   VAL A 179      21.344   8.613  17.353  1.00  0.00              
ATOM   2708  O   VAL A 179      20.432   8.186  16.637  1.00  0.00              
ATOM   2709  CB  VAL A 179      21.215   9.108  19.801  1.00  0.00              
ATOM   2710  CG1 VAL A 179      19.875   9.750  19.472  1.00  0.00              
ATOM   2711  CG2 VAL A 179      21.187   8.505  21.197  1.00  0.00              
ATOM   2712  H   VAL A 179      23.528   7.987  19.634  1.00  0.00              
ATOM   2713  HA  VAL A 179      20.845   7.222  18.827  1.00  0.00              
ATOM   2714  HB  VAL A 179      21.993   9.872  19.802  1.00  0.00              
ATOM   2715 1HG1 VAL A 179      19.641  10.507  20.221  1.00  0.00              
ATOM   2716 2HG1 VAL A 179      19.927  10.216  18.488  1.00  0.00              
ATOM   2717 3HG1 VAL A 179      19.097   8.987  19.472  1.00  0.00              
ATOM   2718 1HG2 VAL A 179      20.936   9.278  21.923  1.00  0.00              
ATOM   2719 2HG2 VAL A 179      20.438   7.714  21.235  1.00  0.00              
ATOM   2720 3HG2 VAL A 179      22.167   8.091  21.434  1.00  0.00              
ATOM   2721  N   PRO A 180      22.176   9.585  16.948  1.00  0.00              
ATOM   2722  CA  PRO A 180      22.010  10.167  15.613  1.00  0.00              
ATOM   2723  C   PRO A 180      22.325   9.171  14.504  1.00  0.00              
ATOM   2724  O   PRO A 180      21.760   9.273  13.408  1.00  0.00              
ATOM   2725  CB  PRO A 180      22.980  11.352  15.604  1.00  0.00              
ATOM   2726  CG  PRO A 180      24.011  10.996  16.621  1.00  0.00              
ATOM   2727  CD  PRO A 180      23.265  10.268  17.707  1.00  0.00              
ATOM   2728  HA  PRO A 180      20.975  10.480  15.411  1.00  0.00              
ATOM   2729 1HB  PRO A 180      23.433  11.495  14.612  1.00  0.00              
ATOM   2730 2HB  PRO A 180      22.471  12.292  15.866  1.00  0.00              
ATOM   2731 1HG  PRO A 180      24.796  10.361  16.186  1.00  0.00              
ATOM   2732 2HG  PRO A 180      24.507  11.895  17.016  1.00  0.00              
ATOM   2733 1HD  PRO A 180      23.904   9.547  18.238  1.00  0.00              
ATOM   2734 2HD  PRO A 180      22.857  10.954  18.464  1.00  0.00              
ATOM   2735  N   LEU A 181      23.207   8.218  14.782  1.00  0.00              
ATOM   2736  CA  LEU A 181      23.499   7.186  13.801  1.00  0.00              
ATOM   2737  C   LEU A 181      22.265   6.322  13.547  1.00  0.00              
ATOM   2738  O   LEU A 181      21.884   6.089  12.395  1.00  0.00              
ATOM   2739  CB  LEU A 181      24.676   6.323  14.273  1.00  0.00              
ATOM   2740  CG  LEU A 181      25.048   5.160  13.343  1.00  0.00              
ATOM   2741  CD1 LEU A 181      25.456   5.695  11.977  1.00  0.00              
ATOM   2742  CD2 LEU A 181      26.177   4.352  13.965  1.00  0.00              
ATOM   2743  H   LEU A 181      23.683   8.199  15.672  1.00  0.00              
ATOM   2744  HA  LEU A 181      23.761   7.649  12.850  1.00  0.00              
ATOM   2745 1HB  LEU A 181      25.463   7.075  14.263  1.00  0.00              
ATOM   2746 2HB  LEU A 181      24.531   5.963  15.291  1.00  0.00              
ATOM   2747  HG  LEU A 181      24.174   4.512  13.270  1.00  0.00              
ATOM   2748 1HD1 LEU A 181      25.717   4.862  11.323  1.00  0.00              
ATOM   2749 2HD1 LEU A 181      24.625   6.250  11.540  1.00  0.00              
ATOM   2750 3HD1 LEU A 181      26.316   6.354  12.086  1.00  0.00              
ATOM   2751 1HD2 LEU A 181      26.439   3.526  13.303  1.00  0.00              
ATOM   2752 2HD2 LEU A 181      27.047   4.993  14.109  1.00  0.00              
ATOM   2753 3HD2 LEU A 181      25.854   3.956  14.928  1.00  0.00              
ATOM   2754  N   LEU A 182      21.618   5.869  14.614  1.00  0.00              
ATOM   2755  CA  LEU A 182      20.453   5.019  14.424  1.00  0.00              
ATOM   2756  C   LEU A 182      19.343   5.815  13.738  1.00  0.00              
ATOM   2757  O   LEU A 182      18.621   5.286  12.885  1.00  0.00              
ATOM   2758  CB  LEU A 182      19.971   4.458  15.768  1.00  0.00              
ATOM   2759  CG  LEU A 182      20.917   3.449  16.431  1.00  0.00              
ATOM   2760  CD1 LEU A 182      20.427   3.117  17.833  1.00  0.00              
ATOM   2761  CD2 LEU A 182      21.000   2.192  15.577  1.00  0.00              
ATOM   2762  H   LEU A 182      21.913   6.098  15.552  1.00  0.00              
ATOM   2763  HA  LEU A 182      20.710   4.188  13.769  1.00  0.00              
ATOM   2764 1HB  LEU A 182      19.945   5.381  16.346  1.00  0.00              
ATOM   2765 2HB  LEU A 182      18.965   4.046  15.696  1.00  0.00              
ATOM   2766  HG  LEU A 182      21.909   3.902  16.454  1.00  0.00              
ATOM   2767 1HD1 LEU A 182      21.105   2.399  18.296  1.00  0.00              
ATOM   2768 2HD1 LEU A 182      20.398   4.026  18.434  1.00  0.00              
ATOM   2769 3HD1 LEU A 182      19.428   2.686  17.777  1.00  0.00              
ATOM   2770 1HD2 LEU A 182      21.673   1.476  16.048  1.00  0.00              
ATOM   2771 2HD2 LEU A 182      20.008   1.751  15.481  1.00  0.00              
ATOM   2772 3HD2 LEU A 182      21.379   2.449  14.587  1.00  0.00              
ATOM   2773  N   LEU A 183      19.237   7.100  14.073  1.00  0.00              
ATOM   2774  CA  LEU A 183      18.263   7.969  13.404  1.00  0.00              
ATOM   2775  C   LEU A 183      18.518   8.104  11.894  1.00  0.00              
ATOM   2776  O   LEU A 183      17.585   8.017  11.079  1.00  0.00              
ATOM   2777  CB  LEU A 183      18.270   9.354  14.063  1.00  0.00              
ATOM   2778  CG  LEU A 183      17.676   9.408  15.476  1.00  0.00              
ATOM   2779  CD1 LEU A 183      17.933  10.774  16.099  1.00  0.00              
ATOM   2780  CD2 LEU A 183      16.184   9.117  15.412  1.00  0.00              
ATOM   2781  H   LEU A 183      19.828   7.488  14.794  1.00  0.00              
ATOM   2782  HA  LEU A 183      17.267   7.536  13.490  1.00  0.00              
ATOM   2783 1HB  LEU A 183      19.345   9.526  14.102  1.00  0.00              
ATOM   2784 2HB  LEU A 183      17.805  10.107  13.426  1.00  0.00              
ATOM   2785  HG  LEU A 183      18.147   8.614  16.055  1.00  0.00              
ATOM   2786 1HD1 LEU A 183      17.508  10.803  17.102  1.00  0.00              
ATOM   2787 2HD1 LEU A 183      19.007  10.951  16.156  1.00  0.00              
ATOM   2788 3HD1 LEU A 183      17.469  11.546  15.486  1.00  0.00              
ATOM   2789 1HD2 LEU A 183      15.764   9.155  16.418  1.00  0.00              
ATOM   2790 2HD2 LEU A 183      15.694   9.861  14.785  1.00  0.00              
ATOM   2791 3HD2 LEU A 183      16.025   8.125  14.990  1.00  0.00              
ATOM   2792  N   MET A 184      19.777   8.314  11.523  1.00  0.00              
ATOM   2793  CA  MET A 184      20.127   8.421  10.113  1.00  0.00              
ATOM   2794  C   MET A 184      19.841   7.132   9.361  1.00  0.00              
ATOM   2795  O   MET A 184      19.369   7.165   8.228  1.00  0.00              
ATOM   2796  CB  MET A 184      21.600   8.797   9.965  1.00  0.00              
ATOM   2797  CG  MET A 184      21.919  10.242  10.320  1.00  0.00              
ATOM   2798  SD  MET A 184      23.611  10.705   9.898  1.00  0.00              
ATOM   2799  CE  MET A 184      24.520   9.893  11.209  1.00  0.00              
ATOM   2800  H   MET A 184      20.504   8.403  12.219  1.00  0.00              
ATOM   2801  HA  MET A 184      19.520   9.190   9.636  1.00  0.00              
ATOM   2802 1HB  MET A 184      22.164   8.130  10.615  1.00  0.00              
ATOM   2803 2HB  MET A 184      21.873   8.610   8.926  1.00  0.00              
ATOM   2804 1HG  MET A 184      21.226  10.886   9.779  1.00  0.00              
ATOM   2805 2HG  MET A 184      21.770  10.369  11.392  1.00  0.00              
ATOM   2806 1HE  MET A 184      25.586  10.085  11.087  1.00  0.00              
ATOM   2807 2HE  MET A 184      24.190  10.279  12.175  1.00  0.00              
ATOM   2808 3HE  MET A 184      24.338   8.818  11.167  1.00  0.00              
ATOM   2809  N   LEU A 185      20.130   5.999   9.986  1.00  0.00              
ATOM   2810  CA  LEU A 185      19.945   4.715   9.325  1.00  0.00              
ATOM   2811  C   LEU A 185      18.466   4.476   9.040  1.00  0.00              
ATOM   2812  O   LEU A 185      18.077   4.133   7.921  1.00  0.00              
ATOM   2813  CB  LEU A 185      20.520   3.583  10.185  1.00  0.00              
ATOM   2814  CG  LEU A 185      22.049   3.570  10.310  1.00  0.00              
ATOM   2815  CD1 LEU A 185      22.478   2.562  11.368  1.00  0.00              
ATOM   2816  CD2 LEU A 185      22.667   3.232   8.962  1.00  0.00              
ATOM   2817  H   LEU A 185      20.483   6.018  10.933  1.00  0.00              
ATOM   2818  HA  LEU A 185      20.458   4.722   8.364  1.00  0.00              
ATOM   2819 1HB  LEU A 185      20.069   3.840  11.142  1.00  0.00              
ATOM   2820 2HB  LEU A 185      20.156   2.607   9.863  1.00  0.00              
ATOM   2821  HG  LEU A 185      22.361   4.580  10.576  1.00  0.00              
ATOM   2822 1HD1 LEU A 185      23.565   2.560  11.450  1.00  0.00              
ATOM   2823 2HD1 LEU A 185      22.043   2.837  12.330  1.00  0.00              
ATOM   2824 3HD1 LEU A 185      22.134   1.568  11.085  1.00  0.00              
ATOM   2825 1HD2 LEU A 185      23.754   3.224   9.052  1.00  0.00              
ATOM   2826 2HD2 LEU A 185      22.322   2.249   8.639  1.00  0.00              
ATOM   2827 3HD2 LEU A 185      22.370   3.980   8.227  1.00  0.00              
ATOM   2828  N   GLY A 186      17.642   4.668  10.062  1.00  0.00              
ATOM   2829  CA  GLY A 186      16.221   4.357   9.959  1.00  0.00              
ATOM   2830  C   GLY A 186      15.549   5.306   8.973  1.00  0.00              
ATOM   2831  O   GLY A 186      14.788   4.886   8.075  1.00  0.00              
ATOM   2832  H   GLY A 186      18.003   5.038  10.930  1.00  0.00              
ATOM   2833 1HA  GLY A 186      16.106   3.329   9.615  1.00  0.00              
ATOM   2834 2HA  GLY A 186      15.761   4.464  10.941  1.00  0.00              
ATOM   2835  N   VAL A 187      15.850   6.592   9.138  1.00  0.00              
ATOM   2836  CA  VAL A 187      15.231   7.624   8.326  1.00  0.00              
ATOM   2837  C   VAL A 187      15.653   7.449   6.883  1.00  0.00              
ATOM   2838  O   VAL A 187      14.821   7.477   5.979  1.00  0.00              
ATOM   2839  CB  VAL A 187      15.607   9.039   8.803  1.00  0.00              
ATOM   2840  CG1 VAL A 187      15.152  10.081   7.792  1.00  0.00              
ATOM   2841  CG2 VAL A 187      14.997   9.321  10.168  1.00  0.00              
ATOM   2842  H   VAL A 187      16.523   6.858   9.843  1.00  0.00              
ATOM   2843  HA  VAL A 187      14.144   7.537   8.335  1.00  0.00              
ATOM   2844  HB  VAL A 187      16.689   9.097   8.922  1.00  0.00              
ATOM   2845 1HG1 VAL A 187      15.426  11.075   8.145  1.00  0.00              
ATOM   2846 2HG1 VAL A 187      15.633   9.892   6.833  1.00  0.00              
ATOM   2847 3HG1 VAL A 187      14.070  10.024   7.674  1.00  0.00              
ATOM   2848 1HG2 VAL A 187      15.274  10.325  10.490  1.00  0.00              
ATOM   2849 2HG2 VAL A 187      13.912   9.246  10.103  1.00  0.00              
ATOM   2850 3HG2 VAL A 187      15.369   8.594  10.890  1.00  0.00              
ATOM   2851  N   TYR A 188      16.949   7.247   6.673  1.00  0.00              
ATOM   2852  CA  TYR A 188      17.468   7.097   5.324  1.00  0.00              
ATOM   2853  C   TYR A 188      16.758   5.961   4.613  1.00  0.00              
ATOM   2854  O   TYR A 188      16.284   6.134   3.496  1.00  0.00              
ATOM   2855  CB  TYR A 188      18.977   6.847   5.347  1.00  0.00              
ATOM   2856  CG  TYR A 188      19.585   6.636   3.978  1.00  0.00              
ATOM   2857  CD1 TYR A 188      19.800   7.705   3.121  1.00  0.00              
ATOM   2858  CD2 TYR A 188      19.944   5.367   3.547  1.00  0.00              
ATOM   2859  CE1 TYR A 188      20.354   7.518   1.870  1.00  0.00              
ATOM   2860  CE2 TYR A 188      20.499   5.168   2.298  1.00  0.00              
ATOM   2861  CZ  TYR A 188      20.703   6.247   1.462  1.00  0.00              
ATOM   2862  OH  TYR A 188      21.257   6.054   0.217  1.00  0.00              
ATOM   2863  H   TYR A 188      17.588   7.197   7.454  1.00  0.00              
ATOM   2864  HA  TYR A 188      17.277   8.004   4.750  1.00  0.00              
ATOM   2865 1HB  TYR A 188      19.441   7.713   5.821  1.00  0.00              
ATOM   2866 2HB  TYR A 188      19.148   5.962   5.961  1.00  0.00              
ATOM   2867  HD1 TYR A 188      19.522   8.707   3.450  1.00  0.00              
ATOM   2868  HD2 TYR A 188      19.780   4.519   4.213  1.00  0.00              
ATOM   2869  HE1 TYR A 188      20.517   8.368   1.207  1.00  0.00              
ATOM   2870  HE2 TYR A 188      20.774   4.163   1.978  1.00  0.00              
ATOM   2871  HH  TYR A 188      21.265   5.132  -0.051  1.00  0.00              
ATOM   2872  N   LEU A 189      16.642   4.815   5.278  1.00  0.00              
ATOM   2873  CA  LEU A 189      15.985   3.667   4.660  1.00  0.00              
ATOM   2874  C   LEU A 189      14.723   4.099   3.928  1.00  0.00              
ATOM   2875  O   LEU A 189      14.555   3.802   2.741  1.00  0.00              
ATOM   2876  CB  LEU A 189      15.654   2.607   5.719  1.00  0.00              
ATOM   2877  CG  LEU A 189      14.948   1.353   5.188  1.00  0.00              
ATOM   2878  CD1 LEU A 189      15.846   0.630   4.193  1.00  0.00              
ATOM   2879  CD2 LEU A 189      14.589   0.440   6.351  1.00  0.00              
ATOM   2880  H   LEU A 189      17.008   4.727   6.216  1.00  0.00              
ATOM   2881  HA  LEU A 189      16.646   3.225   3.915  1.00  0.00              
ATOM   2882 1HB  LEU A 189      16.663   2.359   6.043  1.00  0.00              
ATOM   2883 2HB  LEU A 189      15.098   3.031   6.555  1.00  0.00              
ATOM   2884  HG  LEU A 189      14.019   1.678   4.720  1.00  0.00              
ATOM   2885 1HD1 LEU A 189      15.337  -0.259   3.821  1.00  0.00              
ATOM   2886 2HD1 LEU A 189      16.071   1.293   3.358  1.00  0.00              
ATOM   2887 3HD1 LEU A 189      16.773   0.338   4.685  1.00  0.00              
ATOM   2888 1HD2 LEU A 189      14.087  -0.450   5.973  1.00  0.00              
ATOM   2889 2HD2 LEU A 189      15.497   0.149   6.880  1.00  0.00              
ATOM   2890 3HD2 LEU A 189      13.924   0.968   7.036  1.00  0.00              
ATOM   2891  N   ARG A 190      13.848   4.827   4.622  1.00  0.00              
ATOM   2892  CA  ARG A 190      12.598   5.258   3.992  1.00  0.00              
ATOM   2893  C   ARG A 190      12.838   6.327   2.923  1.00  0.00              
ATOM   2894  O   ARG A 190      12.090   6.426   1.947  1.00  0.00              
ATOM   2895  CB  ARG A 190      11.574   5.722   5.018  1.00  0.00              
ATOM   2896  CG  ARG A 190      11.060   4.632   5.945  1.00  0.00              
ATOM   2897  CD  ARG A 190       9.784   4.963   6.630  1.00  0.00              
ATOM   2898  NE  ARG A 190       9.836   6.159   7.456  1.00  0.00              
ATOM   2899  CZ  ARG A 190      10.305   6.197   8.718  1.00  0.00              
ATOM   2900  NH1 ARG A 190      10.727   5.106   9.318  1.00  0.00              
ATOM   2901  NH2 ARG A 190      10.307   7.359   9.349  1.00  0.00              
ATOM   2902  H   ARG A 190      14.032   5.088   5.580  1.00  0.00              
ATOM   2903  HA  ARG A 190      12.134   4.415   3.478  1.00  0.00              
ATOM   2904 1HB  ARG A 190      12.048   6.503   5.609  1.00  0.00              
ATOM   2905 2HB  ARG A 190      10.737   6.144   4.462  1.00  0.00              
ATOM   2906 1HG  ARG A 190      10.902   3.725   5.362  1.00  0.00              
ATOM   2907 2HG  ARG A 190      11.814   4.445   6.711  1.00  0.00              
ATOM   2908 1HD  ARG A 190       9.009   5.118   5.880  1.00  0.00              
ATOM   2909 2HD  ARG A 190       9.503   4.132   7.276  1.00  0.00              
ATOM   2910  HE  ARG A 190       9.549   7.104   7.240  1.00  0.00              
ATOM   2911 1HH1 ARG A 190      10.703   4.222   8.828  1.00  0.00              
ATOM   2912 2HH1 ARG A 190      11.074   5.156  10.264  1.00  0.00              
ATOM   2913 1HH2 ARG A 190       9.962   8.185   8.880  1.00  0.00              
ATOM   2914 2HH2 ARG A 190      10.652   7.415  10.296  1.00  0.00              
ATOM   2915  N   ILE A 191      13.883   7.125   3.115  1.00  0.00              
ATOM   2916  CA  ILE A 191      14.276   8.125   2.131  1.00  0.00              
ATOM   2917  C   ILE A 191      14.598   7.457   0.799  1.00  0.00              
ATOM   2918  O   ILE A 191      13.975   7.754  -0.217  1.00  0.00              
ATOM   2919  CB  ILE A 191      15.494   8.941   2.602  1.00  0.00              
ATOM   2920  CG1 ILE A 191      15.093   9.898   3.727  1.00  0.00              
ATOM   2921  CG2 ILE A 191      16.103   9.707   1.438  1.00  0.00              
ATOM   2922  CD1 ILE A 191      16.261  10.613   4.366  1.00  0.00              
ATOM   2923  H   ILE A 191      14.419   7.036   3.966  1.00  0.00              
ATOM   2924  HA  ILE A 191      13.449   8.801   1.920  1.00  0.00              
ATOM   2925  HB  ILE A 191      16.237   8.261   3.018  1.00  0.00              
ATOM   2926 1HG1 ILE A 191      14.408  10.630   3.300  1.00  0.00              
ATOM   2927 2HG1 ILE A 191      14.570   9.310   4.482  1.00  0.00              
ATOM   2928 1HG2 ILE A 191      16.962  10.279   1.788  1.00  0.00              
ATOM   2929 2HG2 ILE A 191      16.423   9.006   0.668  1.00  0.00              
ATOM   2930 3HG2 ILE A 191      15.360  10.388   1.022  1.00  0.00              
ATOM   2931 1HD1 ILE A 191      15.898  11.273   5.154  1.00  0.00              
ATOM   2932 2HD1 ILE A 191      16.947   9.881   4.794  1.00  0.00              
ATOM   2933 3HD1 ILE A 191      16.784  11.202   3.614  1.00  0.00              
ATOM   2934  N   PHE A 192      15.560   6.539   0.821  1.00  0.00              
ATOM   2935  CA  PHE A 192      15.978   5.785  -0.359  1.00  0.00              
ATOM   2936  C   PHE A 192      14.798   5.077  -1.034  1.00  0.00              
ATOM   2937  O   PHE A 192      14.664   5.108  -2.263  1.00  0.00              
ATOM   2938  CB  PHE A 192      17.053   4.766   0.021  1.00  0.00              
ATOM   2939  CG  PHE A 192      17.563   3.961  -1.141  1.00  0.00              
ATOM   2940  CD1 PHE A 192      18.554   4.465  -1.970  1.00  0.00              
ATOM   2941  CD2 PHE A 192      17.053   2.700  -1.408  1.00  0.00              
ATOM   2942  CE1 PHE A 192      19.024   3.727  -3.040  1.00  0.00              
ATOM   2943  CE2 PHE A 192      17.521   1.959  -2.475  1.00  0.00              
ATOM   2944  CZ  PHE A 192      18.508   2.473  -3.292  1.00  0.00              
ATOM   2945  H   PHE A 192      16.017   6.364   1.704  1.00  0.00              
ATOM   2946  HA  PHE A 192      16.388   6.466  -1.107  1.00  0.00              
ATOM   2947 1HB  PHE A 192      17.916   5.272   0.451  1.00  0.00              
ATOM   2948 2HB  PHE A 192      16.655   4.053   0.741  1.00  0.00              
ATOM   2949  HD1 PHE A 192      18.963   5.456  -1.770  1.00  0.00              
ATOM   2950  HD2 PHE A 192      16.273   2.294  -0.763  1.00  0.00              
ATOM   2951  HE1 PHE A 192      19.803   4.135  -3.683  1.00  0.00              
ATOM   2952  HE2 PHE A 192      17.112   0.968  -2.674  1.00  0.00              
ATOM   2953  HZ  PHE A 192      18.877   1.891  -4.135  1.00  0.00              
ATOM   2954  N   LEU A 193      13.952   4.433  -0.229  1.00  0.00              
ATOM   2955  CA  LEU A 193      12.816   3.673  -0.750  1.00  0.00              
ATOM   2956  C   LEU A 193      11.788   4.585  -1.434  1.00  0.00              
ATOM   2957  O   LEU A 193      11.370   4.321  -2.566  1.00  0.00              
ATOM   2958  CB  LEU A 193      12.153   2.878   0.382  1.00  0.00              
ATOM   2959  CG  LEU A 193      12.989   1.722   0.944  1.00  0.00              
ATOM   2960  CD1 LEU A 193      12.327   1.159   2.195  1.00  0.00              
ATOM   2961  CD2 LEU A 193      13.142   0.642  -0.117  1.00  0.00              
ATOM   2962  H   LEU A 193      14.102   4.472   0.769  1.00  0.00              
ATOM   2963  HA  LEU A 193      13.161   2.979  -1.516  1.00  0.00              
ATOM   2964 1HB  LEU A 193      12.063   3.670   1.125  1.00  0.00              
ATOM   2965 2HB  LEU A 193      11.159   2.529   0.102  1.00  0.00              
ATOM   2966  HG  LEU A 193      13.981   2.116   1.164  1.00  0.00              
ATOM   2967 1HD1 LEU A 193      12.928   0.338   2.587  1.00  0.00              
ATOM   2968 2HD1 LEU A 193      12.249   1.943   2.949  1.00  0.00              
ATOM   2969 3HD1 LEU A 193      11.332   0.793   1.947  1.00  0.00              
ATOM   2970 1HD2 LEU A 193      13.737  -0.179   0.284  1.00  0.00              
ATOM   2971 2HD2 LEU A 193      12.158   0.272  -0.404  1.00  0.00              
ATOM   2972 3HD2 LEU A 193      13.642   1.059  -0.991  1.00  0.00              
ATOM   2973  N   ALA A 194      11.400   5.656  -0.741  1.00  0.00              
ATOM   2974  CA  ALA A 194      10.302   6.531  -1.158  1.00  0.00              
ATOM   2975  C   ALA A 194      10.647   7.807  -1.944  1.00  0.00              
ATOM   2976  O   ALA A 194       9.743   8.485  -2.436  1.00  0.00              
ATOM   2977  CB  ALA A 194       9.507   6.917   0.081  1.00  0.00              
ATOM   2978  H   ALA A 194      11.897   5.863   0.113  1.00  0.00              
ATOM   2979  HA  ALA A 194       9.661   5.983  -1.849  1.00  0.00              
ATOM   2980 1HB  ALA A 194       8.646   7.518  -0.213  1.00  0.00              
ATOM   2981 2HB  ALA A 194       9.163   6.016   0.589  1.00  0.00              
ATOM   2982 3HB  ALA A 194      10.139   7.494   0.753  1.00  0.00              
ATOM   2983  N   ALA A 195      11.924   8.156  -2.041  1.00  0.00              
ATOM   2984  CA  ALA A 195      12.333   9.394  -2.693  1.00  0.00              
ATOM   2985  C   ALA A 195      11.827   9.462  -4.128  1.00  0.00              
ATOM   2986  O   ALA A 195      11.056  10.353  -4.483  1.00  0.00              
ATOM   2987  CB  ALA A 195      13.848   9.535  -2.657  1.00  0.00              
ATOM   2988  H   ALA A 195      12.631   7.548  -1.652  1.00  0.00              
ATOM   2989  HA  ALA A 195      11.892  10.234  -2.156  1.00  0.00              
ATOM   2990 1HB  ALA A 195      14.138  10.465  -3.145  1.00  0.00              
ATOM   2991 2HB  ALA A 195      14.188   9.548  -1.621  1.00  0.00              
ATOM   2992 3HB  ALA A 195      14.304   8.694  -3.178  1.00  0.00              
ATOM   2993  N   ARG A 196      12.266   8.515  -4.950  1.00  0.00              
ATOM   2994  CA  ARG A 196      11.842   8.454  -6.344  1.00  0.00              
ATOM   2995  C   ARG A 196      10.355   8.145  -6.451  1.00  0.00              
ATOM   2996  O   ARG A 196       9.704   8.509  -7.431  1.00  0.00              
ATOM   2997  CB  ARG A 196      12.676   7.473  -7.156  1.00  0.00              
ATOM   2998  CG  ARG A 196      14.053   7.981  -7.554  1.00  0.00              
ATOM   2999  CD  ARG A 196      14.764   7.117  -8.531  1.00  0.00              
ATOM   3000  NE  ARG A 196      15.991   7.692  -9.061  1.00  0.00              
ATOM   3001  CZ  ARG A 196      16.833   7.056  -9.899  1.00  0.00              
ATOM   3002  NH1 ARG A 196      16.607   5.817 -10.276  1.00  0.00              
ATOM   3003  NH2 ARG A 196      17.907   7.705 -10.315  1.00  0.00              
ATOM   3004  H   ARG A 196      12.910   7.819  -4.600  1.00  0.00              
ATOM   3005  HA  ARG A 196      11.994   9.424  -6.818  1.00  0.00              
ATOM   3006 1HB  ARG A 196      12.785   6.573  -6.553  1.00  0.00              
ATOM   3007 2HB  ARG A 196      12.106   7.241  -8.056  1.00  0.00              
ATOM   3008 1HG  ARG A 196      13.943   8.970  -7.998  1.00  0.00              
ATOM   3009 2HG  ARG A 196      14.668   8.051  -6.656  1.00  0.00              
ATOM   3010 1HD  ARG A 196      15.027   6.177  -8.047  1.00  0.00              
ATOM   3011 2HD  ARG A 196      14.105   6.920  -9.375  1.00  0.00              
ATOM   3012  HE  ARG A 196      16.396   8.605  -8.903  1.00  0.00              
ATOM   3013 1HH1 ARG A 196      15.791   5.329  -9.935  1.00  0.00              
ATOM   3014 2HH1 ARG A 196      17.251   5.359 -10.904  1.00  0.00              
ATOM   3015 1HH2 ARG A 196      18.075   8.651 -10.002  1.00  0.00              
ATOM   3016 2HH2 ARG A 196      18.555   7.252 -10.943  1.00  0.00              
ATOM   3017  N   ARG A 197       9.822   7.472  -5.437  1.00  0.00              
ATOM   3018  CA  ARG A 197       8.391   7.197  -5.368  1.00  0.00              
ATOM   3019  C   ARG A 197       7.571   8.477  -5.267  1.00  0.00              
ATOM   3020  O   ARG A 197       6.492   8.583  -5.850  1.00  0.00              
ATOM   3021  CB  ARG A 197       8.051   6.233  -4.241  1.00  0.00              
ATOM   3022  CG  ARG A 197       6.576   5.883  -4.123  1.00  0.00              
ATOM   3023  CD  ARG A 197       6.268   4.876  -3.074  1.00  0.00              
ATOM   3024  NE  ARG A 197       4.863   4.512  -2.982  1.00  0.00              
ATOM   3025  CZ  ARG A 197       3.940   5.198  -2.280  1.00  0.00              
ATOM   3026  NH1 ARG A 197       4.273   6.259  -1.579  1.00  0.00              
ATOM   3027  NH2 ARG A 197       2.693   4.761  -2.296  1.00  0.00              
ATOM   3028  H   ARG A 197      10.421   7.142  -4.695  1.00  0.00              
ATOM   3029  HA  ARG A 197       8.066   6.702  -6.283  1.00  0.00              
ATOM   3030 1HB  ARG A 197       8.623   5.324  -4.416  1.00  0.00              
ATOM   3031 2HB  ARG A 197       8.384   6.699  -3.313  1.00  0.00              
ATOM   3032 1HG  ARG A 197       6.021   6.791  -3.889  1.00  0.00              
ATOM   3033 2HG  ARG A 197       6.237   5.486  -5.080  1.00  0.00              
ATOM   3034 1HD  ARG A 197       6.828   3.965  -3.283  1.00  0.00              
ATOM   3035 2HD  ARG A 197       6.567   5.272  -2.105  1.00  0.00              
ATOM   3036  HE  ARG A 197       4.370   3.735  -3.401  1.00  0.00              
ATOM   3037 1HH1 ARG A 197       5.234   6.569  -1.563  1.00  0.00              
ATOM   3038 2HH1 ARG A 197       3.566   6.759  -1.059  1.00  0.00              
ATOM   3039 1HH2 ARG A 197       2.457   3.933  -2.826  1.00  0.00              
ATOM   3040 2HH2 ARG A 197       1.981   5.255  -1.778  1.00  0.00              
ATOM   3041  N   GLN A 198       8.089   9.448  -4.522  1.00  0.00              
ATOM   3042  CA  GLN A 198       7.318  10.632  -4.163  1.00  0.00              
ATOM   3043  C   GLN A 198       8.053  11.900  -4.581  1.00  0.00              
ATOM   3044  O   GLN A 198       7.568  12.662  -5.417  1.00  0.00              
ATOM   3045  CB  GLN A 198       7.046  10.662  -2.656  1.00  0.00              
ATOM   3046  CG  GLN A 198       6.160   9.531  -2.161  1.00  0.00              
ATOM   3047  CD  GLN A 198       5.962   9.567  -0.658  1.00  0.00              
ATOM   3048  OE1 GLN A 198       5.428   8.625  -0.066  1.00  0.00              
ATOM   3049  NE2 GLN A 198       6.389  10.658  -0.032  1.00  0.00              
ATOM   3050  H   GLN A 198       9.041   9.363  -4.196  1.00  0.00              
ATOM   3051  HA  GLN A 198       6.369  10.626  -4.698  1.00  0.00              
ATOM   3052 1HB  GLN A 198       8.016  10.616  -2.160  1.00  0.00              
ATOM   3053 2HB  GLN A 198       6.574  11.620  -2.441  1.00  0.00              
ATOM   3054 1HG  GLN A 198       5.202   9.289  -2.620  1.00  0.00              
ATOM   3055 2HG  GLN A 198       6.882   8.747  -2.396  1.00  0.00              
ATOM   3056 1HE2 GLN A 198       6.284  10.738   0.961  1.00  0.00              
ATOM   3057 2HE2 GLN A 198       6.814  11.399  -0.551  1.00  0.00              
ATOM   3058  N   LEU A 199       9.225  12.119  -3.996  1.00  0.00              
ATOM   3059  CA  LEU A 199       9.942  13.378  -4.164  1.00  0.00              
ATOM   3060  C   LEU A 199      10.260  13.661  -5.626  1.00  0.00              
ATOM   3061  O   LEU A 199      10.239  14.812  -6.064  1.00  0.00              
ATOM   3062  CB  LEU A 199      11.232  13.362  -3.335  1.00  0.00              
ATOM   3063  CG  LEU A 199      12.074  14.642  -3.413  1.00  0.00              
ATOM   3064  CD1 LEU A 199      11.257  15.834  -2.935  1.00  0.00              
ATOM   3065  CD2 LEU A 199      13.330  14.476  -2.570  1.00  0.00              
ATOM   3066  H   LEU A 199       9.630  11.396  -3.420  1.00  0.00              
ATOM   3067  HA  LEU A 199       9.314  14.203  -3.827  1.00  0.00              
ATOM   3068 1HB  LEU A 199      10.803  13.257  -2.340  1.00  0.00              
ATOM   3069 2HB  LEU A 199      11.845  12.489  -3.559  1.00  0.00              
ATOM   3070  HG  LEU A 199      12.383  14.763  -4.451  1.00  0.00              
ATOM   3071 1HD1 LEU A 199      11.863  16.738  -2.994  1.00  0.00              
ATOM   3072 2HD1 LEU A 199      10.376  15.948  -3.567  1.00  0.00              
ATOM   3073 3HD1 LEU A 199      10.946  15.673  -1.903  1.00  0.00              
ATOM   3074 1HD2 LEU A 199      13.928  15.387  -2.626  1.00  0.00              
ATOM   3075 2HD2 LEU A 199      13.051  14.289  -1.533  1.00  0.00              
ATOM   3076 3HD2 LEU A 199      13.913  13.636  -2.946  1.00  0.00              
ATOM   3077  N   ARG A 200      10.556  12.606  -6.377  1.00  0.00              
ATOM   3078  CA  ARG A 200      10.896  12.742  -7.788  1.00  0.00              
ATOM   3079  C   ARG A 200       9.824  13.519  -8.541  1.00  0.00              
ATOM   3080  O   ARG A 200      10.114  14.203  -9.523  1.00  0.00              
ATOM   3081  CB  ARG A 200      11.173  11.397  -8.443  1.00  0.00              
ATOM   3082  CG  ARG A 200      11.521  11.466  -9.922  1.00  0.00              
ATOM   3083  CD  ARG A 200      11.981  10.179 -10.503  1.00  0.00              
ATOM   3084  NE  ARG A 200      12.423  10.266 -11.886  1.00  0.00              
ATOM   3085  CZ  ARG A 200      11.628  10.075 -12.957  1.00  0.00              
ATOM   3086  NH1 ARG A 200      10.363   9.749 -12.812  1.00  0.00              
ATOM   3087  NH2 ARG A 200      12.161  10.199 -14.160  1.00  0.00              
ATOM   3088  H   ARG A 200      10.542  11.687  -5.960  1.00  0.00              
ATOM   3089  HA  ARG A 200      11.821  13.310  -7.891  1.00  0.00              
ATOM   3090 1HB  ARG A 200      12.001  10.943  -7.900  1.00  0.00              
ATOM   3091 2HB  ARG A 200      10.277  10.790  -8.314  1.00  0.00              
ATOM   3092 1HG  ARG A 200      10.637  11.786 -10.472  1.00  0.00              
ATOM   3093 2HG  ARG A 200      12.318  12.199 -10.056  1.00  0.00              
ATOM   3094 1HD  ARG A 200      12.819   9.804  -9.916  1.00  0.00              
ATOM   3095 2HD  ARG A 200      11.162   9.462 -10.467  1.00  0.00              
ATOM   3096  HE  ARG A 200      13.341  10.471 -12.257  1.00  0.00              
ATOM   3097 1HH1 ARG A 200       9.975   9.640 -11.885  1.00  0.00              
ATOM   3098 2HH1 ARG A 200       9.784   9.610 -13.627  1.00  0.00              
ATOM   3099 1HH2 ARG A 200      13.140  10.432 -14.254  1.00  0.00              
ATOM   3100 2HH2 ARG A 200      11.588  10.061 -14.979  1.00  0.00              
ATOM   3101  N   SER A 201       8.585  13.409  -8.076  1.00  0.00              
ATOM   3102  CA  SER A 201       7.463  14.083  -8.718  1.00  0.00              
ATOM   3103  C   SER A 201       7.653  15.593  -8.765  1.00  0.00              
ATOM   3104  O   SER A 201       7.058  16.279  -9.597  1.00  0.00              
ATOM   3105  CB  SER A 201       6.174  13.742  -7.996  1.00  0.00              
ATOM   3106  OG  SER A 201       6.093  14.361  -6.741  1.00  0.00              
ATOM   3107  H   SER A 201       8.415  12.844  -7.257  1.00  0.00              
ATOM   3108  HA  SER A 201       7.255  13.715  -9.723  1.00  0.00              
ATOM   3109 1HB  SER A 201       5.334  14.070  -8.608  1.00  0.00              
ATOM   3110 2HB  SER A 201       6.124  12.662  -7.862  1.00  0.00              
ATOM   3111  HG  SER A 201       5.277  14.100  -6.308  1.00  0.00              
ATOM   3112  N   THR A 202       8.486  16.108  -7.867  1.00  0.00              
ATOM   3113  CA  THR A 202       8.778  17.536  -7.822  1.00  0.00              
ATOM   3114  C   THR A 202      10.180  17.844  -8.333  1.00  0.00              
ATOM   3115  O   THR A 202      10.362  18.712  -9.188  1.00  0.00              
ATOM   3116  CB  THR A 202       8.635  18.093  -6.393  1.00  0.00              
ATOM   3117  OG1 THR A 202       7.300  17.868  -5.922  1.00  0.00              
ATOM   3118  CG2 THR A 202       8.932  19.584  -6.369  1.00  0.00              
ATOM   3119  H   THR A 202       8.929  15.495  -7.198  1.00  0.00              
ATOM   3120  HA  THR A 202       8.093  18.074  -8.478  1.00  0.00              
ATOM   3121  HB  THR A 202       9.334  17.573  -5.738  1.00  0.00              
ATOM   3122  HG1 THR A 202       7.061  16.949  -6.064  1.00  0.00              
ATOM   3123 1HG2 THR A 202       8.826  19.959  -5.352  1.00  0.00              
ATOM   3124 2HG2 THR A 202       9.951  19.757  -6.717  1.00  0.00              
ATOM   3125 3HG2 THR A 202       8.233  20.104  -7.023  1.00  0.00              
ATOM   3126  N   LEU A 203      11.168  17.130  -7.805  1.00  0.00              
ATOM   3127  CA  LEU A 203      12.554  17.325  -8.208  1.00  0.00              
ATOM   3128  C   LEU A 203      13.379  16.074  -7.931  1.00  0.00              
ATOM   3129  O   LEU A 203      13.489  15.632  -6.788  1.00  0.00              
ATOM   3130  CB  LEU A 203      13.154  18.535  -7.481  1.00  0.00              
ATOM   3131  CG  LEU A 203      14.608  18.861  -7.847  1.00  0.00              
ATOM   3132  CD1 LEU A 203      14.699  19.269  -9.311  1.00  0.00              
ATOM   3133  CD2 LEU A 203      15.122  19.973  -6.944  1.00  0.00              
ATOM   3134  H   LEU A 203      10.951  16.434  -7.106  1.00  0.00              
ATOM   3135  HA  LEU A 203      12.601  17.500  -9.282  1.00  0.00              
ATOM   3136 1HB  LEU A 203      12.491  19.313  -7.856  1.00  0.00              
ATOM   3137 2HB  LEU A 203      13.043  18.453  -6.400  1.00  0.00              
ATOM   3138  HG  LEU A 203      15.200  17.968  -7.647  1.00  0.00              
ATOM   3139 1HD1 LEU A 203      15.735  19.498  -9.561  1.00  0.00              
ATOM   3140 2HD1 LEU A 203      14.348  18.451  -9.939  1.00  0.00              
ATOM   3141 3HD1 LEU A 203      14.082  20.150  -9.482  1.00  0.00              
ATOM   3142 1HD2 LEU A 203      16.156  20.203  -7.205  1.00  0.00              
ATOM   3143 2HD2 LEU A 203      14.507  20.863  -7.076  1.00  0.00              
ATOM   3144 3HD2 LEU A 203      15.074  19.649  -5.904  1.00  0.00              
ATOM   3145  N   GLN A 204      13.956  15.506  -8.985  1.00  0.00              
ATOM   3146  CA  GLN A 204      14.795  14.322  -8.853  1.00  0.00              
ATOM   3147  C   GLN A 204      16.198  14.682  -8.385  1.00  0.00              
ATOM   3148  O   GLN A 204      16.892  13.863  -7.780  1.00  0.00              
ATOM   3149  CB  GLN A 204      14.873  13.572 -10.186  1.00  0.00              
ATOM   3150  CG  GLN A 204      15.627  12.255 -10.116  1.00  0.00              
ATOM   3151  CD  GLN A 204      15.560  11.480 -11.418  1.00  0.00              
ATOM   3152  OE1 GLN A 204      14.731  11.767 -12.286  1.00  0.00              
ATOM   3153  NE2 GLN A 204      16.432  10.489 -11.560  1.00  0.00              
ATOM   3154  H   GLN A 204      13.809  15.907  -9.901  1.00  0.00              
ATOM   3155  HA  GLN A 204      14.378  13.662  -8.093  1.00  0.00              
ATOM   3156 1HB  GLN A 204      13.847  13.394 -10.507  1.00  0.00              
ATOM   3157 2HB  GLN A 204      15.364  14.239 -10.894  1.00  0.00              
ATOM   3158 1HG  GLN A 204      16.643  12.177  -9.731  1.00  0.00              
ATOM   3159 2HG  GLN A 204      14.935  11.798  -9.406  1.00  0.00              
ATOM   3160 1HE2 GLN A 204      16.436   9.942 -12.399  1.00  0.00              
ATOM   3161 2HE2 GLN A 204      17.086  10.289 -10.831  1.00  0.00              
ATOM   3162  N   LYS A 205      16.613  15.912  -8.668  1.00  0.00              
ATOM   3163  CA  LYS A 205      17.893  16.419  -8.188  1.00  0.00              
ATOM   3164  C   LYS A 205      18.008  16.275  -6.675  1.00  0.00              
ATOM   3165  O   LYS A 205      19.038  15.844  -6.159  1.00  0.00              
ATOM   3166  CB  LYS A 205      18.076  17.883  -8.593  1.00  0.00              
ATOM   3167  CG  LYS A 205      19.405  18.492  -8.166  1.00  0.00              
ATOM   3168  CD  LYS A 205      19.551  19.916  -8.680  1.00  0.00              
ATOM   3169  CE  LYS A 205      20.833  20.560  -8.174  1.00  0.00              
ATOM   3170  NZ  LYS A 205      20.992  21.952  -8.674  1.00  0.00              
ATOM   3171  H   LYS A 205      16.027  16.512  -9.231  1.00  0.00              
ATOM   3172  HA  LYS A 205      18.707  15.835  -8.619  1.00  0.00              
ATOM   3173 1HB  LYS A 205      17.988  17.927  -9.678  1.00  0.00              
ATOM   3174 2HB  LYS A 205      17.258  18.444  -8.140  1.00  0.00              
ATOM   3175 1HG  LYS A 205      19.452  18.492  -7.077  1.00  0.00              
ATOM   3176 2HG  LYS A 205      20.211  17.877  -8.564  1.00  0.00              
ATOM   3177 1HD  LYS A 205      19.561  19.893  -9.771  1.00  0.00              
ATOM   3178 2HD  LYS A 205      18.694  20.498  -8.339  1.00  0.00              
ATOM   3179 1HE  LYS A 205      20.805  20.567  -7.085  1.00  0.00              
ATOM   3180 2HE  LYS A 205      21.675  19.955  -8.511  1.00  0.00              
ATOM   3181 1HZ  LYS A 205      21.853  22.342  -8.317  1.00  0.00              
ATOM   3182 2HZ  LYS A 205      21.019  21.947  -9.684  1.00  0.00              
ATOM   3183 3HZ  LYS A 205      20.213  22.513  -8.361  1.00  0.00              
ATOM   3184  N   GLU A 206      16.942  16.640  -5.969  1.00  0.00              
ATOM   3185  CA  GLU A 206      16.919  16.547  -4.514  1.00  0.00              
ATOM   3186  C   GLU A 206      16.880  15.085  -4.087  1.00  0.00              
ATOM   3187  O   GLU A 206      17.478  14.707  -3.080  1.00  0.00              
ATOM   3188  CB  GLU A 206      15.720  17.303  -3.939  1.00  0.00              
ATOM   3189  CG  GLU A 206      15.737  17.451  -2.424  1.00  0.00              
ATOM   3190  CD  GLU A 206      14.632  18.354  -1.951  1.00  0.00              
ATOM   3191  OE1 GLU A 206      13.921  18.874  -2.777  1.00  0.00              
ATOM   3192  OE2 GLU A 206      14.427  18.436  -0.763  1.00  0.00              
ATOM   3193  H   GLU A 206      16.127  16.990  -6.453  1.00  0.00              
ATOM   3194  HA  GLU A 206      17.831  16.981  -4.102  1.00  0.00              
ATOM   3195 1HB  GLU A 206      15.716  18.291  -4.400  1.00  0.00              
ATOM   3196 2HB  GLU A 206      14.825  16.758  -4.240  1.00  0.00              
ATOM   3197 1HG  GLU A 206      15.680  16.500  -1.895  1.00  0.00              
ATOM   3198 2HG  GLU A 206      16.700  17.919  -2.224  1.00  0.00              
ATOM   3199  N   VAL A 207      16.172  14.267  -4.858  1.00  0.00              
ATOM   3200  CA  VAL A 207      16.150  12.828  -4.630  1.00  0.00              
ATOM   3201  C   VAL A 207      17.575  12.291  -4.569  1.00  0.00              
ATOM   3202  O   VAL A 207      17.949  11.602  -3.620  1.00  0.00              
ATOM   3203  CB  VAL A 207      15.368  12.084  -5.729  1.00  0.00              
ATOM   3204  CG1 VAL A 207      15.638  10.588  -5.655  1.00  0.00              
ATOM   3205  CG2 VAL A 207      13.878  12.362  -5.604  1.00  0.00              
ATOM   3206  H   VAL A 207      15.636  14.653  -5.622  1.00  0.00              
ATOM   3207  HA  VAL A 207      15.702  12.586  -3.665  1.00  0.00              
ATOM   3208  HB  VAL A 207      15.680  12.462  -6.703  1.00  0.00              
ATOM   3209 1HG1 VAL A 207      15.078  10.078  -6.439  1.00  0.00              
ATOM   3210 2HG1 VAL A 207      16.703  10.404  -5.792  1.00  0.00              
ATOM   3211 3HG1 VAL A 207      15.325  10.210  -4.682  1.00  0.00              
ATOM   3212 1HG2 VAL A 207      13.341  11.829  -6.388  1.00  0.00              
ATOM   3213 2HG2 VAL A 207      13.526  12.024  -4.629  1.00  0.00              
ATOM   3214 3HG2 VAL A 207      13.697  13.432  -5.704  1.00  0.00              
ATOM   3215  N   HIS A 208      18.365  12.613  -5.589  1.00  0.00              
ATOM   3216  CA  HIS A 208      19.728  12.103  -5.689  1.00  0.00              
ATOM   3217  C   HIS A 208      20.606  12.642  -4.566  1.00  0.00              
ATOM   3218  O   HIS A 208      21.416  11.912  -3.995  1.00  0.00              
ATOM   3219  CB  HIS A 208      20.339  12.462  -7.048  1.00  0.00              
ATOM   3220  CG  HIS A 208      19.727  11.721  -8.197  1.00  0.00              
ATOM   3221  ND1 HIS A 208      20.090  11.951  -9.507  1.00  0.00              
ATOM   3222  CD2 HIS A 208      18.778  10.757  -8.232  1.00  0.00              
ATOM   3223  CE1 HIS A 208      19.389  11.158 -10.300  1.00  0.00              
ATOM   3224  NE2 HIS A 208      18.587  10.425  -9.551  1.00  0.00              
ATOM   3225  H   HIS A 208      18.013  13.225  -6.310  1.00  0.00              
ATOM   3226  HA  HIS A 208      19.722  11.019  -5.583  1.00  0.00              
ATOM   3227 1HB  HIS A 208      20.202  13.524  -7.254  1.00  0.00              
ATOM   3228 2HB  HIS A 208      21.403  12.225  -7.055  1.00  0.00              
ATOM   3229  HD1 HIS A 208      20.823  12.555  -9.821  1.00  0.00              
ATOM   3230  HD2 HIS A 208      18.202  10.256  -7.454  1.00  0.00              
ATOM   3231  HE1 HIS A 208      19.531  11.187 -11.380  1.00  0.00              
ATOM   3232  N   ALA A 209      20.441  13.923  -4.256  1.00  0.00              
ATOM   3233  CA  ALA A 209      21.155  14.540  -3.143  1.00  0.00              
ATOM   3234  C   ALA A 209      20.839  13.801  -1.849  1.00  0.00              
ATOM   3235  O   ALA A 209      21.709  13.619  -0.998  1.00  0.00              
ATOM   3236  CB  ALA A 209      20.798  16.014  -3.026  1.00  0.00              
ATOM   3237  H   ALA A 209      19.803  14.484  -4.802  1.00  0.00              
ATOM   3238  HA  ALA A 209      22.226  14.458  -3.328  1.00  0.00              
ATOM   3239 1HB  ALA A 209      21.335  16.451  -2.183  1.00  0.00              
ATOM   3240 2HB  ALA A 209      21.081  16.532  -3.942  1.00  0.00              
ATOM   3241 3HB  ALA A 209      19.726  16.118  -2.866  1.00  0.00              
ATOM   3242  N   ALA A 210      19.593  13.374  -1.640  1.00  0.00              
ATOM   3243  CA  ALA A 210      19.238  12.625  -0.440  1.00  0.00              
ATOM   3244  C   ALA A 210      19.943  11.274  -0.431  1.00  0.00              
ATOM   3245  O   ALA A 210      20.548  10.886   0.568  1.00  0.00              
ATOM   3246  CB  ALA A 210      17.730  12.445  -0.347  1.00  0.00              
ATOM   3247  H   ALA A 210      18.883  13.555  -2.335  1.00  0.00              
ATOM   3248  HA  ALA A 210      19.574  13.184   0.433  1.00  0.00              
ATOM   3249 1HB  ALA A 210      17.487  11.878   0.551  1.00  0.00              
ATOM   3250 2HB  ALA A 210      17.249  13.422  -0.300  1.00  0.00              
ATOM   3251 3HB  ALA A 210      17.373  11.907  -1.223  1.00  0.00              
ATOM   3252  N   LYS A 211      19.860  10.562  -1.549  1.00  0.00              
ATOM   3253  CA  LYS A 211      20.393   9.207  -1.635  1.00  0.00              
ATOM   3254  C   LYS A 211      21.911   9.228  -1.523  1.00  0.00              
ATOM   3255  O   LYS A 211      22.528   8.239  -1.125  1.00  0.00              
ATOM   3256  CB  LYS A 211      19.967   8.538  -2.944  1.00  0.00              
ATOM   3257  CG  LYS A 211      18.490   8.175  -3.012  1.00  0.00              
ATOM   3258  CD  LYS A 211      18.161   7.436  -4.301  1.00  0.00              
ATOM   3259  CE  LYS A 211      16.710   6.978  -4.322  1.00  0.00              
ATOM   3260  NZ  LYS A 211      16.399   6.171  -5.534  1.00  0.00              
ATOM   3261  H   LYS A 211      19.417  10.969  -2.361  1.00  0.00              
ATOM   3262  HA  LYS A 211      20.017   8.609  -0.804  1.00  0.00              
ATOM   3263 1HB  LYS A 211      20.208   9.232  -3.750  1.00  0.00              
ATOM   3264 2HB  LYS A 211      20.567   7.635  -3.051  1.00  0.00              
ATOM   3265 1HG  LYS A 211      18.248   7.542  -2.158  1.00  0.00              
ATOM   3266 2HG  LYS A 211      17.905   9.093  -2.960  1.00  0.00              
ATOM   3267 1HD  LYS A 211      18.343   8.106  -5.142  1.00  0.00              
ATOM   3268 2HD  LYS A 211      18.816   6.569  -4.381  1.00  0.00              
ATOM   3269 1HE  LYS A 211      16.528   6.379  -3.431  1.00  0.00              
ATOM   3270 2HE  LYS A 211      16.073   7.862  -4.302  1.00  0.00              
ATOM   3271 1HZ  LYS A 211      15.430   5.888  -5.510  1.00  0.00              
ATOM   3272 2HZ  LYS A 211      16.567   6.726  -6.361  1.00  0.00              
ATOM   3273 3HZ  LYS A 211      16.989   5.352  -5.553  1.00  0.00              
ATOM   3274  N   SER A 212      22.511  10.361  -1.873  1.00  0.00              
ATOM   3275  CA  SER A 212      23.960  10.510  -1.819  1.00  0.00              
ATOM   3276  C   SER A 212      24.468  10.410  -0.387  1.00  0.00              
ATOM   3277  O   SER A 212      25.664  10.241  -0.153  1.00  0.00              
ATOM   3278  CB  SER A 212      24.373  11.832  -2.436  1.00  0.00              
ATOM   3279  OG  SER A 212      24.121  11.871  -3.814  1.00  0.00              
ATOM   3280  H   SER A 212      21.947  11.139  -2.185  1.00  0.00              
ATOM   3281  HA  SER A 212      24.492   9.800  -2.453  1.00  0.00              
ATOM   3282 1HB  SER A 212      23.814  12.632  -1.951  1.00  0.00              
ATOM   3283 2HB  SER A 212      25.438  11.979  -2.266  1.00  0.00              
ATOM   3284  HG  SER A 212      23.634  12.671  -4.027  1.00  0.00              
ATOM   3285  N   LEU A 213      23.552  10.518   0.569  1.00  0.00              
ATOM   3286  CA  LEU A 213      23.877  10.290   1.972  1.00  0.00              
ATOM   3287  C   LEU A 213      24.708   9.021   2.113  1.00  0.00              
ATOM   3288  O   LEU A 213      25.645   8.966   2.909  1.00  0.00              
ATOM   3289  CB  LEU A 213      22.598  10.195   2.814  1.00  0.00              
ATOM   3290  CG  LEU A 213      22.047  11.536   3.317  1.00  0.00              
ATOM   3291  CD1 LEU A 213      20.676  11.333   3.947  1.00  0.00              
ATOM   3292  CD2 LEU A 213      23.018  12.140   4.320  1.00  0.00              
ATOM   3293  H   LEU A 213      22.605  10.764   0.318  1.00  0.00              
ATOM   3294  HA  LEU A 213      24.481  11.115   2.346  1.00  0.00              
ATOM   3295 1HB  LEU A 213      21.927   9.771   2.068  1.00  0.00              
ATOM   3296 2HB  LEU A 213      22.710   9.495   3.641  1.00  0.00              
ATOM   3297  HG  LEU A 213      21.994  12.206   2.459  1.00  0.00              
ATOM   3298 1HD1 LEU A 213      20.293  12.290   4.301  1.00  0.00              
ATOM   3299 2HD1 LEU A 213      19.991  10.922   3.205  1.00  0.00              
ATOM   3300 3HD1 LEU A 213      20.760  10.643   4.786  1.00  0.00              
ATOM   3301 1HD2 LEU A 213      22.625  13.093   4.676  1.00  0.00              
ATOM   3302 2HD2 LEU A 213      23.141  11.460   5.163  1.00  0.00              
ATOM   3303 3HD2 LEU A 213      23.983  12.302   3.841  1.00  0.00              
ATOM   3304  N   ALA A 214      24.358   8.001   1.335  1.00  0.00              
ATOM   3305  CA  ALA A 214      25.016   6.716   1.455  1.00  0.00              
ATOM   3306  C   ALA A 214      26.508   6.951   1.341  1.00  0.00              
ATOM   3307  O   ALA A 214      27.290   6.378   2.098  1.00  0.00              
ATOM   3308  CB  ALA A 214      24.524   5.741   0.396  1.00  0.00              
ATOM   3309  H   ALA A 214      23.625   8.117   0.651  1.00  0.00              
ATOM   3310  HA  ALA A 214      24.787   6.296   2.435  1.00  0.00              
ATOM   3311 1HB  ALA A 214      25.058   4.796   0.496  1.00  0.00              
ATOM   3312 2HB  ALA A 214      23.455   5.568   0.527  1.00  0.00              
ATOM   3313 3HB  ALA A 214      24.705   6.157  -0.594  1.00  0.00              
ATOM   3314  N   ILE A 215      26.895   7.821   0.413  1.00  0.00              
ATOM   3315  CA  ILE A 215      28.308   8.029   0.090  1.00  0.00              
ATOM   3316  C   ILE A 215      29.105   8.626   1.254  1.00  0.00              
ATOM   3317  O   ILE A 215      30.094   8.045   1.713  1.00  0.00              
ATOM   3318  CB  ILE A 215      28.464   8.947  -1.137  1.00  0.00              
ATOM   3319  CG1 ILE A 215      27.775   8.330  -2.356  1.00  0.00              
ATOM   3320  CG2 ILE A 215      29.935   9.203  -1.425  1.00  0.00              
ATOM   3321  CD1 ILE A 215      28.334   6.985  -2.759  1.00  0.00              
ATOM   3322  H   ILE A 215      26.194   8.351  -0.083  1.00  0.00              
ATOM   3323  HA  ILE A 215      28.803   7.078  -0.098  1.00  0.00              
ATOM   3324  HB  ILE A 215      27.962   9.894  -0.938  1.00  0.00              
ATOM   3325 1HG1 ILE A 215      26.718   8.226  -2.114  1.00  0.00              
ATOM   3326 2HG1 ILE A 215      27.889   9.033  -3.182  1.00  0.00              
ATOM   3327 1HG2 ILE A 215      30.027   9.853  -2.295  1.00  0.00              
ATOM   3328 2HG2 ILE A 215      30.397   9.684  -0.564  1.00  0.00              
ATOM   3329 3HG2 ILE A 215      30.437   8.257  -1.625  1.00  0.00              
ATOM   3330 1HD1 ILE A 215      27.796   6.612  -3.630  1.00  0.00              
ATOM   3331 2HD1 ILE A 215      29.392   7.088  -3.003  1.00  0.00              
ATOM   3332 3HD1 ILE A 215      28.220   6.282  -1.935  1.00  0.00              
ATOM   3333  N   ILE A 216      28.660   9.787   1.722  1.00  0.00              
ATOM   3334  CA  ILE A 216      29.386  10.549   2.731  1.00  0.00              
ATOM   3335  C   ILE A 216      29.222   9.940   4.117  1.00  0.00              
ATOM   3336  O   ILE A 216      30.147   9.970   4.936  1.00  0.00              
ATOM   3337  CB  ILE A 216      28.923  12.016   2.770  1.00  0.00              
ATOM   3338  CG1 ILE A 216      29.671  12.783   3.863  1.00  0.00              
ATOM   3339  CG2 ILE A 216      27.421  12.095   2.993  1.00  0.00              
ATOM   3340  CD1 ILE A 216      31.170  12.820   3.668  1.00  0.00              
ATOM   3341  H   ILE A 216      27.789  10.151   1.362  1.00  0.00              
ATOM   3342  HA  ILE A 216      30.459  10.511   2.542  1.00  0.00              
ATOM   3343  HB  ILE A 216      29.175  12.494   1.823  1.00  0.00              
ATOM   3344 1HG1 ILE A 216      29.281  13.801   3.871  1.00  0.00              
ATOM   3345 2HG1 ILE A 216      29.441  12.300   4.813  1.00  0.00              
ATOM   3346 1HG2 ILE A 216      27.111  13.139   3.019  1.00  0.00              
ATOM   3347 2HG2 ILE A 216      26.905  11.583   2.182  1.00  0.00              
ATOM   3348 3HG2 ILE A 216      27.168  11.618   3.941  1.00  0.00              
ATOM   3349 1HD1 ILE A 216      31.631  13.380   4.482  1.00  0.00              
ATOM   3350 2HD1 ILE A 216      31.562  11.802   3.661  1.00  0.00              
ATOM   3351 3HD1 ILE A 216      31.402  13.303   2.720  1.00  0.00              
ATOM   3352  N   VAL A 217      28.043   9.375   4.370  1.00  0.00              
ATOM   3353  CA  VAL A 217      27.795   8.702   5.630  1.00  0.00              
ATOM   3354  C   VAL A 217      28.601   7.415   5.722  1.00  0.00              
ATOM   3355  O   VAL A 217      29.145   7.085   6.775  1.00  0.00              
ATOM   3356  CB  VAL A 217      26.300   8.381   5.816  1.00  0.00              
ATOM   3357  CG1 VAL A 217      26.091   7.512   7.047  1.00  0.00              
ATOM   3358  CG2 VAL A 217      25.489   9.664   5.927  1.00  0.00              
ATOM   3359  H   VAL A 217      27.308   9.411   3.678  1.00  0.00              
ATOM   3360  HA  VAL A 217      28.128   9.307   6.475  1.00  0.00              
ATOM   3361  HB  VAL A 217      25.938   7.854   4.933  1.00  0.00              
ATOM   3362 1HG1 VAL A 217      25.028   7.295   7.163  1.00  0.00              
ATOM   3363 2HG1 VAL A 217      26.641   6.579   6.932  1.00  0.00              
ATOM   3364 3HG1 VAL A 217      26.451   8.040   7.930  1.00  0.00              
ATOM   3365 1HG2 VAL A 217      24.436   9.419   6.057  1.00  0.00              
ATOM   3366 2HG2 VAL A 217      25.837  10.240   6.785  1.00  0.00              
ATOM   3367 3HG2 VAL A 217      25.614  10.253   5.018  1.00  0.00              
ATOM   3368  N   GLY A 218      28.677   6.698   4.604  1.00  0.00              
ATOM   3369  CA  GLY A 218      29.455   5.462   4.509  1.00  0.00              
ATOM   3370  C   GLY A 218      30.943   5.687   4.761  1.00  0.00              
ATOM   3371  O   GLY A 218      31.573   4.968   5.552  1.00  0.00              
ATOM   3372  H   GLY A 218      28.175   7.026   3.792  1.00  0.00              
ATOM   3373 1HA  GLY A 218      29.086   4.751   5.248  1.00  0.00              
ATOM   3374 2HA  GLY A 218      29.336   5.042   3.511  1.00  0.00              
ATOM   3375  N   LEU A 219      31.498   6.687   4.086  1.00  0.00              
ATOM   3376  CA  LEU A 219      32.912   6.988   4.224  1.00  0.00              
ATOM   3377  C   LEU A 219      33.196   7.449   5.655  1.00  0.00              
ATOM   3378  O   LEU A 219      34.103   6.932   6.326  1.00  0.00              
ATOM   3379  CB  LEU A 219      33.337   8.055   3.208  1.00  0.00              
ATOM   3380  CG  LEU A 219      34.836   8.380   3.191  1.00  0.00              
ATOM   3381  CD1 LEU A 219      35.629   7.159   2.744  1.00  0.00              
ATOM   3382  CD2 LEU A 219      35.090   9.558   2.262  1.00  0.00              
ATOM   3383  H   LEU A 219      30.934   7.250   3.465  1.00  0.00              
ATOM   3384  HA  LEU A 219      33.496   6.085   4.049  1.00  0.00              
ATOM   3385 1HB  LEU A 219      33.054   7.546   2.288  1.00  0.00              
ATOM   3386 2HB  LEU A 219      32.751   8.968   3.312  1.00  0.00              
ATOM   3387  HG  LEU A 219      35.113   8.685   4.200  1.00  0.00              
ATOM   3388 1HD1 LEU A 219      36.693   7.400   2.736  1.00  0.00              
ATOM   3389 2HD1 LEU A 219      35.450   6.336   3.436  1.00  0.00              
ATOM   3390 3HD1 LEU A 219      35.316   6.868   1.743  1.00  0.00              
ATOM   3391 1HD2 LEU A 219      36.156   9.788   2.251  1.00  0.00              
ATOM   3392 2HD2 LEU A 219      34.763   9.304   1.253  1.00  0.00              
ATOM   3393 3HD2 LEU A 219      34.535  10.427   2.615  1.00  0.00              
ATOM   3394  N   PHE A 220      32.406   8.412   6.125  1.00  0.00              
ATOM   3395  CA  PHE A 220      32.530   8.919   7.491  1.00  0.00              
ATOM   3396  C   PHE A 220      32.506   7.806   8.545  1.00  0.00              
ATOM   3397  O   PHE A 220      33.452   7.636   9.332  1.00  0.00              
ATOM   3398  CB  PHE A 220      31.413   9.925   7.777  1.00  0.00              
ATOM   3399  CG  PHE A 220      31.419  10.454   9.183  1.00  0.00              
ATOM   3400  CD1 PHE A 220      32.306  11.451   9.560  1.00  0.00              
ATOM   3401  CD2 PHE A 220      30.539   9.955  10.131  1.00  0.00              
ATOM   3402  CE1 PHE A 220      32.312  11.939  10.853  1.00  0.00              
ATOM   3403  CE2 PHE A 220      30.542  10.442  11.424  1.00  0.00              
ATOM   3404  CZ  PHE A 220      31.430  11.435  11.785  1.00  0.00              
ATOM   3405  H   PHE A 220      31.700   8.803   5.517  1.00  0.00              
ATOM   3406  HA  PHE A 220      33.493   9.415   7.616  1.00  0.00              
ATOM   3407 1HB  PHE A 220      31.508  10.787   7.119  1.00  0.00              
ATOM   3408 2HB  PHE A 220      30.441   9.458   7.624  1.00  0.00              
ATOM   3409  HD1 PHE A 220      33.002  11.851   8.822  1.00  0.00              
ATOM   3410  HD2 PHE A 220      29.837   9.170   9.846  1.00  0.00              
ATOM   3411  HE1 PHE A 220      33.014  12.723  11.136  1.00  0.00              
ATOM   3412  HE2 PHE A 220      29.845  10.041  12.160  1.00  0.00              
ATOM   3413  HZ  PHE A 220      31.435  11.818  12.804  1.00  0.00              
ATOM   3414  N   ALA A 221      31.419   7.048   8.551  1.00  0.00              
ATOM   3415  CA  ALA A 221      31.293   5.917   9.443  1.00  0.00              
ATOM   3416  C   ALA A 221      32.535   5.034   9.387  1.00  0.00              
ATOM   3417  O   ALA A 221      33.141   4.754  10.414  1.00  0.00              
ATOM   3418  CB  ALA A 221      30.046   5.115   9.103  1.00  0.00              
ATOM   3419  H   ALA A 221      30.660   7.264   7.920  1.00  0.00              
ATOM   3420  HA  ALA A 221      31.203   6.286  10.465  1.00  0.00              
ATOM   3421 1HB  ALA A 221      29.961   4.269   9.785  1.00  0.00              
ATOM   3422 2HB  ALA A 221      29.166   5.751   9.202  1.00  0.00              
ATOM   3423 3HB  ALA A 221      30.116   4.750   8.080  1.00  0.00              
ATOM   3424  N   LEU A 222      32.936   4.648   8.179  1.00  0.00              
ATOM   3425  CA  LEU A 222      34.143   3.852   7.998  1.00  0.00              
ATOM   3426  C   LEU A 222      35.376   4.423   8.704  1.00  0.00              
ATOM   3427  O   LEU A 222      36.214   3.663   9.177  1.00  0.00              
ATOM   3428  CB  LEU A 222      34.428   3.699   6.498  1.00  0.00              
ATOM   3429  CG  LEU A 222      35.666   2.861   6.152  1.00  0.00              
ATOM   3430  CD1 LEU A 222      35.485   1.433   6.647  1.00  0.00              
ATOM   3431  CD2 LEU A 222      35.891   2.886   4.647  1.00  0.00              
ATOM   3432  H   LEU A 222      32.394   4.912   7.369  1.00  0.00              
ATOM   3433  HA  LEU A 222      34.001   2.868   8.441  1.00  0.00              
ATOM   3434 1HB  LEU A 222      33.524   3.171   6.199  1.00  0.00              
ATOM   3435 2HB  LEU A 222      34.469   4.664   5.994  1.00  0.00              
ATOM   3436  HG  LEU A 222      36.524   3.339   6.625  1.00  0.00              
ATOM   3437 1HD1 LEU A 222      36.368   0.846   6.397  1.00  0.00              
ATOM   3438 2HD1 LEU A 222      35.348   1.437   7.729  1.00  0.00              
ATOM   3439 3HD1 LEU A 222      34.610   0.991   6.172  1.00  0.00              
ATOM   3440 1HD2 LEU A 222      36.772   2.291   4.402  1.00  0.00              
ATOM   3441 2HD2 LEU A 222      35.019   2.471   4.141  1.00  0.00              
ATOM   3442 3HD2 LEU A 222      36.046   3.914   4.319  1.00  0.00              
ATOM   3443  N   CYS A 223      35.505   5.750   8.751  1.00  0.00              
ATOM   3444  CA  CYS A 223      36.686   6.370   9.369  1.00  0.00              
ATOM   3445  C   CYS A 223      36.403   6.900  10.778  1.00  0.00              
ATOM   3446  O   CYS A 223      37.322   7.349  11.465  1.00  0.00              
ATOM   3447  CB  CYS A 223      36.988   7.527   8.417  1.00  0.00              
ATOM   3448  SG  CYS A 223      37.412   7.020   6.733  1.00  0.00              
ATOM   3449  H   CYS A 223      34.787   6.343   8.359  1.00  0.00              
ATOM   3450  HA  CYS A 223      37.552   5.709   9.406  1.00  0.00              
ATOM   3451 1HB  CYS A 223      36.118   8.178   8.327  1.00  0.00              
ATOM   3452 2HB  CYS A 223      37.838   8.103   8.782  1.00  0.00              
ATOM   3453  HG  CYS A 223      38.478   6.300   7.069  1.00  0.00              
ATOM   3454  N   TRP A 224      35.146   6.825  11.217  1.00  0.00              
ATOM   3455  CA  TRP A 224      34.736   7.371  12.516  1.00  0.00              
ATOM   3456  C   TRP A 224      34.458   6.285  13.564  1.00  0.00              
ATOM   3457  O   TRP A 224      34.862   6.399  14.734  1.00  0.00              
ATOM   3458  CB  TRP A 224      33.492   8.245  12.342  1.00  0.00              
ATOM   3459  CG  TRP A 224      32.881   8.681  13.639  1.00  0.00              
ATOM   3460  CD1 TRP A 224      31.683   8.281  14.150  1.00  0.00              
ATOM   3461  CD2 TRP A 224      33.437   9.598  14.589  1.00  0.00              
ATOM   3462  NE1 TRP A 224      31.456   8.892  15.359  1.00  0.00              
ATOM   3463  CE2 TRP A 224      32.522   9.705  15.651  1.00  0.00              
ATOM   3464  CE3 TRP A 224      34.625  10.339  14.644  1.00  0.00              
ATOM   3465  CZ2 TRP A 224      32.749  10.519  16.749  1.00  0.00              
ATOM   3466  CZ3 TRP A 224      34.853  11.154  15.746  1.00  0.00              
ATOM   3467  CH2 TRP A 224      33.943  11.241  16.768  1.00  0.00              
ATOM   3468  H   TRP A 224      34.456   6.377  10.631  1.00  0.00              
ATOM   3469  HA  TRP A 224      35.539   7.978  12.933  1.00  0.00              
ATOM   3470 1HB  TRP A 224      33.744   9.154  11.795  1.00  0.00              
ATOM   3471 2HB  TRP A 224      32.721   7.698  11.801  1.00  0.00              
ATOM   3472  HD1 TRP A 224      31.107   7.571  13.559  1.00  0.00              
ATOM   3473  HE1 TRP A 224      30.639   8.764  15.938  1.00  0.00              
ATOM   3474  HE3 TRP A 224      35.382  10.304  13.861  1.00  0.00              
ATOM   3475  HZ2 TRP A 224      31.999  10.559  17.539  1.00  0.00              
ATOM   3476  HZ3 TRP A 224      35.781  11.726  15.775  1.00  0.00              
ATOM   3477  HH2 TRP A 224      34.161  11.893  17.615  1.00  0.00              
ATOM   3478  N   LEU A 225      33.705   5.269  13.154  1.00  0.00              
ATOM   3479  CA  LEU A 225      33.318   4.164  14.041  1.00  0.00              
ATOM   3480  C   LEU A 225      34.446   3.402  14.745  1.00  0.00              
ATOM   3481  O   LEU A 225      34.251   2.940  15.856  1.00  0.00              
ATOM   3482  CB  LEU A 225      32.476   3.167  13.235  1.00  0.00              
ATOM   3483  CG  LEU A 225      31.086   3.671  12.823  1.00  0.00              
ATOM   3484  CD1 LEU A 225      30.395   2.636  11.945  1.00  0.00              
ATOM   3485  CD2 LEU A 225      30.260   3.960  14.068  1.00  0.00              
ATOM   3486  H   LEU A 225      33.390   5.264  12.194  1.00  0.00              
ATOM   3487  HA  LEU A 225      32.734   4.553  14.874  1.00  0.00              
ATOM   3488 1HB  LEU A 225      33.112   3.066  12.358  1.00  0.00              
ATOM   3489 2HB  LEU A 225      32.397   2.205  13.740  1.00  0.00              
ATOM   3490  HG  LEU A 225      31.227   4.611  12.290  1.00  0.00              
ATOM   3491 1HD1 LEU A 225      29.410   3.002  11.658  1.00  0.00              
ATOM   3492 2HD1 LEU A 225      30.992   2.461  11.050  1.00  0.00              
ATOM   3493 3HD1 LEU A 225      30.288   1.703  12.498  1.00  0.00              
ATOM   3494 1HD2 LEU A 225      29.273   4.318  13.773  1.00  0.00              
ATOM   3495 2HD2 LEU A 225      30.155   3.048  14.656  1.00  0.00              
ATOM   3496 3HD2 LEU A 225      30.758   4.722  14.667  1.00  0.00              
ATOM   3497  N   PRO A 226      35.597   3.199  14.084  1.00  0.00              
ATOM   3498  CA  PRO A 226      36.671   2.528  14.831  1.00  0.00              
ATOM   3499  C   PRO A 226      36.922   3.204  16.180  1.00  0.00              
ATOM   3500  O   PRO A 226      37.101   2.544  17.208  1.00  0.00              
ATOM   3501  CB  PRO A 226      37.888   2.625  13.905  1.00  0.00              
ATOM   3502  CG  PRO A 226      37.306   2.735  12.537  1.00  0.00              
ATOM   3503  CD  PRO A 226      36.061   3.566  12.699  1.00  0.00              
ATOM   3504  HA  PRO A 226      36.428   1.485  15.080  1.00  0.00              
ATOM   3505 1HB  PRO A 226      38.508   3.501  14.146  1.00  0.00              
ATOM   3506 2HB  PRO A 226      38.533   1.739  13.994  1.00  0.00              
ATOM   3507 1HG  PRO A 226      38.013   3.213  11.842  1.00  0.00              
ATOM   3508 2HG  PRO A 226      37.070   1.744  12.125  1.00  0.00              
ATOM   3509 1HD  PRO A 226      36.265   4.643  12.615  1.00  0.00              
ATOM   3510 2HD  PRO A 226      35.299   3.324  11.943  1.00  0.00              
ATOM   3511  N   LEU A 227      36.901   4.532  16.161  1.00  0.00              
ATOM   3512  CA  LEU A 227      37.118   5.336  17.355  1.00  0.00              
ATOM   3513  C   LEU A 227      36.010   5.142  18.377  1.00  0.00              
ATOM   3514  O   LEU A 227      36.279   4.989  19.565  1.00  0.00              
ATOM   3515  CB  LEU A 227      37.235   6.818  16.976  1.00  0.00              
ATOM   3516  CG  LEU A 227      37.570   7.764  18.136  1.00  0.00              
ATOM   3517  CD1 LEU A 227      38.910   7.383  18.751  1.00  0.00              
ATOM   3518  CD2 LEU A 227      37.596   9.199  17.632  1.00  0.00              
ATOM   3519  H   LEU A 227      36.727   4.995  15.281  1.00  0.00              
ATOM   3520  HA  LEU A 227      38.039   5.022  17.845  1.00  0.00              
ATOM   3521 1HB  LEU A 227      38.076   6.759  16.287  1.00  0.00              
ATOM   3522 2HB  LEU A 227      36.352   7.169  16.442  1.00  0.00              
ATOM   3523  HG  LEU A 227      36.762   7.682  18.865  1.00  0.00              
ATOM   3524 1HD1 LEU A 227      39.139   8.060  19.574  1.00  0.00              
ATOM   3525 2HD1 LEU A 227      38.861   6.361  19.126  1.00  0.00              
ATOM   3526 3HD1 LEU A 227      39.690   7.455  17.994  1.00  0.00              
ATOM   3527 1HD2 LEU A 227      37.834   9.870  18.457  1.00  0.00              
ATOM   3528 2HD2 LEU A 227      38.354   9.298  16.854  1.00  0.00              
ATOM   3529 3HD2 LEU A 227      36.620   9.459  17.222  1.00  0.00              
ATOM   3530  N   HIS A 228      34.759   5.163  17.929  1.00  0.00              
ATOM   3531  CA  HIS A 228      33.669   4.897  18.873  1.00  0.00              
ATOM   3532  C   HIS A 228      33.765   3.516  19.525  1.00  0.00              
ATOM   3533  O   HIS A 228      33.469   3.359  20.711  1.00  0.00              
ATOM   3534  CB  HIS A 228      32.315   5.038  18.170  1.00  0.00              
ATOM   3535  CG  HIS A 228      31.142   4.894  19.090  1.00  0.00              
ATOM   3536  ND1 HIS A 228      30.853   5.815  20.075  1.00  0.00              
ATOM   3537  CD2 HIS A 228      30.187   3.938  19.175  1.00  0.00              
ATOM   3538  CE1 HIS A 228      29.768   5.431  20.726  1.00  0.00              
ATOM   3539  NE2 HIS A 228      29.346   4.296  20.200  1.00  0.00              
ATOM   3540  H   HIS A 228      34.536   5.356  16.963  1.00  0.00              
ATOM   3541  HA  HIS A 228      33.716   5.609  19.697  1.00  0.00              
ATOM   3542 1HB  HIS A 228      32.231   6.022  17.709  1.00  0.00              
ATOM   3543 2HB  HIS A 228      32.208   4.269  17.405  1.00  0.00              
ATOM   3544  HD2 HIS A 228      30.004   3.023  18.612  1.00  0.00              
ATOM   3545  HE1 HIS A 228      29.373   6.029  21.547  1.00  0.00              
ATOM   3546  HE2 HIS A 228      28.537   3.769  20.496  1.00  0.00              
ATOM   3547  N   ILE A 229      34.184   2.529  18.738  1.00  0.00              
ATOM   3548  CA  ILE A 229      34.338   1.152  19.188  1.00  0.00              
ATOM   3549  C   ILE A 229      35.430   1.108  20.232  1.00  0.00              
ATOM   3550  O   ILE A 229      35.309   0.433  21.252  1.00  0.00              
ATOM   3551  CB  ILE A 229      34.684   0.191  18.036  1.00  0.00              
ATOM   3552  CG1 ILE A 229      33.496   0.056  17.079  1.00  0.00              
ATOM   3553  CG2 ILE A 229      35.090  -1.169  18.581  1.00  0.00              
ATOM   3554  CD1 ILE A 229      33.839  -0.623  15.772  1.00  0.00              
ATOM   3555  H   ILE A 229      34.404   2.760  17.779  1.00  0.00              
ATOM   3556  HA  ILE A 229      33.428   0.804  19.677  1.00  0.00              
ATOM   3557  HB  ILE A 229      35.506   0.612  17.458  1.00  0.00              
ATOM   3558 1HG1 ILE A 229      32.727  -0.517  17.595  1.00  0.00              
ATOM   3559 2HG1 ILE A 229      33.126   1.062  16.878  1.00  0.00              
ATOM   3560 1HG2 ILE A 229      35.330  -1.836  17.753  1.00  0.00              
ATOM   3561 2HG2 ILE A 229      35.963  -1.058  19.222  1.00  0.00              
ATOM   3562 3HG2 ILE A 229      34.267  -1.591  19.158  1.00  0.00              
ATOM   3563 1HD1 ILE A 229      32.948  -0.682  15.147  1.00  0.00              
ATOM   3564 2HD1 ILE A 229      34.608  -0.050  15.254  1.00  0.00              
ATOM   3565 3HD1 ILE A 229      34.208  -1.628  15.970  1.00  0.00              
ATOM   3566  N   ILE A 230      36.505   1.838  19.969  1.00  0.00              
ATOM   3567  CA  ILE A 230      37.611   1.909  20.908  1.00  0.00              
ATOM   3568  C   ILE A 230      37.153   2.518  22.237  1.00  0.00              
ATOM   3569  O   ILE A 230      37.551   2.061  23.312  1.00  0.00              
ATOM   3570  CB  ILE A 230      38.780   2.734  20.340  1.00  0.00              
ATOM   3571  CG1 ILE A 230      39.449   1.988  19.183  1.00  0.00              
ATOM   3572  CG2 ILE A 230      39.791   3.045  21.432  1.00  0.00              
ATOM   3573  CD1 ILE A 230      40.362   2.853  18.344  1.00  0.00              
ATOM   3574  H   ILE A 230      36.562   2.355  19.103  1.00  0.00              
ATOM   3575  HA  ILE A 230      37.962   0.910  21.163  1.00  0.00              
ATOM   3576  HB  ILE A 230      38.391   3.666  19.929  1.00  0.00              
ATOM   3577 1HG1 ILE A 230      40.021   1.167  19.614  1.00  0.00              
ATOM   3578 2HG1 ILE A 230      38.653   1.584  18.555  1.00  0.00              
ATOM   3579 1HG2 ILE A 230      40.611   3.629  21.014  1.00  0.00              
ATOM   3580 2HG2 ILE A 230      39.308   3.616  22.224  1.00  0.00              
ATOM   3581 3HG2 ILE A 230      40.182   2.114  21.843  1.00  0.00              
ATOM   3582 1HD1 ILE A 230      40.798   2.254  17.544  1.00  0.00              
ATOM   3583 2HD1 ILE A 230      39.789   3.674  17.911  1.00  0.00              
ATOM   3584 3HD1 ILE A 230      41.157   3.256  18.969  1.00  0.00              
ATOM   3585  N   ASN A 231      36.315   3.550  22.149  1.00  0.00              
ATOM   3586  CA  ASN A 231      35.718   4.199  23.320  1.00  0.00              
ATOM   3587  C   ASN A 231      34.915   3.212  24.165  1.00  0.00              
ATOM   3588  O   ASN A 231      35.051   3.156  25.390  1.00  0.00              
ATOM   3589  CB  ASN A 231      34.841   5.370  22.916  1.00  0.00              
ATOM   3590  CG  ASN A 231      34.329   6.172  24.080  1.00  0.00              
ATOM   3591  OD1 ASN A 231      35.087   6.880  24.753  1.00  0.00              
ATOM   3592  ND2 ASN A 231      33.064   6.002  24.370  1.00  0.00              
ATOM   3593  H   ASN A 231      36.087   3.894  21.227  1.00  0.00              
ATOM   3594  HA  ASN A 231      36.504   4.585  23.970  1.00  0.00              
ATOM   3595 1HB  ASN A 231      35.150   6.050  22.121  1.00  0.00              
ATOM   3596 2HB  ASN A 231      34.039   4.727  22.553  1.00  0.00              
ATOM   3597 1HD2 ASN A 231      32.655   6.505  25.132  1.00  0.00              
ATOM   3598 2HD2 ASN A 231      32.508   5.372  23.830  1.00  0.00              
ATOM   3599  N   CYS A 232      34.075   2.436  23.489  1.00  0.00              
ATOM   3600  CA  CYS A 232      33.230   1.453  24.147  1.00  0.00              
ATOM   3601  C   CYS A 232      34.117   0.430  24.834  1.00  0.00              
ATOM   3602  O   CYS A 232      33.858   0.031  25.969  1.00  0.00              
ATOM   3603  CB  CYS A 232      32.456   0.821  22.989  1.00  0.00              
ATOM   3604  SG  CYS A 232      31.228   1.909  22.227  1.00  0.00              
ATOM   3605  H   CYS A 232      34.026   2.536  22.485  1.00  0.00              
ATOM   3606  HA  CYS A 232      32.512   1.893  24.839  1.00  0.00              
ATOM   3607 1HB  CYS A 232      33.141   0.532  22.191  1.00  0.00              
ATOM   3608 2HB  CYS A 232      31.909  -0.055  23.336  1.00  0.00              
ATOM   3609  HG  CYS A 232      30.808   1.030  21.322  1.00  0.00              
ATOM   3610  N   PHE A 233      35.174   0.014  24.142  1.00  0.00              
ATOM   3611  CA  PHE A 233      36.151  -0.898  24.722  1.00  0.00              
ATOM   3612  C   PHE A 233      36.697  -0.356  26.040  1.00  0.00              
ATOM   3613  O   PHE A 233      36.596  -1.018  27.071  1.00  0.00              
ATOM   3614  CB  PHE A 233      37.297  -1.146  23.739  1.00  0.00              
ATOM   3615  CG  PHE A 233      38.429  -1.946  24.318  1.00  0.00              
ATOM   3616  CD1 PHE A 233      38.272  -3.295  24.598  1.00  0.00              
ATOM   3617  CD2 PHE A 233      39.654  -1.352  24.583  1.00  0.00              
ATOM   3618  CE1 PHE A 233      39.312  -4.032  25.131  1.00  0.00              
ATOM   3619  CE2 PHE A 233      40.696  -2.086  25.114  1.00  0.00              
ATOM   3620  CZ  PHE A 233      40.525  -3.428  25.388  1.00  0.00              
ATOM   3621  H   PHE A 233      35.304   0.336  23.194  1.00  0.00              
ATOM   3622  HA  PHE A 233      35.676  -1.852  24.952  1.00  0.00              
ATOM   3623 1HB  PHE A 233      36.936  -1.698  22.873  1.00  0.00              
ATOM   3624 2HB  PHE A 233      37.722  -0.197  23.412  1.00  0.00              
ATOM   3625  HD1 PHE A 233      37.313  -3.773  24.393  1.00  0.00              
ATOM   3626  HD2 PHE A 233      39.789  -0.291  24.367  1.00  0.00              
ATOM   3627  HE1 PHE A 233      39.175  -5.091  25.347  1.00  0.00              
ATOM   3628  HE2 PHE A 233      41.654  -1.607  25.317  1.00  0.00              
ATOM   3629  HZ  PHE A 233      41.345  -4.008  25.809  1.00  0.00              
ATOM   3630  N   THR A 234      37.258   0.850  26.014  1.00  0.00              
ATOM   3631  CA  THR A 234      37.723   1.482  27.249  1.00  0.00              
ATOM   3632  C   THR A 234      36.694   1.401  28.370  1.00  0.00              
ATOM   3633  O   THR A 234      37.032   1.114  29.517  1.00  0.00              
ATOM   3634  CB  THR A 234      38.084   2.961  27.017  1.00  0.00              
ATOM   3635  OG1 THR A 234      39.315   3.047  26.288  1.00  0.00              
ATOM   3636  CG2 THR A 234      38.234   3.688  28.345  1.00  0.00              
ATOM   3637  H   THR A 234      37.368   1.341  25.138  1.00  0.00              
ATOM   3638  HA  THR A 234      38.605   0.959  27.621  1.00  0.00              
ATOM   3639  HB  THR A 234      37.293   3.431  26.434  1.00  0.00              
ATOM   3640  HG1 THR A 234      40.050   3.073  26.904  1.00  0.00              
ATOM   3641 1HG2 THR A 234      38.488   4.731  28.160  1.00  0.00              
ATOM   3642 2HG2 THR A 234      37.296   3.634  28.897  1.00  0.00              
ATOM   3643 3HG2 THR A 234      39.025   3.219  28.928  1.00  0.00              
ATOM   3644  N   PHE A 235      35.439   1.666  28.039  1.00  0.00              
ATOM   3645  CA  PHE A 235      34.382   1.551  29.029  1.00  0.00              
ATOM   3646  C   PHE A 235      34.326   0.139  29.597  1.00  0.00              
ATOM   3647  O   PHE A 235      34.134  -0.047  30.797  1.00  0.00              
ATOM   3648  CB  PHE A 235      33.032   1.932  28.419  1.00  0.00              
ATOM   3649  CG  PHE A 235      31.856   1.586  29.287  1.00  0.00              
ATOM   3650  CD1 PHE A 235      31.524   2.377  30.377  1.00  0.00              
ATOM   3651  CD2 PHE A 235      31.079   0.471  29.015  1.00  0.00              
ATOM   3652  CE1 PHE A 235      30.442   2.060  31.176  1.00  0.00              
ATOM   3653  CE2 PHE A 235      29.996   0.152  29.811  1.00  0.00              
ATOM   3654  CZ  PHE A 235      29.678   0.948  30.894  1.00  0.00              
ATOM   3655  H   PHE A 235      35.203   1.949  27.099  1.00  0.00              
ATOM   3656  HA  PHE A 235      34.586   2.219  29.867  1.00  0.00              
ATOM   3657 1HB  PHE A 235      32.988   3.006  28.247  1.00  0.00              
ATOM   3658 2HB  PHE A 235      32.887   1.408  27.475  1.00  0.00              
ATOM   3659  HD1 PHE A 235      32.128   3.257  30.600  1.00  0.00              
ATOM   3660  HD2 PHE A 235      31.330  -0.159  28.161  1.00  0.00              
ATOM   3661  HE1 PHE A 235      30.193   2.690  32.030  1.00  0.00              
ATOM   3662  HE2 PHE A 235      29.393  -0.727  29.587  1.00  0.00              
ATOM   3663  HZ  PHE A 235      28.825   0.697  31.523  1.00  0.00              
ATOM   3664  N   PHE A 236      34.486  -0.854  28.726  1.00  0.00              
ATOM   3665  CA  PHE A 236      34.380  -2.257  29.135  1.00  0.00              
ATOM   3666  C   PHE A 236      35.593  -2.916  29.840  1.00  0.00              
ATOM   3667  O   PHE A 236      35.394  -3.821  30.642  1.00  0.00              
ATOM   3668  CB  PHE A 236      34.028  -3.084  27.897  1.00  0.00              
ATOM   3669  CG  PHE A 236      32.604  -2.921  27.445  1.00  0.00              
ATOM   3670  CD1 PHE A 236      32.315  -2.453  26.172  1.00  0.00              
ATOM   3671  CD2 PHE A 236      31.552  -3.235  28.291  1.00  0.00              
ATOM   3672  CE1 PHE A 236      31.005  -2.303  25.755  1.00  0.00              
ATOM   3673  CE2 PHE A 236      30.242  -3.088  27.877  1.00  0.00              
ATOM   3674  CZ  PHE A 236      29.969  -2.620  26.607  1.00  0.00              
ATOM   3675  H   PHE A 236      34.685  -0.637  27.760  1.00  0.00              
ATOM   3676  HA  PHE A 236      33.598  -2.366  29.888  1.00  0.00              
ATOM   3677 1HB  PHE A 236      34.656  -2.789  27.057  1.00  0.00              
ATOM   3678 2HB  PHE A 236      34.170  -4.144  28.101  1.00  0.00              
ATOM   3679  HD1 PHE A 236      33.134  -2.202  25.497  1.00  0.00              
ATOM   3680  HD2 PHE A 236      31.768  -3.604  29.295  1.00  0.00              
ATOM   3681  HE1 PHE A 236      30.792  -1.933  24.752  1.00  0.00              
ATOM   3682  HE2 PHE A 236      29.425  -3.339  28.552  1.00  0.00              
ATOM   3683  HZ  PHE A 236      28.938  -2.501  26.280  1.00  0.00              
ATOM   3684  N   CYS A 237      36.833  -2.501  29.579  1.00  0.00              
ATOM   3685  CA  CYS A 237      37.989  -3.053  30.276  1.00  0.00              
ATOM   3686  C   CYS A 237      38.440  -2.118  31.391  1.00  0.00              
ATOM   3687  O   CYS A 237      38.533  -0.906  31.198  1.00  0.00              
ATOM   3688  CB  CYS A 237      39.043  -3.132  29.172  1.00  0.00              
ATOM   3689  SG  CYS A 237      39.103  -1.685  28.088  1.00  0.00              
ATOM   3690  H   CYS A 237      36.976  -1.785  28.881  1.00  0.00              
ATOM   3691  HA  CYS A 237      37.820  -4.056  30.669  1.00  0.00              
ATOM   3692 1HB  CYS A 237      40.039  -3.225  29.607  1.00  0.00              
ATOM   3693 2HB  CYS A 237      38.847  -3.986  28.524  1.00  0.00              
ATOM   3694  N   PRO A 238      38.718  -2.688  32.558  1.00  0.00              
ATOM   3695  CA  PRO A 238      39.232  -1.918  33.684  1.00  0.00              
ATOM   3696  C   PRO A 238      40.713  -1.629  33.475  1.00  0.00              
ATOM   3697  O   PRO A 238      41.238  -0.635  33.977  1.00  0.00              
ATOM   3698  CB  PRO A 238      38.969  -2.811  34.901  1.00  0.00              
ATOM   3699  CG  PRO A 238      39.075  -4.200  34.371  1.00  0.00              
ATOM   3700  CD  PRO A 238      38.543  -4.133  32.965  1.00  0.00              
ATOM   3701  HA  PRO A 238      38.748  -0.935  33.784  1.00  0.00              
ATOM   3702 1HB  PRO A 238      39.704  -2.632  35.699  1.00  0.00              
ATOM   3703 2HB  PRO A 238      37.974  -2.624  35.331  1.00  0.00              
ATOM   3704 1HG  PRO A 238      40.118  -4.552  34.383  1.00  0.00              
ATOM   3705 2HG  PRO A 238      38.491  -4.904  34.982  1.00  0.00              
ATOM   3706 1HD  PRO A 238      39.092  -4.796  32.280  1.00  0.00              
ATOM   3707 2HD  PRO A 238      37.482  -4.420  32.907  1.00  0.00              
ATOM   3708  N   ASP A 239      41.382  -2.503  32.731  1.00  0.00              
ATOM   3709  CA  ASP A 239      42.793  -2.318  32.414  1.00  0.00              
ATOM   3710  C   ASP A 239      43.017  -2.526  30.922  1.00  0.00              
ATOM   3711  O   ASP A 239      43.508  -3.573  30.498  1.00  0.00              
ATOM   3712  CB  ASP A 239      43.666  -3.278  33.225  1.00  0.00              
ATOM   3713  CG  ASP A 239      45.164  -3.068  33.048  1.00  0.00              
ATOM   3714  OD1 ASP A 239      45.628  -1.985  33.313  1.00  0.00              
ATOM   3715  OD2 ASP A 239      45.853  -4.030  32.802  1.00  0.00              
ATOM   3716  H   ASP A 239      40.901  -3.316  32.375  1.00  0.00              
ATOM   3717  HA  ASP A 239      43.092  -1.295  32.646  1.00  0.00              
ATOM   3718 1HB  ASP A 239      43.425  -3.291  34.288  1.00  0.00              
ATOM   3719 2HB  ASP A 239      43.377  -4.227  32.774  1.00  0.00              
ATOM   3720  N   CYS A 240      42.655  -1.524  30.128  1.00  0.00              
ATOM   3721  CA  CYS A 240      42.705  -1.640  28.676  1.00  0.00              
ATOM   3722  C   CYS A 240      44.149  -1.535  28.202  1.00  0.00              
ATOM   3723  O   CYS A 240      44.558  -0.514  27.650  1.00  0.00              
ATOM   3724  CB  CYS A 240      41.882  -0.438  28.213  1.00  0.00              
ATOM   3725  SG  CYS A 240      40.256  -0.296  28.994  1.00  0.00              
ATOM   3726  H   CYS A 240      42.337  -0.659  30.542  1.00  0.00              
ATOM   3727  HA  CYS A 240      42.237  -2.549  28.297  1.00  0.00              
ATOM   3728 1HB  CYS A 240      42.408   0.490  28.439  1.00  0.00              
ATOM   3729 2HB  CYS A 240      41.697  -0.499  27.140  1.00  0.00              
ATOM   3730  N   SER A 241      44.917  -2.597  28.422  1.00  0.00              
ATOM   3731  CA  SER A 241      46.341  -2.590  28.110  1.00  0.00              
ATOM   3732  C   SER A 241      46.563  -2.853  26.626  1.00  0.00              
ATOM   3733  O   SER A 241      47.676  -2.709  26.120  1.00  0.00              
ATOM   3734  CB  SER A 241      47.069  -3.622  28.949  1.00  0.00              
ATOM   3735  OG  SER A 241      46.690  -4.930  28.620  1.00  0.00              
ATOM   3736  H   SER A 241      44.503  -3.430  28.814  1.00  0.00              
ATOM   3737  HA  SER A 241      46.846  -1.671  28.411  1.00  0.00              
ATOM   3738 1HB  SER A 241      48.141  -3.511  28.784  1.00  0.00              
ATOM   3739 2HB  SER A 241      46.844  -3.440  29.999  1.00  0.00              
ATOM   3740  HG  SER A 241      47.172  -5.550  29.172  1.00  0.00              
ATOM   3741  N   HIS A 242      45.498  -3.240  25.933  1.00  0.00              
ATOM   3742  CA  HIS A 242      45.596  -3.630  24.532  1.00  0.00              
ATOM   3743  C   HIS A 242      45.548  -2.406  23.627  1.00  0.00              
ATOM   3744  O   HIS A 242      44.662  -2.281  22.781  1.00  0.00              
ATOM   3745  CB  HIS A 242      44.475  -4.606  24.158  1.00  0.00              
ATOM   3746  CG  HIS A 242      44.495  -5.877  24.949  1.00  0.00              
ATOM   3747  ND1 HIS A 242      45.498  -6.814  24.824  1.00  0.00              
ATOM   3748  CD2 HIS A 242      43.635  -6.366  25.873  1.00  0.00              
ATOM   3749  CE1 HIS A 242      45.255  -7.826  25.640  1.00  0.00              
ATOM   3750  NE2 HIS A 242      44.130  -7.578  26.286  1.00  0.00              
ATOM   3751  H   HIS A 242      44.597  -3.263  26.388  1.00  0.00              
ATOM   3752  HA  HIS A 242      46.555  -4.116  24.353  1.00  0.00              
ATOM   3753 1HB  HIS A 242      43.502  -4.145  24.333  1.00  0.00              
ATOM   3754 2HB  HIS A 242      44.558  -4.889  23.109  1.00  0.00              
ATOM   3755  HD2 HIS A 242      42.705  -5.983  26.295  1.00  0.00              
ATOM   3756  HE1 HIS A 242      45.936  -8.674  25.690  1.00  0.00              
ATOM   3757  HE2 HIS A 242      43.697  -8.177  26.975  1.00  0.00              
ATOM   3758  N   ALA A 243      46.505  -1.503  23.811  1.00  0.00              
ATOM   3759  CA  ALA A 243      46.569  -0.282  23.017  1.00  0.00              
ATOM   3760  C   ALA A 243      46.801  -0.591  21.543  1.00  0.00              
ATOM   3761  O   ALA A 243      46.185   0.017  20.667  1.00  0.00              
ATOM   3762  CB  ALA A 243      47.661   0.637  23.545  1.00  0.00              
ATOM   3763  H   ALA A 243      47.207  -1.667  24.519  1.00  0.00              
ATOM   3764  HA  ALA A 243      45.612   0.235  23.093  1.00  0.00              
ATOM   3765 1HB  ALA A 243      47.695   1.544  22.941  1.00  0.00              
ATOM   3766 2HB  ALA A 243      47.446   0.899  24.581  1.00  0.00              
ATOM   3767 3HB  ALA A 243      48.622   0.129  23.490  1.00  0.00              
ATOM   3768  N   PRO A 244      47.692  -1.539  21.276  1.00  0.00              
ATOM   3769  CA  PRO A 244      47.953  -1.982  19.912  1.00  0.00              
ATOM   3770  C   PRO A 244      46.682  -2.433  19.204  1.00  0.00              
ATOM   3771  O   PRO A 244      46.606  -2.418  17.975  1.00  0.00              
ATOM   3772  CB  PRO A 244      48.951  -3.132  20.082  1.00  0.00              
ATOM   3773  CG  PRO A 244      49.630  -2.846  21.378  1.00  0.00              
ATOM   3774  CD  PRO A 244      48.560  -2.277  22.272  1.00  0.00              
ATOM   3775  HA  PRO A 244      48.355  -1.181  19.274  1.00  0.00              
ATOM   3776 1HB  PRO A 244      48.442  -4.107  20.106  1.00  0.00              
ATOM   3777 2HB  PRO A 244      49.673  -3.166  19.253  1.00  0.00              
ATOM   3778 1HG  PRO A 244      50.062  -3.760  21.811  1.00  0.00              
ATOM   3779 2HG  PRO A 244      50.455  -2.131  21.245  1.00  0.00              
ATOM   3780 1HD  PRO A 244      47.999  -3.062  22.800  1.00  0.00              
ATOM   3781 2HD  PRO A 244      48.973  -1.606  23.039  1.00  0.00              
ATOM   3782  N   LEU A 245      45.598  -2.884  19.932  1.00  0.00              
ATOM   3783  CA  LEU A 245      44.406  -3.383  19.256  1.00  0.00              
ATOM   3784  C   LEU A 245      43.334  -2.301  19.235  1.00  0.00              
ATOM   3785  O   LEU A 245      42.509  -2.249  18.323  1.00  0.00              
ATOM   3786  CB  LEU A 245      43.885  -4.650  19.946  1.00  0.00              
ATOM   3787  CG  LEU A 245      44.858  -5.836  19.956  1.00  0.00              
ATOM   3788  CD1 LEU A 245      44.271  -6.987  20.761  1.00  0.00              
ATOM   3789  CD2 LEU A 245      45.146  -6.270  18.526  1.00  0.00              
ATOM   3790  H   LEU A 245      45.609  -2.838  20.941  1.00  0.00              
ATOM   3791  HA  LEU A 245      44.632  -3.615  18.216  1.00  0.00              
ATOM   3792 1HB  LEU A 245      43.758  -4.263  20.956  1.00  0.00              
ATOM   3793 2HB  LEU A 245      42.916  -4.956  19.551  1.00  0.00              
ATOM   3794  HG  LEU A 245      45.793  -5.484  20.392  1.00  0.00              
ATOM   3795 1HD1 LEU A 245      44.969  -7.824  20.763  1.00  0.00              
ATOM   3796 2HD1 LEU A 245      44.095  -6.661  21.787  1.00  0.00              
ATOM   3797 3HD1 LEU A 245      43.329  -7.301  20.313  1.00  0.00              
ATOM   3798 1HD2 LEU A 245      45.838  -7.112  18.535  1.00  0.00              
ATOM   3799 2HD2 LEU A 245      44.216  -6.568  18.042  1.00  0.00              
ATOM   3800 3HD2 LEU A 245      45.591  -5.440  17.976  1.00  0.00              
ATOM   3801  N   TRP A 246      43.352  -1.439  20.246  1.00  0.00              
ATOM   3802  CA  TRP A 246      42.401  -0.336  20.328  1.00  0.00              
ATOM   3803  C   TRP A 246      43.120   0.980  20.596  1.00  0.00              
ATOM   3804  O   TRP A 246      43.023   1.541  21.688  1.00  0.00              
ATOM   3805  CB  TRP A 246      41.364  -0.601  21.421  1.00  0.00              
ATOM   3806  CG  TRP A 246      40.419  -1.716  21.091  1.00  0.00              
ATOM   3807  CD1 TRP A 246      39.262  -1.620  20.377  1.00  0.00              
ATOM   3808  CD2 TRP A 246      40.549  -3.095  21.461  1.00  0.00              
ATOM   3809  NE1 TRP A 246      38.662  -2.851  20.279  1.00  0.00              
ATOM   3810  CE2 TRP A 246      39.436  -3.774  20.937  1.00  0.00              
ATOM   3811  CE3 TRP A 246      41.503  -3.819  22.186  1.00  0.00              
ATOM   3812  CZ2 TRP A 246      39.246  -5.136  21.113  1.00  0.00              
ATOM   3813  CZ3 TRP A 246      41.314  -5.185  22.361  1.00  0.00              
ATOM   3814  CH2 TRP A 246      40.218  -5.825  21.839  1.00  0.00              
ATOM   3815  H   TRP A 246      44.041  -1.548  20.976  1.00  0.00              
ATOM   3816  HA  TRP A 246      41.881  -0.224  19.377  1.00  0.00              
ATOM   3817 1HB  TRP A 246      41.859  -0.878  22.352  1.00  0.00              
ATOM   3818 2HB  TRP A 246      40.754   0.287  21.584  1.00  0.00              
ATOM   3819  HD1 TRP A 246      38.993  -0.633  20.006  1.00  0.00              
ATOM   3820  HE1 TRP A 246      37.793  -3.046  19.803  1.00  0.00              
ATOM   3821  HE3 TRP A 246      42.393  -3.362  22.619  1.00  0.00              
ATOM   3822  HZ2 TRP A 246      38.361  -5.604  20.681  1.00  0.00              
ATOM   3823  HZ3 TRP A 246      42.063  -5.737  22.928  1.00  0.00              
ATOM   3824  HH2 TRP A 246      40.106  -6.897  21.999  1.00  0.00              
ATOM   3825  N   LEU A 247      43.843   1.467  19.594  1.00  0.00              
ATOM   3826  CA  LEU A 247      44.537   2.746  19.700  1.00  0.00              
ATOM   3827  C   LEU A 247      43.671   3.889  19.191  1.00  0.00              
ATOM   3828  O   LEU A 247      43.349   3.956  18.004  1.00  0.00              
ATOM   3829  CB  LEU A 247      45.861   2.695  18.928  1.00  0.00              
ATOM   3830  CG  LEU A 247      46.664   4.002  18.924  1.00  0.00              
ATOM   3831  CD1 LEU A 247      47.109   4.346  20.339  1.00  0.00              
ATOM   3832  CD2 LEU A 247      47.865   3.858  18.001  1.00  0.00              
ATOM   3833  H   LEU A 247      43.912   0.941  18.735  1.00  0.00              
ATOM   3834  HA  LEU A 247      44.746   2.961  20.747  1.00  0.00              
ATOM   3835 1HB  LEU A 247      46.380   1.940  19.516  1.00  0.00              
ATOM   3836 2HB  LEU A 247      45.721   2.331  17.910  1.00  0.00              
ATOM   3837  HG  LEU A 247      46.018   4.778  18.512  1.00  0.00              
ATOM   3838 1HD1 LEU A 247      47.679   5.276  20.325  1.00  0.00              
ATOM   3839 2HD1 LEU A 247      46.233   4.467  20.976  1.00  0.00              
ATOM   3840 3HD1 LEU A 247      47.734   3.544  20.728  1.00  0.00              
ATOM   3841 1HD2 LEU A 247      48.435   4.788  17.998  1.00  0.00              
ATOM   3842 2HD2 LEU A 247      48.499   3.044  18.352  1.00  0.00              
ATOM   3843 3HD2 LEU A 247      47.523   3.640  16.989  1.00  0.00              
ATOM   3844  N   MET A 248      43.295   4.789  20.094  1.00  0.00              
ATOM   3845  CA  MET A 248      42.454   5.934  19.744  1.00  0.00              
ATOM   3846  C   MET A 248      43.126   6.806  18.696  1.00  0.00              
ATOM   3847  O   MET A 248      42.478   7.340  17.781  1.00  0.00              
ATOM   3848  CB  MET A 248      42.135   6.759  20.989  1.00  0.00              
ATOM   3849  CG  MET A 248      41.175   6.086  21.960  1.00  0.00              
ATOM   3850  SD  MET A 248      40.799   7.117  23.392  1.00  0.00              
ATOM   3851  CE  MET A 248      39.827   8.413  22.630  1.00  0.00              
ATOM   3852  H   MET A 248      43.600   4.676  21.050  1.00  0.00              
ATOM   3853  HA  MET A 248      41.518   5.588  19.307  1.00  0.00              
ATOM   3854 1HB  MET A 248      43.081   6.955  21.490  1.00  0.00              
ATOM   3855 2HB  MET A 248      41.703   7.699  20.645  1.00  0.00              
ATOM   3856 1HG  MET A 248      40.251   5.864  21.427  1.00  0.00              
ATOM   3857 2HG  MET A 248      41.632   5.156  22.299  1.00  0.00              
ATOM   3858 1HE  MET A 248      39.519   9.132  23.389  1.00  0.00              
ATOM   3859 2HE  MET A 248      40.427   8.920  21.872  1.00  0.00              
ATOM   3860 3HE  MET A 248      38.944   7.978  22.162  1.00  0.00              
ATOM   3861  N   TYR A 249      44.437   6.953  18.843  1.00  0.00              
ATOM   3862  CA  TYR A 249      45.197   7.820  17.958  1.00  0.00              
ATOM   3863  C   TYR A 249      44.994   7.445  16.489  1.00  0.00              
ATOM   3864  O   TYR A 249      44.705   8.299  15.652  1.00  0.00              
ATOM   3865  CB  TYR A 249      46.684   7.766  18.314  1.00  0.00              
ATOM   3866  CG  TYR A 249      47.530   8.774  17.568  1.00  0.00              
ATOM   3867  CD1 TYR A 249      47.607  10.093  17.993  1.00  0.00              
ATOM   3868  CD2 TYR A 249      48.251   8.403  16.443  1.00  0.00              
ATOM   3869  CE1 TYR A 249      48.378  11.018  17.315  1.00  0.00              
ATOM   3870  CE2 TYR A 249      49.026   9.319  15.758  1.00  0.00              
ATOM   3871  CZ  TYR A 249      49.087  10.626  16.197  1.00  0.00              
ATOM   3872  OH  TYR A 249      49.858  11.542  15.519  1.00  0.00              
ATOM   3873  H   TYR A 249      44.920   6.457  19.579  1.00  0.00              
ATOM   3874  HA  TYR A 249      44.849   8.849  18.059  1.00  0.00              
ATOM   3875 1HB  TYR A 249      46.766   7.946  19.387  1.00  0.00              
ATOM   3876 2HB  TYR A 249      47.034   6.759  18.086  1.00  0.00              
ATOM   3877  HD1 TYR A 249      47.045  10.395  18.876  1.00  0.00              
ATOM   3878  HD2 TYR A 249      48.199   7.370  16.101  1.00  0.00              
ATOM   3879  HE1 TYR A 249      48.429  12.050  17.660  1.00  0.00              
ATOM   3880  HE2 TYR A 249      49.585   9.008  14.875  1.00  0.00              
ATOM   3881  HH  TYR A 249      49.671  11.567  14.578  1.00  0.00              
ATOM   3882  N   LEU A 250      45.137   6.159  16.184  1.00  0.00              
ATOM   3883  CA  LEU A 250      45.003   5.668  14.813  1.00  0.00              
ATOM   3884  C   LEU A 250      43.623   5.950  14.236  1.00  0.00              
ATOM   3885  O   LEU A 250      43.493   6.408  13.088  1.00  0.00              
ATOM   3886  CB  LEU A 250      45.297   4.163  14.764  1.00  0.00              
ATOM   3887  CG  LEU A 250      45.148   3.514  13.382  1.00  0.00              
ATOM   3888  CD1 LEU A 250      46.118   4.154  12.398  1.00  0.00              
ATOM   3889  CD2 LEU A 250      45.401   2.018  13.493  1.00  0.00              
ATOM   3890  H   LEU A 250      45.344   5.503  16.923  1.00  0.00              
ATOM   3891  HA  LEU A 250      45.710   6.189  14.168  1.00  0.00              
ATOM   3892 1HB  LEU A 250      46.344   4.177  15.060  1.00  0.00              
ATOM   3893 2HB  LEU A 250      44.717   3.614  15.506  1.00  0.00              
ATOM   3894  HG  LEU A 250      44.114   3.655  13.067  1.00  0.00              
ATOM   3895 1HD1 LEU A 250      46.005   3.686  11.419  1.00  0.00              
ATOM   3896 2HD1 LEU A 250      45.904   5.219  12.317  1.00  0.00              
ATOM   3897 3HD1 LEU A 250      47.139   4.014  12.751  1.00  0.00              
ATOM   3898 1HD2 LEU A 250      45.294   1.558  12.510  1.00  0.00              
ATOM   3899 2HD2 LEU A 250      46.410   1.845  13.868  1.00  0.00              
ATOM   3900 3HD2 LEU A 250      44.678   1.576  14.180  1.00  0.00              
ATOM   3901  N   ALA A 251      42.595   5.670  15.033  1.00  0.00              
ATOM   3902  CA  ALA A 251      41.229   5.875  14.595  1.00  0.00              
ATOM   3903  C   ALA A 251      40.952   7.351  14.365  1.00  0.00              
ATOM   3904  O   ALA A 251      40.205   7.723  13.448  1.00  0.00              
ATOM   3905  CB  ALA A 251      40.254   5.297  15.610  1.00  0.00              
ATOM   3906  H   ALA A 251      42.765   5.307  15.960  1.00  0.00              
ATOM   3907  HA  ALA A 251      41.086   5.362  13.644  1.00  0.00              
ATOM   3908 1HB  ALA A 251      39.232   5.462  15.266  1.00  0.00              
ATOM   3909 2HB  ALA A 251      40.432   4.228  15.719  1.00  0.00              
ATOM   3910 3HB  ALA A 251      40.395   5.789  16.571  1.00  0.00              
ATOM   3911  N   ILE A 252      41.567   8.196  15.188  1.00  0.00              
ATOM   3912  CA  ILE A 252      41.457   9.638  15.009  1.00  0.00              
ATOM   3913  C   ILE A 252      42.106  10.073  13.695  1.00  0.00              
ATOM   3914  O   ILE A 252      41.580  10.933  12.962  1.00  0.00              
ATOM   3915  CB  ILE A 252      42.106  10.404  16.176  1.00  0.00              
ATOM   3916  CG1 ILE A 252      41.291  10.214  17.458  1.00  0.00              
ATOM   3917  CG2 ILE A 252      42.234  11.881  15.837  1.00  0.00              
ATOM   3918  CD1 ILE A 252      42.005  10.675  18.709  1.00  0.00              
ATOM   3919  H   ILE A 252      42.121   7.836  15.951  1.00  0.00              
ATOM   3920  HA  ILE A 252      40.412   9.935  14.918  1.00  0.00              
ATOM   3921  HB  ILE A 252      43.094   9.988  16.368  1.00  0.00              
ATOM   3922 1HG1 ILE A 252      40.365  10.775  17.341  1.00  0.00              
ATOM   3923 2HG1 ILE A 252      41.062   9.151  17.542  1.00  0.00              
ATOM   3924 1HG2 ILE A 252      42.694  12.408  16.673  1.00  0.00              
ATOM   3925 2HG2 ILE A 252      42.854  11.999  14.949  1.00  0.00              
ATOM   3926 3HG2 ILE A 252      41.244  12.298  15.647  1.00  0.00              
ATOM   3927 1HD1 ILE A 252      41.365  10.507  19.576  1.00  0.00              
ATOM   3928 2HD1 ILE A 252      42.931  10.112  18.829  1.00  0.00              
ATOM   3929 3HD1 ILE A 252      42.233  11.736  18.628  1.00  0.00              
ATOM   3930  N   VAL A 253      43.245   9.460  13.386  1.00  0.00              
ATOM   3931  CA  VAL A 253      43.898   9.717  12.116  1.00  0.00              
ATOM   3932  C   VAL A 253      43.012   9.284  10.957  1.00  0.00              
ATOM   3933  O   VAL A 253      42.970   9.962   9.937  1.00  0.00              
ATOM   3934  CB  VAL A 253      45.253   8.992  12.019  1.00  0.00              
ATOM   3935  CG1 VAL A 253      45.803   9.079  10.603  1.00  0.00              
ATOM   3936  CG2 VAL A 253      46.245   9.580  13.011  1.00  0.00              
ATOM   3937  H   VAL A 253      43.666   8.809  14.034  1.00  0.00              
ATOM   3938  HA  VAL A 253      44.063  10.784  11.964  1.00  0.00              
ATOM   3939  HB  VAL A 253      45.115   7.946  12.291  1.00  0.00              
ATOM   3940 1HG1 VAL A 253      46.761   8.561  10.552  1.00  0.00              
ATOM   3941 2HG1 VAL A 253      45.102   8.612   9.911  1.00  0.00              
ATOM   3942 3HG1 VAL A 253      45.942  10.125  10.330  1.00  0.00              
ATOM   3943 1HG2 VAL A 253      47.196   9.056  12.929  1.00  0.00              
ATOM   3944 2HG2 VAL A 253      46.393  10.638  12.792  1.00  0.00              
ATOM   3945 3HG2 VAL A 253      45.856   9.470  14.023  1.00  0.00              
ATOM   3946  N   LEU A 254      42.288   8.178  11.115  1.00  0.00              
ATOM   3947  CA  LEU A 254      41.359   7.764  10.065  1.00  0.00              
ATOM   3948  C   LEU A 254      40.302   8.835   9.832  1.00  0.00              
ATOM   3949  O   LEU A 254      39.953   9.166   8.681  1.00  0.00              
ATOM   3950  CB  LEU A 254      40.697   6.430  10.432  1.00  0.00              
ATOM   3951  CG  LEU A 254      41.632   5.213  10.423  1.00  0.00              
ATOM   3952  CD1 LEU A 254      40.902   3.990  10.962  1.00  0.00              
ATOM   3953  CD2 LEU A 254      42.129   4.964   9.007  1.00  0.00              
ATOM   3954  H   LEU A 254      42.369   7.616  11.951  1.00  0.00              
ATOM   3955  HA  LEU A 254      41.899   7.642   9.127  1.00  0.00              
ATOM   3956 1HB  LEU A 254      40.391   6.658  11.451  1.00  0.00              
ATOM   3957 2HB  LEU A 254      39.814   6.236   9.822  1.00  0.00              
ATOM   3958  HG  LEU A 254      42.495   5.463  11.040  1.00  0.00              
ATOM   3959 1HD1 LEU A 254      41.573   3.132  10.952  1.00  0.00              
ATOM   3960 2HD1 LEU A 254      40.575   4.182  11.984  1.00  0.00              
ATOM   3961 3HD1 LEU A 254      40.035   3.779  10.337  1.00  0.00              
ATOM   3962 1HD2 LEU A 254      42.793   4.099   9.002  1.00  0.00              
ATOM   3963 2HD2 LEU A 254      41.279   4.773   8.351  1.00  0.00              
ATOM   3964 3HD2 LEU A 254      42.671   5.840   8.652  1.00  0.00              
ATOM   3965  N   SER A 255      39.803   9.374  10.939  1.00  0.00              
ATOM   3966  CA  SER A 255      38.810  10.433  10.892  1.00  0.00              
ATOM   3967  C   SER A 255      39.387  11.638  10.165  1.00  0.00              
ATOM   3968  O   SER A 255      38.688  12.328   9.418  1.00  0.00              
ATOM   3969  CB  SER A 255      38.365  10.809  12.291  1.00  0.00              
ATOM   3970  OG  SER A 255      37.692   9.759  12.930  1.00  0.00              
ATOM   3971  H   SER A 255      40.123   9.039  11.837  1.00  0.00              
ATOM   3972  HA  SER A 255      37.865  10.121  10.445  1.00  0.00              
ATOM   3973 1HB  SER A 255      39.245  11.074  12.877  1.00  0.00              
ATOM   3974 2HB  SER A 255      37.700  11.670  12.227  1.00  0.00              
ATOM   3975  HG  SER A 255      37.599   9.022  12.321  1.00  0.00              
ATOM   3976  N   HIS A 256      40.674  11.881  10.389  1.00  0.00              
ATOM   3977  CA  HIS A 256      41.387  12.942   9.677  1.00  0.00              
ATOM   3978  C   HIS A 256      41.465  12.738   8.161  1.00  0.00              
ATOM   3979  O   HIS A 256      41.293  13.680   7.370  1.00  0.00              
ATOM   3980  CB  HIS A 256      42.804  13.083  10.242  1.00  0.00              
ATOM   3981  CG  HIS A 256      42.842  13.583  11.653  1.00  0.00              
ATOM   3982  ND1 HIS A 256      43.985  13.546  12.424  1.00  0.00              
ATOM   3983  CD2 HIS A 256      41.879  14.128  12.432  1.00  0.00              
ATOM   3984  CE1 HIS A 256      43.723  14.050  13.617  1.00  0.00              
ATOM   3985  NE2 HIS A 256      42.453  14.409  13.648  1.00  0.00              
ATOM   3986  H   HIS A 256      41.173  11.322  11.065  1.00  0.00              
ATOM   3987  HA  HIS A 256      40.857  13.886   9.800  1.00  0.00              
ATOM   3988 1HB  HIS A 256      43.308  12.116  10.240  1.00  0.00              
ATOM   3989 2HB  HIS A 256      43.377  13.792   9.644  1.00  0.00              
ATOM   3990  HD1 HIS A 256      44.896  13.267  12.118  1.00  0.00              
ATOM   3991  HD2 HIS A 256      40.827  14.354  12.259  1.00  0.00              
ATOM   3992  HE1 HIS A 256      44.501  14.111  14.377  1.00  0.00              
ATOM   3993  N   THR A 257      41.736  11.500   7.761  1.00  0.00              
ATOM   3994  CA  THR A 257      41.777  11.168   6.350  1.00  0.00              
ATOM   3995  C   THR A 257      40.381  11.258   5.755  1.00  0.00              
ATOM   3996  O   THR A 257      40.234  11.487   4.557  1.00  0.00              
ATOM   3997  CB  THR A 257      42.346   9.757   6.110  1.00  0.00              
ATOM   3998  OG1 THR A 257      41.521   8.788   6.769  1.00  0.00              
ATOM   3999  CG2 THR A 257      43.766   9.658   6.646  1.00  0.00              
ATOM   4000  H   THR A 257      41.916  10.777   8.442  1.00  0.00              
ATOM   4001  HA  THR A 257      42.400  11.888   5.819  1.00  0.00              
ATOM   4002  HB  THR A 257      42.347   9.553   5.040  1.00  0.00              
ATOM   4003  HG1 THR A 257      41.878   7.909   6.617  1.00  0.00              
ATOM   4004 1HG2 THR A 257      44.152   8.654   6.467  1.00  0.00              
ATOM   4005 2HG2 THR A 257      44.398  10.386   6.138  1.00  0.00              
ATOM   4006 3HG2 THR A 257      43.765   9.861   7.716  1.00  0.00              
ATOM   4007  N   ASN A 258      39.356  11.078   6.586  1.00  0.00              
ATOM   4008  CA  ASN A 258      37.998  11.341   6.122  1.00  0.00              
ATOM   4009  C   ASN A 258      37.885  12.797   5.696  1.00  0.00              
ATOM   4010  O   ASN A 258      37.403  13.117   4.604  1.00  0.00              
ATOM   4011  CB  ASN A 258      36.960  11.011   7.180  1.00  0.00              
ATOM   4012  CG  ASN A 258      35.553  11.347   6.772  1.00  0.00              
ATOM   4013  OD1 ASN A 258      34.943  12.289   7.290  1.00  0.00              
ATOM   4014  ND2 ASN A 258      35.006  10.532   5.907  1.00  0.00              
ATOM   4015  H   ASN A 258      39.499  10.761   7.535  1.00  0.00              
ATOM   4016  HA  ASN A 258      37.778  10.722   5.251  1.00  0.00              
ATOM   4017 1HB  ASN A 258      36.965  10.044   7.684  1.00  0.00              
ATOM   4018 2HB  ASN A 258      37.321  11.779   7.864  1.00  0.00              
ATOM   4019 1HD2 ASN A 258      34.071  10.694   5.590  1.00  0.00              
ATOM   4020 2HD2 ASN A 258      35.522   9.748   5.563  1.00  0.00              
ATOM   4021  N   SER A 259      38.341  13.672   6.586  1.00  0.00              
ATOM   4022  CA  SER A 259      38.313  15.110   6.359  1.00  0.00              
ATOM   4023  C   SER A 259      39.093  15.482   5.109  1.00  0.00              
ATOM   4024  O   SER A 259      38.735  16.423   4.400  1.00  0.00              
ATOM   4025  CB  SER A 259      38.869  15.841   7.566  1.00  0.00              
ATOM   4026  OG  SER A 259      38.058  15.681   8.697  1.00  0.00              
ATOM   4027  H   SER A 259      38.721  13.318   7.452  1.00  0.00              
ATOM   4028  HA  SER A 259      37.304  15.520   6.304  1.00  0.00              
ATOM   4029 1HB  SER A 259      39.862  15.450   7.783  1.00  0.00              
ATOM   4030 2HB  SER A 259      38.941  16.902   7.328  1.00  0.00              
ATOM   4031  HG  SER A 259      37.188  16.046   8.521  1.00  0.00              
ATOM   4032  N   VAL A 260      40.162  14.742   4.841  1.00  0.00              
ATOM   4033  CA  VAL A 260      40.932  14.977   3.625  1.00  0.00              
ATOM   4034  C   VAL A 260      40.128  14.598   2.383  1.00  0.00              
ATOM   4035  O   VAL A 260      40.006  15.380   1.440  1.00  0.00              
ATOM   4036  CB  VAL A 260      42.254  14.185   3.631  1.00  0.00              
ATOM   4037  CG1 VAL A 260      42.939  14.282   2.276  1.00  0.00              
ATOM   4038  CG2 VAL A 260      43.174  14.694   4.730  1.00  0.00              
ATOM   4039  H   VAL A 260      40.452  14.011   5.474  1.00  0.00              
ATOM   4040  HA  VAL A 260      41.162  16.036   3.498  1.00  0.00              
ATOM   4041  HB  VAL A 260      42.040  13.140   3.856  1.00  0.00              
ATOM   4042 1HG1 VAL A 260      43.871  13.717   2.299  1.00  0.00              
ATOM   4043 2HG1 VAL A 260      42.285  13.872   1.507  1.00  0.00              
ATOM   4044 3HG1 VAL A 260      43.155  15.327   2.052  1.00  0.00              
ATOM   4045 1HG2 VAL A 260      44.102  14.124   4.721  1.00  0.00              
ATOM   4046 2HG2 VAL A 260      43.394  15.748   4.560  1.00  0.00              
ATOM   4047 3HG2 VAL A 260      42.686  14.576   5.698  1.00  0.00              
ATOM   4048  N   VAL A 261      39.569  13.393   2.406  1.00  0.00              
ATOM   4049  CA  VAL A 261      38.895  12.810   1.253  1.00  0.00              
ATOM   4050  C   VAL A 261      37.516  13.403   0.971  1.00  0.00              
ATOM   4051  O   VAL A 261      37.087  13.451  -0.180  1.00  0.00              
ATOM   4052  CB  VAL A 261      38.745  11.287   1.425  1.00  0.00              
ATOM   4053  CG1 VAL A 261      37.890  10.707   0.309  1.00  0.00              
ATOM   4054  CG2 VAL A 261      40.110  10.616   1.452  1.00  0.00              
ATOM   4055  H   VAL A 261      39.617  12.865   3.266  1.00  0.00              
ATOM   4056  HA  VAL A 261      39.442  13.012   0.331  1.00  0.00              
ATOM   4057  HB  VAL A 261      38.273  11.084   2.387  1.00  0.00              
ATOM   4058 1HG1 VAL A 261      37.793   9.629   0.446  1.00  0.00              
ATOM   4059 2HG1 VAL A 261      36.901  11.165   0.332  1.00  0.00              
ATOM   4060 3HG1 VAL A 261      38.361  10.908  -0.653  1.00  0.00              
ATOM   4061 1HG2 VAL A 261      39.985   9.541   1.575  1.00  0.00              
ATOM   4062 2HG2 VAL A 261      40.631  10.817   0.516  1.00  0.00              
ATOM   4063 3HG2 VAL A 261      40.693  11.011   2.285  1.00  0.00              
ATOM   4064  N   ASN A 262      36.823  13.859   2.013  1.00  0.00              
ATOM   4065  CA  ASN A 262      35.455  14.366   1.852  1.00  0.00              
ATOM   4066  C   ASN A 262      35.254  15.398   0.727  1.00  0.00              
ATOM   4067  O   ASN A 262      34.335  15.252  -0.089  1.00  0.00              
ATOM   4068  CB  ASN A 262      34.962  14.955   3.161  1.00  0.00              
ATOM   4069  CG  ASN A 262      34.680  13.926   4.220  1.00  0.00              
ATOM   4070  OD1 ASN A 262      34.463  12.745   3.924  1.00  0.00              
ATOM   4071  ND2 ASN A 262      34.601  14.382   5.444  1.00  0.00              
ATOM   4072  H   ASN A 262      37.243  13.857   2.932  1.00  0.00              
ATOM   4073  HA  ASN A 262      34.788  13.549   1.573  1.00  0.00              
ATOM   4074 1HB  ASN A 262      35.469  15.807   3.616  1.00  0.00              
ATOM   4075 2HB  ASN A 262      34.016  15.284   2.730  1.00  0.00              
ATOM   4076 1HD2 ASN A 262      34.416  13.753   6.200  1.00  0.00              
ATOM   4077 2HD2 ASN A 262      34.725  15.357   5.623  1.00  0.00              
ATOM   4078  N   PRO A 263      36.113  16.436   0.676  1.00  0.00              
ATOM   4079  CA  PRO A 263      35.969  17.441  -0.384  1.00  0.00              
ATOM   4080  C   PRO A 263      36.189  16.810  -1.748  1.00  0.00              
ATOM   4081  O   PRO A 263      35.658  17.293  -2.749  1.00  0.00              
ATOM   4082  CB  PRO A 263      37.031  18.497  -0.060  1.00  0.00              
ATOM   4083  CG  PRO A 263      38.017  17.781   0.798  1.00  0.00              
ATOM   4084  CD  PRO A 263      37.205  16.810   1.614  1.00  0.00              
ATOM   4085  HA  PRO A 263      34.960  17.878  -0.423  1.00  0.00              
ATOM   4086 1HB  PRO A 263      37.505  18.885  -0.974  1.00  0.00              
ATOM   4087 2HB  PRO A 263      36.595  19.358   0.467  1.00  0.00              
ATOM   4088 1HG  PRO A 263      38.767  17.256   0.189  1.00  0.00              
ATOM   4089 2HG  PRO A 263      38.563  18.483   1.446  1.00  0.00              
ATOM   4090 1HD  PRO A 263      37.793  15.933   1.923  1.00  0.00              
ATOM   4091 2HD  PRO A 263      36.807  17.269   2.531  1.00  0.00              
ATOM   4092  N   PHE A 264      36.970  15.734  -1.777  1.00  0.00              
ATOM   4093  CA  PHE A 264      37.309  15.057  -3.024  1.00  0.00              
ATOM   4094  C   PHE A 264      36.108  14.305  -3.587  1.00  0.00              
ATOM   4095  O   PHE A 264      35.826  14.372  -4.782  1.00  0.00              
ATOM   4096  CB  PHE A 264      38.480  14.096  -2.808  1.00  0.00              
ATOM   4097  CG  PHE A 264      39.715  14.757  -2.266  1.00  0.00              
ATOM   4098  CD1 PHE A 264      39.819  16.139  -2.226  1.00  0.00              
ATOM   4099  CD2 PHE A 264      40.776  13.998  -1.796  1.00  0.00              
ATOM   4100  CE1 PHE A 264      40.955  16.748  -1.728  1.00  0.00              
ATOM   4101  CE2 PHE A 264      41.913  14.604  -1.297  1.00  0.00              
ATOM   4102  CZ  PHE A 264      42.002  15.981  -1.263  1.00  0.00              
ATOM   4103  H   PHE A 264      37.338  15.376  -0.906  1.00  0.00              
ATOM   4104  HA  PHE A 264      37.597  15.792  -3.777  1.00  0.00              
ATOM   4105 1HB  PHE A 264      38.202  13.321  -2.094  1.00  0.00              
ATOM   4106 2HB  PHE A 264      38.763  13.633  -3.752  1.00  0.00              
ATOM   4107  HD1 PHE A 264      38.990  16.746  -2.593  1.00  0.00              
ATOM   4108  HD2 PHE A 264      40.706  12.910  -1.823  1.00  0.00              
ATOM   4109  HE1 PHE A 264      41.023  17.836  -1.703  1.00  0.00              
ATOM   4110  HE2 PHE A 264      42.739  13.996  -0.930  1.00  0.00              
ATOM   4111  HZ  PHE A 264      42.898  16.460  -0.872  1.00  0.00              
ATOM   4112  N   ILE A 265      35.398  13.595  -2.714  1.00  0.00              
ATOM   4113  CA  ILE A 265      34.204  12.857  -3.109  1.00  0.00              
ATOM   4114  C   ILE A 265      33.028  13.804  -3.334  1.00  0.00              
ATOM   4115  O   ILE A 265      32.076  13.466  -4.046  1.00  0.00              
ATOM   4116  CB  ILE A 265      33.814  11.805  -2.055  1.00  0.00              
ATOM   4117  CG1 ILE A 265      33.452  12.484  -0.732  1.00  0.00              
ATOM   4118  CG2 ILE A 265      34.945  10.809  -1.854  1.00  0.00              
ATOM   4119  CD1 ILE A 265      32.764  11.570   0.256  1.00  0.00              
ATOM   4120  H   ILE A 265      35.696  13.568  -1.750  1.00  0.00              
ATOM   4121  HA  ILE A 265      34.356  12.367  -4.070  1.00  0.00              
ATOM   4122  HB  ILE A 265      32.921  11.278  -2.392  1.00  0.00              
ATOM   4123 1HG1 ILE A 265      34.377  12.859  -0.296  1.00  0.00              
ATOM   4124 2HG1 ILE A 265      32.797  13.323  -0.967  1.00  0.00              
ATOM   4125 1HG2 ILE A 265      34.653  10.073  -1.105  1.00  0.00              
ATOM   4126 2HG2 ILE A 265      35.157  10.303  -2.795  1.00  0.00              
ATOM   4127 3HG2 ILE A 265      35.838  11.335  -1.515  1.00  0.00              
ATOM   4128 1HD1 ILE A 265      32.538  12.122   1.168  1.00  0.00              
ATOM   4129 2HD1 ILE A 265      31.836  11.195  -0.179  1.00  0.00              
ATOM   4130 3HD1 ILE A 265      33.417  10.732   0.493  1.00  0.00              
ATOM   4131  N   TYR A 266      33.097  14.986  -2.724  1.00  0.00              
ATOM   4132  CA  TYR A 266      32.124  16.034  -3.009  1.00  0.00              
ATOM   4133  C   TYR A 266      32.247  16.498  -4.450  1.00  0.00              
ATOM   4134  O   TYR A 266      31.255  16.595  -5.173  1.00  0.00              
ATOM   4135  CB  TYR A 266      32.307  17.218  -2.057  1.00  0.00              
ATOM   4136  CG  TYR A 266      31.930  16.916  -0.623  1.00  0.00              
ATOM   4137  CD1 TYR A 266      31.169  15.800  -0.306  1.00  0.00              
ATOM   4138  CD2 TYR A 266      32.340  17.746   0.409  1.00  0.00              
ATOM   4139  CE1 TYR A 266      30.822  15.520   1.001  1.00  0.00              
ATOM   4140  CE2 TYR A 266      31.999  17.475   1.721  1.00  0.00              
ATOM   4141  CZ  TYR A 266      31.240  16.361   2.013  1.00  0.00              
ATOM   4142  OH  TYR A 266      30.899  16.086   3.317  1.00  0.00              
ATOM   4143  H   TYR A 266      33.832  15.165  -2.053  1.00  0.00              
ATOM   4144  HA  TYR A 266      31.113  15.644  -2.885  1.00  0.00              
ATOM   4145 1HB  TYR A 266      33.357  17.510  -2.103  1.00  0.00              
ATOM   4146 2HB  TYR A 266      31.687  18.032  -2.431  1.00  0.00              
ATOM   4147  HD1 TYR A 266      30.843  15.141  -1.111  1.00  0.00              
ATOM   4148  HD2 TYR A 266      32.939  18.625   0.172  1.00  0.00              
ATOM   4149  HE1 TYR A 266      30.223  14.640   1.235  1.00  0.00              
ATOM   4150  HE2 TYR A 266      32.329  18.141   2.518  1.00  0.00              
ATOM   4151  HH  TYR A 266      31.522  16.446   3.952  1.00  0.00              
ATOM   4152  N   ALA A 267      33.477  16.805  -4.851  1.00  0.00              
ATOM   4153  CA  ALA A 267      33.756  17.237  -6.212  1.00  0.00              
ATOM   4154  C   ALA A 267      33.446  16.140  -7.217  1.00  0.00              
ATOM   4155  O   ALA A 267      32.844  16.400  -8.256  1.00  0.00              
ATOM   4156  CB  ALA A 267      35.206  17.680  -6.339  1.00  0.00              
ATOM   4157  H   ALA A 267      34.239  16.735  -4.192  1.00  0.00              
ATOM   4158  HA  ALA A 267      33.111  18.083  -6.449  1.00  0.00              
ATOM   4159 1HB  ALA A 267      35.399  18.002  -7.363  1.00  0.00              
ATOM   4160 2HB  ALA A 267      35.395  18.509  -5.657  1.00  0.00              
ATOM   4161 3HB  ALA A 267      35.864  16.849  -6.091  1.00  0.00              
ATOM   4162  N   TYR A 268      33.851  14.914  -6.897  1.00  0.00              
ATOM   4163  CA  TYR A 268      33.667  13.781  -7.805  1.00  0.00              
ATOM   4164  C   TYR A 268      32.217  13.312  -7.889  1.00  0.00              
ATOM   4165  O   TYR A 268      31.766  12.853  -8.937  1.00  0.00              
ATOM   4166  CB  TYR A 268      34.558  12.614  -7.372  1.00  0.00              
ATOM   4167  CG  TYR A 268      36.039  12.916  -7.439  1.00  0.00              
ATOM   4168  CD1 TYR A 268      36.513  14.000  -8.163  1.00  0.00              
ATOM   4169  CD2 TYR A 268      36.958  12.117  -6.775  1.00  0.00              
ATOM   4170  CE1 TYR A 268      37.864  14.280  -8.228  1.00  0.00              
ATOM   4171  CE2 TYR A 268      38.311  12.387  -6.833  1.00  0.00              
ATOM   4172  CZ  TYR A 268      38.761  13.470  -7.560  1.00  0.00              
ATOM   4173  OH  TYR A 268      40.108  13.745  -7.620  1.00  0.00              
ATOM   4174  H   TYR A 268      34.298  14.761  -6.004  1.00  0.00              
ATOM   4175  HA  TYR A 268      33.937  14.072  -8.820  1.00  0.00              
ATOM   4176 1HB  TYR A 268      34.285  12.362  -6.346  1.00  0.00              
ATOM   4177 2HB  TYR A 268      34.329  11.774  -8.026  1.00  0.00              
ATOM   4178  HD1 TYR A 268      35.799  14.635  -8.688  1.00  0.00              
ATOM   4179  HD2 TYR A 268      36.596  11.263  -6.203  1.00  0.00              
ATOM   4180  HE1 TYR A 268      38.223  15.135  -8.801  1.00  0.00              
ATOM   4181  HE2 TYR A 268      39.018  11.746  -6.305  1.00  0.00              
ATOM   4182  HH  TYR A 268      40.641  13.121  -7.120  1.00  0.00              
ATOM   4183  N   ARG A 269      31.489  13.418  -6.784  1.00  0.00              
ATOM   4184  CA  ARG A 269      30.116  12.934  -6.748  1.00  0.00              
ATOM   4185  C   ARG A 269      29.189  13.709  -7.685  1.00  0.00              
ATOM   4186  O   ARG A 269      28.416  13.113  -8.435  1.00  0.00              
ATOM   4187  CB  ARG A 269      29.567  12.911  -5.329  1.00  0.00              
ATOM   4188  CG  ARG A 269      28.090  12.568  -5.220  1.00  0.00              
ATOM   4189  CD  ARG A 269      27.760  11.163  -5.568  1.00  0.00              
ATOM   4190  NE  ARG A 269      26.388  10.776  -5.279  1.00  0.00              
ATOM   4191  CZ  ARG A 269      25.835   9.599  -5.630  1.00  0.00              
ATOM   4192  NH1 ARG A 269      26.517   8.707  -6.313  1.00  0.00              
ATOM   4193  NH2 ARG A 269      24.578   9.374  -5.289  1.00  0.00              
ATOM   4194  H   ARG A 269      31.884  13.838  -5.955  1.00  0.00              
ATOM   4195  HA  ARG A 269      30.080  11.900  -7.094  1.00  0.00              
ATOM   4196 1HB  ARG A 269      30.149  12.176  -4.775  1.00  0.00              
ATOM   4197 2HB  ARG A 269      29.738  13.901  -4.907  1.00  0.00              
ATOM   4198 1HG  ARG A 269      27.768  12.744  -4.193  1.00  0.00              
ATOM   4199 2HG  ARG A 269      27.533  13.222  -5.892  1.00  0.00              
ATOM   4200 1HD  ARG A 269      27.922  11.015  -6.636  1.00  0.00              
ATOM   4201 2HD  ARG A 269      28.413  10.496  -5.006  1.00  0.00              
ATOM   4202  HE  ARG A 269      25.662  11.289  -4.797  1.00  0.00              
ATOM   4203 1HH1 ARG A 269      27.471   8.902  -6.582  1.00  0.00              
ATOM   4204 2HH1 ARG A 269      26.084   7.831  -6.567  1.00  0.00              
ATOM   4205 1HH2 ARG A 269      24.062  10.078  -4.779  1.00  0.00              
ATOM   4206 2HH2 ARG A 269      24.139   8.500  -5.539  1.00  0.00              
ATOM   4207  N   ILE A 270      29.282  15.036  -7.659  1.00  0.00              
ATOM   4208  CA  ILE A 270      28.357  15.882  -8.409  1.00  0.00              
ATOM   4209  C   ILE A 270      28.996  16.471  -9.657  1.00  0.00              
ATOM   4210  O   ILE A 270      30.048  17.109  -9.581  1.00  0.00              
ATOM   4211  CB  ILE A 270      27.819  17.031  -7.538  1.00  0.00              
ATOM   4212  CG1 ILE A 270      27.208  16.482  -6.246  1.00  0.00              
ATOM   4213  CG2 ILE A 270      26.795  17.849  -8.309  1.00  0.00              
ATOM   4214  CD1 ILE A 270      26.039  15.551  -6.472  1.00  0.00              
ATOM   4215  H   ILE A 270      30.008  15.471  -7.107  1.00  0.00              
ATOM   4216  HA  ILE A 270      27.524  15.294  -8.792  1.00  0.00              
ATOM   4217  HB  ILE A 270      28.650  17.673  -7.243  1.00  0.00              
ATOM   4218 1HG1 ILE A 270      27.997  15.952  -5.714  1.00  0.00              
ATOM   4219 2HG1 ILE A 270      26.881  17.336  -5.653  1.00  0.00              
ATOM   4220 1HG2 ILE A 270      26.425  18.657  -7.679  1.00  0.00              
ATOM   4221 2HG2 ILE A 270      27.261  18.269  -9.200  1.00  0.00              
ATOM   4222 3HG2 ILE A 270      25.963  17.209  -8.603  1.00  0.00              
ATOM   4223 1HD1 ILE A 270      25.658  15.202  -5.512  1.00  0.00              
ATOM   4224 2HD1 ILE A 270      25.248  16.080  -7.004  1.00  0.00              
ATOM   4225 3HD1 ILE A 270      26.363  14.695  -7.064  1.00  0.00              
ATOM   4226  N   ARG A 271      28.356  16.265 -10.803  1.00  0.00              
ATOM   4227  CA  ARG A 271      28.931  16.704 -12.067  1.00  0.00              
ATOM   4228  C   ARG A 271      28.925  18.228 -12.151  1.00  0.00              
ATOM   4229  O   ARG A 271      29.777  18.827 -12.815  1.00  0.00              
ATOM   4230  CB  ARG A 271      28.244  16.069 -13.267  1.00  0.00              
ATOM   4231  CG  ARG A 271      28.529  14.588 -13.457  1.00  0.00              
ATOM   4232  CD  ARG A 271      27.805  13.967 -14.596  1.00  0.00              
ATOM   4233  NE  ARG A 271      28.066  12.547 -14.774  1.00  0.00              
ATOM   4234  CZ  ARG A 271      27.413  11.752 -15.644  1.00  0.00              
ATOM   4235  NH1 ARG A 271      26.437  12.222 -16.389  1.00  0.00              
ATOM   4236  NH2 ARG A 271      27.764  10.480 -15.712  1.00  0.00              
ATOM   4237  H   ARG A 271      27.460  15.800 -10.806  1.00  0.00              
ATOM   4238  HA  ARG A 271      29.972  16.384 -12.130  1.00  0.00              
ATOM   4239 1HB  ARG A 271      27.173  16.216 -13.135  1.00  0.00              
ATOM   4240 2HB  ARG A 271      28.579  16.615 -14.150  1.00  0.00              
ATOM   4241 1HG  ARG A 271      29.598  14.459 -13.629  1.00  0.00              
ATOM   4242 2HG  ARG A 271      28.240  14.061 -12.547  1.00  0.00              
ATOM   4243 1HD  ARG A 271      26.733  14.084 -14.440  1.00  0.00              
ATOM   4244 2HD  ARG A 271      28.096  14.470 -15.517  1.00  0.00              
ATOM   4245  HE  ARG A 271      28.737  11.952 -14.307  1.00  0.00              
ATOM   4246 1HH1 ARG A 271      26.169  13.193 -16.313  1.00  0.00              
ATOM   4247 2HH1 ARG A 271      25.960  11.610 -17.035  1.00  0.00              
ATOM   4248 1HH2 ARG A 271      28.505  10.131 -15.119  1.00  0.00              
ATOM   4249 2HH2 ARG A 271      27.291   9.863 -16.354  1.00  0.00              
ATOM   4250  N   GLU A 272      27.966  18.845 -11.465  1.00  0.00              
ATOM   4251  CA  GLU A 272      27.905  20.297 -11.351  1.00  0.00              
ATOM   4252  C   GLU A 272      29.144  20.819 -10.629  1.00  0.00              
ATOM   4253  O   GLU A 272      29.755  21.812 -11.043  1.00  0.00              
ATOM   4254  CB  GLU A 272      26.635  20.730 -10.613  1.00  0.00              
ATOM   4255  CG  GLU A 272      26.391  22.233 -10.610  1.00  0.00              
ATOM   4256  CD  GLU A 272      26.083  22.739 -11.992  1.00  0.00              
ATOM   4257  OE1 GLU A 272      25.452  22.028 -12.737  1.00  0.00              
ATOM   4258  OE2 GLU A 272      26.380  23.878 -12.265  1.00  0.00              
ATOM   4259  H   GLU A 272      27.259  18.286 -11.009  1.00  0.00              
ATOM   4260  HA  GLU A 272      27.897  20.746 -12.344  1.00  0.00              
ATOM   4261 1HB  GLU A 272      25.798  20.228 -11.099  1.00  0.00              
ATOM   4262 2HB  GLU A 272      26.727  20.375  -9.586  1.00  0.00              
ATOM   4263 1HG  GLU A 272      25.602  22.542  -9.926  1.00  0.00              
ATOM   4264 2HG  GLU A 272      27.342  22.646 -10.276  1.00  0.00              
ATOM   4265  N   PHE A 273      29.519  20.134  -9.554  1.00  0.00              
ATOM   4266  CA  PHE A 273      30.772  20.416  -8.870  1.00  0.00              
ATOM   4267  C   PHE A 273      31.963  20.321  -9.830  1.00  0.00              
ATOM   4268  O   PHE A 273      32.789  21.233  -9.892  1.00  0.00              
ATOM   4269  CB  PHE A 273      30.962  19.455  -7.694  1.00  0.00              
ATOM   4270  CG  PHE A 273      30.717  20.084  -6.352  1.00  0.00              
ATOM   4271  CD1 PHE A 273      29.589  19.760  -5.614  1.00  0.00              
ATOM   4272  CD2 PHE A 273      31.614  21.001  -5.826  1.00  0.00              
ATOM   4273  CE1 PHE A 273      29.363  20.338  -4.379  1.00  0.00              
ATOM   4274  CE2 PHE A 273      31.392  21.579  -4.591  1.00  0.00              
ATOM   4275  CZ  PHE A 273      30.264  21.248  -3.867  1.00  0.00              
ATOM   4276  H   PHE A 273      28.920  19.400  -9.202  1.00  0.00              
ATOM   4277  HA  PHE A 273      30.765  21.438  -8.489  1.00  0.00              
ATOM   4278 1HB  PHE A 273      30.268  18.619  -7.778  1.00  0.00              
ATOM   4279 2HB  PHE A 273      31.983  19.078  -7.680  1.00  0.00              
ATOM   4280  HD1 PHE A 273      28.876  19.040  -6.018  1.00  0.00              
ATOM   4281  HD2 PHE A 273      32.505  21.263  -6.398  1.00  0.00              
ATOM   4282  HE1 PHE A 273      28.472  20.075  -3.809  1.00  0.00              
ATOM   4283  HE2 PHE A 273      32.105  22.298  -4.188  1.00  0.00              
ATOM   4284  HZ  PHE A 273      30.086  21.704  -2.895  1.00  0.00              
ATOM   4285  N   ARG A 274      32.044  19.221 -10.579  1.00  0.00              
ATOM   4286  CA  ARG A 274      33.122  19.024 -11.553  1.00  0.00              
ATOM   4287  C   ARG A 274      33.250  20.216 -12.492  1.00  0.00              
ATOM   4288  O   ARG A 274      34.324  20.811 -12.635  1.00  0.00              
ATOM   4289  CB  ARG A 274      32.964  17.725 -12.330  1.00  0.00              
ATOM   4290  CG  ARG A 274      33.136  16.460 -11.504  1.00  0.00              
ATOM   4291  CD  ARG A 274      32.692  15.218 -12.185  1.00  0.00              
ATOM   4292  NE  ARG A 274      32.825  14.011 -11.386  1.00  0.00              
ATOM   4293  CZ  ARG A 274      33.874  13.167 -11.443  1.00  0.00              
ATOM   4294  NH1 ARG A 274      34.863  13.372 -12.285  1.00  0.00              
ATOM   4295  NH2 ARG A 274      33.871  12.113 -10.646  1.00  0.00              
ATOM   4296  H   ARG A 274      31.341  18.504 -10.470  1.00  0.00              
ATOM   4297  HA  ARG A 274      34.077  18.936 -11.035  1.00  0.00              
ATOM   4298 1HB  ARG A 274      31.967  17.735 -12.768  1.00  0.00              
ATOM   4299 2HB  ARG A 274      33.710  17.738 -13.125  1.00  0.00              
ATOM   4300 1HG  ARG A 274      34.192  16.348 -11.257  1.00  0.00              
ATOM   4301 2HG  ARG A 274      32.558  16.566 -10.585  1.00  0.00              
ATOM   4302 1HD  ARG A 274      31.640  15.318 -12.453  1.00  0.00              
ATOM   4303 2HD  ARG A 274      33.285  15.078 -13.089  1.00  0.00              
ATOM   4304  HE  ARG A 274      32.197  13.623 -10.695  1.00  0.00              
ATOM   4305 1HH1 ARG A 274      34.841  14.173 -12.900  1.00  0.00              
ATOM   4306 2HH1 ARG A 274      35.640  12.727 -12.312  1.00  0.00              
ATOM   4307 1HH2 ARG A 274      33.094  11.960 -10.018  1.00  0.00              
ATOM   4308 2HH2 ARG A 274      34.644  11.464 -10.669  1.00  0.00              
ATOM   4309  N   GLN A 275      32.137  20.542 -13.142  1.00  0.00              
ATOM   4310  CA  GLN A 275      32.101  21.622 -14.118  1.00  0.00              
ATOM   4311  C   GLN A 275      32.368  22.979 -13.476  1.00  0.00              
ATOM   4312  O   GLN A 275      32.982  23.850 -14.092  1.00  0.00              
ATOM   4313  CB  GLN A 275      30.745  21.648 -14.828  1.00  0.00              
ATOM   4314  CG  GLN A 275      30.655  22.655 -15.962  1.00  0.00              
ATOM   4315  CD  GLN A 275      31.668  22.384 -17.058  1.00  0.00              
ATOM   4316  OE1 GLN A 275      31.880  21.235 -17.457  1.00  0.00              
ATOM   4317  NE2 GLN A 275      32.304  23.441 -17.550  1.00  0.00              
ATOM   4318  H   GLN A 275      31.293  20.023 -12.950  1.00  0.00              
ATOM   4319  HA  GLN A 275      32.892  21.476 -14.853  1.00  0.00              
ATOM   4320 1HB  GLN A 275      30.571  20.643 -15.213  1.00  0.00              
ATOM   4321 2HB  GLN A 275      29.997  21.880 -14.070  1.00  0.00              
ATOM   4322 1HG  GLN A 275      29.713  22.926 -16.437  1.00  0.00              
ATOM   4323 2HG  GLN A 275      31.012  23.493 -15.362  1.00  0.00              
ATOM   4324 1HE2 GLN A 275      32.984  23.324 -18.275  1.00  0.00              
ATOM   4325 2HE2 GLN A 275      32.103  24.355 -17.197  1.00  0.00              
ATOM   4326  N   THR A 276      31.910  23.160 -12.240  1.00  0.00              
ATOM   4327  CA  THR A 276      32.189  24.401 -11.525  1.00  0.00              
ATOM   4328  C   THR A 276      33.689  24.639 -11.353  1.00  0.00              
ATOM   4329  O   THR A 276      34.178  25.749 -11.568  1.00  0.00              
ATOM   4330  CB  THR A 276      31.520  24.407 -10.137  1.00  0.00              
ATOM   4331  OG1 THR A 276      30.100  24.288 -10.288  1.00  0.00              
ATOM   4332  CG2 THR A 276      31.841  25.696  -9.396  1.00  0.00              
ATOM   4333  H   THR A 276      31.367  22.441 -11.784  1.00  0.00              
ATOM   4334  HA  THR A 276      31.816  25.249 -12.099  1.00  0.00              
ATOM   4335  HB  THR A 276      31.888  23.557  -9.563  1.00  0.00              
ATOM   4336  HG1 THR A 276      29.902  23.559 -10.881  1.00  0.00              
ATOM   4337 1HG2 THR A 276      31.361  25.682  -8.418  1.00  0.00              
ATOM   4338 2HG2 THR A 276      32.921  25.784  -9.270  1.00  0.00              
ATOM   4339 3HG2 THR A 276      31.473  26.546  -9.970  1.00  0.00              
ATOM   4340  N   PHE A 277      34.414  23.595 -10.963  1.00  0.00              
ATOM   4341  CA  PHE A 277      35.858  23.698 -10.783  1.00  0.00              
ATOM   4342  C   PHE A 277      36.547  23.909 -12.121  1.00  0.00              
ATOM   4343  O   PHE A 277      37.565  24.601 -12.206  1.00  0.00              
ATOM   4344  CB  PHE A 277      36.409  22.447 -10.096  1.00  0.00              
ATOM   4345  CG  PHE A 277      36.155  22.408  -8.616  1.00  0.00              
ATOM   4346  CD1 PHE A 277      35.397  21.390  -8.055  1.00  0.00              
ATOM   4347  CD2 PHE A 277      36.672  23.387  -7.782  1.00  0.00              
ATOM   4348  CE1 PHE A 277      35.163  21.353  -6.693  1.00  0.00              
ATOM   4349  CE2 PHE A 277      36.441  23.352  -6.421  1.00  0.00              
ATOM   4350  CZ  PHE A 277      35.685  22.333  -5.876  1.00  0.00              
ATOM   4351  H   PHE A 277      33.959  22.711 -10.785  1.00  0.00              
ATOM   4352  HA  PHE A 277      36.093  24.565 -10.164  1.00  0.00              
ATOM   4353 1HB  PHE A 277      35.947  21.555 -10.515  1.00  0.00              
ATOM   4354 2HB  PHE A 277      37.488  22.393 -10.228  1.00  0.00              
ATOM   4355  HD1 PHE A 277      34.986  20.614  -8.701  1.00  0.00              
ATOM   4356  HD2 PHE A 277      37.269  24.192  -8.212  1.00  0.00              
ATOM   4357  HE1 PHE A 277      34.566  20.548  -6.265  1.00  0.00              
ATOM   4358  HE2 PHE A 277      36.854  24.128  -5.776  1.00  0.00              
ATOM   4359  HZ  PHE A 277      35.500  22.305  -4.803  1.00  0.00              
ATOM   4360  N   ARG A 278      35.974  23.315 -13.165  1.00  0.00              
ATOM   4361  CA  ARG A 278      36.428  23.554 -14.530  1.00  0.00              
ATOM   4362  C   ARG A 278      36.252  25.019 -14.928  1.00  0.00              
ATOM   4363  O   ARG A 278      37.128  25.610 -15.560  1.00  0.00              
ATOM   4364  CB  ARG A 278      35.756  22.621 -15.526  1.00  0.00              
ATOM   4365  CG  ARG A 278      36.253  21.185 -15.493  1.00  0.00              
ATOM   4366  CD  ARG A 278      35.806  20.355 -16.641  1.00  0.00              
ATOM   4367  NE  ARG A 278      34.384  20.055 -16.650  1.00  0.00              
ATOM   4368  CZ  ARG A 278      33.829  18.960 -16.094  1.00  0.00              
ATOM   4369  NH1 ARG A 278      34.573  18.042 -15.518  1.00  0.00              
ATOM   4370  NH2 ARG A 278      32.516  18.821 -16.164  1.00  0.00              
ATOM   4371  H   ARG A 278      35.204  22.681 -13.007  1.00  0.00              
ATOM   4372  HA  ARG A 278      37.495  23.341 -14.607  1.00  0.00              
ATOM   4373 1HB  ARG A 278      34.689  22.637 -15.308  1.00  0.00              
ATOM   4374 2HB  ARG A 278      35.930  23.037 -16.518  1.00  0.00              
ATOM   4375 1HG  ARG A 278      37.343  21.194 -15.490  1.00  0.00              
ATOM   4376 2HG  ARG A 278      35.892  20.715 -14.577  1.00  0.00              
ATOM   4377 1HD  ARG A 278      36.035  20.881 -17.568  1.00  0.00              
ATOM   4378 2HD  ARG A 278      36.340  19.406 -16.621  1.00  0.00              
ATOM   4379  HE  ARG A 278      33.617  20.581 -17.048  1.00  0.00              
ATOM   4380 1HH1 ARG A 278      35.577  18.154 -15.489  1.00  0.00              
ATOM   4381 2HH1 ARG A 278      34.138  17.229 -15.107  1.00  0.00              
ATOM   4382 1HH2 ARG A 278      31.961  19.528 -16.626  1.00  0.00              
ATOM   4383 2HH2 ARG A 278      32.075  18.010 -15.756  1.00  0.00              
ATOM   4384  N   LYS A 279      35.123  25.602 -14.542  1.00  0.00              
ATOM   4385  CA  LYS A 279      34.827  26.992 -14.871  1.00  0.00              
ATOM   4386  C   LYS A 279      35.788  27.911 -14.127  1.00  0.00              
ATOM   4387  O   LYS A 279      36.191  28.954 -14.643  1.00  0.00              
ATOM   4388  CB  LYS A 279      33.378  27.339 -14.525  1.00  0.00              
ATOM   4389  CG  LYS A 279      32.345  26.738 -15.468  1.00  0.00              
ATOM   4390  CD  LYS A 279      30.930  27.106 -15.046  1.00  0.00              
ATOM   4391  CE  LYS A 279      29.896  26.493 -15.980  1.00  0.00              
ATOM   4392  NZ  LYS A 279      28.506  26.802 -15.550  1.00  0.00              
ATOM   4393  H   LYS A 279      34.452  25.070 -14.008  1.00  0.00              
ATOM   4394  HA  LYS A 279      34.975  27.158 -15.938  1.00  0.00              
ATOM   4395 1HB  LYS A 279      33.197  26.979 -13.512  1.00  0.00              
ATOM   4396 2HB  LYS A 279      33.296  28.426 -14.542  1.00  0.00              
ATOM   4397 1HG  LYS A 279      32.534  27.115 -16.474  1.00  0.00              
ATOM   4398 2HG  LYS A 279      32.457  25.655 -15.460  1.00  0.00              
ATOM   4399 1HD  LYS A 279      30.765  26.743 -14.031  1.00  0.00              
ATOM   4400 2HD  LYS A 279      30.834  28.192 -15.062  1.00  0.00              
ATOM   4401 1HE  LYS A 279      30.063  26.889 -16.981  1.00  0.00              
ATOM   4402 2HE  LYS A 279      30.042  25.413 -15.988  1.00  0.00              
ATOM   4403 1HZ  LYS A 279      27.853  26.379 -16.193  1.00  0.00              
ATOM   4404 2HZ  LYS A 279      28.350  26.435 -14.621  1.00  0.00              
ATOM   4405 3HZ  LYS A 279      28.370  27.803 -15.543  1.00  0.00              
ATOM   4406  N   ILE A 280      36.150  27.519 -12.910  1.00  0.00              
ATOM   4407  CA  ILE A 280      37.148  28.248 -12.136  1.00  0.00              
ATOM   4408  C   ILE A 280      38.495  28.192 -12.845  1.00  0.00              
ATOM   4409  O   ILE A 280      39.160  29.214 -13.013  1.00  0.00              
ATOM   4410  CB  ILE A 280      37.295  27.683 -10.711  1.00  0.00              
ATOM   4411  CG1 ILE A 280      36.028  27.955  -9.895  1.00  0.00              
ATOM   4412  CG2 ILE A 280      38.513  28.282 -10.024  1.00  0.00              
ATOM   4413  CD1 ILE A 280      35.970  27.199  -8.587  1.00  0.00              
ATOM   4414  H   ILE A 280      35.723  26.695 -12.511  1.00  0.00              
ATOM   4415  HA  ILE A 280      36.892  29.305 -12.078  1.00  0.00              
ATOM   4416  HB  ILE A 280      37.406  26.601 -10.768  1.00  0.00              
ATOM   4417 1HG1 ILE A 280      35.993  29.026  -9.698  1.00  0.00              
ATOM   4418 2HG1 ILE A 280      35.177  27.672 -10.515  1.00  0.00              
ATOM   4419 1HG2 ILE A 280      38.602  27.873  -9.018  1.00  0.00              
ATOM   4420 2HG2 ILE A 280      39.408  28.040 -10.595  1.00  0.00              
ATOM   4421 3HG2 ILE A 280      38.402  29.365  -9.966  1.00  0.00              
ATOM   4422 1HD1 ILE A 280      35.044  27.443  -8.066  1.00  0.00              
ATOM   4423 2HD1 ILE A 280      36.004  26.127  -8.784  1.00  0.00              
ATOM   4424 3HD1 ILE A 280      36.819  27.481  -7.966  1.00  0.00              
ATOM   4425  N   ILE A 281      38.890  26.994 -13.259  1.00  0.00              
ATOM   4426  CA  ILE A 281      40.154  26.806 -13.962  1.00  0.00              
ATOM   4427  C   ILE A 281      40.187  27.680 -15.209  1.00  0.00              
ATOM   4428  O   ILE A 281      41.217  28.268 -15.539  1.00  0.00              
ATOM   4429  CB  ILE A 281      40.376  25.335 -14.361  1.00  0.00              
ATOM   4430  CG1 ILE A 281      40.624  24.477 -13.118  1.00  0.00              
ATOM   4431  CG2 ILE A 281      41.540  25.218 -15.333  1.00  0.00              
ATOM   4432  CD1 ILE A 281      40.545  22.989 -13.377  1.00  0.00              
ATOM   4433  H   ILE A 281      38.300  26.194 -13.084  1.00  0.00              
ATOM   4434  HA  ILE A 281      40.988  27.140 -13.347  1.00  0.00              
ATOM   4435  HB  ILE A 281      39.470  24.954 -14.830  1.00  0.00              
ATOM   4436 1HG1 ILE A 281      41.616  24.728 -12.742  1.00  0.00              
ATOM   4437 2HG1 ILE A 281      39.875  24.756 -12.377  1.00  0.00              
ATOM   4438 1HG2 ILE A 281      41.684  24.173 -15.604  1.00  0.00              
ATOM   4439 2HG2 ILE A 281      41.325  25.799 -16.230  1.00  0.00              
ATOM   4440 3HG2 ILE A 281      42.447  25.599 -14.864  1.00  0.00              
ATOM   4441 1HD1 ILE A 281      40.731  22.447 -12.450  1.00  0.00              
ATOM   4442 2HD1 ILE A 281      39.553  22.737 -13.752  1.00  0.00              
ATOM   4443 3HD1 ILE A 281      41.294  22.708 -14.117  1.00  0.00              
ATOM   4444  N   ARG A 282      39.054  27.762 -15.898  1.00  0.00              
ATOM   4445  CA  ARG A 282      38.959  28.544 -17.126  1.00  0.00              
ATOM   4446  C   ARG A 282      38.176  29.829 -16.891  1.00  0.00              
ATOM   4447  O   ARG A 282      37.497  30.326 -17.789  1.00  0.00              
ATOM   4448  CB  ARG A 282      38.378  27.738 -18.278  1.00  0.00              
ATOM   4449  CG  ARG A 282      39.221  26.553 -18.720  1.00  0.00              
ATOM   4450  CD  ARG A 282      38.734  25.878 -19.950  1.00  0.00              
ATOM   4451  NE  ARG A 282      39.574  24.784 -20.410  1.00  0.00              
ATOM   4452  CZ  ARG A 282      39.318  24.027 -21.495  1.00  0.00              
ATOM   4453  NH1 ARG A 282      38.233  24.217 -22.212  1.00  0.00              
ATOM   4454  NH2 ARG A 282      40.177  23.072 -21.807  1.00  0.00              
ATOM   4455  H   ARG A 282      38.237  27.271 -15.563  1.00  0.00              
ATOM   4456  HA  ARG A 282      39.956  28.838 -17.454  1.00  0.00              
ATOM   4457 1HB  ARG A 282      37.399  27.383 -17.957  1.00  0.00              
ATOM   4458 2HB  ARG A 282      38.258  28.424 -19.117  1.00  0.00              
ATOM   4459 1HG  ARG A 282      40.238  26.901 -18.907  1.00  0.00              
ATOM   4460 2HG  ARG A 282      39.233  25.817 -17.914  1.00  0.00              
ATOM   4461 1HD  ARG A 282      37.742  25.471 -19.761  1.00  0.00              
ATOM   4462 2HD  ARG A 282      38.680  26.609 -20.756  1.00  0.00              
ATOM   4463  HE  ARG A 282      40.436  24.426 -20.021  1.00  0.00              
ATOM   4464 1HH1 ARG A 282      37.577  24.939 -21.950  1.00  0.00              
ATOM   4465 2HH1 ARG A 282      38.059  23.639 -23.022  1.00  0.00              
ATOM   4466 1HH2 ARG A 282      40.998  22.929 -21.234  1.00  0.00              
ATOM   4467 2HH2 ARG A 282      40.009  22.491 -22.614  1.00  0.00              
ATOM   4468  N   SER A 283      38.275  30.363 -15.679  1.00  0.00              
ATOM   4469  CA  SER A 283      37.679  31.654 -15.359  1.00  0.00              
ATOM   4470  C   SER A 283      38.508  32.784 -15.955  1.00  0.00              
ATOM   4471  O   SER A 283      39.422  32.546 -16.745  1.00  0.00              
ATOM   4472  CB  SER A 283      37.553  31.820 -13.857  1.00  0.00              
ATOM   4473  OG  SER A 283      38.793  32.052 -13.247  1.00  0.00              
ATOM   4474  H   SER A 283      38.777  29.862 -14.959  1.00  0.00              
ATOM   4475  HA  SER A 283      36.637  31.739 -15.672  1.00  0.00              
ATOM   4476 1HB  SER A 283      36.895  32.665 -13.654  1.00  0.00              
ATOM   4477 2HB  SER A 283      37.117  30.913 -13.441  1.00  0.00              
ATOM   4478  HG  SER A 283      38.709  31.935 -12.298  1.00  0.00              
ATOM   4479  N   HIS A 284      38.184  34.015 -15.572  1.00  0.00              
ATOM   4480  CA  HIS A 284      38.976  35.173 -15.969  1.00  0.00              
ATOM   4481  C   HIS A 284      40.410  35.030 -15.475  1.00  0.00              
ATOM   4482  O   HIS A 284      41.314  35.714 -15.955  1.00  0.00              
ATOM   4483  CB  HIS A 284      38.359  36.468 -15.431  1.00  0.00              
ATOM   4484  CG  HIS A 284      38.412  36.586 -13.939  1.00  0.00              
ATOM   4485  ND1 HIS A 284      37.630  35.816 -13.104  1.00  0.00              
ATOM   4486  CD2 HIS A 284      39.152  37.383 -13.134  1.00  0.00              
ATOM   4487  CE1 HIS A 284      37.888  36.135 -11.848  1.00  0.00              
ATOM   4488  NE2 HIS A 284      38.807  37.083 -11.839  1.00  0.00              
ATOM   4489  H   HIS A 284      37.370  34.151 -14.990  1.00  0.00              
ATOM   4490  HA  HIS A 284      39.017  35.233 -17.056  1.00  0.00              
ATOM   4491 1HB  HIS A 284      38.890  37.332 -15.831  1.00  0.00              
ATOM   4492 2HB  HIS A 284      37.307  36.527 -15.712  1.00  0.00              
ATOM   4493  HD2 HIS A 284      39.902  38.148 -13.335  1.00  0.00              
ATOM   4494  HE1 HIS A 284      37.369  35.634 -11.030  1.00  0.00              
ATOM   4495  HE2 HIS A 284      39.199  37.522 -11.018  1.00  0.00              
ATOM   4496  N   VAL A 285      40.602  34.195 -14.442  1.00  0.00              
ATOM   4497  CA  VAL A 285      41.974  33.806 -14.140  1.00  0.00              
ATOM   4498  C   VAL A 285      42.294  32.423 -14.694  1.00  0.00              
ATOM   4499  O   VAL A 285      41.814  31.413 -14.179  1.00  0.00              
ATOM   4500  CB  VAL A 285      42.242  33.815 -12.624  1.00  0.00              
ATOM   4501  CG1 VAL A 285      43.663  33.358 -12.331  1.00  0.00              
ATOM   4502  CG2 VAL A 285      42.002  35.203 -12.048  1.00  0.00              
ATOM   4503  H   VAL A 285      39.846  33.785 -13.912  1.00  0.00              
ATOM   4504  HA  VAL A 285      42.690  34.471 -14.624  1.00  0.00              
ATOM   4505  HB  VAL A 285      41.536  33.143 -12.135  1.00  0.00              
ATOM   4506 1HG1 VAL A 285      43.835  33.370 -11.254  1.00  0.00              
ATOM   4507 2HG1 VAL A 285      43.805  32.345 -12.709  1.00  0.00              
ATOM   4508 3HG1 VAL A 285      44.369  34.030 -12.818  1.00  0.00              
ATOM   4509 1HG2 VAL A 285      42.195  35.191 -10.976  1.00  0.00              
ATOM   4510 2HG2 VAL A 285      42.670  35.916 -12.530  1.00  0.00              
ATOM   4511 3HG2 VAL A 285      40.967  35.497 -12.227  1.00  0.00              
ATOM   4512  N   LEU A 286      43.106  32.385 -15.744  1.00  0.00              
ATOM   4513  CA  LEU A 286      43.424  31.133 -16.420  1.00  0.00              
ATOM   4514  C   LEU A 286      44.375  30.267 -15.605  1.00  0.00              
ATOM   4515  O   LEU A 286      45.492  30.679 -15.292  1.00  0.00              
ATOM   4516  CB  LEU A 286      44.027  31.424 -17.801  1.00  0.00              
ATOM   4517  CG  LEU A 286      44.345  30.185 -18.648  1.00  0.00              
ATOM   4518  CD1 LEU A 286      43.062  29.435 -18.979  1.00  0.00              
ATOM   4519  CD2 LEU A 286      45.066  30.609 -19.918  1.00  0.00              
ATOM   4520  H   LEU A 286      43.514  33.245 -16.082  1.00  0.00              
ATOM   4521  HA  LEU A 286      42.516  30.544 -16.545  1.00  0.00              
ATOM   4522 1HB  LEU A 286      43.199  31.976 -18.243  1.00  0.00              
ATOM   4523 2HB  LEU A 286      44.900  32.072 -17.732  1.00  0.00              
ATOM   4524  HG  LEU A 286      45.028  29.563 -18.068  1.00  0.00              
ATOM   4525 1HD1 LEU A 286      43.298  28.557 -19.581  1.00  0.00              
ATOM   4526 2HD1 LEU A 286      42.575  29.121 -18.056  1.00  0.00              
ATOM   4527 3HD1 LEU A 286      42.394  30.089 -19.539  1.00  0.00              
ATOM   4528 1HD2 LEU A 286      45.292  29.727 -20.519  1.00  0.00              
ATOM   4529 2HD2 LEU A 286      44.430  31.285 -20.490  1.00  0.00              
ATOM   4530 3HD2 LEU A 286      45.994  31.118 -19.658  1.00  0.00              
ATOM   4531  N   ARG A 287      43.924  29.065 -15.261  1.00  0.00              
ATOM   4532  CA  ARG A 287      44.722  28.150 -14.453  1.00  0.00              
ATOM   4533  C   ARG A 287      45.202  26.978 -15.298  1.00  0.00              
ATOM   4534  O   ARG A 287      45.805  26.035 -14.786  1.00  0.00              
ATOM   4535  CB  ARG A 287      43.983  27.680 -13.208  1.00  0.00              
ATOM   4536  CG  ARG A 287      43.638  28.779 -12.216  1.00  0.00              
ATOM   4537  CD  ARG A 287      42.636  28.387 -11.192  1.00  0.00              
ATOM   4538  NE  ARG A 287      42.338  29.421 -10.214  1.00  0.00              
ATOM   4539  CZ  ARG A 287      41.543  30.484 -10.444  1.00  0.00              
ATOM   4540  NH1 ARG A 287      40.996  30.679 -11.623  1.00  0.00              
ATOM   4541  NH2 ARG A 287      41.346  31.341  -9.457  1.00  0.00              
ATOM   4542  H   ARG A 287      43.005  28.779 -15.566  1.00  0.00              
ATOM   4543  HA  ARG A 287      45.610  28.663 -14.082  1.00  0.00              
ATOM   4544 1HB  ARG A 287      43.066  27.199 -13.545  1.00  0.00              
ATOM   4545 2HB  ARG A 287      44.621  26.943 -12.720  1.00  0.00              
ATOM   4546 1HG  ARG A 287      44.550  29.077 -11.697  1.00  0.00              
ATOM   4547 2HG  ARG A 287      43.239  29.631 -12.768  1.00  0.00              
ATOM   4548 1HD  ARG A 287      41.702  28.130 -11.690  1.00  0.00              
ATOM   4549 2HD  ARG A 287      43.008  27.520 -10.647  1.00  0.00              
ATOM   4550  HE  ARG A 287      42.653  29.514  -9.258  1.00  0.00              
ATOM   4551 1HH1 ARG A 287      41.171  30.024 -12.372  1.00  0.00              
ATOM   4552 2HH1 ARG A 287      40.404  31.482 -11.775  1.00  0.00              
ATOM   4553 1HH2 ARG A 287      41.789  31.186  -8.561  1.00  0.00              
ATOM   4554 2HH2 ARG A 287      40.756  32.147  -9.602  1.00  0.00              
ATOM   4555  N   GLN A 288      44.930  27.042 -16.598  1.00  0.00              
ATOM   4556  CA  GLN A 288      45.324  25.980 -17.516  1.00  0.00              
ATOM   4557  C   GLN A 288      46.180  26.525 -18.652  1.00  0.00              
ATOM   4558  O   GLN A 288      47.110  26.182 -18.786  1.00  0.00              
ATOM   4559  OXT GLN A 288      45.739  27.364 -19.387  1.00  0.00              
ATOM   4560  CB  GLN A 288      44.087  25.283 -18.090  1.00  0.00              
ATOM   4561  CG  GLN A 288      44.402  24.134 -19.033  1.00  0.00              
ATOM   4562  CD  GLN A 288      43.153  23.410 -19.499  1.00  0.00              
ATOM   4563  OE1 GLN A 288      42.030  23.815 -19.187  1.00  0.00              
ATOM   4564  NE2 GLN A 288      43.342  22.329 -20.248  1.00  0.00              
ATOM   4565  H   GLN A 288      44.438  27.847 -16.958  1.00  0.00              
ATOM   4566  HA  GLN A 288      45.936  25.250 -16.989  1.00  0.00              
ATOM   4567 1HB  GLN A 288      43.510  24.916 -17.241  1.00  0.00              
ATOM   4568 2HB  GLN A 288      43.512  26.044 -18.616  1.00  0.00              
ATOM   4569 1HG  GLN A 288      45.067  24.240 -19.889  1.00  0.00              
ATOM   4570 2HG  GLN A 288      44.888  23.526 -18.269  1.00  0.00              
ATOM   4571 1HE2 GLN A 288      42.556  21.810 -20.586  1.00  0.00              
ATOM   4572 2HE2 GLN A 288      44.270  22.035 -20.477  1.00  0.00              
TER                                                                             
