# Supplementary material for: Assessment and Challenges of Ligand Docking into Comparative Models of G-Protein Coupled Receptors
Source: PLoS One. 2013 Jul 2;8(7):e67302. doi: 10.1371/journal.pone.0067302 (PMC3699586; doi:10.1371/journal.pone.0067302)
Supplement: File S2 — Files for protocol capture. The input files necessary to carry out the steps outlined in the protocol capture in File S1 as well as the output files relating to the results found in the manuscript are provided in this attachment. (ZIP) [file pone.0067302.s015.zip › FileS2_GPCR_model_dock/scripts/evaluate_score_vs_pocket_rmsd/structures/3emlA/3emlA_12.pdb]

ATOM      1  N   ILE A   1      57.464   6.623  11.763  1.00  0.00              
ATOM      2  CA  ILE A   1      57.451   7.950  12.366  1.00  0.00              
ATOM      3  C   ILE A   1      57.931   7.916  13.811  1.00  0.00              
ATOM      4  O   ILE A   1      57.643   8.822  14.592  1.00  0.00              
ATOM      5  CB  ILE A   1      56.044   8.574  12.320  1.00  0.00              
ATOM      6  CG1 ILE A   1      55.062   7.739  13.145  1.00  0.00              
ATOM      7  CG2 ILE A   1      55.564   8.698  10.882  1.00  0.00              
ATOM      8  CD1 ILE A   1      53.726   8.410  13.367  1.00  0.00              
ATOM      9 1H   ILE A   1      56.616   6.223  11.417  1.00  0.00              
ATOM     10 2H   ILE A   1      58.025   6.447  10.954  1.00  0.00              
ATOM     11 3H   ILE A   1      57.765   5.834  12.298  1.00  0.00              
ATOM     12  HA  ILE A   1      58.157   8.608  11.861  1.00  0.00              
ATOM     13  HB  ILE A   1      56.079   9.562  12.778  1.00  0.00              
ATOM     14 1HG1 ILE A   1      54.913   6.797  12.618  1.00  0.00              
ATOM     15 2HG1 ILE A   1      55.534   7.543  14.109  1.00  0.00              
ATOM     16 1HG2 ILE A   1      54.569   9.141  10.867  1.00  0.00              
ATOM     17 2HG2 ILE A   1      56.251   9.333  10.323  1.00  0.00              
ATOM     18 3HG2 ILE A   1      55.529   7.710  10.423  1.00  0.00              
ATOM     19 1HD1 ILE A   1      53.084   7.758  13.960  1.00  0.00              
ATOM     20 2HD1 ILE A   1      53.874   9.351  13.897  1.00  0.00              
ATOM     21 3HD1 ILE A   1      53.252   8.605  12.406  1.00  0.00              
ATOM     22  N   MET A   2      58.507   6.779  14.200  1.00  0.00              
ATOM     23  CA  MET A   2      58.832   6.583  15.608  1.00  0.00              
ATOM     24  C   MET A   2      59.988   7.481  16.032  1.00  0.00              
ATOM     25  O   MET A   2      60.757   7.953  15.195  1.00  0.00              
ATOM     26  CB  MET A   2      59.175   5.119  15.873  1.00  0.00              
ATOM     27  CG  MET A   2      60.473   4.649  15.232  1.00  0.00              
ATOM     28  SD  MET A   2      60.900   2.956  15.686  1.00  0.00              
ATOM     29  CE  MET A   2      59.840   2.032  14.578  1.00  0.00              
ATOM     30  H   MET A   2      58.728   6.050  13.538  1.00  0.00              
ATOM     31  HA  MET A   2      57.980   6.859  16.228  1.00  0.00              
ATOM     32 1HB  MET A   2      59.239   4.999  16.954  1.00  0.00              
ATOM     33 2HB  MET A   2      58.345   4.524  15.490  1.00  0.00              
ATOM     34 1HG  MET A   2      60.360   4.712  14.151  1.00  0.00              
ATOM     35 2HG  MET A   2      61.271   5.318  15.554  1.00  0.00              
ATOM     36 1HE  MET A   2      59.990   0.963  14.738  1.00  0.00              
ATOM     37 2HE  MET A   2      58.798   2.287  14.774  1.00  0.00              
ATOM     38 3HE  MET A   2      60.088   2.282  13.546  1.00  0.00              
ATOM     39  N   GLY A   3      60.104   7.712  17.334  1.00  0.00              
ATOM     40  CA  GLY A   3      61.193   8.517  17.875  1.00  0.00              
ATOM     41  C   GLY A   3      60.972  10.000  17.610  1.00  0.00              
ATOM     42  O   GLY A   3      59.936  10.558  17.972  1.00  0.00              
ATOM     43  H   GLY A   3      59.420   7.321  17.967  1.00  0.00              
ATOM     44 1HA  GLY A   3      61.254   8.355  18.952  1.00  0.00              
ATOM     45 2HA  GLY A   3      62.128   8.210  17.409  1.00  0.00              
ATOM     46  N   SER A   4      61.952  10.635  16.978  1.00  0.00              
ATOM     47  CA  SER A   4      61.862  12.053  16.651  1.00  0.00              
ATOM     48  C   SER A   4      62.212  12.317  15.192  1.00  0.00              
ATOM     49  O   SER A   4      61.841  13.348  14.631  1.00  0.00              
ATOM     50  CB  SER A   4      62.770  12.855  17.562  1.00  0.00              
ATOM     51  OG  SER A   4      64.108  12.453  17.458  1.00  0.00              
ATOM     52  H   SER A   4      62.782  10.122  16.715  1.00  0.00              
ATOM     53  HA  SER A   4      60.887  12.488  16.877  1.00  0.00              
ATOM     54 1HB  SER A   4      62.694  13.908  17.291  1.00  0.00              
ATOM     55 2HB  SER A   4      62.438  12.722  18.591  1.00  0.00              
ATOM     56  HG  SER A   4      64.648  12.984  18.049  1.00  0.00              
ATOM     57  N   SER A   5      62.929  11.379  14.582  1.00  0.00              
ATOM     58  CA  SER A   5      62.920  12.661  13.890  1.00  0.00              
ATOM     59  C   SER A   5      62.837  12.463  12.381  1.00  0.00              
ATOM     60  O   SER A   5      62.430  13.366  11.651  1.00  0.00              
ATOM     61  CB  SER A   5      64.156  13.461  14.253  1.00  0.00              
ATOM     62  OG  SER A   5      65.337  12.795  13.899  1.00  0.00              
ATOM     63  H   SER A   5      63.450  10.610  14.185  1.00  0.00              
ATOM     64  HA  SER A   5      62.124  13.328  14.225  1.00  0.00              
ATOM     65 1HB  SER A   5      64.117  14.417  13.731  1.00  0.00              
ATOM     66 2HB  SER A   5      64.156  13.635  15.328  1.00  0.00              
ATOM     67  HG  SER A   5      65.348  12.647  12.950  1.00  0.00              
ATOM     68  N   VAL A   6      63.216  11.273  11.921  1.00  0.00              
ATOM     69  CA  VAL A   6      63.398  11.029  10.491  1.00  0.00              
ATOM     70  C   VAL A   6      62.155  11.406   9.686  1.00  0.00              
ATOM     71  O   VAL A   6      62.247  12.122   8.693  1.00  0.00              
ATOM     72  CB  VAL A   6      63.744   9.554  10.215  1.00  0.00              
ATOM     73  CG1 VAL A   6      63.729   9.274   8.720  1.00  0.00              
ATOM     74  CG2 VAL A   6      65.101   9.205  10.807  1.00  0.00              
ATOM     75  H   VAL A   6      63.381  10.520  12.573  1.00  0.00              
ATOM     76  HA  VAL A   6      64.189  11.657  10.080  1.00  0.00              
ATOM     77  HB  VAL A   6      63.010   8.919  10.711  1.00  0.00              
ATOM     78 1HG1 VAL A   6      63.976   8.227   8.543  1.00  0.00              
ATOM     79 2HG1 VAL A   6      62.738   9.485   8.320  1.00  0.00              
ATOM     80 3HG1 VAL A   6      64.464   9.908   8.224  1.00  0.00              
ATOM     81 1HG2 VAL A   6      65.330   8.159  10.603  1.00  0.00              
ATOM     82 2HG2 VAL A   6      65.867   9.838  10.358  1.00  0.00              
ATOM     83 3HG2 VAL A   6      65.081   9.368  11.885  1.00  0.00              
ATOM     84  N   TYR A   7      60.998  10.908  10.112  1.00  0.00              
ATOM     85  CA  TYR A   7      59.743  11.186   9.415  1.00  0.00              
ATOM     86  C   TYR A   7      58.924  12.289  10.092  1.00  0.00              
ATOM     87  O   TYR A   7      58.243  13.068   9.424  1.00  0.00              
ATOM     88  CB  TYR A   7      58.907   9.909   9.314  1.00  0.00              
ATOM     89  CG  TYR A   7      59.673   8.715   8.789  1.00  0.00              
ATOM     90  CD1 TYR A   7      60.179   7.756   9.654  1.00  0.00              
ATOM     91  CD2 TYR A   7      59.886   8.549   7.428  1.00  0.00              
ATOM     92  CE1 TYR A   7      60.879   6.663   9.180  1.00  0.00              
ATOM     93  CE2 TYR A   7      60.584   7.461   6.943  1.00  0.00              
ATOM     94  CZ  TYR A   7      61.080   6.519   7.822  1.00  0.00              
ATOM     95  OH  TYR A   7      61.775   5.433   7.343  1.00  0.00              
ATOM     96  H   TYR A   7      60.983  10.325  10.937  1.00  0.00              
ATOM     97  HA  TYR A   7      59.952  11.551   8.409  1.00  0.00              
ATOM     98 1HB  TYR A   7      58.532   9.688  10.314  1.00  0.00              
ATOM     99 2HB  TYR A   7      58.070  10.124   8.651  1.00  0.00              
ATOM    100  HD1 TYR A   7      60.016   7.876  10.725  1.00  0.00              
ATOM    101  HD2 TYR A   7      59.492   9.296   6.739  1.00  0.00              
ATOM    102  HE1 TYR A   7      61.271   5.918   9.872  1.00  0.00              
ATOM    103  HE2 TYR A   7      60.742   7.349   5.870  1.00  0.00              
ATOM    104  HH  TYR A   7      61.856   5.431   6.387  1.00  0.00              
ATOM    105  N   ILE A   8      59.005  12.357  11.417  1.00  0.00              
ATOM    106  CA  ILE A   8      58.311  13.387  12.188  1.00  0.00              
ATOM    107  C   ILE A   8      58.644  14.823  11.762  1.00  0.00              
ATOM    108  O   ILE A   8      57.776  15.696  11.778  1.00  0.00              
ATOM    109  CB  ILE A   8      58.621  13.241  13.689  1.00  0.00              
ATOM    110  CG1 ILE A   8      57.933  11.997  14.258  1.00  0.00              
ATOM    111  CG2 ILE A   8      58.187  14.486  14.446  1.00  0.00              
ATOM    112  CD1 ILE A   8      58.410  11.613  15.640  1.00  0.00              
ATOM    113  H   ILE A   8      59.565  11.671  11.903  1.00  0.00              
ATOM    114  HA  ILE A   8      57.235  13.331  12.024  1.00  0.00              
ATOM    115  HB  ILE A   8      59.693  13.093  13.817  1.00  0.00              
ATOM    116 1HG1 ILE A   8      56.864  12.202  14.286  1.00  0.00              
ATOM    117 2HG1 ILE A   8      58.126  11.176  13.567  1.00  0.00              
ATOM    118 1HG2 ILE A   8      58.413  14.366  15.506  1.00  0.00              
ATOM    119 2HG2 ILE A   8      58.720  15.353  14.058  1.00  0.00              
ATOM    120 3HG2 ILE A   8      57.114  14.634  14.319  1.00  0.00              
ATOM    121 1HD1 ILE A   8      57.878  10.723  15.976  1.00  0.00              
ATOM    122 2HD1 ILE A   8      59.480  11.406  15.612  1.00  0.00              
ATOM    123 3HD1 ILE A   8      58.217  12.432  16.332  1.00  0.00              
ATOM    124  N   THR A   9      59.898  15.058  11.385  1.00  0.00              
ATOM    125  CA  THR A   9      60.314  16.328  10.786  1.00  0.00              
ATOM    126  C   THR A   9      59.425  16.784   9.630  1.00  0.00              
ATOM    127  O   THR A   9      59.217  17.986   9.423  1.00  0.00              
ATOM    128  CB  THR A   9      61.765  16.245  10.280  1.00  0.00              
ATOM    129  OG1 THR A   9      62.649  16.025  11.387  1.00  0.00              
ATOM    130  CG2 THR A   9      62.158  17.533   9.572  1.00  0.00              
ATOM    131  H   THR A   9      60.585  14.330  11.520  1.00  0.00              
ATOM    132  HA  THR A   9      60.239  17.126  11.526  1.00  0.00              
ATOM    133  HB  THR A   9      61.852  15.409   9.586  1.00  0.00              
ATOM    134  HG1 THR A   9      63.553  15.973  11.069  1.00  0.00              
ATOM    135 1HG2 THR A   9      63.187  17.455   9.221  1.00  0.00              
ATOM    136 2HG2 THR A   9      61.495  17.697   8.723  1.00  0.00              
ATOM    137 3HG2 THR A   9      62.073  18.369  10.266  1.00  0.00              
ATOM    138  N   VAL A  10      58.914  15.821   8.871  1.00  0.00              
ATOM    139  CA  VAL A  10      58.005  16.111   7.772  1.00  0.00              
ATOM    140  C   VAL A  10      56.570  16.149   8.293  1.00  0.00              
ATOM    141  O   VAL A  10      55.770  17.027   7.934  1.00  0.00              
ATOM    142  CB  VAL A  10      58.118  15.069   6.643  1.00  0.00              
ATOM    143  CG1 VAL A  10      57.089  15.347   5.557  1.00  0.00              
ATOM    144  CG2 VAL A  10      59.522  15.069   6.056  1.00  0.00              
ATOM    145  H   VAL A  10      59.163  14.861   9.063  1.00  0.00              
ATOM    146  HA  VAL A  10      58.196  17.098   7.349  1.00  0.00              
ATOM    147  HB  VAL A  10      57.949  14.076   7.059  1.00  0.00              
ATOM    148 1HG1 VAL A  10      57.183  14.601   4.768  1.00  0.00              
ATOM    149 2HG1 VAL A  10      56.087  15.298   5.984  1.00  0.00              
ATOM    150 3HG1 VAL A  10      57.259  16.339   5.140  1.00  0.00              
ATOM    151 1HG2 VAL A  10      59.584  14.327   5.261  1.00  0.00              
ATOM    152 2HG2 VAL A  10      59.746  16.056   5.651  1.00  0.00              
ATOM    153 3HG2 VAL A  10      60.242  14.825   6.837  1.00  0.00              
ATOM    154  N   GLU A  11      56.258  15.192   9.160  1.00  0.00              
ATOM    155  CA  GLU A  11      54.917  15.048   9.707  1.00  0.00              
ATOM    156  C   GLU A  11      54.430  16.359  10.309  1.00  0.00              
ATOM    157  O   GLU A  11      53.239  16.668  10.262  1.00  0.00              
ATOM    158  CB  GLU A  11      54.884  13.938  10.760  1.00  0.00              
ATOM    159  CG  GLU A  11      53.485  13.487  11.154  1.00  0.00              
ATOM    160  CD  GLU A  11      53.531  12.270  12.036  1.00  0.00              
ATOM    161  OE1 GLU A  11      54.609  11.799  12.309  1.00  0.00              
ATOM    162  OE2 GLU A  11      52.499  11.878  12.528  1.00  0.00              
ATOM    163  H   GLU A  11      56.979  14.544   9.447  1.00  0.00              
ATOM    164  HA  GLU A  11      54.219  14.792   8.910  1.00  0.00              
ATOM    165 1HB  GLU A  11      55.435  13.092  10.348  1.00  0.00              
ATOM    166 2HB  GLU A  11      55.404  14.317  11.639  1.00  0.00              
ATOM    167 1HG  GLU A  11      52.900  14.266  11.642  1.00  0.00              
ATOM    168 2HG  GLU A  11      53.022  13.228  10.203  1.00  0.00              
ATOM    169  N   LEU A  12      55.355  17.124  10.881  1.00  0.00              
ATOM    170  CA  LEU A  12      55.052  18.460  11.355  1.00  0.00              
ATOM    171  C   LEU A  12      54.526  19.339  10.236  1.00  0.00              
ATOM    172  O   LEU A  12      53.530  20.045  10.404  1.00  0.00              
ATOM    173  CB  LEU A  12      56.298  19.092  11.988  1.00  0.00              
ATOM    174  CG  LEU A  12      56.739  18.473  13.321  1.00  0.00              
ATOM    175  CD1 LEU A  12      58.101  19.020  13.726  1.00  0.00              
ATOM    176  CD2 LEU A  12      55.698  18.772  14.389  1.00  0.00              
ATOM    177  H   LEU A  12      56.293  16.765  10.987  1.00  0.00              
ATOM    178  HA  LEU A  12      54.261  18.412  12.103  1.00  0.00              
ATOM    179 1HB  LEU A  12      57.026  18.863  11.211  1.00  0.00              
ATOM    180 2HB  LEU A  12      56.199  20.173  12.085  1.00  0.00              
ATOM    181  HG  LEU A  12      56.772  17.392  13.181  1.00  0.00              
ATOM    182 1HD1 LEU A  12      58.405  18.575  14.673  1.00  0.00              
ATOM    183 2HD1 LEU A  12      58.835  18.774  12.958  1.00  0.00              
ATOM    184 3HD1 LEU A  12      58.039  20.102  13.837  1.00  0.00              
ATOM    185 1HD2 LEU A  12      56.011  18.331  15.336  1.00  0.00              
ATOM    186 2HD2 LEU A  12      55.596  19.851  14.506  1.00  0.00              
ATOM    187 3HD2 LEU A  12      54.738  18.348  14.092  1.00  0.00              
ATOM    188  N   ALA A  13      55.204  19.297   9.091  1.00  0.00              
ATOM    189  CA  ALA A  13      54.779  20.056   7.914  1.00  0.00              
ATOM    190  C   ALA A  13      53.450  19.518   7.373  1.00  0.00              
ATOM    191  O   ALA A  13      52.635  20.272   6.820  1.00  0.00              
ATOM    192  CB  ALA A  13      55.853  20.016   6.838  1.00  0.00              
ATOM    193  H   ALA A  13      56.034  18.725   9.033  1.00  0.00              
ATOM    194  HA  ALA A  13      54.619  21.094   8.207  1.00  0.00              
ATOM    195 1HB  ALA A  13      55.519  20.584   5.970  1.00  0.00              
ATOM    196 2HB  ALA A  13      56.773  20.454   7.225  1.00  0.00              
ATOM    197 3HB  ALA A  13      56.038  18.983   6.546  1.00  0.00              
ATOM    198  N   ILE A  14      53.228  18.217   7.550  1.00  0.00              
ATOM    199  CA  ILE A  14      51.939  17.616   7.194  1.00  0.00              
ATOM    200  C   ILE A  14      50.757  18.205   7.986  1.00  0.00              
ATOM    201  O   ILE A  14      49.684  18.465   7.425  1.00  0.00              
ATOM    202  CB  ILE A  14      51.968  16.091   7.408  1.00  0.00              
ATOM    203  CG1 ILE A  14      53.004  15.442   6.487  1.00  0.00              
ATOM    204  CG2 ILE A  14      50.590  15.495   7.167  1.00  0.00              
ATOM    205  CD1 ILE A  14      52.742  15.671   5.016  1.00  0.00              
ATOM    206  H   ILE A  14      53.955  17.630   7.935  1.00  0.00              
ATOM    207  HA  ILE A  14      51.685  17.839   6.158  1.00  0.00              
ATOM    208  HB  ILE A  14      52.281  15.882   8.430  1.00  0.00              
ATOM    209 1HG1 ILE A  14      53.977  15.856   6.751  1.00  0.00              
ATOM    210 2HG1 ILE A  14      52.997  14.372   6.695  1.00  0.00              
ATOM    211 1HG2 ILE A  14      50.628  14.417   7.322  1.00  0.00              
ATOM    212 2HG2 ILE A  14      49.876  15.936   7.862  1.00  0.00              
ATOM    213 3HG2 ILE A  14      50.276  15.703   6.144  1.00  0.00              
ATOM    214 1HD1 ILE A  14      53.518  15.181   4.427  1.00  0.00              
ATOM    215 2HD1 ILE A  14      51.769  15.256   4.750  1.00  0.00              
ATOM    216 3HD1 ILE A  14      52.750  16.739   4.806  1.00  0.00              
ATOM    217  N   ALA A  15      50.958  18.417   9.284  1.00  0.00              
ATOM    218  CA  ALA A  15      49.964  19.089  10.115  1.00  0.00              
ATOM    219  C   ALA A  15      49.739  20.522   9.648  1.00  0.00              
ATOM    220  O   ALA A  15      48.605  21.003   9.593  1.00  0.00              
ATOM    221  CB  ALA A  15      50.387  19.065  11.576  1.00  0.00              
ATOM    222  H   ALA A  15      51.821  18.105   9.705  1.00  0.00              
ATOM    223  HA  ALA A  15      49.014  18.562  10.020  1.00  0.00              
ATOM    224 1HB  ALA A  15      49.635  19.573  12.181  1.00  0.00              
ATOM    225 2HB  ALA A  15      50.484  18.032  11.911  1.00  0.00              
ATOM    226 3HB  ALA A  15      51.344  19.574  11.686  1.00  0.00              
ATOM    227  N   VAL A  16      50.831  21.199   9.313  1.00  0.00              
ATOM    228  CA  VAL A  16      50.755  22.563   8.819  1.00  0.00              
ATOM    229  C   VAL A  16      49.939  22.595   7.532  1.00  0.00              
ATOM    230  O   VAL A  16      49.087  23.468   7.338  1.00  0.00              
ATOM    231  CB  VAL A  16      52.152  23.158   8.561  1.00  0.00              
ATOM    232  CG1 VAL A  16      52.037  24.494   7.841  1.00  0.00              
ATOM    233  CG2 VAL A  16      52.912  23.323   9.868  1.00  0.00              
ATOM    234  H   VAL A  16      51.734  20.757   9.403  1.00  0.00              
ATOM    235  HA  VAL A  16      50.230  23.211   9.522  1.00  0.00              
ATOM    236  HB  VAL A  16      52.725  22.463   7.947  1.00  0.00              
ATOM    237 1HG1 VAL A  16      53.034  24.900   7.666  1.00  0.00              
ATOM    238 2HG1 VAL A  16      51.532  24.350   6.886  1.00  0.00              
ATOM    239 3HG1 VAL A  16      51.466  25.190   8.455  1.00  0.00              
ATOM    240 1HG2 VAL A  16      53.897  23.743   9.667  1.00  0.00              
ATOM    241 2HG2 VAL A  16      52.359  23.992  10.528  1.00  0.00              
ATOM    242 3HG2 VAL A  16      53.025  22.351  10.348  1.00  0.00              
ATOM    243  N   LEU A  17      50.196  21.627   6.657  1.00  0.00              
ATOM    244  CA  LEU A  17      49.504  21.568   5.372  1.00  0.00              
ATOM    245  C   LEU A  17      48.005  21.315   5.562  1.00  0.00              
ATOM    246  O   LEU A  17      47.171  21.936   4.897  1.00  0.00              
ATOM    247  CB  LEU A  17      50.124  20.478   4.488  1.00  0.00              
ATOM    248  CG  LEU A  17      51.514  20.805   3.927  1.00  0.00              
ATOM    249  CD1 LEU A  17      52.121  19.566   3.282  1.00  0.00              
ATOM    250  CD2 LEU A  17      51.401  21.938   2.918  1.00  0.00              
ATOM    251  H   LEU A  17      50.880  20.918   6.880  1.00  0.00              
ATOM    252  HA  LEU A  17      49.593  22.528   4.865  1.00  0.00              
ATOM    253 1HB  LEU A  17      50.196  19.676   5.221  1.00  0.00              
ATOM    254 2HB  LEU A  17      49.451  20.178   3.686  1.00  0.00              
ATOM    255  HG  LEU A  17      52.124  21.158   4.759  1.00  0.00              
ATOM    256 1HD1 LEU A  17      53.107  19.808   2.887  1.00  0.00              
ATOM    257 2HD1 LEU A  17      52.213  18.776   4.028  1.00  0.00              
ATOM    258 3HD1 LEU A  17      51.478  19.227   2.471  1.00  0.00              
ATOM    259 1HD2 LEU A  17      52.390  22.170   2.520  1.00  0.00              
ATOM    260 2HD2 LEU A  17      50.743  21.636   2.103  1.00  0.00              
ATOM    261 3HD2 LEU A  17      50.991  22.822   3.407  1.00  0.00              
ATOM    262  N   ALA A  18      47.672  20.409   6.476  1.00  0.00              
ATOM    263  CA  ALA A  18      46.278  20.137   6.813  1.00  0.00              
ATOM    264  C   ALA A  18      45.530  21.398   7.242  1.00  0.00              
ATOM    265  O   ALA A  18      44.552  21.804   6.604  1.00  0.00              
ATOM    266  CB  ALA A  18      46.203  19.081   7.907  1.00  0.00              
ATOM    267  H   ALA A  18      48.402  19.896   6.949  1.00  0.00              
ATOM    268  HA  ALA A  18      45.770  19.759   5.926  1.00  0.00              
ATOM    269 1HB  ALA A  18      45.158  18.879   8.145  1.00  0.00              
ATOM    270 2HB  ALA A  18      46.680  18.164   7.562  1.00  0.00              
ATOM    271 3HB  ALA A  18      46.713  19.444   8.798  1.00  0.00              
ATOM    272  N   ILE A  19      45.993  22.013   8.327  1.00  0.00              
ATOM    273  CA  ILE A  19      45.369  23.235   8.833  1.00  0.00              
ATOM    274  C   ILE A  19      45.290  24.354   7.786  1.00  0.00              
ATOM    275  O   ILE A  19      44.230  24.955   7.583  1.00  0.00              
ATOM    276  CB  ILE A  19      46.123  23.766  10.066  1.00  0.00              
ATOM    277  CG1 ILE A  19      45.988  22.788  11.236  1.00  0.00              
ATOM    278  CG2 ILE A  19      45.604  25.142  10.455  1.00  0.00              
ATOM    279  CD1 ILE A  19      46.943  23.064  12.375  1.00  0.00              
ATOM    280  H   ILE A  19      46.791  21.630   8.814  1.00  0.00              
ATOM    281  HA  ILE A  19      44.325  23.056   9.088  1.00  0.00              
ATOM    282  HB  ILE A  19      47.185  23.831   9.832  1.00  0.00              
ATOM    283 1HG1 ILE A  19      44.962  22.854  11.597  1.00  0.00              
ATOM    284 2HG1 ILE A  19      46.170  21.787  10.844  1.00  0.00              
ATOM    285 1HG2 ILE A  19      46.147  25.502  11.328  1.00  0.00              
ATOM    286 2HG2 ILE A  19      45.750  25.833   9.626  1.00  0.00              
ATOM    287 3HG2 ILE A  19      44.541  25.077  10.690  1.00  0.00              
ATOM    288 1HD1 ILE A  19      46.788  22.331  13.167  1.00  0.00              
ATOM    289 2HD1 ILE A  19      47.970  22.997  12.015  1.00  0.00              
ATOM    290 3HD1 ILE A  19      46.762  24.064  12.769  1.00  0.00              
ATOM    291  N   LEU A  20      46.405  24.621   7.113  1.00  0.00              
ATOM    292  CA  LEU A  20      46.455  25.731   6.166  1.00  0.00              
ATOM    293  C   LEU A  20      45.520  25.514   4.976  1.00  0.00              
ATOM    294  O   LEU A  20      44.671  26.356   4.684  1.00  0.00              
ATOM    295  CB  LEU A  20      47.894  25.938   5.678  1.00  0.00              
ATOM    296  CG  LEU A  20      48.084  27.075   4.667  1.00  0.00              
ATOM    297  CD1 LEU A  20      47.692  28.405   5.297  1.00  0.00              
ATOM    298  CD2 LEU A  20      49.532  27.106   4.201  1.00  0.00              
ATOM    299  H   LEU A  20      47.231  24.056   7.252  1.00  0.00              
ATOM    300  HA  LEU A  20      46.110  26.643   6.654  1.00  0.00              
ATOM    301 1HB  LEU A  20      48.367  26.196   6.625  1.00  0.00              
ATOM    302 2HB  LEU A  20      48.328  25.013   5.297  1.00  0.00              
ATOM    303  HG  LEU A  20      47.460  26.848   3.802  1.00  0.00              
ATOM    304 1HD1 LEU A  20      47.830  29.207   4.572  1.00  0.00              
ATOM    305 2HD1 LEU A  20      46.646  28.369   5.602  1.00  0.00              
ATOM    306 3HD1 LEU A  20      48.318  28.593   6.168  1.00  0.00              
ATOM    307 1HD2 LEU A  20      49.666  27.914   3.482  1.00  0.00              
ATOM    308 2HD2 LEU A  20      50.187  27.269   5.057  1.00  0.00              
ATOM    309 3HD2 LEU A  20      49.783  26.156   3.729  1.00  0.00              
ATOM    310  N   GLY A  21      45.680  24.391   4.281  1.00  0.00              
ATOM    311  CA  GLY A  21      44.885  24.132   3.095  1.00  0.00              
ATOM    312  C   GLY A  21      43.409  24.162   3.445  1.00  0.00              
ATOM    313  O   GLY A  21      42.598  24.801   2.768  1.00  0.00              
ATOM    314  H   GLY A  21      46.362  23.706   4.576  1.00  0.00              
ATOM    315 1HA  GLY A  21      45.100  24.897   2.348  1.00  0.00              
ATOM    316 2HA  GLY A  21      45.148  23.153   2.697  1.00  0.00              
ATOM    317  N   ASN A  22      43.067  23.483   4.533  1.00  0.00              
ATOM    318  CA  ASN A  22      41.673  23.349   4.928  1.00  0.00              
ATOM    319  C   ASN A  22      41.035  24.690   5.318  1.00  0.00              
ATOM    320  O   ASN A  22      39.887  24.976   4.948  1.00  0.00              
ATOM    321  CB  ASN A  22      41.529  22.354   6.066  1.00  0.00              
ATOM    322  CG  ASN A  22      41.505  20.920   5.616  1.00  0.00              
ATOM    323  OD1 ASN A  22      40.557  20.469   4.962  1.00  0.00              
ATOM    324  ND2 ASN A  22      42.502  20.181   6.031  1.00  0.00              
ATOM    325  H   ASN A  22      43.783  23.049   5.099  1.00  0.00              
ATOM    326  HA  ASN A  22      41.083  22.982   4.087  1.00  0.00              
ATOM    327 1HB  ASN A  22      42.146  22.438   6.962  1.00  0.00              
ATOM    328 2HB  ASN A  22      40.511  22.668   6.295  1.00  0.00              
ATOM    329 1HD2 ASN A  22      42.551  19.216   5.770  1.00  0.00              
ATOM    330 2HD2 ASN A  22      43.213  20.580   6.609  1.00  0.00              
ATOM    331  N   VAL A  23      41.779  25.512   6.055  1.00  0.00              
ATOM    332  CA  VAL A  23      41.239  26.769   6.571  1.00  0.00              
ATOM    333  C   VAL A  23      41.138  27.801   5.439  1.00  0.00              
ATOM    334  O   VAL A  23      40.262  28.684   5.443  1.00  0.00              
ATOM    335  CB  VAL A  23      42.107  27.337   7.710  1.00  0.00              
ATOM    336  CG1 VAL A  23      43.288  28.112   7.144  1.00  0.00              
ATOM    337  CG2 VAL A  23      41.274  28.228   8.620  1.00  0.00              
ATOM    338  H   VAL A  23      42.736  25.265   6.264  1.00  0.00              
ATOM    339  HA  VAL A  23      40.222  26.641   6.943  1.00  0.00              
ATOM    340  HB  VAL A  23      42.472  26.513   8.322  1.00  0.00              
ATOM    341 1HG1 VAL A  23      43.890  28.506   7.963  1.00  0.00              
ATOM    342 2HG1 VAL A  23      43.898  27.448   6.532  1.00  0.00              
ATOM    343 3HG1 VAL A  23      42.922  28.937   6.533  1.00  0.00              
ATOM    344 1HG2 VAL A  23      41.903  28.620   9.419  1.00  0.00              
ATOM    345 2HG2 VAL A  23      40.863  29.055   8.041  1.00  0.00              
ATOM    346 3HG2 VAL A  23      40.460  27.646   9.052  1.00  0.00              
ATOM    347  N   LEU A  24      42.025  27.654   4.455  1.00  0.00              
ATOM    348  CA  LEU A  24      41.987  28.461   3.243  1.00  0.00              
ATOM    349  C   LEU A  24      40.747  28.151   2.430  1.00  0.00              
ATOM    350  O   LEU A  24      40.095  29.054   1.924  1.00  0.00              
ATOM    351  CB  LEU A  24      43.248  28.224   2.403  1.00  0.00              
ATOM    352  CG  LEU A  24      44.529  28.863   2.954  1.00  0.00              
ATOM    353  CD1 LEU A  24      45.735  28.394   2.151  1.00  0.00              
ATOM    354  CD2 LEU A  24      44.404  30.379   2.903  1.00  0.00              
ATOM    355  H   LEU A  24      42.748  26.957   4.560  1.00  0.00              
ATOM    356  HA  LEU A  24      41.934  29.516   3.508  1.00  0.00              
ATOM    357 1HB  LEU A  24      43.310  27.140   2.477  1.00  0.00              
ATOM    358 2HB  LEU A  24      43.099  28.509   1.361  1.00  0.00              
ATOM    359  HG  LEU A  24      44.612  28.571   4.001  1.00  0.00              
ATOM    360 1HD1 LEU A  24      46.639  28.853   2.550  1.00  0.00              
ATOM    361 2HD1 LEU A  24      45.818  27.309   2.220  1.00  0.00              
ATOM    362 3HD1 LEU A  24      45.611  28.683   1.108  1.00  0.00              
ATOM    363 1HD2 LEU A  24      45.315  30.832   3.296  1.00  0.00              
ATOM    364 2HD2 LEU A  24      44.255  30.697   1.871  1.00  0.00              
ATOM    365 3HD2 LEU A  24      43.553  30.695   3.506  1.00  0.00              
ATOM    366  N   VAL A  25      40.426  26.872   2.291  1.00  0.00              
ATOM    367  CA  VAL A  25      39.252  26.494   1.521  1.00  0.00              
ATOM    368  C   VAL A  25      38.003  27.014   2.218  1.00  0.00              
ATOM    369  O   VAL A  25      37.092  27.563   1.582  1.00  0.00              
ATOM    370  CB  VAL A  25      39.145  24.968   1.341  1.00  0.00              
ATOM    371  CG1 VAL A  25      37.776  24.589   0.796  1.00  0.00              
ATOM    372  CG2 VAL A  25      40.243  24.462   0.418  1.00  0.00              
ATOM    373  H   VAL A  25      40.989  26.149   2.717  1.00  0.00              
ATOM    374  HA  VAL A  25      39.260  26.955   0.532  1.00  0.00              
ATOM    375  HB  VAL A  25      39.298  24.486   2.307  1.00  0.00              
ATOM    376 1HG1 VAL A  25      37.719  23.507   0.676  1.00  0.00              
ATOM    377 2HG1 VAL A  25      37.004  24.918   1.491  1.00  0.00              
ATOM    378 3HG1 VAL A  25      37.624  25.070  -0.170  1.00  0.00              
ATOM    379 1HG2 VAL A  25      40.154  23.382   0.303  1.00  0.00              
ATOM    380 2HG2 VAL A  25      40.147  24.941  -0.557  1.00  0.00              
ATOM    381 3HG2 VAL A  25      41.217  24.701   0.845  1.00  0.00              
ATOM    382  N   CYS A  26      37.978  26.860   3.536  1.00  0.00              
ATOM    383  CA  CYS A  26      36.860  27.338   4.338  1.00  0.00              
ATOM    384  C   CYS A  26      36.631  28.830   4.112  1.00  0.00              
ATOM    385  O   CYS A  26      35.503  29.273   3.840  1.00  0.00              
ATOM    386  CB  CYS A  26      37.331  27.074   5.768  1.00  0.00              
ATOM    387  SG  CYS A  26      37.261  25.338   6.272  1.00  0.00              
ATOM    388  H   CYS A  26      38.752  26.401   3.995  1.00  0.00              
ATOM    389  HA  CYS A  26      35.937  26.785   4.168  1.00  0.00              
ATOM    390 1HB  CYS A  26      38.371  27.381   5.886  1.00  0.00              
ATOM    391 2HB  CYS A  26      36.708  27.619   6.477  1.00  0.00              
ATOM    392  HG  CYS A  26      37.722  25.532   7.503  1.00  0.00              
ATOM    393  N   TRP A  27      37.711  29.596   4.207  1.00  0.00              
ATOM    394  CA  TRP A  27      37.624  31.038   4.025  1.00  0.00              
ATOM    395  C   TRP A  27      37.096  31.408   2.640  1.00  0.00              
ATOM    396  O   TRP A  27      36.170  32.208   2.512  1.00  0.00              
ATOM    397  CB  TRP A  27      38.994  31.680   4.250  1.00  0.00              
ATOM    398  CG  TRP A  27      39.435  31.661   5.683  1.00  0.00              
ATOM    399  CD1 TRP A  27      38.637  31.531   6.780  1.00  0.00              
ATOM    400  CD2 TRP A  27      40.777  31.775   6.172  1.00  0.00              
ATOM    401  NE1 TRP A  27      39.397  31.558   7.923  1.00  0.00              
ATOM    402  CE2 TRP A  27      40.716  31.706   7.575  1.00  0.00              
ATOM    403  CE3 TRP A  27      42.026  31.929   5.557  1.00  0.00              
ATOM    404  CZ2 TRP A  27      41.847  31.786   8.373  1.00  0.00              
ATOM    405  CZ3 TRP A  27      43.159  32.008   6.357  1.00  0.00              
ATOM    406  CH2 TRP A  27      43.073  31.938   7.725  1.00  0.00              
ATOM    407  H   TRP A  27      38.608  29.179   4.409  1.00  0.00              
ATOM    408  HA  TRP A  27      36.917  31.459   4.740  1.00  0.00              
ATOM    409 1HB  TRP A  27      39.758  31.149   3.682  1.00  0.00              
ATOM    410 2HB  TRP A  27      38.974  32.725   3.943  1.00  0.00              
ATOM    411  HD1 TRP A  27      37.568  31.429   6.602  1.00  0.00              
ATOM    412  HE1 TRP A  27      39.044  31.482   8.866  1.00  0.00              
ATOM    413  HE3 TRP A  27      42.152  31.987   4.476  1.00  0.00              
ATOM    414  HZ2 TRP A  27      41.732  31.726   9.456  1.00  0.00              
ATOM    415  HZ3 TRP A  27      44.125  32.128   5.866  1.00  0.00              
ATOM    416  HH2 TRP A  27      43.986  32.003   8.316  1.00  0.00              
ATOM    417  N   ALA A  28      37.692  30.818   1.609  1.00  0.00              
ATOM    418  CA  ALA A  28      37.372  31.145   0.224  1.00  0.00              
ATOM    419  C   ALA A  28      35.946  30.767  -0.124  1.00  0.00              
ATOM    420  O   ALA A  28      35.264  31.500  -0.838  1.00  0.00              
ATOM    421  CB  ALA A  28      38.346  30.457  -0.722  1.00  0.00              
ATOM    422  H   ALA A  28      38.392  30.116   1.799  1.00  0.00              
ATOM    423  HA  ALA A  28      37.460  32.223   0.090  1.00  0.00              
ATOM    424 1HB  ALA A  28      38.093  30.712  -1.751  1.00  0.00              
ATOM    425 2HB  ALA A  28      39.361  30.790  -0.505  1.00  0.00              
ATOM    426 3HB  ALA A  28      38.281  29.378  -0.589  1.00  0.00              
ATOM    427  N   VAL A  29      35.499  29.619   0.383  1.00  0.00              
ATOM    428  CA  VAL A  29      34.120  29.186   0.173  1.00  0.00              
ATOM    429  C   VAL A  29      33.126  30.114   0.857  1.00  0.00              
ATOM    430  O   VAL A  29      32.058  30.398   0.310  1.00  0.00              
ATOM    431  CB  VAL A  29      33.898  27.751   0.687  1.00  0.00              
ATOM    432  CG1 VAL A  29      32.415  27.410   0.689  1.00  0.00              
ATOM    433  CG2 VAL A  29      34.672  26.755  -0.162  1.00  0.00              
ATOM    434  H   VAL A  29      36.122  29.036   0.922  1.00  0.00              
ATOM    435  HA  VAL A  29      33.849  29.225  -0.883  1.00  0.00              
ATOM    436  HB  VAL A  29      34.290  27.674   1.701  1.00  0.00              
ATOM    437 1HG1 VAL A  29      32.277  26.392   1.055  1.00  0.00              
ATOM    438 2HG1 VAL A  29      31.883  28.104   1.338  1.00  0.00              
ATOM    439 3HG1 VAL A  29      32.024  27.486  -0.326  1.00  0.00              
ATOM    440 1HG2 VAL A  29      34.504  25.746   0.215  1.00  0.00              
ATOM    441 2HG2 VAL A  29      34.331  26.817  -1.196  1.00  0.00              
ATOM    442 3HG2 VAL A  29      35.736  26.986  -0.116  1.00  0.00              
ATOM    443  N   TRP A  30      33.460  30.567   2.063  1.00  0.00              
ATOM    444  CA  TRP A  30      32.603  31.533   2.751  1.00  0.00              
ATOM    445  C   TRP A  30      32.564  32.885   2.031  1.00  0.00              
ATOM    446  O   TRP A  30      31.535  33.560   2.017  1.00  0.00              
ATOM    447  CB  TRP A  30      33.079  31.724   4.192  1.00  0.00              
ATOM    448  CG  TRP A  30      32.968  30.484   5.028  1.00  0.00              
ATOM    449  CD1 TRP A  30      32.091  29.457   4.850  1.00  0.00              
ATOM    450  CD2 TRP A  30      33.762  30.142   6.170  1.00  0.00              
ATOM    451  NE1 TRP A  30      32.286  28.496   5.811  1.00  0.00              
ATOM    452  CE2 TRP A  30      33.310  28.894   6.634  1.00  0.00              
ATOM    453  CE3 TRP A  30      34.815  30.773   6.846  1.00  0.00              
ATOM    454  CZ2 TRP A  30      33.866  28.265   7.737  1.00  0.00              
ATOM    455  CZ3 TRP A  30      35.373  30.141   7.951  1.00  0.00              
ATOM    456  CH2 TRP A  30      34.913  28.923   8.383  1.00  0.00              
ATOM    457  H   TRP A  30      34.305  30.249   2.515  1.00  0.00              
ATOM    458  HA  TRP A  30      31.575  31.170   2.765  1.00  0.00              
ATOM    459 1HB  TRP A  30      34.129  32.018   4.207  1.00  0.00              
ATOM    460 2HB  TRP A  30      32.481  32.488   4.687  1.00  0.00              
ATOM    461  HD1 TRP A  30      31.396  29.541   4.016  1.00  0.00              
ATOM    462  HE1 TRP A  30      31.763  27.637   5.900  1.00  0.00              
ATOM    463  HE3 TRP A  30      35.220  31.738   6.544  1.00  0.00              
ATOM    464  HZ2 TRP A  30      33.470  27.298   8.046  1.00  0.00              
ATOM    465  HZ3 TRP A  30      36.191  30.644   8.468  1.00  0.00              
ATOM    466  HH2 TRP A  30      35.378  28.462   9.254  1.00  0.00              
ATOM    467  N   LEU A  31      33.688  33.276   1.433  1.00  0.00              
ATOM    468  CA  LEU A  31      33.750  34.498   0.631  1.00  0.00              
ATOM    469  C   LEU A  31      32.888  34.469  -0.636  1.00  0.00              
ATOM    470  O   LEU A  31      32.113  35.394  -0.883  1.00  0.00              
ATOM    471  CB  LEU A  31      35.210  34.781   0.255  1.00  0.00              
ATOM    472  CG  LEU A  31      36.107  35.237   1.413  1.00  0.00              
ATOM    473  CD1 LEU A  31      37.562  35.268   0.966  1.00  0.00              
ATOM    474  CD2 LEU A  31      35.660  36.610   1.892  1.00  0.00              
ATOM    475  H   LEU A  31      34.519  32.711   1.535  1.00  0.00              
ATOM    476  HA  LEU A  31      33.357  35.334   1.209  1.00  0.00              
ATOM    477 1HB  LEU A  31      35.504  33.786  -0.076  1.00  0.00              
ATOM    478 2HB  LEU A  31      35.284  35.478  -0.580  1.00  0.00              
ATOM    479  HG  LEU A  31      35.959  34.533   2.233  1.00  0.00              
ATOM    480 1HD1 LEU A  31      38.191  35.593   1.795  1.00  0.00              
ATOM    481 2HD1 LEU A  31      37.867  34.270   0.650  1.00  0.00              
ATOM    482 3HD1 LEU A  31      37.672  35.963   0.134  1.00  0.00              
ATOM    483 1HD2 LEU A  31      36.298  36.932   2.716  1.00  0.00              
ATOM    484 2HD2 LEU A  31      35.736  37.324   1.072  1.00  0.00              
ATOM    485 3HD2 LEU A  31      34.626  36.558   2.233  1.00  0.00              
ATOM    486  N   ASN A  32      33.012  33.409  -1.431  1.00  0.00              
ATOM    487  CA  ASN A  32      32.281  33.324  -2.695  1.00  0.00              
ATOM    488  C   ASN A  32      31.071  32.387  -2.617  1.00  0.00              
ATOM    489  O   ASN A  32      31.221  31.176  -2.430  1.00  0.00              
ATOM    490  CB  ASN A  32      33.199  32.891  -3.823  1.00  0.00              
ATOM    491  CG  ASN A  32      32.501  32.737  -5.146  1.00  0.00              
ATOM    492  OD1 ASN A  32      31.342  33.137  -5.310  1.00  0.00              
ATOM    493  ND2 ASN A  32      33.169  32.087  -6.065  1.00  0.00              
ATOM    494  H   ASN A  32      33.619  32.648  -1.162  1.00  0.00              
ATOM    495  HA  ASN A  32      31.875  34.303  -2.954  1.00  0.00              
ATOM    496 1HB  ASN A  32      34.160  33.382  -3.981  1.00  0.00              
ATOM    497 2HB  ASN A  32      33.363  31.902  -3.395  1.00  0.00              
ATOM    498 1HD2 ASN A  32      32.766  31.947  -6.970  1.00  0.00              
ATOM    499 2HD2 ASN A  32      34.080  31.731  -5.862  1.00  0.00              
ATOM    500  N   SER A  33      29.874  32.942  -2.793  1.00  0.00              
ATOM    501  CA  SER A  33      28.652  32.160  -2.640  1.00  0.00              
ATOM    502  C   SER A  33      28.565  31.054  -3.682  1.00  0.00              
ATOM    503  O   SER A  33      27.856  30.068  -3.492  1.00  0.00              
ATOM    504  CB  SER A  33      27.440  33.065  -2.730  1.00  0.00              
ATOM    505  OG  SER A  33      27.295  33.625  -4.006  1.00  0.00              
ATOM    506  H   SER A  33      29.806  33.920  -3.036  1.00  0.00              
ATOM    507  HA  SER A  33      28.532  31.735  -1.642  1.00  0.00              
ATOM    508 1HB  SER A  33      26.550  32.480  -2.496  1.00  0.00              
ATOM    509 2HB  SER A  33      27.548  33.867  -2.001  1.00  0.00              
ATOM    510  HG  SER A  33      26.518  34.189  -4.021  1.00  0.00              
ATOM    511  N   ASN A  34      29.276  31.230  -4.789  1.00  0.00              
ATOM    512  CA  ASN A  34      29.286  30.236  -5.853  1.00  0.00              
ATOM    513  C   ASN A  34      29.920  28.948  -5.366  1.00  0.00              
ATOM    514  O   ASN A  34      29.659  27.871  -5.897  1.00  0.00              
ATOM    515  CB  ASN A  34      30.003  30.742  -7.091  1.00  0.00              
ATOM    516  CG  ASN A  34      29.257  31.822  -7.823  1.00  0.00              
ATOM    517  OD1 ASN A  34      28.045  31.996  -7.649  1.00  0.00              
ATOM    518  ND2 ASN A  34      29.956  32.495  -8.702  1.00  0.00              
ATOM    519  H   ASN A  34      29.824  32.071  -4.897  1.00  0.00              
ATOM    520  HA  ASN A  34      28.262  29.997  -6.146  1.00  0.00              
ATOM    521 1HB  ASN A  34      31.063  31.000  -7.056  1.00  0.00              
ATOM    522 2HB  ASN A  34      29.876  29.802  -7.627  1.00  0.00              
ATOM    523 1HD2 ASN A  34      29.524  33.230  -9.227  1.00  0.00              
ATOM    524 2HD2 ASN A  34      30.920  32.275  -8.848  1.00  0.00              
ATOM    525  N   LEU A  35      30.768  29.069  -4.354  1.00  0.00              
ATOM    526  CA  LEU A  35      31.427  27.904  -3.795  1.00  0.00              
ATOM    527  C   LEU A  35      30.573  27.204  -2.741  1.00  0.00              
ATOM    528  O   LEU A  35      30.961  26.162  -2.217  1.00  0.00              
ATOM    529  CB  LEU A  35      32.779  28.312  -3.197  1.00  0.00              
ATOM    530  CG  LEU A  35      33.788  28.888  -4.198  1.00  0.00              
ATOM    531  CD1 LEU A  35      35.024  29.389  -3.463  1.00  0.00              
ATOM    532  CD2 LEU A  35      34.162  27.821  -5.216  1.00  0.00              
ATOM    533  H   LEU A  35      30.962  29.980  -3.963  1.00  0.00              
ATOM    534  HA  LEU A  35      31.590  27.166  -4.580  1.00  0.00              
ATOM    535 1HB  LEU A  35      32.443  29.090  -2.514  1.00  0.00              
ATOM    536 2HB  LEU A  35      33.230  27.499  -2.628  1.00  0.00              
ATOM    537  HG  LEU A  35      33.289  29.697  -4.732  1.00  0.00              
ATOM    538 1HD1 LEU A  35      35.735  29.797  -4.182  1.00  0.00              
ATOM    539 2HD1 LEU A  35      34.737  30.168  -2.757  1.00  0.00              
ATOM    540 3HD1 LEU A  35      35.487  28.563  -2.925  1.00  0.00              
ATOM    541 1HD2 LEU A  35      34.879  28.232  -5.927  1.00  0.00              
ATOM    542 2HD2 LEU A  35      34.607  26.968  -4.703  1.00  0.00              
ATOM    543 3HD2 LEU A  35      33.268  27.497  -5.749  1.00  0.00              
ATOM    544  N   GLN A  36      29.403  27.758  -2.441  1.00  0.00              
ATOM    545  CA  GLN A  36      28.572  27.193  -1.386  1.00  0.00              
ATOM    546  C   GLN A  36      27.405  26.428  -1.996  1.00  0.00              
ATOM    547  O   GLN A  36      26.741  26.904  -2.913  1.00  0.00              
ATOM    548  CB  GLN A  36      28.049  28.292  -0.457  1.00  0.00              
ATOM    549  CG  GLN A  36      29.138  29.068   0.263  1.00  0.00              
ATOM    550  CD  GLN A  36      28.602  30.300   0.967  1.00  0.00              
ATOM    551  OE1 GLN A  36      27.404  30.403   1.243  1.00  0.00              
ATOM    552  NE2 GLN A  36      29.488  31.247   1.257  1.00  0.00              
ATOM    553  H   GLN A  36      29.079  28.575  -2.940  1.00  0.00              
ATOM    554  HA  GLN A  36      29.156  26.481  -0.803  1.00  0.00              
ATOM    555 1HB  GLN A  36      27.458  28.970  -1.073  1.00  0.00              
ATOM    556 2HB  GLN A  36      27.400  27.806   0.272  1.00  0.00              
ATOM    557 1HG  GLN A  36      29.861  28.593   0.926  1.00  0.00              
ATOM    558 2HG  GLN A  36      29.640  29.384  -0.652  1.00  0.00              
ATOM    559 1HE2 GLN A  36      29.193  32.083   1.721  1.00  0.00              
ATOM    560 2HE2 GLN A  36      30.450  31.124   1.014  1.00  0.00              
ATOM    561  N   ASN A  37      27.132  25.256  -1.440  1.00  0.00              
ATOM    562  CA  ASN A  37      26.074  24.384  -1.929  1.00  0.00              
ATOM    563  C   ASN A  37      25.825  23.364  -0.836  1.00  0.00              
ATOM    564  O   ASN A  37      26.583  23.287   0.129  1.00  0.00              
ATOM    565  CB  ASN A  37      26.420  23.714  -3.246  1.00  0.00              
ATOM    566  CG  ASN A  37      25.221  23.379  -4.089  1.00  0.00              
ATOM    567  OD1 ASN A  37      24.094  23.278  -3.589  1.00  0.00              
ATOM    568  ND2 ASN A  37      25.469  23.126  -5.348  1.00  0.00              
ATOM    569  H   ASN A  37      27.684  24.962  -0.647  1.00  0.00              
ATOM    570  HA  ASN A  37      25.166  24.965  -2.101  1.00  0.00              
ATOM    571 1HB  ASN A  37      27.207  24.115  -3.886  1.00  0.00              
ATOM    572 2HB  ASN A  37      26.775  22.803  -2.762  1.00  0.00              
ATOM    573 1HD2 ASN A  37      24.718  22.896  -5.969  1.00  0.00              
ATOM    574 2HD2 ASN A  37      26.407  23.163  -5.690  1.00  0.00              
ATOM    575  N   VAL A  38      24.791  22.554  -0.992  1.00  0.00              
ATOM    576  CA  VAL A  38      24.470  21.600   0.049  1.00  0.00              
ATOM    577  C   VAL A  38      25.674  20.689   0.326  1.00  0.00              
ATOM    578  O   VAL A  38      26.189  20.639   1.454  1.00  0.00              
ATOM    579  CB  VAL A  38      23.249  20.743  -0.330  1.00  0.00              
ATOM    580  CG1 VAL A  38      23.039  19.633   0.690  1.00  0.00              
ATOM    581  CG2 VAL A  38      22.002  21.608  -0.437  1.00  0.00              
ATOM    582  H   VAL A  38      24.219  22.587  -1.823  1.00  0.00              
ATOM    583  HA  VAL A  38      24.265  22.101   0.996  1.00  0.00              
ATOM    584  HB  VAL A  38      23.415  20.305  -1.314  1.00  0.00              
ATOM    585 1HG1 VAL A  38      22.172  19.037   0.407  1.00  0.00              
ATOM    586 2HG1 VAL A  38      23.923  18.996   0.721  1.00  0.00              
ATOM    587 3HG1 VAL A  38      22.872  20.071   1.674  1.00  0.00              
ATOM    588 1HG2 VAL A  38      21.149  20.987  -0.706  1.00  0.00              
ATOM    589 2HG2 VAL A  38      21.812  22.091   0.522  1.00  0.00              
ATOM    590 3HG2 VAL A  38      22.152  22.369  -1.203  1.00  0.00              
ATOM    591  N   THR A  39      26.138  20.001  -0.714  1.00  0.00              
ATOM    592  CA  THR A  39      27.366  19.206  -0.646  1.00  0.00              
ATOM    593  C   THR A  39      28.550  19.985  -0.060  1.00  0.00              
ATOM    594  O   THR A  39      29.299  19.483   0.800  1.00  0.00              
ATOM    595  CB  THR A  39      27.762  18.682  -2.039  1.00  0.00              
ATOM    596  OG1 THR A  39      26.800  17.714  -2.479  1.00  0.00              
ATOM    597  CG2 THR A  39      29.139  18.038  -1.995  1.00  0.00              
ATOM    598  H   THR A  39      25.620  20.033  -1.580  1.00  0.00              
ATOM    599  HA  THR A  39      27.220  18.358   0.023  1.00  0.00              
ATOM    600  HB  THR A  39      27.773  19.515  -2.741  1.00  0.00              
ATOM    601  HG1 THR A  39      27.102  17.312  -3.297  1.00  0.00              
ATOM    602 1HG2 THR A  39      29.401  17.674  -2.988  1.00  0.00              
ATOM    603 2HG2 THR A  39      29.874  18.775  -1.671  1.00  0.00              
ATOM    604 3HG2 THR A  39      29.128  17.204  -1.294  1.00  0.00              
ATOM    605  N   ASN A  40      28.711  21.220  -0.524  1.00  0.00              
ATOM    606  CA  ASN A  40      29.901  21.996  -0.220  1.00  0.00              
ATOM    607  C   ASN A  40      29.886  22.484   1.223  1.00  0.00              
ATOM    608  O   ASN A  40      30.921  22.843   1.780  1.00  0.00              
ATOM    609  CB  ASN A  40      30.056  23.169  -1.171  1.00  0.00              
ATOM    610  CG  ASN A  40      30.274  22.763  -2.603  1.00  0.00              
ATOM    611  OD1 ASN A  40      30.458  21.580  -2.912  1.00  0.00              
ATOM    612  ND2 ASN A  40      30.334  23.745  -3.465  1.00  0.00              
ATOM    613  H   ASN A  40      27.991  21.630  -1.102  1.00  0.00              
ATOM    614  HA  ASN A  40      30.788  21.369  -0.325  1.00  0.00              
ATOM    615 1HB  ASN A  40      29.360  24.009  -1.139  1.00  0.00              
ATOM    616 2HB  ASN A  40      31.011  23.472  -0.743  1.00  0.00              
ATOM    617 1HD2 ASN A  40      30.477  23.550  -4.436  1.00  0.00              
ATOM    618 2HD2 ASN A  40      30.238  24.690  -3.154  1.00  0.00              
ATOM    619  N   TYR A  41      28.702  22.488   1.823  1.00  0.00              
ATOM    620  CA  TYR A  41      28.573  22.782   3.241  1.00  0.00              
ATOM    621  C   TYR A  41      29.145  21.625   4.050  1.00  0.00              
ATOM    622  O   TYR A  41      29.667  21.809   5.169  1.00  0.00              
ATOM    623  CB  TYR A  41      27.110  23.029   3.616  1.00  0.00              
ATOM    624  CG  TYR A  41      26.562  24.347   3.114  1.00  0.00              
ATOM    625  CD1 TYR A  41      27.299  25.516   3.233  1.00  0.00              
ATOM    626  CD2 TYR A  41      25.311  24.417   2.522  1.00  0.00              
ATOM    627  CE1 TYR A  41      26.804  26.722   2.777  1.00  0.00              
ATOM    628  CE2 TYR A  41      24.805  25.618   2.061  1.00  0.00              
ATOM    629  CZ  TYR A  41      25.556  26.769   2.191  1.00  0.00              
ATOM    630  OH  TYR A  41      25.057  27.967   1.733  1.00  0.00              
ATOM    631  H   TYR A  41      27.873  22.283   1.285  1.00  0.00              
ATOM    632  HA  TYR A  41      29.146  23.675   3.488  1.00  0.00              
ATOM    633 1HB  TYR A  41      26.525  22.209   3.196  1.00  0.00              
ATOM    634 2HB  TYR A  41      27.047  23.000   4.703  1.00  0.00              
ATOM    635  HD1 TYR A  41      28.285  25.472   3.697  1.00  0.00              
ATOM    636  HD2 TYR A  41      24.723  23.504   2.423  1.00  0.00              
ATOM    637  HE1 TYR A  41      27.394  27.633   2.877  1.00  0.00              
ATOM    638  HE2 TYR A  41      23.818  25.652   1.599  1.00  0.00              
ATOM    639  HH  TYR A  41      24.183  27.886   1.343  1.00  0.00              
ATOM    640  N   PHE A  42      29.057  20.429   3.481  1.00  0.00              
ATOM    641  CA  PHE A  42      29.635  19.260   4.134  1.00  0.00              
ATOM    642  C   PHE A  42      31.129  19.184   3.821  1.00  0.00              
ATOM    643  O   PHE A  42      31.905  18.604   4.592  1.00  0.00              
ATOM    644  CB  PHE A  42      28.926  17.981   3.685  1.00  0.00              
ATOM    645  CG  PHE A  42      27.478  17.922   4.079  1.00  0.00              
ATOM    646  CD1 PHE A  42      26.480  18.166   3.146  1.00  0.00              
ATOM    647  CD2 PHE A  42      27.109  17.622   5.381  1.00  0.00              
ATOM    648  CE1 PHE A  42      25.147  18.112   3.507  1.00  0.00              
ATOM    649  CE2 PHE A  42      25.777  17.566   5.744  1.00  0.00              
ATOM    650  CZ  PHE A  42      24.796  17.811   4.805  1.00  0.00              
ATOM    651  H   PHE A  42      28.591  20.316   2.593  1.00  0.00              
ATOM    652  HA  PHE A  42      29.531  19.351   5.216  1.00  0.00              
ATOM    653 1HB  PHE A  42      28.958  17.895   2.600  1.00  0.00              
ATOM    654 2HB  PHE A  42      29.406  17.111   4.132  1.00  0.00              
ATOM    655  HD1 PHE A  42      26.759  18.402   2.119  1.00  0.00              
ATOM    656  HD2 PHE A  42      27.885  17.428   6.123  1.00  0.00              
ATOM    657  HE1 PHE A  42      24.374  18.306   2.764  1.00  0.00              
ATOM    658  HE2 PHE A  42      25.501  17.329   6.772  1.00  0.00              
ATOM    659  HZ  PHE A  42      23.745  17.769   5.091  1.00  0.00              
ATOM    660  N   VAL A  43      31.534  19.787   2.705  1.00  0.00              
ATOM    661  CA  VAL A  43      32.962  20.002   2.456  1.00  0.00              
ATOM    662  C   VAL A  43      33.609  20.944   3.488  1.00  0.00              
ATOM    663  O   VAL A  43      34.739  20.717   3.954  1.00  0.00              
ATOM    664  CB  VAL A  43      33.195  20.575   1.045  1.00  0.00              
ATOM    665  CG1 VAL A  43      34.647  20.995   0.875  1.00  0.00              
ATOM    666  CG2 VAL A  43      32.809  19.554  -0.015  1.00  0.00              
ATOM    667  H   VAL A  43      30.862  20.102   2.020  1.00  0.00              
ATOM    668  HA  VAL A  43      33.526  19.075   2.559  1.00  0.00              
ATOM    669  HB  VAL A  43      32.547  21.440   0.902  1.00  0.00              
ATOM    670 1HG1 VAL A  43      34.794  21.397  -0.128  1.00  0.00              
ATOM    671 2HG1 VAL A  43      34.894  21.759   1.611  1.00  0.00              
ATOM    672 3HG1 VAL A  43      35.295  20.130   1.016  1.00  0.00              
ATOM    673 1HG2 VAL A  43      32.980  19.975  -1.005  1.00  0.00              
ATOM    674 2HG2 VAL A  43      33.416  18.656   0.108  1.00  0.00              
ATOM    675 3HG2 VAL A  43      31.755  19.297   0.093  1.00  0.00              
ATOM    676  N   VAL A  44      32.874  21.989   3.854  1.00  0.00              
ATOM    677  CA  VAL A  44      33.314  22.904   4.898  1.00  0.00              
ATOM    678  C   VAL A  44      33.394  22.165   6.230  1.00  0.00              
ATOM    679  O   VAL A  44      34.374  22.300   6.971  1.00  0.00              
ATOM    680  CB  VAL A  44      32.369  24.113   5.037  1.00  0.00              
ATOM    681  CG1 VAL A  44      32.710  24.916   6.284  1.00  0.00              
ATOM    682  CG2 VAL A  44      32.448  24.995   3.800  1.00  0.00              
ATOM    683  H   VAL A  44      31.989  22.153   3.397  1.00  0.00              
ATOM    684  HA  VAL A  44      34.321  23.275   4.703  1.00  0.00              
ATOM    685  HB  VAL A  44      31.342  23.754   5.105  1.00  0.00              
ATOM    686 1HG1 VAL A  44      32.033  25.766   6.366  1.00  0.00              
ATOM    687 2HG1 VAL A  44      32.605  24.282   7.164  1.00  0.00              
ATOM    688 3HG1 VAL A  44      33.737  25.276   6.215  1.00  0.00              
ATOM    689 1HG2 VAL A  44      31.774  25.844   3.914  1.00  0.00              
ATOM    690 2HG2 VAL A  44      33.469  25.356   3.675  1.00  0.00              
ATOM    691 3HG2 VAL A  44      32.157  24.418   2.922  1.00  0.00              
ATOM    692  N   SER A  45      32.367  21.374   6.534  1.00  0.00              
ATOM    693  CA  SER A  45      32.412  20.578   7.755  1.00  0.00              
ATOM    694  C   SER A  45      33.613  19.627   7.736  1.00  0.00              
ATOM    695  O   SER A  45      34.334  19.483   8.735  1.00  0.00              
ATOM    696  CB  SER A  45      31.120  19.802   7.922  1.00  0.00              
ATOM    697  OG  SER A  45      31.176  18.912   9.003  1.00  0.00              
ATOM    698  H   SER A  45      31.555  21.312   5.936  1.00  0.00              
ATOM    699  HA  SER A  45      32.422  21.180   8.665  1.00  0.00              
ATOM    700 1HB  SER A  45      30.308  20.510   8.088  1.00  0.00              
ATOM    701 2HB  SER A  45      30.929  19.240   7.010  1.00  0.00              
ATOM    702  HG  SER A  45      31.309  18.020   8.675  1.00  0.00              
ATOM    703  N   LEU A  46      33.833  18.989   6.588  1.00  0.00              
ATOM    704  CA  LEU A  46      34.987  18.111   6.433  1.00  0.00              
ATOM    705  C   LEU A  46      36.284  18.862   6.674  1.00  0.00              
ATOM    706  O   LEU A  46      37.154  18.382   7.403  1.00  0.00              
ATOM    707  CB  LEU A  46      34.990  17.478   5.036  1.00  0.00              
ATOM    708  CG  LEU A  46      36.252  16.681   4.683  1.00  0.00              
ATOM    709  CD1 LEU A  46      36.410  15.504   5.637  1.00  0.00              
ATOM    710  CD2 LEU A  46      36.164  16.199   3.243  1.00  0.00              
ATOM    711  H   LEU A  46      33.199  19.109   5.811  1.00  0.00              
ATOM    712  HA  LEU A  46      34.944  17.318   7.179  1.00  0.00              
ATOM    713 1HB  LEU A  46      34.141  16.805   5.144  1.00  0.00              
ATOM    714 2HB  LEU A  46      34.775  18.213   4.260  1.00  0.00              
ATOM    715  HG  LEU A  46      37.098  17.365   4.755  1.00  0.00              
ATOM    716 1HD1 LEU A  46      37.309  14.944   5.380  1.00  0.00              
ATOM    717 2HD1 LEU A  46      36.494  15.873   6.659  1.00  0.00              
ATOM    718 3HD1 LEU A  46      35.541  14.852   5.557  1.00  0.00              
ATOM    719 1HD2 LEU A  46      37.062  15.633   2.994  1.00  0.00              
ATOM    720 2HD2 LEU A  46      35.288  15.561   3.125  1.00  0.00              
ATOM    721 3HD2 LEU A  46      36.081  17.057   2.576  1.00  0.00              
ATOM    722  N   ALA A  47      36.411  20.045   6.077  1.00  0.00              
ATOM    723  CA  ALA A  47      37.661  20.794   6.190  1.00  0.00              
ATOM    724  C   ALA A  47      37.910  21.216   7.640  1.00  0.00              
ATOM    725  O   ALA A  47      39.040  21.166   8.123  1.00  0.00              
ATOM    726  CB  ALA A  47      37.639  22.008   5.273  1.00  0.00              
ATOM    727  H   ALA A  47      35.649  20.437   5.541  1.00  0.00              
ATOM    728  HA  ALA A  47      38.485  20.146   5.890  1.00  0.00              
ATOM    729 1HB  ALA A  47      38.577  22.555   5.372  1.00  0.00              
ATOM    730 2HB  ALA A  47      37.517  21.682   4.240  1.00  0.00              
ATOM    731 3HB  ALA A  47      36.810  22.657   5.549  1.00  0.00              
ATOM    732  N   ALA A  48      36.848  21.622   8.332  1.00  0.00              
ATOM    733  CA  ALA A  48      36.962  22.030   9.732  1.00  0.00              
ATOM    734  C   ALA A  48      37.398  20.883  10.636  1.00  0.00              
ATOM    735  O   ALA A  48      38.244  21.057  11.523  1.00  0.00              
ATOM    736  CB  ALA A  48      35.642  22.609  10.218  1.00  0.00              
ATOM    737  H   ALA A  48      35.943  21.649   7.885  1.00  0.00              
ATOM    738  HA  ALA A  48      37.731  22.799   9.810  1.00  0.00              
ATOM    739 1HB  ALA A  48      35.742  22.916  11.259  1.00  0.00              
ATOM    740 2HB  ALA A  48      35.376  23.473   9.609  1.00  0.00              
ATOM    741 3HB  ALA A  48      34.862  21.853  10.137  1.00  0.00              
ATOM    742  N   ALA A  49      36.810  19.711  10.422  1.00  0.00              
ATOM    743  CA  ALA A  49      37.199  18.555  11.214  1.00  0.00              
ATOM    744  C   ALA A  49      38.651  18.214  10.902  1.00  0.00              
ATOM    745  O   ALA A  49      39.430  17.897  11.801  1.00  0.00              
ATOM    746  CB  ALA A  49      36.283  17.371  10.938  1.00  0.00              
ATOM    747  H   ALA A  49      36.095  19.606   9.717  1.00  0.00              
ATOM    748  HA  ALA A  49      37.117  18.812  12.271  1.00  0.00              
ATOM    749 1HB  ALA A  49      36.608  16.515  11.530  1.00  0.00              
ATOM    750 2HB  ALA A  49      35.260  17.631  11.208  1.00  0.00              
ATOM    751 3HB  ALA A  49      36.326  17.118   9.880  1.00  0.00              
ATOM    752  N   ASP A  50      39.015  18.315   9.626  1.00  0.00              
ATOM    753  CA  ASP A  50      40.383  18.046   9.189  1.00  0.00              
ATOM    754  C   ASP A  50      41.397  19.033   9.749  1.00  0.00              
ATOM    755  O   ASP A  50      42.548  18.678   9.995  1.00  0.00              
ATOM    756  CB  ASP A  50      40.454  18.052   7.660  1.00  0.00              
ATOM    757  CG  ASP A  50      39.841  16.826   6.997  1.00  0.00              
ATOM    758  OD1 ASP A  50      39.608  15.858   7.682  1.00  0.00              
ATOM    759  OD2 ASP A  50      39.467  16.919   5.852  1.00  0.00              
ATOM    760  H   ASP A  50      38.325  18.587   8.941  1.00  0.00              
ATOM    761  HA  ASP A  50      40.701  17.069   9.554  1.00  0.00              
ATOM    762 1HB  ASP A  50      40.039  18.953   7.209  1.00  0.00              
ATOM    763 2HB  ASP A  50      41.535  18.038   7.519  1.00  0.00              
ATOM    764  N   ILE A  51      40.974  20.278   9.938  1.00  0.00              
ATOM    765  CA  ILE A  51      41.797  21.245  10.649  1.00  0.00              
ATOM    766  C   ILE A  51      42.059  20.788  12.080  1.00  0.00              
ATOM    767  O   ILE A  51      43.203  20.764  12.534  1.00  0.00              
ATOM    768  CB  ILE A  51      41.140  22.637  10.674  1.00  0.00              
ATOM    769  CG1 ILE A  51      41.118  23.242   9.267  1.00  0.00              
ATOM    770  CG2 ILE A  51      41.873  23.554  11.640  1.00  0.00              
ATOM    771  CD1 ILE A  51      40.227  24.456   9.138  1.00  0.00              
ATOM    772  H   ILE A  51      40.071  20.564   9.585  1.00  0.00              
ATOM    773  HA  ILE A  51      42.784  21.318  10.194  1.00  0.00              
ATOM    774  HB  ILE A  51      40.101  22.534  10.987  1.00  0.00              
ATOM    775 1HG1 ILE A  51      42.142  23.514   9.015  1.00  0.00              
ATOM    776 2HG1 ILE A  51      40.772  22.464   8.586  1.00  0.00              
ATOM    777 1HG2 ILE A  51      41.397  24.534  11.644  1.00  0.00              
ATOM    778 2HG2 ILE A  51      41.839  23.130  12.642  1.00  0.00              
ATOM    779 3HG2 ILE A  51      42.912  23.658  11.325  1.00  0.00              
ATOM    780 1HD1 ILE A  51      40.263  24.828   8.114  1.00  0.00              
ATOM    781 2HD1 ILE A  51      39.201  24.184   9.389  1.00  0.00              
ATOM    782 3HD1 ILE A  51      40.571  25.234   9.818  1.00  0.00              
ATOM    783  N   ALA A  52      41.000  20.401  12.785  1.00  0.00              
ATOM    784  CA  ALA A  52      41.155  19.965  14.169  1.00  0.00              
ATOM    785  C   ALA A  52      42.028  18.704  14.241  1.00  0.00              
ATOM    786  O   ALA A  52      42.788  18.518  15.187  1.00  0.00              
ATOM    787  CB  ALA A  52      39.795  19.720  14.804  1.00  0.00              
ATOM    788  H   ALA A  52      40.078  20.404  12.372  1.00  0.00              
ATOM    789  HA  ALA A  52      41.663  20.752  14.728  1.00  0.00              
ATOM    790 1HB  ALA A  52      39.930  19.394  15.836  1.00  0.00              
ATOM    791 2HB  ALA A  52      39.213  20.641  14.788  1.00  0.00              
ATOM    792 3HB  ALA A  52      39.267  18.947  14.247  1.00  0.00              
ATOM    793  N   VAL A  53      41.940  17.863  13.216  1.00  0.00              
ATOM    794  CA  VAL A  53      42.852  16.729  13.075  1.00  0.00              
ATOM    795  C   VAL A  53      44.318  17.170  13.026  1.00  0.00              
ATOM    796  O   VAL A  53      45.157  16.628  13.746  1.00  0.00              
ATOM    797  CB  VAL A  53      42.534  15.912  11.809  1.00  0.00              
ATOM    798  CG1 VAL A  53      43.653  14.923  11.518  1.00  0.00              
ATOM    799  CG2 VAL A  53      41.208  15.183  11.964  1.00  0.00              
ATOM    800  H   VAL A  53      41.226  18.008  12.517  1.00  0.00              
ATOM    801  HA  VAL A  53      42.801  16.069  13.942  1.00  0.00              
ATOM    802  HB  VAL A  53      42.424  16.594  10.966  1.00  0.00              
ATOM    803 1HG1 VAL A  53      43.412  14.355  10.620  1.00  0.00              
ATOM    804 2HG1 VAL A  53      44.587  15.465  11.365  1.00  0.00              
ATOM    805 3HG1 VAL A  53      43.763  14.240  12.361  1.00  0.00              
ATOM    806 1HG2 VAL A  53      40.999  14.612  11.060  1.00  0.00              
ATOM    807 2HG2 VAL A  53      41.263  14.507  12.817  1.00  0.00              
ATOM    808 3HG2 VAL A  53      40.411  15.909  12.126  1.00  0.00              
ATOM    809  N   GLY A  54      44.620  18.157  12.189  1.00  0.00              
ATOM    810  CA  GLY A  54      45.960  18.721  12.123  1.00  0.00              
ATOM    811  C   GLY A  54      46.425  19.423  13.391  1.00  0.00              
ATOM    812  O   GLY A  54      47.613  19.417  13.722  1.00  0.00              
ATOM    813  H   GLY A  54      43.901  18.526  11.584  1.00  0.00              
ATOM    814 1HA  GLY A  54      46.673  17.921  11.919  1.00  0.00              
ATOM    815 2HA  GLY A  54      45.999  19.454  11.318  1.00  0.00              
ATOM    816  N   VAL A  55      45.485  20.048  14.091  1.00  0.00              
ATOM    817  CA  VAL A  55      45.780  20.705  15.360  1.00  0.00              
ATOM    818  C   VAL A  55      46.084  19.695  16.473  1.00  0.00              
ATOM    819  O   VAL A  55      47.037  19.868  17.232  1.00  0.00              
ATOM    820  CB  VAL A  55      44.613  21.606  15.805  1.00  0.00              
ATOM    821  CG1 VAL A  55      44.841  22.113  17.221  1.00  0.00              
ATOM    822  CG2 VAL A  55      44.443  22.772  14.843  1.00  0.00              
ATOM    823  H   VAL A  55      44.540  20.069  13.735  1.00  0.00              
ATOM    824  HA  VAL A  55      46.685  21.311  15.292  1.00  0.00              
ATOM    825  HB  VAL A  55      43.688  21.030  15.770  1.00  0.00              
ATOM    826 1HG1 VAL A  55      44.006  22.748  17.519  1.00  0.00              
ATOM    827 2HG1 VAL A  55      44.914  21.267  17.903  1.00  0.00              
ATOM    828 3HG1 VAL A  55      45.765  22.690  17.256  1.00  0.00              
ATOM    829 1HG2 VAL A  55      43.614  23.398  15.172  1.00  0.00              
ATOM    830 2HG2 VAL A  55      45.359  23.363  14.825  1.00  0.00              
ATOM    831 3HG2 VAL A  55      44.236  22.392  13.843  1.00  0.00              
ATOM    832  N   LEU A  56      45.290  18.631  16.555  1.00  0.00              
ATOM    833  CA  LEU A  56      45.401  17.688  17.663  1.00  0.00              
ATOM    834  C   LEU A  56      45.968  16.332  17.243  1.00  0.00              
ATOM    835  O   LEU A  56      46.984  15.890  17.772  1.00  0.00              
ATOM    836  CB  LEU A  56      44.027  17.500  18.318  1.00  0.00              
ATOM    837  CG  LEU A  56      43.410  18.769  18.920  1.00  0.00              
ATOM    838  CD1 LEU A  56      42.022  18.467  19.468  1.00  0.00              
ATOM    839  CD2 LEU A  56      44.318  19.305  20.017  1.00  0.00              
ATOM    840  H   LEU A  56      44.596  18.470  15.839  1.00  0.00              
ATOM    841  HA  LEU A  56      46.101  18.075  18.403  1.00  0.00              
ATOM    842 1HB  LEU A  56      43.456  17.184  17.446  1.00  0.00              
ATOM    843 2HB  LEU A  56      44.037  16.696  19.055  1.00  0.00              
ATOM    844  HG  LEU A  56      43.369  19.516  18.126  1.00  0.00              
ATOM    845 1HD1 LEU A  56      41.592  19.374  19.892  1.00  0.00              
ATOM    846 2HD1 LEU A  56      41.383  18.107  18.661  1.00  0.00              
ATOM    847 3HD1 LEU A  56      42.095  17.704  20.242  1.00  0.00              
ATOM    848 1HD2 LEU A  56      43.879  20.208  20.443  1.00  0.00              
ATOM    849 2HD2 LEU A  56      44.430  18.552  20.797  1.00  0.00              
ATOM    850 3HD2 LEU A  56      45.296  19.541  19.597  1.00  0.00              
ATOM    851  N   ALA A  57      45.310  15.680  16.289  1.00  0.00              
ATOM    852  CA  ALA A  57      45.538  14.261  16.032  1.00  0.00              
ATOM    853  C   ALA A  57      46.948  13.953  15.528  1.00  0.00              
ATOM    854  O   ALA A  57      47.600  13.029  16.019  1.00  0.00              
ATOM    855  CB  ALA A  57      44.506  13.748  15.038  1.00  0.00              
ATOM    856  H   ALA A  57      44.635  16.179  15.727  1.00  0.00              
ATOM    857  HA  ALA A  57      45.429  13.714  16.969  1.00  0.00              
ATOM    858 1HB  ALA A  57      44.668  12.684  14.864  1.00  0.00              
ATOM    859 2HB  ALA A  57      43.505  13.902  15.440  1.00  0.00              
ATOM    860 3HB  ALA A  57      44.608  14.287  14.098  1.00  0.00              
ATOM    861  N   ILE A  58      47.414  14.729  14.553  1.00  0.00              
ATOM    862  CA  ILE A  58      48.701  14.456  13.915  1.00  0.00              
ATOM    863  C   ILE A  58      49.835  14.593  14.926  1.00  0.00              
ATOM    864  O   ILE A  58      50.638  13.674  15.118  1.00  0.00              
ATOM    865  CB  ILE A  58      48.961  15.401  12.728  1.00  0.00              
ATOM    866  CG1 ILE A  58      48.033  15.057  11.559  1.00  0.00              
ATOM    867  CG2 ILE A  58      50.417  15.323  12.296  1.00  0.00              
ATOM    868  CD1 ILE A  58      48.116  16.033  10.407  1.00  0.00              
ATOM    869  H   ILE A  58      46.871  15.523  14.245  1.00  0.00              
ATOM    870  HA  ILE A  58      48.747  13.424  13.571  1.00  0.00              
ATOM    871  HB  ILE A  58      48.724  16.421  13.027  1.00  0.00              
ATOM    872 1HG1 ILE A  58      48.304  14.061  11.212  1.00  0.00              
ATOM    873 2HG1 ILE A  58      47.015  15.041  11.949  1.00  0.00              
ATOM    874 1HG2 ILE A  58      50.584  15.996  11.455  1.00  0.00              
ATOM    875 2HG2 ILE A  58      51.059  15.614  13.126  1.00  0.00              
ATOM    876 3HG2 ILE A  58      50.654  14.302  11.995  1.00  0.00              
ATOM    877 1HD1 ILE A  58      47.430  15.724   9.618  1.00  0.00              
ATOM    878 2HD1 ILE A  58      47.843  17.030  10.754  1.00  0.00              
ATOM    879 3HD1 ILE A  58      49.132  16.050  10.016  1.00  0.00              
ATOM    880  N   PRO A  59      49.868  15.734  15.599  1.00  0.00              
ATOM    881  CA  PRO A  59      50.912  16.016  16.571  1.00  0.00              
ATOM    882  C   PRO A  59      50.815  15.131  17.803  1.00  0.00              
ATOM    883  O   PRO A  59      51.818  14.883  18.463  1.00  0.00              
ATOM    884  CB  PRO A  59      50.700  17.494  16.915  1.00  0.00              
ATOM    885  CG  PRO A  59      49.265  17.747  16.601  1.00  0.00              
ATOM    886  CD  PRO A  59      48.977  16.934  15.368  1.00  0.00              
ATOM    887  HA  PRO A  59      51.921  15.822  16.180  1.00  0.00              
ATOM    888 1HB  PRO A  59      50.919  17.697  17.973  1.00  0.00              
ATOM    889 2HB  PRO A  59      51.358  18.144  16.319  1.00  0.00              
ATOM    890 1HG  PRO A  59      48.616  17.443  17.436  1.00  0.00              
ATOM    891 2HG  PRO A  59      49.079  18.816  16.423  1.00  0.00              
ATOM    892 1HD  PRO A  59      47.913  16.666  15.285  1.00  0.00              
ATOM    893 2HD  PRO A  59      49.246  17.468  14.445  1.00  0.00              
ATOM    894  N   PHE A  60      49.607  14.669  18.122  1.00  0.00              
ATOM    895  CA  PHE A  60      49.424  13.689  19.194  1.00  0.00              
ATOM    896  C   PHE A  60      49.982  12.329  18.791  1.00  0.00              
ATOM    897  O   PHE A  60      50.554  11.603  19.612  1.00  0.00              
ATOM    898  CB  PHE A  60      47.944  13.561  19.560  1.00  0.00              
ATOM    899  CG  PHE A  60      47.426  14.698  20.394  1.00  0.00              
ATOM    900  CD1 PHE A  60      48.298  15.512  21.102  1.00  0.00              
ATOM    901  CD2 PHE A  60      46.065  14.955  20.474  1.00  0.00              
ATOM    902  CE1 PHE A  60      47.822  16.558  21.869  1.00  0.00              
ATOM    903  CE2 PHE A  60      45.587  16.001  21.240  1.00  0.00              
ATOM    904  CZ  PHE A  60      46.467  16.803  21.938  1.00  0.00              
ATOM    905  H   PHE A  60      48.798  15.000  17.615  1.00  0.00              
ATOM    906  HA  PHE A  60      49.974  14.004  20.081  1.00  0.00              
ATOM    907 1HB  PHE A  60      47.335  13.534  18.657  1.00  0.00              
ATOM    908 2HB  PHE A  60      47.778  12.651  20.136  1.00  0.00              
ATOM    909  HD1 PHE A  60      49.370  15.319  21.046  1.00  0.00              
ATOM    910  HD2 PHE A  60      45.370  14.321  19.923  1.00  0.00              
ATOM    911  HE1 PHE A  60      48.519  17.190  22.420  1.00  0.00              
ATOM    912  HE2 PHE A  60      44.516  16.193  21.294  1.00  0.00              
ATOM    913  HZ  PHE A  60      46.091  17.626  22.544  1.00  0.00              
ATOM    914  N   ALA A  61      49.817  12.002  17.514  1.00  0.00              
ATOM    915  CA  ALA A  61      50.370  10.784  16.944  1.00  0.00              
ATOM    916  C   ALA A  61      51.892  10.847  16.977  1.00  0.00              
ATOM    917  O   ALA A  61      52.565   9.837  17.206  1.00  0.00              
ATOM    918  CB  ALA A  61      49.865  10.576  15.524  1.00  0.00              
ATOM    919  H   ALA A  61      49.287  12.626  16.922  1.00  0.00              
ATOM    920  HA  ALA A  61      50.050   9.937  17.551  1.00  0.00              
ATOM    921 1HB  ALA A  61      50.301   9.664  15.114  1.00  0.00              
ATOM    922 2HB  ALA A  61      48.779  10.486  15.533  1.00  0.00              
ATOM    923 3HB  ALA A  61      50.154  11.425  14.907  1.00  0.00              
ATOM    924  N   ILE A  62      52.429  12.041  16.749  1.00  0.00              
ATOM    925  CA  ILE A  62      53.863  12.260  16.868  1.00  0.00              
ATOM    926  C   ILE A  62      54.320  11.994  18.302  1.00  0.00              
ATOM    927  O   ILE A  62      55.281  11.254  18.538  1.00  0.00              
ATOM    928  CB  ILE A  62      54.255  13.691  16.460  1.00  0.00              
ATOM    929  CG1 ILE A  62      54.086  13.882  14.951  1.00  0.00              
ATOM    930  CG2 ILE A  62      55.686  13.990  16.881  1.00  0.00              
ATOM    931  CD1 ILE A  62      54.232  15.316  14.496  1.00  0.00              
ATOM    932  H   ILE A  62      51.834  12.814  16.488  1.00  0.00              
ATOM    933  HA  ILE A  62      54.412  11.546  16.255  1.00  0.00              
ATOM    934  HB  ILE A  62      53.579  14.396  16.943  1.00  0.00              
ATOM    935 1HG1 ILE A  62      54.839  13.266  14.460  1.00  0.00              
ATOM    936 2HG1 ILE A  62      53.093  13.517  14.688  1.00  0.00              
ATOM    937 1HG2 ILE A  62      55.948  15.006  16.584  1.00  0.00              
ATOM    938 2HG2 ILE A  62      55.775  13.894  17.962  1.00  0.00              
ATOM    939 3HG2 ILE A  62      56.363  13.286  16.397  1.00  0.00              
ATOM    940 1HD1 ILE A  62      54.099  15.371  13.415  1.00  0.00              
ATOM    941 2HD1 ILE A  62      53.477  15.932  14.986  1.00  0.00              
ATOM    942 3HD1 ILE A  62      55.224  15.682  14.757  1.00  0.00              
ATOM    943  N   THR A  63      53.620  12.600  19.254  1.00  0.00              
ATOM    944  CA  THR A  63      53.908  12.432  20.673  1.00  0.00              
ATOM    945  C   THR A  63      53.927  10.962  21.076  1.00  0.00              
ATOM    946  O   THR A  63      54.828  10.508  21.792  1.00  0.00              
ATOM    947  CB  THR A  63      52.881  13.176  21.546  1.00  0.00              
ATOM    948  OG1 THR A  63      52.932  14.580  21.257  1.00  0.00              
ATOM    949  CG2 THR A  63      53.174  12.955  23.022  1.00  0.00              
ATOM    950  H   THR A  63      52.857  13.200  18.975  1.00  0.00              
ATOM    951  HA  THR A  63      54.903  12.819  20.896  1.00  0.00              
ATOM    952  HB  THR A  63      51.883  12.803  21.315  1.00  0.00              
ATOM    953  HG1 THR A  63      52.290  15.041  21.802  1.00  0.00              
ATOM    954 1HG2 THR A  63      52.438  13.488  23.622  1.00  0.00              
ATOM    955 2HG2 THR A  63      53.125  11.890  23.247  1.00  0.00              
ATOM    956 3HG2 THR A  63      54.171  13.329  23.254  1.00  0.00              
ATOM    957  N   ILE A  64      52.930  10.219  20.600  1.00  0.00              
ATOM    958  CA  ILE A  64      52.840   8.790  20.877  1.00  0.00              
ATOM    959  C   ILE A  64      53.998   8.027  20.247  1.00  0.00              
ATOM    960  O   ILE A  64      54.642   7.206  20.901  1.00  0.00              
ATOM    961  CB  ILE A  64      51.513   8.200  20.366  1.00  0.00              
ATOM    962  CG1 ILE A  64      50.338   8.739  21.185  1.00  0.00              
ATOM    963  CG2 ILE A  64      51.551   6.680  20.420  1.00  0.00              
ATOM    964  CD1 ILE A  64      48.984   8.437  20.584  1.00  0.00              
ATOM    965  H   ILE A  64      52.217  10.656  20.034  1.00  0.00              
ATOM    966  HA  ILE A  64      52.934   8.599  21.945  1.00  0.00              
ATOM    967  HB  ILE A  64      51.353   8.523  19.337  1.00  0.00              
ATOM    968 1HG1 ILE A  64      50.403   8.294  22.177  1.00  0.00              
ATOM    969 2HG1 ILE A  64      50.467   9.819  21.264  1.00  0.00              
ATOM    970 1HG2 ILE A  64      50.605   6.279  20.056  1.00  0.00              
ATOM    971 2HG2 ILE A  64      52.364   6.314  19.795  1.00  0.00              
ATOM    972 3HG2 ILE A  64      51.710   6.356  21.449  1.00  0.00              
ATOM    973 1HD1 ILE A  64      48.202   8.851  21.221  1.00  0.00              
ATOM    974 2HD1 ILE A  64      48.917   8.883  19.592  1.00  0.00              
ATOM    975 3HD1 ILE A  64      48.853   7.358  20.506  1.00  0.00              
ATOM    976  N   SER A  65      54.260   8.303  18.974  1.00  0.00              
ATOM    977  CA  SER A  65      55.277   7.576  18.225  1.00  0.00              
ATOM    978  C   SER A  65      56.663   7.865  18.788  1.00  0.00              
ATOM    979  O   SER A  65      57.592   7.078  18.610  1.00  0.00              
ATOM    980  CB  SER A  65      55.213   7.942  16.755  1.00  0.00              
ATOM    981  OG  SER A  65      55.619   9.262  16.523  1.00  0.00              
ATOM    982  H   SER A  65      53.740   9.036  18.513  1.00  0.00              
ATOM    983  HA  SER A  65      55.101   6.500  18.188  1.00  0.00              
ATOM    984 1HB  SER A  65      55.864   7.268  16.200  1.00  0.00              
ATOM    985 2HB  SER A  65      54.187   7.821  16.410  1.00  0.00              
ATOM    986  HG  SER A  65      56.307   9.272  15.853  1.00  0.00              
ATOM    987  N   THR A  66      56.795   8.999  19.468  1.00  0.00              
ATOM    988  CA  THR A  66      58.028   9.331  20.172  1.00  0.00              
ATOM    989  C   THR A  66      58.309   8.369  21.319  1.00  0.00              
ATOM    990  O   THR A  66      59.461   8.158  21.697  1.00  0.00              
ATOM    991  CB  THR A  66      57.986  10.767  20.726  1.00  0.00              
ATOM    992  OG1 THR A  66      57.945  11.701  19.640  1.00  0.00              
ATOM    993  CG2 THR A  66      59.212  11.044  21.583  1.00  0.00              
ATOM    994  H   THR A  66      56.022   9.648  19.497  1.00  0.00              
ATOM    995  HA  THR A  66      58.876   9.244  19.492  1.00  0.00              
ATOM    996  HB  THR A  66      57.087  10.887  21.331  1.00  0.00              
ATOM    997  HG1 THR A  66      58.598  11.453  18.981  1.00  0.00              
ATOM    998 1HG2 THR A  66      59.164  12.064  21.966  1.00  0.00              
ATOM    999 2HG2 THR A  66      59.239  10.343  22.416  1.00  0.00              
ATOM   1000 3HG2 THR A  66      60.111  10.926  20.979  1.00  0.00              
ATOM   1001  N   GLY A  67      57.249   7.786  21.869  1.00  0.00              
ATOM   1002  CA  GLY A  67      57.382   6.824  22.956  1.00  0.00              
ATOM   1003  C   GLY A  67      56.872   7.384  24.278  1.00  0.00              
ATOM   1004  O   GLY A  67      57.176   6.854  25.346  1.00  0.00              
ATOM   1005  H   GLY A  67      56.328   8.016  21.524  1.00  0.00              
ATOM   1006 1HA  GLY A  67      56.808   5.930  22.713  1.00  0.00              
ATOM   1007 2HA  GLY A  67      58.432   6.560  23.072  1.00  0.00              
ATOM   1008  N   PHE A  68      56.095   8.459  24.199  1.00  0.00              
ATOM   1009  CA  PHE A  68      55.491   9.057  25.384  1.00  0.00              
ATOM   1010  C   PHE A  68      54.185   8.353  25.728  1.00  0.00              
ATOM   1011  O   PHE A  68      53.220   8.406  24.965  1.00  0.00              
ATOM   1012  CB  PHE A  68      55.248  10.552  25.170  1.00  0.00              
ATOM   1013  CG  PHE A  68      54.612  11.237  26.346  1.00  0.00              
ATOM   1014  CD1 PHE A  68      55.365  11.579  27.459  1.00  0.00              
ATOM   1015  CD2 PHE A  68      53.259  11.540  26.342  1.00  0.00              
ATOM   1016  CE1 PHE A  68      54.781  12.208  28.542  1.00  0.00              
ATOM   1017  CE2 PHE A  68      52.672  12.170  27.422  1.00  0.00              
ATOM   1018  CZ  PHE A  68      53.434  12.504  28.523  1.00  0.00              
ATOM   1019  H   PHE A  68      55.918   8.873  23.295  1.00  0.00              
ATOM   1020  HA  PHE A  68      56.154   8.931  26.241  1.00  0.00              
ATOM   1021 1HB  PHE A  68      56.192  11.063  24.985  1.00  0.00              
ATOM   1022 2HB  PHE A  68      54.582  10.705  24.323  1.00  0.00              
ATOM   1023  HD1 PHE A  68      56.430  11.345  27.473  1.00  0.00              
ATOM   1024  HD2 PHE A  68      52.656  11.275  25.472  1.00  0.00              
ATOM   1025  HE1 PHE A  68      55.384  12.471  29.410  1.00  0.00              
ATOM   1026  HE2 PHE A  68      51.607  12.403  27.406  1.00  0.00              
ATOM   1027  HZ  PHE A  68      52.973  13.000  29.376  1.00  0.00              
ATOM   1028  N   CYS A  69      54.160   7.693  26.881  1.00  0.00              
ATOM   1029  CA  CYS A  69      52.926   7.130  27.415  1.00  0.00              
ATOM   1030  C   CYS A  69      52.048   8.236  27.986  1.00  0.00              
ATOM   1031  O   CYS A  69      52.390   8.856  28.993  1.00  0.00              
ATOM   1032  CB  CYS A  69      53.429   6.203  28.522  1.00  0.00              
ATOM   1033  SG  CYS A  69      52.121   5.417  29.494  1.00  0.00              
ATOM   1034  H   CYS A  69      55.019   7.579  27.401  1.00  0.00              
ATOM   1035  HA  CYS A  69      52.370   6.537  26.689  1.00  0.00              
ATOM   1036 1HB  CYS A  69      54.018   5.391  28.095  1.00  0.00              
ATOM   1037 2HB  CYS A  69      54.039   6.761  29.232  1.00  0.00              
ATOM   1038  N   ALA A  70      50.914   8.478  27.337  1.00  0.00              
ATOM   1039  CA  ALA A  70      49.997   9.529  27.763  1.00  0.00              
ATOM   1040  C   ALA A  70      49.349   9.139  29.086  1.00  0.00              
ATOM   1041  O   ALA A  70      49.260   7.958  29.420  1.00  0.00              
ATOM   1042  CB  ALA A  70      48.950   9.786  26.689  1.00  0.00              
ATOM   1043  H   ALA A  70      50.681   7.921  26.528  1.00  0.00              
ATOM   1044  HA  ALA A  70      50.565  10.445  27.923  1.00  0.00              
ATOM   1045 1HB  ALA A  70      48.274  10.573  27.023  1.00  0.00              
ATOM   1046 2HB  ALA A  70      49.443  10.098  25.768  1.00  0.00              
ATOM   1047 3HB  ALA A  70      48.384   8.874  26.507  1.00  0.00              
ATOM   1048  N   ALA A  71      49.001  10.249  29.943  1.00  0.00              
ATOM   1049  CA  ALA A  71      48.343   9.992  31.218  1.00  0.00              
ATOM   1050  C   ALA A  71      47.102   9.136  30.994  1.00  0.00              
ATOM   1051  O   ALA A  71      46.529   9.132  29.905  1.00  0.00              
ATOM   1052  CB  ALA A  71      47.975  11.291  31.919  1.00  0.00              
ATOM   1053  H   ALA A  71      49.157  11.204  29.654  1.00  0.00              
ATOM   1054  HA  ALA A  71      49.015   9.426  31.864  1.00  0.00              
ATOM   1055 1HB  ALA A  71      47.466  11.066  32.856  1.00  0.00              
ATOM   1056 2HB  ALA A  71      48.880  11.862  32.126  1.00  0.00              
ATOM   1057 3HB  ALA A  71      47.316  11.875  31.280  1.00  0.00              
ATOM   1058  N   CYS A  72      46.693   8.414  32.031  1.00  0.00              
ATOM   1059  CA  CYS A  72      45.636   7.418  31.901  1.00  0.00              
ATOM   1060  C   CYS A  72      44.364   8.026  31.324  1.00  0.00              
ATOM   1061  O   CYS A  72      43.726   7.440  30.449  1.00  0.00              
ATOM   1062  CB  CYS A  72      45.413   6.977  33.348  1.00  0.00              
ATOM   1063  SG  CYS A  72      46.845   6.183  34.118  1.00  0.00              
ATOM   1064  H   CYS A  72      47.125   8.558  32.933  1.00  0.00              
ATOM   1065  HA  CYS A  72      45.933   6.549  31.314  1.00  0.00              
ATOM   1066 1HB  CYS A  72      45.173   7.838  33.973  1.00  0.00              
ATOM   1067 2HB  CYS A  72      44.602   6.251  33.400  1.00  0.00              
ATOM   1068  N   HIS A  73      44.000   9.204  31.819  1.00  0.00              
ATOM   1069  CA  HIS A  73      42.761   9.857  31.392  1.00  0.00              
ATOM   1070  C   HIS A  73      42.990  10.962  30.358  1.00  0.00              
ATOM   1071  O   HIS A  73      42.058  11.368  29.662  1.00  0.00              
ATOM   1072  CB  HIS A  73      42.025  10.435  32.605  1.00  0.00              
ATOM   1073  CG  HIS A  73      41.691   9.416  33.649  1.00  0.00              
ATOM   1074  ND1 HIS A  73      42.466   9.221  34.773  1.00  0.00              
ATOM   1075  CD2 HIS A  73      40.668   8.534  33.740  1.00  0.00              
ATOM   1076  CE1 HIS A  73      41.933   8.263  35.511  1.00  0.00              
ATOM   1077  NE2 HIS A  73      40.842   7.830  34.906  1.00  0.00              
ATOM   1078  H   HIS A  73      44.586   9.661  32.503  1.00  0.00              
ATOM   1079  HA  HIS A  73      42.115   9.130  30.899  1.00  0.00              
ATOM   1080 1HB  HIS A  73      42.640  11.191  33.093  1.00  0.00              
ATOM   1081 2HB  HIS A  73      41.081  10.883  32.293  1.00  0.00              
ATOM   1082  HD1 HIS A  73      43.259   9.766  35.046  1.00  0.00              
ATOM   1083  HD2 HIS A  73      39.816   8.319  33.094  1.00  0.00              
ATOM   1084  HE1 HIS A  73      42.399   7.960  36.448  1.00  0.00              
ATOM   1085  N   GLY A  74      44.221  11.457  30.270  1.00  0.00              
ATOM   1086  CA  GLY A  74      44.580  12.373  29.196  1.00  0.00              
ATOM   1087  C   GLY A  74      44.487  11.629  27.874  1.00  0.00              
ATOM   1088  O   GLY A  74      44.017  12.158  26.872  1.00  0.00              
ATOM   1089  H   GLY A  74      44.920  11.201  30.952  1.00  0.00              
ATOM   1090 1HA  GLY A  74      43.891  13.219  29.204  1.00  0.00              
ATOM   1091 2HA  GLY A  74      45.596  12.732  29.358  1.00  0.00              
ATOM   1092  N   CYS A  75      44.940  10.382  27.907  1.00  0.00              
ATOM   1093  CA  CYS A  75      44.855   9.433  26.795  1.00  0.00              
ATOM   1094  C   CYS A  75      43.394   9.240  26.370  1.00  0.00              
ATOM   1095  O   CYS A  75      43.069   9.346  25.181  1.00  0.00              
ATOM   1096  CB  CYS A  75      45.420   8.147  27.399  1.00  0.00              
ATOM   1097  SG  CYS A  75      45.311   6.700  26.319  1.00  0.00              
ATOM   1098  H   CYS A  75      45.370  10.088  28.771  1.00  0.00              
ATOM   1099  HA  CYS A  75      45.468   9.713  25.939  1.00  0.00              
ATOM   1100 1HB  CYS A  75      46.477   8.272  27.632  1.00  0.00              
ATOM   1101 2HB  CYS A  75      44.876   7.887  28.307  1.00  0.00              
ATOM   1102  N   LEU A  76      42.536   8.952  27.343  1.00  0.00              
ATOM   1103  CA  LEU A  76      41.117   8.767  27.086  1.00  0.00              
ATOM   1104  C   LEU A  76      40.510   9.999  26.413  1.00  0.00              
ATOM   1105  O   LEU A  76      39.779   9.879  25.431  1.00  0.00              
ATOM   1106  CB  LEU A  76      40.382   8.454  28.395  1.00  0.00              
ATOM   1107  CG  LEU A  76      40.677   7.073  28.995  1.00  0.00              
ATOM   1108  CD1 LEU A  76      40.100   6.981  30.402  1.00  0.00              
ATOM   1109  CD2 LEU A  76      40.090   5.993  28.100  1.00  0.00              
ATOM   1110  H   LEU A  76      42.881   8.860  28.287  1.00  0.00              
ATOM   1111  HA  LEU A  76      40.976   7.939  26.393  1.00  0.00              
ATOM   1112 1HB  LEU A  76      40.804   9.234  29.026  1.00  0.00              
ATOM   1113 2HB  LEU A  76      39.306   8.605  28.301  1.00  0.00              
ATOM   1114  HG  LEU A  76      41.761   6.949  29.003  1.00  0.00              
ATOM   1115 1HD1 LEU A  76      40.315   5.998  30.820  1.00  0.00              
ATOM   1116 2HD1 LEU A  76      40.551   7.748  31.031  1.00  0.00              
ATOM   1117 3HD1 LEU A  76      39.022   7.130  30.363  1.00  0.00              
ATOM   1118 1HD2 LEU A  76      40.302   5.012  28.527  1.00  0.00              
ATOM   1119 2HD2 LEU A  76      39.012   6.130  28.022  1.00  0.00              
ATOM   1120 3HD2 LEU A  76      40.537   6.060  27.108  1.00  0.00              
ATOM   1121  N   PHE A  77      40.826  11.181  26.938  1.00  0.00              
ATOM   1122  CA  PHE A  77      40.316  12.429  26.370  1.00  0.00              
ATOM   1123  C   PHE A  77      40.818  12.669  24.947  1.00  0.00              
ATOM   1124  O   PHE A  77      40.056  13.098  24.076  1.00  0.00              
ATOM   1125  CB  PHE A  77      40.705  13.610  27.262  1.00  0.00              
ATOM   1126  CG  PHE A  77      40.143  13.529  28.653  1.00  0.00              
ATOM   1127  CD1 PHE A  77      39.126  12.636  28.955  1.00  0.00              
ATOM   1128  CD2 PHE A  77      40.630  14.347  29.662  1.00  0.00              
ATOM   1129  CE1 PHE A  77      38.609  12.561  30.235  1.00  0.00              
ATOM   1130  CE2 PHE A  77      40.115  14.273  30.942  1.00  0.00              
ATOM   1131  CZ  PHE A  77      39.103  13.379  31.228  1.00  0.00              
ATOM   1132  H   PHE A  77      41.431  11.218  27.746  1.00  0.00              
ATOM   1133  HA  PHE A  77      39.229  12.387  26.298  1.00  0.00              
ATOM   1134 1HB  PHE A  77      41.788  13.661  27.366  1.00  0.00              
ATOM   1135 2HB  PHE A  77      40.338  14.541  26.832  1.00  0.00              
ATOM   1136  HD1 PHE A  77      38.736  11.988  28.170  1.00  0.00              
ATOM   1137  HD2 PHE A  77      41.429  15.053  29.436  1.00  0.00              
ATOM   1138  HE1 PHE A  77      37.810  11.854  30.458  1.00  0.00              
ATOM   1139  HE2 PHE A  77      40.507  14.921  31.726  1.00  0.00              
ATOM   1140  HZ  PHE A  77      38.695  13.321  32.236  1.00  0.00              
ATOM   1141  N   ILE A  78      42.096  12.391  24.714  1.00  0.00              
ATOM   1142  CA  ILE A  78      42.665  12.554  23.385  1.00  0.00              
ATOM   1143  C   ILE A  78      42.010  11.574  22.422  1.00  0.00              
ATOM   1144  O   ILE A  78      41.665  11.935  21.286  1.00  0.00              
ATOM   1145  CB  ILE A  78      44.189  12.337  23.382  1.00  0.00              
ATOM   1146  CG1 ILE A  78      44.894  13.494  24.095  1.00  0.00              
ATOM   1147  CG2 ILE A  78      44.703  12.192  21.958  1.00  0.00              
ATOM   1148  CD1 ILE A  78      46.356  13.237  24.378  1.00  0.00              
ATOM   1149  H   ILE A  78      42.686  12.062  25.465  1.00  0.00              
ATOM   1150  HA  ILE A  78      42.442  13.544  22.991  1.00  0.00              
ATOM   1151  HB  ILE A  78      44.421  11.434  23.946  1.00  0.00              
ATOM   1152 1HG1 ILE A  78      44.797  14.374  23.459  1.00  0.00              
ATOM   1153 2HG1 ILE A  78      44.367  13.666  25.033  1.00  0.00              
ATOM   1154 1HG2 ILE A  78      45.782  12.040  21.975  1.00  0.00              
ATOM   1155 2HG2 ILE A  78      44.224  11.336  21.484  1.00  0.00              
ATOM   1156 3HG2 ILE A  78      44.473  13.096  21.394  1.00  0.00              
ATOM   1157 1HD1 ILE A  78      46.787  14.101  24.885  1.00  0.00              
ATOM   1158 2HD1 ILE A  78      46.455  12.357  25.016  1.00  0.00              
ATOM   1159 3HD1 ILE A  78      46.885  13.066  23.442  1.00  0.00              
ATOM   1160  N   ALA A  79      41.812  10.340  22.879  1.00  0.00              
ATOM   1161  CA  ALA A  79      41.257   9.330  21.989  1.00  0.00              
ATOM   1162  C   ALA A  79      39.831   9.690  21.584  1.00  0.00              
ATOM   1163  O   ALA A  79      39.448   9.532  20.428  1.00  0.00              
ATOM   1164  CB  ALA A  79      41.298   7.960  22.650  1.00  0.00              
ATOM   1165  H   ALA A  79      42.038  10.088  23.830  1.00  0.00              
ATOM   1166  HA  ALA A  79      41.858   9.296  21.081  1.00  0.00              
ATOM   1167 1HB  ALA A  79      40.878   7.217  21.972  1.00  0.00              
ATOM   1168 2HB  ALA A  79      42.331   7.698  22.881  1.00  0.00              
ATOM   1169 3HB  ALA A  79      40.715   7.982  23.569  1.00  0.00              
ATOM   1170  N   CYS A  80      39.056  10.187  22.541  1.00  0.00              
ATOM   1171  CA  CYS A  80      37.697  10.653  22.279  1.00  0.00              
ATOM   1172  C   CYS A  80      37.663  11.831  21.314  1.00  0.00              
ATOM   1173  O   CYS A  80      36.910  11.821  20.343  1.00  0.00              
ATOM   1174  CB  CYS A  80      37.223  11.087  23.666  1.00  0.00              
ATOM   1175  SG  CYS A  80      36.895   9.722  24.807  1.00  0.00              
ATOM   1176  H   CYS A  80      39.422  10.243  23.481  1.00  0.00              
ATOM   1177  HA  CYS A  80      37.034   9.870  21.910  1.00  0.00              
ATOM   1178 1HB  CYS A  80      37.979  11.708  24.146  1.00  0.00              
ATOM   1179 2HB  CYS A  80      36.290  11.645  23.587  1.00  0.00              
ATOM   1180  HG  CYS A  80      36.528  10.484  25.833  1.00  0.00              
ATOM   1181  N   PHE A  81      38.472  12.849  21.585  1.00  0.00              
ATOM   1182  CA  PHE A  81      38.446  14.054  20.775  1.00  0.00              
ATOM   1183  C   PHE A  81      38.830  13.697  19.343  1.00  0.00              
ATOM   1184  O   PHE A  81      38.131  14.060  18.388  1.00  0.00              
ATOM   1185  CB  PHE A  81      39.390  15.115  21.342  1.00  0.00              
ATOM   1186  CG  PHE A  81      39.025  15.575  22.724  1.00  0.00              
ATOM   1187  CD1 PHE A  81      37.785  15.273  23.266  1.00  0.00              
ATOM   1188  CD2 PHE A  81      39.921  16.310  23.486  1.00  0.00              
ATOM   1189  CE1 PHE A  81      37.448  15.695  24.539  1.00  0.00              
ATOM   1190  CE2 PHE A  81      39.587  16.733  24.758  1.00  0.00              
ATOM   1191  CZ  PHE A  81      38.349  16.424  25.285  1.00  0.00              
ATOM   1192  H   PHE A  81      39.115  12.793  22.362  1.00  0.00              
ATOM   1193  HA  PHE A  81      37.436  14.466  20.757  1.00  0.00              
ATOM   1194 1HB  PHE A  81      40.404  14.722  21.401  1.00  0.00              
ATOM   1195 2HB  PHE A  81      39.382  16.001  20.707  1.00  0.00              
ATOM   1196  HD1 PHE A  81      37.073  14.695  22.677  1.00  0.00              
ATOM   1197  HD2 PHE A  81      40.899  16.554  23.070  1.00  0.00              
ATOM   1198  HE1 PHE A  81      36.469  15.451  24.952  1.00  0.00              
ATOM   1199  HE2 PHE A  81      40.300  17.309  25.347  1.00  0.00              
ATOM   1200  HZ  PHE A  81      38.084  16.758  26.287  1.00  0.00              
ATOM   1201  N   VAL A  82      39.927  12.961  19.199  1.00  0.00              
ATOM   1202  CA  VAL A  82      40.429  12.589  17.877  1.00  0.00              
ATOM   1203  C   VAL A  82      39.470  11.723  17.038  1.00  0.00              
ATOM   1204  O   VAL A  82      39.256  11.992  15.849  1.00  0.00              
ATOM   1205  CB  VAL A  82      41.770  11.841  18.007  1.00  0.00              
ATOM   1206  CG1 VAL A  82      42.174  11.236  16.671  1.00  0.00              
ATOM   1207  CG2 VAL A  82      42.855  12.777  18.517  1.00  0.00              
ATOM   1208  H   VAL A  82      40.426  12.650  20.020  1.00  0.00              
ATOM   1209  HA  VAL A  82      40.566  13.466  17.244  1.00  0.00              
ATOM   1210  HB  VAL A  82      41.662  11.048  18.748  1.00  0.00              
ATOM   1211 1HG1 VAL A  82      43.123  10.711  16.781  1.00  0.00              
ATOM   1212 2HG1 VAL A  82      41.407  10.534  16.343  1.00  0.00              
ATOM   1213 3HG1 VAL A  82      42.282  12.029  15.931  1.00  0.00              
ATOM   1214 1HG2 VAL A  82      43.795  12.232  18.603  1.00  0.00              
ATOM   1215 2HG2 VAL A  82      42.978  13.605  17.818  1.00  0.00              
ATOM   1216 3HG2 VAL A  82      42.571  13.166  19.494  1.00  0.00              
ATOM   1217  N   LEU A  83      38.910  10.684  17.655  1.00  0.00              
ATOM   1218  CA  LEU A  83      37.959   9.804  16.983  1.00  0.00              
ATOM   1219  C   LEU A  83      36.663  10.513  16.616  1.00  0.00              
ATOM   1220  O   LEU A  83      36.087  10.244  15.569  1.00  0.00              
ATOM   1221  CB  LEU A  83      37.657   8.589  17.869  1.00  0.00              
ATOM   1222  CG  LEU A  83      36.848   7.474  17.194  1.00  0.00              
ATOM   1223  CD1 LEU A  83      37.625   6.906  16.014  1.00  0.00              
ATOM   1224  CD2 LEU A  83      36.538   6.384  18.210  1.00  0.00              
ATOM   1225  H   LEU A  83      39.153  10.501  18.618  1.00  0.00              
ATOM   1226  HA  LEU A  83      38.382   9.461  16.039  1.00  0.00              
ATOM   1227 1HB  LEU A  83      38.675   8.250  18.057  1.00  0.00              
ATOM   1228 2HB  LEU A  83      37.191   8.881  18.810  1.00  0.00              
ATOM   1229  HG  LEU A  83      35.901   7.909  16.873  1.00  0.00              
ATOM   1230 1HD1 LEU A  83      37.042   6.115  15.541  1.00  0.00              
ATOM   1231 2HD1 LEU A  83      37.815   7.698  15.289  1.00  0.00              
ATOM   1232 3HD1 LEU A  83      38.572   6.498  16.364  1.00  0.00              
ATOM   1233 1HD2 LEU A  83      35.962   5.593  17.729  1.00  0.00              
ATOM   1234 2HD2 LEU A  83      37.470   5.972  18.597  1.00  0.00              
ATOM   1235 3HD2 LEU A  83      35.959   6.806  19.031  1.00  0.00              
ATOM   1236  N   VAL A  84      36.190  11.402  17.481  1.00  0.00              
ATOM   1237  CA  VAL A  84      34.987  12.154  17.158  1.00  0.00              
ATOM   1238  C   VAL A  84      35.284  12.992  15.928  1.00  0.00              
ATOM   1239  O   VAL A  84      34.508  12.995  14.970  1.00  0.00              
ATOM   1240  CB  VAL A  84      34.530  13.061  18.315  1.00  0.00              
ATOM   1241  CG1 VAL A  84      33.467  14.040  17.836  1.00  0.00              
ATOM   1242  CG2 VAL A  84      34.000  12.226  19.470  1.00  0.00              
ATOM   1243  H   VAL A  84      36.651  11.569  18.363  1.00  0.00              
ATOM   1244  HA  VAL A  84      34.161  11.489  16.903  1.00  0.00              
ATOM   1245  HB  VAL A  84      35.390  13.615  18.692  1.00  0.00              
ATOM   1246 1HG1 VAL A  84      33.156  14.674  18.666  1.00  0.00              
ATOM   1247 2HG1 VAL A  84      33.878  14.661  17.040  1.00  0.00              
ATOM   1248 3HG1 VAL A  84      32.607  13.487  17.459  1.00  0.00              
ATOM   1249 1HG2 VAL A  84      33.682  12.883  20.279  1.00  0.00              
ATOM   1250 2HG2 VAL A  84      33.152  11.632  19.129  1.00  0.00              
ATOM   1251 3HG2 VAL A  84      34.786  11.562  19.830  1.00  0.00              
ATOM   1252  N   LEU A  85      36.430  13.670  15.946  1.00  0.00              
ATOM   1253  CA  LEU A  85      36.834  14.534  14.838  1.00  0.00              
ATOM   1254  C   LEU A  85      37.004  13.799  13.506  1.00  0.00              
ATOM   1255  O   LEU A  85      36.562  14.290  12.467  1.00  0.00              
ATOM   1256  CB  LEU A  85      38.139  15.252  15.204  1.00  0.00              
ATOM   1257  CG  LEU A  85      38.013  16.315  16.302  1.00  0.00              
ATOM   1258  CD1 LEU A  85      39.396  16.783  16.737  1.00  0.00              
ATOM   1259  CD2 LEU A  85      37.186  17.483  15.787  1.00  0.00              
ATOM   1260  H   LEU A  85      37.037  13.584  16.749  1.00  0.00              
ATOM   1261  HA  LEU A  85      36.056  15.273  14.649  1.00  0.00              
ATOM   1262 1HB  LEU A  85      38.712  14.402  15.570  1.00  0.00              
ATOM   1263 2HB  LEU A  85      38.630  15.669  14.325  1.00  0.00              
ATOM   1264  HG  LEU A  85      37.470  15.862  17.132  1.00  0.00              
ATOM   1265 1HD1 LEU A  85      39.296  17.538  17.517  1.00  0.00              
ATOM   1266 2HD1 LEU A  85      39.962  15.935  17.123  1.00  0.00              
ATOM   1267 3HD1 LEU A  85      39.919  17.211  15.883  1.00  0.00              
ATOM   1268 1HD2 LEU A  85      37.097  18.238  16.569  1.00  0.00              
ATOM   1269 2HD2 LEU A  85      37.674  17.919  14.915  1.00  0.00              
ATOM   1270 3HD2 LEU A  85      36.192  17.131  15.509  1.00  0.00              
ATOM   1271  N   THR A  86      37.619  12.619  13.539  1.00  0.00              
ATOM   1272  CA  THR A  86      37.807  11.829  12.323  1.00  0.00              
ATOM   1273  C   THR A  86      36.480  11.217  11.865  1.00  0.00              
ATOM   1274  O   THR A  86      36.213  11.065  10.665  1.00  0.00              
ATOM   1275  CB  THR A  86      38.839  10.705  12.530  1.00  0.00              
ATOM   1276  OG1 THR A  86      38.442   9.887  13.638  1.00  0.00              
ATOM   1277  CG2 THR A  86      40.216  11.290  12.804  1.00  0.00              
ATOM   1278  H   THR A  86      37.965  12.260  14.418  1.00  0.00              
ATOM   1279  HA  THR A  86      38.150  12.473  11.514  1.00  0.00              
ATOM   1280  HB  THR A  86      38.879  10.090  11.631  1.00  0.00              
ATOM   1281  HG1 THR A  86      39.087   9.186  13.765  1.00  0.00              
ATOM   1282 1HG2 THR A  86      40.932  10.481  12.948  1.00  0.00              
ATOM   1283 2HG2 THR A  86      40.525  11.904  11.959  1.00  0.00              
ATOM   1284 3HG2 THR A  86      40.177  11.904  13.703  1.00  0.00              
ATOM   1285  N   GLN A  87      35.644  10.876  12.838  1.00  0.00              
ATOM   1286  CA  GLN A  87      34.323  10.337  12.568  1.00  0.00              
ATOM   1287  C   GLN A  87      33.454  11.420  11.948  1.00  0.00              
ATOM   1288  O   GLN A  87      32.588  11.149  11.120  1.00  0.00              
ATOM   1289  CB  GLN A  87      33.674   9.807  13.850  1.00  0.00              
ATOM   1290  CG  GLN A  87      32.381   9.043  13.623  1.00  0.00              
ATOM   1291  CD  GLN A  87      31.884   8.360  14.883  1.00  0.00              
ATOM   1292  OE1 GLN A  87      30.986   7.515  14.835  1.00  0.00              
ATOM   1293  NE2 GLN A  87      32.462   8.726  16.021  1.00  0.00              
ATOM   1294  H   GLN A  87      35.940  10.997  13.796  1.00  0.00              
ATOM   1295  HA  GLN A  87      34.401   9.523  11.847  1.00  0.00              
ATOM   1296 1HB  GLN A  87      34.407   9.158  14.329  1.00  0.00              
ATOM   1297 2HB  GLN A  87      33.484  10.671  14.486  1.00  0.00              
ATOM   1298 1HG  GLN A  87      31.520   9.478  13.116  1.00  0.00              
ATOM   1299 2HG  GLN A  87      32.837   8.290  12.980  1.00  0.00              
ATOM   1300 1HE2 GLN A  87      32.176   8.310  16.885  1.00  0.00              
ATOM   1301 2HE2 GLN A  87      33.186   9.417  16.015  1.00  0.00              
ATOM   1302  N   SER A  88      33.717  12.657  12.345  1.00  0.00              
ATOM   1303  CA  SER A  88      32.988  13.798  11.818  1.00  0.00              
ATOM   1304  C   SER A  88      33.351  14.022  10.358  1.00  0.00              
ATOM   1305  O   SER A  88      32.471  14.215   9.526  1.00  0.00              
ATOM   1306  CB  SER A  88      33.282  15.038  12.640  1.00  0.00              
ATOM   1307  OG  SER A  88      32.762  14.945  13.938  1.00  0.00              
ATOM   1308  H   SER A  88      34.442  12.811  13.030  1.00  0.00              
ATOM   1309  HA  SER A  88      31.907  13.714  11.938  1.00  0.00              
ATOM   1310 1HB  SER A  88      34.362  15.169  12.699  1.00  0.00              
ATOM   1311 2HB  SER A  88      32.840  15.900  12.142  1.00  0.00              
ATOM   1312  HG  SER A  88      32.119  14.232  13.974  1.00  0.00              
ATOM   1313  N   SER A  89      34.647  13.997  10.059  1.00  0.00              
ATOM   1314  CA  SER A  89      35.140  14.037   8.679  1.00  0.00              
ATOM   1315  C   SER A  89      34.496  12.950   7.806  1.00  0.00              
ATOM   1316  O   SER A  89      34.043  13.213   6.680  1.00  0.00              
ATOM   1317  CB  SER A  89      36.649  13.894   8.668  1.00  0.00              
ATOM   1318  OG  SER A  89      37.292  15.049   9.133  1.00  0.00              
ATOM   1319  H   SER A  89      35.312  13.950  10.817  1.00  0.00              
ATOM   1320  HA  SER A  89      35.008  15.008   8.200  1.00  0.00              
ATOM   1321 1HB  SER A  89      36.924  13.054   9.306  1.00  0.00              
ATOM   1322 2HB  SER A  89      36.974  13.694   7.647  1.00  0.00              
ATOM   1323  HG  SER A  89      38.040  15.249   8.566  1.00  0.00              
ATOM   1324  N   ILE A  90      34.441  11.731   8.332  1.00  0.00              
ATOM   1325  CA  ILE A  90      33.857  10.633   7.565  1.00  0.00              
ATOM   1326  C   ILE A  90      32.347  10.827   7.403  1.00  0.00              
ATOM   1327  O   ILE A  90      31.806  10.648   6.313  1.00  0.00              
ATOM   1328  CB  ILE A  90      34.128   9.272   8.231  1.00  0.00              
ATOM   1329  CG1 ILE A  90      35.626   8.957   8.213  1.00  0.00              
ATOM   1330  CG2 ILE A  90      33.341   8.173   7.533  1.00  0.00              
ATOM   1331  CD1 ILE A  90      36.022   7.824   9.132  1.00  0.00              
ATOM   1332  H   ILE A  90      34.798  11.548   9.259  1.00  0.00              
ATOM   1333  HA  ILE A  90      34.250  10.624   6.549  1.00  0.00              
ATOM   1334  HB  ILE A  90      33.830   9.323   9.278  1.00  0.00              
ATOM   1335 1HG1 ILE A  90      35.892   8.703   7.188  1.00  0.00              
ATOM   1336 2HG1 ILE A  90      36.151   9.865   8.509  1.00  0.00              
ATOM   1337 1HG2 ILE A  90      33.544   7.217   8.015  1.00  0.00              
ATOM   1338 2HG2 ILE A  90      32.276   8.392   7.596  1.00  0.00              
ATOM   1339 3HG2 ILE A  90      33.639   8.121   6.485  1.00  0.00              
ATOM   1340 1HD1 ILE A  90      37.098   7.660   9.065  1.00  0.00              
ATOM   1341 2HD1 ILE A  90      35.758   8.077  10.159  1.00  0.00              
ATOM   1342 3HD1 ILE A  90      35.499   6.915   8.837  1.00  0.00              
ATOM   1343  N   PHE A  91      31.673  11.215   8.484  1.00  0.00              
ATOM   1344  CA  PHE A  91      30.223  11.399   8.459  1.00  0.00              
ATOM   1345  C   PHE A  91      29.827  12.541   7.529  1.00  0.00              
ATOM   1346  O   PHE A  91      28.759  12.522   6.932  1.00  0.00              
ATOM   1347  CB  PHE A  91      29.692  11.662   9.869  1.00  0.00              
ATOM   1348  CG  PHE A  91      29.525  10.419  10.695  1.00  0.00              
ATOM   1349  CD1 PHE A  91      29.859   9.175  10.179  1.00  0.00              
ATOM   1350  CD2 PHE A  91      29.032  10.489  11.989  1.00  0.00              
ATOM   1351  CE1 PHE A  91      29.706   8.031  10.938  1.00  0.00              
ATOM   1352  CE2 PHE A  91      28.879   9.347  12.751  1.00  0.00              
ATOM   1353  CZ  PHE A  91      29.216   8.116  12.224  1.00  0.00              
ATOM   1354  H   PHE A  91      32.176  11.387   9.343  1.00  0.00              
ATOM   1355  HA  PHE A  91      29.743  10.501   8.068  1.00  0.00              
ATOM   1356 1HB  PHE A  91      30.378  12.309  10.414  1.00  0.00              
ATOM   1357 2HB  PHE A  91      28.712  12.135   9.818  1.00  0.00              
ATOM   1358  HD1 PHE A  91      30.248   9.108   9.162  1.00  0.00              
ATOM   1359  HD2 PHE A  91      28.766  11.461  12.405  1.00  0.00              
ATOM   1360  HE1 PHE A  91      29.973   7.060  10.520  1.00  0.00              
ATOM   1361  HE2 PHE A  91      28.492   9.416  13.767  1.00  0.00              
ATOM   1362  HZ  PHE A  91      29.094   7.215  12.822  1.00  0.00              
ATOM   1363  N   SER A  92      30.696  13.537   7.407  1.00  0.00              
ATOM   1364  CA  SER A  92      30.454  14.640   6.488  1.00  0.00              
ATOM   1365  C   SER A  92      30.343  14.124   5.057  1.00  0.00              
ATOM   1366  O   SER A  92      29.405  14.479   4.335  1.00  0.00              
ATOM   1367  CB  SER A  92      31.560  15.671   6.599  1.00  0.00              
ATOM   1368  OG  SER A  92      31.592  16.275   7.863  1.00  0.00              
ATOM   1369  H   SER A  92      31.541  13.534   7.960  1.00  0.00              
ATOM   1370  HA  SER A  92      29.578  15.236   6.747  1.00  0.00              
ATOM   1371 1HB  SER A  92      32.515  15.179   6.418  1.00  0.00              
ATOM   1372 2HB  SER A  92      31.400  16.439   5.843  1.00  0.00              
ATOM   1373  HG  SER A  92      31.718  15.602   8.536  1.00  0.00              
ATOM   1374  N   LEU A  93      31.294  13.285   4.647  1.00  0.00              
ATOM   1375  CA  LEU A  93      31.243  12.699   3.309  1.00  0.00              
ATOM   1376  C   LEU A  93      30.072  11.735   3.136  1.00  0.00              
ATOM   1377  O   LEU A  93      29.451  11.672   2.068  1.00  0.00              
ATOM   1378  CB  LEU A  93      32.563  11.980   3.006  1.00  0.00              
ATOM   1379  CG  LEU A  93      32.693  11.427   1.581  1.00  0.00              
ATOM   1380  CD1 LEU A  93      32.476  12.542   0.567  1.00  0.00              
ATOM   1381  CD2 LEU A  93      34.066  10.796   1.403  1.00  0.00              
ATOM   1382  H   LEU A  93      32.060  13.047   5.260  1.00  0.00              
ATOM   1383  HA  LEU A  93      31.087  13.485   2.572  1.00  0.00              
ATOM   1384 1HB  LEU A  93      33.254  12.810   3.149  1.00  0.00              
ATOM   1385 2HB  LEU A  93      32.776  11.200   3.737  1.00  0.00              
ATOM   1386  HG  LEU A  93      31.948  10.640   1.469  1.00  0.00              
ATOM   1387 1HD1 LEU A  93      32.570  12.140  -0.442  1.00  0.00              
ATOM   1388 2HD1 LEU A  93      31.480  12.964   0.697  1.00  0.00              
ATOM   1389 3HD1 LEU A  93      33.223  13.321   0.717  1.00  0.00              
ATOM   1390 1HD2 LEU A  93      34.157  10.403   0.390  1.00  0.00              
ATOM   1391 2HD2 LEU A  93      34.838  11.548   1.572  1.00  0.00              
ATOM   1392 3HD2 LEU A  93      34.189   9.984   2.119  1.00  0.00              
ATOM   1393  N   LEU A  94      29.771  10.985   4.191  1.00  0.00              
ATOM   1394  CA  LEU A  94      28.596  10.117   4.198  1.00  0.00              
ATOM   1395  C   LEU A  94      27.329  10.941   3.996  1.00  0.00              
ATOM   1396  O   LEU A  94      26.431  10.539   3.252  1.00  0.00              
ATOM   1397  CB  LEU A  94      28.520   9.326   5.510  1.00  0.00              
ATOM   1398  CG  LEU A  94      27.300   8.407   5.649  1.00  0.00              
ATOM   1399  CD1 LEU A  94      27.319   7.345   4.558  1.00  0.00              
ATOM   1400  CD2 LEU A  94      27.301   7.765   7.028  1.00  0.00              
ATOM   1401  H   LEU A  94      30.365  11.014   5.008  1.00  0.00              
ATOM   1402  HA  LEU A  94      28.656   9.415   3.368  1.00  0.00              
ATOM   1403 1HB  LEU A  94      29.426   8.731   5.411  1.00  0.00              
ATOM   1404 2HB  LEU A  94      28.607   9.977   6.380  1.00  0.00              
ATOM   1405  HG  LEU A  94      26.411   9.035   5.574  1.00  0.00              
ATOM   1406 1HD1 LEU A  94      26.449   6.697   4.665  1.00  0.00              
ATOM   1407 2HD1 LEU A  94      27.295   7.826   3.581  1.00  0.00              
ATOM   1408 3HD1 LEU A  94      28.227   6.749   4.648  1.00  0.00              
ATOM   1409 1HD2 LEU A  94      26.432   7.113   7.126  1.00  0.00              
ATOM   1410 2HD2 LEU A  94      28.211   7.179   7.157  1.00  0.00              
ATOM   1411 3HD2 LEU A  94      27.258   8.541   7.792  1.00  0.00              
ATOM   1412  N   ALA A  95      27.283  12.105   4.639  1.00  0.00              
ATOM   1413  CA  ALA A  95      26.126  12.987   4.578  1.00  0.00              
ATOM   1414  C   ALA A  95      25.951  13.490   3.160  1.00  0.00              
ATOM   1415  O   ALA A  95      24.828  13.613   2.668  1.00  0.00              
ATOM   1416  CB  ALA A  95      26.273  14.147   5.552  1.00  0.00              
ATOM   1417  H   ALA A  95      28.083  12.382   5.189  1.00  0.00              
ATOM   1418  HA  ALA A  95      25.238  12.418   4.856  1.00  0.00              
ATOM   1419 1HB  ALA A  95      25.403  14.800   5.473  1.00  0.00              
ATOM   1420 2HB  ALA A  95      26.347  13.762   6.569  1.00  0.00              
ATOM   1421 3HB  ALA A  95      27.172  14.712   5.311  1.00  0.00              
ATOM   1422  N   ILE A  96      27.073  13.783   2.509  1.00  0.00              
ATOM   1423  CA  ILE A  96      27.065  14.145   1.100  1.00  0.00              
ATOM   1424  C   ILE A  96      26.430  13.048   0.232  1.00  0.00              
ATOM   1425  O   ILE A  96      25.552  13.330  -0.608  1.00  0.00              
ATOM   1426  CB  ILE A  96      28.491  14.431   0.593  1.00  0.00              
ATOM   1427  CG1 ILE A  96      29.035  15.715   1.224  1.00  0.00              
ATOM   1428  CG2 ILE A  96      28.506  14.531  -0.925  1.00  0.00              
ATOM   1429  CD1 ILE A  96      30.508  15.942   0.973  1.00  0.00              
ATOM   1430  H   ILE A  96      27.952  13.753   3.004  1.00  0.00              
ATOM   1431  HA  ILE A  96      26.435  15.018   0.931  1.00  0.00              
ATOM   1432  HB  ILE A  96      29.149  13.622   0.910  1.00  0.00              
ATOM   1433 1HG1 ILE A  96      28.464  16.546   0.811  1.00  0.00              
ATOM   1434 2HG1 ILE A  96      28.856  15.650   2.297  1.00  0.00              
ATOM   1435 1HG2 ILE A  96      29.521  14.734  -1.266  1.00  0.00              
ATOM   1436 2HG2 ILE A  96      28.159  13.593  -1.355  1.00  0.00              
ATOM   1437 3HG2 ILE A  96      27.849  15.341  -1.242  1.00  0.00              
ATOM   1438 1HD1 ILE A  96      30.821  16.871   1.451  1.00  0.00              
ATOM   1439 2HD1 ILE A  96      31.081  15.112   1.386  1.00  0.00              
ATOM   1440 3HD1 ILE A  96      30.689  16.009  -0.099  1.00  0.00              
ATOM   1441  N   ALA A  97      26.852  11.801   0.440  1.00  0.00              
ATOM   1442  CA  ALA A  97      26.271  10.682  -0.305  1.00  0.00              
ATOM   1443  C   ALA A  97      24.769  10.569  -0.094  1.00  0.00              
ATOM   1444  O   ALA A  97      23.999  10.379  -1.041  1.00  0.00              
ATOM   1445  CB  ALA A  97      26.954   9.379   0.083  1.00  0.00              
ATOM   1446  H   ALA A  97      27.579  11.616   1.117  1.00  0.00              
ATOM   1447  HA  ALA A  97      26.426  10.854  -1.371  1.00  0.00              
ATOM   1448 1HB  ALA A  97      26.515   8.557  -0.482  1.00  0.00              
ATOM   1449 2HB  ALA A  97      28.019   9.446  -0.141  1.00  0.00              
ATOM   1450 3HB  ALA A  97      26.817   9.201   1.148  1.00  0.00              
ATOM   1451  N   ILE A  98      24.362  10.689   1.163  1.00  0.00              
ATOM   1452  CA  ILE A  98      22.959  10.590   1.520  1.00  0.00              
ATOM   1453  C   ILE A  98      22.153  11.701   0.876  1.00  0.00              
ATOM   1454  O   ILE A  98      21.078  11.459   0.333  1.00  0.00              
ATOM   1455  CB  ILE A  98      22.759  10.640   3.046  1.00  0.00              
ATOM   1456  CG1 ILE A  98      23.345   9.387   3.703  1.00  0.00              
ATOM   1457  CG2 ILE A  98      21.283  10.781   3.384  1.00  0.00              
ATOM   1458  CD1 ILE A  98      23.463   9.485   5.207  1.00  0.00              
ATOM   1459  H   ILE A  98      25.044  10.854   1.889  1.00  0.00              
ATOM   1460  HA  ILE A  98      22.527   9.669   1.129  1.00  0.00              
ATOM   1461  HB  ILE A  98      23.307  11.491   3.448  1.00  0.00              
ATOM   1462 1HG1 ILE A  98      22.697   8.551   3.443  1.00  0.00              
ATOM   1463 2HG1 ILE A  98      24.333   9.227   3.271  1.00  0.00              
ATOM   1464 1HG2 ILE A  98      21.159  10.814   4.467  1.00  0.00              
ATOM   1465 2HG2 ILE A  98      20.895  11.700   2.947  1.00  0.00              
ATOM   1466 3HG2 ILE A  98      20.734   9.929   2.983  1.00  0.00              
ATOM   1467 1HD1 ILE A  98      23.887   8.560   5.600  1.00  0.00              
ATOM   1468 2HD1 ILE A  98      24.113  10.321   5.468  1.00  0.00              
ATOM   1469 3HD1 ILE A  98      22.477   9.644   5.640  1.00  0.00              
ATOM   1470  N   ASP A  99      22.676  12.921   0.939  1.00  0.00              
ATOM   1471  CA  ASP A  99      21.984  14.063   0.359  1.00  0.00              
ATOM   1472  C   ASP A  99      21.790  13.872  -1.140  1.00  0.00              
ATOM   1473  O   ASP A  99      20.690  14.080  -1.663  1.00  0.00              
ATOM   1474  CB  ASP A  99      22.755  15.357   0.632  1.00  0.00              
ATOM   1475  CG  ASP A  99      22.487  15.973   1.999  1.00  0.00              
ATOM   1476  OD1 ASP A  99      21.400  16.457   2.208  1.00  0.00              
ATOM   1477  OD2 ASP A  99      23.309  15.815   2.869  1.00  0.00              
ATOM   1478  H   ASP A  99      23.566  13.065   1.396  1.00  0.00              
ATOM   1479  HA  ASP A  99      20.989  14.154   0.796  1.00  0.00              
ATOM   1480 1HB  ASP A  99      23.830  15.262   0.481  1.00  0.00              
ATOM   1481 2HB  ASP A  99      22.334  15.998  -0.144  1.00  0.00              
ATOM   1482  N   ARG A 100      22.858  13.480  -1.833  1.00  0.00              
ATOM   1483  CA  ARG A 100      22.792  13.397  -3.295  1.00  0.00              
ATOM   1484  C   ARG A 100      21.918  12.226  -3.769  1.00  0.00              
ATOM   1485  O   ARG A 100      21.209  12.325  -4.784  1.00  0.00              
ATOM   1486  CB  ARG A 100      24.178  13.341  -3.920  1.00  0.00              
ATOM   1487  CG  ARG A 100      25.084  14.512  -3.575  1.00  0.00              
ATOM   1488  CD  ARG A 100      24.804  15.750  -4.346  1.00  0.00              
ATOM   1489  NE  ARG A 100      23.543  16.394  -4.017  1.00  0.00              
ATOM   1490  CZ  ARG A 100      23.289  17.032  -2.857  1.00  0.00              
ATOM   1491  NH1 ARG A 100      24.190  17.082  -1.901  1.00  0.00              
ATOM   1492  NH2 ARG A 100      22.100  17.586  -2.697  1.00  0.00              
ATOM   1493  H   ARG A 100      23.719  13.237  -1.365  1.00  0.00              
ATOM   1494  HA  ARG A 100      22.327  14.299  -3.695  1.00  0.00              
ATOM   1495 1HB  ARG A 100      24.643  12.416  -3.581  1.00  0.00              
ATOM   1496 2HB  ARG A 100      24.038  13.302  -5.000  1.00  0.00              
ATOM   1497 1HG  ARG A 100      24.965  14.743  -2.516  1.00  0.00              
ATOM   1498 2HG  ARG A 100      26.116  14.221  -3.769  1.00  0.00              
ATOM   1499 1HD  ARG A 100      25.598  16.472  -4.157  1.00  0.00              
ATOM   1500 2HD  ARG A 100      24.779  15.508  -5.408  1.00  0.00              
ATOM   1501  HE  ARG A 100      22.695  16.470  -4.564  1.00  0.00              
ATOM   1502 1HH1 ARG A 100      25.088  16.637  -2.032  1.00  0.00              
ATOM   1503 2HH1 ARG A 100      23.980  17.564  -1.039  1.00  0.00              
ATOM   1504 1HH2 ARG A 100      21.413  17.523  -3.435  1.00  0.00              
ATOM   1505 2HH2 ARG A 100      21.884  18.069  -1.838  1.00  0.00              
ATOM   1506  N   TYR A 101      21.950  11.127  -3.021  1.00  0.00              
ATOM   1507  CA  TYR A 101      21.118   9.975  -3.343  1.00  0.00              
ATOM   1508  C   TYR A 101      19.646  10.320  -3.196  1.00  0.00              
ATOM   1509  O   TYR A 101      18.848  10.032  -4.079  1.00  0.00              
ATOM   1510  CB  TYR A 101      21.473   8.785  -2.448  1.00  0.00              
ATOM   1511  CG  TYR A 101      20.695   7.527  -2.764  1.00  0.00              
ATOM   1512  CD1 TYR A 101      20.950   6.803  -3.920  1.00  0.00              
ATOM   1513  CD2 TYR A 101      19.709   7.066  -1.905  1.00  0.00              
ATOM   1514  CE1 TYR A 101      20.242   5.654  -4.214  1.00  0.00              
ATOM   1515  CE2 TYR A 101      18.995   5.918  -2.188  1.00  0.00              
ATOM   1516  CZ  TYR A 101      19.265   5.214  -3.344  1.00  0.00              
ATOM   1517  OH  TYR A 101      18.558   4.069  -3.630  1.00  0.00              
ATOM   1518  H   TYR A 101      22.559  11.084  -2.217  1.00  0.00              
ATOM   1519  HA  TYR A 101      21.274   9.685  -4.382  1.00  0.00              
ATOM   1520 1HB  TYR A 101      22.539   8.594  -2.573  1.00  0.00              
ATOM   1521 2HB  TYR A 101      21.275   9.086  -1.419  1.00  0.00              
ATOM   1522  HD1 TYR A 101      21.723   7.157  -4.602  1.00  0.00              
ATOM   1523  HD2 TYR A 101      19.500   7.627  -0.994  1.00  0.00              
ATOM   1524  HE1 TYR A 101      20.453   5.095  -5.125  1.00  0.00              
ATOM   1525  HE2 TYR A 101      18.223   5.572  -1.500  1.00  0.00              
ATOM   1526  HH  TYR A 101      18.210   4.056  -4.525  1.00  0.00              
ATOM   1527  N   ILE A 102      19.293  10.950  -2.081  1.00  0.00              
ATOM   1528  CA  ILE A 102      17.908  11.346  -1.834  1.00  0.00              
ATOM   1529  C   ILE A 102      17.445  12.394  -2.841  1.00  0.00              
ATOM   1530  O   ILE A 102      16.310  12.369  -3.308  1.00  0.00              
ATOM   1531  CB  ILE A 102      17.723  11.900  -0.410  1.00  0.00              
ATOM   1532  CG1 ILE A 102      17.952  10.796   0.626  1.00  0.00              
ATOM   1533  CG2 ILE A 102      16.337  12.505  -0.250  1.00  0.00              
ATOM   1534  CD1 ILE A 102      18.035  11.301   2.048  1.00  0.00              
ATOM   1535  H   ILE A 102      19.996  11.162  -1.387  1.00  0.00              
ATOM   1536  HA  ILE A 102      17.235  10.502  -1.985  1.00  0.00              
ATOM   1537  HB  ILE A 102      18.477  12.664  -0.225  1.00  0.00              
ATOM   1538 1HG1 ILE A 102      17.125  10.092   0.538  1.00  0.00              
ATOM   1539 2HG1 ILE A 102      18.884  10.294   0.364  1.00  0.00              
ATOM   1540 1HG2 ILE A 102      16.223  12.891   0.763  1.00  0.00              
ATOM   1541 2HG2 ILE A 102      16.210  13.317  -0.964  1.00  0.00              
ATOM   1542 3HG2 ILE A 102      15.582  11.740  -0.433  1.00  0.00              
ATOM   1543 1HD1 ILE A 102      18.198  10.461   2.725  1.00  0.00              
ATOM   1544 2HD1 ILE A 102      18.863  12.005   2.138  1.00  0.00              
ATOM   1545 3HD1 ILE A 102      17.104  11.801   2.312  1.00  0.00              
ATOM   1546  N   ALA A 103      18.354  13.292  -3.198  1.00  0.00              
ATOM   1547  CA  ALA A 103      18.101  14.279  -4.237  1.00  0.00              
ATOM   1548  C   ALA A 103      17.672  13.564  -5.520  1.00  0.00              
ATOM   1549  O   ALA A 103      16.702  13.963  -6.165  1.00  0.00              
ATOM   1550  CB  ALA A 103      19.333  15.141  -4.474  1.00  0.00              
ATOM   1551  H   ALA A 103      19.250  13.287  -2.732  1.00  0.00              
ATOM   1552  HA  ALA A 103      17.286  14.926  -3.913  1.00  0.00              
ATOM   1553 1HB  ALA A 103      19.124  15.864  -5.263  1.00  0.00              
ATOM   1554 2HB  ALA A 103      19.590  15.670  -3.556  1.00  0.00              
ATOM   1555 3HB  ALA A 103      20.167  14.508  -4.774  1.00  0.00              
ATOM   1556  N   ILE A 104      18.364  12.473  -5.864  1.00  0.00              
ATOM   1557  CA  ILE A 104      17.938  11.640  -7.007  1.00  0.00              
ATOM   1558  C   ILE A 104      16.629  10.884  -6.746  1.00  0.00              
ATOM   1559  O   ILE A 104      15.744  10.846  -7.603  1.00  0.00              
ATOM   1560  CB  ILE A 104      19.025  10.618  -7.385  1.00  0.00              
ATOM   1561  CG1 ILE A 104      20.250  11.331  -7.963  1.00  0.00              
ATOM   1562  CG2 ILE A 104      18.479   9.603  -8.377  1.00  0.00              
ATOM   1563  CD1 ILE A 104      21.472  10.449  -8.078  1.00  0.00              
ATOM   1564  H   ILE A 104      19.188  12.209  -5.343  1.00  0.00              
ATOM   1565  HA  ILE A 104      17.704  12.263  -7.870  1.00  0.00              
ATOM   1566  HB  ILE A 104      19.358  10.104  -6.484  1.00  0.00              
ATOM   1567 1HG1 ILE A 104      19.975  11.701  -8.950  1.00  0.00              
ATOM   1568 2HG1 ILE A 104      20.472  12.175  -7.309  1.00  0.00              
ATOM   1569 1HG2 ILE A 104      19.261   8.888  -8.634  1.00  0.00              
ATOM   1570 2HG2 ILE A 104      17.638   9.075  -7.930  1.00  0.00              
ATOM   1571 3HG2 ILE A 104      18.147  10.117  -9.279  1.00  0.00              
ATOM   1572 1HD1 ILE A 104      22.299  11.024  -8.495  1.00  0.00              
ATOM   1573 2HD1 ILE A 104      21.750  10.080  -7.090  1.00  0.00              
ATOM   1574 3HD1 ILE A 104      21.253   9.606  -8.732  1.00  0.00              
ATOM   1575  N   ARG A 105      16.512  10.278  -5.566  1.00  0.00              
ATOM   1576  CA  ARG A 105      15.459   9.292  -5.309  1.00  0.00              
ATOM   1577  C   ARG A 105      14.065   9.880  -5.067  1.00  0.00              
ATOM   1578  O   ARG A 105      13.083   9.411  -5.646  1.00  0.00              
ATOM   1579  CB  ARG A 105      15.851   8.365  -4.168  1.00  0.00              
ATOM   1580  CG  ARG A 105      14.892   7.211  -3.923  1.00  0.00              
ATOM   1581  CD  ARG A 105      15.457   6.109  -3.103  1.00  0.00              
ATOM   1582  NE  ARG A 105      14.528   5.025  -2.829  1.00  0.00              
ATOM   1583  CZ  ARG A 105      14.887   3.800  -2.397  1.00  0.00              
ATOM   1584  NH1 ARG A 105      16.152   3.488  -2.223  1.00  0.00              
ATOM   1585  NH2 ARG A 105      13.934   2.912  -2.174  1.00  0.00              
ATOM   1586  H   ARG A 105      17.165  10.504  -4.830  1.00  0.00              
ATOM   1587  HA  ARG A 105      15.330   8.654  -6.183  1.00  0.00              
ATOM   1588 1HB  ARG A 105      16.838   7.969  -4.404  1.00  0.00              
ATOM   1589 2HB  ARG A 105      15.912   8.978  -3.268  1.00  0.00              
ATOM   1590 1HG  ARG A 105      14.011   7.595  -3.408  1.00  0.00              
ATOM   1591 2HG  ARG A 105      14.597   6.796  -4.887  1.00  0.00              
ATOM   1592 1HD  ARG A 105      16.312   5.682  -3.625  1.00  0.00              
ATOM   1593 2HD  ARG A 105      15.780   6.512  -2.143  1.00  0.00              
ATOM   1594  HE  ARG A 105      13.520   5.003  -2.911  1.00  0.00              
ATOM   1595 1HH1 ARG A 105      16.870   4.172  -2.414  1.00  0.00              
ATOM   1596 2HH1 ARG A 105      16.401   2.565  -1.898  1.00  0.00              
ATOM   1597 1HH2 ARG A 105      12.967   3.163  -2.330  1.00  0.00              
ATOM   1598 2HH2 ARG A 105      14.176   1.987  -1.851  1.00  0.00              
ATOM   1599  N   ILE A 106      13.977  10.898  -4.217  1.00  0.00              
ATOM   1600  CA  ILE A 106      12.706  11.584  -3.996  1.00  0.00              
ATOM   1601  C   ILE A 106      12.857  13.099  -4.104  1.00  0.00              
ATOM   1602  O   ILE A 106      12.991  13.792  -3.094  1.00  0.00              
ATOM   1603  CB  ILE A 106      12.112  11.236  -2.619  1.00  0.00              
ATOM   1604  CG1 ILE A 106      12.111   9.720  -2.406  1.00  0.00              
ATOM   1605  CG2 ILE A 106      10.705  11.796  -2.489  1.00  0.00              
ATOM   1606  CD1 ILE A 106      11.591   9.294  -1.052  1.00  0.00              
ATOM   1607  H   ILE A 106      14.796  11.208  -3.714  1.00  0.00              
ATOM   1608  HA  ILE A 106      11.991  11.327  -4.776  1.00  0.00              
ATOM   1609  HB  ILE A 106      12.746  11.661  -1.841  1.00  0.00              
ATOM   1610 1HG1 ILE A 106      11.489   9.283  -3.187  1.00  0.00              
ATOM   1611 2HG1 ILE A 106      13.138   9.375  -2.525  1.00  0.00              
ATOM   1612 1HG2 ILE A 106      10.300  11.541  -1.511  1.00  0.00              
ATOM   1613 2HG2 ILE A 106      10.733  12.880  -2.598  1.00  0.00              
ATOM   1614 3HG2 ILE A 106      10.070  11.370  -3.267  1.00  0.00              
ATOM   1615 1HD1 ILE A 106      11.621   8.207  -0.975  1.00  0.00              
ATOM   1616 2HD1 ILE A 106      12.214   9.729  -0.269  1.00  0.00              
ATOM   1617 3HD1 ILE A 106      10.565   9.637  -0.931  1.00  0.00              
ATOM   1618  N   PRO A 107      12.839  13.616  -5.344  1.00  0.00              
ATOM   1619  CA  PRO A 107      12.958  15.052  -5.622  1.00  0.00              
ATOM   1620  C   PRO A 107      11.915  15.904  -4.899  1.00  0.00              
ATOM   1621  O   PRO A 107      12.234  16.996  -4.434  1.00  0.00              
ATOM   1622  CB  PRO A 107      12.799  15.137  -7.143  1.00  0.00              
ATOM   1623  CG  PRO A 107      13.237  13.801  -7.638  1.00  0.00              
ATOM   1624  CD  PRO A 107      12.767  12.817  -6.600  1.00  0.00              
ATOM   1625  HA  PRO A 107      13.915  15.473  -5.280  1.00  0.00              
ATOM   1626 1HB  PRO A 107      11.757  15.346  -7.428  1.00  0.00              
ATOM   1627 2HB  PRO A 107      13.417  15.942  -7.569  1.00  0.00              
ATOM   1628 1HG  PRO A 107      12.798  13.578  -8.622  1.00  0.00              
ATOM   1629 2HG  PRO A 107      14.330  13.759  -7.756  1.00  0.00              
ATOM   1630 1HD  PRO A 107      11.743  12.465  -6.795  1.00  0.00              
ATOM   1631 2HD  PRO A 107      13.409  11.926  -6.551  1.00  0.00              
ATOM   1632  N   LEU A 108      10.694  15.392  -4.784  1.00  0.00              
ATOM   1633  CA  LEU A 108       9.577  16.149  -4.228  1.00  0.00              
ATOM   1634  C   LEU A 108       9.790  16.493  -2.768  1.00  0.00              
ATOM   1635  O   LEU A 108       9.431  17.575  -2.315  1.00  0.00              
ATOM   1636  CB  LEU A 108       8.272  15.360  -4.396  1.00  0.00              
ATOM   1637  CG  LEU A 108       7.783  15.207  -5.842  1.00  0.00              
ATOM   1638  CD1 LEU A 108       6.585  14.269  -5.892  1.00  0.00              
ATOM   1639  CD2 LEU A 108       7.422  16.574  -6.405  1.00  0.00              
ATOM   1640  H   LEU A 108      10.539  14.444  -5.095  1.00  0.00              
ATOM   1641  HA  LEU A 108       9.485  17.101  -4.749  1.00  0.00              
ATOM   1642 1HB  LEU A 108       8.596  14.397  -4.007  1.00  0.00              
ATOM   1643 2HB  LEU A 108       7.476  15.758  -3.766  1.00  0.00              
ATOM   1644  HG  LEU A 108       8.617  14.816  -6.426  1.00  0.00              
ATOM   1645 1HD1 LEU A 108       6.245  14.166  -6.922  1.00  0.00              
ATOM   1646 2HD1 LEU A 108       6.872  13.291  -5.506  1.00  0.00              
ATOM   1647 3HD1 LEU A 108       5.779  14.677  -5.283  1.00  0.00              
ATOM   1648 1HD2 LEU A 108       7.076  16.463  -7.433  1.00  0.00              
ATOM   1649 2HD2 LEU A 108       6.631  17.019  -5.801  1.00  0.00              
ATOM   1650 3HD2 LEU A 108       8.300  17.219  -6.386  1.00  0.00              
ATOM   1651  N   ARG A 109      10.367  15.549  -2.038  1.00  0.00              
ATOM   1652  CA  ARG A 109      10.657  15.730  -0.625  1.00  0.00              
ATOM   1653  C   ARG A 109      11.975  16.457  -0.386  1.00  0.00              
ATOM   1654  O   ARG A 109      12.107  17.220   0.572  1.00  0.00              
ATOM   1655  CB  ARG A 109      10.612  14.411   0.132  1.00  0.00              
ATOM   1656  CG  ARG A 109       9.231  13.785   0.243  1.00  0.00              
ATOM   1657  CD  ARG A 109       9.199  12.501   0.990  1.00  0.00              
ATOM   1658  NE  ARG A 109       7.890  11.869   1.047  1.00  0.00              
ATOM   1659  CZ  ARG A 109       7.665  10.615   1.485  1.00  0.00              
ATOM   1660  NH1 ARG A 109       8.657   9.843   1.868  1.00  0.00              
ATOM   1661  NH2 ARG A 109       6.419  10.173   1.496  1.00  0.00              
ATOM   1662  H   ARG A 109      10.612  14.676  -2.482  1.00  0.00              
ATOM   1663  HA  ARG A 109       9.890  16.357  -0.168  1.00  0.00              
ATOM   1664 1HB  ARG A 109      11.277  13.723  -0.388  1.00  0.00              
ATOM   1665 2HB  ARG A 109      10.999  14.605   1.132  1.00  0.00              
ATOM   1666 1HG  ARG A 109       8.571  14.487   0.754  1.00  0.00              
ATOM   1667 2HG  ARG A 109       8.853  13.598  -0.763  1.00  0.00              
ATOM   1668 1HD  ARG A 109       9.880  11.797   0.513  1.00  0.00              
ATOM   1669 2HD  ARG A 109       9.520  12.680   2.015  1.00  0.00              
ATOM   1670  HE  ARG A 109       6.985  12.237   0.787  1.00  0.00              
ATOM   1671 1HH1 ARG A 109       9.605  10.190   1.836  1.00  0.00              
ATOM   1672 2HH1 ARG A 109       8.467   8.906   2.192  1.00  0.00              
ATOM   1673 1HH2 ARG A 109       5.670  10.774   1.181  1.00  0.00              
ATOM   1674 2HH2 ARG A 109       6.223   9.237   1.818  1.00  0.00              
ATOM   1675  N   TYR A 110      12.940  16.220  -1.270  1.00  0.00              
ATOM   1676  CA  TYR A 110      14.258  16.843  -1.177  1.00  0.00              
ATOM   1677  C   TYR A 110      14.433  18.047  -2.110  1.00  0.00              
ATOM   1678  O   TYR A 110      14.520  19.192  -1.658  1.00  0.00              
ATOM   1679  CB  TYR A 110      15.341  15.804  -1.471  1.00  0.00              
ATOM   1680  CG  TYR A 110      16.744  16.274  -1.154  1.00  0.00              
ATOM   1681  CD1 TYR A 110      17.364  15.915   0.033  1.00  0.00              
ATOM   1682  CD2 TYR A 110      17.444  17.073  -2.046  1.00  0.00              
ATOM   1683  CE1 TYR A 110      18.645  16.342   0.328  1.00  0.00              
ATOM   1684  CE2 TYR A 110      18.725  17.505  -1.762  1.00  0.00              
ATOM   1685  CZ  TYR A 110      19.322  17.137  -0.574  1.00  0.00              
ATOM   1686  OH  TYR A 110      20.599  17.564  -0.287  1.00  0.00              
ATOM   1687  H   TYR A 110      12.749  15.585  -2.031  1.00  0.00              
ATOM   1688  HA  TYR A 110      14.409  17.240  -0.172  1.00  0.00              
ATOM   1689 1HB  TYR A 110      15.111  14.920  -0.875  1.00  0.00              
ATOM   1690 2HB  TYR A 110      15.271  15.557  -2.530  1.00  0.00              
ATOM   1691  HD1 TYR A 110      16.823  15.286   0.740  1.00  0.00              
ATOM   1692  HD2 TYR A 110      16.966  17.361  -2.982  1.00  0.00              
ATOM   1693  HE1 TYR A 110      19.120  16.052   1.265  1.00  0.00              
ATOM   1694  HE2 TYR A 110      19.258  18.135  -2.475  1.00  0.00              
ATOM   1695  HH  TYR A 110      20.887  17.320   0.596  1.00  0.00              
ATOM   1696  N   ASN A 111      14.498  17.779  -3.410  1.00  0.00              
ATOM   1697  CA  ASN A 111      14.970  18.771  -4.369  1.00  0.00              
ATOM   1698  C   ASN A 111      14.115  20.034  -4.359  1.00  0.00              
ATOM   1699  O   ASN A 111      14.631  21.139  -4.484  1.00  0.00              
ATOM   1700  CB  ASN A 111      15.026  18.194  -5.772  1.00  0.00              
ATOM   1701  CG  ASN A 111      16.099  17.158  -5.957  1.00  0.00              
ATOM   1702  OD1 ASN A 111      17.054  17.076  -5.175  1.00  0.00              
ATOM   1703  ND2 ASN A 111      15.992  16.420  -7.033  1.00  0.00              
ATOM   1704  H   ASN A 111      14.214  16.869  -3.743  1.00  0.00              
ATOM   1705  HA  ASN A 111      15.978  19.092  -4.103  1.00  0.00              
ATOM   1706 1HB  ASN A 111      14.117  17.861  -6.275  1.00  0.00              
ATOM   1707 2HB  ASN A 111      15.363  19.132  -6.213  1.00  0.00              
ATOM   1708 1HD2 ASN A 111      16.671  15.710  -7.221  1.00  0.00              
ATOM   1709 2HD2 ASN A 111      15.233  16.566  -7.666  1.00  0.00              
ATOM   1710  N   GLY A 112      12.807  19.858  -4.199  1.00  0.00              
ATOM   1711  CA  GLY A 112      11.872  20.981  -4.082  1.00  0.00              
ATOM   1712  C   GLY A 112      11.883  21.677  -2.719  1.00  0.00              
ATOM   1713  O   GLY A 112      11.321  22.764  -2.562  1.00  0.00              
ATOM   1714  H   GLY A 112      12.450  18.914  -4.158  1.00  0.00              
ATOM   1715 1HA  GLY A 112      12.121  21.732  -4.832  1.00  0.00              
ATOM   1716 2HA  GLY A 112      10.859  20.620  -4.253  1.00  0.00              
ATOM   1717  N   LEU A 113      12.482  21.032  -1.730  1.00  0.00              
ATOM   1718  CA  LEU A 113      12.475  21.547  -0.365  1.00  0.00              
ATOM   1719  C   LEU A 113      13.901  21.642   0.162  1.00  0.00              
ATOM   1720  O   LEU A 113      14.154  21.406   1.344  1.00  0.00              
ATOM   1721  CB  LEU A 113      11.620  20.653   0.542  1.00  0.00              
ATOM   1722  CG  LEU A 113      10.128  20.602   0.191  1.00  0.00              
ATOM   1723  CD1 LEU A 113       9.438  19.510   0.998  1.00  0.00              
ATOM   1724  CD2 LEU A 113       9.494  21.958   0.466  1.00  0.00              
ATOM   1725  H   LEU A 113      12.955  20.162  -1.925  1.00  0.00              
ATOM   1726  HA  LEU A 113      12.059  22.553  -0.357  1.00  0.00              
ATOM   1727 1HB  LEU A 113      12.086  19.691   0.333  1.00  0.00              
ATOM   1728 2HB  LEU A 113      11.755  20.901   1.595  1.00  0.00              
ATOM   1729  HG  LEU A 113      10.053  20.411  -0.880  1.00  0.00              
ATOM   1730 1HD1 LEU A 113       8.379  19.482   0.742  1.00  0.00              
ATOM   1731 2HD1 LEU A 113       9.892  18.546   0.768  1.00  0.00              
ATOM   1732 3HD1 LEU A 113       9.548  19.720   2.061  1.00  0.00              
ATOM   1733 1HD2 LEU A 113       8.434  21.921   0.216  1.00  0.00              
ATOM   1734 2HD2 LEU A 113       9.610  22.207   1.522  1.00  0.00              
ATOM   1735 3HD2 LEU A 113       9.984  22.719  -0.141  1.00  0.00              
ATOM   1736  N   VAL A 114      14.831  21.990  -0.722  1.00  0.00              
ATOM   1737  CA  VAL A 114      16.216  22.213  -0.328  1.00  0.00              
ATOM   1738  C   VAL A 114      16.390  23.541   0.398  1.00  0.00              
ATOM   1739  O   VAL A 114      16.088  24.602  -0.149  1.00  0.00              
ATOM   1740  CB  VAL A 114      17.158  22.182  -1.546  1.00  0.00              
ATOM   1741  CG1 VAL A 114      18.580  22.525  -1.128  1.00  0.00              
ATOM   1742  CG2 VAL A 114      17.116  20.817  -2.217  1.00  0.00              
ATOM   1743  H   VAL A 114      14.571  22.102  -1.691  1.00  0.00              
ATOM   1744  HA  VAL A 114      16.550  21.464   0.391  1.00  0.00              
ATOM   1745  HB  VAL A 114      16.810  22.907  -2.281  1.00  0.00              
ATOM   1746 1HG1 VAL A 114      19.233  22.498  -2.002  1.00  0.00              
ATOM   1747 2HG1 VAL A 114      18.600  23.523  -0.691  1.00  0.00              
ATOM   1748 3HG1 VAL A 114      18.929  21.799  -0.394  1.00  0.00              
ATOM   1749 1HG2 VAL A 114      17.787  20.813  -3.076  1.00  0.00              
ATOM   1750 2HG2 VAL A 114      17.431  20.053  -1.506  1.00  0.00              
ATOM   1751 3HG2 VAL A 114      16.100  20.606  -2.550  1.00  0.00              
ATOM   1752  N   THR A 115      16.942  23.570   1.829  1.00  0.00              
ATOM   1753  CA  THR A 115      17.139  24.799   2.587  1.00  0.00              
ATOM   1754  C   THR A 115      18.488  24.764   3.296  1.00  0.00              
ATOM   1755  O   THR A 115      19.131  23.719   3.377  1.00  0.00              
ATOM   1756  CB  THR A 115      16.023  25.018   3.625  1.00  0.00              
ATOM   1757  OG1 THR A 115      16.121  24.023   4.653  1.00  0.00              
ATOM   1758  CG2 THR A 115      14.656  24.925   2.965  1.00  0.00              
ATOM   1759  H   THR A 115      17.147  22.682   2.267  1.00  0.00              
ATOM   1760  HA  THR A 115      17.154  25.652   1.909  1.00  0.00              
ATOM   1761  HB  THR A 115      16.143  26.004   4.073  1.00  0.00              
ATOM   1762  HG1 THR A 115      15.247  23.845   5.009  1.00  0.00              
ATOM   1763 1HG2 THR A 115      13.880  25.083   3.714  1.00  0.00              
ATOM   1764 2HG2 THR A 115      14.574  25.688   2.191  1.00  0.00              
ATOM   1765 3HG2 THR A 115      14.534  23.940   2.519  1.00  0.00              
ATOM   1766  N   GLY A 116      18.911  25.916   3.808  1.00  0.00              
ATOM   1767  CA  GLY A 116      20.081  25.985   4.674  1.00  0.00              
ATOM   1768  C   GLY A 116      19.865  25.240   5.985  1.00  0.00              
ATOM   1769  O   GLY A 116      20.814  24.741   6.590  1.00  0.00              
ATOM   1770  H   GLY A 116      18.408  26.765   3.592  1.00  0.00              
ATOM   1771 1HA  GLY A 116      20.933  25.541   4.157  1.00  0.00              
ATOM   1772 2HA  GLY A 116      20.298  27.029   4.898  1.00  0.00              
ATOM   1773  N   THR A 117      18.611  25.169   6.418  1.00  0.00              
ATOM   1774  CA  THR A 117      18.261  24.386   7.599  1.00  0.00              
ATOM   1775  C   THR A 117      18.457  22.899   7.340  1.00  0.00              
ATOM   1776  O   THR A 117      18.917  22.149   8.209  1.00  0.00              
ATOM   1777  CB  THR A 117      16.805  24.633   8.034  1.00  0.00              
ATOM   1778  OG1 THR A 117      16.635  26.013   8.383  1.00  0.00              
ATOM   1779  CG2 THR A 117      16.451  23.764   9.232  1.00  0.00              
ATOM   1780  H   THR A 117      17.884  25.666   5.924  1.00  0.00              
ATOM   1781  HA  THR A 117      18.921  24.649   8.426  1.00  0.00              
ATOM   1782  HB  THR A 117      16.141  24.394   7.204  1.00  0.00              
ATOM   1783  HG1 THR A 117      15.727  26.165   8.654  1.00  0.00              
ATOM   1784 1HG2 THR A 117      15.418  23.953   9.524  1.00  0.00              
ATOM   1785 2HG2 THR A 117      16.568  22.714   8.965  1.00  0.00              
ATOM   1786 3HG2 THR A 117      17.113  24.004  10.062  1.00  0.00              
ATOM   1787  N   ARG A 118      18.084  22.482   6.136  1.00  0.00              
ATOM   1788  CA  ARG A 118      18.272  21.109   5.702  1.00  0.00              
ATOM   1789  C   ARG A 118      19.745  20.733   5.855  1.00  0.00              
ATOM   1790  O   ARG A 118      20.087  19.790   6.582  1.00  0.00              
ATOM   1791  CB  ARG A 118      17.760  20.865   4.290  1.00  0.00              
ATOM   1792  CG  ARG A 118      17.919  19.438   3.790  1.00  0.00              
ATOM   1793  CD  ARG A 118      17.518  19.238   2.374  1.00  0.00              
ATOM   1794  NE  ARG A 118      16.093  19.387   2.125  1.00  0.00              
ATOM   1795  CZ  ARG A 118      15.188  18.395   2.241  1.00  0.00              
ATOM   1796  NH1 ARG A 118      15.558  17.175   2.564  1.00  0.00              
ATOM   1797  NH2 ARG A 118      13.920  18.675   1.997  1.00  0.00              
ATOM   1798  H   ARG A 118      17.655  23.143   5.504  1.00  0.00              
ATOM   1799  HA  ARG A 118      17.690  20.439   6.336  1.00  0.00              
ATOM   1800 1HB  ARG A 118      16.704  21.133   4.284  1.00  0.00              
ATOM   1801 2HB  ARG A 118      18.309  21.539   3.633  1.00  0.00              
ATOM   1802 1HG  ARG A 118      18.967  19.152   3.886  1.00  0.00              
ATOM   1803 2HG  ARG A 118      17.305  18.784   4.410  1.00  0.00              
ATOM   1804 1HD  ARG A 118      18.035  19.968   1.752  1.00  0.00              
ATOM   1805 2HD  ARG A 118      17.800  18.232   2.065  1.00  0.00              
ATOM   1806  HE  ARG A 118      15.570  20.204   1.841  1.00  0.00              
ATOM   1807 1HH1 ARG A 118      16.534  16.973   2.730  1.00  0.00              
ATOM   1808 2HH1 ARG A 118      14.864  16.446   2.646  1.00  0.00              
ATOM   1809 1HH2 ARG A 118      13.655  19.614   1.732  1.00  0.00              
ATOM   1810 2HH2 ARG A 118      13.222  17.951   2.076  1.00  0.00              
ATOM   1811  N   ALA A 119      20.611  21.501   5.196  1.00  0.00              
ATOM   1812  CA  ALA A 119      22.039  21.192   5.154  1.00  0.00              
ATOM   1813  C   ALA A 119      22.667  21.284   6.545  1.00  0.00              
ATOM   1814  O   ALA A 119      23.378  20.373   6.981  1.00  0.00              
ATOM   1815  CB  ALA A 119      22.754  22.121   4.184  1.00  0.00              
ATOM   1816  H   ALA A 119      20.270  22.319   4.711  1.00  0.00              
ATOM   1817  HA  ALA A 119      22.165  20.165   4.808  1.00  0.00              
ATOM   1818 1HB  ALA A 119      23.816  21.878   4.163  1.00  0.00              
ATOM   1819 2HB  ALA A 119      22.334  21.998   3.185  1.00  0.00              
ATOM   1820 3HB  ALA A 119      22.625  23.153   4.507  1.00  0.00              
ATOM   1821  N   LYS A 120      22.406  22.388   7.238  1.00  0.00              
ATOM   1822  CA  LYS A 120      23.032  22.638   8.522  1.00  0.00              
ATOM   1823  C   LYS A 120      22.526  21.677   9.577  1.00  0.00              
ATOM   1824  O   LYS A 120      23.272  21.254  10.466  1.00  0.00              
ATOM   1825  CB  LYS A 120      22.787  24.082   8.964  1.00  0.00              
ATOM   1826  CG  LYS A 120      23.528  25.127   8.140  1.00  0.00              
ATOM   1827  CD  LYS A 120      23.177  26.537   8.590  1.00  0.00              
ATOM   1828  CE  LYS A 120      23.870  27.582   7.729  1.00  0.00              
ATOM   1829  NZ  LYS A 120      23.498  28.967   8.127  1.00  0.00              
ATOM   1830  H   LYS A 120      21.758  23.068   6.866  1.00  0.00              
ATOM   1831  HA  LYS A 120      24.108  22.475   8.445  1.00  0.00              
ATOM   1832 1HB  LYS A 120      21.714  24.259   8.895  1.00  0.00              
ATOM   1833 2HB  LYS A 120      23.100  24.154  10.006  1.00  0.00              
ATOM   1834 1HG  LYS A 120      24.600  24.964   8.257  1.00  0.00              
ATOM   1835 2HG  LYS A 120      23.254  25.000   7.093  1.00  0.00              
ATOM   1836 1HD  LYS A 120      22.096  26.665   8.519  1.00  0.00              
ATOM   1837 2HD  LYS A 120      23.488  26.658   9.628  1.00  0.00              
ATOM   1838 1HE  LYS A 120      24.946  27.452   7.832  1.00  0.00              
ATOM   1839 2HE  LYS A 120      23.583  27.414   6.691  1.00  0.00              
ATOM   1840 1HZ  LYS A 120      23.977  29.628   7.533  1.00  0.00              
ATOM   1841 2HZ  LYS A 120      22.500  29.089   8.030  1.00  0.00              
ATOM   1842 3HZ  LYS A 120      23.764  29.124   9.088  1.00  0.00              
ATOM   1843  N   GLY A 121      21.250  21.319   9.468  1.00  0.00              
ATOM   1844  CA  GLY A 121      20.654  20.378  10.406  1.00  0.00              
ATOM   1845  C   GLY A 121      21.300  19.013  10.273  1.00  0.00              
ATOM   1846  O   GLY A 121      21.628  18.371  11.268  1.00  0.00              
ATOM   1847  H   GLY A 121      20.681  21.701   8.726  1.00  0.00              
ATOM   1848 1HA  GLY A 121      20.797  20.748  11.421  1.00  0.00              
ATOM   1849 2HA  GLY A 121      19.588  20.294  10.198  1.00  0.00              
ATOM   1850  N   ILE A 122      21.489  18.574   9.037  1.00  0.00              
ATOM   1851  CA  ILE A 122      22.149  17.301   8.794  1.00  0.00              
ATOM   1852  C   ILE A 122      23.594  17.313   9.298  1.00  0.00              
ATOM   1853  O   ILE A 122      24.060  16.336   9.893  1.00  0.00              
ATOM   1854  CB  ILE A 122      22.139  16.943   7.296  1.00  0.00              
ATOM   1855  CG1 ILE A 122      20.708  16.681   6.820  1.00  0.00              
ATOM   1856  CG2 ILE A 122      23.021  15.733   7.033  1.00  0.00              
ATOM   1857  CD1 ILE A 122      20.567  16.618   5.316  1.00  0.00              
ATOM   1858  H   ILE A 122      21.173  19.122   8.250  1.00  0.00              
ATOM   1859  HA  ILE A 122      21.670  16.505   9.362  1.00  0.00              
ATOM   1860  HB  ILE A 122      22.509  17.794   6.725  1.00  0.00              
ATOM   1861 1HG1 ILE A 122      20.389  15.734   7.255  1.00  0.00              
ATOM   1862 2HG1 ILE A 122      20.085  17.486   7.209  1.00  0.00              
ATOM   1863 1HG2 ILE A 122      23.002  15.493   5.970  1.00  0.00              
ATOM   1864 2HG2 ILE A 122      24.044  15.955   7.336  1.00  0.00              
ATOM   1865 3HG2 ILE A 122      22.651  14.881   7.603  1.00  0.00              
ATOM   1866 1HD1 ILE A 122      19.525  16.429   5.055  1.00  0.00              
ATOM   1867 2HD1 ILE A 122      20.884  17.565   4.880  1.00  0.00              
ATOM   1868 3HD1 ILE A 122      21.188  15.813   4.925  1.00  0.00              
ATOM   1869  N   ILE A 123      24.293  18.425   9.096  1.00  0.00              
ATOM   1870  CA  ILE A 123      25.624  18.593   9.677  1.00  0.00              
ATOM   1871  C   ILE A 123      25.625  18.435  11.203  1.00  0.00              
ATOM   1872  O   ILE A 123      26.465  17.719  11.768  1.00  0.00              
ATOM   1873  CB  ILE A 123      26.213  19.970   9.319  1.00  0.00              
ATOM   1874  CG1 ILE A 123      26.511  20.050   7.820  1.00  0.00              
ATOM   1875  CG2 ILE A 123      27.472  20.237  10.130  1.00  0.00              
ATOM   1876  CD1 ILE A 123      26.843  21.444   7.337  1.00  0.00              
ATOM   1877  H   ILE A 123      23.904  19.168   8.533  1.00  0.00              
ATOM   1878  HA  ILE A 123      26.295  17.807   9.334  1.00  0.00              
ATOM   1879  HB  ILE A 123      25.472  20.740   9.534  1.00  0.00              
ATOM   1880 1HG1 ILE A 123      27.351  19.386   7.620  1.00  0.00              
ATOM   1881 2HG1 ILE A 123      25.628  19.685   7.295  1.00  0.00              
ATOM   1882 1HG2 ILE A 123      27.876  21.214   9.865  1.00  0.00              
ATOM   1883 2HG2 ILE A 123      27.231  20.221  11.192  1.00  0.00              
ATOM   1884 3HG2 ILE A 123      28.214  19.468   9.915  1.00  0.00              
ATOM   1885 1HD1 ILE A 123      27.041  21.420   6.265  1.00  0.00              
ATOM   1886 2HD1 ILE A 123      26.002  22.109   7.535  1.00  0.00              
ATOM   1887 3HD1 ILE A 123      27.725  21.810   7.860  1.00  0.00              
ATOM   1888  N   ALA A 124      24.683  19.104  11.863  1.00  0.00              
ATOM   1889  CA  ALA A 124      24.552  19.005  13.307  1.00  0.00              
ATOM   1890  C   ALA A 124      24.330  17.569  13.747  1.00  0.00              
ATOM   1891  O   ALA A 124      24.918  17.106  14.731  1.00  0.00              
ATOM   1892  CB  ALA A 124      23.418  19.893  13.796  1.00  0.00              
ATOM   1893  H   ALA A 124      24.044  19.695  11.351  1.00  0.00              
ATOM   1894  HA  ALA A 124      25.482  19.342  13.766  1.00  0.00              
ATOM   1895 1HB  ALA A 124      23.334  19.809  14.880  1.00  0.00              
ATOM   1896 2HB  ALA A 124      23.624  20.929  13.527  1.00  0.00              
ATOM   1897 3HB  ALA A 124      22.483  19.576  13.335  1.00  0.00              
ATOM   1898  N   ILE A 125      23.478  16.860  13.013  1.00  0.00              
ATOM   1899  CA  ILE A 125      23.181  15.468  13.324  1.00  0.00              
ATOM   1900  C   ILE A 125      24.450  14.616  13.262  1.00  0.00              
ATOM   1901  O   ILE A 125      24.706  13.802  14.152  1.00  0.00              
ATOM   1902  CB  ILE A 125      22.128  14.886  12.363  1.00  0.00              
ATOM   1903  CG1 ILE A 125      20.765  15.539  12.605  1.00  0.00              
ATOM   1904  CG2 ILE A 125      22.036  13.377  12.526  1.00  0.00              
ATOM   1905  CD1 ILE A 125      19.748  15.250  11.525  1.00  0.00              
ATOM   1906  H   ILE A 125      23.026  17.295  12.222  1.00  0.00              
ATOM   1907  HA  ILE A 125      22.828  15.371  14.350  1.00  0.00              
ATOM   1908  HB  ILE A 125      22.413  15.125  11.338  1.00  0.00              
ATOM   1909 1HG1 ILE A 125      20.394  15.171  13.561  1.00  0.00              
ATOM   1910 2HG1 ILE A 125      20.928  16.615  12.671  1.00  0.00              
ATOM   1911 1HG2 ILE A 125      21.287  12.982  11.840  1.00  0.00              
ATOM   1912 2HG2 ILE A 125      23.003  12.927  12.305  1.00  0.00              
ATOM   1913 3HG2 ILE A 125      21.750  13.138  13.551  1.00  0.00              
ATOM   1914 1HD1 ILE A 125      18.808  15.747  11.766  1.00  0.00              
ATOM   1915 2HD1 ILE A 125      20.118  15.620  10.568  1.00  0.00              
ATOM   1916 3HD1 ILE A 125      19.583  14.176  11.458  1.00  0.00              
ATOM   1917  N   CYS A 126      25.235  14.808  12.203  1.00  0.00              
ATOM   1918  CA  CYS A 126      26.459  14.032  12.005  1.00  0.00              
ATOM   1919  C   CYS A 126      27.479  14.276  13.120  1.00  0.00              
ATOM   1920  O   CYS A 126      28.119  13.336  13.605  1.00  0.00              
ATOM   1921  CB  CYS A 126      26.982  14.572  10.673  1.00  0.00              
ATOM   1922  SG  CYS A 126      26.005  14.083   9.231  1.00  0.00              
ATOM   1923  H   CYS A 126      24.980  15.507  11.520  1.00  0.00              
ATOM   1924  HA  CYS A 126      26.282  12.961  11.904  1.00  0.00              
ATOM   1925 1HB  CYS A 126      26.983  15.662  10.682  1.00  0.00              
ATOM   1926 2HB  CYS A 126      27.993  14.209  10.491  1.00  0.00              
ATOM   1927  HG  CYS A 126      26.149  12.773   9.404  1.00  0.00              
ATOM   1928  N   TRP A 127      27.643  15.535  13.519  1.00  0.00              
ATOM   1929  CA  TRP A 127      28.613  15.840  14.569  1.00  0.00              
ATOM   1930  C   TRP A 127      28.143  15.273  15.904  1.00  0.00              
ATOM   1931  O   TRP A 127      28.944  14.737  16.668  1.00  0.00              
ATOM   1932  CB  TRP A 127      28.831  17.350  14.683  1.00  0.00              
ATOM   1933  CG  TRP A 127      29.859  17.880  13.730  1.00  0.00              
ATOM   1934  CD1 TRP A 127      29.645  18.306  12.454  1.00  0.00              
ATOM   1935  CD2 TRP A 127      31.262  18.040  13.978  1.00  0.00              
ATOM   1936  NE1 TRP A 127      30.826  18.721  11.889  1.00  0.00              
ATOM   1937  CE2 TRP A 127      31.834  18.568  12.807  1.00  0.00              
ATOM   1938  CE3 TRP A 127      32.088  17.787  15.080  1.00  0.00              
ATOM   1939  CZ2 TRP A 127      33.188  18.847  12.702  1.00  0.00              
ATOM   1940  CZ3 TRP A 127      33.446  18.067  14.975  1.00  0.00              
ATOM   1941  CH2 TRP A 127      33.979  18.583  13.820  1.00  0.00              
ATOM   1942  H   TRP A 127      27.107  16.288  13.110  1.00  0.00              
ATOM   1943  HA  TRP A 127      29.569  15.370  14.337  1.00  0.00              
ATOM   1944 1HB  TRP A 127      27.904  17.882  14.469  1.00  0.00              
ATOM   1945 2HB  TRP A 127      29.173  17.606  15.686  1.00  0.00              
ATOM   1946  HD1 TRP A 127      28.622  18.259  12.084  1.00  0.00              
ATOM   1947  HE1 TRP A 127      30.936  19.080  10.952  1.00  0.00              
ATOM   1948  HE3 TRP A 127      31.716  17.381  16.020  1.00  0.00              
ATOM   1949  HZ2 TRP A 127      33.570  19.255  11.767  1.00  0.00              
ATOM   1950  HZ3 TRP A 127      34.078  17.865  15.839  1.00  0.00              
ATOM   1951  HH2 TRP A 127      35.049  18.789  13.780  1.00  0.00              
ATOM   1952  N   VAL A 128      26.847  15.379  16.179  1.00  0.00              
ATOM   1953  CA  VAL A 128      26.305  14.798  17.404  1.00  0.00              
ATOM   1954  C   VAL A 128      26.500  13.279  17.440  1.00  0.00              
ATOM   1955  O   VAL A 128      26.844  12.722  18.486  1.00  0.00              
ATOM   1956  CB  VAL A 128      24.807  15.118  17.561  1.00  0.00              
ATOM   1957  CG1 VAL A 128      24.200  14.289  18.684  1.00  0.00              
ATOM   1958  CG2 VAL A 128      24.603  16.602  17.827  1.00  0.00              
ATOM   1959  H   VAL A 128      26.225  15.862  15.547  1.00  0.00              
ATOM   1960  HA  VAL A 128      26.835  15.163  18.285  1.00  0.00              
ATOM   1961  HB  VAL A 128      24.296  14.891  16.625  1.00  0.00              
ATOM   1962 1HG1 VAL A 128      23.140  14.528  18.780  1.00  0.00              
ATOM   1963 2HG1 VAL A 128      24.313  13.229  18.456  1.00  0.00              
ATOM   1964 3HG1 VAL A 128      24.709  14.517  19.620  1.00  0.00              
ATOM   1965 1HG2 VAL A 128      23.539  16.810  17.934  1.00  0.00              
ATOM   1966 2HG2 VAL A 128      25.123  16.881  18.743  1.00  0.00              
ATOM   1967 3HG2 VAL A 128      25.003  17.179  16.993  1.00  0.00              
ATOM   1968  N   LEU A 129      26.288  12.616  16.304  1.00  0.00              
ATOM   1969  CA  LEU A 129      26.523  11.175  16.213  1.00  0.00              
ATOM   1970  C   LEU A 129      27.999  10.822  16.397  1.00  0.00              
ATOM   1971  O   LEU A 129      28.323   9.813  17.023  1.00  0.00              
ATOM   1972  CB  LEU A 129      26.017  10.645  14.865  1.00  0.00              
ATOM   1973  CG  LEU A 129      24.493  10.634  14.699  1.00  0.00              
ATOM   1974  CD1 LEU A 129      24.126  10.279  13.264  1.00  0.00              
ATOM   1975  CD2 LEU A 129      23.882   9.638  15.674  1.00  0.00              
ATOM   1976  H   LEU A 129      25.959  13.113  15.488  1.00  0.00              
ATOM   1977  HA  LEU A 129      25.992  10.667  17.017  1.00  0.00              
ATOM   1978 1HB  LEU A 129      26.460  11.389  14.205  1.00  0.00              
ATOM   1979 2HB  LEU A 129      26.432   9.664  14.636  1.00  0.00              
ATOM   1980  HG  LEU A 129      24.130  11.627  14.966  1.00  0.00              
ATOM   1981 1HD1 LEU A 129      23.042  10.274  13.156  1.00  0.00              
ATOM   1982 2HD1 LEU A 129      24.554  11.018  12.586  1.00  0.00              
ATOM   1983 3HD1 LEU A 129      24.520   9.292  13.022  1.00  0.00              
ATOM   1984 1HD2 LEU A 129      22.798   9.632  15.555  1.00  0.00              
ATOM   1985 2HD2 LEU A 129      24.275   8.642  15.471  1.00  0.00              
ATOM   1986 3HD2 LEU A 129      24.133   9.927  16.695  1.00  0.00              
ATOM   1987  N   SER A 130      28.882  11.660  15.858  1.00  0.00              
ATOM   1988  CA  SER A 130      30.324  11.495  16.051  1.00  0.00              
ATOM   1989  C   SER A 130      30.652  11.422  17.539  1.00  0.00              
ATOM   1990  O   SER A 130      31.369  10.526  18.002  1.00  0.00              
ATOM   1991  CB  SER A 130      31.081  12.632  15.394  1.00  0.00              
ATOM   1992  OG  SER A 130      30.924  12.633  14.001  1.00  0.00              
ATOM   1993  H   SER A 130      28.547  12.432  15.299  1.00  0.00              
ATOM   1994  HA  SER A 130      30.735  10.632  15.525  1.00  0.00              
ATOM   1995 1HB  SER A 130      30.709  13.575  15.793  1.00  0.00              
ATOM   1996 2HB  SER A 130      32.139  12.531  15.631  1.00  0.00              
ATOM   1997  HG  SER A 130      29.991  12.702  13.785  1.00  0.00              
ATOM   1998  N   PHE A 131      30.104  12.379  18.277  1.00  0.00              
ATOM   1999  CA  PHE A 131      30.271  12.453  19.717  1.00  0.00              
ATOM   2000  C   PHE A 131      29.660  11.241  20.418  1.00  0.00              
ATOM   2001  O   PHE A 131      30.279  10.653  21.308  1.00  0.00              
ATOM   2002  CB  PHE A 131      29.648  13.743  20.255  1.00  0.00              
ATOM   2003  CG  PHE A 131      30.559  14.935  20.176  1.00  0.00              
ATOM   2004  CD1 PHE A 131      30.321  15.948  19.260  1.00  0.00              
ATOM   2005  CD2 PHE A 131      31.655  15.044  21.018  1.00  0.00              
ATOM   2006  CE1 PHE A 131      31.159  17.045  19.187  1.00  0.00              
ATOM   2007  CE2 PHE A 131      32.494  16.140  20.948  1.00  0.00              
ATOM   2008  CZ  PHE A 131      32.245  17.142  20.031  1.00  0.00              
ATOM   2009  H   PHE A 131      29.549  13.081  17.810  1.00  0.00              
ATOM   2010  HA  PHE A 131      31.333  12.446  19.968  1.00  0.00              
ATOM   2011 1HB  PHE A 131      28.755  13.995  19.683  1.00  0.00              
ATOM   2012 2HB  PHE A 131      29.383  13.622  21.304  1.00  0.00              
ATOM   2013  HD1 PHE A 131      29.461  15.873  18.593  1.00  0.00              
ATOM   2014  HD2 PHE A 131      31.852  14.253  21.742  1.00  0.00              
ATOM   2015  HE1 PHE A 131      30.960  17.834  18.462  1.00  0.00              
ATOM   2016  HE2 PHE A 131      33.352  16.215  21.615  1.00  0.00              
ATOM   2017  HZ  PHE A 131      32.906  18.005  19.973  1.00  0.00              
ATOM   2018  N   ALA A 132      28.458  10.860  19.999  1.00  0.00              
ATOM   2019  CA  ALA A 132      27.747   9.755  20.626  1.00  0.00              
ATOM   2020  C   ALA A 132      28.490   8.427  20.500  1.00  0.00              
ATOM   2021  O   ALA A 132      28.447   7.595  21.408  1.00  0.00              
ATOM   2022  CB  ALA A 132      26.352   9.635  20.031  1.00  0.00              
ATOM   2023  H   ALA A 132      28.026  11.348  19.227  1.00  0.00              
ATOM   2024  HA  ALA A 132      27.660   9.957  21.694  1.00  0.00              
ATOM   2025 1HB  ALA A 132      25.820   8.816  20.517  1.00  0.00              
ATOM   2026 2HB  ALA A 132      25.807  10.566  20.190  1.00  0.00              
ATOM   2027 3HB  ALA A 132      26.427   9.436  18.964  1.00  0.00              
ATOM   2028  N   ILE A 133      29.173   8.222  19.379  1.00  0.00              
ATOM   2029  CA  ILE A 133      29.921   6.985  19.186  1.00  0.00              
ATOM   2030  C   ILE A 133      31.328   7.084  19.775  1.00  0.00              
ATOM   2031  O   ILE A 133      31.858   6.114  20.315  1.00  0.00              
ATOM   2032  CB  ILE A 133      30.024   6.619  17.694  1.00  0.00              
ATOM   2033  CG1 ILE A 133      28.629   6.428  17.094  1.00  0.00              
ATOM   2034  CG2 ILE A 133      30.862   5.363  17.512  1.00  0.00              
ATOM   2035  CD1 ILE A 133      27.802   5.374  17.793  1.00  0.00              
ATOM   2036  H   ILE A 133      29.180   8.920  18.650  1.00  0.00              
ATOM   2037  HA  ILE A 133      29.455   6.165  19.731  1.00  0.00              
ATOM   2038  HB  ILE A 133      30.487   7.446  17.157  1.00  0.00              
ATOM   2039 1HG1 ILE A 133      28.117   7.388  17.151  1.00  0.00              
ATOM   2040 2HG1 ILE A 133      28.762   6.150  16.048  1.00  0.00              
ATOM   2041 1HG2 ILE A 133      30.924   5.117  16.452  1.00  0.00              
ATOM   2042 2HG2 ILE A 133      31.864   5.533  17.904  1.00  0.00              
ATOM   2043 3HG2 ILE A 133      30.399   4.535  18.049  1.00  0.00              
ATOM   2044 1HD1 ILE A 133      26.827   5.296  17.311  1.00  0.00              
ATOM   2045 2HD1 ILE A 133      28.313   4.412  17.735  1.00  0.00              
ATOM   2046 3HD1 ILE A 133      27.667   5.650  18.838  1.00  0.00              
ATOM   2047  N   GLY A 134      31.915   8.275  19.714  1.00  0.00              
ATOM   2048  CA  GLY A 134      33.261   8.459  20.249  1.00  0.00              
ATOM   2049  C   GLY A 134      33.297   8.818  21.729  1.00  0.00              
ATOM   2050  O   GLY A 134      33.679   7.998  22.564  1.00  0.00              
ATOM   2051  H   GLY A 134      31.439   9.062  19.297  1.00  0.00              
ATOM   2052 1HA  GLY A 134      33.825   7.534  20.121  1.00  0.00              
ATOM   2053 2HA  GLY A 134      33.754   9.262  19.703  1.00  0.00              
ATOM   2054  N   LEU A 135      32.898  10.047  22.047  1.00  0.00              
ATOM   2055  CA  LEU A 135      33.192  10.646  23.348  1.00  0.00              
ATOM   2056  C   LEU A 135      32.754   9.814  24.561  1.00  0.00              
ATOM   2057  O   LEU A 135      33.593   9.425  25.374  1.00  0.00              
ATOM   2058  CB  LEU A 135      32.541  12.033  23.417  1.00  0.00              
ATOM   2059  CG  LEU A 135      32.704  12.765  24.756  1.00  0.00              
ATOM   2060  CD1 LEU A 135      34.177  13.046  25.021  1.00  0.00              
ATOM   2061  CD2 LEU A 135      31.905  14.059  24.729  1.00  0.00              
ATOM   2062  H   LEU A 135      32.377  10.581  21.366  1.00  0.00              
ATOM   2063  HA  LEU A 135      34.270  10.742  23.471  1.00  0.00              
ATOM   2064 1HB  LEU A 135      33.117  12.537  22.643  1.00  0.00              
ATOM   2065 2HB  LEU A 135      31.492  12.001  23.126  1.00  0.00              
ATOM   2066  HG  LEU A 135      32.278  12.125  25.529  1.00  0.00              
ATOM   2067 1HD1 LEU A 135      34.283  13.566  25.973  1.00  0.00              
ATOM   2068 2HD1 LEU A 135      34.726  12.105  25.059  1.00  0.00              
ATOM   2069 3HD1 LEU A 135      34.578  13.669  24.222  1.00  0.00              
ATOM   2070 1HD2 LEU A 135      32.021  14.578  25.681  1.00  0.00              
ATOM   2071 2HD2 LEU A 135      32.268  14.695  23.921  1.00  0.00              
ATOM   2072 3HD2 LEU A 135      30.851  13.833  24.566  1.00  0.00              
ATOM   2073  N   THR A 136      31.447   9.524  24.684  1.00  0.00              
ATOM   2074  CA  THR A 136      30.979   8.922  25.938  1.00  0.00              
ATOM   2075  C   THR A 136      31.386   7.451  26.038  1.00  0.00              
ATOM   2076  O   THR A 136      31.866   7.006  27.077  1.00  0.00              
ATOM   2077  CB  THR A 136      29.449   9.027  26.079  1.00  0.00              
ATOM   2078  OG1 THR A 136      29.061  10.408  26.087  1.00  0.00              
ATOM   2079  CG2 THR A 136      28.985   8.368  27.369  1.00  0.00              
ATOM   2080  H   THR A 136      30.781   9.705  23.948  1.00  0.00              
ATOM   2081  HA  THR A 136      31.443   9.426  26.786  1.00  0.00              
ATOM   2082  HB  THR A 136      28.979   8.532  25.229  1.00  0.00              
ATOM   2083  HG1 THR A 136      28.107  10.471  26.174  1.00  0.00              
ATOM   2084 1HG2 THR A 136      27.902   8.452  27.450  1.00  0.00              
ATOM   2085 2HG2 THR A 136      29.268   7.315  27.361  1.00  0.00              
ATOM   2086 3HG2 THR A 136      29.453   8.863  28.218  1.00  0.00              
ATOM   2087  N   PRO A 137      31.212   6.710  24.949  1.00  0.00              
ATOM   2088  CA  PRO A 137      31.538   5.292  24.939  1.00  0.00              
ATOM   2089  C   PRO A 137      32.990   5.077  25.339  1.00  0.00              
ATOM   2090  O   PRO A 137      33.309   4.147  26.083  1.00  0.00              
ATOM   2091  CB  PRO A 137      31.262   4.849  23.498  1.00  0.00              
ATOM   2092  CG  PRO A 137      30.215   5.793  23.014  1.00  0.00              
ATOM   2093  CD  PRO A 137      30.560   7.122  23.630  1.00  0.00              
ATOM   2094  HA  PRO A 137      30.947   4.714  25.664  1.00  0.00              
ATOM   2095 1HB  PRO A 137      32.168   4.908  22.878  1.00  0.00              
ATOM   2096 2HB  PRO A 137      30.910   3.808  23.457  1.00  0.00              
ATOM   2097 1HG  PRO A 137      30.212   5.854  21.916  1.00  0.00              
ATOM   2098 2HG  PRO A 137      29.211   5.464  23.321  1.00  0.00              
ATOM   2099 1HD  PRO A 137      31.254   7.702  23.004  1.00  0.00              
ATOM   2100 2HD  PRO A 137      29.671   7.750  23.790  1.00  0.00              
ATOM   2101  N   MET A 138      33.864   5.955  24.861  1.00  0.00              
ATOM   2102  CA  MET A 138      35.292   5.841  25.145  1.00  0.00              
ATOM   2103  C   MET A 138      35.707   6.418  26.501  1.00  0.00              
ATOM   2104  O   MET A 138      36.883   6.394  26.858  1.00  0.00              
ATOM   2105  CB  MET A 138      36.083   6.527  24.033  1.00  0.00              
ATOM   2106  CG  MET A 138      35.931   5.882  22.662  1.00  0.00              
ATOM   2107  SD  MET A 138      36.964   6.663  21.407  1.00  0.00              
ATOM   2108  CE  MET A 138      38.536   5.864  21.718  1.00  0.00              
ATOM   2109  H   MET A 138      33.535   6.719  24.289  1.00  0.00              
ATOM   2110  HA  MET A 138      35.579   4.791  25.192  1.00  0.00              
ATOM   2111 1HB  MET A 138      35.739   7.559  23.989  1.00  0.00              
ATOM   2112 2HB  MET A 138      37.133   6.505  24.329  1.00  0.00              
ATOM   2113 1HG  MET A 138      36.206   4.831  22.749  1.00  0.00              
ATOM   2114 2HG  MET A 138      34.885   5.961  22.365  1.00  0.00              
ATOM   2115 1HE  MET A 138      39.282   6.243  21.018  1.00  0.00              
ATOM   2116 2HE  MET A 138      38.856   6.074  22.739  1.00  0.00              
ATOM   2117 3HE  MET A 138      38.429   4.787  21.585  1.00  0.00              
ATOM   2118  N   LEU A 139      34.742   6.934  27.251  1.00  0.00              
ATOM   2119  CA  LEU A 139      35.007   7.460  28.585  1.00  0.00              
ATOM   2120  C   LEU A 139      35.251   6.345  29.593  1.00  0.00              
ATOM   2121  O   LEU A 139      34.369   6.001  30.380  1.00  0.00              
ATOM   2122  CB  LEU A 139      33.839   8.343  29.044  1.00  0.00              
ATOM   2123  CG  LEU A 139      34.080   9.120  30.344  1.00  0.00              
ATOM   2124  CD1 LEU A 139      35.204  10.128  30.150  1.00  0.00              
ATOM   2125  CD2 LEU A 139      32.795   9.818  30.765  1.00  0.00              
ATOM   2126  H   LEU A 139      33.800   6.964  26.889  1.00  0.00              
ATOM   2127  HA  LEU A 139      35.917   8.059  28.567  1.00  0.00              
ATOM   2128 1HB  LEU A 139      33.795   9.031  28.201  1.00  0.00              
ATOM   2129 2HB  LEU A 139      32.907   7.781  29.103  1.00  0.00              
ATOM   2130  HG  LEU A 139      34.330   8.390  31.115  1.00  0.00              
ATOM   2131 1HD1 LEU A 139      35.367  10.675  31.079  1.00  0.00              
ATOM   2132 2HD1 LEU A 139      36.119   9.604  29.873  1.00  0.00              
ATOM   2133 3HD1 LEU A 139      34.932  10.828  29.361  1.00  0.00              
ATOM   2134 1HD2 LEU A 139      32.967  10.369  31.690  1.00  0.00              
ATOM   2135 2HD2 LEU A 139      32.484  10.510  29.982  1.00  0.00              
ATOM   2136 3HD2 LEU A 139      32.013   9.076  30.925  1.00  0.00              
ATOM   2137  N   GLY A 140      36.455   5.782  29.565  1.00  0.00              
ATOM   2138  CA  GLY A 140      36.812   4.693  30.465  1.00  0.00              
ATOM   2139  C   GLY A 140      37.433   5.257  31.736  1.00  0.00              
ATOM   2140  O   GLY A 140      37.009   6.299  32.236  1.00  0.00              
ATOM   2141  H   GLY A 140      37.139   6.118  28.903  1.00  0.00              
ATOM   2142 1HA  GLY A 140      35.914   4.127  30.715  1.00  0.00              
ATOM   2143 2HA  GLY A 140      37.525   4.038  29.966  1.00  0.00              
ATOM   2144  N   TRP A 141      38.441   4.564  32.255  1.00  0.00              
ATOM   2145  CA  TRP A 141      39.059   4.940  33.521  1.00  0.00              
ATOM   2146  C   TRP A 141      40.398   4.245  33.732  1.00  0.00              
ATOM   2147  O   TRP A 141      40.526   3.042  33.506  1.00  0.00              
ATOM   2148  CB  TRP A 141      38.118   4.619  34.683  1.00  0.00              
ATOM   2149  CG  TRP A 141      38.683   4.972  36.026  1.00  0.00              
ATOM   2150  CD1 TRP A 141      38.699   6.205  36.605  1.00  0.00              
ATOM   2151  CD2 TRP A 141      39.314   4.083  36.956  1.00  0.00              
ATOM   2152  NE1 TRP A 141      39.300   6.142  37.837  1.00  0.00              
ATOM   2153  CE2 TRP A 141      39.685   4.847  38.076  1.00  0.00              
ATOM   2154  CE3 TRP A 141      39.599   2.712  36.948  1.00  0.00              
ATOM   2155  CZ2 TRP A 141      40.326   4.293  39.174  1.00  0.00              
ATOM   2156  CZ3 TRP A 141      40.240   2.157  38.050  1.00  0.00              
ATOM   2157  CH2 TRP A 141      40.592   2.925  39.130  1.00  0.00              
ATOM   2158  H   TRP A 141      38.788   3.755  31.760  1.00  0.00              
ATOM   2159  HA  TRP A 141      39.267   6.010  33.526  1.00  0.00              
ATOM   2160 1HB  TRP A 141      37.187   5.176  34.580  1.00  0.00              
ATOM   2161 2HB  TRP A 141      37.901   3.551  34.707  1.00  0.00              
ATOM   2162  HD1 TRP A 141      38.255   7.022  36.037  1.00  0.00              
ATOM   2163  HE1 TRP A 141      39.438   6.920  38.466  1.00  0.00              
ATOM   2164  HE3 TRP A 141      39.338   2.056  36.118  1.00  0.00              
ATOM   2165  HZ2 TRP A 141      40.589   4.940  40.011  1.00  0.00              
ATOM   2166  HZ3 TRP A 141      40.457   1.088  38.031  1.00  0.00              
ATOM   2167  HH2 TRP A 141      41.094   2.450  39.974  1.00  0.00              
ATOM   2168  N   ASN A 142      41.394   5.010  34.167  1.00  0.00              
ATOM   2169  CA  ASN A 142      42.713   4.460  34.454  1.00  0.00              
ATOM   2170  C   ASN A 142      43.208   3.615  33.287  1.00  0.00              
ATOM   2171  O   ASN A 142      43.656   2.483  33.473  1.00  0.00              
ATOM   2172  CB  ASN A 142      42.713   3.644  35.734  1.00  0.00              
ATOM   2173  CG  ASN A 142      44.088   3.351  36.265  1.00  0.00              
ATOM   2174  OD1 ASN A 142      45.044   4.094  36.014  1.00  0.00              
ATOM   2175  ND2 ASN A 142      44.210   2.230  36.929  1.00  0.00              
ATOM   2176  H   ASN A 142      41.233   5.998  34.302  1.00  0.00              
ATOM   2177  HA  ASN A 142      43.432   5.270  34.582  1.00  0.00              
ATOM   2178 1HB  ASN A 142      42.057   3.910  36.564  1.00  0.00              
ATOM   2179 2HB  ASN A 142      42.329   2.752  35.240  1.00  0.00              
ATOM   2180 1HD2 ASN A 142      45.097   1.970  37.312  1.00  0.00              
ATOM   2181 2HD2 ASN A 142      43.417   1.634  37.053  1.00  0.00              
ATOM   2182  N   ASN A 143      43.124   4.170  32.083  1.00  0.00              
ATOM   2183  CA  ASN A 143      43.561   3.468  30.883  1.00  0.00              
ATOM   2184  C   ASN A 143      44.824   4.112  30.324  1.00  0.00              
ATOM   2185  O   ASN A 143      44.758   4.958  29.432  1.00  0.00              
ATOM   2186  CB  ASN A 143      42.473   3.430  29.826  1.00  0.00              
ATOM   2187  CG  ASN A 143      41.196   2.788  30.295  1.00  0.00              
ATOM   2188  OD1 ASN A 143      40.169   3.455  30.466  1.00  0.00              
ATOM   2189  ND2 ASN A 143      41.277   1.514  30.582  1.00  0.00              
ATOM   2190  H   ASN A 143      42.747   5.103  31.997  1.00  0.00              
ATOM   2191  HA  ASN A 143      43.815   2.436  31.130  1.00  0.00              
ATOM   2192 1HB  ASN A 143      42.233   4.318  29.239  1.00  0.00              
ATOM   2193 2HB  ASN A 143      43.015   2.718  29.202  1.00  0.00              
ATOM   2194 1HD2 ASN A 143      40.466   1.021  30.899  1.00  0.00              
ATOM   2195 2HD2 ASN A 143      42.148   1.033  30.483  1.00  0.00              
ATOM   2196  N   CYS A 144      45.973   3.707  30.854  1.00  0.00              
ATOM   2197  CA  CYS A 144      47.229   4.392  30.573  1.00  0.00              
ATOM   2198  C   CYS A 144      48.018   3.637  29.511  1.00  0.00              
ATOM   2199  O   CYS A 144      47.784   2.451  29.278  1.00  0.00              
ATOM   2200  CB  CYS A 144      47.946   4.348  31.923  1.00  0.00              
ATOM   2201  SG  CYS A 144      46.844   4.313  33.357  1.00  0.00              
ATOM   2202  H   CYS A 144      45.976   2.905  31.466  1.00  0.00              
ATOM   2203  HA  CYS A 144      47.099   5.435  30.282  1.00  0.00              
ATOM   2204 1HB  CYS A 144      48.563   3.451  31.993  1.00  0.00              
ATOM   2205 2HB  CYS A 144      48.573   5.231  32.045  1.00  0.00              
ATOM   2206  N   GLY A 145      48.952   4.331  28.870  1.00  0.00              
ATOM   2207  CA  GLY A 145      49.790   3.721  27.845  1.00  0.00              
ATOM   2208  C   GLY A 145      50.418   2.444  28.387  1.00  0.00              
ATOM   2209  O   GLY A 145      50.543   2.268  29.599  1.00  0.00              
ATOM   2210  H   GLY A 145      49.085   5.305  29.099  1.00  0.00              
ATOM   2211 1HA  GLY A 145      49.176   3.489  26.974  1.00  0.00              
ATOM   2212 2HA  GLY A 145      50.572   4.424  27.560  1.00  0.00              
ATOM   2213  N   GLN A 146      50.811   1.553  27.483  1.00  0.00              
ATOM   2214  CA  GLN A 146      51.284   0.229  27.867  1.00  0.00              
ATOM   2215  C   GLN A 146      52.733   0.277  28.334  1.00  0.00              
ATOM   2216  O   GLN A 146      53.621  -0.286  27.693  1.00  0.00              
ATOM   2217  CB  GLN A 146      51.150  -0.749  26.696  1.00  0.00              
ATOM   2218  CG  GLN A 146      51.831  -0.287  25.419  1.00  0.00              
ATOM   2219  CD  GLN A 146      50.935   0.598  24.574  1.00  0.00              
ATOM   2220  OE1 GLN A 146      50.010   1.237  25.084  1.00  0.00              
ATOM   2221  NE2 GLN A 146      51.201   0.638  23.273  1.00  0.00              
ATOM   2222  H   GLN A 146      50.782   1.800  26.504  1.00  0.00              
ATOM   2223  HA  GLN A 146      50.698  -0.138  28.710  1.00  0.00              
ATOM   2224 1HB  GLN A 146      51.583  -1.694  27.024  1.00  0.00              
ATOM   2225 2HB  GLN A 146      50.084  -0.882  26.518  1.00  0.00              
ATOM   2226 1HG  GLN A 146      52.833   0.141  25.406  1.00  0.00              
ATOM   2227 2HG  GLN A 146      51.856  -1.281  24.970  1.00  0.00              
ATOM   2228 1HE2 GLN A 146      50.644   1.204  22.665  1.00  0.00              
ATOM   2229 2HE2 GLN A 146      51.959   0.102  22.901  1.00  0.00              
ATOM   2230  N   SER A 147      52.966   0.952  29.455  1.00  0.00              
ATOM   2231  CA  SER A 147      54.291   0.994  30.062  1.00  0.00              
ATOM   2232  C   SER A 147      54.184   1.492  31.498  1.00  0.00              
ATOM   2233  O   SER A 147      53.085   1.635  32.034  1.00  0.00              
ATOM   2234  CB  SER A 147      55.219   1.880  29.254  1.00  0.00              
ATOM   2235  OG  SER A 147      56.544   1.805  29.704  1.00  0.00              
ATOM   2236  H   SER A 147      52.206   1.448  29.897  1.00  0.00              
ATOM   2237  HA  SER A 147      54.816   0.039  30.023  1.00  0.00              
ATOM   2238 1HB  SER A 147      55.180   1.566  28.211  1.00  0.00              
ATOM   2239 2HB  SER A 147      54.875   2.911  29.335  1.00  0.00              
ATOM   2240  HG  SER A 147      57.045   2.541  29.346  1.00  0.00              
ATOM   2241  N   GLN A 148      55.330   1.736  32.130  1.00  0.00              
ATOM   2242  CA  GLN A 148      55.240   2.193  33.512  1.00  0.00              
ATOM   2243  C   GLN A 148      55.659   3.654  33.607  1.00  0.00              
ATOM   2244  O   GLN A 148      56.323   4.180  32.714  1.00  0.00              
ATOM   2245  CB  GLN A 148      56.119   1.335  34.426  1.00  0.00              
ATOM   2246  CG  GLN A 148      55.772  -0.144  34.414  1.00  0.00              
ATOM   2247  CD  GLN A 148      54.373  -0.414  34.932  1.00  0.00              
ATOM   2248  OE1 GLN A 148      53.996   0.046  36.014  1.00  0.00              
ATOM   2249  NE2 GLN A 148      53.594  -1.169  34.165  1.00  0.00              
ATOM   2250  H   GLN A 148      56.239   1.558  31.729  1.00  0.00              
ATOM   2251  HA  GLN A 148      54.207   2.143  33.856  1.00  0.00              
ATOM   2252 1HB  GLN A 148      57.148   1.476  34.096  1.00  0.00              
ATOM   2253 2HB  GLN A 148      56.004   1.732  35.435  1.00  0.00              
ATOM   2254 1HG  GLN A 148      55.937  -0.781  33.546  1.00  0.00              
ATOM   2255 2HG  GLN A 148      56.486  -0.406  35.196  1.00  0.00              
ATOM   2256 1HE2 GLN A 148      52.660  -1.382  34.455  1.00  0.00              
ATOM   2257 2HE2 GLN A 148      53.940  -1.523  33.296  1.00  0.00              
ATOM   2258  N   GLY A 149      55.267   4.307  34.696  1.00  0.00              
ATOM   2259  CA  GLY A 149      55.618   5.704  34.921  1.00  0.00              
ATOM   2260  C   GLY A 149      54.476   6.630  34.526  1.00  0.00              
ATOM   2261  O   GLY A 149      54.578   7.850  34.659  1.00  0.00              
ATOM   2262  H   GLY A 149      54.711   3.822  35.387  1.00  0.00              
ATOM   2263 1HA  GLY A 149      55.844   5.849  35.977  1.00  0.00              
ATOM   2264 2HA  GLY A 149      56.497   5.950  34.325  1.00  0.00              
ATOM   2265  N   CYS A 150      53.387   6.044  34.040  1.00  0.00              
ATOM   2266  CA  CYS A 150      52.209   6.813  33.658  1.00  0.00              
ATOM   2267  C   CYS A 150      50.918   6.112  34.061  1.00  0.00              
ATOM   2268  O   CYS A 150      49.849   6.401  33.522  1.00  0.00              
ATOM   2269  CB  CYS A 150      52.335   6.875  32.135  1.00  0.00              
ATOM   2270  SG  CYS A 150      52.877   5.330  31.365  1.00  0.00              
ATOM   2271  H   CYS A 150      53.375   5.040  33.933  1.00  0.00              
ATOM   2272  HA  CYS A 150      52.217   7.831  34.050  1.00  0.00              
ATOM   2273 1HB  CYS A 150      51.371   7.115  31.686  1.00  0.00              
ATOM   2274 2HB  CYS A 150      53.068   7.628  31.849  1.00  0.00              
ATOM   2275  N   GLY A 151      51.023   5.190  35.011  1.00  0.00              
ATOM   2276  CA  GLY A 151      49.848   4.582  35.623  1.00  0.00              
ATOM   2277  C   GLY A 151      49.701   3.138  35.159  1.00  0.00              
ATOM   2278  O   GLY A 151      50.635   2.556  34.608  1.00  0.00              
ATOM   2279  H   GLY A 151      51.942   4.903  35.318  1.00  0.00              
ATOM   2280 1HA  GLY A 151      49.951   4.598  36.708  1.00  0.00              
ATOM   2281 2HA  GLY A 151      48.957   5.139  35.335  1.00  0.00              
ATOM   2282  N   GLU A 152      48.524   2.566  35.385  1.00  0.00              
ATOM   2283  CA  GLU A 152      48.273   1.170  35.048  1.00  0.00              
ATOM   2284  C   GLU A 152      48.588   0.925  33.578  1.00  0.00              
ATOM   2285  O   GLU A 152      47.843   1.347  32.694  1.00  0.00              
ATOM   2286  CB  GLU A 152      46.822   0.789  35.353  1.00  0.00              
ATOM   2287  CG  GLU A 152      46.482  -0.668  35.069  1.00  0.00              
ATOM   2288  CD  GLU A 152      45.044  -0.965  35.390  1.00  0.00              
ATOM   2289  OE1 GLU A 152      44.185  -0.337  34.819  1.00  0.00              
ATOM   2290  OE2 GLU A 152      44.800  -1.896  36.121  1.00  0.00              
ATOM   2291  H   GLU A 152      47.783   3.112  35.802  1.00  0.00              
ATOM   2292  HA  GLU A 152      48.932   0.517  35.619  1.00  0.00              
ATOM   2293 1HB  GLU A 152      46.653   1.001  36.408  1.00  0.00              
ATOM   2294 2HB  GLU A 152      46.188   1.434  34.745  1.00  0.00              
ATOM   2295 1HG  GLU A 152      46.695  -0.971  34.044  1.00  0.00              
ATOM   2296 2HG  GLU A 152      47.128  -1.219  35.751  1.00  0.00              
ATOM   2297  N   GLY A 153      49.697   0.239  33.322  1.00  0.00              
ATOM   2298  CA  GLY A 153      50.142  -0.018  31.958  1.00  0.00              
ATOM   2299  C   GLY A 153      49.146  -0.910  31.229  1.00  0.00              
ATOM   2300  O   GLY A 153      48.739  -1.952  31.744  1.00  0.00              
ATOM   2301  H   GLY A 153      50.247  -0.113  34.093  1.00  0.00              
ATOM   2302 1HA  GLY A 153      50.230   0.927  31.422  1.00  0.00              
ATOM   2303 2HA  GLY A 153      51.112  -0.513  31.981  1.00  0.00              
ATOM   2304  N   GLN A 154      48.755  -0.496  30.029  1.00  0.00              
ATOM   2305  CA  GLN A 154      47.839  -1.279  29.208  1.00  0.00              
ATOM   2306  C   GLN A 154      47.721  -0.723  27.795  1.00  0.00              
ATOM   2307  O   GLN A 154      48.187   0.380  27.510  1.00  0.00              
ATOM   2308  CB  GLN A 154      46.453  -1.325  29.858  1.00  0.00              
ATOM   2309  CG  GLN A 154      45.799   0.036  30.026  1.00  0.00              
ATOM   2310  CD  GLN A 154      44.649   0.007  31.014  1.00  0.00              
ATOM   2311  OE1 GLN A 154      43.506  -0.284  30.650  1.00  0.00              
ATOM   2312  NE2 GLN A 154      44.943   0.313  32.272  1.00  0.00              
ATOM   2313  H   GLN A 154      49.102   0.385  29.676  1.00  0.00              
ATOM   2314  HA  GLN A 154      48.224  -2.294  29.111  1.00  0.00              
ATOM   2315 1HB  GLN A 154      45.831  -1.958  29.226  1.00  0.00              
ATOM   2316 2HB  GLN A 154      46.578  -1.796  30.833  1.00  0.00              
ATOM   2317 1HG  GLN A 154      46.370   0.947  30.203  1.00  0.00              
ATOM   2318 2HG  GLN A 154      45.386   0.059  29.016  1.00  0.00              
ATOM   2319 1HE2 GLN A 154      44.225   0.312  32.969  1.00  0.00              
ATOM   2320 2HE2 GLN A 154      45.883   0.546  32.524  1.00  0.00              
ATOM   2321  N   VAL A 155      47.094  -1.494  26.912  1.00  0.00              
ATOM   2322  CA  VAL A 155      47.025  -1.140  25.500  1.00  0.00              
ATOM   2323  C   VAL A 155      46.326   0.202  25.325  1.00  0.00              
ATOM   2324  O   VAL A 155      45.098   0.280  25.341  1.00  0.00              
ATOM   2325  CB  VAL A 155      46.283  -2.211  24.678  1.00  0.00              
ATOM   2326  CG1 VAL A 155      46.300  -1.854  23.199  1.00  0.00              
ATOM   2327  CG2 VAL A 155      46.906  -3.580  24.901  1.00  0.00              
ATOM   2328  H   VAL A 155      46.655  -2.347  27.228  1.00  0.00              
ATOM   2329  HA  VAL A 155      48.017  -0.997  25.070  1.00  0.00              
ATOM   2330  HB  VAL A 155      45.251  -2.272  25.025  1.00  0.00              
ATOM   2331 1HG1 VAL A 155      45.771  -2.622  22.633  1.00  0.00              
ATOM   2332 2HG1 VAL A 155      45.809  -0.892  23.051  1.00  0.00              
ATOM   2333 3HG1 VAL A 155      47.331  -1.794  22.851  1.00  0.00              
ATOM   2334 1HG2 VAL A 155      46.370  -4.325  24.314  1.00  0.00              
ATOM   2335 2HG2 VAL A 155      47.952  -3.558  24.592  1.00  0.00              
ATOM   2336 3HG2 VAL A 155      46.846  -3.840  25.958  1.00  0.00              
ATOM   2337  N   ALA A 156      47.116   1.257  25.158  1.00  0.00              
ATOM   2338  CA  ALA A 156      46.579   2.610  25.068  1.00  0.00              
ATOM   2339  C   ALA A 156      47.510   3.539  24.300  1.00  0.00              
ATOM   2340  O   ALA A 156      48.170   3.124  23.347  1.00  0.00              
ATOM   2341  CB  ALA A 156      46.311   3.158  26.462  1.00  0.00              
ATOM   2342  H   ALA A 156      48.114   1.119  25.091  1.00  0.00              
ATOM   2343  HA  ALA A 156      45.636   2.571  24.523  1.00  0.00              
ATOM   2344 1HB  ALA A 156      45.901   4.164  26.384  1.00  0.00              
ATOM   2345 2HB  ALA A 156      45.596   2.514  26.975  1.00  0.00              
ATOM   2346 3HB  ALA A 156      47.242   3.189  27.026  1.00  0.00              
ATOM   2347  N   CYS A 157      47.559   4.799  24.720  1.00  0.00              
ATOM   2348  CA  CYS A 157      48.274   5.828  23.974  1.00  0.00              
ATOM   2349  C   CYS A 157      49.781   5.685  24.149  1.00  0.00              
ATOM   2350  O   CYS A 157      50.407   6.454  24.879  1.00  0.00              
ATOM   2351  CB  CYS A 157      47.778   7.121  24.620  1.00  0.00              
ATOM   2352  SG  CYS A 157      45.987   7.362  24.534  1.00  0.00              
ATOM   2353  H   CYS A 157      47.089   5.050  25.578  1.00  0.00              
ATOM   2354  HA  CYS A 157      48.023   5.849  22.914  1.00  0.00              
ATOM   2355 1HB  CYS A 157      48.034   7.137  25.680  1.00  0.00              
ATOM   2356 2HB  CYS A 157      48.222   7.984  24.125  1.00  0.00              
ATOM   2357  N   LEU A 158      50.359   4.696  23.475  1.00  0.00              
ATOM   2358  CA  LEU A 158      51.808   4.544  23.430  1.00  0.00              
ATOM   2359  C   LEU A 158      52.255   3.734  22.220  1.00  0.00              
ATOM   2360  O   LEU A 158      51.588   2.781  21.818  1.00  0.00              
ATOM   2361  CB  LEU A 158      52.307   3.885  24.722  1.00  0.00              
ATOM   2362  CG  LEU A 158      53.809   3.575  24.758  1.00  0.00              
ATOM   2363  CD1 LEU A 158      54.611   4.869  24.735  1.00  0.00              
ATOM   2364  CD2 LEU A 158      54.131   2.763  26.004  1.00  0.00              
ATOM   2365  H   LEU A 158      49.779   4.033  22.981  1.00  0.00              
ATOM   2366  HA  LEU A 158      52.270   5.526  23.333  1.00  0.00              
ATOM   2367 1HB  LEU A 158      52.073   4.680  25.428  1.00  0.00              
ATOM   2368 2HB  LEU A 158      51.729   2.996  24.971  1.00  0.00              
ATOM   2369  HG  LEU A 158      54.033   2.955  23.890  1.00  0.00              
ATOM   2370 1HD1 LEU A 158      55.676   4.639  24.761  1.00  0.00              
ATOM   2371 2HD1 LEU A 158      54.382   5.423  23.824  1.00  0.00              
ATOM   2372 3HD1 LEU A 158      54.350   5.474  25.603  1.00  0.00              
ATOM   2373 1HD2 LEU A 158      55.199   2.543  26.028  1.00  0.00              
ATOM   2374 2HD2 LEU A 158      53.858   3.335  26.892  1.00  0.00              
ATOM   2375 3HD2 LEU A 158      53.569   1.830  25.986  1.00  0.00              
ATOM   2376  N   PHE A 159      53.387   4.120  21.641  1.00  0.00              
ATOM   2377  CA  PHE A 159      53.948   3.405  20.501  1.00  0.00              
ATOM   2378  C   PHE A 159      54.812   2.245  20.978  1.00  0.00              
ATOM   2379  O   PHE A 159      55.827   2.447  21.645  1.00  0.00              
ATOM   2380  CB  PHE A 159      54.766   4.349  19.619  1.00  0.00              
ATOM   2381  CG  PHE A 159      55.273   3.712  18.357  1.00  0.00              
ATOM   2382  CD1 PHE A 159      54.500   3.709  17.205  1.00  0.00              
ATOM   2383  CD2 PHE A 159      56.524   3.115  18.318  1.00  0.00              
ATOM   2384  CE1 PHE A 159      54.966   3.123  16.043  1.00  0.00              
ATOM   2385  CE2 PHE A 159      56.992   2.529  17.158  1.00  0.00              
ATOM   2386  CZ  PHE A 159      56.212   2.534  16.019  1.00  0.00              
ATOM   2387  H   PHE A 159      53.872   4.930  22.001  1.00  0.00              
ATOM   2388  HA  PHE A 159      53.149   2.969  19.899  1.00  0.00              
ATOM   2389 1HB  PHE A 159      54.157   5.201  19.316  1.00  0.00              
ATOM   2390 2HB  PHE A 159      55.641   4.705  20.162  1.00  0.00              
ATOM   2391  HD1 PHE A 159      53.515   4.177  17.224  1.00  0.00              
ATOM   2392  HD2 PHE A 159      57.140   3.111  19.218  1.00  0.00              
ATOM   2393  HE1 PHE A 159      54.348   3.128  15.146  1.00  0.00              
ATOM   2394  HE2 PHE A 159      57.977   2.063  17.141  1.00  0.00              
ATOM   2395  HZ  PHE A 159      56.579   2.071  15.105  1.00  0.00              
ATOM   2396  N   GLU A 160      54.403   1.028  20.634  1.00  0.00              
ATOM   2397  CA  GLU A 160      55.147  -0.167  21.014  1.00  0.00              
ATOM   2398  C   GLU A 160      55.040  -1.216  19.915  1.00  0.00              
ATOM   2399  O   GLU A 160      53.941  -1.598  19.514  1.00  0.00              
ATOM   2400  CB  GLU A 160      54.634  -0.729  22.341  1.00  0.00              
ATOM   2401  CG  GLU A 160      55.246  -2.065  22.737  1.00  0.00              
ATOM   2402  CD  GLU A 160      56.748  -2.006  22.715  1.00  0.00              
ATOM   2403  OE1 GLU A 160      57.304  -1.236  23.461  1.00  0.00              
ATOM   2404  OE2 GLU A 160      57.344  -2.808  22.036  1.00  0.00              
ATOM   2405  H   GLU A 160      53.555   0.929  20.094  1.00  0.00              
ATOM   2406  HA  GLU A 160      56.208   0.064  21.120  1.00  0.00              
ATOM   2407 1HB  GLU A 160      54.857   0.013  23.109  1.00  0.00              
ATOM   2408 2HB  GLU A 160      53.554  -0.839  22.245  1.00  0.00              
ATOM   2409 1HG  GLU A 160      54.911  -2.424  23.710  1.00  0.00              
ATOM   2410 2HG  GLU A 160      54.898  -2.746  21.961  1.00  0.00              
ATOM   2411  N   ASP A 161      56.188  -1.679  19.432  1.00  0.00              
ATOM   2412  CA  ASP A 161      56.226  -2.636  18.332  1.00  0.00              
ATOM   2413  C   ASP A 161      55.690  -3.992  18.772  1.00  0.00              
ATOM   2414  O   ASP A 161      55.038  -4.693  17.998  1.00  0.00              
ATOM   2415  CB  ASP A 161      57.651  -2.781  17.794  1.00  0.00              
ATOM   2416  CG  ASP A 161      58.159  -1.570  17.022  1.00  0.00              
ATOM   2417  OD1 ASP A 161      57.368  -0.707  16.724  1.00  0.00              
ATOM   2418  OD2 ASP A 161      59.351  -1.441  16.876  1.00  0.00              
ATOM   2419  H   ASP A 161      57.056  -1.361  19.838  1.00  0.00              
ATOM   2420  HA  ASP A 161      55.581  -2.295  17.522  1.00  0.00              
ATOM   2421 1HB  ASP A 161      58.379  -3.054  18.559  1.00  0.00              
ATOM   2422 2HB  ASP A 161      57.513  -3.617  17.108  1.00  0.00              
ATOM   2423  N   VAL A 162      55.969  -4.357  20.019  1.00  0.00              
ATOM   2424  CA  VAL A 162      55.506  -5.626  20.568  1.00  0.00              
ATOM   2425  C   VAL A 162      54.527  -5.369  21.706  1.00  0.00              
ATOM   2426  O   VAL A 162      54.930  -5.188  22.855  1.00  0.00              
ATOM   2427  CB  VAL A 162      56.672  -6.491  21.080  1.00  0.00              
ATOM   2428  CG1 VAL A 162      56.155  -7.814  21.625  1.00  0.00              
ATOM   2429  CG2 VAL A 162      57.683  -6.734  19.970  1.00  0.00              
ATOM   2430  H   VAL A 162      56.516  -3.740  20.601  1.00  0.00              
ATOM   2431  HA  VAL A 162      54.939  -6.203  19.836  1.00  0.00              
ATOM   2432  HB  VAL A 162      57.193  -5.951  21.870  1.00  0.00              
ATOM   2433 1HG1 VAL A 162      56.992  -8.413  21.983  1.00  0.00              
ATOM   2434 2HG1 VAL A 162      55.467  -7.624  22.449  1.00  0.00              
ATOM   2435 3HG1 VAL A 162      55.635  -8.355  20.835  1.00  0.00              
ATOM   2436 1HG2 VAL A 162      58.501  -7.346  20.349  1.00  0.00              
ATOM   2437 2HG2 VAL A 162      57.197  -7.250  19.142  1.00  0.00              
ATOM   2438 3HG2 VAL A 162      58.078  -5.779  19.621  1.00  0.00              
ATOM   2439  N   VAL A 163      53.239  -5.353  21.380  1.00  0.00              
ATOM   2440  CA  VAL A 163      52.200  -5.114  22.375  1.00  0.00              
ATOM   2441  C   VAL A 163      50.963  -5.966  22.124  1.00  0.00              
ATOM   2442  O   VAL A 163      50.492  -6.075  20.991  1.00  0.00              
ATOM   2443  CB  VAL A 163      51.785  -3.631  22.406  1.00  0.00              
ATOM   2444  CG1 VAL A 163      51.252  -3.199  21.048  1.00  0.00              
ATOM   2445  CG2 VAL A 163      50.743  -3.391  23.487  1.00  0.00              
ATOM   2446  H   VAL A 163      52.973  -5.511  20.419  1.00  0.00              
ATOM   2447  HA  VAL A 163      52.539  -5.401  23.371  1.00  0.00              
ATOM   2448  HB  VAL A 163      52.654  -3.026  22.664  1.00  0.00              
ATOM   2449 1HG1 VAL A 163      50.964  -2.148  21.088  1.00  0.00              
ATOM   2450 2HG1 VAL A 163      52.026  -3.334  20.293  1.00  0.00              
ATOM   2451 3HG1 VAL A 163      50.382  -3.803  20.790  1.00  0.00              
ATOM   2452 1HG2 VAL A 163      50.462  -2.338  23.495  1.00  0.00              
ATOM   2453 2HG2 VAL A 163      49.862  -4.001  23.284  1.00  0.00              
ATOM   2454 3HG2 VAL A 163      51.157  -3.663  24.458  1.00  0.00              
ATOM   2455  N   PRO A 164      50.441  -6.570  23.186  1.00  0.00              
ATOM   2456  CA  PRO A 164      49.243  -7.396  23.086  1.00  0.00              
ATOM   2457  C   PRO A 164      48.124  -6.606  22.420  1.00  0.00              
ATOM   2458  O   PRO A 164      47.958  -5.413  22.673  1.00  0.00              
ATOM   2459  CB  PRO A 164      48.912  -7.769  24.535  1.00  0.00              
ATOM   2460  CG  PRO A 164      50.224  -7.717  25.240  1.00  0.00              
ATOM   2461  CD  PRO A 164      50.978  -6.582  24.599  1.00  0.00              
ATOM   2462  HA  PRO A 164      49.378  -8.285  22.453  1.00  0.00              
ATOM   2463 1HB  PRO A 164      48.193  -7.064  24.978  1.00  0.00              
ATOM   2464 2HB  PRO A 164      48.464  -8.771  24.601  1.00  0.00              
ATOM   2465 1HG  PRO A 164      50.090  -7.543  26.318  1.00  0.00              
ATOM   2466 2HG  PRO A 164      50.771  -8.665  25.134  1.00  0.00              
ATOM   2467 1HD  PRO A 164      50.792  -5.622  25.102  1.00  0.00              
ATOM   2468 2HD  PRO A 164      52.066  -6.746  24.611  1.00  0.00              
ATOM   2469  N   MET A 165      47.357  -7.279  21.569  1.00  0.00              
ATOM   2470  CA  MET A 165      46.228  -6.651  20.893  1.00  0.00              
ATOM   2471  C   MET A 165      44.935  -7.420  21.132  1.00  0.00              
ATOM   2472  O   MET A 165      44.943  -8.497  21.728  1.00  0.00              
ATOM   2473  CB  MET A 165      46.507  -6.542  19.395  1.00  0.00              
ATOM   2474  CG  MET A 165      47.751  -5.739  19.043  1.00  0.00              
ATOM   2475  SD  MET A 165      47.616  -4.004  19.517  1.00  0.00              
ATOM   2476  CE  MET A 165      46.465  -3.405  18.283  1.00  0.00              
ATOM   2477  H   MET A 165      47.562  -8.251  21.385  1.00  0.00              
ATOM   2478  HA  MET A 165      46.071  -5.649  21.292  1.00  0.00              
ATOM   2479 1HB  MET A 165      46.611  -7.558  19.018  1.00  0.00              
ATOM   2480 2HB  MET A 165      45.632  -6.073  18.943  1.00  0.00              
ATOM   2481 1HG  MET A 165      48.601  -6.185  19.558  1.00  0.00              
ATOM   2482 2HG  MET A 165      47.903  -5.805  17.966  1.00  0.00              
ATOM   2483 1HE  MET A 165      46.279  -2.342  18.442  1.00  0.00              
ATOM   2484 2HE  MET A 165      46.887  -3.554  17.288  1.00  0.00              
ATOM   2485 3HE  MET A 165      45.526  -3.953  18.365  1.00  0.00              
ATOM   2486  N   ASN A 166      43.825  -6.860  20.664  1.00  0.00              
ATOM   2487  CA  ASN A 166      42.508  -7.425  20.936  1.00  0.00              
ATOM   2488  C   ASN A 166      41.965  -6.919  22.265  1.00  0.00              
ATOM   2489  O   ASN A 166      40.895  -7.336  22.710  1.00  0.00              
ATOM   2490  CB  ASN A 166      42.539  -8.942  20.923  1.00  0.00              
ATOM   2491  CG  ASN A 166      41.238  -9.570  20.505  1.00  0.00              
ATOM   2492  OD1 ASN A 166      40.553 -10.218  21.305  1.00  0.00              
ATOM   2493  ND2 ASN A 166      40.935  -9.451  19.238  1.00  0.00              
ATOM   2494  H   ASN A 166      43.895  -6.022  20.104  1.00  0.00              
ATOM   2495  HA  ASN A 166      41.802  -7.105  20.168  1.00  0.00              
ATOM   2496 1HB  ASN A 166      43.363  -9.480  20.453  1.00  0.00              
ATOM   2497 2HB  ASN A 166      42.631  -9.013  22.007  1.00  0.00              
ATOM   2498 1HD2 ASN A 166      40.084  -9.844  18.889  1.00  0.00              
ATOM   2499 2HD2 ASN A 166      41.553  -8.967  18.619  1.00  0.00              
ATOM   2500  N   TYR A 167      42.695  -5.973  22.930  1.00  0.00              
ATOM   2501  CA  TYR A 167      42.259  -5.487  24.234  1.00  0.00              
ATOM   2502  C   TYR A 167      41.895  -4.009  24.184  1.00  0.00              
ATOM   2503  O   TYR A 167      41.779  -3.353  25.220  1.00  0.00              
ATOM   2504  CB  TYR A 167      43.347  -5.723  25.283  1.00  0.00              
ATOM   2505  CG  TYR A 167      43.783  -7.167  25.401  1.00  0.00              
ATOM   2506  CD1 TYR A 167      44.988  -7.593  24.862  1.00  0.00              
ATOM   2507  CD2 TYR A 167      42.989  -8.099  26.052  1.00  0.00              
ATOM   2508  CE1 TYR A 167      45.391  -8.911  24.966  1.00  0.00              
ATOM   2509  CE2 TYR A 167      43.381  -9.418  26.162  1.00  0.00              
ATOM   2510  CZ  TYR A 167      44.584  -9.821  25.618  1.00  0.00              
ATOM   2511  OH  TYR A 167      44.980 -11.134  25.726  1.00  0.00              
ATOM   2512  H   TYR A 167      43.541  -5.599  22.524  1.00  0.00              
ATOM   2513  HA  TYR A 167      41.357  -6.016  24.543  1.00  0.00              
ATOM   2514 1HB  TYR A 167      44.203  -5.107  25.005  1.00  0.00              
ATOM   2515 2HB  TYR A 167      42.951  -5.384  26.240  1.00  0.00              
ATOM   2516  HD1 TYR A 167      45.621  -6.869  24.349  1.00  0.00              
ATOM   2517  HD2 TYR A 167      42.040  -7.774  26.479  1.00  0.00              
ATOM   2518  HE1 TYR A 167      46.340  -9.232  24.538  1.00  0.00              
ATOM   2519  HE2 TYR A 167      42.742 -10.136  26.677  1.00  0.00              
ATOM   2520  HH  TYR A 167      44.346 -11.680  26.197  1.00  0.00              
ATOM   2521  N   MET A 168      41.714  -3.489  22.974  1.00  0.00              
ATOM   2522  CA  MET A 168      41.365  -2.087  22.787  1.00  0.00              
ATOM   2523  C   MET A 168      40.032  -1.927  22.067  1.00  0.00              
ATOM   2524  O   MET A 168      39.393  -2.912  21.698  1.00  0.00              
ATOM   2525  CB  MET A 168      42.469  -1.372  22.010  1.00  0.00              
ATOM   2526  CG  MET A 168      42.719  -1.927  20.616  1.00  0.00              
ATOM   2527  SD  MET A 168      43.925  -0.958  19.687  1.00  0.00              
ATOM   2528  CE  MET A 168      42.947   0.480  19.263  1.00  0.00              
ATOM   2529  H   MET A 168      41.822  -4.083  22.164  1.00  0.00              
ATOM   2530  HA  MET A 168      41.246  -1.601  23.755  1.00  0.00              
ATOM   2531 1HB  MET A 168      42.178  -0.325  21.938  1.00  0.00              
ATOM   2532 2HB  MET A 168      43.380  -1.457  22.604  1.00  0.00              
ATOM   2533 1HG  MET A 168      43.084  -2.949  20.717  1.00  0.00              
ATOM   2534 2HG  MET A 168      41.772  -1.931  20.077  1.00  0.00              
ATOM   2535 1HE  MET A 168      43.556   1.177  18.685  1.00  0.00              
ATOM   2536 2HE  MET A 168      42.085   0.172  18.670  1.00  0.00              
ATOM   2537 3HE  MET A 168      42.605   0.969  20.175  1.00  0.00              
ATOM   2538  N   VAL A 169      39.618  -0.679  21.871  1.00  0.00              
ATOM   2539  CA  VAL A 169      38.362  -0.388  21.189  1.00  0.00              
ATOM   2540  C   VAL A 169      38.453  -0.715  19.704  1.00  0.00              
ATOM   2541  O   VAL A 169      39.352  -0.242  19.009  1.00  0.00              
ATOM   2542  CB  VAL A 169      37.957   1.088  21.356  1.00  0.00              
ATOM   2543  CG1 VAL A 169      36.696   1.388  20.559  1.00  0.00              
ATOM   2544  CG2 VAL A 169      37.748   1.421  22.825  1.00  0.00              
ATOM   2545  H   VAL A 169      40.187   0.086  22.202  1.00  0.00              
ATOM   2546  HA  VAL A 169      37.552  -1.015  21.564  1.00  0.00              
ATOM   2547  HB  VAL A 169      38.770   1.721  21.000  1.00  0.00              
ATOM   2548 1HG1 VAL A 169      36.424   2.436  20.688  1.00  0.00              
ATOM   2549 2HG1 VAL A 169      36.877   1.188  19.503  1.00  0.00              
ATOM   2550 3HG1 VAL A 169      35.882   0.757  20.915  1.00  0.00              
ATOM   2551 1HG2 VAL A 169      37.463   2.468  22.925  1.00  0.00              
ATOM   2552 2HG2 VAL A 169      36.958   0.789  23.232  1.00  0.00              
ATOM   2553 3HG2 VAL A 169      38.674   1.244  23.374  1.00  0.00              
ATOM   2554  N   TYR A 170      37.517  -1.526  19.223  1.00  0.00              
ATOM   2555  CA  TYR A 170      37.419  -1.824  17.800  1.00  0.00              
ATOM   2556  C   TYR A 170      36.017  -1.499  17.300  1.00  0.00              
ATOM   2557  O   TYR A 170      35.834  -1.102  16.149  1.00  0.00              
ATOM   2558  CB  TYR A 170      37.757  -3.291  17.525  1.00  0.00              
ATOM   2559  CG  TYR A 170      39.187  -3.662  17.851  1.00  0.00              
ATOM   2560  CD1 TYR A 170      39.490  -4.401  18.986  1.00  0.00              
ATOM   2561  CD2 TYR A 170      40.228  -3.274  17.022  1.00  0.00              
ATOM   2562  CE1 TYR A 170      40.794  -4.742  19.288  1.00  0.00              
ATOM   2563  CE2 TYR A 170      41.536  -3.610  17.315  1.00  0.00              
ATOM   2564  CZ  TYR A 170      41.815  -4.344  18.449  1.00  0.00              
ATOM   2565  OH  TYR A 170      43.116  -4.682  18.744  1.00  0.00              
ATOM   2566  H   TYR A 170      36.856  -1.947  19.861  1.00  0.00              
ATOM   2567  HA  TYR A 170      38.117  -1.200  17.242  1.00  0.00              
ATOM   2568 1HB  TYR A 170      37.078  -3.897  18.127  1.00  0.00              
ATOM   2569 2HB  TYR A 170      37.566  -3.473  16.468  1.00  0.00              
ATOM   2570  HD1 TYR A 170      38.679  -4.712  19.644  1.00  0.00              
ATOM   2571  HD2 TYR A 170      40.001  -2.693  16.128  1.00  0.00              
ATOM   2572  HE1 TYR A 170      41.018  -5.322  20.183  1.00  0.00              
ATOM   2573  HE2 TYR A 170      42.341  -3.294  16.651  1.00  0.00              
ATOM   2574  HH  TYR A 170      43.679  -4.721  17.968  1.00  0.00              
ATOM   2575  N   PHE A 171      35.030  -1.670  18.171  1.00  0.00              
ATOM   2576  CA  PHE A 171      33.637  -1.442  17.806  1.00  0.00              
ATOM   2577  C   PHE A 171      33.466  -0.036  17.244  1.00  0.00              
ATOM   2578  O   PHE A 171      32.986   0.141  16.124  1.00  0.00              
ATOM   2579  CB  PHE A 171      32.719  -1.648  19.012  1.00  0.00              
ATOM   2580  CG  PHE A 171      31.280  -1.307  18.745  1.00  0.00              
ATOM   2581  CD1 PHE A 171      30.459  -2.191  18.061  1.00  0.00              
ATOM   2582  CD2 PHE A 171      30.746  -0.103  19.176  1.00  0.00              
ATOM   2583  CE1 PHE A 171      29.135  -1.878  17.814  1.00  0.00              
ATOM   2584  CE2 PHE A 171      29.423   0.212  18.932  1.00  0.00              
ATOM   2585  CZ  PHE A 171      28.617  -0.677  18.250  1.00  0.00              
ATOM   2586  H   PHE A 171      35.248  -1.965  19.113  1.00  0.00              
ATOM   2587  HA  PHE A 171      33.340  -2.141  17.023  1.00  0.00              
ATOM   2588 1HB  PHE A 171      32.739  -2.692  19.325  1.00  0.00              
ATOM   2589 2HB  PHE A 171      33.040  -1.016  19.839  1.00  0.00              
ATOM   2590  HD1 PHE A 171      30.868  -3.142  17.717  1.00  0.00              
ATOM   2591  HD2 PHE A 171      31.383   0.600  19.714  1.00  0.00              
ATOM   2592  HE1 PHE A 171      28.501  -2.582  17.275  1.00  0.00              
ATOM   2593  HE2 PHE A 171      29.016   1.162  19.276  1.00  0.00              
ATOM   2594  HZ  PHE A 171      27.575  -0.430  18.055  1.00  0.00              
ATOM   2595  N   ASN A 172      33.863   0.960  18.027  1.00  0.00              
ATOM   2596  CA  ASN A 172      33.724   2.354  17.623  1.00  0.00              
ATOM   2597  C   ASN A 172      34.437   2.620  16.304  1.00  0.00              
ATOM   2598  O   ASN A 172      33.918   3.320  15.436  1.00  0.00              
ATOM   2599  CB  ASN A 172      34.238   3.297  18.696  1.00  0.00              
ATOM   2600  CG  ASN A 172      33.354   3.371  19.910  1.00  0.00              
ATOM   2601  OD1 ASN A 172      32.166   3.035  19.860  1.00  0.00              
ATOM   2602  ND2 ASN A 172      33.906   3.886  20.979  1.00  0.00              
ATOM   2603  H   ASN A 172      34.271   0.747  18.926  1.00  0.00              
ATOM   2604  HA  ASN A 172      32.671   2.588  17.458  1.00  0.00              
ATOM   2605 1HB  ASN A 172      35.281   3.265  19.014  1.00  0.00              
ATOM   2606 2HB  ASN A 172      34.071   4.184  18.086  1.00  0.00              
ATOM   2607 1HD2 ASN A 172      33.377   3.967  21.825  1.00  0.00              
ATOM   2608 2HD2 ASN A 172      34.855   4.199  20.951  1.00  0.00              
ATOM   2609  N   PHE A 173      35.632   2.055  16.160  1.00  0.00              
ATOM   2610  CA  PHE A 173      36.418   2.268  14.952  1.00  0.00              
ATOM   2611  C   PHE A 173      35.669   1.706  13.748  1.00  0.00              
ATOM   2612  O   PHE A 173      35.774   2.243  12.648  1.00  0.00              
ATOM   2613  CB  PHE A 173      37.797   1.619  15.078  1.00  0.00              
ATOM   2614  CG  PHE A 173      38.763   2.404  15.919  1.00  0.00              
ATOM   2615  CD1 PHE A 173      38.809   2.229  17.294  1.00  0.00              
ATOM   2616  CD2 PHE A 173      39.626   3.320  15.338  1.00  0.00              
ATOM   2617  CE1 PHE A 173      39.696   2.952  18.069  1.00  0.00              
ATOM   2618  CE2 PHE A 173      40.515   4.043  16.109  1.00  0.00              
ATOM   2619  CZ  PHE A 173      40.550   3.858  17.477  1.00  0.00              
ATOM   2620  H   PHE A 173      36.005   1.470  16.893  1.00  0.00              
ATOM   2621  HA  PHE A 173      36.555   3.337  14.784  1.00  0.00              
ATOM   2622 1HB  PHE A 173      37.709   0.637  15.541  1.00  0.00              
ATOM   2623 2HB  PHE A 173      38.254   1.516  14.095  1.00  0.00              
ATOM   2624  HD1 PHE A 173      38.135   1.512  17.763  1.00  0.00              
ATOM   2625  HD2 PHE A 173      39.598   3.467  14.257  1.00  0.00              
ATOM   2626  HE1 PHE A 173      39.722   2.805  19.149  1.00  0.00              
ATOM   2627  HE2 PHE A 173      41.189   4.760  15.640  1.00  0.00              
ATOM   2628  HZ  PHE A 173      41.249   4.429  18.087  1.00  0.00              
ATOM   2629  N   PHE A 174      34.912   0.631  13.952  1.00  0.00              
ATOM   2630  CA  PHE A 174      34.082   0.095  12.873  1.00  0.00              
ATOM   2631  C   PHE A 174      32.911   1.012  12.574  1.00  0.00              
ATOM   2632  O   PHE A 174      32.526   1.193  11.417  1.00  0.00              
ATOM   2633  CB  PHE A 174      33.573  -1.303  13.229  1.00  0.00              
ATOM   2634  CG  PHE A 174      34.668  -2.300  13.483  1.00  0.00              
ATOM   2635  CD1 PHE A 174      35.950  -2.082  13.000  1.00  0.00              
ATOM   2636  CD2 PHE A 174      34.419  -3.458  14.204  1.00  0.00              
ATOM   2637  CE1 PHE A 174      36.958  -2.998  13.234  1.00  0.00              
ATOM   2638  CE2 PHE A 174      35.424  -4.375  14.439  1.00  0.00              
ATOM   2639  CZ  PHE A 174      36.695  -4.144  13.953  1.00  0.00              
ATOM   2640  H   PHE A 174      34.903   0.174  14.852  1.00  0.00              
ATOM   2641  HA  PHE A 174      34.667   0.028  11.955  1.00  0.00              
ATOM   2642 1HB  PHE A 174      32.971  -1.264  14.135  1.00  0.00              
ATOM   2643 2HB  PHE A 174      32.973  -1.702  12.412  1.00  0.00              
ATOM   2644  HD1 PHE A 174      36.158  -1.175  12.432  1.00  0.00              
ATOM   2645  HD2 PHE A 174      33.414  -3.640  14.588  1.00  0.00              
ATOM   2646  HE1 PHE A 174      37.961  -2.814  12.849  1.00  0.00              
ATOM   2647  HE2 PHE A 174      35.215  -5.281  15.008  1.00  0.00              
ATOM   2648  HZ  PHE A 174      37.489  -4.868  14.136  1.00  0.00              
ATOM   2649  N   ALA A 175      32.340   1.576  13.635  1.00  0.00              
ATOM   2650  CA  ALA A 175      31.201   2.471  13.509  1.00  0.00              
ATOM   2651  C   ALA A 175      31.626   3.791  12.887  1.00  0.00              
ATOM   2652  O   ALA A 175      30.819   4.478  12.272  1.00  0.00              
ATOM   2653  CB  ALA A 175      30.548   2.701  14.864  1.00  0.00              
ATOM   2654  H   ALA A 175      32.710   1.376  14.553  1.00  0.00              
ATOM   2655  HA  ALA A 175      30.467   2.012  12.845  1.00  0.00              
ATOM   2656 1HB  ALA A 175      29.701   3.377  14.749  1.00  0.00              
ATOM   2657 2HB  ALA A 175      30.200   1.749  15.267  1.00  0.00              
ATOM   2658 3HB  ALA A 175      31.273   3.141  15.547  1.00  0.00              
ATOM   2659  N   CYS A 176      32.906   4.124  13.049  1.00  0.00              
ATOM   2660  CA  CYS A 176      33.475   5.379  12.557  1.00  0.00              
ATOM   2661  C   CYS A 176      33.988   5.290  11.125  1.00  0.00              
ATOM   2662  O   CYS A 176      33.808   6.212  10.342  1.00  0.00              
ATOM   2663  CB  CYS A 176      34.640   5.607  13.520  1.00  0.00              
ATOM   2664  SG  CYS A 176      34.145   6.050  15.203  1.00  0.00              
ATOM   2665  H   CYS A 176      33.502   3.471  13.536  1.00  0.00              
ATOM   2666  HA  CYS A 176      32.789   6.223  12.626  1.00  0.00              
ATOM   2667 1HB  CYS A 176      35.239   4.700  13.610  1.00  0.00              
ATOM   2668 2HB  CYS A 176      35.268   6.424  13.166  1.00  0.00              
ATOM   2669  HG  CYS A 176      34.733   7.242  15.211  1.00  0.00              
ATOM   2670  N   VAL A 177      34.647   4.187  10.795  1.00  0.00              
ATOM   2671  CA  VAL A 177      35.268   4.039   9.484  1.00  0.00              
ATOM   2672  C   VAL A 177      34.585   2.971   8.652  1.00  0.00              
ATOM   2673  O   VAL A 177      34.035   3.253   7.588  1.00  0.00              
ATOM   2674  CB  VAL A 177      36.764   3.691   9.607  1.00  0.00              
ATOM   2675  CG1 VAL A 177      37.404   3.597   8.230  1.00  0.00              
ATOM   2676  CG2 VAL A 177      37.484   4.726  10.458  1.00  0.00              
ATOM   2677  H   VAL A 177      34.720   3.433  11.462  1.00  0.00              
ATOM   2678  HA  VAL A 177      35.170   4.949   8.892  1.00  0.00              
ATOM   2679  HB  VAL A 177      36.864   2.734  10.120  1.00  0.00              
ATOM   2680 1HG1 VAL A 177      38.461   3.351   8.335  1.00  0.00              
ATOM   2681 2HG1 VAL A 177      36.907   2.820   7.649  1.00  0.00              
ATOM   2682 3HG1 VAL A 177      37.305   4.554   7.717  1.00  0.00              
ATOM   2683 1HG2 VAL A 177      38.539   4.465  10.535  1.00  0.00              
ATOM   2684 2HG2 VAL A 177      37.385   5.708   9.995  1.00  0.00              
ATOM   2685 3HG2 VAL A 177      37.042   4.748  11.454  1.00  0.00              
ATOM   2686  N   LEU A 178      34.626   1.738   9.134  1.00  0.00              
ATOM   2687  CA  LEU A 178      34.173   0.618   8.325  1.00  0.00              
ATOM   2688  C   LEU A 178      32.758   0.819   7.776  1.00  0.00              
ATOM   2689  O   LEU A 178      32.558   0.832   6.558  1.00  0.00              
ATOM   2690  CB  LEU A 178      34.241  -0.673   9.149  1.00  0.00              
ATOM   2691  CG  LEU A 178      33.625  -1.908   8.480  1.00  0.00              
ATOM   2692  CD1 LEU A 178      34.399  -2.258   7.216  1.00  0.00              
ATOM   2693  CD2 LEU A 178      33.634  -3.074   9.457  1.00  0.00              
ATOM   2694  H   LEU A 178      34.972   1.562  10.067  1.00  0.00              
ATOM   2695  HA  LEU A 178      34.812   0.519   7.448  1.00  0.00              
ATOM   2696 1HB  LEU A 178      35.322  -0.784   9.215  1.00  0.00              
ATOM   2697 2HB  LEU A 178      33.828  -0.536  10.149  1.00  0.00              
ATOM   2698  HG  LEU A 178      32.585  -1.670   8.255  1.00  0.00              
ATOM   2699 1HD1 LEU A 178      33.954  -3.136   6.747  1.00  0.00              
ATOM   2700 2HD1 LEU A 178      34.359  -1.418   6.521  1.00  0.00              
ATOM   2701 3HD1 LEU A 178      35.436  -2.470   7.471  1.00  0.00              
ATOM   2702 1HD2 LEU A 178      33.195  -3.951   8.980  1.00  0.00              
ATOM   2703 2HD2 LEU A 178      34.660  -3.296   9.751  1.00  0.00              
ATOM   2704 3HD2 LEU A 178      33.052  -2.813  10.341  1.00  0.00              
ATOM   2705  N   VAL A 179      31.788   1.009   8.664  1.00  0.00              
ATOM   2706  CA  VAL A 179      30.380   1.032   8.260  1.00  0.00              
ATOM   2707  C   VAL A 179      30.051   2.226   7.353  1.00  0.00              
ATOM   2708  O   VAL A 179      29.492   2.052   6.265  1.00  0.00              
ATOM   2709  CB  VAL A 179      29.450   1.069   9.488  1.00  0.00              
ATOM   2710  CG1 VAL A 179      28.009   1.298   9.057  1.00  0.00              
ATOM   2711  CG2 VAL A 179      29.569  -0.221  10.285  1.00  0.00              
ATOM   2712  H   VAL A 179      32.023   1.141   9.638  1.00  0.00              
ATOM   2713  HA  VAL A 179      30.127   0.162   7.654  1.00  0.00              
ATOM   2714  HB  VAL A 179      29.766   1.879  10.146  1.00  0.00              
ATOM   2715 1HG1 VAL A 179      27.366   1.321   9.938  1.00  0.00              
ATOM   2716 2HG1 VAL A 179      27.933   2.247   8.528  1.00  0.00              
ATOM   2717 3HG1 VAL A 179      27.693   0.488   8.400  1.00  0.00              
ATOM   2718 1HG2 VAL A 179      28.906  -0.177  11.149  1.00  0.00              
ATOM   2719 2HG2 VAL A 179      29.289  -1.064   9.654  1.00  0.00              
ATOM   2720 3HG2 VAL A 179      30.597  -0.346  10.623  1.00  0.00              
ATOM   2721  N   PRO A 180      30.401   3.445   7.791  1.00  0.00              
ATOM   2722  CA  PRO A 180      30.031   4.627   7.007  1.00  0.00              
ATOM   2723  C   PRO A 180      30.764   4.690   5.673  1.00  0.00              
ATOM   2724  O   PRO A 180      30.224   5.230   4.700  1.00  0.00              
ATOM   2725  CB  PRO A 180      30.401   5.803   7.916  1.00  0.00              
ATOM   2726  CG  PRO A 180      31.429   5.248   8.842  1.00  0.00              
ATOM   2727  CD  PRO A 180      31.011   3.824   9.094  1.00  0.00              
ATOM   2728  HA  PRO A 180      28.966   4.638   6.731  1.00  0.00              
ATOM   2729 1HB  PRO A 180      30.802   6.649   7.337  1.00  0.00              
ATOM   2730 2HB  PRO A 180      29.527   6.176   8.469  1.00  0.00              
ATOM   2731 1HG  PRO A 180      32.433   5.292   8.395  1.00  0.00              
ATOM   2732 2HG  PRO A 180      31.469   5.820   9.780  1.00  0.00              
ATOM   2733 1HD  PRO A 180      31.865   3.179   9.351  1.00  0.00              
ATOM   2734 2HD  PRO A 180      30.288   3.742   9.919  1.00  0.00              
ATOM   2735  N   LEU A 181      31.974   4.144   5.623  1.00  0.00              
ATOM   2736  CA  LEU A 181      32.705   4.104   4.368  1.00  0.00              
ATOM   2737  C   LEU A 181      32.031   3.149   3.384  1.00  0.00              
ATOM   2738  O   LEU A 181      31.846   3.482   2.208  1.00  0.00              
ATOM   2739  CB  LEU A 181      34.161   3.688   4.615  1.00  0.00              
ATOM   2740  CG  LEU A 181      35.068   3.722   3.378  1.00  0.00              
ATOM   2741  CD1 LEU A 181      35.105   5.128   2.796  1.00  0.00              
ATOM   2742  CD2 LEU A 181      36.466   3.259   3.760  1.00  0.00              
ATOM   2743  H   LEU A 181      32.397   3.752   6.452  1.00  0.00              
ATOM   2744  HA  LEU A 181      32.694   5.091   3.907  1.00  0.00              
ATOM   2745 1HB  LEU A 181      34.453   4.471   5.313  1.00  0.00              
ATOM   2746 2HB  LEU A 181      34.226   2.718   5.108  1.00  0.00              
ATOM   2747  HG  LEU A 181      34.664   3.006   2.661  1.00  0.00              
ATOM   2748 1HD1 LEU A 181      35.751   5.142   1.918  1.00  0.00              
ATOM   2749 2HD1 LEU A 181      34.098   5.430   2.508  1.00  0.00              
ATOM   2750 3HD1 LEU A 181      35.493   5.821   3.542  1.00  0.00              
ATOM   2751 1HD2 LEU A 181      37.110   3.283   2.879  1.00  0.00              
ATOM   2752 2HD2 LEU A 181      36.873   3.921   4.525  1.00  0.00              
ATOM   2753 3HD2 LEU A 181      36.420   2.241   4.147  1.00  0.00              
ATOM   2754  N   LEU A 182      31.635   1.976   3.861  1.00  0.00              
ATOM   2755  CA  LEU A 182      30.956   1.046   2.971  1.00  0.00              
ATOM   2756  C   LEU A 182      29.619   1.639   2.530  1.00  0.00              
ATOM   2757  O   LEU A 182      29.207   1.479   1.375  1.00  0.00              
ATOM   2758  CB  LEU A 182      30.753  -0.308   3.662  1.00  0.00              
ATOM   2759  CG  LEU A 182      32.035  -1.112   3.914  1.00  0.00              
ATOM   2760  CD1 LEU A 182      31.721  -2.347   4.748  1.00  0.00              
ATOM   2761  CD2 LEU A 182      32.659  -1.505   2.583  1.00  0.00              
ATOM   2762  H   LEU A 182      31.790   1.712   4.823  1.00  0.00              
ATOM   2763  HA  LEU A 182      31.557   0.895   2.074  1.00  0.00              
ATOM   2764 1HB  LEU A 182      30.336   0.036   4.607  1.00  0.00              
ATOM   2765 2HB  LEU A 182      30.016  -0.920   3.142  1.00  0.00              
ATOM   2766  HG  LEU A 182      32.734  -0.453   4.429  1.00  0.00              
ATOM   2767 1HD1 LEU A 182      32.638  -2.912   4.922  1.00  0.00              
ATOM   2768 2HD1 LEU A 182      31.297  -2.042   5.704  1.00  0.00              
ATOM   2769 3HD1 LEU A 182      31.006  -2.973   4.216  1.00  0.00              
ATOM   2770 1HD2 LEU A 182      33.571  -2.075   2.763  1.00  0.00              
ATOM   2771 2HD2 LEU A 182      31.955  -2.114   2.016  1.00  0.00              
ATOM   2772 3HD2 LEU A 182      32.901  -0.606   2.015  1.00  0.00              
ATOM   2773  N   LEU A 183      28.962   2.363   3.435  1.00  0.00              
ATOM   2774  CA  LEU A 183      27.676   2.987   3.102  1.00  0.00              
ATOM   2775  C   LEU A 183      27.788   4.028   1.977  1.00  0.00              
ATOM   2776  O   LEU A 183      27.033   3.987   0.992  1.00  0.00              
ATOM   2777  CB  LEU A 183      27.077   3.633   4.357  1.00  0.00              
ATOM   2778  CG  LEU A 183      26.498   2.651   5.384  1.00  0.00              
ATOM   2779  CD1 LEU A 183      26.110   3.394   6.656  1.00  0.00              
ATOM   2780  CD2 LEU A 183      25.293   1.941   4.786  1.00  0.00              
ATOM   2781  H   LEU A 183      29.345   2.490   4.360  1.00  0.00              
ATOM   2782  HA  LEU A 183      26.989   2.229   2.726  1.00  0.00              
ATOM   2783 1HB  LEU A 183      27.972   4.107   4.757  1.00  0.00              
ATOM   2784 2HB  LEU A 183      26.342   4.398   4.106  1.00  0.00              
ATOM   2785  HG  LEU A 183      27.263   1.901   5.582  1.00  0.00              
ATOM   2786 1HD1 LEU A 183      25.700   2.689   7.379  1.00  0.00              
ATOM   2787 2HD1 LEU A 183      26.991   3.876   7.079  1.00  0.00              
ATOM   2788 3HD1 LEU A 183      25.361   4.150   6.421  1.00  0.00              
ATOM   2789 1HD2 LEU A 183      24.883   1.243   5.516  1.00  0.00              
ATOM   2790 2HD2 LEU A 183      24.533   2.675   4.518  1.00  0.00              
ATOM   2791 3HD2 LEU A 183      25.599   1.394   3.894  1.00  0.00              
ATOM   2792  N   MET A 184      28.727   4.957   2.123  1.00  0.00              
ATOM   2793  CA  MET A 184      28.895   6.005   1.124  1.00  0.00              
ATOM   2794  C   MET A 184      29.376   5.447  -0.205  1.00  0.00              
ATOM   2795  O   MET A 184      29.047   5.983  -1.259  1.00  0.00              
ATOM   2796  CB  MET A 184      29.873   7.062   1.632  1.00  0.00              
ATOM   2797  CG  MET A 184      31.310   6.577   1.766  1.00  0.00              
ATOM   2798  SD  MET A 184      32.437   7.881   2.298  1.00  0.00              
ATOM   2799  CE  MET A 184      32.027   7.995   4.037  1.00  0.00              
ATOM   2800  H   MET A 184      29.333   4.946   2.930  1.00  0.00              
ATOM   2801  HA  MET A 184      27.937   6.484   0.922  1.00  0.00              
ATOM   2802 1HB  MET A 184      29.834   7.894   0.930  1.00  0.00              
ATOM   2803 2HB  MET A 184      29.509   7.390   2.606  1.00  0.00              
ATOM   2804 1HG  MET A 184      31.329   5.768   2.496  1.00  0.00              
ATOM   2805 2HG  MET A 184      31.633   6.200   0.796  1.00  0.00              
ATOM   2806 1HE  MET A 184      32.642   8.762   4.508  1.00  0.00              
ATOM   2807 2HE  MET A 184      30.973   8.256   4.146  1.00  0.00              
ATOM   2808 3HE  MET A 184      32.214   7.034   4.518  1.00  0.00              
ATOM   2809  N   LEU A 185      30.155   4.375  -0.156  1.00  0.00              
ATOM   2810  CA  LEU A 185      30.624   3.739  -1.378  1.00  0.00              
ATOM   2811  C   LEU A 185      29.447   3.161  -2.158  1.00  0.00              
ATOM   2812  O   LEU A 185      29.261   3.448  -3.343  1.00  0.00              
ATOM   2813  CB  LEU A 185      31.647   2.643  -1.053  1.00  0.00              
ATOM   2814  CG  LEU A 185      32.184   1.871  -2.264  1.00  0.00              
ATOM   2815  CD1 LEU A 185      32.911   2.819  -3.208  1.00  0.00              
ATOM   2816  CD2 LEU A 185      33.114   0.764  -1.790  1.00  0.00              
ATOM   2817  H   LEU A 185      30.432   3.990   0.736  1.00  0.00              
ATOM   2818  HA  LEU A 185      31.096   4.482  -2.019  1.00  0.00              
ATOM   2819 1HB  LEU A 185      32.435   3.260  -0.623  1.00  0.00              
ATOM   2820 2HB  LEU A 185      31.273   1.953  -0.296  1.00  0.00              
ATOM   2821  HG  LEU A 185      31.330   1.402  -2.754  1.00  0.00              
ATOM   2822 1HD1 LEU A 185      33.288   2.262  -4.065  1.00  0.00              
ATOM   2823 2HD1 LEU A 185      32.220   3.589  -3.553  1.00  0.00              
ATOM   2824 3HD1 LEU A 185      33.744   3.286  -2.684  1.00  0.00              
ATOM   2825 1HD2 LEU A 185      33.495   0.215  -2.652  1.00  0.00              
ATOM   2826 2HD2 LEU A 185      33.949   1.200  -1.240  1.00  0.00              
ATOM   2827 3HD2 LEU A 185      32.567   0.082  -1.139  1.00  0.00              
ATOM   2828  N   GLY A 186      28.648   2.348  -1.479  1.00  0.00              
ATOM   2829  CA  GLY A 186      27.562   1.629  -2.135  1.00  0.00              
ATOM   2830  C   GLY A 186      26.510   2.614  -2.633  1.00  0.00              
ATOM   2831  O   GLY A 186      25.990   2.501  -3.765  1.00  0.00              
ATOM   2832  H   GLY A 186      28.792   2.222  -0.487  1.00  0.00              
ATOM   2833 1HA  GLY A 186      27.966   1.067  -2.978  1.00  0.00              
ATOM   2834 2HA  GLY A 186      27.110   0.939  -1.424  1.00  0.00              
ATOM   2835  N   VAL A 187      26.213   3.594  -1.783  1.00  0.00              
ATOM   2836  CA  VAL A 187      25.205   4.590  -2.100  1.00  0.00              
ATOM   2837  C   VAL A 187      25.664   5.411  -3.286  1.00  0.00              
ATOM   2838  O   VAL A 187      24.895   5.660  -4.211  1.00  0.00              
ATOM   2839  CB  VAL A 187      24.920   5.523  -0.908  1.00  0.00              
ATOM   2840  CG1 VAL A 187      24.092   6.719  -1.355  1.00  0.00              
ATOM   2841  CG2 VAL A 187      24.205   4.768   0.201  1.00  0.00              
ATOM   2842  H   VAL A 187      26.697   3.648  -0.898  1.00  0.00              
ATOM   2843  HA  VAL A 187      24.267   4.123  -2.402  1.00  0.00              
ATOM   2844  HB  VAL A 187      25.867   5.871  -0.495  1.00  0.00              
ATOM   2845 1HG1 VAL A 187      23.900   7.369  -0.501  1.00  0.00              
ATOM   2846 2HG1 VAL A 187      24.638   7.276  -2.117  1.00  0.00              
ATOM   2847 3HG1 VAL A 187      23.145   6.373  -1.767  1.00  0.00              
ATOM   2848 1HG2 VAL A 187      24.011   5.442   1.035  1.00  0.00              
ATOM   2849 2HG2 VAL A 187      23.260   4.376  -0.177  1.00  0.00              
ATOM   2850 3HG2 VAL A 187      24.830   3.942   0.541  1.00  0.00              
ATOM   2851  N   TYR A 188      26.930   5.814  -3.264  1.00  0.00              
ATOM   2852  CA  TYR A 188      27.485   6.578  -4.368  1.00  0.00              
ATOM   2853  C   TYR A 188      27.290   5.831  -5.673  1.00  0.00              
ATOM   2854  O   TYR A 188      26.766   6.390  -6.629  1.00  0.00              
ATOM   2855  CB  TYR A 188      28.971   6.864  -4.137  1.00  0.00              
ATOM   2856  CG  TYR A 188      29.689   7.399  -5.356  1.00  0.00              
ATOM   2857  CD1 TYR A 188      29.246   8.548  -5.997  1.00  0.00              
ATOM   2858  CD2 TYR A 188      30.808   6.756  -5.862  1.00  0.00              
ATOM   2859  CE1 TYR A 188      29.898   9.041  -7.111  1.00  0.00              
ATOM   2860  CE2 TYR A 188      31.468   7.240  -6.975  1.00  0.00              
ATOM   2861  CZ  TYR A 188      31.009   8.383  -7.597  1.00  0.00              
ATOM   2862  OH  TYR A 188      31.663   8.870  -8.705  1.00  0.00              
ATOM   2863  H   TYR A 188      27.520   5.590  -2.474  1.00  0.00              
ATOM   2864  HA  TYR A 188      26.961   7.530  -4.460  1.00  0.00              
ATOM   2865 1HB  TYR A 188      29.038   7.592  -3.327  1.00  0.00              
ATOM   2866 2HB  TYR A 188      29.434   5.928  -3.825  1.00  0.00              
ATOM   2867  HD1 TYR A 188      28.367   9.062  -5.607  1.00  0.00              
ATOM   2868  HD2 TYR A 188      31.165   5.853  -5.367  1.00  0.00              
ATOM   2869  HE1 TYR A 188      29.538   9.944  -7.604  1.00  0.00              
ATOM   2870  HE2 TYR A 188      32.346   6.719  -7.358  1.00  0.00              
ATOM   2871  HH  TYR A 188      31.226   9.631  -9.095  1.00  0.00              
ATOM   2872  N   LEU A 189      27.667   4.556  -5.698  1.00  0.00              
ATOM   2873  CA  LEU A 189      27.527   3.769  -6.919  1.00  0.00              
ATOM   2874  C   LEU A 189      26.173   4.022  -7.569  1.00  0.00              
ATOM   2875  O   LEU A 189      26.099   4.326  -8.764  1.00  0.00              
ATOM   2876  CB  LEU A 189      27.706   2.276  -6.617  1.00  0.00              
ATOM   2877  CG  LEU A 189      27.551   1.343  -7.825  1.00  0.00              
ATOM   2878  CD1 LEU A 189      28.617   1.655  -8.866  1.00  0.00              
ATOM   2879  CD2 LEU A 189      27.654  -0.104  -7.365  1.00  0.00              
ATOM   2880  H   LEU A 189      28.054   4.120  -4.873  1.00  0.00              
ATOM   2881  HA  LEU A 189      28.284   4.075  -7.640  1.00  0.00              
ATOM   2882 1HB  LEU A 189      28.742   2.286  -6.283  1.00  0.00              
ATOM   2883 2HB  LEU A 189      27.063   1.950  -5.799  1.00  0.00              
ATOM   2884  HG  LEU A 189      26.549   1.495  -8.226  1.00  0.00              
ATOM   2885 1HD1 LEU A 189      28.500   0.988  -9.720  1.00  0.00              
ATOM   2886 2HD1 LEU A 189      28.511   2.688  -9.197  1.00  0.00              
ATOM   2887 3HD1 LEU A 189      29.605   1.514  -8.429  1.00  0.00              
ATOM   2888 1HD2 LEU A 189      27.543  -0.767  -8.224  1.00  0.00              
ATOM   2889 2HD2 LEU A 189      28.626  -0.271  -6.900  1.00  0.00              
ATOM   2890 3HD2 LEU A 189      26.865  -0.314  -6.642  1.00  0.00              
ATOM   2891  N   ARG A 190      25.104   3.926  -6.780  1.00  0.00              
ATOM   2892  CA  ARG A 190      23.768   4.166  -7.332  1.00  0.00              
ATOM   2893  C   ARG A 190      23.591   5.617  -7.785  1.00  0.00              
ATOM   2894  O   ARG A 190      22.931   5.891  -8.790  1.00  0.00              
ATOM   2895  CB  ARG A 190      22.670   3.751  -6.364  1.00  0.00              
ATOM   2896  CG  ARG A 190      22.627   2.266  -6.044  1.00  0.00              
ATOM   2897  CD  ARG A 190      21.365   1.813  -5.405  1.00  0.00              
ATOM   2898  NE  ARG A 190      21.073   2.448  -4.130  1.00  0.00              
ATOM   2899  CZ  ARG A 190      21.685   2.147  -2.968  1.00  0.00              
ATOM   2900  NH1 ARG A 190      22.594   1.199  -2.906  1.00  0.00              
ATOM   2901  NH2 ARG A 190      21.331   2.815  -1.884  1.00  0.00              
ATOM   2902  H   ARG A 190      25.197   3.690  -5.802  1.00  0.00              
ATOM   2903  HA  ARG A 190      23.620   3.551  -8.220  1.00  0.00              
ATOM   2904 1HB  ARG A 190      22.827   4.313  -5.444  1.00  0.00              
ATOM   2905 2HB  ARG A 190      21.722   4.048  -6.813  1.00  0.00              
ATOM   2906 1HG  ARG A 190      22.753   1.707  -6.971  1.00  0.00              
ATOM   2907 2HG  ARG A 190      23.449   2.034  -5.366  1.00  0.00              
ATOM   2908 1HD  ARG A 190      20.532   2.028  -6.074  1.00  0.00              
ATOM   2909 2HD  ARG A 190      21.422   0.739  -5.230  1.00  0.00              
ATOM   2910  HE  ARG A 190      20.407   3.176  -3.909  1.00  0.00              
ATOM   2911 1HH1 ARG A 190      22.841   0.685  -3.740  1.00  0.00              
ATOM   2912 2HH1 ARG A 190      23.041   0.988  -2.026  1.00  0.00              
ATOM   2913 1HH2 ARG A 190      20.618   3.529  -1.945  1.00  0.00              
ATOM   2914 2HH2 ARG A 190      21.773   2.610  -1.000  1.00  0.00              
ATOM   2915  N   ILE A 191      24.184   6.543  -7.037  1.00  0.00              
ATOM   2916  CA  ILE A 191      24.117   7.958  -7.373  1.00  0.00              
ATOM   2917  C   ILE A 191      24.714   8.202  -8.754  1.00  0.00              
ATOM   2918  O   ILE A 191      24.024   8.661  -9.662  1.00  0.00              
ATOM   2919  CB  ILE A 191      24.856   8.825  -6.337  1.00  0.00              
ATOM   2920  CG1 ILE A 191      24.128   8.785  -4.991  1.00  0.00              
ATOM   2921  CG2 ILE A 191      24.983  10.257  -6.835  1.00  0.00              
ATOM   2922  CD1 ILE A 191      24.907   9.409  -3.856  1.00  0.00              
ATOM   2923  H   ILE A 191      24.693   6.256  -6.214  1.00  0.00              
ATOM   2924  HA  ILE A 191      23.082   8.287  -7.445  1.00  0.00              
ATOM   2925  HB  ILE A 191      25.849   8.409  -6.169  1.00  0.00              
ATOM   2926 1HG1 ILE A 191      23.184   9.314  -5.117  1.00  0.00              
ATOM   2927 2HG1 ILE A 191      23.928   7.738  -4.761  1.00  0.00              
ATOM   2928 1HG2 ILE A 191      25.506  10.856  -6.090  1.00  0.00              
ATOM   2929 2HG2 ILE A 191      25.543  10.269  -7.769  1.00  0.00              
ATOM   2930 3HG2 ILE A 191      23.989  10.673  -7.002  1.00  0.00              
ATOM   2931 1HD1 ILE A 191      24.327   9.343  -2.935  1.00  0.00              
ATOM   2932 2HD1 ILE A 191      25.852   8.879  -3.728  1.00  0.00              
ATOM   2933 3HD1 ILE A 191      25.107  10.455  -4.082  1.00  0.00              
ATOM   2934  N   PHE A 192      25.992   7.871  -8.908  1.00  0.00              
ATOM   2935  CA  PHE A 192      26.708   7.999 -10.175  1.00  0.00              
ATOM   2936  C   PHE A 192      25.928   7.380 -11.340  1.00  0.00              
ATOM   2937  O   PHE A 192      25.814   7.984 -12.413  1.00  0.00              
ATOM   2938  CB  PHE A 192      28.090   7.351 -10.067  1.00  0.00              
ATOM   2939  CG  PHE A 192      28.920   7.481 -11.313  1.00  0.00              
ATOM   2940  CD1 PHE A 192      29.636   8.641 -11.568  1.00  0.00              
ATOM   2941  CD2 PHE A 192      28.985   6.445 -12.232  1.00  0.00              
ATOM   2942  CE1 PHE A 192      30.399   8.762 -12.714  1.00  0.00              
ATOM   2943  CE2 PHE A 192      29.748   6.563 -13.378  1.00  0.00              
ATOM   2944  CZ  PHE A 192      30.456   7.724 -13.618  1.00  0.00              
ATOM   2945  H   PHE A 192      26.481   7.513  -8.100  1.00  0.00              
ATOM   2946  HA  PHE A 192      26.834   9.054 -10.424  1.00  0.00              
ATOM   2947 1HB  PHE A 192      28.660   7.814  -9.263  1.00  0.00              
ATOM   2948 2HB  PHE A 192      27.989   6.284  -9.871  1.00  0.00              
ATOM   2949  HD1 PHE A 192      29.592   9.462 -10.852  1.00  0.00              
ATOM   2950  HD2 PHE A 192      28.425   5.529 -12.042  1.00  0.00              
ATOM   2951  HE1 PHE A 192      30.957   9.679 -12.902  1.00  0.00              
ATOM   2952  HE2 PHE A 192      29.791   5.741 -14.092  1.00  0.00              
ATOM   2953  HZ  PHE A 192      31.056   7.819 -14.522  1.00  0.00              
ATOM   2954  N   LEU A 193      25.402   6.173 -11.128  1.00  0.00              
ATOM   2955  CA  LEU A 193      24.601   5.490 -12.144  1.00  0.00              
ATOM   2956  C   LEU A 193      23.357   6.303 -12.529  1.00  0.00              
ATOM   2957  O   LEU A 193      22.940   6.298 -13.691  1.00  0.00              
ATOM   2958  CB  LEU A 193      24.194   4.099 -11.642  1.00  0.00              
ATOM   2959  CG  LEU A 193      25.339   3.084 -11.530  1.00  0.00              
ATOM   2960  CD1 LEU A 193      24.855   1.827 -10.819  1.00  0.00              
ATOM   2961  CD2 LEU A 193      25.862   2.751 -12.919  1.00  0.00              
ATOM   2962  H   LEU A 193      25.562   5.719 -10.240  1.00  0.00              
ATOM   2963  HA  LEU A 193      25.185   5.381 -13.057  1.00  0.00              
ATOM   2964 1HB  LEU A 193      23.834   4.367 -10.650  1.00  0.00              
ATOM   2965 2HB  LEU A 193      23.373   3.683 -12.227  1.00  0.00              
ATOM   2966  HG  LEU A 193      26.146   3.566 -10.977  1.00  0.00              
ATOM   2967 1HD1 LEU A 193      25.675   1.113 -10.744  1.00  0.00              
ATOM   2968 2HD1 LEU A 193      24.507   2.086  -9.819  1.00  0.00              
ATOM   2969 3HD1 LEU A 193      24.037   1.382 -11.385  1.00  0.00              
ATOM   2970 1HD2 LEU A 193      26.676   2.030 -12.838  1.00  0.00              
ATOM   2971 2HD2 LEU A 193      25.057   2.324 -13.518  1.00  0.00              
ATOM   2972 3HD2 LEU A 193      26.228   3.659 -13.398  1.00  0.00              
ATOM   2973  N   ALA A 194      22.785   7.000 -11.548  1.00  0.00              
ATOM   2974  CA  ALA A 194      21.596   7.834 -11.739  1.00  0.00              
ATOM   2975  C   ALA A 194      21.771   9.362 -11.740  1.00  0.00              
ATOM   2976  O   ALA A 194      20.778  10.092 -11.776  1.00  0.00              
ATOM   2977  CB  ALA A 194      20.576   7.457 -10.675  1.00  0.00              
ATOM   2978  H   ALA A 194      23.202   6.942 -10.630  1.00  0.00              
ATOM   2979  HA  ALA A 194      21.184   7.634 -12.729  1.00  0.00              
ATOM   2980 1HB  ALA A 194      19.657   8.021 -10.836  1.00  0.00              
ATOM   2981 2HB  ALA A 194      20.361   6.390 -10.737  1.00  0.00              
ATOM   2982 3HB  ALA A 194      20.976   7.690  -9.689  1.00  0.00              
ATOM   2983  N   ALA A 195      23.004   9.849 -11.669  1.00  0.00              
ATOM   2984  CA  ALA A 195      23.258  11.284 -11.608  1.00  0.00              
ATOM   2985  C   ALA A 195      22.823  11.983 -12.890  1.00  0.00              
ATOM   2986  O   ALA A 195      21.822  12.699 -12.909  1.00  0.00              
ATOM   2987  CB  ALA A 195      24.732  11.548 -11.334  1.00  0.00              
ATOM   2988  H   ALA A 195      23.786   9.210 -11.657  1.00  0.00              
ATOM   2989  HA  ALA A 195      22.671  11.709 -10.795  1.00  0.00              
ATOM   2990 1HB  ALA A 195      24.905  12.623 -11.289  1.00  0.00              
ATOM   2991 2HB  ALA A 195      25.012  11.095 -10.383  1.00  0.00              
ATOM   2992 3HB  ALA A 195      25.333  11.117 -12.133  1.00  0.00              
ATOM   2993  N   ARG A 196      23.581  11.771 -13.960  1.00  0.00              
ATOM   2994  CA  ARG A 196      23.245  12.337 -15.261  1.00  0.00              
ATOM   2995  C   ARG A 196      21.877  11.858 -15.730  1.00  0.00              
ATOM   2996  O   ARG A 196      21.174  12.565 -16.452  1.00  0.00              
ATOM   2997  CB  ARG A 196      24.319  12.062 -16.303  1.00  0.00              
ATOM   2998  CG  ARG A 196      24.071  12.700 -17.661  1.00  0.00              
ATOM   2999  CD  ARG A 196      25.210  12.586 -18.608  1.00  0.00              
ATOM   3000  NE  ARG A 196      24.943  13.110 -19.937  1.00  0.00              
ATOM   3001  CZ  ARG A 196      25.819  13.085 -20.961  1.00  0.00              
ATOM   3002  NH1 ARG A 196      27.029  12.597 -20.803  1.00  0.00              
ATOM   3003  NH2 ARG A 196      25.437  13.586 -22.122  1.00  0.00              
ATOM   3004  H   ARG A 196      24.411  11.203 -13.870  1.00  0.00              
ATOM   3005  HA  ARG A 196      23.186  13.423 -15.187  1.00  0.00              
ATOM   3006 1HB  ARG A 196      25.259  12.434 -15.897  1.00  0.00              
ATOM   3007 2HB  ARG A 196      24.378  10.980 -16.421  1.00  0.00              
ATOM   3008 1HG  ARG A 196      23.205  12.220 -18.117  1.00  0.00              
ATOM   3009 2HG  ARG A 196      23.862  13.760 -17.512  1.00  0.00              
ATOM   3010 1HD  ARG A 196      26.061  13.134 -18.206  1.00  0.00              
ATOM   3011 2HD  ARG A 196      25.474  11.535 -18.719  1.00  0.00              
ATOM   3012  HE  ARG A 196      24.110  13.555 -20.299  1.00  0.00              
ATOM   3013 1HH1 ARG A 196      27.312  12.234 -19.904  1.00  0.00              
ATOM   3014 2HH1 ARG A 196      27.671  12.587 -21.582  1.00  0.00              
ATOM   3015 1HH2 ARG A 196      24.509  13.973 -22.221  1.00  0.00              
ATOM   3016 2HH2 ARG A 196      26.074  13.579 -22.905  1.00  0.00              
ATOM   3017  N   ARG A 197      21.504  10.652 -15.314  1.00  0.00              
ATOM   3018  CA  ARG A 197      20.219  10.075 -15.690  1.00  0.00              
ATOM   3019  C   ARG A 197      19.051  10.888 -15.146  1.00  0.00              
ATOM   3020  O   ARG A 197      18.151  11.275 -15.891  1.00  0.00              
ATOM   3021  CB  ARG A 197      20.110   8.613 -15.284  1.00  0.00              
ATOM   3022  CG  ARG A 197      18.801   7.939 -15.664  1.00  0.00              
ATOM   3023  CD  ARG A 197      18.714   6.508 -15.276  1.00  0.00              
ATOM   3024  NE  ARG A 197      17.460   5.863 -15.628  1.00  0.00              
ATOM   3025  CZ  ARG A 197      17.165   4.573 -15.377  1.00  0.00              
ATOM   3026  NH1 ARG A 197      18.043   3.776 -14.808  1.00  0.00              
ATOM   3027  NH2 ARG A 197      15.978   4.121 -15.740  1.00  0.00              
ATOM   3028  H   ARG A 197      22.127  10.121 -14.723  1.00  0.00              
ATOM   3029  HA  ARG A 197      20.113  10.084 -16.776  1.00  0.00              
ATOM   3030 1HB  ARG A 197      20.936   8.088 -15.762  1.00  0.00              
ATOM   3031 2HB  ARG A 197      20.233   8.574 -14.202  1.00  0.00              
ATOM   3032 1HG  ARG A 197      17.984   8.469 -15.175  1.00  0.00              
ATOM   3033 2HG  ARG A 197      18.680   8.003 -16.745  1.00  0.00              
ATOM   3034 1HD  ARG A 197      19.514   5.958 -15.772  1.00  0.00              
ATOM   3035 2HD  ARG A 197      18.832   6.426 -14.196  1.00  0.00              
ATOM   3036  HE  ARG A 197      16.646   6.246 -16.091  1.00  0.00              
ATOM   3037 1HH1 ARG A 197      18.953   4.133 -14.552  1.00  0.00              
ATOM   3038 2HH1 ARG A 197      17.803   2.812 -14.628  1.00  0.00              
ATOM   3039 1HH2 ARG A 197      15.321   4.742 -16.192  1.00  0.00              
ATOM   3040 2HH2 ARG A 197      15.732   3.158 -15.564  1.00  0.00              
ATOM   3041  N   GLN A 198      19.071  11.142 -13.842  1.00  0.00              
ATOM   3042  CA  GLN A 198      17.916  11.706 -13.154  1.00  0.00              
ATOM   3043  C   GLN A 198      18.267  13.046 -12.521  1.00  0.00              
ATOM   3044  O   GLN A 198      17.511  14.012 -12.628  1.00  0.00              
ATOM   3045  CB  GLN A 198      17.406  10.741 -12.080  1.00  0.00              
ATOM   3046  CG  GLN A 198      16.777   9.473 -12.631  1.00  0.00              
ATOM   3047  CD  GLN A 198      16.104   8.645 -11.552  1.00  0.00              
ATOM   3048  OE1 GLN A 198      16.763   7.908 -10.814  1.00  0.00              
ATOM   3049  NE2 GLN A 198      14.784   8.759 -11.458  1.00  0.00              
ATOM   3050  H   GLN A 198      19.908  10.941 -13.315  1.00  0.00              
ATOM   3051  HA  GLN A 198      17.119  11.896 -13.873  1.00  0.00              
ATOM   3052 1HB  GLN A 198      18.260  10.488 -11.453  1.00  0.00              
ATOM   3053 2HB  GLN A 198      16.672  11.289 -11.489  1.00  0.00              
ATOM   3054 1HG  GLN A 198      16.131   9.468 -13.508  1.00  0.00              
ATOM   3055 2HG  GLN A 198      17.730   9.005 -12.880  1.00  0.00              
ATOM   3056 1HE2 GLN A 198      14.285   8.236 -10.765  1.00  0.00              
ATOM   3057 2HE2 GLN A 198      14.288   9.366 -12.078  1.00  0.00              
ATOM   3058  N   LEU A 199      19.420  13.101 -11.862  1.00  0.00              
ATOM   3059  CA  LEU A 199      19.816  14.283 -11.107  1.00  0.00              
ATOM   3060  C   LEU A 199      20.000  15.498 -12.007  1.00  0.00              
ATOM   3061  O   LEU A 199      19.777  16.634 -11.587  1.00  0.00              
ATOM   3062  CB  LEU A 199      21.108  14.001 -10.329  1.00  0.00              
ATOM   3063  CG  LEU A 199      21.469  15.043  -9.263  1.00  0.00              
ATOM   3064  CD1 LEU A 199      20.326  15.189  -8.268  1.00  0.00              
ATOM   3065  CD2 LEU A 199      22.750  14.625  -8.556  1.00  0.00              
ATOM   3066  H   LEU A 199      20.037  12.302 -11.884  1.00  0.00              
ATOM   3067  HA  LEU A 199      19.028  14.548 -10.402  1.00  0.00              
ATOM   3068 1HB  LEU A 199      20.827  13.062  -9.854  1.00  0.00              
ATOM   3069 2HB  LEU A 199      21.952  13.832 -10.997  1.00  0.00              
ATOM   3070  HG  LEU A 199      21.666  15.982  -9.781  1.00  0.00              
ATOM   3071 1HD1 LEU A 199      20.592  15.932  -7.514  1.00  0.00              
ATOM   3072 2HD1 LEU A 199      19.426  15.512  -8.791  1.00  0.00              
ATOM   3073 3HD1 LEU A 199      20.142  14.231  -7.783  1.00  0.00              
ATOM   3074 1HD2 LEU A 199      23.006  15.367  -7.799  1.00  0.00              
ATOM   3075 2HD2 LEU A 199      22.603  13.655  -8.080  1.00  0.00              
ATOM   3076 3HD2 LEU A 199      23.560  14.554  -9.282  1.00  0.00              
ATOM   3077  N   ARG A 200      20.409  15.252 -13.247  1.00  0.00              
ATOM   3078  CA  ARG A 200      20.570  16.321 -14.226  1.00  0.00              
ATOM   3079  C   ARG A 200      19.292  17.139 -14.364  1.00  0.00              
ATOM   3080  O   ARG A 200      19.339  18.340 -14.631  1.00  0.00              
ATOM   3081  CB  ARG A 200      21.044  15.798 -15.574  1.00  0.00              
ATOM   3082  CG  ARG A 200      21.284  16.869 -16.626  1.00  0.00              
ATOM   3083  CD  ARG A 200      21.947  16.376 -17.861  1.00  0.00              
ATOM   3084  NE  ARG A 200      22.119  17.383 -18.895  1.00  0.00              
ATOM   3085  CZ  ARG A 200      22.737  17.171 -20.074  1.00  0.00              
ATOM   3086  NH1 ARG A 200      23.274  16.005 -20.357  1.00  0.00              
ATOM   3087  NH2 ARG A 200      22.809  18.175 -20.930  1.00  0.00              
ATOM   3088  H   ARG A 200      20.612  14.302 -13.519  1.00  0.00              
ATOM   3089  HA  ARG A 200      21.346  17.011 -13.894  1.00  0.00              
ATOM   3090 1HB  ARG A 200      21.971  15.255 -15.396  1.00  0.00              
ATOM   3091 2HB  ARG A 200      20.281  15.107 -15.933  1.00  0.00              
ATOM   3092 1HG  ARG A 200      20.323  17.298 -16.911  1.00  0.00              
ATOM   3093 2HG  ARG A 200      21.914  17.646 -16.193  1.00  0.00              
ATOM   3094 1HD  ARG A 200      22.937  15.999 -17.604  1.00  0.00              
ATOM   3095 2HD  ARG A 200      21.350  15.570 -18.286  1.00  0.00              
ATOM   3096  HE  ARG A 200      21.825  18.350 -18.908  1.00  0.00              
ATOM   3097 1HH1 ARG A 200      23.226  15.253 -19.684  1.00  0.00              
ATOM   3098 2HH1 ARG A 200      23.733  15.867 -21.246  1.00  0.00              
ATOM   3099 1HH2 ARG A 200      22.406  19.071 -20.689  1.00  0.00              
ATOM   3100 2HH2 ARG A 200      23.267  18.044 -21.820  1.00  0.00              
ATOM   3101  N   SER A 201      18.152  16.482 -14.178  1.00  0.00              
ATOM   3102  CA  SER A 201      16.859  17.144 -14.298  1.00  0.00              
ATOM   3103  C   SER A 201      16.637  18.173 -13.199  1.00  0.00              
ATOM   3104  O   SER A 201      15.789  19.058 -13.324  1.00  0.00              
ATOM   3105  CB  SER A 201      15.748  16.111 -14.279  1.00  0.00              
ATOM   3106  OG  SER A 201      15.562  15.563 -13.004  1.00  0.00              
ATOM   3107  H   SER A 201      18.183  15.500 -13.948  1.00  0.00              
ATOM   3108  HA  SER A 201      16.703  17.615 -15.270  1.00  0.00              
ATOM   3109 1HB  SER A 201      14.823  16.590 -14.598  1.00  0.00              
ATOM   3110 2HB  SER A 201      16.002  15.313 -14.975  1.00  0.00              
ATOM   3111  HG  SER A 201      14.852  14.916 -13.035  1.00  0.00              
ATOM   3112  N   THR A 202      17.403  18.053 -12.119  1.00  0.00              
ATOM   3113  CA  THR A 202      17.333  19.008 -11.020  1.00  0.00              
ATOM   3114  C   THR A 202      18.389  20.100 -11.150  1.00  0.00              
ATOM   3115  O   THR A 202      18.067  21.288 -11.172  1.00  0.00              
ATOM   3116  CB  THR A 202      17.504  18.309  -9.658  1.00  0.00              
ATOM   3117  OG1 THR A 202      16.425  17.387  -9.453  1.00  0.00              
ATOM   3118  CG2 THR A 202      17.513  19.331  -8.532  1.00  0.00              
ATOM   3119  H   THR A 202      18.050  17.280 -12.059  1.00  0.00              
ATOM   3120  HA  THR A 202      16.370  19.518 -11.034  1.00  0.00              
ATOM   3121  HB  THR A 202      18.445  17.760  -9.657  1.00  0.00              
ATOM   3122  HG1 THR A 202      16.321  16.839 -10.235  1.00  0.00              
ATOM   3123 1HG2 THR A 202      17.635  18.818  -7.578  1.00  0.00              
ATOM   3124 2HG2 THR A 202      18.340  20.026  -8.679  1.00  0.00              
ATOM   3125 3HG2 THR A 202      16.573  19.880  -8.532  1.00  0.00              
ATOM   3126  N   LEU A 203      19.649  19.690 -11.236  1.00  0.00              
ATOM   3127  CA  LEU A 203      20.754  20.632 -11.357  1.00  0.00              
ATOM   3128  C   LEU A 203      22.004  19.935 -11.881  1.00  0.00              
ATOM   3129  O   LEU A 203      22.461  18.946 -11.308  1.00  0.00              
ATOM   3130  CB  LEU A 203      21.038  21.297 -10.004  1.00  0.00              
ATOM   3131  CG  LEU A 203      22.131  22.373 -10.022  1.00  0.00              
ATOM   3132  CD1 LEU A 203      21.691  23.549 -10.883  1.00  0.00              
ATOM   3133  CD2 LEU A 203      22.422  22.825  -8.599  1.00  0.00              
ATOM   3134  H   LEU A 203      19.847  18.699 -11.216  1.00  0.00              
ATOM   3135  HA  LEU A 203      20.498  21.403 -12.082  1.00  0.00              
ATOM   3136 1HB  LEU A 203      20.066  21.754  -9.824  1.00  0.00              
ATOM   3137 2HB  LEU A 203      21.242  20.560  -9.227  1.00  0.00              
ATOM   3138  HG  LEU A 203      23.035  21.909 -10.416  1.00  0.00              
ATOM   3139 1HD1 LEU A 203      22.473  24.308 -10.889  1.00  0.00              
ATOM   3140 2HD1 LEU A 203      21.510  23.207 -11.902  1.00  0.00              
ATOM   3141 3HD1 LEU A 203      20.775  23.976 -10.475  1.00  0.00              
ATOM   3142 1HD2 LEU A 203      23.200  23.590  -8.613  1.00  0.00              
ATOM   3143 2HD2 LEU A 203      21.516  23.237  -8.154  1.00  0.00              
ATOM   3144 3HD2 LEU A 203      22.762  21.974  -8.008  1.00  0.00              
ATOM   3145  N   GLN A 204      22.551  20.456 -12.974  1.00  0.00              
ATOM   3146  CA  GLN A 204      23.775  19.913 -13.551  1.00  0.00              
ATOM   3147  C   GLN A 204      24.970  20.132 -12.632  1.00  0.00              
ATOM   3148  O   GLN A 204      25.845  19.273 -12.519  1.00  0.00              
ATOM   3149  CB  GLN A 204      24.051  20.551 -14.915  1.00  0.00              
ATOM   3150  CG  GLN A 204      25.324  20.062 -15.584  1.00  0.00              
ATOM   3151  CD  GLN A 204      25.293  18.573 -15.869  1.00  0.00              
ATOM   3152  OE1 GLN A 204      24.326  18.055 -16.434  1.00  0.00              
ATOM   3153  NE2 GLN A 204      26.351  17.874 -15.475  1.00  0.00              
ATOM   3154  H   GLN A 204      22.108  21.249 -13.416  1.00  0.00              
ATOM   3155  HA  GLN A 204      23.674  18.835 -13.671  1.00  0.00              
ATOM   3156 1HB  GLN A 204      23.192  20.326 -15.547  1.00  0.00              
ATOM   3157 2HB  GLN A 204      24.110  21.627 -14.753  1.00  0.00              
ATOM   3158 1HG  GLN A 204      25.764  20.559 -16.448  1.00  0.00              
ATOM   3159 2HG  GLN A 204      25.953  20.233 -14.710  1.00  0.00              
ATOM   3160 1HE2 GLN A 204      26.387  16.886 -15.636  1.00  0.00              
ATOM   3161 2HE2 GLN A 204      27.113  18.333 -15.018  1.00  0.00              
ATOM   3162  N   LYS A 205      25.001  21.288 -11.976  1.00  0.00              
ATOM   3163  CA  LYS A 205      26.026  21.576 -10.980  1.00  0.00              
ATOM   3164  C   LYS A 205      26.023  20.531  -9.872  1.00  0.00              
ATOM   3165  O   LYS A 205      27.078  20.128  -9.382  1.00  0.00              
ATOM   3166  CB  LYS A 205      25.820  22.971 -10.389  1.00  0.00              
ATOM   3167  CG  LYS A 205      26.901  23.404  -9.407  1.00  0.00              
ATOM   3168  CD  LYS A 205      26.690  24.839  -8.948  1.00  0.00              
ATOM   3169  CE  LYS A 205      27.786  25.282  -7.991  1.00  0.00              
ATOM   3170  NZ  LYS A 205      27.616  26.698  -7.566  1.00  0.00              
ATOM   3171  H   LYS A 205      24.297  21.985 -12.173  1.00  0.00              
ATOM   3172  HA  LYS A 205      27.012  21.536 -11.443  1.00  0.00              
ATOM   3173 1HB  LYS A 205      25.789  23.671 -11.225  1.00  0.00              
ATOM   3174 2HB  LYS A 205      24.854  22.966  -9.885  1.00  0.00              
ATOM   3175 1HG  LYS A 205      26.870  22.738  -8.543  1.00  0.00              
ATOM   3176 2HG  LYS A 205      27.870  23.317  -9.897  1.00  0.00              
ATOM   3177 1HD  LYS A 205      26.689  25.487  -9.826  1.00  0.00              
ATOM   3178 2HD  LYS A 205      25.724  24.906  -8.448  1.00  0.00              
ATOM   3179 1HE  LYS A 205      27.757  24.635  -7.115  1.00  0.00              
ATOM   3180 2HE  LYS A 205      28.746  25.168  -8.494  1.00  0.00              
ATOM   3181 1HZ  LYS A 205      28.361  26.952  -6.934  1.00  0.00              
ATOM   3182 2HZ  LYS A 205      27.643  27.299  -8.378  1.00  0.00              
ATOM   3183 3HZ  LYS A 205      26.727  26.804  -7.099  1.00  0.00              
ATOM   3184  N   GLU A 206      24.830  20.096  -9.479  1.00  0.00              
ATOM   3185  CA  GLU A 206      24.689  19.065  -8.458  1.00  0.00              
ATOM   3186  C   GLU A 206      25.184  17.728  -8.996  1.00  0.00              
ATOM   3187  O   GLU A 206      25.811  16.953  -8.276  1.00  0.00              
ATOM   3188  CB  GLU A 206      23.234  18.949  -7.998  1.00  0.00              
ATOM   3189  CG  GLU A 206      23.037  18.120  -6.737  1.00  0.00              
ATOM   3190  CD  GLU A 206      21.614  18.185  -6.257  1.00  0.00              
ATOM   3191  OE1 GLU A 206      20.836  18.887  -6.857  1.00  0.00              
ATOM   3192  OE2 GLU A 206      21.276  17.447  -5.361  1.00  0.00              
ATOM   3193  H   GLU A 206      24.000  20.490  -9.899  1.00  0.00              
ATOM   3194  HA  GLU A 206      25.305  19.314  -7.593  1.00  0.00              
ATOM   3195 1HB  GLU A 206      22.873  19.963  -7.826  1.00  0.00              
ATOM   3196 2HB  GLU A 206      22.675  18.499  -8.819  1.00  0.00              
ATOM   3197 1HG  GLU A 206      23.334  17.078  -6.852  1.00  0.00              
ATOM   3198 2HG  GLU A 206      23.688  18.603  -6.009  1.00  0.00              
ATOM   3199  N   VAL A 207      24.897  17.465 -10.267  1.00  0.00              
ATOM   3200  CA  VAL A 207      25.403  16.273 -10.935  1.00  0.00              
ATOM   3201  C   VAL A 207      26.925  16.251 -10.872  1.00  0.00              
ATOM   3202  O   VAL A 207      27.531  15.208 -10.628  1.00  0.00              
ATOM   3203  CB  VAL A 207      24.949  16.202 -12.405  1.00  0.00              
ATOM   3204  CG1 VAL A 207      25.691  15.095 -13.139  1.00  0.00              
ATOM   3205  CG2 VAL A 207      23.446  15.981 -12.489  1.00  0.00              
ATOM   3206  H   VAL A 207      24.313  18.108 -10.782  1.00  0.00              
ATOM   3207  HA  VAL A 207      25.073  15.365 -10.429  1.00  0.00              
ATOM   3208  HB  VAL A 207      25.155  17.158 -12.886  1.00  0.00              
ATOM   3209 1HG1 VAL A 207      25.358  15.059 -14.176  1.00  0.00              
ATOM   3210 2HG1 VAL A 207      26.762  15.293 -13.109  1.00  0.00              
ATOM   3211 3HG1 VAL A 207      25.484  14.138 -12.659  1.00  0.00              
ATOM   3212 1HG2 VAL A 207      23.143  15.934 -13.534  1.00  0.00              
ATOM   3213 2HG2 VAL A 207      23.189  15.044 -11.994  1.00  0.00              
ATOM   3214 3HG2 VAL A 207      22.929  16.805 -11.998  1.00  0.00              
ATOM   3215  N   HIS A 208      27.537  17.410 -11.095  1.00  0.00              
ATOM   3216  CA  HIS A 208      28.988  17.536 -11.019  1.00  0.00              
ATOM   3217  C   HIS A 208      29.505  17.163  -9.635  1.00  0.00              
ATOM   3218  O   HIS A 208      30.407  16.336  -9.501  1.00  0.00              
ATOM   3219  CB  HIS A 208      29.426  18.960 -11.374  1.00  0.00              
ATOM   3220  CG  HIS A 208      30.906  19.172 -11.294  1.00  0.00              
ATOM   3221  ND1 HIS A 208      31.784  18.643 -12.217  1.00  0.00              
ATOM   3222  CD2 HIS A 208      31.662  19.854 -10.402  1.00  0.00              
ATOM   3223  CE1 HIS A 208      33.018  18.992 -11.895  1.00  0.00              
ATOM   3224  NE2 HIS A 208      32.970  19.726 -10.799  1.00  0.00              
ATOM   3225  H   HIS A 208      26.983  18.223 -11.321  1.00  0.00              
ATOM   3226  HA  HIS A 208      29.452  16.842 -11.719  1.00  0.00              
ATOM   3227 1HB  HIS A 208      29.132  19.200 -12.397  1.00  0.00              
ATOM   3228 2HB  HIS A 208      28.970  19.675 -10.689  1.00  0.00              
ATOM   3229  HD2 HIS A 208      31.416  20.429  -9.509  1.00  0.00              
ATOM   3230  HE1 HIS A 208      33.862  18.671 -12.505  1.00  0.00              
ATOM   3231  HE2 HIS A 208      33.763  20.132 -10.322  1.00  0.00              
ATOM   3232  N   ALA A 209      28.930  17.778  -8.608  1.00  0.00              
ATOM   3233  CA  ALA A 209      29.313  17.492  -7.230  1.00  0.00              
ATOM   3234  C   ALA A 209      29.121  16.009  -6.936  1.00  0.00              
ATOM   3235  O   ALA A 209      29.895  15.409  -6.191  1.00  0.00              
ATOM   3236  CB  ALA A 209      28.510  18.345  -6.259  1.00  0.00              
ATOM   3237  H   ALA A 209      28.207  18.461  -8.786  1.00  0.00              
ATOM   3238  HA  ALA A 209      30.369  17.729  -7.105  1.00  0.00              
ATOM   3239 1HB  ALA A 209      28.805  18.106  -5.237  1.00  0.00              
ATOM   3240 2HB  ALA A 209      28.703  19.399  -6.455  1.00  0.00              
ATOM   3241 3HB  ALA A 209      27.448  18.140  -6.387  1.00  0.00              
ATOM   3242  N   ALA A 210      28.083  15.374  -7.480  1.00  0.00              
ATOM   3243  CA  ALA A 210      27.851  13.954  -7.242  1.00  0.00              
ATOM   3244  C   ALA A 210      28.966  13.123  -7.867  1.00  0.00              
ATOM   3245  O   ALA A 210      29.633  12.349  -7.183  1.00  0.00              
ATOM   3246  CB  ALA A 210      26.495  13.533  -7.789  1.00  0.00              
ATOM   3247  H   ALA A 210      27.453  15.881  -8.085  1.00  0.00              
ATOM   3248  HA  ALA A 210      27.862  13.773  -6.167  1.00  0.00              
ATOM   3249 1HB  ALA A 210      26.345  12.469  -7.608  1.00  0.00              
ATOM   3250 2HB  ALA A 210      25.709  14.100  -7.290  1.00  0.00              
ATOM   3251 3HB  ALA A 210      26.459  13.727  -8.860  1.00  0.00              
ATOM   3252  N   LYS A 211      29.161  13.291  -9.171  1.00  0.00              
ATOM   3253  CA  LYS A 211      30.093  12.455  -9.919  1.00  0.00              
ATOM   3254  C   LYS A 211      31.526  12.761  -9.506  1.00  0.00              
ATOM   3255  O   LYS A 211      32.428  11.946  -9.705  1.00  0.00              
ATOM   3256  CB  LYS A 211      29.918  12.661 -11.424  1.00  0.00              
ATOM   3257  CG  LYS A 211      30.411  14.007 -11.936  1.00  0.00              
ATOM   3258  CD  LYS A 211      30.176  14.151 -13.432  1.00  0.00              
ATOM   3259  CE  LYS A 211      30.777  15.442 -13.967  1.00  0.00              
ATOM   3260  NZ  LYS A 211      30.591  15.576 -15.437  1.00  0.00              
ATOM   3261  H   LYS A 211      28.650  14.015  -9.656  1.00  0.00              
ATOM   3262  HA  LYS A 211      29.911  11.404  -9.690  1.00  0.00              
ATOM   3263 1HB  LYS A 211      30.467  11.860 -11.922  1.00  0.00              
ATOM   3264 2HB  LYS A 211      28.854  12.559 -11.640  1.00  0.00              
ATOM   3265 1HG  LYS A 211      29.877  14.796 -11.406  1.00  0.00              
ATOM   3266 2HG  LYS A 211      31.478  14.088 -11.726  1.00  0.00              
ATOM   3267 1HD  LYS A 211      30.632  13.299 -13.939  1.00  0.00              
ATOM   3268 2HD  LYS A 211      29.102  14.148 -13.617  1.00  0.00              
ATOM   3269 1HE  LYS A 211      30.295  16.278 -13.463  1.00  0.00              
ATOM   3270 2HE  LYS A 211      31.842  15.444 -13.735  1.00  0.00              
ATOM   3271 1HZ  LYS A 211      31.003  16.443 -15.751  1.00  0.00              
ATOM   3272 2HZ  LYS A 211      31.039  14.801 -15.906  1.00  0.00              
ATOM   3273 3HZ  LYS A 211      29.604  15.575 -15.653  1.00  0.00              
ATOM   3274  N   SER A 212      31.731  13.940  -8.928  1.00  0.00              
ATOM   3275  CA  SER A 212      33.046  14.335  -8.438  1.00  0.00              
ATOM   3276  C   SER A 212      33.484  13.457  -7.273  1.00  0.00              
ATOM   3277  O   SER A 212      34.657  13.440  -6.902  1.00  0.00              
ATOM   3278  CB  SER A 212      33.034  15.794  -8.026  1.00  0.00              
ATOM   3279  OG  SER A 212      32.919  16.651  -9.127  1.00  0.00              
ATOM   3280  H   SER A 212      30.956  14.579  -8.825  1.00  0.00              
ATOM   3281  HA  SER A 212      33.814  14.335  -9.213  1.00  0.00              
ATOM   3282 1HB  SER A 212      32.190  15.959  -7.357  1.00  0.00              
ATOM   3283 2HB  SER A 212      33.962  16.015  -7.499  1.00  0.00              
ATOM   3284  HG  SER A 212      32.528  17.482  -8.846  1.00  0.00              
ATOM   3285  N   LEU A 213      32.533  12.728  -6.699  1.00  0.00              
ATOM   3286  CA  LEU A 213      32.826  11.810  -5.605  1.00  0.00              
ATOM   3287  C   LEU A 213      33.698  10.666  -6.105  1.00  0.00              
ATOM   3288  O   LEU A 213      34.306   9.944  -5.315  1.00  0.00              
ATOM   3289  CB  LEU A 213      31.528  11.272  -4.990  1.00  0.00              
ATOM   3290  CG  LEU A 213      30.643  12.324  -4.308  1.00  0.00              
ATOM   3291  CD1 LEU A 213      29.353  11.682  -3.817  1.00  0.00              
ATOM   3292  CD2 LEU A 213      31.404  12.957  -3.153  1.00  0.00              
ATOM   3293  H   LEU A 213      31.582  12.811  -7.029  1.00  0.00              
ATOM   3294  HA  LEU A 213      33.389  12.332  -4.832  1.00  0.00              
ATOM   3295 1HB  LEU A 213      31.043  10.905  -5.893  1.00  0.00              
ATOM   3296 2HB  LEU A 213      31.717  10.438  -4.314  1.00  0.00              
ATOM   3297  HG  LEU A 213      30.443  13.104  -5.043  1.00  0.00              
ATOM   3298 1HD1 LEU A 213      28.731  12.436  -3.335  1.00  0.00              
ATOM   3299 2HD1 LEU A 213      28.814  11.255  -4.663  1.00  0.00              
ATOM   3300 3HD1 LEU A 213      29.588  10.894  -3.102  1.00  0.00              
ATOM   3301 1HD2 LEU A 213      30.775  13.705  -2.670  1.00  0.00              
ATOM   3302 2HD2 LEU A 213      31.675  12.187  -2.430  1.00  0.00              
ATOM   3303 3HD2 LEU A 213      32.309  13.434  -3.531  1.00  0.00              
ATOM   3304  N   ALA A 214      33.756  10.506  -7.424  1.00  0.00              
ATOM   3305  CA  ALA A 214      34.661   9.543  -8.016  1.00  0.00              
ATOM   3306  C   ALA A 214      36.056   9.854  -7.514  1.00  0.00              
ATOM   3307  O   ALA A 214      36.835   8.945  -7.231  1.00  0.00              
ATOM   3308  CB  ALA A 214      34.595   9.582  -9.536  1.00  0.00              
ATOM   3309  H   ALA A 214      33.164  11.059  -8.026  1.00  0.00              
ATOM   3310  HA  ALA A 214      34.371   8.544  -7.690  1.00  0.00              
ATOM   3311 1HB  ALA A 214      35.308   8.868  -9.948  1.00  0.00              
ATOM   3312 2HB  ALA A 214      33.589   9.321  -9.864  1.00  0.00              
ATOM   3313 3HB  ALA A 214      34.843  10.583  -9.885  1.00  0.00              
ATOM   3314  N   ILE A 215      36.356  11.142  -7.375  1.00  0.00              
ATOM   3315  CA  ILE A 215      37.660  11.583  -6.877  1.00  0.00              
ATOM   3316  C   ILE A 215      37.696  11.736  -5.353  1.00  0.00              
ATOM   3317  O   ILE A 215      38.656  11.323  -4.694  1.00  0.00              
ATOM   3318  CB  ILE A 215      38.070  12.922  -7.517  1.00  0.00              
ATOM   3319  CG1 ILE A 215      38.123  12.791  -9.041  1.00  0.00              
ATOM   3320  CG2 ILE A 215      39.414  13.382  -6.972  1.00  0.00              
ATOM   3321  CD1 ILE A 215      39.066  11.715  -9.529  1.00  0.00              
ATOM   3322  H   ILE A 215      35.663  11.834  -7.620  1.00  0.00              
ATOM   3323  HA  ILE A 215      38.422  10.831  -7.077  1.00  0.00              
ATOM   3324  HB  ILE A 215      37.311  13.671  -7.293  1.00  0.00              
ATOM   3325 1HG1 ILE A 215      37.113  12.571  -9.383  1.00  0.00              
ATOM   3326 2HG1 ILE A 215      38.438  13.756  -9.438  1.00  0.00              
ATOM   3327 1HG2 ILE A 215      39.689  14.329  -7.435  1.00  0.00              
ATOM   3328 2HG2 ILE A 215      39.343  13.513  -5.893  1.00  0.00              
ATOM   3329 3HG2 ILE A 215      40.174  12.634  -7.197  1.00  0.00              
ATOM   3330 1HD1 ILE A 215      39.050  11.682 -10.619  1.00  0.00              
ATOM   3331 2HD1 ILE A 215      40.079  11.935  -9.188  1.00  0.00              
ATOM   3332 3HD1 ILE A 215      38.753  10.749  -9.134  1.00  0.00              
ATOM   3333  N   ILE A 216      36.640  12.331  -4.808  1.00  0.00              
ATOM   3334  CA  ILE A 216      36.546  12.587  -3.376  1.00  0.00              
ATOM   3335  C   ILE A 216      36.449  11.293  -2.580  1.00  0.00              
ATOM   3336  O   ILE A 216      37.307  11.000  -1.740  1.00  0.00              
ATOM   3337  CB  ILE A 216      35.331  13.473  -3.042  1.00  0.00              
ATOM   3338  CG1 ILE A 216      35.492  14.859  -3.672  1.00  0.00              
ATOM   3339  CG2 ILE A 216      35.154  13.587  -1.536  1.00  0.00              
ATOM   3340  CD1 ILE A 216      34.222  15.678  -3.677  1.00  0.00              
ATOM   3341  H   ILE A 216      35.880  12.613  -5.410  1.00  0.00              
ATOM   3342  HA  ILE A 216      37.455  13.064  -3.011  1.00  0.00              
ATOM   3343  HB  ILE A 216      34.438  13.031  -3.481  1.00  0.00              
ATOM   3344 1HG1 ILE A 216      36.261  15.385  -3.108  1.00  0.00              
ATOM   3345 2HG1 ILE A 216      35.833  14.711  -4.697  1.00  0.00              
ATOM   3346 1HG2 ILE A 216      34.292  14.217  -1.317  1.00  0.00              
ATOM   3347 2HG2 ILE A 216      34.996  12.596  -1.112  1.00  0.00              
ATOM   3348 3HG2 ILE A 216      36.048  14.031  -1.096  1.00  0.00              
ATOM   3349 1HD1 ILE A 216      34.414  16.647  -4.140  1.00  0.00              
ATOM   3350 2HD1 ILE A 216      33.451  15.153  -4.243  1.00  0.00              
ATOM   3351 3HD1 ILE A 216      33.880  15.828  -2.654  1.00  0.00              
ATOM   3352  N   VAL A 217      35.407  10.513  -2.860  1.00  0.00              
ATOM   3353  CA  VAL A 217      35.191   9.273  -2.140  1.00  0.00              
ATOM   3354  C   VAL A 217      36.300   8.275  -2.440  1.00  0.00              
ATOM   3355  O   VAL A 217      36.736   7.534  -1.560  1.00  0.00              
ATOM   3356  CB  VAL A 217      33.830   8.643  -2.493  1.00  0.00              
ATOM   3357  CG1 VAL A 217      33.720   7.246  -1.898  1.00  0.00              
ATOM   3358  CG2 VAL A 217      32.692   9.522  -1.999  1.00  0.00              
ATOM   3359  H   VAL A 217      34.754  10.783  -3.581  1.00  0.00              
ATOM   3360  HA  VAL A 217      35.232   9.428  -1.061  1.00  0.00              
ATOM   3361  HB  VAL A 217      33.738   8.584  -3.577  1.00  0.00              
ATOM   3362 1HG1 VAL A 217      32.752   6.816  -2.158  1.00  0.00              
ATOM   3363 2HG1 VAL A 217      34.515   6.617  -2.297  1.00  0.00              
ATOM   3364 3HG1 VAL A 217      33.811   7.304  -0.814  1.00  0.00              
ATOM   3365 1HG2 VAL A 217      31.738   9.062  -2.257  1.00  0.00              
ATOM   3366 2HG2 VAL A 217      32.761   9.631  -0.916  1.00  0.00              
ATOM   3367 3HG2 VAL A 217      32.760  10.503  -2.468  1.00  0.00              
ATOM   3368  N   GLY A 218      36.755   8.273  -3.689  1.00  0.00              
ATOM   3369  CA  GLY A 218      37.867   7.427  -4.125  1.00  0.00              
ATOM   3370  C   GLY A 218      39.121   7.630  -3.281  1.00  0.00              
ATOM   3371  O   GLY A 218      39.602   6.698  -2.617  1.00  0.00              
ATOM   3372  H   GLY A 218      36.310   8.883  -4.360  1.00  0.00              
ATOM   3373 1HA  GLY A 218      37.569   6.381  -4.050  1.00  0.00              
ATOM   3374 2HA  GLY A 218      38.109   7.661  -5.161  1.00  0.00              
ATOM   3375  N   LEU A 219      39.646   8.850  -3.310  1.00  0.00              
ATOM   3376  CA  LEU A 219      40.885   9.147  -2.614  1.00  0.00              
ATOM   3377  C   LEU A 219      40.670   9.002  -1.106  1.00  0.00              
ATOM   3378  O   LEU A 219      41.565   8.554  -0.372  1.00  0.00              
ATOM   3379  CB  LEU A 219      41.374  10.558  -2.966  1.00  0.00              
ATOM   3380  CG  LEU A 219      41.863  10.738  -4.409  1.00  0.00              
ATOM   3381  CD1 LEU A 219      42.156  12.207  -4.681  1.00  0.00              
ATOM   3382  CD2 LEU A 219      43.105   9.889  -4.636  1.00  0.00              
ATOM   3383  H   LEU A 219      39.181   9.586  -3.821  1.00  0.00              
ATOM   3384  HA  LEU A 219      41.649   8.428  -2.907  1.00  0.00              
ATOM   3385 1HB  LEU A 219      40.448  11.110  -2.813  1.00  0.00              
ATOM   3386 2HB  LEU A 219      42.128  10.911  -2.262  1.00  0.00              
ATOM   3387  HG  LEU A 219      41.078  10.363  -5.066  1.00  0.00              
ATOM   3388 1HD1 LEU A 219      42.502  12.326  -5.708  1.00  0.00              
ATOM   3389 2HD1 LEU A 219      41.248  12.793  -4.535  1.00  0.00              
ATOM   3390 3HD1 LEU A 219      42.928  12.557  -3.996  1.00  0.00              
ATOM   3391 1HD2 LEU A 219      43.450  10.018  -5.662  1.00  0.00              
ATOM   3392 2HD2 LEU A 219      43.890  10.200  -3.946  1.00  0.00              
ATOM   3393 3HD2 LEU A 219      42.865   8.840  -4.463  1.00  0.00              
ATOM   3394  N   PHE A 220      39.473   9.364  -0.651  1.00  0.00              
ATOM   3395  CA  PHE A 220      39.082   9.164   0.744  1.00  0.00              
ATOM   3396  C   PHE A 220      39.247   7.713   1.209  1.00  0.00              
ATOM   3397  O   PHE A 220      40.030   7.410   2.124  1.00  0.00              
ATOM   3398  CB  PHE A 220      37.632   9.610   0.947  1.00  0.00              
ATOM   3399  CG  PHE A 220      37.263   9.834   2.386  1.00  0.00              
ATOM   3400  CD1 PHE A 220      37.531  11.046   3.005  1.00  0.00              
ATOM   3401  CD2 PHE A 220      36.648   8.834   3.124  1.00  0.00              
ATOM   3402  CE1 PHE A 220      37.192  11.254   4.329  1.00  0.00              
ATOM   3403  CE2 PHE A 220      36.307   9.039   4.447  1.00  0.00              
ATOM   3404  CZ  PHE A 220      36.580  10.250   5.049  1.00  0.00              
ATOM   3405  H   PHE A 220      38.816   9.789  -1.289  1.00  0.00              
ATOM   3406  HA  PHE A 220      39.727   9.753   1.398  1.00  0.00              
ATOM   3407 1HB  PHE A 220      37.453  10.551   0.429  1.00  0.00              
ATOM   3408 2HB  PHE A 220      36.951   8.850   0.566  1.00  0.00              
ATOM   3409  HD1 PHE A 220      38.014  11.840   2.434  1.00  0.00              
ATOM   3410  HD2 PHE A 220      36.434   7.876   2.648  1.00  0.00              
ATOM   3411  HE1 PHE A 220      37.408  12.211   4.802  1.00  0.00              
ATOM   3412  HE2 PHE A 220      35.824   8.244   5.015  1.00  0.00              
ATOM   3413  HZ  PHE A 220      36.313  10.413   6.093  1.00  0.00              
ATOM   3414  N   ALA A 221      38.507   6.820   0.569  1.00  0.00              
ATOM   3415  CA  ALA A 221      38.600   5.408   0.869  1.00  0.00              
ATOM   3416  C   ALA A 221      40.052   4.944   0.875  1.00  0.00              
ATOM   3417  O   ALA A 221      40.478   4.261   1.799  1.00  0.00              
ATOM   3418  CB  ALA A 221      37.780   4.603  -0.128  1.00  0.00              
ATOM   3419  H   ALA A 221      37.863   7.130  -0.145  1.00  0.00              
ATOM   3420  HA  ALA A 221      38.200   5.237   1.869  1.00  0.00              
ATOM   3421 1HB  ALA A 221      37.855   3.543   0.112  1.00  0.00              
ATOM   3422 2HB  ALA A 221      36.737   4.914  -0.077  1.00  0.00              
ATOM   3423 3HB  ALA A 221      38.161   4.775  -1.134  1.00  0.00              
ATOM   3424  N   LEU A 222      40.815   5.365  -0.129  1.00  0.00              
ATOM   3425  CA  LEU A 222      42.195   4.920  -0.272  1.00  0.00              
ATOM   3426  C   LEU A 222      43.090   5.277   0.918  1.00  0.00              
ATOM   3427  O   LEU A 222      44.209   4.786   1.008  1.00  0.00              
ATOM   3428  CB  LEU A 222      42.786   5.508  -1.560  1.00  0.00              
ATOM   3429  CG  LEU A 222      42.219   4.927  -2.862  1.00  0.00              
ATOM   3430  CD1 LEU A 222      42.764   5.697  -4.058  1.00  0.00              
ATOM   3431  CD2 LEU A 222      42.580   3.452  -2.961  1.00  0.00              
ATOM   3432  H   LEU A 222      40.432   6.006  -0.809  1.00  0.00              
ATOM   3433  HA  LEU A 222      42.225   3.832  -0.324  1.00  0.00              
ATOM   3434 1HB  LEU A 222      42.469   6.543  -1.444  1.00  0.00              
ATOM   3435 2HB  LEU A 222      43.875   5.459  -1.564  1.00  0.00              
ATOM   3436  HG  LEU A 222      41.133   5.002  -2.805  1.00  0.00              
ATOM   3437 1HD1 LEU A 222      42.356   5.278  -4.978  1.00  0.00              
ATOM   3438 2HD1 LEU A 222      42.474   6.745  -3.978  1.00  0.00              
ATOM   3439 3HD1 LEU A 222      43.850   5.620  -4.075  1.00  0.00              
ATOM   3440 1HD2 LEU A 222      42.176   3.041  -3.887  1.00  0.00              
ATOM   3441 2HD2 LEU A 222      43.664   3.341  -2.957  1.00  0.00              
ATOM   3442 3HD2 LEU A 222      42.157   2.916  -2.111  1.00  0.00              
ATOM   3443  N   CYS A 223      42.616   6.149   1.810  1.00  0.00              
ATOM   3444  CA  CYS A 223      43.425   6.554   2.968  1.00  0.00              
ATOM   3445  C   CYS A 223      42.814   6.107   4.300  1.00  0.00              
ATOM   3446  O   CYS A 223      43.519   6.027   5.307  1.00  0.00              
ATOM   3447  CB  CYS A 223      43.410   8.080   2.863  1.00  0.00              
ATOM   3448  SG  CYS A 223      44.102   8.731   1.324  1.00  0.00              
ATOM   3449  H   CYS A 223      41.692   6.539   1.695  1.00  0.00              
ATOM   3450  HA  CYS A 223      44.458   6.208   2.918  1.00  0.00              
ATOM   3451 1HB  CYS A 223      42.387   8.452   2.916  1.00  0.00              
ATOM   3452 2HB  CYS A 223      44.000   8.518   3.668  1.00  0.00              
ATOM   3453  HG  CYS A 223      45.313   8.208   1.484  1.00  0.00              
ATOM   3454  N   TRP A 224      41.518   5.792   4.300  1.00  0.00              
ATOM   3455  CA  TRP A 224      40.813   5.376   5.518  1.00  0.00              
ATOM   3456  C   TRP A 224      40.563   3.863   5.581  1.00  0.00              
ATOM   3457  O   TRP A 224      40.255   3.305   6.648  1.00  0.00              
ATOM   3458  CB  TRP A 224      39.481   6.121   5.627  1.00  0.00              
ATOM   3459  CG  TRP A 224      39.635   7.583   5.914  1.00  0.00              
ATOM   3460  CD1 TRP A 224      39.663   8.595   5.002  1.00  0.00              
ATOM   3461  CD2 TRP A 224      39.782   8.198   7.200  1.00  0.00              
ATOM   3462  NE1 TRP A 224      39.819   9.802   5.637  1.00  0.00              
ATOM   3463  CE2 TRP A 224      39.893   9.584   6.990  1.00  0.00              
ATOM   3464  CE3 TRP A 224      39.829   7.708   8.511  1.00  0.00              
ATOM   3465  CZ2 TRP A 224      40.050  10.484   8.032  1.00  0.00              
ATOM   3466  CZ3 TRP A 224      39.985   8.611   9.557  1.00  0.00              
ATOM   3467  CH2 TRP A 224      40.092   9.959   9.324  1.00  0.00              
ATOM   3468  H   TRP A 224      41.008   5.844   3.429  1.00  0.00              
ATOM   3469  HA  TRP A 224      41.420   5.606   6.394  1.00  0.00              
ATOM   3470 1HB  TRP A 224      38.928   6.043   4.691  1.00  0.00              
ATOM   3471 2HB  TRP A 224      38.884   5.704   6.438  1.00  0.00              
ATOM   3472  HD1 TRP A 224      39.563   8.316   3.954  1.00  0.00              
ATOM   3473  HE1 TRP A 224      39.872  10.703   5.184  1.00  0.00              
ATOM   3474  HE3 TRP A 224      39.747   6.649   8.752  1.00  0.00              
ATOM   3475  HZ2 TRP A 224      40.131  11.546   7.803  1.00  0.00              
ATOM   3476  HZ3 TRP A 224      40.021   8.216  10.573  1.00  0.00              
ATOM   3477  HH2 TRP A 224      40.212  10.633  10.172  1.00  0.00              
ATOM   3478  N   LEU A 225      40.627   3.220   4.420  1.00  0.00              
ATOM   3479  CA  LEU A 225      40.559   1.757   4.322  1.00  0.00              
ATOM   3480  C   LEU A 225      41.568   0.950   5.145  1.00  0.00              
ATOM   3481  O   LEU A 225      41.173   0.025   5.834  1.00  0.00              
ATOM   3482  CB  LEU A 225      40.697   1.362   2.846  1.00  0.00              
ATOM   3483  CG  LEU A 225      39.426   1.533   2.003  1.00  0.00              
ATOM   3484  CD1 LEU A 225      39.750   1.344   0.527  1.00  0.00              
ATOM   3485  CD2 LEU A 225      38.376   0.530   2.458  1.00  0.00              
ATOM   3486  H   LEU A 225      40.728   3.766   3.576  1.00  0.00              
ATOM   3487  HA  LEU A 225      39.601   1.410   4.709  1.00  0.00              
ATOM   3488 1HB  LEU A 225      41.449   2.086   2.538  1.00  0.00              
ATOM   3489 2HB  LEU A 225      41.095   0.354   2.734  1.00  0.00              
ATOM   3490  HG  LEU A 225      39.040   2.533   2.199  1.00  0.00              
ATOM   3491 1HD1 LEU A 225      38.842   1.467  -0.063  1.00  0.00              
ATOM   3492 2HD1 LEU A 225      40.486   2.086   0.218  1.00  0.00              
ATOM   3493 3HD1 LEU A 225      40.153   0.344   0.369  1.00  0.00              
ATOM   3494 1HD2 LEU A 225      37.473   0.653   1.858  1.00  0.00              
ATOM   3495 2HD2 LEU A 225      38.760  -0.482   2.333  1.00  0.00              
ATOM   3496 3HD2 LEU A 225      38.139   0.702   3.508  1.00  0.00              
ATOM   3497  N   PRO A 226      42.874   1.238   5.026  1.00  0.00              
ATOM   3498  CA  PRO A 226      43.808   0.350   5.734  1.00  0.00              
ATOM   3499  C   PRO A 226      43.600   0.412   7.248  1.00  0.00              
ATOM   3500  O   PRO A 226      43.846  -0.558   7.971  1.00  0.00              
ATOM   3501  CB  PRO A 226      45.193   0.860   5.324  1.00  0.00              
ATOM   3502  CG  PRO A 226      44.955   2.260   4.871  1.00  0.00              
ATOM   3503  CD  PRO A 226      43.597   2.244   4.222  1.00  0.00              
ATOM   3504  HA  PRO A 226      43.667  -0.709   5.473  1.00  0.00              
ATOM   3505 1HB  PRO A 226      45.900   0.829   6.166  1.00  0.00              
ATOM   3506 2HB  PRO A 226      45.625   0.249   4.517  1.00  0.00              
ATOM   3507 1HG  PRO A 226      44.980   2.962   5.718  1.00  0.00              
ATOM   3508 2HG  PRO A 226      45.729   2.586   4.161  1.00  0.00              
ATOM   3509 1HD  PRO A 226      43.103   3.226   4.265  1.00  0.00              
ATOM   3510 2HD  PRO A 226      43.646   1.956   3.161  1.00  0.00              
ATOM   3511  N   LEU A 227      43.115   1.559   7.708  1.00  0.00              
ATOM   3512  CA  LEU A 227      42.882   1.800   9.124  1.00  0.00              
ATOM   3513  C   LEU A 227      41.905   0.798   9.715  1.00  0.00              
ATOM   3514  O   LEU A 227      42.223   0.113  10.683  1.00  0.00              
ATOM   3515  CB  LEU A 227      42.367   3.229   9.337  1.00  0.00              
ATOM   3516  CG  LEU A 227      42.080   3.610  10.795  1.00  0.00              
ATOM   3517  CD1 LEU A 227      43.354   3.505  11.622  1.00  0.00              
ATOM   3518  CD2 LEU A 227      41.516   5.022  10.850  1.00  0.00              
ATOM   3519  H   LEU A 227      42.902   2.289   7.043  1.00  0.00              
ATOM   3520  HA  LEU A 227      43.814   1.674   9.675  1.00  0.00              
ATOM   3521 1HB  LEU A 227      43.228   3.785   8.968  1.00  0.00              
ATOM   3522 2HB  LEU A 227      41.501   3.444   8.710  1.00  0.00              
ATOM   3523  HG  LEU A 227      41.312   2.929  11.162  1.00  0.00              
ATOM   3524 1HD1 LEU A 227      43.140   3.777  12.656  1.00  0.00              
ATOM   3525 2HD1 LEU A 227      43.727   2.482  11.587  1.00  0.00              
ATOM   3526 3HD1 LEU A 227      44.107   4.181  11.218  1.00  0.00              
ATOM   3527 1HD2 LEU A 227      41.311   5.291  11.887  1.00  0.00              
ATOM   3528 2HD2 LEU A 227      42.239   5.720  10.429  1.00  0.00              
ATOM   3529 3HD2 LEU A 227      40.591   5.067  10.275  1.00  0.00              
ATOM   3530  N   HIS A 228      40.704   0.713   9.151  1.00  0.00              
ATOM   3531  CA  HIS A 228      39.721  -0.211   9.724  1.00  0.00              
ATOM   3532  C   HIS A 228      40.040  -1.680   9.435  1.00  0.00              
ATOM   3533  O   HIS A 228      39.606  -2.573  10.166  1.00  0.00              
ATOM   3534  CB  HIS A 228      38.319   0.119   9.203  1.00  0.00              
ATOM   3535  CG  HIS A 228      38.092  -0.295   7.782  1.00  0.00              
ATOM   3536  ND1 HIS A 228      37.841  -1.602   7.420  1.00  0.00              
ATOM   3537  CD2 HIS A 228      38.079   0.423   6.635  1.00  0.00              
ATOM   3538  CE1 HIS A 228      37.683  -1.669   6.109  1.00  0.00              
ATOM   3539  NE2 HIS A 228      37.823  -0.455   5.610  1.00  0.00              
ATOM   3540  H   HIS A 228      40.449   1.263   8.344  1.00  0.00              
ATOM   3541  HA  HIS A 228      39.725  -0.123  10.810  1.00  0.00              
ATOM   3542 1HB  HIS A 228      37.564  -0.394   9.801  1.00  0.00              
ATOM   3543 2HB  HIS A 228      38.146   1.194   9.246  1.00  0.00              
ATOM   3544  HD1 HIS A 228      37.710  -2.374   8.042  1.00  0.00              
ATOM   3545  HD2 HIS A 228      38.227   1.482   6.422  1.00  0.00              
ATOM   3546  HE1 HIS A 228      37.473  -2.622   5.623  1.00  0.00              
ATOM   3547  N   ILE A 229      40.803  -1.911   8.370  1.00  0.00              
ATOM   3548  CA  ILE A 229      41.285  -3.235   7.999  1.00  0.00              
ATOM   3549  C   ILE A 229      42.223  -3.723   9.079  1.00  0.00              
ATOM   3550  O   ILE A 229      42.158  -4.875   9.506  1.00  0.00              
ATOM   3551  CB  ILE A 229      42.013  -3.236   6.642  1.00  0.00              
ATOM   3552  CG1 ILE A 229      41.018  -3.001   5.503  1.00  0.00              
ATOM   3553  CG2 ILE A 229      42.759  -4.546   6.440  1.00  0.00              
ATOM   3554  CD1 ILE A 229      41.672  -2.720   4.169  1.00  0.00              
ATOM   3555  H   ILE A 229      41.054  -1.118   7.797  1.00  0.00              
ATOM   3556  HA  ILE A 229      40.461  -3.946   7.959  1.00  0.00              
ATOM   3557  HB  ILE A 229      42.720  -2.408   6.617  1.00  0.00              
ATOM   3558 1HG1 ILE A 229      40.399  -3.895   5.423  1.00  0.00              
ATOM   3559 2HG1 ILE A 229      40.394  -2.154   5.787  1.00  0.00              
ATOM   3560 1HG2 ILE A 229      43.267  -4.531   5.476  1.00  0.00              
ATOM   3561 2HG2 ILE A 229      43.493  -4.673   7.235  1.00  0.00              
ATOM   3562 3HG2 ILE A 229      42.051  -5.376   6.464  1.00  0.00              
ATOM   3563 1HD1 ILE A 229      40.903  -2.563   3.412  1.00  0.00              
ATOM   3564 2HD1 ILE A 229      42.290  -1.824   4.248  1.00  0.00              
ATOM   3565 3HD1 ILE A 229      42.295  -3.566   3.883  1.00  0.00              
ATOM   3566  N   ILE A 230      43.101  -2.835   9.523  1.00  0.00              
ATOM   3567  CA  ILE A 230      44.043  -3.173  10.575  1.00  0.00              
ATOM   3568  C   ILE A 230      43.311  -3.408  11.901  1.00  0.00              
ATOM   3569  O   ILE A 230      43.652  -4.321  12.657  1.00  0.00              
ATOM   3570  CB  ILE A 230      45.100  -2.069  10.761  1.00  0.00              
ATOM   3571  CG1 ILE A 230      46.022  -2.002   9.540  1.00  0.00              
ATOM   3572  CG2 ILE A 230      45.906  -2.312  12.028  1.00  0.00              
ATOM   3573  CD1 ILE A 230      46.867  -0.750   9.481  1.00  0.00              
ATOM   3574  H   ILE A 230      43.120  -1.906   9.126  1.00  0.00              
ATOM   3575  HA  ILE A 230      44.539  -4.118  10.357  1.00  0.00              
ATOM   3576  HB  ILE A 230      44.599  -1.104  10.828  1.00  0.00              
ATOM   3577 1HG1 ILE A 230      46.671  -2.877   9.575  1.00  0.00              
ATOM   3578 2HG1 ILE A 230      45.390  -2.056   8.653  1.00  0.00              
ATOM   3579 1HG2 ILE A 230      46.649  -1.523  12.143  1.00  0.00              
ATOM   3580 2HG2 ILE A 230      45.239  -2.311  12.889  1.00  0.00              
ATOM   3581 3HG2 ILE A 230      46.409  -3.277  11.960  1.00  0.00              
ATOM   3582 1HD1 ILE A 230      47.493  -0.774   8.589  1.00  0.00              
ATOM   3583 2HD1 ILE A 230      46.218   0.126   9.444  1.00  0.00              
ATOM   3584 3HD1 ILE A 230      47.500  -0.695  10.365  1.00  0.00              
ATOM   3585  N   ASN A 231      42.306  -2.576  12.168  1.00  0.00              
ATOM   3586  CA  ASN A 231      41.426  -2.730  13.331  1.00  0.00              
ATOM   3587  C   ASN A 231      40.757  -4.103  13.355  1.00  0.00              
ATOM   3588  O   ASN A 231      40.730  -4.786  14.383  1.00  0.00              
ATOM   3589  CB  ASN A 231      40.374  -1.638  13.377  1.00  0.00              
ATOM   3590  CG  ASN A 231      40.855  -0.360  14.007  1.00  0.00              
ATOM   3591  OD1 ASN A 231      41.124  -0.301  15.212  1.00  0.00              
ATOM   3592  ND2 ASN A 231      40.885   0.682  13.216  1.00  0.00              
ATOM   3593  H   ASN A 231      42.150  -1.806  11.534  1.00  0.00              
ATOM   3594  HA  ASN A 231      42.012  -2.662  14.249  1.00  0.00              
ATOM   3595 1HB  ASN A 231      39.777  -1.400  12.496  1.00  0.00              
ATOM   3596 2HB  ASN A 231      39.757  -2.175  14.099  1.00  0.00              
ATOM   3597 1HD2 ASN A 231      41.195   1.566  13.567  1.00  0.00              
ATOM   3598 2HD2 ASN A 231      40.600   0.595  12.262  1.00  0.00              
ATOM   3599  N   CYS A 232      40.217  -4.493  12.207  1.00  0.00              
ATOM   3600  CA  CYS A 232      39.564  -5.782  12.057  1.00  0.00              
ATOM   3601  C   CYS A 232      40.605  -6.877  12.215  1.00  0.00              
ATOM   3602  O   CYS A 232      40.344  -7.913  12.825  1.00  0.00              
ATOM   3603  CB  CYS A 232      39.022  -5.741  10.628  1.00  0.00              
ATOM   3604  SG  CYS A 232      37.589  -4.660  10.401  1.00  0.00              
ATOM   3605  H   CYS A 232      40.265  -3.870  11.413  1.00  0.00              
ATOM   3606  HA  CYS A 232      38.725  -5.925  12.738  1.00  0.00              
ATOM   3607 1HB  CYS A 232      39.788  -5.374   9.944  1.00  0.00              
ATOM   3608 2HB  CYS A 232      38.703  -6.735  10.317  1.00  0.00              
ATOM   3609  HG  CYS A 232      37.441  -4.897   9.101  1.00  0.00              
ATOM   3610  N   PHE A 233      41.793  -6.637  11.667  1.00  0.00              
ATOM   3611  CA  PHE A 233      42.872  -7.614  11.735  1.00  0.00              
ATOM   3612  C   PHE A 233      43.178  -7.999  13.179  1.00  0.00              
ATOM   3613  O   PHE A 233      43.128  -9.176  13.531  1.00  0.00              
ATOM   3614  CB  PHE A 233      44.129  -7.066  11.057  1.00  0.00              
ATOM   3615  CG  PHE A 233      45.318  -7.979  11.155  1.00  0.00              
ATOM   3616  CD1 PHE A 233      45.356  -9.170  10.445  1.00  0.00              
ATOM   3617  CD2 PHE A 233      46.399  -7.650  11.959  1.00  0.00              
ATOM   3618  CE1 PHE A 233      46.449 -10.011  10.535  1.00  0.00              
ATOM   3619  CE2 PHE A 233      47.493  -8.488  12.050  1.00  0.00              
ATOM   3620  CZ  PHE A 233      47.518  -9.670  11.337  1.00  0.00              
ATOM   3621  H   PHE A 233      41.953  -5.760  11.194  1.00  0.00              
ATOM   3622  HA  PHE A 233      42.573  -8.531  11.226  1.00  0.00              
ATOM   3623 1HB  PHE A 233      43.945  -6.908   9.995  1.00  0.00              
ATOM   3624 2HB  PHE A 233      44.422  -6.123  11.517  1.00  0.00              
ATOM   3625  HD1 PHE A 233      44.512  -9.439   9.810  1.00  0.00              
ATOM   3626  HD2 PHE A 233      46.380  -6.716  12.522  1.00  0.00              
ATOM   3627  HE1 PHE A 233      46.466 -10.944   9.972  1.00  0.00              
ATOM   3628  HE2 PHE A 233      48.337  -8.218  12.684  1.00  0.00              
ATOM   3629  HZ  PHE A 233      48.379 -10.333  11.410  1.00  0.00              
ATOM   3630  N   THR A 234      43.478  -7.011  14.019  1.00  0.00              
ATOM   3631  CA  THR A 234      43.815  -7.297  15.414  1.00  0.00              
ATOM   3632  C   THR A 234      42.582  -7.560  16.270  1.00  0.00              
ATOM   3633  O   THR A 234      42.686  -8.072  17.384  1.00  0.00              
ATOM   3634  CB  THR A 234      44.614  -6.140  16.043  1.00  0.00              
ATOM   3635  OG1 THR A 234      43.844  -4.932  15.975  1.00  0.00              
ATOM   3636  CG2 THR A 234      45.930  -5.939  15.307  1.00  0.00              
ATOM   3637  H   THR A 234      43.476  -6.053  13.700  1.00  0.00              
ATOM   3638  HA  THR A 234      44.412  -8.207  15.470  1.00  0.00              
ATOM   3639  HB  THR A 234      44.814  -6.374  17.088  1.00  0.00              
ATOM   3640  HG1 THR A 234      43.086  -5.068  15.402  1.00  0.00              
ATOM   3641 1HG2 THR A 234      46.480  -5.118  15.766  1.00  0.00              
ATOM   3642 2HG2 THR A 234      46.522  -6.852  15.367  1.00  0.00              
ATOM   3643 3HG2 THR A 234      45.730  -5.703  14.263  1.00  0.00              
ATOM   3644  N   PHE A 235      41.417  -7.198  15.755  1.00  0.00              
ATOM   3645  CA  PHE A 235      40.178  -7.680  16.340  1.00  0.00              
ATOM   3646  C   PHE A 235      40.062  -9.191  16.189  1.00  0.00              
ATOM   3647  O   PHE A 235      39.544  -9.871  17.073  1.00  0.00              
ATOM   3648  CB  PHE A 235      38.976  -6.988  15.694  1.00  0.00              
ATOM   3649  CG  PHE A 235      37.651  -7.435  16.245  1.00  0.00              
ATOM   3650  CD1 PHE A 235      37.241  -7.039  17.509  1.00  0.00              
ATOM   3651  CD2 PHE A 235      36.814  -8.252  15.500  1.00  0.00              
ATOM   3652  CE1 PHE A 235      36.022  -7.450  18.016  1.00  0.00              
ATOM   3653  CE2 PHE A 235      35.596  -8.663  16.004  1.00  0.00              
ATOM   3654  CZ  PHE A 235      35.200  -8.261  17.264  1.00  0.00              
ATOM   3655  H   PHE A 235      41.376  -6.586  14.953  1.00  0.00              
ATOM   3656  HA  PHE A 235      40.167  -7.469  17.410  1.00  0.00              
ATOM   3657 1HB  PHE A 235      39.032  -5.912  15.853  1.00  0.00              
ATOM   3658 2HB  PHE A 235      38.954  -7.196  14.625  1.00  0.00              
ATOM   3659  HD1 PHE A 235      37.891  -6.397  18.103  1.00  0.00              
ATOM   3660  HD2 PHE A 235      37.127  -8.570  14.505  1.00  0.00              
ATOM   3661  HE1 PHE A 235      35.712  -7.132  19.011  1.00  0.00              
ATOM   3662  HE2 PHE A 235      34.947  -9.305  15.409  1.00  0.00              
ATOM   3663  HZ  PHE A 235      34.240  -8.586  17.664  1.00  0.00              
ATOM   3664  N   PHE A 236      40.538  -9.710  15.060  1.00  0.00              
ATOM   3665  CA  PHE A 236      40.726 -11.154  14.899  1.00  0.00              
ATOM   3666  C   PHE A 236      42.149 -11.741  15.086  1.00  0.00              
ATOM   3667  O   PHE A 236      42.317 -12.946  14.950  1.00  0.00              
ATOM   3668  CB  PHE A 236      40.216 -11.544  13.510  1.00  0.00              
ATOM   3669  CG  PHE A 236      38.748 -11.295  13.313  1.00  0.00              
ATOM   3670  CD1 PHE A 236      38.307 -10.334  12.415  1.00  0.00              
ATOM   3671  CD2 PHE A 236      37.804 -12.021  14.024  1.00  0.00              
ATOM   3672  CE1 PHE A 236      36.956 -10.104  12.232  1.00  0.00              
ATOM   3673  CE2 PHE A 236      36.454 -11.795  13.842  1.00  0.00              
ATOM   3674  CZ  PHE A 236      36.030 -10.835  12.945  1.00  0.00              
ATOM   3675  H   PHE A 236      40.776  -9.094  14.296  1.00  0.00              
ATOM   3676  HA  PHE A 236      40.162 -11.688  15.665  1.00  0.00              
ATOM   3677 1HB  PHE A 236      40.735 -10.969  12.745  1.00  0.00              
ATOM   3678 2HB  PHE A 236      40.378 -12.607  13.337  1.00  0.00              
ATOM   3679  HD1 PHE A 236      39.040  -9.757  11.850  1.00  0.00              
ATOM   3680  HD2 PHE A 236      38.139 -12.779  14.733  1.00  0.00              
ATOM   3681  HE1 PHE A 236      36.624  -9.346  11.524  1.00  0.00              
ATOM   3682  HE2 PHE A 236      35.722 -12.373  14.407  1.00  0.00              
ATOM   3683  HZ  PHE A 236      34.965 -10.654  12.803  1.00  0.00              
ATOM   3684  N   CYS A 237      43.173 -10.943  15.393  1.00  0.00              
ATOM   3685  CA  CYS A 237      44.516 -11.469  15.607  1.00  0.00              
ATOM   3686  C   CYS A 237      45.136 -10.887  16.871  1.00  0.00              
ATOM   3687  O   CYS A 237      45.824  -9.867  16.823  1.00  0.00              
ATOM   3688  CB  CYS A 237      45.269 -10.989  14.366  1.00  0.00              
ATOM   3689  SG  CYS A 237      46.887 -11.761  14.126  1.00  0.00              
ATOM   3690  H   CYS A 237      43.014  -9.950  15.479  1.00  0.00              
ATOM   3691  HA  CYS A 237      44.555 -12.558  15.639  1.00  0.00              
ATOM   3692 1HB  CYS A 237      44.693 -11.209  13.467  1.00  0.00              
ATOM   3693 2HB  CYS A 237      45.453  -9.917  14.428  1.00  0.00              
ATOM   3694  N   PRO A 238      44.890 -11.541  18.000  1.00  0.00              
ATOM   3695  CA  PRO A 238      45.411 -11.080  19.282  1.00  0.00              
ATOM   3696  C   PRO A 238      46.933 -11.036  19.244  1.00  0.00              
ATOM   3697  O   PRO A 238      47.579 -11.964  18.757  1.00  0.00              
ATOM   3698  CB  PRO A 238      44.883 -12.099  20.297  1.00  0.00              
ATOM   3699  CG  PRO A 238      43.682 -12.690  19.641  1.00  0.00              
ATOM   3700  CD  PRO A 238      44.010 -12.731  18.172  1.00  0.00              
ATOM   3701  HA  PRO A 238      45.093 -10.056  19.527  1.00  0.00              
ATOM   3702 1HB  PRO A 238      45.635 -12.871  20.521  1.00  0.00              
ATOM   3703 2HB  PRO A 238      44.620 -11.619  21.251  1.00  0.00              
ATOM   3704 1HG  PRO A 238      43.473 -13.698  20.027  1.00  0.00              
ATOM   3705 2HG  PRO A 238      42.786 -12.081  19.829  1.00  0.00              
ATOM   3706 1HD  PRO A 238      44.529 -13.658  17.887  1.00  0.00              
ATOM   3707 2HD  PRO A 238      43.110 -12.660  17.543  1.00  0.00              
ATOM   3708  N   ASP A 239      47.502  -9.952  19.761  1.00  0.00              
ATOM   3709  CA  ASP A 239      48.950  -9.823  19.865  1.00  0.00              
ATOM   3710  C   ASP A 239      49.614  -9.941  18.499  1.00  0.00              
ATOM   3711  O   ASP A 239      50.533 -10.739  18.312  1.00  0.00              
ATOM   3712  CB  ASP A 239      49.516 -10.878  20.818  1.00  0.00              
ATOM   3713  CG  ASP A 239      50.918 -10.575  21.331  1.00  0.00              
ATOM   3714  OD1 ASP A 239      51.345  -9.452  21.206  1.00  0.00              
ATOM   3715  OD2 ASP A 239      51.486 -11.420  21.980  1.00  0.00              
ATOM   3716  H   ASP A 239      46.915  -9.199  20.091  1.00  0.00              
ATOM   3717  HA  ASP A 239      49.206  -8.834  20.248  1.00  0.00              
ATOM   3718 1HB  ASP A 239      48.861 -11.099  21.661  1.00  0.00              
ATOM   3719 2HB  ASP A 239      49.553 -11.739  20.150  1.00  0.00              
ATOM   3720  N   CYS A 240      49.144  -9.143  17.546  1.00  0.00              
ATOM   3721  CA  CYS A 240      49.751  -9.090  16.222  1.00  0.00              
ATOM   3722  C   CYS A 240      50.138  -7.661  15.863  1.00  0.00              
ATOM   3723  O   CYS A 240      49.938  -7.220  14.731  1.00  0.00              
ATOM   3724  CB  CYS A 240      48.629  -9.592  15.312  1.00  0.00              
ATOM   3725  SG  CYS A 240      48.017 -11.244  15.719  1.00  0.00              
ATOM   3726  H   CYS A 240      48.344  -8.558  17.745  1.00  0.00              
ATOM   3727  HA  CYS A 240      50.611  -9.751  16.113  1.00  0.00              
ATOM   3728 1HB  CYS A 240      47.768  -8.926  15.374  1.00  0.00              
ATOM   3729 2HB  CYS A 240      48.977  -9.644  14.281  1.00  0.00              
ATOM   3730  N   SER A 241      50.692  -6.942  16.833  1.00  0.00              
ATOM   3731  CA  SER A 241      50.966  -5.519  16.670  1.00  0.00              
ATOM   3732  C   SER A 241      52.146  -5.315  15.728  1.00  0.00              
ATOM   3733  O   SER A 241      53.005  -6.187  15.596  1.00  0.00              
ATOM   3734  CB  SER A 241      51.240  -4.876  18.016  1.00  0.00              
ATOM   3735  OG  SER A 241      52.420  -5.356  18.599  1.00  0.00              
ATOM   3736  H   SER A 241      50.930  -7.392  17.705  1.00  0.00              
ATOM   3737  HA  SER A 241      50.102  -4.947  16.329  1.00  0.00              
ATOM   3738 1HB  SER A 241      51.327  -3.799  17.875  1.00  0.00              
ATOM   3739 2HB  SER A 241      50.404  -5.088  18.681  1.00  0.00              
ATOM   3740  HG  SER A 241      53.175  -5.051  18.091  1.00  0.00              
ATOM   3741  N   HIS A 242      52.182  -4.159  15.075  1.00  0.00              
ATOM   3742  CA  HIS A 242      53.314  -3.790  14.233  1.00  0.00              
ATOM   3743  C   HIS A 242      53.586  -4.863  13.187  1.00  0.00              
ATOM   3744  O   HIS A 242      54.739  -5.152  12.866  1.00  0.00              
ATOM   3745  CB  HIS A 242      54.567  -3.552  15.081  1.00  0.00              
ATOM   3746  CG  HIS A 242      55.570  -2.649  14.432  1.00  0.00              
ATOM   3747  ND1 HIS A 242      55.403  -1.282  14.360  1.00  0.00              
ATOM   3748  CD2 HIS A 242      56.750  -2.916  13.826  1.00  0.00              
ATOM   3749  CE1 HIS A 242      56.439  -0.747  13.737  1.00  0.00              
ATOM   3750  NE2 HIS A 242      57.270  -1.718  13.403  1.00  0.00              
ATOM   3751  H   HIS A 242      51.405  -3.519  15.163  1.00  0.00              
ATOM   3752  HA  HIS A 242      53.082  -2.875  13.688  1.00  0.00              
ATOM   3753 1HB  HIS A 242      54.297  -3.087  16.029  1.00  0.00              
ATOM   3754 2HB  HIS A 242      55.075  -4.497  15.272  1.00  0.00              
ATOM   3755  HD1 HIS A 242      54.665  -0.753  14.781  1.00  0.00              
ATOM   3756  HD2 HIS A 242      57.294  -3.843  13.640  1.00  0.00              
ATOM   3757  HE1 HIS A 242      56.497   0.330  13.580  1.00  0.00              
ATOM   3758  N   ALA A 243      52.519  -5.451  12.658  1.00  0.00              
ATOM   3759  CA  ALA A 243      52.639  -6.459  11.611  1.00  0.00              
ATOM   3760  C   ALA A 243      53.049  -5.847  10.278  1.00  0.00              
ATOM   3761  O   ALA A 243      52.665  -4.722   9.957  1.00  0.00              
ATOM   3762  CB  ALA A 243      51.332  -7.223  11.458  1.00  0.00              
ATOM   3763  H   ALA A 243      51.600  -5.193  12.989  1.00  0.00              
ATOM   3764  HA  ALA A 243      53.422  -7.164  11.893  1.00  0.00              
ATOM   3765 1HB  ALA A 243      51.439  -7.972  10.673  1.00  0.00              
ATOM   3766 2HB  ALA A 243      51.086  -7.716  12.399  1.00  0.00              
ATOM   3767 3HB  ALA A 243      50.536  -6.530  11.192  1.00  0.00              
ATOM   3768  N   PRO A 244      53.831  -6.593   9.506  1.00  0.00              
ATOM   3769  CA  PRO A 244      54.388  -6.082   8.259  1.00  0.00              
ATOM   3770  C   PRO A 244      53.318  -5.472   7.361  1.00  0.00              
ATOM   3771  O   PRO A 244      53.560  -4.475   6.681  1.00  0.00              
ATOM   3772  CB  PRO A 244      55.041  -7.310   7.617  1.00  0.00              
ATOM   3773  CG  PRO A 244      55.471  -8.148   8.772  1.00  0.00              
ATOM   3774  CD  PRO A 244      54.408  -7.957   9.821  1.00  0.00              
ATOM   3775  HA  PRO A 244      55.110  -5.267   8.417  1.00  0.00              
ATOM   3776 1HB  PRO A 244      54.334  -7.852   6.972  1.00  0.00              
ATOM   3777 2HB  PRO A 244      55.899  -7.028   6.989  1.00  0.00              
ATOM   3778 1HG  PRO A 244      55.557  -9.207   8.485  1.00  0.00              
ATOM   3779 2HG  PRO A 244      56.457  -7.835   9.146  1.00  0.00              
ATOM   3780 1HD  PRO A 244      53.627  -8.730   9.767  1.00  0.00              
ATOM   3781 2HD  PRO A 244      54.820  -7.987  10.841  1.00  0.00              
ATOM   3782  N   LEU A 245      52.050  -5.961   7.282  1.00  0.00              
ATOM   3783  CA  LEU A 245      51.114  -5.326   6.362  1.00  0.00              
ATOM   3784  C   LEU A 245      50.042  -4.559   7.125  1.00  0.00              
ATOM   3785  O   LEU A 245      49.106  -4.025   6.531  1.00  0.00              
ATOM   3786  CB  LEU A 245      50.473  -6.376   5.445  1.00  0.00              
ATOM   3787  CG  LEU A 245      51.455  -7.169   4.574  1.00  0.00              
ATOM   3788  CD1 LEU A 245      50.713  -8.256   3.808  1.00  0.00              
ATOM   3789  CD2 LEU A 245      52.165  -6.223   3.617  1.00  0.00              
ATOM   3790  H   LEU A 245      51.740  -6.750   7.832  1.00  0.00              
ATOM   3791  HA  LEU A 245      51.640  -4.595   5.748  1.00  0.00              
ATOM   3792 1HB  LEU A 245      50.034  -7.026   6.200  1.00  0.00              
ATOM   3793 2HB  LEU A 245      49.681  -5.946   4.831  1.00  0.00              
ATOM   3794  HG  LEU A 245      52.206  -7.596   5.239  1.00  0.00              
ATOM   3795 1HD1 LEU A 245      51.418  -8.814   3.192  1.00  0.00              
ATOM   3796 2HD1 LEU A 245      50.232  -8.934   4.512  1.00  0.00              
ATOM   3797 3HD1 LEU A 245      49.957  -7.799   3.169  1.00  0.00              
ATOM   3798 1HD2 LEU A 245      52.863  -6.789   2.999  1.00  0.00              
ATOM   3799 2HD2 LEU A 245      51.431  -5.732   2.979  1.00  0.00              
ATOM   3800 3HD2 LEU A 245      52.712  -5.472   4.187  1.00  0.00              
ATOM   3801  N   TRP A 246      50.185  -4.508   8.445  1.00  0.00              
ATOM   3802  CA  TRP A 246      49.173  -3.899   9.302  1.00  0.00              
ATOM   3803  C   TRP A 246      49.820  -2.998  10.345  1.00  0.00              
ATOM   3804  O   TRP A 246      49.949  -3.373  11.511  1.00  0.00              
ATOM   3805  CB  TRP A 246      48.331  -4.976   9.987  1.00  0.00              
ATOM   3806  CG  TRP A 246      47.556  -5.829   9.028  1.00  0.00              
ATOM   3807  CD1 TRP A 246      46.322  -5.562   8.514  1.00  0.00              
ATOM   3808  CD2 TRP A 246      47.962  -7.084   8.469  1.00  0.00              
ATOM   3809  NE1 TRP A 246      45.933  -6.573   7.670  1.00  0.00              
ATOM   3810  CE2 TRP A 246      46.925  -7.520   7.625  1.00  0.00              
ATOM   3811  CE3 TRP A 246      49.105  -7.882   8.602  1.00  0.00              
ATOM   3812  CZ2 TRP A 246      46.992  -8.711   6.921  1.00  0.00              
ATOM   3813  CZ3 TRP A 246      49.173  -9.076   7.894  1.00  0.00              
ATOM   3814  CH2 TRP A 246      48.146  -9.479   7.077  1.00  0.00              
ATOM   3815  H   TRP A 246      51.014  -4.900   8.867  1.00  0.00              
ATOM   3816  HA  TRP A 246      48.514  -3.269   8.705  1.00  0.00              
ATOM   3817 1HB  TRP A 246      48.970  -5.650  10.557  1.00  0.00              
ATOM   3818 2HB  TRP A 246      47.602  -4.516  10.654  1.00  0.00              
ATOM   3819  HD1 TRP A 246      45.847  -4.635   8.829  1.00  0.00              
ATOM   3820  HE1 TRP A 246      45.059  -6.615   7.166  1.00  0.00              
ATOM   3821  HE3 TRP A 246      49.949  -7.608   9.234  1.00  0.00              
ATOM   3822  HZ2 TRP A 246      46.154  -8.993   6.283  1.00  0.00              
ATOM   3823  HZ3 TRP A 246      50.068  -9.688   8.007  1.00  0.00              
ATOM   3824  HH2 TRP A 246      48.239 -10.422   6.539  1.00  0.00              
ATOM   3825  N   LEU A 247      50.227  -1.807   9.919  1.00  0.00              
ATOM   3826  CA  LEU A 247      50.806  -0.824  10.829  1.00  0.00              
ATOM   3827  C   LEU A 247      49.795   0.255  11.192  1.00  0.00              
ATOM   3828  O   LEU A 247      49.651   1.249  10.480  1.00  0.00              
ATOM   3829  CB  LEU A 247      52.056  -0.194  10.202  1.00  0.00              
ATOM   3830  CG  LEU A 247      53.175  -1.180   9.845  1.00  0.00              
ATOM   3831  CD1 LEU A 247      54.326  -0.442   9.175  1.00  0.00              
ATOM   3832  CD2 LEU A 247      53.649  -1.890  11.104  1.00  0.00              
ATOM   3833  H   LEU A 247      50.132  -1.574   8.941  1.00  0.00              
ATOM   3834  HA  LEU A 247      51.086  -1.311  11.762  1.00  0.00              
ATOM   3835 1HB  LEU A 247      51.613   0.214   9.295  1.00  0.00              
ATOM   3836 2HB  LEU A 247      52.446   0.620  10.812  1.00  0.00              
ATOM   3837  HG  LEU A 247      52.745  -1.930   9.181  1.00  0.00              
ATOM   3838 1HD1 LEU A 247      55.116  -1.151   8.925  1.00  0.00              
ATOM   3839 2HD1 LEU A 247      53.970   0.038   8.264  1.00  0.00              
ATOM   3840 3HD1 LEU A 247      54.719   0.313   9.855  1.00  0.00              
ATOM   3841 1HD2 LEU A 247      54.444  -2.591  10.849  1.00  0.00              
ATOM   3842 2HD2 LEU A 247      54.027  -1.155  11.816  1.00  0.00              
ATOM   3843 3HD2 LEU A 247      52.816  -2.433  11.551  1.00  0.00              
ATOM   3844  N   MET A 248      49.097   0.054  12.305  1.00  0.00              
ATOM   3845  CA  MET A 248      47.952   0.893  12.663  1.00  0.00              
ATOM   3846  C   MET A 248      48.303   2.368  12.567  1.00  0.00              
ATOM   3847  O   MET A 248      47.567   3.175  11.975  1.00  0.00              
ATOM   3848  CB  MET A 248      47.469   0.558  14.073  1.00  0.00              
ATOM   3849  CG  MET A 248      46.273   1.376  14.540  1.00  0.00              
ATOM   3850  SD  MET A 248      45.840   1.054  16.261  1.00  0.00              
ATOM   3851  CE  MET A 248      47.175   1.894  17.108  1.00  0.00              
ATOM   3852  H   MET A 248      49.366  -0.700  12.919  1.00  0.00              
ATOM   3853  HA  MET A 248      47.133   0.721  11.966  1.00  0.00              
ATOM   3854 1HB  MET A 248      47.210  -0.500  14.076  1.00  0.00              
ATOM   3855 2HB  MET A 248      48.310   0.729  14.746  1.00  0.00              
ATOM   3856 1HG  MET A 248      46.517   2.431  14.423  1.00  0.00              
ATOM   3857 2HG  MET A 248      45.423   1.127  13.904  1.00  0.00              
ATOM   3858 1HE  MET A 248      47.048   1.785  18.186  1.00  0.00              
ATOM   3859 2HE  MET A 248      48.128   1.456  16.809  1.00  0.00              
ATOM   3860 3HE  MET A 248      47.163   2.952  16.846  1.00  0.00              
ATOM   3861  N   TYR A 249      49.437   2.717  13.163  1.00  0.00              
ATOM   3862  CA  TYR A 249      49.843   4.111  13.241  1.00  0.00              
ATOM   3863  C   TYR A 249      50.126   4.694  11.855  1.00  0.00              
ATOM   3864  O   TYR A 249      49.934   5.887  11.621  1.00  0.00              
ATOM   3865  CB  TYR A 249      51.078   4.251  14.133  1.00  0.00              
ATOM   3866  CG  TYR A 249      50.797   4.049  15.606  1.00  0.00              
ATOM   3867  CD1 TYR A 249      51.160   2.873  16.246  1.00  0.00              
ATOM   3868  CD2 TYR A 249      50.170   5.036  16.352  1.00  0.00              
ATOM   3869  CE1 TYR A 249      50.905   2.683  17.590  1.00  0.00              
ATOM   3870  CE2 TYR A 249      49.910   4.857  17.697  1.00  0.00              
ATOM   3871  CZ  TYR A 249      50.279   3.679  18.313  1.00  0.00              
ATOM   3872  OH  TYR A 249      50.024   3.496  19.652  1.00  0.00              
ATOM   3873  H   TYR A 249      50.030   2.008  13.570  1.00  0.00              
ATOM   3874  HA  TYR A 249      49.035   4.709  13.663  1.00  0.00              
ATOM   3875 1HB  TYR A 249      51.805   3.511  13.797  1.00  0.00              
ATOM   3876 2HB  TYR A 249      51.478   5.252  13.974  1.00  0.00              
ATOM   3877  HD1 TYR A 249      51.654   2.091  15.669  1.00  0.00              
ATOM   3878  HD2 TYR A 249      49.880   5.964  15.859  1.00  0.00              
ATOM   3879  HE1 TYR A 249      51.195   1.754  18.080  1.00  0.00              
ATOM   3880  HE2 TYR A 249      49.415   5.645  18.266  1.00  0.00              
ATOM   3881  HH  TYR A 249      50.774   3.136  20.132  1.00  0.00              
ATOM   3882  N   LEU A 250      50.573   3.844  10.937  1.00  0.00              
ATOM   3883  CA  LEU A 250      50.817   4.253   9.555  1.00  0.00              
ATOM   3884  C   LEU A 250      49.523   4.559   8.812  1.00  0.00              
ATOM   3885  O   LEU A 250      49.431   5.556   8.075  1.00  0.00              
ATOM   3886  CB  LEU A 250      51.602   3.162   8.816  1.00  0.00              
ATOM   3887  CG  LEU A 250      51.927   3.472   7.349  1.00  0.00              
ATOM   3888  CD1 LEU A 250      52.773   4.735   7.257  1.00  0.00              
ATOM   3889  CD2 LEU A 250      52.654   2.289   6.727  1.00  0.00              
ATOM   3890  H   LEU A 250      50.750   2.887  11.205  1.00  0.00              
ATOM   3891  HA  LEU A 250      51.395   5.176   9.543  1.00  0.00              
ATOM   3892 1HB  LEU A 250      52.515   3.168   9.409  1.00  0.00              
ATOM   3893 2HB  LEU A 250      51.120   2.189   8.901  1.00  0.00              
ATOM   3894  HG  LEU A 250      50.978   3.592   6.825  1.00  0.00              
ATOM   3895 1HD1 LEU A 250      52.998   4.947   6.212  1.00  0.00              
ATOM   3896 2HD1 LEU A 250      52.224   5.573   7.686  1.00  0.00              
ATOM   3897 3HD1 LEU A 250      53.703   4.590   7.806  1.00  0.00              
ATOM   3898 1HD2 LEU A 250      52.883   2.511   5.685  1.00  0.00              
ATOM   3899 2HD2 LEU A 250      53.580   2.104   7.272  1.00  0.00              
ATOM   3900 3HD2 LEU A 250      52.020   1.404   6.779  1.00  0.00              
ATOM   3901  N   ALA A 251      48.529   3.697   9.005  1.00  0.00              
ATOM   3902  CA  ALA A 251      47.223   3.914   8.414  1.00  0.00              
ATOM   3903  C   ALA A 251      46.584   5.177   8.964  1.00  0.00              
ATOM   3904  O   ALA A 251      45.882   5.902   8.244  1.00  0.00              
ATOM   3905  CB  ALA A 251      46.325   2.709   8.653  1.00  0.00              
ATOM   3906  H   ALA A 251      48.681   2.875   9.572  1.00  0.00              
ATOM   3907  HA  ALA A 251      47.345   4.049   7.339  1.00  0.00              
ATOM   3908 1HB  ALA A 251      45.349   2.889   8.203  1.00  0.00              
ATOM   3909 2HB  ALA A 251      46.775   1.824   8.201  1.00  0.00              
ATOM   3910 3HB  ALA A 251      46.207   2.550   9.723  1.00  0.00              
ATOM   3911  N   ILE A 252      46.838   5.452  10.241  1.00  0.00              
ATOM   3912  CA  ILE A 252      46.371   6.688  10.854  1.00  0.00              
ATOM   3913  C   ILE A 252      46.991   7.903  10.165  1.00  0.00              
ATOM   3914  O   ILE A 252      46.302   8.889   9.839  1.00  0.00              
ATOM   3915  CB  ILE A 252      46.699   6.733  12.358  1.00  0.00              
ATOM   3916  CG1 ILE A 252      45.857   5.705  13.119  1.00  0.00              
ATOM   3917  CG2 ILE A 252      46.467   8.130  12.912  1.00  0.00              
ATOM   3918  CD1 ILE A 252      46.293   5.500  14.552  1.00  0.00              
ATOM   3919  H   ILE A 252      47.364   4.794  10.798  1.00  0.00              
ATOM   3920  HA  ILE A 252      45.297   6.804  10.715  1.00  0.00              
ATOM   3921  HB  ILE A 252      47.742   6.453  12.502  1.00  0.00              
ATOM   3922 1HG1 ILE A 252      44.825   6.052  13.099  1.00  0.00              
ATOM   3923 2HG1 ILE A 252      45.932   4.761  12.578  1.00  0.00              
ATOM   3924 1HG2 ILE A 252      46.703   8.144  13.975  1.00  0.00              
ATOM   3925 2HG2 ILE A 252      47.107   8.840  12.389  1.00  0.00              
ATOM   3926 3HG2 ILE A 252      45.423   8.410  12.768  1.00  0.00              
ATOM   3927 1HD1 ILE A 252      45.651   4.757  15.026  1.00  0.00              
ATOM   3928 2HD1 ILE A 252      47.326   5.150  14.572  1.00  0.00              
ATOM   3929 3HD1 ILE A 252      46.218   6.441  15.094  1.00  0.00              
ATOM   3930  N   VAL A 253      48.296   7.823   9.922  1.00  0.00              
ATOM   3931  CA  VAL A 253      48.974   8.875   9.187  1.00  0.00              
ATOM   3932  C   VAL A 253      48.395   9.014   7.787  1.00  0.00              
ATOM   3933  O   VAL A 253      48.219  10.130   7.310  1.00  0.00              
ATOM   3934  CB  VAL A 253      50.488   8.611   9.088  1.00  0.00              
ATOM   3935  CG1 VAL A 253      51.135   9.581   8.111  1.00  0.00              
ATOM   3936  CG2 VAL A 253      51.140   8.722  10.457  1.00  0.00              
ATOM   3937  H   VAL A 253      48.828   7.028  10.247  1.00  0.00              
ATOM   3938  HA  VAL A 253      48.821   9.848   9.656  1.00  0.00              
ATOM   3939  HB  VAL A 253      50.647   7.589   8.743  1.00  0.00              
ATOM   3940 1HG1 VAL A 253      52.205   9.380   8.052  1.00  0.00              
ATOM   3941 2HG1 VAL A 253      50.689   9.457   7.124  1.00  0.00              
ATOM   3942 3HG1 VAL A 253      50.977  10.603   8.455  1.00  0.00              
ATOM   3943 1HG2 VAL A 253      52.209   8.532  10.369  1.00  0.00              
ATOM   3944 2HG2 VAL A 253      50.981   9.725  10.855  1.00  0.00              
ATOM   3945 3HG2 VAL A 253      50.697   7.990  11.132  1.00  0.00              
ATOM   3946  N   LEU A 254      48.076   7.897   7.139  1.00  0.00              
ATOM   3947  CA  LEU A 254      47.524   7.975   5.787  1.00  0.00              
ATOM   3948  C   LEU A 254      46.180   8.691   5.798  1.00  0.00              
ATOM   3949  O   LEU A 254      45.867   9.505   4.906  1.00  0.00              
ATOM   3950  CB  LEU A 254      47.378   6.571   5.186  1.00  0.00              
ATOM   3951  CG  LEU A 254      48.698   5.863   4.855  1.00  0.00              
ATOM   3952  CD1 LEU A 254      48.429   4.419   4.454  1.00  0.00              
ATOM   3953  CD2 LEU A 254      49.409   6.609   3.737  1.00  0.00              
ATOM   3954  H   LEU A 254      48.208   6.990   7.564  1.00  0.00              
ATOM   3955  HA  LEU A 254      48.189   8.561   5.155  1.00  0.00              
ATOM   3956 1HB  LEU A 254      46.884   6.072   6.018  1.00  0.00              
ATOM   3957 2HB  LEU A 254      46.718   6.570   4.319  1.00  0.00              
ATOM   3958  HG  LEU A 254      49.326   5.916   5.744  1.00  0.00              
ATOM   3959 1HD1 LEU A 254      49.371   3.923   4.221  1.00  0.00              
ATOM   3960 2HD1 LEU A 254      47.940   3.897   5.277  1.00  0.00              
ATOM   3961 3HD1 LEU A 254      47.783   4.399   3.577  1.00  0.00              
ATOM   3962 1HD2 LEU A 254      50.348   6.105   3.503  1.00  0.00              
ATOM   3963 2HD2 LEU A 254      48.776   6.627   2.850  1.00  0.00              
ATOM   3964 3HD2 LEU A 254      49.617   7.631   4.055  1.00  0.00              
ATOM   3965  N   SER A 255      45.393   8.380   6.823  1.00  0.00              
ATOM   3966  CA  SER A 255      44.090   8.997   6.998  1.00  0.00              
ATOM   3967  C   SER A 255      44.260  10.494   7.205  1.00  0.00              
ATOM   3968  O   SER A 255      43.464  11.301   6.717  1.00  0.00              
ATOM   3969  CB  SER A 255      43.357   8.371   8.169  1.00  0.00              
ATOM   3970  OG  SER A 255      43.014   7.035   7.922  1.00  0.00              
ATOM   3971  H   SER A 255      45.709   7.697   7.497  1.00  0.00              
ATOM   3972  HA  SER A 255      43.399   8.790   6.180  1.00  0.00              
ATOM   3973 1HB  SER A 255      44.002   8.415   9.047  1.00  0.00              
ATOM   3974 2HB  SER A 255      42.449   8.942   8.358  1.00  0.00              
ATOM   3975  HG  SER A 255      43.220   6.816   7.010  1.00  0.00              
ATOM   3976  N   HIS A 256      45.312  10.857   7.931  1.00  0.00              
ATOM   3977  CA  HIS A 256      45.694  12.262   8.076  1.00  0.00              
ATOM   3978  C   HIS A 256      46.138  12.930   6.771  1.00  0.00              
ATOM   3979  O   HIS A 256      45.900  14.127   6.542  1.00  0.00              
ATOM   3980  CB  HIS A 256      46.811  12.391   9.116  1.00  0.00              
ATOM   3981  CG  HIS A 256      46.380  12.049  10.508  1.00  0.00              
ATOM   3982  ND1 HIS A 256      47.278  11.823  11.530  1.00  0.00              
ATOM   3983  CD2 HIS A 256      45.149  11.893  11.047  1.00  0.00              
ATOM   3984  CE1 HIS A 256      46.616  11.544  12.639  1.00  0.00              
ATOM   3985  NE2 HIS A 256      45.323  11.580  12.373  1.00  0.00              
ATOM   3986  H   HIS A 256      45.862  10.148   8.394  1.00  0.00              
ATOM   3987  HA  HIS A 256      44.832  12.843   8.403  1.00  0.00              
ATOM   3988 1HB  HIS A 256      47.634  11.718   8.870  1.00  0.00              
ATOM   3989 2HB  HIS A 256      47.179  13.417   9.146  1.00  0.00              
ATOM   3990  HD1 HIS A 256      48.271  11.933  11.480  1.00  0.00              
ATOM   3991  HD2 HIS A 256      44.143  11.970  10.632  1.00  0.00              
ATOM   3992  HE1 HIS A 256      47.149  11.335  13.566  1.00  0.00              
ATOM   3993  N   THR A 257      46.793  12.148   5.920  1.00  0.00              
ATOM   3994  CA  THR A 257      47.151  12.626   4.598  1.00  0.00              
ATOM   3995  C   THR A 257      45.895  12.944   3.804  1.00  0.00              
ATOM   3996  O   THR A 257      45.880  13.895   3.026  1.00  0.00              
ATOM   3997  CB  THR A 257      47.997  11.596   3.827  1.00  0.00              
ATOM   3998  OG1 THR A 257      49.207  11.332   4.549  1.00  0.00              
ATOM   3999  CG2 THR A 257      48.342  12.119   2.441  1.00  0.00              
ATOM   4000  H   THR A 257      47.049  11.209   6.190  1.00  0.00              
ATOM   4001  HA  THR A 257      47.722  13.551   4.682  1.00  0.00              
ATOM   4002  HB  THR A 257      47.431  10.670   3.734  1.00  0.00              
ATOM   4003  HG1 THR A 257      49.733  10.689   4.066  1.00  0.00              
ATOM   4004 1HG2 THR A 257      48.940  11.378   1.912  1.00  0.00              
ATOM   4005 2HG2 THR A 257      47.424  12.310   1.886  1.00  0.00              
ATOM   4006 3HG2 THR A 257      48.909  13.044   2.533  1.00  0.00              
ATOM   4007  N   ASN A 258      44.841  12.153   3.996  1.00  0.00              
ATOM   4008  CA  ASN A 258      43.571  12.476   3.352  1.00  0.00              
ATOM   4009  C   ASN A 258      43.133  13.869   3.775  1.00  0.00              
ATOM   4010  O   ASN A 258      42.787  14.720   2.947  1.00  0.00              
ATOM   4011  CB  ASN A 258      42.495  11.455   3.671  1.00  0.00              
ATOM   4012  CG  ASN A 258      41.121  11.862   3.216  1.00  0.00              
ATOM   4013  OD1 ASN A 258      40.240  12.165   4.029  1.00  0.00              
ATOM   4014  ND2 ASN A 258      40.909  11.792   1.926  1.00  0.00              
ATOM   4015  H   ASN A 258      44.901  11.332   4.580  1.00  0.00              
ATOM   4016  HA  ASN A 258      43.698  12.483   2.268  1.00  0.00              
ATOM   4017 1HB  ASN A 258      42.645  10.397   3.452  1.00  0.00              
ATOM   4018 2HB  ASN A 258      42.571  11.617   4.746  1.00  0.00              
ATOM   4019 1HD2 ASN A 258      40.018  12.048   1.552  1.00  0.00              
ATOM   4020 2HD2 ASN A 258      41.638  11.482   1.316  1.00  0.00              
ATOM   4021  N   SER A 259      43.152  14.082   5.086  1.00  0.00              
ATOM   4022  CA  SER A 259      42.771  15.356   5.681  1.00  0.00              
ATOM   4023  C   SER A 259      43.560  16.503   5.072  1.00  0.00              
ATOM   4024  O   SER A 259      43.036  17.602   4.892  1.00  0.00              
ATOM   4025  CB  SER A 259      42.975  15.314   7.183  1.00  0.00              
ATOM   4026  OG  SER A 259      42.078  14.440   7.812  1.00  0.00              
ATOM   4027  H   SER A 259      43.445  13.326   5.688  1.00  0.00              
ATOM   4028  HA  SER A 259      41.702  15.562   5.614  1.00  0.00              
ATOM   4029 1HB  SER A 259      43.993  14.983   7.387  1.00  0.00              
ATOM   4030 2HB  SER A 259      42.833  16.317   7.583  1.00  0.00              
ATOM   4031  HG  SER A 259      41.204  14.838   7.831  1.00  0.00              
ATOM   4032  N   VAL A 260      44.822  16.244   4.754  1.00  0.00              
ATOM   4033  CA  VAL A 260      45.636  17.258   4.092  1.00  0.00              
ATOM   4034  C   VAL A 260      45.116  17.548   2.686  1.00  0.00              
ATOM   4035  O   VAL A 260      44.868  18.699   2.324  1.00  0.00              
ATOM   4036  CB  VAL A 260      47.113  16.829   4.006  1.00  0.00              
ATOM   4037  CG1 VAL A 260      47.897  17.792   3.127  1.00  0.00              
ATOM   4038  CG2 VAL A 260      47.729  16.757   5.395  1.00  0.00              
ATOM   4039  H   VAL A 260      45.232  15.345   4.966  1.00  0.00              
ATOM   4040  HA  VAL A 260      45.581  18.214   4.615  1.00  0.00              
ATOM   4041  HB  VAL A 260      47.166  15.826   3.583  1.00  0.00              
ATOM   4042 1HG1 VAL A 260      48.938  17.474   3.077  1.00  0.00              
ATOM   4043 2HG1 VAL A 260      47.471  17.798   2.124  1.00  0.00              
ATOM   4044 3HG1 VAL A 260      47.845  18.796   3.550  1.00  0.00              
ATOM   4045 1HG2 VAL A 260      48.772  16.452   5.315  1.00  0.00              
ATOM   4046 2HG2 VAL A 260      47.672  17.737   5.869  1.00  0.00              
ATOM   4047 3HG2 VAL A 260      47.184  16.030   5.997  1.00  0.00              
ATOM   4048  N   VAL A 261      44.939  16.486   1.908  1.00  0.00              
ATOM   4049  CA  VAL A 261      44.634  16.588   0.487  1.00  0.00              
ATOM   4050  C   VAL A 261      43.179  16.945   0.185  1.00  0.00              
ATOM   4051  O   VAL A 261      42.878  17.447  -0.895  1.00  0.00              
ATOM   4052  CB  VAL A 261      44.972  15.270  -0.236  1.00  0.00              
ATOM   4053  CG1 VAL A 261      43.853  14.257  -0.048  1.00  0.00              
ATOM   4054  CG2 VAL A 261      45.218  15.522  -1.716  1.00  0.00              
ATOM   4055  H   VAL A 261      45.022  15.572   2.329  1.00  0.00              
ATOM   4056  HA  VAL A 261      45.188  17.403   0.019  1.00  0.00              
ATOM   4057  HB  VAL A 261      45.899  14.869   0.175  1.00  0.00              
ATOM   4058 1HG1 VAL A 261      44.109  13.332  -0.565  1.00  0.00              
ATOM   4059 2HG1 VAL A 261      43.721  14.054   1.015  1.00  0.00              
ATOM   4060 3HG1 VAL A 261      42.927  14.658  -0.460  1.00  0.00              
ATOM   4061 1HG2 VAL A 261      45.456  14.581  -2.211  1.00  0.00              
ATOM   4062 2HG2 VAL A 261      44.322  15.952  -2.165  1.00  0.00              
ATOM   4063 3HG2 VAL A 261      46.051  16.214  -1.834  1.00  0.00              
ATOM   4064  N   ASN A 262      42.281  16.692   1.135  1.00  0.00              
ATOM   4065  CA  ASN A 262      40.852  16.951   0.915  1.00  0.00              
ATOM   4066  C   ASN A 262      40.499  18.361   0.409  1.00  0.00              
ATOM   4067  O   ASN A 262      39.739  18.499  -0.558  1.00  0.00              
ATOM   4068  CB  ASN A 262      40.072  16.669   2.187  1.00  0.00              
ATOM   4069  CG  ASN A 262      39.952  15.206   2.512  1.00  0.00              
ATOM   4070  OD1 ASN A 262      39.994  14.346   1.624  1.00  0.00              
ATOM   4071  ND2 ASN A 262      39.721  14.924   3.769  1.00  0.00              
ATOM   4072  H   ASN A 262      42.582  16.317   2.023  1.00  0.00              
ATOM   4073  HA  ASN A 262      40.473  16.294   0.130  1.00  0.00              
ATOM   4074 1HB  ASN A 262      40.278  17.223   3.103  1.00  0.00              
ATOM   4075 2HB  ASN A 262      39.129  17.012   1.760  1.00  0.00              
ATOM   4076 1HD2 ASN A 262      39.630  13.971   4.058  1.00  0.00              
ATOM   4077 2HD2 ASN A 262      39.636  15.661   4.439  1.00  0.00              
ATOM   4078  N   PRO A 263      41.052  19.408   1.053  1.00  0.00              
ATOM   4079  CA  PRO A 263      40.788  20.771   0.575  1.00  0.00              
ATOM   4080  C   PRO A 263      41.282  20.939  -0.851  1.00  0.00              
ATOM   4081  O   PRO A 263      40.719  21.725  -1.615  1.00  0.00              
ATOM   4082  CB  PRO A 263      41.542  21.675   1.556  1.00  0.00              
ATOM   4083  CG  PRO A 263      42.556  20.781   2.182  1.00  0.00              
ATOM   4084  CD  PRO A 263      41.897  19.430   2.269  1.00  0.00              
ATOM   4085  HA  PRO A 263      39.715  21.011   0.544  1.00  0.00              
ATOM   4086 1HB  PRO A 263      42.020  22.520   1.039  1.00  0.00              
ATOM   4087 2HB  PRO A 263      40.866  22.102   2.312  1.00  0.00              
ATOM   4088 1HG  PRO A 263      43.474  20.735   1.576  1.00  0.00              
ATOM   4089 2HG  PRO A 263      42.846  21.144   3.178  1.00  0.00              
ATOM   4090 1HD  PRO A 263      42.630  18.609   2.272  1.00  0.00              
ATOM   4091 2HD  PRO A 263      41.290  19.321   3.180  1.00  0.00              
ATOM   4092  N   PHE A 264      42.329  20.198  -1.200  1.00  0.00              
ATOM   4093  CA  PHE A 264      42.947  20.302  -2.517  1.00  0.00              
ATOM   4094  C   PHE A 264      42.153  19.524  -3.561  1.00  0.00              
ATOM   4095  O   PHE A 264      42.176  19.853  -4.746  1.00  0.00              
ATOM   4096  CB  PHE A 264      44.391  19.800  -2.471  1.00  0.00              
ATOM   4097  CG  PHE A 264      45.307  20.663  -1.650  1.00  0.00              
ATOM   4098  CD1 PHE A 264      45.593  20.338  -0.333  1.00  0.00              
ATOM   4099  CD2 PHE A 264      45.883  21.801  -2.193  1.00  0.00              
ATOM   4100  CE1 PHE A 264      46.435  21.131   0.423  1.00  0.00              
ATOM   4101  CE2 PHE A 264      46.726  22.595  -1.441  1.00  0.00              
ATOM   4102  CZ  PHE A 264      47.002  22.260  -0.130  1.00  0.00              
ATOM   4103  H   PHE A 264      42.706  19.542  -0.530  1.00  0.00              
ATOM   4104  HA  PHE A 264      42.950  21.343  -2.843  1.00  0.00              
ATOM   4105 1HB  PHE A 264      44.428  18.803  -2.035  1.00  0.00              
ATOM   4106 2HB  PHE A 264      44.809  19.771  -3.476  1.00  0.00              
ATOM   4107  HD1 PHE A 264      45.146  19.445   0.105  1.00  0.00              
ATOM   4108  HD2 PHE A 264      45.665  22.067  -3.228  1.00  0.00              
ATOM   4109  HE1 PHE A 264      46.651  20.864   1.458  1.00  0.00              
ATOM   4110  HE2 PHE A 264      47.173  23.487  -1.880  1.00  0.00              
ATOM   4111  HZ  PHE A 264      47.665  22.886   0.465  1.00  0.00              
ATOM   4112  N   ILE A 265      41.444  18.492  -3.111  1.00  0.00              
ATOM   4113  CA  ILE A 265      40.492  17.781  -3.957  1.00  0.00              
ATOM   4114  C   ILE A 265      39.334  18.691  -4.357  1.00  0.00              
ATOM   4115  O   ILE A 265      38.901  18.686  -5.515  1.00  0.00              
ATOM   4116  CB  ILE A 265      39.935  16.529  -3.254  1.00  0.00              
ATOM   4117  CG1 ILE A 265      41.043  15.492  -3.055  1.00  0.00              
ATOM   4118  CG2 ILE A 265      38.785  15.938  -4.054  1.00  0.00              
ATOM   4119  CD1 ILE A 265      40.648  14.342  -2.156  1.00  0.00              
ATOM   4120  H   ILE A 265      41.570  18.194  -2.154  1.00  0.00              
ATOM   4121  HA  ILE A 265      40.958  17.491  -4.898  1.00  0.00              
ATOM   4122  HB  ILE A 265      39.583  16.807  -2.261  1.00  0.00              
ATOM   4123 1HG1 ILE A 265      41.309  15.108  -4.039  1.00  0.00              
ATOM   4124 2HG1 ILE A 265      41.899  16.011  -2.624  1.00  0.00              
ATOM   4125 1HG2 ILE A 265      38.403  15.054  -3.544  1.00  0.00              
ATOM   4126 2HG2 ILE A 265      37.989  16.676  -4.146  1.00  0.00              
ATOM   4127 3HG2 ILE A 265      39.138  15.659  -5.048  1.00  0.00              
ATOM   4128 1HD1 ILE A 265      41.484  13.649  -2.062  1.00  0.00              
ATOM   4129 2HD1 ILE A 265      40.382  14.725  -1.170  1.00  0.00              
ATOM   4130 3HD1 ILE A 265      39.793  13.821  -2.585  1.00  0.00              
ATOM   4131  N   TYR A 266      38.834  19.467  -3.396  1.00  0.00              
ATOM   4132  CA  TYR A 266      37.802  20.455  -3.693  1.00  0.00              
ATOM   4133  C   TYR A 266      38.314  21.477  -4.692  1.00  0.00              
ATOM   4134  O   TYR A 266      37.638  21.807  -5.667  1.00  0.00              
ATOM   4135  CB  TYR A 266      37.338  21.154  -2.413  1.00  0.00              
ATOM   4136  CG  TYR A 266      36.247  22.178  -2.635  1.00  0.00              
ATOM   4137  CD1 TYR A 266      34.920  21.790  -2.759  1.00  0.00              
ATOM   4138  CD2 TYR A 266      36.546  23.530  -2.718  1.00  0.00              
ATOM   4139  CE1 TYR A 266      33.920  22.721  -2.963  1.00  0.00              
ATOM   4140  CE2 TYR A 266      35.554  24.469  -2.921  1.00  0.00              
ATOM   4141  CZ  TYR A 266      34.241  24.061  -3.043  1.00  0.00              
ATOM   4142  OH  TYR A 266      33.249  24.993  -3.244  1.00  0.00              
ATOM   4143  H   TYR A 266      39.169  19.375  -2.448  1.00  0.00              
ATOM   4144  HA  TYR A 266      36.941  19.965  -4.150  1.00  0.00              
ATOM   4145 1HB  TYR A 266      36.977  20.380  -1.734  1.00  0.00              
ATOM   4146 2HB  TYR A 266      38.210  21.642  -1.978  1.00  0.00              
ATOM   4147  HD1 TYR A 266      34.674  20.730  -2.695  1.00  0.00              
ATOM   4148  HD2 TYR A 266      37.585  23.846  -2.622  1.00  0.00              
ATOM   4149  HE1 TYR A 266      32.882  22.402  -3.059  1.00  0.00              
ATOM   4150  HE2 TYR A 266      35.810  25.527  -2.984  1.00  0.00              
ATOM   4151  HH  TYR A 266      32.596  25.004  -2.540  1.00  0.00              
ATOM   4152  N   ALA A 267      39.511  21.992  -4.424  1.00  0.00              
ATOM   4153  CA  ALA A 267      40.146  22.959  -5.306  1.00  0.00              
ATOM   4154  C   ALA A 267      40.275  22.419  -6.720  1.00  0.00              
ATOM   4155  O   ALA A 267      40.021  23.136  -7.686  1.00  0.00              
ATOM   4156  CB  ALA A 267      41.511  23.355  -4.761  1.00  0.00              
ATOM   4157  H   ALA A 267      39.992  21.701  -3.585  1.00  0.00              
ATOM   4158  HA  ALA A 267      39.520  23.850  -5.356  1.00  0.00              
ATOM   4159 1HB  ALA A 267      41.972  24.081  -5.431  1.00  0.00              
ATOM   4160 2HB  ALA A 267      41.394  23.798  -3.772  1.00  0.00              
ATOM   4161 3HB  ALA A 267      42.144  22.472  -4.691  1.00  0.00              
ATOM   4162  N   TYR A 268      40.661  21.152  -6.836  1.00  0.00              
ATOM   4163  CA  TYR A 268      40.760  20.493  -8.139  1.00  0.00              
ATOM   4164  C   TYR A 268      39.412  20.349  -8.840  1.00  0.00              
ATOM   4165  O   TYR A 268      39.282  20.663 -10.022  1.00  0.00              
ATOM   4166  CB  TYR A 268      41.404  19.114  -7.980  1.00  0.00              
ATOM   4167  CG  TYR A 268      41.364  18.270  -9.235  1.00  0.00              
ATOM   4168  CD1 TYR A 268      42.200  18.546 -10.307  1.00  0.00              
ATOM   4169  CD2 TYR A 268      40.490  17.199  -9.343  1.00  0.00              
ATOM   4170  CE1 TYR A 268      42.167  17.779 -11.455  1.00  0.00              
ATOM   4171  CE2 TYR A 268      40.448  16.424 -10.486  1.00  0.00              
ATOM   4172  CZ  TYR A 268      41.289  16.717 -11.540  1.00  0.00              
ATOM   4173  OH  TYR A 268      41.252  15.949 -12.681  1.00  0.00              
ATOM   4174  H   TYR A 268      40.892  20.630  -6.002  1.00  0.00              
ATOM   4175  HA  TYR A 268      41.373  21.093  -8.812  1.00  0.00              
ATOM   4176 1HB  TYR A 268      42.442  19.275  -7.684  1.00  0.00              
ATOM   4177 2HB  TYR A 268      40.873  18.601  -7.179  1.00  0.00              
ATOM   4178  HD1 TYR A 268      42.892  19.386 -10.232  1.00  0.00              
ATOM   4179  HD2 TYR A 268      39.828  16.973  -8.507  1.00  0.00              
ATOM   4180  HE1 TYR A 268      42.830  18.007 -12.289  1.00  0.00              
ATOM   4181  HE2 TYR A 268      39.753  15.587 -10.552  1.00  0.00              
ATOM   4182  HH  TYR A 268      41.876  16.239 -13.350  1.00  0.00              
ATOM   4183  N   ARG A 269      38.410  19.865  -8.115  1.00  0.00              
ATOM   4184  CA  ARG A 269      37.127  19.556  -8.733  1.00  0.00              
ATOM   4185  C   ARG A 269      36.312  20.806  -9.063  1.00  0.00              
ATOM   4186  O   ARG A 269      35.513  20.803 -10.000  1.00  0.00              
ATOM   4187  CB  ARG A 269      36.320  18.582  -7.887  1.00  0.00              
ATOM   4188  CG  ARG A 269      36.891  17.175  -7.811  1.00  0.00              
ATOM   4189  CD  ARG A 269      36.988  16.482  -9.121  1.00  0.00              
ATOM   4190  NE  ARG A 269      35.717  16.307  -9.806  1.00  0.00              
ATOM   4191  CZ  ARG A 269      35.581  15.812 -11.051  1.00  0.00              
ATOM   4192  NH1 ARG A 269      36.633  15.476 -11.765  1.00  0.00              
ATOM   4193  NH2 ARG A 269      34.362  15.694 -11.546  1.00  0.00              
ATOM   4194  H   ARG A 269      38.531  19.708  -7.125  1.00  0.00              
ATOM   4195  HA  ARG A 269      37.288  19.053  -9.687  1.00  0.00              
ATOM   4196 1HB  ARG A 269      36.265  19.002  -6.883  1.00  0.00              
ATOM   4197 2HB  ARG A 269      35.320  18.540  -8.318  1.00  0.00              
ATOM   4198 1HG  ARG A 269      37.894  17.230  -7.385  1.00  0.00              
ATOM   4199 2HG  ARG A 269      36.253  16.577  -7.160  1.00  0.00              
ATOM   4200 1HD  ARG A 269      37.637  17.059  -9.780  1.00  0.00              
ATOM   4201 2HD  ARG A 269      37.415  15.492  -8.967  1.00  0.00              
ATOM   4202  HE  ARG A 269      34.780  16.514  -9.487  1.00  0.00              
ATOM   4203 1HH1 ARG A 269      37.559  15.589 -11.379  1.00  0.00              
ATOM   4204 2HH1 ARG A 269      36.509  15.106 -12.697  1.00  0.00              
ATOM   4205 1HH2 ARG A 269      33.565  15.973 -10.990  1.00  0.00              
ATOM   4206 2HH2 ARG A 269      34.231  15.326 -12.477  1.00  0.00              
ATOM   4207  N   ILE A 270      36.528  21.881  -8.309  1.00  0.00              
ATOM   4208  CA  ILE A 270      35.769  23.114  -8.502  1.00  0.00              
ATOM   4209  C   ILE A 270      36.621  24.232  -9.083  1.00  0.00              
ATOM   4210  O   ILE A 270      37.353  24.906  -8.355  1.00  0.00              
ATOM   4211  CB  ILE A 270      35.149  23.601  -7.179  1.00  0.00              
ATOM   4212  CG1 ILE A 270      34.351  22.474  -6.517  1.00  0.00              
ATOM   4213  CG2 ILE A 270      34.264  24.813  -7.421  1.00  0.00              
ATOM   4214  CD1 ILE A 270      33.214  21.951  -7.366  1.00  0.00              
ATOM   4215  H   ILE A 270      37.233  21.845  -7.587  1.00  0.00              
ATOM   4216  HA  ILE A 270      34.983  22.970  -9.242  1.00  0.00              
ATOM   4217  HB  ILE A 270      35.949  23.866  -6.489  1.00  0.00              
ATOM   4218 1HG1 ILE A 270      35.048  21.664  -6.305  1.00  0.00              
ATOM   4219 2HG1 ILE A 270      33.954  22.866  -5.580  1.00  0.00              
ATOM   4220 1HG2 ILE A 270      33.833  25.144  -6.476  1.00  0.00              
ATOM   4221 2HG2 ILE A 270      34.859  25.619  -7.850  1.00  0.00              
ATOM   4222 3HG2 ILE A 270      33.463  24.548  -8.111  1.00  0.00              
ATOM   4223 1HD1 ILE A 270      32.696  21.156  -6.830  1.00  0.00              
ATOM   4224 2HD1 ILE A 270      32.515  22.761  -7.578  1.00  0.00              
ATOM   4225 3HD1 ILE A 270      33.609  21.559  -8.302  1.00  0.00              
ATOM   4226  N   ARG A 271      36.520  24.434 -10.392  1.00  0.00              
ATOM   4227  CA  ARG A 271      37.325  25.452 -11.054  1.00  0.00              
ATOM   4228  C   ARG A 271      36.970  26.837 -10.520  1.00  0.00              
ATOM   4229  O   ARG A 271      37.820  27.732 -10.476  1.00  0.00              
ATOM   4230  CB  ARG A 271      37.211  25.385 -12.570  1.00  0.00              
ATOM   4231  CG  ARG A 271      38.086  26.376 -13.321  1.00  0.00              
ATOM   4232  CD  ARG A 271      38.097  26.188 -14.795  1.00  0.00              
ATOM   4233  NE  ARG A 271      38.887  27.170 -15.521  1.00  0.00              
ATOM   4234  CZ  ARG A 271      38.955  27.254 -16.864  1.00  0.00              
ATOM   4235  NH1 ARG A 271      38.317  26.398 -17.630  1.00  0.00              
ATOM   4236  NH2 ARG A 271      39.703  28.207 -17.392  1.00  0.00              
ATOM   4237  H   ARG A 271      35.879  23.880 -10.941  1.00  0.00              
ATOM   4238  HA  ARG A 271      38.380  25.286 -10.837  1.00  0.00              
ATOM   4239 1HB  ARG A 271      37.482  24.372 -12.865  1.00  0.00              
ATOM   4240 2HB  ARG A 271      36.166  25.568 -12.819  1.00  0.00              
ATOM   4241 1HG  ARG A 271      37.725  27.384 -13.114  1.00  0.00              
ATOM   4242 2HG  ARG A 271      39.110  26.276 -12.961  1.00  0.00              
ATOM   4243 1HD  ARG A 271      38.508  25.206 -15.023  1.00  0.00              
ATOM   4244 2HD  ARG A 271      37.075  26.251 -15.167  1.00  0.00              
ATOM   4245  HE  ARG A 271      39.480  27.909 -15.168  1.00  0.00              
ATOM   4246 1HH1 ARG A 271      37.764  25.664 -17.210  1.00  0.00              
ATOM   4247 2HH1 ARG A 271      38.381  26.478 -18.634  1.00  0.00              
ATOM   4248 1HH2 ARG A 271      40.202  28.847 -16.788  1.00  0.00              
ATOM   4249 2HH2 ARG A 271      39.773  28.292 -18.395  1.00  0.00              
ATOM   4250  N   GLU A 272      35.716  26.999 -10.107  1.00  0.00              
ATOM   4251  CA  GLU A 272      35.251  28.240  -9.500  1.00  0.00              
ATOM   4252  C   GLU A 272      36.159  28.625  -8.335  1.00  0.00              
ATOM   4253  O   GLU A 272      36.461  29.805  -8.121  1.00  0.00              
ATOM   4254  CB  GLU A 272      33.803  28.104  -9.027  1.00  0.00              
ATOM   4255  CG  GLU A 272      33.258  29.332  -8.310  1.00  0.00              
ATOM   4256  CD  GLU A 272      33.042  30.471  -9.266  1.00  0.00              
ATOM   4257  OE1 GLU A 272      33.140  30.256 -10.450  1.00  0.00              
ATOM   4258  OE2 GLU A 272      32.668  31.531  -8.821  1.00  0.00              
ATOM   4259  H   GLU A 272      35.066  26.233 -10.219  1.00  0.00              
ATOM   4260  HA  GLU A 272      35.302  29.050 -10.229  1.00  0.00              
ATOM   4261 1HB  GLU A 272      33.197  27.902  -9.910  1.00  0.00              
ATOM   4262 2HB  GLU A 272      33.766  27.246  -8.355  1.00  0.00              
ATOM   4263 1HG  GLU A 272      32.336  29.139  -7.761  1.00  0.00              
ATOM   4264 2HG  GLU A 272      34.049  29.591  -7.609  1.00  0.00              
ATOM   4265  N   PHE A 273      36.603  27.617  -7.591  1.00  0.00              
ATOM   4266  CA  PHE A 273      37.455  27.844  -6.432  1.00  0.00              
ATOM   4267  C   PHE A 273      38.810  28.428  -6.844  1.00  0.00              
ATOM   4268  O   PHE A 273      39.288  29.387  -6.236  1.00  0.00              
ATOM   4269  CB  PHE A 273      37.654  26.539  -5.658  1.00  0.00              
ATOM   4270  CG  PHE A 273      38.532  26.681  -4.448  1.00  0.00              
ATOM   4271  CD1 PHE A 273      37.994  27.038  -3.221  1.00  0.00              
ATOM   4272  CD2 PHE A 273      39.898  26.457  -4.534  1.00  0.00              
ATOM   4273  CE1 PHE A 273      38.801  27.169  -2.106  1.00  0.00              
ATOM   4274  CE2 PHE A 273      40.707  26.586  -3.422  1.00  0.00              
ATOM   4275  CZ  PHE A 273      40.158  26.942  -2.207  1.00  0.00              
ATOM   4276  H   PHE A 273      36.344  26.672  -7.834  1.00  0.00              
ATOM   4277  HA  PHE A 273      36.992  28.577  -5.770  1.00  0.00              
ATOM   4278 1HB  PHE A 273      36.695  26.163  -5.305  1.00  0.00              
ATOM   4279 2HB  PHE A 273      38.123  25.793  -6.298  1.00  0.00              
ATOM   4280  HD1 PHE A 273      36.921  27.216  -3.141  1.00  0.00              
ATOM   4281  HD2 PHE A 273      40.332  26.176  -5.494  1.00  0.00              
ATOM   4282  HE1 PHE A 273      38.365  27.451  -1.148  1.00  0.00              
ATOM   4283  HE2 PHE A 273      41.779  26.406  -3.503  1.00  0.00              
ATOM   4284  HZ  PHE A 273      40.795  27.046  -1.329  1.00  0.00              
ATOM   4285  N   ARG A 274      39.422  27.854  -7.880  1.00  0.00              
ATOM   4286  CA  ARG A 274      40.759  28.264  -8.317  1.00  0.00              
ATOM   4287  C   ARG A 274      40.766  29.703  -8.815  1.00  0.00              
ATOM   4288  O   ARG A 274      41.644  30.502  -8.467  1.00  0.00              
ATOM   4289  CB  ARG A 274      41.341  27.319  -9.358  1.00  0.00              
ATOM   4290  CG  ARG A 274      41.621  25.911  -8.857  1.00  0.00              
ATOM   4291  CD  ARG A 274      42.435  25.083  -9.783  1.00  0.00              
ATOM   4292  NE  ARG A 274      41.822  24.848 -11.080  1.00  0.00              
ATOM   4293  CZ  ARG A 274      40.877  23.918 -11.322  1.00  0.00              
ATOM   4294  NH1 ARG A 274      40.463  23.110 -10.372  1.00  0.00              
ATOM   4295  NH2 ARG A 274      40.395  23.823 -12.549  1.00  0.00              
ATOM   4296  H   ARG A 274      38.948  27.113  -8.377  1.00  0.00              
ATOM   4297  HA  ARG A 274      41.451  28.226  -7.475  1.00  0.00              
ATOM   4298 1HB  ARG A 274      40.627  27.273 -10.180  1.00  0.00              
ATOM   4299 2HB  ARG A 274      42.271  27.766  -9.709  1.00  0.00              
ATOM   4300 1HG  ARG A 274      42.156  25.980  -7.910  1.00  0.00              
ATOM   4301 2HG  ARG A 274      40.669  25.403  -8.701  1.00  0.00              
ATOM   4302 1HD  ARG A 274      43.388  25.581  -9.958  1.00  0.00              
ATOM   4303 2HD  ARG A 274      42.613  24.110  -9.325  1.00  0.00              
ATOM   4304  HE  ARG A 274      41.986  25.311 -11.964  1.00  0.00              
ATOM   4305 1HH1 ARG A 274      40.854  23.183  -9.444  1.00  0.00              
ATOM   4306 2HH1 ARG A 274      39.754  22.419 -10.574  1.00  0.00              
ATOM   4307 1HH2 ARG A 274      40.738  24.440 -13.273  1.00  0.00              
ATOM   4308 2HH2 ARG A 274      39.687  23.135 -12.758  1.00  0.00              
ATOM   4309  N   GLN A 275      39.780  30.014  -9.650  1.00  0.00              
ATOM   4310  CA  GLN A 275      39.646  31.345 -10.227  1.00  0.00              
ATOM   4311  C   GLN A 275      39.082  32.346  -9.225  1.00  0.00              
ATOM   4312  O   GLN A 275      39.287  33.552  -9.366  1.00  0.00              
ATOM   4313  CB  GLN A 275      38.747  31.296 -11.465  1.00  0.00              
ATOM   4314  CG  GLN A 275      37.290  30.989 -11.165  1.00  0.00              
ATOM   4315  CD  GLN A 275      36.467  30.797 -12.425  1.00  0.00              
ATOM   4316  OE1 GLN A 275      37.003  30.780 -13.537  1.00  0.00              
ATOM   4317  NE2 GLN A 275      35.157  30.656 -12.260  1.00  0.00              
ATOM   4318  H   GLN A 275      39.104  29.303  -9.889  1.00  0.00              
ATOM   4319  HA  GLN A 275      40.629  31.721 -10.508  1.00  0.00              
ATOM   4320 1HB  GLN A 275      38.827  32.269 -11.950  1.00  0.00              
ATOM   4321 2HB  GLN A 275      39.157  30.529 -12.122  1.00  0.00              
ATOM   4322 1HG  GLN A 275      36.983  30.230 -10.446  1.00  0.00              
ATOM   4323 2HG  GLN A 275      37.074  31.979 -10.760  1.00  0.00              
ATOM   4324 1HE2 GLN A 275      34.563  30.526 -13.055  1.00  0.00              
ATOM   4325 2HE2 GLN A 275      34.763  30.678 -11.341  1.00  0.00              
ATOM   4326  N   THR A 276      38.375  31.850  -8.212  1.00  0.00              
ATOM   4327  CA  THR A 276      38.027  32.694  -7.074  1.00  0.00              
ATOM   4328  C   THR A 276      39.264  33.149  -6.298  1.00  0.00              
ATOM   4329  O   THR A 276      39.400  34.327  -5.966  1.00  0.00              
ATOM   4330  CB  THR A 276      37.073  31.964  -6.110  1.00  0.00              
ATOM   4331  OG1 THR A 276      35.815  31.738  -6.758  1.00  0.00              
ATOM   4332  CG2 THR A 276      36.850  32.790  -4.852  1.00  0.00              
ATOM   4333  H   THR A 276      38.074  30.887  -8.221  1.00  0.00              
ATOM   4334  HA  THR A 276      37.543  33.606  -7.424  1.00  0.00              
ATOM   4335  HB  THR A 276      37.510  31.003  -5.839  1.00  0.00              
ATOM   4336  HG1 THR A 276      35.960  31.600  -7.697  1.00  0.00              
ATOM   4337 1HG2 THR A 276      36.174  32.258  -4.184  1.00  0.00              
ATOM   4338 2HG2 THR A 276      37.804  32.954  -4.351  1.00  0.00              
ATOM   4339 3HG2 THR A 276      36.413  33.751  -5.122  1.00  0.00              
ATOM   4340  N   PHE A 277      40.160  32.210  -6.008  1.00  0.00              
ATOM   4341  CA  PHE A 277      41.431  32.544  -5.376  1.00  0.00              
ATOM   4342  C   PHE A 277      42.170  33.593  -6.190  1.00  0.00              
ATOM   4343  O   PHE A 277      42.693  34.567  -5.641  1.00  0.00              
ATOM   4344  CB  PHE A 277      42.298  31.294  -5.212  1.00  0.00              
ATOM   4345  CG  PHE A 277      43.669  31.575  -4.665  1.00  0.00              
ATOM   4346  CD1 PHE A 277      43.858  31.796  -3.309  1.00  0.00              
ATOM   4347  CD2 PHE A 277      44.771  31.620  -5.505  1.00  0.00              
ATOM   4348  CE1 PHE A 277      45.119  32.055  -2.805  1.00  0.00              
ATOM   4349  CE2 PHE A 277      46.032  31.878  -5.004  1.00  0.00              
ATOM   4350  CZ  PHE A 277      46.206  32.095  -3.652  1.00  0.00              
ATOM   4351  H   PHE A 277      39.959  31.245  -6.228  1.00  0.00              
ATOM   4352  HA  PHE A 277      41.253  32.973  -4.389  1.00  0.00              
ATOM   4353 1HB  PHE A 277      41.825  30.596  -4.523  1.00  0.00              
ATOM   4354 2HB  PHE A 277      42.442  30.809  -6.177  1.00  0.00              
ATOM   4355  HD1 PHE A 277      42.999  31.762  -2.639  1.00  0.00              
ATOM   4356  HD2 PHE A 277      44.634  31.449  -6.573  1.00  0.00              
ATOM   4357  HE1 PHE A 277      45.253  32.226  -1.737  1.00  0.00              
ATOM   4358  HE2 PHE A 277      46.891  31.910  -5.675  1.00  0.00              
ATOM   4359  HZ  PHE A 277      47.199  32.300  -3.255  1.00  0.00              
ATOM   4360  N   ARG A 278      42.198  33.390  -7.505  1.00  0.00              
ATOM   4361  CA  ARG A 278      42.807  34.350  -8.418  1.00  0.00              
ATOM   4362  C   ARG A 278      42.125  35.715  -8.329  1.00  0.00              
ATOM   4363  O   ARG A 278      42.790  36.752  -8.311  1.00  0.00              
ATOM   4364  CB  ARG A 278      42.838  33.835  -9.849  1.00  0.00              
ATOM   4365  CG  ARG A 278      43.841  32.722 -10.107  1.00  0.00              
ATOM   4366  CD  ARG A 278      44.031  32.388 -11.542  1.00  0.00              
ATOM   4367  NE  ARG A 278      42.907  31.697 -12.154  1.00  0.00              
ATOM   4368  CZ  ARG A 278      42.722  30.363 -12.124  1.00  0.00              
ATOM   4369  NH1 ARG A 278      43.598  29.570 -11.549  1.00  0.00              
ATOM   4370  NH2 ARG A 278      41.645  29.869 -12.711  1.00  0.00              
ATOM   4371  H   ARG A 278      41.785  32.548  -7.880  1.00  0.00              
ATOM   4372  HA  ARG A 278      43.850  34.509  -8.144  1.00  0.00              
ATOM   4373 1HB  ARG A 278      41.836  33.475 -10.080  1.00  0.00              
ATOM   4374 2HB  ARG A 278      43.074  34.686 -10.488  1.00  0.00              
ATOM   4375 1HG  ARG A 278      44.807  33.025  -9.702  1.00  0.00              
ATOM   4376 2HG  ARG A 278      43.499  31.822  -9.595  1.00  0.00              
ATOM   4377 1HD  ARG A 278      44.191  33.310 -12.101  1.00  0.00              
ATOM   4378 2HD  ARG A 278      44.904  31.746 -11.643  1.00  0.00              
ATOM   4379  HE  ARG A 278      42.124  32.073 -12.672  1.00  0.00              
ATOM   4380 1HH1 ARG A 278      44.425  29.962 -11.121  1.00  0.00              
ATOM   4381 2HH1 ARG A 278      43.441  28.573 -11.538  1.00  0.00              
ATOM   4382 1HH2 ARG A 278      40.990  30.492 -13.164  1.00  0.00              
ATOM   4383 2HH2 ARG A 278      41.482  28.874 -12.704  1.00  0.00              
ATOM   4384  N   LYS A 279      40.799  35.708  -8.258  1.00  0.00              
ATOM   4385  CA  LYS A 279      40.029  36.943  -8.176  1.00  0.00              
ATOM   4386  C   LYS A 279      40.340  37.656  -6.866  1.00  0.00              
ATOM   4387  O   LYS A 279      40.336  38.886  -6.801  1.00  0.00              
ATOM   4388  CB  LYS A 279      38.530  36.661  -8.290  1.00  0.00              
ATOM   4389  CG  LYS A 279      38.055  36.343  -9.701  1.00  0.00              
ATOM   4390  CD  LYS A 279      36.603  35.887  -9.706  1.00  0.00              
ATOM   4391  CE  LYS A 279      36.162  35.461 -11.099  1.00  0.00              
ATOM   4392  NZ  LYS A 279      34.759  34.964 -11.110  1.00  0.00              
ATOM   4393  H   LYS A 279      40.312  34.823  -8.261  1.00  0.00              
ATOM   4394  HA  LYS A 279      40.316  37.611  -8.989  1.00  0.00              
ATOM   4395 1HB  LYS A 279      38.313  35.817  -7.635  1.00  0.00              
ATOM   4396 2HB  LYS A 279      38.009  37.547  -7.924  1.00  0.00              
ATOM   4397 1HG  LYS A 279      38.157  37.241 -10.312  1.00  0.00              
ATOM   4398 2HG  LYS A 279      38.686  35.553 -10.109  1.00  0.00              
ATOM   4399 1HD  LYS A 279      36.501  35.046  -9.019  1.00  0.00              
ATOM   4400 2HD  LYS A 279      35.979  36.712  -9.365  1.00  0.00              
ATOM   4401 1HE  LYS A 279      36.248  36.320 -11.762  1.00  0.00              
ATOM   4402 2HE  LYS A 279      36.829  34.670 -11.441  1.00  0.00              
ATOM   4403 1HZ  LYS A 279      34.505  34.692 -12.049  1.00  0.00              
ATOM   4404 2HZ  LYS A 279      34.678  34.167 -10.495  1.00  0.00              
ATOM   4405 3HZ  LYS A 279      34.140  35.697 -10.793  1.00  0.00              
ATOM   4406  N   ILE A 280      40.607  36.877  -5.824  1.00  0.00              
ATOM   4407  CA  ILE A 280      40.917  37.433  -4.512  1.00  0.00              
ATOM   4408  C   ILE A 280      42.272  38.128  -4.551  1.00  0.00              
ATOM   4409  O   ILE A 280      42.400  39.281  -4.138  1.00  0.00              
ATOM   4410  CB  ILE A 280      40.929  36.350  -3.417  1.00  0.00              
ATOM   4411  CG1 ILE A 280      39.512  35.826  -3.169  1.00  0.00              
ATOM   4412  CG2 ILE A 280      41.530  36.899  -2.132  1.00  0.00              
ATOM   4413  CD1 ILE A 280      39.464  34.564  -2.340  1.00  0.00              
ATOM   4414  H   ILE A 280      40.597  35.874  -5.944  1.00  0.00              
ATOM   4415  HA  ILE A 280      40.199  38.206  -4.243  1.00  0.00              
ATOM   4416  HB  ILE A 280      41.521  35.502  -3.762  1.00  0.00              
ATOM   4417 1HG1 ILE A 280      38.959  36.616  -2.661  1.00  0.00              
ATOM   4418 2HG1 ILE A 280      39.061  35.638  -4.144  1.00  0.00              
ATOM   4419 1HG2 ILE A 280      41.530  36.121  -1.369  1.00  0.00              
ATOM   4420 2HG2 ILE A 280      42.552  37.224  -2.319  1.00  0.00              
ATOM   4421 3HG2 ILE A 280      40.937  37.746  -1.786  1.00  0.00              
ATOM   4422 1HD1 ILE A 280      38.427  34.254  -2.207  1.00  0.00              
ATOM   4423 2HD1 ILE A 280      40.016  33.772  -2.848  1.00  0.00              
ATOM   4424 3HD1 ILE A 280      39.913  34.750  -1.365  1.00  0.00              
ATOM   4425  N   ILE A 281      43.279  37.422  -5.051  1.00  0.00              
ATOM   4426  CA  ILE A 281      44.645  37.934  -5.056  1.00  0.00              
ATOM   4427  C   ILE A 281      44.790  39.010  -6.123  1.00  0.00              
ATOM   4428  O   ILE A 281      45.747  39.784  -6.113  1.00  0.00              
ATOM   4429  CB  ILE A 281      45.676  36.819  -5.309  1.00  0.00              
ATOM   4430  CG1 ILE A 281      45.463  36.198  -6.692  1.00  0.00              
ATOM   4431  CG2 ILE A 281      45.586  35.755  -4.225  1.00  0.00              
ATOM   4432  CD1 ILE A 281      46.494  35.156  -7.059  1.00  0.00              
ATOM   4433  H   ILE A 281      43.095  36.508  -5.439  1.00  0.00              
ATOM   4434  HA  ILE A 281      44.873  38.426  -4.111  1.00  0.00              
ATOM   4435  HB  ILE A 281      46.675  37.252  -5.310  1.00  0.00              
ATOM   4436 1HG1 ILE A 281      44.472  35.746  -6.696  1.00  0.00              
ATOM   4437 2HG1 ILE A 281      45.493  37.011  -7.419  1.00  0.00              
ATOM   4438 1HG2 ILE A 281      46.321  34.974  -4.420  1.00  0.00              
ATOM   4439 2HG2 ILE A 281      45.785  36.207  -3.254  1.00  0.00              
ATOM   4440 3HG2 ILE A 281      44.586  35.320  -4.225  1.00  0.00              
ATOM   4441 1HD1 ILE A 281      46.277  34.763  -8.053  1.00  0.00              
ATOM   4442 2HD1 ILE A 281      47.487  35.608  -7.057  1.00  0.00              
ATOM   4443 3HD1 ILE A 281      46.465  34.343  -6.335  1.00  0.00              
ATOM   4444  N   ARG A 282      43.833  39.056  -7.044  1.00  0.00              
ATOM   4445  CA  ARG A 282      43.745  40.149  -8.005  1.00  0.00              
ATOM   4446  C   ARG A 282      42.466  40.950  -7.802  1.00  0.00              
ATOM   4447  O   ARG A 282      41.890  41.470  -8.756  1.00  0.00              
ATOM   4448  CB  ARG A 282      43.880  39.666  -9.442  1.00  0.00              
ATOM   4449  CG  ARG A 282      45.253  39.125  -9.809  1.00  0.00              
ATOM   4450  CD  ARG A 282      45.438  38.858 -11.258  1.00  0.00              
ATOM   4451  NE  ARG A 282      46.812  38.592 -11.652  1.00  0.00              
ATOM   4452  CZ  ARG A 282      47.201  38.258 -12.898  1.00  0.00              
ATOM   4453  NH1 ARG A 282      46.322  38.110 -13.864  1.00  0.00              
ATOM   4454  NH2 ARG A 282      48.488  38.059 -13.118  1.00  0.00              
ATOM   4455  H   ARG A 282      43.148  38.314  -7.080  1.00  0.00              
ATOM   4456  HA  ARG A 282      44.576  40.840  -7.855  1.00  0.00              
ATOM   4457 1HB  ARG A 282      43.135  38.884  -9.586  1.00  0.00              
ATOM   4458 2HB  ARG A 282      43.645  40.514 -10.085  1.00  0.00              
ATOM   4459 1HG  ARG A 282      46.005  39.852  -9.503  1.00  0.00              
ATOM   4460 2HG  ARG A 282      45.411  38.190  -9.271  1.00  0.00              
ATOM   4461 1HD  ARG A 282      44.845  37.986 -11.536  1.00  0.00              
ATOM   4462 2HD  ARG A 282      45.097  39.724 -11.825  1.00  0.00              
ATOM   4463  HE  ARG A 282      47.657  38.612 -11.096  1.00  0.00              
ATOM   4464 1HH1 ARG A 282      45.339  38.249 -13.676  1.00  0.00              
ATOM   4465 2HH1 ARG A 282      46.633  37.859 -14.791  1.00  0.00              
ATOM   4466 1HH2 ARG A 282      49.149  38.159 -12.359  1.00  0.00              
ATOM   4467 2HH2 ARG A 282      48.806  37.807 -14.042  1.00  0.00              
ATOM   4468  N   SER A 283      42.026  41.044  -6.552  1.00  0.00              
ATOM   4469  CA  SER A 283      40.877  41.871  -6.204  1.00  0.00              
ATOM   4470  C   SER A 283      41.229  43.347  -6.325  1.00  0.00              
ATOM   4471  O   SER A 283      42.329  43.700  -6.750  1.00  0.00              
ATOM   4472  CB  SER A 283      40.400  41.549  -4.801  1.00  0.00              
ATOM   4473  OG  SER A 283      41.329  41.939  -3.827  1.00  0.00              
ATOM   4474  H   SER A 283      42.500  40.530  -5.823  1.00  0.00              
ATOM   4475  HA  SER A 283      39.986  41.642  -6.791  1.00  0.00              
ATOM   4476 1HB  SER A 283      39.461  42.072  -4.624  1.00  0.00              
ATOM   4477 2HB  SER A 283      40.237  40.475  -4.725  1.00  0.00              
ATOM   4478  HG  SER A 283      42.117  42.282  -4.256  1.00  0.00              
ATOM   4479  N   HIS A 284      40.288  44.208  -5.948  1.00  0.00              
ATOM   4480  CA  HIS A 284      40.545  45.641  -5.884  1.00  0.00              
ATOM   4481  C   HIS A 284      41.770  45.924  -5.025  1.00  0.00              
ATOM   4482  O   HIS A 284      42.453  46.931  -5.210  1.00  0.00              
ATOM   4483  CB  HIS A 284      39.328  46.391  -5.332  1.00  0.00              
ATOM   4484  CG  HIS A 284      39.034  46.085  -3.896  1.00  0.00              
ATOM   4485  ND1 HIS A 284      38.548  44.863  -3.480  1.00  0.00              
ATOM   4486  CD2 HIS A 284      39.155  46.842  -2.781  1.00  0.00              
ATOM   4487  CE1 HIS A 284      38.385  44.882  -2.168  1.00  0.00              
ATOM   4488  NE2 HIS A 284      38.746  46.071  -1.721  1.00  0.00              
ATOM   4489  H   HIS A 284      39.374  43.859  -5.699  1.00  0.00              
ATOM   4490  HA  HIS A 284      40.762  46.020  -6.883  1.00  0.00              
ATOM   4491 1HB  HIS A 284      39.488  47.468  -5.395  1.00  0.00              
ATOM   4492 2HB  HIS A 284      38.435  46.124  -5.897  1.00  0.00              
ATOM   4493  HD2 HIS A 284      39.493  47.865  -2.613  1.00  0.00              
ATOM   4494  HE1 HIS A 284      38.008  44.005  -1.644  1.00  0.00              
ATOM   4495  HE2 HIS A 284      38.727  46.373  -0.757  1.00  0.00              
ATOM   4496  N   VAL A 285      41.997  45.069  -4.015  1.00  0.00              
ATOM   4497  CA  VAL A 285      43.329  45.070  -3.422  1.00  0.00              
ATOM   4498  C   VAL A 285      44.246  44.073  -4.119  1.00  0.00              
ATOM   4499  O   VAL A 285      44.062  42.861  -4.004  1.00  0.00              
ATOM   4500  CB  VAL A 285      43.277  44.740  -1.919  1.00  0.00              
ATOM   4501  CG1 VAL A 285      44.683  44.673  -1.340  1.00  0.00              
ATOM   4502  CG2 VAL A 285      42.445  45.773  -1.175  1.00  0.00              
ATOM   4503  H   VAL A 285      41.315  44.397  -3.692  1.00  0.00              
ATOM   4504  HA  VAL A 285      43.820  46.035  -3.550  1.00  0.00              
ATOM   4505  HB  VAL A 285      42.783  43.778  -1.784  1.00  0.00              
ATOM   4506 1HG1 VAL A 285      44.628  44.439  -0.276  1.00  0.00              
ATOM   4507 2HG1 VAL A 285      45.251  43.898  -1.852  1.00  0.00              
ATOM   4508 3HG1 VAL A 285      45.177  45.635  -1.473  1.00  0.00              
ATOM   4509 1HG2 VAL A 285      42.418  45.524  -0.114  1.00  0.00              
ATOM   4510 2HG2 VAL A 285      42.889  46.760  -1.306  1.00  0.00              
ATOM   4511 3HG2 VAL A 285      41.429  45.776  -1.571  1.00  0.00              
ATOM   4512  N   LEU A 286      45.234  44.589  -4.842  1.00  0.00              
ATOM   4513  CA  LEU A 286      46.151  43.747  -5.598  1.00  0.00              
ATOM   4514  C   LEU A 286      47.182  43.073  -4.701  1.00  0.00              
ATOM   4515  O   LEU A 286      47.955  43.741  -4.015  1.00  0.00              
ATOM   4516  CB  LEU A 286      46.855  44.578  -6.678  1.00  0.00              
ATOM   4517  CG  LEU A 286      47.825  43.797  -7.573  1.00  0.00              
ATOM   4518  CD1 LEU A 286      47.066  42.752  -8.380  1.00  0.00              
ATOM   4519  CD2 LEU A 286      48.557  44.762  -8.495  1.00  0.00              
ATOM   4520  H   LEU A 286      45.352  45.592  -4.867  1.00  0.00              
ATOM   4521  HA  LEU A 286      45.597  42.939  -6.075  1.00  0.00              
ATOM   4522 1HB  LEU A 286      45.986  44.892  -7.254  1.00  0.00              
ATOM   4523 2HB  LEU A 286      47.347  45.454  -6.257  1.00  0.00              
ATOM   4524  HG  LEU A 286      48.566  43.333  -6.921  1.00  0.00              
ATOM   4525 1HD1 LEU A 286      47.763  42.202  -9.012  1.00  0.00              
ATOM   4526 2HD1 LEU A 286      46.570  42.058  -7.701  1.00  0.00              
ATOM   4527 3HD1 LEU A 286      46.322  43.245  -9.004  1.00  0.00              
ATOM   4528 1HD2 LEU A 286      49.247  44.206  -9.130  1.00  0.00              
ATOM   4529 2HD2 LEU A 286      47.834  45.290  -9.117  1.00  0.00              
ATOM   4530 3HD2 LEU A 286      49.115  45.483  -7.897  1.00  0.00              
ATOM   4531  N   ARG A 287      47.186  41.744  -4.709  1.00  0.00              
ATOM   4532  CA  ARG A 287      48.107  40.975  -3.879  1.00  0.00              
ATOM   4533  C   ARG A 287      49.078  40.192  -4.752  1.00  0.00              
ATOM   4534  O   ARG A 287      50.243  40.014  -4.397  1.00  0.00              
ATOM   4535  CB  ARG A 287      47.383  40.071  -2.893  1.00  0.00              
ATOM   4536  CG  ARG A 287      46.486  40.796  -1.901  1.00  0.00              
ATOM   4537  CD  ARG A 287      45.640  39.899  -1.072  1.00  0.00              
ATOM   4538  NE  ARG A 287      44.693  40.590  -0.212  1.00  0.00              
ATOM   4539  CZ  ARG A 287      43.488  41.044  -0.609  1.00  0.00              
ATOM   4540  NH1 ARG A 287      43.094  40.917  -1.857  1.00  0.00              
ATOM   4541  NH2 ARG A 287      42.721  41.643   0.285  1.00  0.00              
ATOM   4542  H   ARG A 287      46.534  41.254  -5.304  1.00  0.00              
ATOM   4543  HA  ARG A 287      48.702  41.652  -3.265  1.00  0.00              
ATOM   4544 1HB  ARG A 287      46.783  39.377  -3.478  1.00  0.00              
ATOM   4545 2HB  ARG A 287      48.148  39.519  -2.347  1.00  0.00              
ATOM   4546 1HG  ARG A 287      47.115  41.380  -1.228  1.00  0.00              
ATOM   4547 2HG  ARG A 287      45.827  41.465  -2.454  1.00  0.00              
ATOM   4548 1HD  ARG A 287      45.067  39.246  -1.730  1.00  0.00              
ATOM   4549 2HD  ARG A 287      46.283  39.296  -0.433  1.00  0.00              
ATOM   4550  HE  ARG A 287      44.769  40.833   0.767  1.00  0.00              
ATOM   4551 1HH1 ARG A 287      43.700  40.473  -2.533  1.00  0.00              
ATOM   4552 2HH1 ARG A 287      42.188  41.264  -2.135  1.00  0.00              
ATOM   4553 1HH2 ARG A 287      43.046  41.748   1.236  1.00  0.00              
ATOM   4554 2HH2 ARG A 287      41.814  41.993   0.014  1.00  0.00              
ATOM   4555  N   GLN A 288      48.592  39.724  -5.897  1.00  0.00              
ATOM   4556  CA  GLN A 288      49.423  38.982  -6.837  1.00  0.00              
ATOM   4557  C   GLN A 288      50.425  39.898  -7.528  1.00  0.00              
ATOM   4558  O   GLN A 288      51.407  39.728  -7.432  1.00  0.00              
ATOM   4559  OXT GLN A 288      50.038  40.823  -8.186  1.00  0.00              
ATOM   4560  CB  GLN A 288      48.553  38.283  -7.885  1.00  0.00              
ATOM   4561  CG  GLN A 288      49.280  37.217  -8.687  1.00  0.00              
ATOM   4562  CD  GLN A 288      50.010  37.791  -9.886  1.00  0.00              
ATOM   4563  OE1 GLN A 288      49.504  38.686 -10.568  1.00  0.00              
ATOM   4564  NE2 GLN A 288      51.205  37.276 -10.153  1.00  0.00              
ATOM   4565  H   GLN A 288      47.620  39.887  -6.122  1.00  0.00              
ATOM   4566  HA  GLN A 288      50.006  38.235  -6.298  1.00  0.00              
ATOM   4567 1HB  GLN A 288      47.715  37.836  -7.352  1.00  0.00              
ATOM   4568 2HB  GLN A 288      48.184  39.059  -8.556  1.00  0.00              
ATOM   4569 1HG  GLN A 288      49.929  36.472  -8.226  1.00  0.00              
ATOM   4570 2HG  GLN A 288      48.367  36.734  -9.037  1.00  0.00              
ATOM   4571 1HE2 GLN A 288      51.734  37.615 -10.932  1.00  0.00              
ATOM   4572 2HE2 GLN A 288      51.578  36.550  -9.575  1.00  0.00              
TER                                                                             
