# Supplementary material for: Assessment and Challenges of Ligand Docking into Comparative Models of G-Protein Coupled Receptors
Source: PLoS One. 2013 Jul 2;8(7):e67302. doi: 10.1371/journal.pone.0067302 (PMC3699586; doi:10.1371/journal.pone.0067302)
Supplement: File S2 — Files for protocol capture. The input files necessary to carry out the steps outlined in the protocol capture in File S1 as well as the output files relating to the results found in the manuscript are provided in this attachment. (ZIP) [file pone.0067302.s015.zip › FileS2_GPCR_model_dock/scripts/evaluate_score_vs_pocket_rmsd/structures/3emlA/3emlA_2.pdb]

ATOM      1  N   ILE A   1      55.209  13.788  17.650  1.00  0.00           N  
ATOM      2  CA  ILE A   1      55.750  14.739  16.686  1.00  0.00           C  
ATOM      3  C   ILE A   1      57.010  15.388  17.245  1.00  0.00           C  
ATOM      4  O   ILE A   1      57.154  15.543  18.459  1.00  0.00           O  
ATOM      5  CB  ILE A   1      54.728  15.833  16.325  1.00  0.00           C  
ATOM      6  CG1 ILE A   1      54.994  16.367  14.915  1.00  0.00           C  
ATOM      7  CG2 ILE A   1      54.775  16.962  17.343  1.00  0.00           C  
ATOM      8  CD1 ILE A   1      53.861  17.194  14.352  1.00  0.00           C  
ATOM      9 1H   ILE A   1      54.286  13.913  18.011  1.00  0.00           H  
ATOM     10 2H   ILE A   1      55.117  12.824  17.402  1.00  0.00           H  
ATOM     11 3H   ILE A   1      55.669  13.648  18.526  1.00  0.00           H  
ATOM     12  HA  ILE A   1      56.065  14.228  15.778  1.00  0.00           H  
ATOM     13  HB  ILE A   1      53.730  15.397  16.312  1.00  0.00           H  
ATOM     14 1HG1 ILE A   1      55.898  16.973  14.963  1.00  0.00           H  
ATOM     15 2HG1 ILE A   1      55.169  15.505  14.271  1.00  0.00           H  
ATOM     16 1HG2 ILE A   1      54.048  17.727  17.073  1.00  0.00           H  
ATOM     17 2HG2 ILE A   1      54.540  16.571  18.332  1.00  0.00           H  
ATOM     18 3HG2 ILE A   1      55.774  17.400  17.355  1.00  0.00           H  
ATOM     19 1HD1 ILE A   1      54.122  17.536  13.350  1.00  0.00           H  
ATOM     20 2HD1 ILE A   1      52.955  16.588  14.302  1.00  0.00           H  
ATOM     21 3HD1 ILE A   1      53.685  18.056  14.994  1.00  0.00           H  
ATOM     22  N   MET A   2      58.682  16.386  16.760  1.00  0.00           N  
ATOM     23  CA  MET A   2      59.794  16.580  17.683  1.00  0.00           C  
ATOM     24  C   MET A   2      60.479  17.926  17.476  1.00  0.00           C  
ATOM     25  O   MET A   2      61.481  18.022  16.768  1.00  0.00           O  
ATOM     26  CB  MET A   2      60.808  15.448  17.524  1.00  0.00           C  
ATOM     27  CG  MET A   2      62.046  15.585  18.400  1.00  0.00           C  
ATOM     28  SD  MET A   2      63.189  14.201  18.208  1.00  0.00           S  
ATOM     29  CE  MET A   2      63.807  14.500  16.554  1.00  0.00           C  
ATOM     30  H   MET A   2      58.745  16.769  15.829  1.00  0.00           H  
ATOM     31  HA  MET A   2      59.430  16.583  18.709  1.00  0.00           H  
ATOM     32 1HB  MET A   2      60.289  14.522  17.770  1.00  0.00           H  
ATOM     33 2HB  MET A   2      61.105  15.432  16.475  1.00  0.00           H  
ATOM     34 1HG  MET A   2      62.554  16.508  18.127  1.00  0.00           H  
ATOM     35 2HG  MET A   2      61.722  15.639  19.438  1.00  0.00           H  
ATOM     36 1HE  MET A   2      64.527  13.725  16.290  1.00  0.00           H  
ATOM     37 2HE  MET A   2      62.977  14.482  15.847  1.00  0.00           H  
ATOM     38 3HE  MET A   2      64.293  15.475  16.519  1.00  0.00           H  
ATOM     39  N   GLY A   3      59.931  18.963  18.099  1.00  0.00           N  
ATOM     40  CA  GLY A   3      60.696  20.168  18.397  1.00  0.00           C  
ATOM     41  C   GLY A   3      61.466  20.651  17.176  1.00  0.00           C  
ATOM     42  O   GLY A   3      62.694  20.740  17.198  1.00  0.00           O  
ATOM     43  H   GLY A   3      58.959  18.917  18.373  1.00  0.00           H  
ATOM     44 1HA  GLY A   3      60.012  20.954  18.719  1.00  0.00           H  
ATOM     45 2HA  GLY A   3      61.403  19.953  19.198  1.00  0.00           H  
ATOM     46  N   SER A   4      60.739  20.962  16.108  1.00  0.00           N  
ATOM     47  CA  SER A   4      61.338  21.553  14.918  1.00  0.00           C  
ATOM     48  C   SER A   4      62.265  20.559  14.229  1.00  0.00           C  
ATOM     49  O   SER A   4      63.276  20.944  13.642  1.00  0.00           O  
ATOM     50  CB  SER A   4      62.091  22.817  15.283  1.00  0.00           C  
ATOM     51  OG  SER A   4      61.269  23.754  15.921  1.00  0.00           O  
ATOM     52  H   SER A   4      59.744  20.785  16.122  1.00  0.00           H  
ATOM     53  HA  SER A   4      60.604  21.936  14.209  1.00  0.00           H  
ATOM     54 1HB  SER A   4      62.912  22.553  15.950  1.00  0.00           H  
ATOM     55 2HB  SER A   4      62.493  23.259  14.372  1.00  0.00           H  
ATOM     56  HG  SER A   4      61.782  24.537  16.135  1.00  0.00           H  
ATOM     57  N   SER A   5      61.913  19.280  14.304  1.00  0.00           N  
ATOM     58  CA  SER A   5      62.563  18.259  13.491  1.00  0.00           C  
ATOM     59  C   SER A   5      62.104  18.358  12.043  1.00  0.00           C  
ATOM     60  O   SER A   5      61.331  19.246  11.684  1.00  0.00           O  
ATOM     61  CB  SER A   5      62.272  16.879  14.049  1.00  0.00           C  
ATOM     62  OG  SER A   5      60.924  16.525  13.904  1.00  0.00           O  
ATOM     63  H   SER A   5      61.177  19.010  14.939  1.00  0.00           H  
ATOM     64  HA  SER A   5      63.652  18.287  13.548  1.00  0.00           H  
ATOM     65 1HB  SER A   5      62.888  16.153  13.519  1.00  0.00           H  
ATOM     66 2HB  SER A   5      62.530  16.869  15.107  1.00  0.00           H  
ATOM     67  HG  SER A   5      60.699  15.851  14.548  1.00  0.00           H  
ATOM     68  N   VAL A   6      62.585  17.438  11.211  1.00  0.00           N  
ATOM     69  CA  VAL A   6      62.038  17.269   9.877  1.00  0.00           C  
ATOM     70  C   VAL A   6      60.695  16.571   9.936  1.00  0.00           C  
ATOM     71  O   VAL A   6      59.874  16.661   9.018  1.00  0.00           O  
ATOM     72  CB  VAL A   6      62.987  16.464   8.969  1.00  0.00           C  
ATOM     73  CG1 VAL A   6      64.337  17.157   8.862  1.00  0.00           C  
ATOM     74  CG2 VAL A   6      63.157  15.048   9.497  1.00  0.00           C  
ATOM     75  H   VAL A   6      63.346  16.844  11.510  1.00  0.00           H  
ATOM     76  HA  VAL A   6      61.840  18.232   9.404  1.00  0.00           H  
ATOM     77  HB  VAL A   6      62.542  16.381   7.978  1.00  0.00           H  
ATOM     78 1HG1 VAL A   6      64.995  16.576   8.216  1.00  0.00           H  
ATOM     79 2HG1 VAL A   6      64.203  18.153   8.439  1.00  0.00           H  
ATOM     80 3HG1 VAL A   6      64.783  17.240   9.853  1.00  0.00           H  
ATOM     81 1HG2 VAL A   6      63.830  14.493   8.844  1.00  0.00           H  
ATOM     82 2HG2 VAL A   6      63.575  15.084  10.503  1.00  0.00           H  
ATOM     83 3HG2 VAL A   6      62.188  14.551   9.525  1.00  0.00           H  
ATOM     84  N   TYR A   7      60.470  15.871  11.039  1.00  0.00           N  
ATOM     85  CA  TYR A   7      59.269  15.075  11.205  1.00  0.00           C  
ATOM     86  C   TYR A   7      58.087  15.995  11.506  1.00  0.00           C  
ATOM     87  O   TYR A   7      57.022  15.867  10.906  1.00  0.00           O  
ATOM     88  CB  TYR A   7      59.451  14.047  12.323  1.00  0.00           C  
ATOM     89  CG  TYR A   7      60.555  13.047  12.063  1.00  0.00           C  
ATOM     90  CD1 TYR A   7      61.793  13.177  12.675  1.00  0.00           C  
ATOM     91  CD2 TYR A   7      60.355  11.973  11.207  1.00  0.00           C  
ATOM     92  CE1 TYR A   7      62.805  12.267  12.440  1.00  0.00           C  
ATOM     93  CE2 TYR A   7      61.360  11.057  10.966  1.00  0.00           C  
ATOM     94  CZ  TYR A   7      62.585  11.207  11.585  1.00  0.00           C  
ATOM     95  OH  TYR A   7      63.589  10.296  11.347  1.00  0.00           O  
ATOM     96  H   TYR A   7      61.153  15.893  11.782  1.00  0.00           H  
ATOM     97  HA  TYR A   7      59.046  14.544  10.281  1.00  0.00           H  
ATOM     98 1HB  TYR A   7      59.669  14.599  13.238  1.00  0.00           H  
ATOM     99 2HB  TYR A   7      58.503  13.520  12.434  1.00  0.00           H  
ATOM    100  HD1 TYR A   7      61.961  14.016  13.351  1.00  0.00           H  
ATOM    101  HD2 TYR A   7      59.386  11.861  10.722  1.00  0.00           H  
ATOM    102  HE1 TYR A   7      63.773  12.382  12.927  1.00  0.00           H  
ATOM    103  HE2 TYR A   7      61.184  10.221  10.288  1.00  0.00           H  
ATOM    104  HH  TYR A   7      63.328   9.601  10.738  1.00  0.00           H  
ATOM    105  N   ILE A   8      58.284  16.944  12.416  1.00  0.00           N  
ATOM    106  CA  ILE A   8      57.264  17.944  12.721  1.00  0.00           C  
ATOM    107  C   ILE A   8      56.956  18.800  11.491  1.00  0.00           C  
ATOM    108  O   ILE A   8      55.826  19.255  11.301  1.00  0.00           O  
ATOM    109  CB  ILE A   8      57.695  18.859  13.880  1.00  0.00           C  
ATOM    110  CG1 ILE A   8      56.499  19.654  14.408  1.00  0.00           C  
ATOM    111  CG2 ILE A   8      58.805  19.797  13.434  1.00  0.00           C  
ATOM    112  CD1 ILE A   8      56.746  20.317  15.744  1.00  0.00           C  
ATOM    113  H   ILE A   8      59.164  16.974  12.911  1.00  0.00           H  
ATOM    114  HA  ILE A   8      56.319  17.464  12.971  1.00  0.00           H  
ATOM    115  HB  ILE A   8      58.051  18.243  14.706  1.00  0.00           H  
ATOM    116 1HG1 ILE A   8      56.260  20.413  13.664  1.00  0.00           H  
ATOM    117 2HG1 ILE A   8      55.663  18.959  14.498  1.00  0.00           H  
ATOM    118 1HG2 ILE A   8      59.099  20.437  14.266  1.00  0.00           H  
ATOM    119 2HG2 ILE A   8      59.665  19.214  13.105  1.00  0.00           H  
ATOM    120 3HG2 ILE A   8      58.451  20.416  12.609  1.00  0.00           H  
ATOM    121 1HD1 ILE A   8      55.853  20.861  16.052  1.00  0.00           H  
ATOM    122 2HD1 ILE A   8      56.983  19.557  16.490  1.00  0.00           H  
ATOM    123 3HD1 ILE A   8      57.580  21.012  15.657  1.00  0.00           H  
ATOM    124  N   THR A   9      57.967  19.034  10.661  1.00  0.00           N  
ATOM    125  CA  THR A   9      57.753  19.788   9.440  1.00  0.00           C  
ATOM    126  C   THR A   9      56.844  19.032   8.471  1.00  0.00           C  
ATOM    127  O   THR A   9      55.883  19.600   7.958  1.00  0.00           O  
ATOM    128  CB  THR A   9      59.086  20.107   8.738  1.00  0.00           C  
ATOM    129  CG2 THR A   9      58.839  20.857   7.438  1.00  0.00           C  
ATOM    130  OG1 THR A   9      59.904  20.909   9.601  1.00  0.00           O  
ATOM    131  H   THR A   9      58.893  18.690  10.871  1.00  0.00           H  
ATOM    132  HA  THR A   9      57.244  20.724   9.668  1.00  0.00           H  
ATOM    133  HB  THR A   9      59.607  19.173   8.524  1.00  0.00           H  
ATOM    134  HG1 THR A   9      60.735  21.105   9.162  1.00  0.00           H  
ATOM    135 1HG2 THR A   9      59.793  21.073   6.957  1.00  0.00           H  
ATOM    136 2HG2 THR A   9      58.228  20.244   6.776  1.00  0.00           H  
ATOM    137 3HG2 THR A   9      58.320  21.791   7.651  1.00  0.00           H  
ATOM    138  N   VAL A  10      57.132  17.755   8.222  1.00  0.00           N  
ATOM    139  CA  VAL A  10      56.311  17.003   7.263  1.00  0.00           C  
ATOM    140  C   VAL A  10      54.886  16.841   7.792  1.00  0.00           C  
ATOM    141  O   VAL A  10      53.907  16.977   7.056  1.00  0.00           O  
ATOM    142  CB  VAL A  10      56.903  15.613   6.969  1.00  0.00           C  
ATOM    143  CG1 VAL A  10      55.927  14.779   6.152  1.00  0.00           C  
ATOM    144  CG2 VAL A  10      58.232  15.741   6.239  1.00  0.00           C  
ATOM    145  H   VAL A  10      57.904  17.291   8.679  1.00  0.00           H  
ATOM    146  HA  VAL A  10      56.211  17.542   6.320  1.00  0.00           H  
ATOM    147  HB  VAL A  10      57.109  15.108   7.913  1.00  0.00           H  
ATOM    148 1HG1 VAL A  10      56.361  13.799   5.953  1.00  0.00           H  
ATOM    149 2HG1 VAL A  10      54.998  14.658   6.708  1.00  0.00           H  
ATOM    150 3HG1 VAL A  10      55.721  15.282   5.208  1.00  0.00           H  
ATOM    151 1HG2 VAL A  10      58.636  14.749   6.040  1.00  0.00           H  
ATOM    152 2HG2 VAL A  10      58.078  16.267   5.296  1.00  0.00           H  
ATOM    153 3HG2 VAL A  10      58.933  16.301   6.857  1.00  0.00           H  
ATOM    154  N   GLU A  11      54.774  16.562   9.081  1.00  0.00           N  
ATOM    155  CA  GLU A  11      53.483  16.248   9.649  1.00  0.00           C  
ATOM    156  C   GLU A  11      52.626  17.505   9.603  1.00  0.00           C  
ATOM    157  O   GLU A  11      51.465  17.460   9.214  1.00  0.00           O  
ATOM    158  CB  GLU A  11      53.621  15.730  11.083  1.00  0.00           C  
ATOM    159  CG  GLU A  11      54.263  14.354  11.195  1.00  0.00           C  
ATOM    160  CD  GLU A  11      53.387  13.292  10.591  1.00  0.00           C  
ATOM    161  OE1 GLU A  11      52.311  13.616  10.149  1.00  0.00           O  
ATOM    162  OE2 GLU A  11      53.837  12.177  10.470  1.00  0.00           O1-
ATOM    163  H   GLU A  11      55.588  16.564   9.680  1.00  0.00           H  
ATOM    164  HA  GLU A  11      52.994  15.477   9.053  1.00  0.00           H  
ATOM    165 1HB  GLU A  11      54.224  16.457  11.627  1.00  0.00           H  
ATOM    166 2HB  GLU A  11      52.617  15.698  11.508  1.00  0.00           H  
ATOM    167 1HG  GLU A  11      55.256  14.301  10.749  1.00  0.00           H  
ATOM    168 2HG  GLU A  11      54.340  14.194  12.269  1.00  0.00           H  
ATOM    169  N   LEU A  12      53.212  18.632   9.969  1.00  0.00           N  
ATOM    170  CA  LEU A  12      52.497  19.891   9.922  1.00  0.00           C  
ATOM    171  C   LEU A  12      52.097  20.261   8.490  1.00  0.00           C  
ATOM    172  O   LEU A  12      50.998  20.754   8.253  1.00  0.00           O  
ATOM    173  CB  LEU A  12      53.354  21.000  10.545  1.00  0.00           C  
ATOM    174  CG  LEU A  12      53.472  20.952  12.074  1.00  0.00           C  
ATOM    175  CD1 LEU A  12      54.439  22.026  12.556  1.00  0.00           C  
ATOM    176  CD2 LEU A  12      52.098  21.144  12.697  1.00  0.00           C  
ATOM    177  H   LEU A  12      54.171  18.623  10.288  1.00  0.00           H  
ATOM    178  HA  LEU A  12      51.565  19.803  10.480  1.00  0.00           H  
ATOM    179 1HB  LEU A  12      54.313  20.760  10.088  1.00  0.00           H  
ATOM    180 2HB  LEU A  12      53.033  21.990  10.219  1.00  0.00           H  
ATOM    181  HG  LEU A  12      53.823  19.954  12.340  1.00  0.00           H  
ATOM    182 1HD1 LEU A  12      54.516  21.984  13.643  1.00  0.00           H  
ATOM    183 2HD1 LEU A  12      55.421  21.855  12.116  1.00  0.00           H  
ATOM    184 3HD1 LEU A  12      54.072  23.006  12.257  1.00  0.00           H  
ATOM    185 1HD2 LEU A  12      52.184  21.109  13.783  1.00  0.00           H  
ATOM    186 2HD2 LEU A  12      51.693  22.111  12.396  1.00  0.00           H  
ATOM    187 3HD2 LEU A  12      51.431  20.351  12.361  1.00  0.00           H  
ATOM    188  N   ALA A  13      53.000  20.021   7.543  1.00  0.00           N  
ATOM    189  CA  ALA A  13      52.722  20.251   6.129  1.00  0.00           C  
ATOM    190  C   ALA A  13      51.506  19.459   5.671  1.00  0.00           C  
ATOM    191  O   ALA A  13      50.681  19.967   4.915  1.00  0.00           O  
ATOM    192  CB  ALA A  13      53.938  19.895   5.284  1.00  0.00           C  
ATOM    193  H   ALA A  13      53.906  19.667   7.816  1.00  0.00           H  
ATOM    194  HA  ALA A  13      52.496  21.307   5.984  1.00  0.00           H  
ATOM    195 1HB  ALA A  13      53.713  20.072   4.233  1.00  0.00           H  
ATOM    196 2HB  ALA A  13      54.783  20.515   5.584  1.00  0.00           H  
ATOM    197 3HB  ALA A  13      54.188  18.846   5.431  1.00  0.00           H  
ATOM    198  N   ILE A  14      51.408  18.205   6.109  1.00  0.00           N  
ATOM    199  CA  ILE A  14      50.245  17.390   5.773  1.00  0.00           C  
ATOM    200  C   ILE A  14      48.987  18.004   6.366  1.00  0.00           C  
ATOM    201  O   ILE A  14      47.972  18.087   5.690  1.00  0.00           O  
ATOM    202  CB  ILE A  14      50.392  15.943   6.279  1.00  0.00           C  
ATOM    203  CG1 ILE A  14      51.513  15.224   5.524  1.00  0.00           C  
ATOM    204  CG2 ILE A  14      49.079  15.191   6.131  1.00  0.00           C  
ATOM    205  CD1 ILE A  14      51.932  13.914   6.153  1.00  0.00           C  
ATOM    206  H   ILE A  14      52.138  17.808   6.682  1.00  0.00           H  
ATOM    207  HA  ILE A  14      50.083  17.377   4.695  1.00  0.00           H  
ATOM    208  HB  ILE A  14      50.684  15.961   7.329  1.00  0.00           H  
ATOM    209 1HG1 ILE A  14      51.157  15.044   4.510  1.00  0.00           H  
ATOM    210 2HG1 ILE A  14      52.368  15.901   5.492  1.00  0.00           H  
ATOM    211 1HG2 ILE A  14      49.201  14.170   6.492  1.00  0.00           H  
ATOM    212 2HG2 ILE A  14      48.305  15.692   6.711  1.00  0.00           H  
ATOM    213 3HG2 ILE A  14      48.788  15.170   5.080  1.00  0.00           H  
ATOM    214 1HD1 ILE A  14      52.730  13.465   5.562  1.00  0.00           H  
ATOM    215 2HD1 ILE A  14      52.290  14.095   7.167  1.00  0.00           H  
ATOM    216 3HD1 ILE A  14      51.081  13.237   6.185  1.00  0.00           H  
ATOM    217  N   ALA A  15      49.052  18.453   7.616  1.00  0.00           N  
ATOM    218  CA  ALA A  15      47.886  19.056   8.247  1.00  0.00           C  
ATOM    219  C   ALA A  15      47.442  20.309   7.474  1.00  0.00           C  
ATOM    220  O   ALA A  15      46.247  20.548   7.276  1.00  0.00           O  
ATOM    221  CB  ALA A  15      48.186  19.393   9.700  1.00  0.00           C  
ATOM    222  H   ALA A  15      49.912  18.379   8.140  1.00  0.00           H  
ATOM    223  HA  ALA A  15      47.064  18.342   8.217  1.00  0.00           H  
ATOM    224 1HB  ALA A  15      47.305  19.842  10.158  1.00  0.00           H  
ATOM    225 2HB  ALA A  15      48.450  18.482  10.238  1.00  0.00           H  
ATOM    226 3HB  ALA A  15      49.016  20.095   9.747  1.00  0.00           H  
ATOM    227  N   VAL A  16      48.421  21.076   7.010  1.00  0.00           N  
ATOM    228  CA  VAL A  16      48.182  22.271   6.202  1.00  0.00           C  
ATOM    229  C   VAL A  16      47.553  21.963   4.837  1.00  0.00           C  
ATOM    230  O   VAL A  16      46.699  22.709   4.359  1.00  0.00           O  
ATOM    231  CB  VAL A  16      49.490  23.051   5.979  1.00  0.00           C  
ATOM    232  CG1 VAL A  16      49.289  24.142   4.938  1.00  0.00           C  
ATOM    233  CG2 VAL A  16      49.983  23.650   7.288  1.00  0.00           C  
ATOM    234  H   VAL A  16      49.371  20.815   7.230  1.00  0.00           H  
ATOM    235  HA  VAL A  16      47.452  22.929   6.675  1.00  0.00           H  
ATOM    236  HB  VAL A  16      50.260  22.360   5.637  1.00  0.00           H  
ATOM    237 1HG1 VAL A  16      50.223  24.684   4.793  1.00  0.00           H  
ATOM    238 2HG1 VAL A  16      48.980  23.693   3.995  1.00  0.00           H  
ATOM    239 3HG1 VAL A  16      48.519  24.834   5.281  1.00  0.00           H  
ATOM    240 1HG2 VAL A  16      50.909  24.197   7.112  1.00  0.00           H  
ATOM    241 2HG2 VAL A  16      49.228  24.331   7.683  1.00  0.00           H  
ATOM    242 3HG2 VAL A  16      50.166  22.852   8.007  1.00  0.00           H  
ATOM    243  N   LEU A  17      48.015  20.891   4.201  1.00  0.00           N  
ATOM    244  CA  LEU A  17      47.442  20.424   2.949  1.00  0.00           C  
ATOM    245  C   LEU A  17      45.962  20.068   3.106  1.00  0.00           C  
ATOM    246  O   LEU A  17      45.145  20.394   2.245  1.00  0.00           O  
ATOM    247  CB  LEU A  17      48.232  19.216   2.430  1.00  0.00           C  
ATOM    248  CG  LEU A  17      49.635  19.533   1.895  1.00  0.00           C  
ATOM    249  CD1 LEU A  17      50.393  18.241   1.623  1.00  0.00           C  
ATOM    250  CD2 LEU A  17      49.520  20.367   0.629  1.00  0.00           C  
ATOM    251  H   LEU A  17      48.790  20.385   4.606  1.00  0.00           H  
ATOM    252  HA  LEU A  17      47.486  21.222   2.208  1.00  0.00           H  
ATOM    253 1HB  LEU A  17      48.304  18.642   3.352  1.00  0.00           H  
ATOM    254 2HB  LEU A  17      47.663  18.648   1.693  1.00  0.00           H  
ATOM    255  HG  LEU A  17      50.139  20.138   2.649  1.00  0.00           H  
ATOM    256 1HD1 LEU A  17      51.388  18.476   1.245  1.00  0.00           H  
ATOM    257 2HD1 LEU A  17      50.484  17.671   2.548  1.00  0.00           H  
ATOM    258 3HD1 LEU A  17      49.854  17.651   0.884  1.00  0.00           H  
ATOM    259 1HD2 LEU A  17      50.518  20.592   0.250  1.00  0.00           H  
ATOM    260 2HD2 LEU A  17      48.962  19.811  -0.126  1.00  0.00           H  
ATOM    261 3HD2 LEU A  17      48.998  21.298   0.852  1.00  0.00           H  
ATOM    262  N   ALA A  18      45.630  19.395   4.209  1.00  0.00           N  
ATOM    263  CA  ALA A  18      44.247  19.114   4.578  1.00  0.00           C  
ATOM    264  C   ALA A  18      43.418  20.376   4.776  1.00  0.00           C  
ATOM    265  O   ALA A  18      42.304  20.469   4.264  1.00  0.00           O  
ATOM    266  CB  ALA A  18      44.210  18.261   5.837  1.00  0.00           C  
ATOM    267  H   ALA A  18      46.375  19.070   4.809  1.00  0.00           H  
ATOM    268  HA  ALA A  18      43.774  18.561   3.766  1.00  0.00           H  
ATOM    269 1HB  ALA A  18      43.174  18.043   6.098  1.00  0.00           H  
ATOM    270 2HB  ALA A  18      44.743  17.326   5.661  1.00  0.00           H  
ATOM    271 3HB  ALA A  18      44.684  18.801   6.656  1.00  0.00           H  
ATOM    272  N   ILE A  19      43.935  21.341   5.531  1.00  0.00           N  
ATOM    273  CA  ILE A  19      43.212  22.604   5.649  1.00  0.00           C  
ATOM    274  C   ILE A  19      42.960  23.268   4.312  1.00  0.00           C  
ATOM    275  O   ILE A  19      41.825  23.644   4.011  1.00  0.00           O  
ATOM    276  CB  ILE A  19      43.968  23.596   6.552  1.00  0.00           C  
ATOM    277  CG1 ILE A  19      43.981  23.097   7.999  1.00  0.00           C  
ATOM    278  CG2 ILE A  19      43.338  24.978   6.466  1.00  0.00           C  
ATOM    279  CD1 ILE A  19      44.955  23.833   8.889  1.00  0.00           C  
ATOM    280  H   ILE A  19      44.811  21.228   6.023  1.00  0.00           H  
ATOM    281  HA  ILE A  19      42.212  22.437   6.046  1.00  0.00           H  
ATOM    282  HB  ILE A  19      45.006  23.650   6.228  1.00  0.00           H  
ATOM    283 1HG1 ILE A  19      42.971  23.213   8.391  1.00  0.00           H  
ATOM    284 2HG1 ILE A  19      44.239  22.039   7.975  1.00  0.00           H  
ATOM    285 1HG2 ILE A  19      43.883  25.667   7.111  1.00  0.00           H  
ATOM    286 2HG2 ILE A  19      43.379  25.334   5.438  1.00  0.00           H  
ATOM    287 3HG2 ILE A  19      42.298  24.925   6.791  1.00  0.00           H  
ATOM    288 1HD1 ILE A  19      44.908  23.424   9.899  1.00  0.00           H  
ATOM    289 2HD1 ILE A  19      45.967  23.716   8.499  1.00  0.00           H  
ATOM    290 3HD1 ILE A  19      44.697  24.891   8.916  1.00  0.00           H  
ATOM    291  N   LEU A  20      44.002  23.403   3.502  1.00  0.00           N  
ATOM    292  CA  LEU A  20      43.863  24.110   2.230  1.00  0.00           C  
ATOM    293  C   LEU A  20      42.826  23.434   1.328  1.00  0.00           C  
ATOM    294  O   LEU A  20      41.992  24.098   0.706  1.00  0.00           O  
ATOM    295  CB  LEU A  20      45.220  24.187   1.520  1.00  0.00           C  
ATOM    296  CG  LEU A  20      46.254  25.105   2.184  1.00  0.00           C  
ATOM    297  CD1 LEU A  20      47.612  24.932   1.516  1.00  0.00           C  
ATOM    298  CD2 LEU A  20      45.787  26.550   2.090  1.00  0.00           C  
ATOM    299  H   LEU A  20      44.901  23.019   3.757  1.00  0.00           H  
ATOM    300  HA  LEU A  20      43.501  25.121   2.412  1.00  0.00           H  
ATOM    301 1HB  LEU A  20      45.529  23.148   1.613  1.00  0.00           H  
ATOM    302 2HB  LEU A  20      45.110  24.439   0.465  1.00  0.00           H  
ATOM    303  HG  LEU A  20      46.295  24.836   3.240  1.00  0.00           H  
ATOM    304 1HD1 LEU A  20      48.339  25.587   1.994  1.00  0.00           H  
ATOM    305 2HD1 LEU A  20      47.938  23.897   1.615  1.00  0.00           H  
ATOM    306 3HD1 LEU A  20      47.532  25.188   0.460  1.00  0.00           H  
ATOM    307 1HD2 LEU A  20      46.522  27.201   2.564  1.00  0.00           H  
ATOM    308 2HD2 LEU A  20      45.675  26.829   1.042  1.00  0.00           H  
ATOM    309 3HD2 LEU A  20      44.829  26.657   2.598  1.00  0.00           H  
ATOM    310  N   GLY A  21      42.876  22.111   1.271  1.00  0.00           N  
ATOM    311  CA  GLY A  21      41.904  21.349   0.507  1.00  0.00           C  
ATOM    312  C   GLY A  21      40.459  21.632   0.884  1.00  0.00           C  
ATOM    313  O   GLY A  21      39.607  21.826   0.024  1.00  0.00           O  
ATOM    314  H   GLY A  21      43.604  21.619   1.770  1.00  0.00           H  
ATOM    315 1HA  GLY A  21      42.021  21.584  -0.552  1.00  0.00           H  
ATOM    316 2HA  GLY A  21      42.083  20.286   0.663  1.00  0.00           H  
ATOM    317  N   ASN A  22      40.176  21.660   2.176  1.00  0.00           N  
ATOM    318  CA  ASN A  22      38.810  21.873   2.614  1.00  0.00           C  
ATOM    319  C   ASN A  22      38.392  23.315   2.466  1.00  0.00           C  
ATOM    320  O   ASN A  22      37.213  23.606   2.293  1.00  0.00           O  
ATOM    321  CB  ASN A  22      38.613  21.419   4.047  1.00  0.00           C  
ATOM    322  CG  ASN A  22      38.683  19.928   4.226  1.00  0.00           C  
ATOM    323  ND2 ASN A  22      37.548  19.289   4.098  1.00  0.00           N  
ATOM    324  OD1 ASN A  22      39.764  19.354   4.405  1.00  0.00           O  
ATOM    325  H   ASN A  22      40.900  21.535   2.869  1.00  0.00           H  
ATOM    326  HA  ASN A  22      38.127  21.294   1.988  1.00  0.00           H  
ATOM    327 1HB  ASN A  22      39.148  21.903   4.865  1.00  0.00           H  
ATOM    328 2HB  ASN A  22      37.567  21.726   4.067  1.00  0.00           H  
ATOM    329 1HD2 ASN A  22      37.519  18.295   4.204  1.00  0.00           H  
ATOM    330 2HD2 ASN A  22      36.710  19.795   3.894  1.00  0.00           H  
ATOM    331  N   VAL A  23      39.359  24.220   2.549  1.00  0.00           N  
ATOM    332  CA  VAL A  23      39.073  25.630   2.341  1.00  0.00           C  
ATOM    333  C   VAL A  23      38.631  25.804   0.889  1.00  0.00           C  
ATOM    334  O   VAL A  23      37.689  26.533   0.592  1.00  0.00           O  
ATOM    335  CB  VAL A  23      40.292  26.525   2.635  1.00  0.00           C  
ATOM    336  CG1 VAL A  23      40.047  27.940   2.132  1.00  0.00           C  
ATOM    337  CG2 VAL A  23      40.597  26.536   4.126  1.00  0.00           C  
ATOM    338  H   VAL A  23      40.305  23.936   2.757  1.00  0.00           H  
ATOM    339  HA  VAL A  23      38.247  25.964   2.970  1.00  0.00           H  
ATOM    340  HB  VAL A  23      41.167  26.108   2.136  1.00  0.00           H  
ATOM    341 1HG1 VAL A  23      40.918  28.559   2.348  1.00  0.00           H  
ATOM    342 2HG1 VAL A  23      39.876  27.919   1.057  1.00  0.00           H  
ATOM    343 3HG1 VAL A  23      39.173  28.357   2.632  1.00  0.00           H  
ATOM    344 1HG2 VAL A  23      41.461  27.173   4.315  1.00  0.00           H  
ATOM    345 2HG2 VAL A  23      39.736  26.922   4.669  1.00  0.00           H  
ATOM    346 3HG2 VAL A  23      40.815  25.522   4.460  1.00  0.00           H  
ATOM    347  N   LEU A  24      39.317  25.091   0.001  1.00  0.00           N  
ATOM    348  CA  LEU A  24      39.013  25.063  -1.421  1.00  0.00           C  
ATOM    349  C   LEU A  24      37.627  24.481  -1.670  1.00  0.00           C  
ATOM    350  O   LEU A  24      36.881  24.957  -2.525  1.00  0.00           O  
ATOM    351  CB  LEU A  24      40.079  24.256  -2.174  1.00  0.00           C  
ATOM    352  CG  LEU A  24      41.455  24.926  -2.277  1.00  0.00           C  
ATOM    353  CD1 LEU A  24      42.484  23.928  -2.792  1.00  0.00           C  
ATOM    354  CD2 LEU A  24      41.365  26.133  -3.198  1.00  0.00           C  
ATOM    355  H   LEU A  24      40.090  24.543   0.351  1.00  0.00           H  
ATOM    356  HA  LEU A  24      39.000  26.080  -1.812  1.00  0.00           H  
ATOM    357 1HB  LEU A  24      40.134  23.385  -1.523  1.00  0.00           H  
ATOM    358 2HB  LEU A  24      39.730  23.949  -3.161  1.00  0.00           H  
ATOM    359  HG  LEU A  24      41.715  25.285  -1.281  1.00  0.00           H  
ATOM    360 1HD1 LEU A  24      43.458  24.414  -2.862  1.00  0.00           H  
ATOM    361 2HD1 LEU A  24      42.548  23.084  -2.106  1.00  0.00           H  
ATOM    362 3HD1 LEU A  24      42.184  23.573  -3.778  1.00  0.00           H  
ATOM    363 1HD2 LEU A  24      42.343  26.609  -3.270  1.00  0.00           H  
ATOM    364 2HD2 LEU A  24      41.044  25.812  -4.189  1.00  0.00           H  
ATOM    365 3HD2 LEU A  24      40.644  26.845  -2.796  1.00  0.00           H  
ATOM    366  N   VAL A  25      37.291  23.432  -0.925  1.00  0.00           N  
ATOM    367  CA  VAL A  25      35.982  22.803  -1.019  1.00  0.00           C  
ATOM    368  C   VAL A  25      34.879  23.816  -0.731  1.00  0.00           C  
ATOM    369  O   VAL A  25      34.006  24.045  -1.563  1.00  0.00           O  
ATOM    370  CB  VAL A  25      35.851  21.617  -0.045  1.00  0.00           C  
ATOM    371  CG1 VAL A  25      34.401  21.171   0.060  1.00  0.00           C  
ATOM    372  CG2 VAL A  25      36.731  20.460  -0.493  1.00  0.00           C  
ATOM    373  H   VAL A  25      37.970  23.060  -0.275  1.00  0.00           H  
ATOM    374  HA  VAL A  25      35.785  22.445  -2.030  1.00  0.00           H  
ATOM    375  HB  VAL A  25      36.208  21.924   0.938  1.00  0.00           H  
ATOM    376 1HG1 VAL A  25      34.326  20.332   0.752  1.00  0.00           H  
ATOM    377 2HG1 VAL A  25      33.791  21.997   0.425  1.00  0.00           H  
ATOM    378 3HG1 VAL A  25      34.043  20.862  -0.922  1.00  0.00           H  
ATOM    379 1HG2 VAL A  25      36.627  19.631   0.207  1.00  0.00           H  
ATOM    380 2HG2 VAL A  25      36.426  20.136  -1.488  1.00  0.00           H  
ATOM    381 3HG2 VAL A  25      37.772  20.783  -0.519  1.00  0.00           H  
ATOM    382  N   CYS A  26      34.929  24.431   0.445  1.00  0.00           N  
ATOM    383  CA  CYS A  26      33.860  25.315   0.890  1.00  0.00           C  
ATOM    384  C   CYS A  26      33.792  26.582   0.049  1.00  0.00           C  
ATOM    385  O   CYS A  26      32.722  27.164  -0.113  1.00  0.00           O  
ATOM    386  CB  CYS A  26      34.275  25.645   2.324  1.00  0.00           C  
ATOM    387  SG  CYS A  26      35.657  26.804   2.458  1.00  0.00           S  
ATOM    388  H   CYS A  26      35.727  24.283   1.046  1.00  0.00           H  
ATOM    389  HA  CYS A  26      32.882  24.836   0.910  1.00  0.00           H  
ATOM    390 1HB  CYS A  26      33.443  26.103   2.862  1.00  0.00           H  
ATOM    391 2HB  CYS A  26      34.588  24.739   2.843  1.00  0.00           H  
ATOM    392  HG  CYS A  26      35.696  26.820   3.786  1.00  0.00           H  
ATOM    393  N   TRP A  27      34.927  27.005  -0.494  1.00  0.00           N  
ATOM    394  CA  TRP A  27      34.922  28.055  -1.509  1.00  0.00           C  
ATOM    395  C   TRP A  27      34.147  27.671  -2.769  1.00  0.00           C  
ATOM    396  O   TRP A  27      33.318  28.445  -3.236  1.00  0.00           O  
ATOM    397  CB  TRP A  27      36.359  28.422  -1.881  1.00  0.00           C  
ATOM    398  CG  TRP A  27      36.989  29.406  -0.942  1.00  0.00           C  
ATOM    399  CD1 TRP A  27      36.341  30.225  -0.067  1.00  0.00           C  
ATOM    400  CD2 TRP A  27      38.387  29.672  -0.784  1.00  0.00           C  
ATOM    401  CE2 TRP A  27      38.514  30.664   0.206  1.00  0.00           C  
ATOM    402  CE3 TRP A  27      39.547  29.164  -1.382  1.00  0.00           C  
ATOM    403  NE1 TRP A  27      37.248  30.988   0.627  1.00  0.00           N  
ATOM    404  CZ2 TRP A  27      39.744  31.160   0.607  1.00  0.00           C  
ATOM    405  CZ3 TRP A  27      40.780  29.661  -0.978  1.00  0.00           C  
ATOM    406  CH2 TRP A  27      40.876  30.630  -0.012  1.00  0.00           C  
ATOM    407  H   TRP A  27      35.808  26.602  -0.207  1.00  0.00           H  
ATOM    408  HA  TRP A  27      34.419  28.941  -1.120  1.00  0.00           H  
ATOM    409 1HB  TRP A  27      36.990  27.533  -1.870  1.00  0.00           H  
ATOM    410 2HB  TRP A  27      36.387  28.875  -2.872  1.00  0.00           H  
ATOM    411  HD1 TRP A  27      35.255  30.163  -0.044  1.00  0.00           H  
ATOM    412  HE1 TRP A  27      37.023  31.675   1.332  1.00  0.00           H  
ATOM    413  HE3 TRP A  27      39.528  28.393  -2.152  1.00  0.00           H  
ATOM    414  HZ2 TRP A  27      39.774  31.931   1.378  1.00  0.00           H  
ATOM    415  HZ3 TRP A  27      41.675  29.258  -1.454  1.00  0.00           H  
ATOM    416  HH2 TRP A  27      41.863  30.993   0.276  1.00  0.00           H  
ATOM    417  N   ALA A  28      34.415  26.487  -3.318  1.00  0.00           N  
ATOM    418  CA  ALA A  28      33.689  26.023  -4.501  1.00  0.00           C  
ATOM    419  C   ALA A  28      32.206  25.815  -4.212  1.00  0.00           C  
ATOM    420  O   ALA A  28      31.355  26.000  -5.085  1.00  0.00           O  
ATOM    421  CB  ALA A  28      34.311  24.738  -5.029  1.00  0.00           C  
ATOM    422  H   ALA A  28      35.127  25.896  -2.916  1.00  0.00           H  
ATOM    423  HA  ALA A  28      33.758  26.787  -5.276  1.00  0.00           H  
ATOM    424 1HB  ALA A  28      33.763  24.406  -5.912  1.00  0.00           H  
ATOM    425 2HB  ALA A  28      35.352  24.919  -5.294  1.00  0.00           H  
ATOM    426 3HB  ALA A  28      34.260  23.968  -4.261  1.00  0.00           H  
ATOM    427  N   VAL A  29      31.903  25.409  -2.983  1.00  0.00           N  
ATOM    428  CA  VAL A  29      30.521  25.246  -2.563  1.00  0.00           C  
ATOM    429  C   VAL A  29      29.838  26.602  -2.566  1.00  0.00           C  
ATOM    430  O   VAL A  29      28.729  26.743  -3.071  1.00  0.00           O  
ATOM    431  CB  VAL A  29      30.411  24.615  -1.162  1.00  0.00           C  
ATOM    432  CG1 VAL A  29      28.982  24.707  -0.647  1.00  0.00           C  
ATOM    433  CG2 VAL A  29      30.874  23.167  -1.191  1.00  0.00           C  
ATOM    434  H   VAL A  29      32.644  25.208  -2.327  1.00  0.00           H  
ATOM    435  HA  VAL A  29      29.964  24.622  -3.263  1.00  0.00           H  
ATOM    436  HB  VAL A  29      31.077  25.147  -0.481  1.00  0.00           H  
ATOM    437 1HG1 VAL A  29      28.924  24.256   0.344  1.00  0.00           H  
ATOM    438 2HG1 VAL A  29      28.682  25.752  -0.589  1.00  0.00           H  
ATOM    439 3HG1 VAL A  29      28.316  24.175  -1.326  1.00  0.00           H  
ATOM    440 1HG2 VAL A  29      30.790  22.738  -0.193  1.00  0.00           H  
ATOM    441 2HG2 VAL A  29      30.251  22.601  -1.884  1.00  0.00           H  
ATOM    442 3HG2 VAL A  29      31.913  23.123  -1.519  1.00  0.00           H  
ATOM    443  N   TRP A  30      30.513  27.604  -2.021  1.00  0.00           N  
ATOM    444  CA  TRP A  30      29.951  28.940  -1.970  1.00  0.00           C  
ATOM    445  C   TRP A  30      29.803  29.562  -3.350  1.00  0.00           C  
ATOM    446  O   TRP A  30      28.909  30.376  -3.584  1.00  0.00           O  
ATOM    447  CB  TRP A  30      30.819  29.837  -1.087  1.00  0.00           C  
ATOM    448  CG  TRP A  30      30.798  29.452   0.361  1.00  0.00           C  
ATOM    449  CD1 TRP A  30      29.838  28.724   0.998  1.00  0.00           C  
ATOM    450  CD2 TRP A  30      31.783  29.772   1.352  1.00  0.00           C  
ATOM    451  CE2 TRP A  30      31.353  29.206   2.565  1.00  0.00           C  
ATOM    452  CE3 TRP A  30      32.989  30.483   1.329  1.00  0.00           C  
ATOM    453  NE1 TRP A  30      30.160  28.572   2.323  1.00  0.00           N  
ATOM    454  CZ2 TRP A  30      32.077  29.328   3.740  1.00  0.00           C  
ATOM    455  CZ3 TRP A  30      33.715  30.605   2.507  1.00  0.00           C  
ATOM    456  CH2 TRP A  30      33.273  30.043   3.678  1.00  0.00           C  
ATOM    457  H   TRP A  30      31.431  27.441  -1.634  1.00  0.00           H  
ATOM    458  HA  TRP A  30      28.944  28.902  -1.554  1.00  0.00           H  
ATOM    459 1HB  TRP A  30      31.860  29.790  -1.407  1.00  0.00           H  
ATOM    460 2HB  TRP A  30      30.470  30.868  -1.141  1.00  0.00           H  
ATOM    461  HD1 TRP A  30      28.996  28.387   0.396  1.00  0.00           H  
ATOM    462  HE1 TRP A  30      29.610  28.076   3.010  1.00  0.00           H  
ATOM    463  HE3 TRP A  30      33.387  30.947   0.426  1.00  0.00           H  
ATOM    464  HZ2 TRP A  30      31.689  28.867   4.649  1.00  0.00           H  
ATOM    465  HZ3 TRP A  30      34.652  31.162   2.476  1.00  0.00           H  
ATOM    466  HH2 TRP A  30      33.874  30.162   4.581  1.00  0.00           H  
ATOM    467  N   LEU A  31      30.690  29.175  -4.264  1.00  0.00           N  
ATOM    468  CA  LEU A  31      30.640  29.651  -5.645  1.00  0.00           C  
ATOM    469  C   LEU A  31      29.478  29.023  -6.406  1.00  0.00           C  
ATOM    470  O   LEU A  31      28.716  29.720  -7.074  1.00  0.00           O  
ATOM    471  CB  LEU A  31      31.965  29.353  -6.356  1.00  0.00           C  
ATOM    472  CG  LEU A  31      33.158  30.202  -5.898  1.00  0.00           C  
ATOM    473  CD1 LEU A  31      34.446  29.667  -6.509  1.00  0.00           C  
ATOM    474  CD2 LEU A  31      32.933  31.653  -6.299  1.00  0.00           C  
ATOM    475  H   LEU A  31      31.419  28.532  -3.992  1.00  0.00           H  
ATOM    476  HA  LEU A  31      30.468  30.726  -5.654  1.00  0.00           H  
ATOM    477 1HB  LEU A  31      32.103  28.318  -6.047  1.00  0.00           H  
ATOM    478 2HB  LEU A  31      31.861  29.396  -7.440  1.00  0.00           H  
ATOM    479  HG  LEU A  31      33.187  30.159  -4.809  1.00  0.00           H  
ATOM    480 1HD1 LEU A  31      35.286  30.277  -6.178  1.00  0.00           H  
ATOM    481 2HD1 LEU A  31      34.599  28.636  -6.191  1.00  0.00           H  
ATOM    482 3HD1 LEU A  31      34.376  29.705  -7.596  1.00  0.00           H  
ATOM    483 1HD2 LEU A  31      33.780  32.256  -5.973  1.00  0.00           H  
ATOM    484 2HD2 LEU A  31      32.834  31.720  -7.383  1.00  0.00           H  
ATOM    485 3HD2 LEU A  31      32.022  32.024  -5.829  1.00  0.00           H  
ATOM    486  N   ASN A  32      29.351  27.704  -6.308  1.00  0.00           N  
ATOM    487  CA  ASN A  32      28.404  26.957  -7.127  1.00  0.00           C  
ATOM    488  C   ASN A  32      27.012  26.944  -6.478  1.00  0.00           C  
ATOM    489  O   ASN A  32      26.837  26.401  -5.384  1.00  0.00           O  
ATOM    490  CB  ASN A  32      28.887  25.540  -7.377  1.00  0.00           C  
ATOM    491  CG  ASN A  32      27.987  24.746  -8.283  1.00  0.00           C  
ATOM    492  ND2 ASN A  32      28.240  23.463  -8.346  1.00  0.00           N  
ATOM    493  OD1 ASN A  32      27.030  25.274  -8.860  1.00  0.00           O  
ATOM    494  H   ASN A  32      29.928  27.206  -5.646  1.00  0.00           H  
ATOM    495  HA  ASN A  32      28.290  27.443  -8.097  1.00  0.00           H  
ATOM    496 1HB  ASN A  32      29.926  25.344  -7.643  1.00  0.00           H  
ATOM    497 2HB  ASN A  32      28.710  25.230  -6.347  1.00  0.00           H  
ATOM    498 1HD2 ASN A  32      27.682  22.873  -8.929  1.00  0.00           H  
ATOM    499 2HD2 ASN A  32      28.991  23.075  -7.812  1.00  0.00           H  
ATOM    500  N   SER A  33      26.026  27.542  -7.141  1.00  0.00           N  
ATOM    501  CA  SER A  33      24.692  27.652  -6.546  1.00  0.00           C  
ATOM    502  C   SER A  33      24.106  26.249  -6.450  1.00  0.00           C  
ATOM    503  O   SER A  33      23.162  26.006  -5.699  1.00  0.00           O  
ATOM    504  CB  SER A  33      23.798  28.562  -7.367  1.00  0.00           C  
ATOM    505  OG  SER A  33      23.514  28.022  -8.628  1.00  0.00           O  
ATOM    506  H   SER A  33      26.186  27.927  -8.062  1.00  0.00           H  
ATOM    507  HA  SER A  33      24.688  28.170  -5.586  1.00  0.00           H  
ATOM    508 1HB  SER A  33      22.865  28.711  -6.827  1.00  0.00           H  
ATOM    509 2HB  SER A  33      24.301  29.519  -7.496  1.00  0.00           H  
ATOM    510  HG  SER A  33      22.949  28.628  -9.114  1.00  0.00           H  
ATOM    511  N   ASN A  34      24.673  25.331  -7.232  1.00  0.00           N  
ATOM    512  CA  ASN A  34      24.207  23.956  -7.241  1.00  0.00           C  
ATOM    513  C   ASN A  34      24.688  23.273  -5.961  1.00  0.00           C  
ATOM    514  O   ASN A  34      24.094  22.300  -5.497  1.00  0.00           O  
ATOM    515  CB  ASN A  34      24.677  23.203  -8.472  1.00  0.00           C  
ATOM    516  CG  ASN A  34      24.095  23.722  -9.758  1.00  0.00           C  
ATOM    517  ND2 ASN A  34      24.903  24.443 -10.492  1.00  0.00           N  
ATOM    518  OD1 ASN A  34      22.953  23.411 -10.116  1.00  0.00           O  
ATOM    519  H   ASN A  34      25.442  25.594  -7.830  1.00  0.00           H  
ATOM    520  HA  ASN A  34      23.116  23.935  -7.248  1.00  0.00           H  
ATOM    521 1HB  ASN A  34      25.734  22.981  -8.622  1.00  0.00           H  
ATOM    522 2HB  ASN A  34      24.151  22.289  -8.193  1.00  0.00           H  
ATOM    523 1HD2 ASN A  34      24.584  24.823 -11.361  1.00  0.00           H  
ATOM    524 2HD2 ASN A  34      25.838  24.616 -10.184  1.00  0.00           H  
ATOM    525  N   LEU A  35      25.774  23.798  -5.397  1.00  0.00           N  
ATOM    526  CA  LEU A  35      26.276  23.341  -4.106  1.00  0.00           C  
ATOM    527  C   LEU A  35      25.740  24.189  -2.939  1.00  0.00           C  
ATOM    528  O   LEU A  35      25.811  23.773  -1.786  1.00  0.00           O  
ATOM    529  CB  LEU A  35      27.809  23.354  -4.114  1.00  0.00           C  
ATOM    530  CG  LEU A  35      28.465  22.361  -5.082  1.00  0.00           C  
ATOM    531  CD1 LEU A  35      29.972  22.581  -5.116  1.00  0.00           C  
ATOM    532  CD2 LEU A  35      28.138  20.938  -4.652  1.00  0.00           C  
ATOM    533  H   LEU A  35      26.264  24.536  -5.882  1.00  0.00           H  
ATOM    534  HA  LEU A  35      25.927  22.325  -3.918  1.00  0.00           H  
ATOM    535 1HB  LEU A  35      27.976  24.374  -4.456  1.00  0.00           H  
ATOM    536 2HB  LEU A  35      28.219  23.235  -3.111  1.00  0.00           H  
ATOM    537  HG  LEU A  35      28.019  22.523  -6.065  1.00  0.00           H  
ATOM    538 1HD1 LEU A  35      30.429  21.872  -5.806  1.00  0.00           H  
ATOM    539 2HD1 LEU A  35      30.183  23.598  -5.448  1.00  0.00           H  
ATOM    540 3HD1 LEU A  35      30.383  22.432  -4.118  1.00  0.00           H  
ATOM    541 1HD2 LEU A  35      28.604  20.234  -5.341  1.00  0.00           H  
ATOM    542 2HD2 LEU A  35      28.518  20.766  -3.644  1.00  0.00           H  
ATOM    543 3HD2 LEU A  35      27.058  20.794  -4.663  1.00  0.00           H  
ATOM    544  N   GLN A  36      25.209  25.374  -3.218  1.00  0.00           N  
ATOM    545  CA  GLN A  36      24.615  26.174  -2.146  1.00  0.00           C  
ATOM    546  C   GLN A  36      23.170  25.787  -1.842  1.00  0.00           C  
ATOM    547  O   GLN A  36      22.256  26.612  -1.902  1.00  0.00           O  
ATOM    548  CB  GLN A  36      24.674  27.661  -2.506  1.00  0.00           C  
ATOM    549  CG  GLN A  36      26.080  28.234  -2.553  1.00  0.00           C  
ATOM    550  CD  GLN A  36      26.096  29.695  -2.964  1.00  0.00           C  
ATOM    551  NE2 GLN A  36      26.337  30.577  -2.000  1.00  0.00           N  
ATOM    552  OE1 GLN A  36      25.896  30.027  -4.135  1.00  0.00           O  
ATOM    553  H   GLN A  36      25.206  25.738  -4.161  1.00  0.00           H  
ATOM    554  HA  GLN A  36      25.162  26.002  -1.218  1.00  0.00           H  
ATOM    555 1HB  GLN A  36      24.200  27.768  -3.481  1.00  0.00           H  
ATOM    556 2HB  GLN A  36      24.086  28.190  -1.756  1.00  0.00           H  
ATOM    557 1HG  GLN A  36      26.797  28.107  -1.742  1.00  0.00           H  
ATOM    558 2HG  GLN A  36      26.391  27.633  -3.407  1.00  0.00           H  
ATOM    559 1HE2 GLN A  36      26.361  31.555  -2.211  1.00  0.00           H  
ATOM    560 2HE2 GLN A  36      26.496  30.264  -1.063  1.00  0.00           H  
ATOM    561  N   ASN A  37      22.989  24.510  -1.529  1.00  0.00           N  
ATOM    562  CA  ASN A  37      21.692  23.928  -1.233  1.00  0.00           C  
ATOM    563  C   ASN A  37      21.651  23.779   0.274  1.00  0.00           C  
ATOM    564  O   ASN A  37      22.692  23.813   0.927  1.00  0.00           O  
ATOM    565  CB  ASN A  37      21.461  22.604  -1.935  1.00  0.00           C  
ATOM    566  CG  ASN A  37      20.009  22.233  -2.063  1.00  0.00           C  
ATOM    567  ND2 ASN A  37      19.742  21.283  -2.922  1.00  0.00           N  
ATOM    568  OD1 ASN A  37      19.149  22.749  -1.339  1.00  0.00           O  
ATOM    569  H   ASN A  37      23.810  23.923  -1.501  1.00  0.00           H  
ATOM    570  HA  ASN A  37      20.900  24.602  -1.564  1.00  0.00           H  
ATOM    571 1HB  ASN A  37      21.973  22.369  -2.868  1.00  0.00           H  
ATOM    572 2HB  ASN A  37      21.900  22.024  -1.123  1.00  0.00           H  
ATOM    573 1HD2 ASN A  37      18.797  20.985  -3.060  1.00  0.00           H  
ATOM    574 2HD2 ASN A  37      20.482  20.855  -3.441  1.00  0.00           H  
ATOM    575  N   VAL A  38      20.464  23.615   0.844  1.00  0.00           N  
ATOM    576  CA  VAL A  38      20.340  23.596   2.297  1.00  0.00           C  
ATOM    577  C   VAL A  38      21.086  22.396   2.837  1.00  0.00           C  
ATOM    578  O   VAL A  38      21.981  22.528   3.669  1.00  0.00           O  
ATOM    579  CB  VAL A  38      18.872  23.539   2.758  1.00  0.00           C  
ATOM    580  CG1 VAL A  38      18.793  23.370   4.268  1.00  0.00           C  
ATOM    581  CG2 VAL A  38      18.127  24.792   2.324  1.00  0.00           C  
ATOM    582  H   VAL A  38      19.635  23.503   0.278  1.00  0.00           H  
ATOM    583  HA  VAL A  38      20.803  24.475   2.747  1.00  0.00           H  
ATOM    584  HB  VAL A  38      18.381  22.695   2.273  1.00  0.00           H  
ATOM    585 1HG1 VAL A  38      17.747  23.332   4.577  1.00  0.00           H  
ATOM    586 2HG1 VAL A  38      19.291  22.446   4.558  1.00  0.00           H  
ATOM    587 3HG1 VAL A  38      19.282  24.216   4.754  1.00  0.00           H  
ATOM    588 1HG2 VAL A  38      17.092  24.735   2.656  1.00  0.00           H  
ATOM    589 2HG2 VAL A  38      18.603  25.668   2.765  1.00  0.00           H  
ATOM    590 3HG2 VAL A  38      18.155  24.873   1.237  1.00  0.00           H  
ATOM    591  N   THR A  39      20.695  21.220   2.353  1.00  0.00           N  
ATOM    592  CA  THR A  39      21.403  19.980   2.632  1.00  0.00           C  
ATOM    593  C   THR A  39      22.887  20.141   2.407  1.00  0.00           C  
ATOM    594  O   THR A  39      23.698  19.708   3.222  1.00  0.00           O  
ATOM    595  CB  THR A  39      20.888  18.820   1.759  1.00  0.00           C  
ATOM    596  CG2 THR A  39      21.578  17.519   2.139  1.00  0.00           C  
ATOM    597  OG1 THR A  39      19.473  18.677   1.936  1.00  0.00           O  
ATOM    598  H   THR A  39      19.872  21.197   1.768  1.00  0.00           H  
ATOM    599  HA  THR A  39      21.273  19.709   3.679  1.00  0.00           H  
ATOM    600  HB  THR A  39      21.093  19.047   0.712  1.00  0.00           H  
ATOM    601  HG1 THR A  39      19.023  19.423   1.533  1.00  0.00           H  
ATOM    602 1HG2 THR A  39      21.201  16.712   1.510  1.00  0.00           H  
ATOM    603 2HG2 THR A  39      22.653  17.622   1.993  1.00  0.00           H  
ATOM    604 3HG2 THR A  39      21.373  17.292   3.184  1.00  0.00           H  
ATOM    605  N   ASN A  40      23.236  20.772   1.297  1.00  0.00           N  
ATOM    606  CA  ASN A  40      24.622  20.822   0.863  1.00  0.00           C  
ATOM    607  C   ASN A  40      25.474  21.711   1.755  1.00  0.00           C  
ATOM    608  O   ASN A  40      26.693  21.551   1.816  1.00  0.00           O  
ATOM    609  CB  ASN A  40      24.728  21.285  -0.579  1.00  0.00           C  
ATOM    610  CG  ASN A  40      24.321  20.240  -1.581  1.00  0.00           C  
ATOM    611  ND2 ASN A  40      24.103  20.676  -2.794  1.00  0.00           N  
ATOM    612  OD1 ASN A  40      24.276  19.042  -1.275  1.00  0.00           O  
ATOM    613  H   ASN A  40      22.529  21.228   0.739  1.00  0.00           H  
ATOM    614  HA  ASN A  40      25.067  19.827   0.925  1.00  0.00           H  
ATOM    615 1HB  ASN A  40      24.326  22.250  -0.887  1.00  0.00           H  
ATOM    616 2HB  ASN A  40      25.816  21.337  -0.550  1.00  0.00           H  
ATOM    617 1HD2 ASN A  40      23.826  20.037  -3.513  1.00  0.00           H  
ATOM    618 2HD2 ASN A  40      24.210  21.647  -3.004  1.00  0.00           H  
ATOM    619  N   TYR A  41      24.826  22.638   2.445  1.00  0.00           N  
ATOM    620  CA  TYR A  41      25.532  23.551   3.331  1.00  0.00           C  
ATOM    621  C   TYR A  41      26.278  22.800   4.438  1.00  0.00           C  
ATOM    622  O   TYR A  41      27.295  23.286   4.962  1.00  0.00           O  
ATOM    623  CB  TYR A  41      24.555  24.555   3.945  1.00  0.00           C  
ATOM    624  CG  TYR A  41      24.037  25.585   2.965  1.00  0.00           C  
ATOM    625  CD1 TYR A  41      24.869  26.126   1.996  1.00  0.00           C  
ATOM    626  CD2 TYR A  41      22.719  26.011   3.011  1.00  0.00           C  
ATOM    627  CE1 TYR A  41      24.402  27.067   1.098  1.00  0.00           C  
ATOM    628  CE2 TYR A  41      22.240  26.950   2.118  1.00  0.00           C  
ATOM    629  CZ  TYR A  41      23.086  27.477   1.163  1.00  0.00           C  
ATOM    630  OH  TYR A  41      22.614  28.413   0.272  1.00  0.00           O  
ATOM    631  H   TYR A  41      23.822  22.718   2.355  1.00  0.00           H  
ATOM    632  HA  TYR A  41      26.292  24.098   2.771  1.00  0.00           H  
ATOM    633 1HB  TYR A  41      23.716  23.985   4.348  1.00  0.00           H  
ATOM    634 2HB  TYR A  41      25.077  25.058   4.759  1.00  0.00           H  
ATOM    635  HD1 TYR A  41      25.907  25.798   1.950  1.00  0.00           H  
ATOM    636  HD2 TYR A  41      22.056  25.592   3.769  1.00  0.00           H  
ATOM    637  HE1 TYR A  41      25.067  27.485   0.343  1.00  0.00           H  
ATOM    638  HE2 TYR A  41      21.201  27.274   2.172  1.00  0.00           H  
ATOM    639  HH  TYR A  41      22.381  28.036  -0.580  1.00  0.00           H  
ATOM    640  N   PHE A  42      25.765  21.622   4.788  1.00  0.00           N  
ATOM    641  CA  PHE A  42      26.392  20.796   5.821  1.00  0.00           C  
ATOM    642  C   PHE A  42      27.779  20.292   5.403  1.00  0.00           C  
ATOM    643  O   PHE A  42      28.594  19.896   6.249  1.00  0.00           O  
ATOM    644  CB  PHE A  42      25.488  19.610   6.163  1.00  0.00           C  
ATOM    645  CG  PHE A  42      24.301  19.976   7.007  1.00  0.00           C  
ATOM    646  CD1 PHE A  42      23.048  20.138   6.434  1.00  0.00           C  
ATOM    647  CD2 PHE A  42      24.433  20.159   8.375  1.00  0.00           C  
ATOM    648  CE1 PHE A  42      21.954  20.475   7.210  1.00  0.00           C  
ATOM    649  CE2 PHE A  42      23.342  20.495   9.153  1.00  0.00           C  
ATOM    650  CZ  PHE A  42      22.102  20.653   8.568  1.00  0.00           C  
ATOM    651  H   PHE A  42      24.927  21.290   4.336  1.00  0.00           H  
ATOM    652  HA  PHE A  42      26.551  21.388   6.724  1.00  0.00           H  
ATOM    653 1HB  PHE A  42      25.096  19.162   5.251  1.00  0.00           H  
ATOM    654 2HB  PHE A  42      26.048  18.861   6.722  1.00  0.00           H  
ATOM    655  HD1 PHE A  42      22.931  19.996   5.359  1.00  0.00           H  
ATOM    656  HD2 PHE A  42      25.414  20.035   8.836  1.00  0.00           H  
ATOM    657  HE1 PHE A  42      20.976  20.600   6.746  1.00  0.00           H  
ATOM    658  HE2 PHE A  42      23.460  20.635  10.227  1.00  0.00           H  
ATOM    659  HZ  PHE A  42      21.241  20.920   9.181  1.00  0.00           H  
ATOM    660  N   VAL A  43      28.044  20.340   4.100  1.00  0.00           N  
ATOM    661  CA  VAL A  43      29.382  20.110   3.550  1.00  0.00           C  
ATOM    662  C   VAL A  43      30.385  21.177   3.993  1.00  0.00           C  
ATOM    663  O   VAL A  43      31.568  20.921   4.103  1.00  0.00           O  
ATOM    664  CB  VAL A  43      29.350  20.068   2.010  1.00  0.00           C  
ATOM    665  CG1 VAL A  43      30.764  20.013   1.450  1.00  0.00           C  
ATOM    666  CG2 VAL A  43      28.539  18.876   1.525  1.00  0.00           C  
ATOM    667  H   VAL A  43      27.281  20.545   3.470  1.00  0.00           H  
ATOM    668  HA  VAL A  43      29.807  19.176   3.917  1.00  0.00           H  
ATOM    669  HB  VAL A  43      28.848  20.963   1.641  1.00  0.00           H  
ATOM    670 1HG1 VAL A  43      30.723  19.985   0.361  1.00  0.00           H  
ATOM    671 2HG1 VAL A  43      31.316  20.896   1.768  1.00  0.00           H  
ATOM    672 3HG1 VAL A  43      31.265  19.117   1.817  1.00  0.00           H  
ATOM    673 1HG2 VAL A  43      28.527  18.862   0.436  1.00  0.00           H  
ATOM    674 2HG2 VAL A  43      28.992  17.956   1.895  1.00  0.00           H  
ATOM    675 3HG2 VAL A  43      27.518  18.955   1.898  1.00  0.00           H  
ATOM    676  N   VAL A  44      29.907  22.384   4.233  1.00  0.00           N  
ATOM    677  CA  VAL A  44      30.786  23.437   4.692  1.00  0.00           C  
ATOM    678  C   VAL A  44      31.113  23.237   6.161  1.00  0.00           C  
ATOM    679  O   VAL A  44      32.201  23.574   6.625  1.00  0.00           O  
ATOM    680  CB  VAL A  44      30.162  24.830   4.490  1.00  0.00           C  
ATOM    681  CG1 VAL A  44      31.057  25.906   5.085  1.00  0.00           C  
ATOM    682  CG2 VAL A  44      29.922  25.097   3.011  1.00  0.00           C  
ATOM    683  H   VAL A  44      28.926  22.585   4.100  1.00  0.00           H  
ATOM    684  HA  VAL A  44      31.744  23.408   4.173  1.00  0.00           H  
ATOM    685  HB  VAL A  44      29.188  24.857   4.978  1.00  0.00           H  
ATOM    686 1HG1 VAL A  44      30.601  26.885   4.933  1.00  0.00           H  
ATOM    687 2HG1 VAL A  44      31.182  25.727   6.153  1.00  0.00           H  
ATOM    688 3HG1 VAL A  44      32.031  25.882   4.596  1.00  0.00           H  
ATOM    689 1HG2 VAL A  44      29.481  26.085   2.886  1.00  0.00           H  
ATOM    690 2HG2 VAL A  44      30.870  25.052   2.476  1.00  0.00           H  
ATOM    691 3HG2 VAL A  44      29.243  24.343   2.611  1.00  0.00           H  
ATOM    692  N   SER A  45      30.158  22.684   6.892  1.00  0.00           N  
ATOM    693  CA  SER A  45      30.349  22.423   8.309  1.00  0.00           C  
ATOM    694  C   SER A  45      31.399  21.334   8.431  1.00  0.00           C  
ATOM    695  O   SER A  45      32.270  21.359   9.300  1.00  0.00           O  
ATOM    696  CB  SER A  45      29.049  22.011   8.974  1.00  0.00           C  
ATOM    697  OG  SER A  45      28.664  20.713   8.616  1.00  0.00           O  
ATOM    698  H   SER A  45      29.279  22.438   6.461  1.00  0.00           H  
ATOM    699  HA  SER A  45      30.600  23.316   8.885  1.00  0.00           H  
ATOM    700 1HB  SER A  45      29.181  22.058  10.054  1.00  0.00           H  
ATOM    701 2HB  SER A  45      28.268  22.708   8.673  1.00  0.00           H  
ATOM    702  HG  SER A  45      28.482  20.204   9.410  1.00  0.00           H  
ATOM    703  N   LEU A  46      31.307  20.388   7.511  1.00  0.00           N  
ATOM    704  CA  LEU A  46      32.271  19.319   7.368  1.00  0.00           C  
ATOM    705  C   LEU A  46      33.665  19.846   6.981  1.00  0.00           C  
ATOM    706  O   LEU A  46      34.667  19.421   7.562  1.00  0.00           O  
ATOM    707  CB  LEU A  46      31.767  18.311   6.328  1.00  0.00           C  
ATOM    708  CG  LEU A  46      30.589  17.439   6.780  1.00  0.00           C  
ATOM    709  CD1 LEU A  46      30.040  16.650   5.600  1.00  0.00           C  
ATOM    710  CD2 LEU A  46      31.044  16.503   7.889  1.00  0.00           C  
ATOM    711  H   LEU A  46      30.517  20.427   6.882  1.00  0.00           H  
ATOM    712  HA  LEU A  46      32.400  18.814   8.326  1.00  0.00           H  
ATOM    713 1HB  LEU A  46      31.444  19.004   5.552  1.00  0.00           H  
ATOM    714 2HB  LEU A  46      32.575  17.689   5.945  1.00  0.00           H  
ATOM    715  HG  LEU A  46      29.834  18.107   7.196  1.00  0.00           H  
ATOM    716 1HD1 LEU A  46      29.203  16.034   5.930  1.00  0.00           H  
ATOM    717 2HD1 LEU A  46      29.698  17.340   4.828  1.00  0.00           H  
ATOM    718 3HD1 LEU A  46      30.823  16.010   5.195  1.00  0.00           H  
ATOM    719 1HD2 LEU A  46      30.205  15.886   8.211  1.00  0.00           H  
ATOM    720 2HD2 LEU A  46      31.848  15.865   7.521  1.00  0.00           H  
ATOM    721 3HD2 LEU A  46      31.407  17.090   8.735  1.00  0.00           H  
ATOM    722  N   ALA A  47      33.730  20.761   6.013  1.00  0.00           N  
ATOM    723  CA  ALA A  47      34.996  21.408   5.630  1.00  0.00           C  
ATOM    724  C   ALA A  47      35.647  22.121   6.808  1.00  0.00           C  
ATOM    725  O   ALA A  47      36.852  21.997   7.025  1.00  0.00           O  
ATOM    726  CB  ALA A  47      34.768  22.385   4.487  1.00  0.00           C  
ATOM    727  H   ALA A  47      32.882  21.017   5.529  1.00  0.00           H  
ATOM    728  HA  ALA A  47      35.694  20.640   5.297  1.00  0.00           H  
ATOM    729 1HB  ALA A  47      35.715  22.855   4.218  1.00  0.00           H  
ATOM    730 2HB  ALA A  47      34.371  21.851   3.625  1.00  0.00           H  
ATOM    731 3HB  ALA A  47      34.060  23.152   4.799  1.00  0.00           H  
ATOM    732  N   ALA A  48      34.843  22.862   7.567  1.00  0.00           N  
ATOM    733  CA  ALA A  48      35.321  23.547   8.758  1.00  0.00           C  
ATOM    734  C   ALA A  48      35.781  22.584   9.841  1.00  0.00           C  
ATOM    735  O   ALA A  48      36.762  22.858  10.537  1.00  0.00           O  
ATOM    736  CB  ALA A  48      34.234  24.466   9.299  1.00  0.00           C  
ATOM    737  H   ALA A  48      33.872  22.949   7.305  1.00  0.00           H  
ATOM    738  HA  ALA A  48      36.189  24.150   8.490  1.00  0.00           H  
ATOM    739 1HB  ALA A  48      34.605  24.984  10.183  1.00  0.00           H  
ATOM    740 2HB  ALA A  48      33.963  25.197   8.537  1.00  0.00           H  
ATOM    741 3HB  ALA A  48      33.359  23.875   9.565  1.00  0.00           H  
ATOM    742  N   ALA A  49      35.085  21.461  10.001  1.00  0.00           N  
ATOM    743  CA  ALA A  49      35.577  20.448  10.932  1.00  0.00           C  
ATOM    744  C   ALA A  49      36.930  19.878  10.490  1.00  0.00           C  
ATOM    745  O   ALA A  49      37.816  19.696  11.315  1.00  0.00           O  
ATOM    746  CB  ALA A  49      34.554  19.332  11.081  1.00  0.00           C  
ATOM    747  H   ALA A  49      34.226  21.290   9.498  1.00  0.00           H  
ATOM    748  HA  ALA A  49      35.731  20.913  11.906  1.00  0.00           H  
ATOM    749 1HB  ALA A  49      34.927  18.587  11.783  1.00  0.00           H  
ATOM    750 2HB  ALA A  49      33.616  19.744  11.455  1.00  0.00           H  
ATOM    751 3HB  ALA A  49      34.383  18.863  10.113  1.00  0.00           H  
ATOM    752  N   ASP A  50      37.092  19.610   9.194  1.00  0.00           N  
ATOM    753  CA  ASP A  50      38.369  19.105   8.686  1.00  0.00           C  
ATOM    754  C   ASP A  50      39.506  20.136   8.875  1.00  0.00           C  
ATOM    755  O   ASP A  50      40.642  19.777   9.206  1.00  0.00           O  
ATOM    756  CB  ASP A  50      38.236  18.727   7.209  1.00  0.00           C  
ATOM    757  CG  ASP A  50      37.488  17.425   6.957  1.00  0.00           C  
ATOM    758  OD1 ASP A  50      37.175  16.749   7.909  1.00  0.00           O  
ATOM    759  OD2 ASP A  50      37.099  17.194   5.838  1.00  0.00           O1-
ATOM    760  H   ASP A  50      36.329  19.755   8.549  1.00  0.00           H  
ATOM    761  HA  ASP A  50      38.667  18.220   9.250  1.00  0.00           H  
ATOM    762 1HB  ASP A  50      37.804  19.518   6.596  1.00  0.00           H  
ATOM    763 2HB  ASP A  50      39.287  18.598   6.949  1.00  0.00           H  
ATOM    764  N   ILE A  51      39.177  21.413   8.707  1.00  0.00           N  
ATOM    765  CA  ILE A  51      40.110  22.498   8.969  1.00  0.00           C  
ATOM    766  C   ILE A  51      40.526  22.559  10.433  1.00  0.00           C  
ATOM    767  O   ILE A  51      41.705  22.697  10.753  1.00  0.00           O  
ATOM    768  CB  ILE A  51      39.514  23.857   8.562  1.00  0.00           C  
ATOM    769  CG1 ILE A  51      39.367  23.943   7.041  1.00  0.00           C  
ATOM    770  CG2 ILE A  51      40.379  24.994   9.082  1.00  0.00           C  
ATOM    771  CD1 ILE A  51      38.503  25.091   6.574  1.00  0.00           C  
ATOM    772  H   ILE A  51      38.244  21.633   8.385  1.00  0.00           H  
ATOM    773  HA  ILE A  51      41.047  22.335   8.435  1.00  0.00           H  
ATOM    774  HB  ILE A  51      38.510  23.944   8.979  1.00  0.00           H  
ATOM    775 1HG1 ILE A  51      40.368  24.049   6.624  1.00  0.00           H  
ATOM    776 2HG1 ILE A  51      38.932  23.001   6.703  1.00  0.00           H  
ATOM    777 1HG2 ILE A  51      39.944  25.948   8.786  1.00  0.00           H  
ATOM    778 2HG2 ILE A  51      40.434  24.943  10.168  1.00  0.00           H  
ATOM    779 3HG2 ILE A  51      41.382  24.909   8.663  1.00  0.00           H  
ATOM    780 1HD1 ILE A  51      38.445  25.087   5.486  1.00  0.00           H  
ATOM    781 2HD1 ILE A  51      37.500  24.985   6.989  1.00  0.00           H  
ATOM    782 3HD1 ILE A  51      38.935  26.034   6.909  1.00  0.00           H  
ATOM    783  N   ALA A  52      39.557  22.468  11.328  1.00  0.00           N  
ATOM    784  CA  ALA A  52      39.859  22.451  12.756  1.00  0.00           C  
ATOM    785  C   ALA A  52      40.656  21.187  13.130  1.00  0.00           C  
ATOM    786  O   ALA A  52      41.496  21.228  14.020  1.00  0.00           O  
ATOM    787  CB  ALA A  52      38.576  22.543  13.568  1.00  0.00           C  
ATOM    788  H   ALA A  52      38.594  22.411  11.028  1.00  0.00           H  
ATOM    789  HA  ALA A  52      40.483  23.313  12.992  1.00  0.00           H  
ATOM    790 1HB  ALA A  52      38.818  22.532  14.631  1.00  0.00           H  
ATOM    791 2HB  ALA A  52      38.056  23.470  13.325  1.00  0.00           H  
ATOM    792 3HB  ALA A  52      37.935  21.694  13.334  1.00  0.00           H  
ATOM    793  N   VAL A  53      40.414  20.075  12.441  1.00  0.00           N  
ATOM    794  CA  VAL A  53      41.285  18.904  12.559  1.00  0.00           C  
ATOM    795  C   VAL A  53      42.766  19.159  12.173  1.00  0.00           C  
ATOM    796  O   VAL A  53      43.691  18.769  12.918  1.00  0.00           O  
ATOM    797  CB  VAL A  53      40.746  17.749  11.694  1.00  0.00           C  
ATOM    798  CG1 VAL A  53      41.799  16.663  11.538  1.00  0.00           C  
ATOM    799  CG2 VAL A  53      39.476  17.175  12.303  1.00  0.00           C  
ATOM    800  H   VAL A  53      39.615  20.035  11.824  1.00  0.00           H  
ATOM    801  HA  VAL A  53      41.365  18.571  13.595  1.00  0.00           H  
ATOM    802  HB  VAL A  53      40.477  18.138  10.711  1.00  0.00           H  
ATOM    803 1HG1 VAL A  53      41.401  15.855  10.924  1.00  0.00           H  
ATOM    804 2HG1 VAL A  53      42.684  17.079  11.058  1.00  0.00           H  
ATOM    805 3HG1 VAL A  53      42.067  16.272  12.520  1.00  0.00           H  
ATOM    806 1HG2 VAL A  53      39.108  16.361  11.679  1.00  0.00           H  
ATOM    807 2HG2 VAL A  53      39.692  16.797  13.303  1.00  0.00           H  
ATOM    808 3HG2 VAL A  53      38.718  17.955  12.366  1.00  0.00           H  
ATOM    809  N   GLY A  54      42.989  19.798  11.018  1.00  0.00           N  
ATOM    810  CA  GLY A  54      44.332  20.166  10.607  1.00  0.00           C  
ATOM    811  C   GLY A  54      45.032  21.066  11.618  1.00  0.00           C  
ATOM    812  O   GLY A  54      46.211  20.893  11.912  1.00  0.00           O  
ATOM    813  H   GLY A  54      42.208  20.030  10.419  1.00  0.00           H  
ATOM    814 1HA  GLY A  54      44.927  19.261  10.486  1.00  0.00           H  
ATOM    815 2HA  GLY A  54      44.280  20.695   9.657  1.00  0.00           H  
ATOM    816  N   VAL A  55      44.292  22.030  12.154  1.00  0.00           N  
ATOM    817  CA  VAL A  55      44.834  22.962  13.131  1.00  0.00           C  
ATOM    818  C   VAL A  55      45.165  22.336  14.487  1.00  0.00           C  
ATOM    819  O   VAL A  55      46.257  22.543  15.000  1.00  0.00           O  
ATOM    820  CB  VAL A  55      43.857  24.130  13.361  1.00  0.00           C  
ATOM    821  CG1 VAL A  55      44.336  25.008  14.506  1.00  0.00           C  
ATOM    822  CG2 VAL A  55      43.702  24.952  12.090  1.00  0.00           C  
ATOM    823  H   VAL A  55      43.325  22.118  11.875  1.00  0.00           H  
ATOM    824  HA  VAL A  55      45.797  23.358  12.809  1.00  0.00           H  
ATOM    825  HB  VAL A  55      42.873  23.727  13.598  1.00  0.00           H  
ATOM    826 1HG1 VAL A  55      43.634  25.829  14.655  1.00  0.00           H  
ATOM    827 2HG1 VAL A  55      44.398  24.415  15.419  1.00  0.00           H  
ATOM    828 3HG1 VAL A  55      45.320  25.413  14.268  1.00  0.00           H  
ATOM    829 1HG2 VAL A  55      43.008  25.772  12.270  1.00  0.00           H  
ATOM    830 2HG2 VAL A  55      44.672  25.354  11.797  1.00  0.00           H  
ATOM    831 3HG2 VAL A  55      43.315  24.319  11.291  1.00  0.00           H  
ATOM    832  N   LEU A  56      44.225  21.602  15.080  1.00  0.00           N  
ATOM    833  CA  LEU A  56      44.430  21.039  16.419  1.00  0.00           C  
ATOM    834  C   LEU A  56      44.590  19.524  16.442  1.00  0.00           C  
ATOM    835  O   LEU A  56      45.482  19.001  17.099  1.00  0.00           O  
ATOM    836  CB  LEU A  56      43.263  21.445  17.328  1.00  0.00           C  
ATOM    837  CG  LEU A  56      43.119  22.953  17.571  1.00  0.00           C  
ATOM    838  CD1 LEU A  56      41.891  23.228  18.429  1.00  0.00           C  
ATOM    839  CD2 LEU A  56      44.377  23.481  18.245  1.00  0.00           C  
ATOM    840  H   LEU A  56      43.352  21.429  14.602  1.00  0.00           H  
ATOM    841  HA  LEU A  56      45.361  21.421  16.836  1.00  0.00           H  
ATOM    842 1HB  LEU A  56      42.433  21.084  16.722  1.00  0.00           H  
ATOM    843 2HB  LEU A  56      43.284  20.907  18.275  1.00  0.00           H  
ATOM    844  HG  LEU A  56      43.037  23.433  16.596  1.00  0.00           H  
ATOM    845 1HD1 LEU A  56      41.797  24.301  18.596  1.00  0.00           H  
ATOM    846 2HD1 LEU A  56      41.001  22.862  17.917  1.00  0.00           H  
ATOM    847 3HD1 LEU A  56      41.995  22.720  19.386  1.00  0.00           H  
ATOM    848 1HD2 LEU A  56      44.274  24.553  18.417  1.00  0.00           H  
ATOM    849 2HD2 LEU A  56      44.521  22.972  19.199  1.00  0.00           H  
ATOM    850 3HD2 LEU A  56      45.239  23.298  17.602  1.00  0.00           H  
ATOM    851  N   ALA A  57      43.731  18.815  15.722  1.00  0.00           N  
ATOM    852  CA  ALA A  57      43.600  17.384  15.944  1.00  0.00           C  
ATOM    853  C   ALA A  57      44.820  16.572  15.476  1.00  0.00           C  
ATOM    854  O   ALA A  57      45.299  15.732  16.218  1.00  0.00           O  
ATOM    855  CB  ALA A  57      42.339  16.881  15.258  1.00  0.00           C  
ATOM    856  H   ALA A  57      43.163  19.257  15.014  1.00  0.00           H  
ATOM    857  HA  ALA A  57      43.519  17.203  17.017  1.00  0.00           H  
ATOM    858 1HB  ALA A  57      42.223  15.814  15.449  1.00  0.00           H  
ATOM    859 2HB  ALA A  57      41.473  17.415  15.650  1.00  0.00           H  
ATOM    860 3HB  ALA A  57      42.417  17.051  14.185  1.00  0.00           H  
ATOM    861  N   ILE A  58      45.321  16.833  14.269  1.00  0.00           N  
ATOM    862  CA  ILE A  58      46.496  16.117  13.739  1.00  0.00           C  
ATOM    863  C   ILE A  58      47.804  16.394  14.493  1.00  0.00           C  
ATOM    864  O   ILE A  58      48.497  15.454  14.879  1.00  0.00           O  
ATOM    865  CB  ILE A  58      46.718  16.459  12.254  1.00  0.00           C  
ATOM    866  CG1 ILE A  58      45.598  15.864  11.396  1.00  0.00           C  
ATOM    867  CG2 ILE A  58      48.074  15.953  11.788  1.00  0.00           C  
ATOM    868  CD1 ILE A  58      45.605  16.344   9.963  1.00  0.00           C  
ATOM    869  H   ILE A  58      44.881  17.544  13.703  1.00  0.00           H  
ATOM    870  HA  ILE A  58      46.375  15.041  13.857  1.00  0.00           H  
ATOM    871  HB  ILE A  58      46.670  17.540  12.128  1.00  0.00           H  
ATOM    872 1HG1 ILE A  58      45.712  14.781  11.418  1.00  0.00           H  
ATOM    873 2HG1 ILE A  58      44.651  16.137  11.865  1.00  0.00           H  
ATOM    874 1HG2 ILE A  58      48.214  16.202  10.737  1.00  0.00           H  
ATOM    875 2HG2 ILE A  58      48.860  16.421  12.380  1.00  0.00           H  
ATOM    876 3HG2 ILE A  58      48.122  14.871  11.914  1.00  0.00           H  
ATOM    877 1HD1 ILE A  58      44.782  15.880   9.419  1.00  0.00           H  
ATOM    878 2HD1 ILE A  58      45.488  17.428   9.941  1.00  0.00           H  
ATOM    879 3HD1 ILE A  58      46.549  16.071   9.493  1.00  0.00           H  
ATOM    880  N   PRO A  59      48.163  17.679  14.680  1.00  0.00           N  
ATOM    881  CA  PRO A  59      49.298  18.012  15.554  1.00  0.00           C  
ATOM    882  C   PRO A  59      49.219  17.353  16.941  1.00  0.00           C  
ATOM    883  O   PRO A  59      50.195  16.748  17.372  1.00  0.00           O  
ATOM    884  CB  PRO A  59      49.237  19.540  15.649  1.00  0.00           C  
ATOM    885  CG  PRO A  59      48.531  19.962  14.407  1.00  0.00           C  
ATOM    886  CD  PRO A  59      47.469  18.919  14.177  1.00  0.00           C  
ATOM    887  HA  PRO A  59      50.260  17.657  15.157  1.00  0.00           H  
ATOM    888 1HB  PRO A  59      48.693  19.866  16.547  1.00  0.00           H  
ATOM    889 2HB  PRO A  59      50.244  19.979  15.704  1.00  0.00           H  
ATOM    890 1HG  PRO A  59      48.086  20.960  14.522  1.00  0.00           H  
ATOM    891 2HG  PRO A  59      49.224  20.015  13.553  1.00  0.00           H  
ATOM    892 1HD  PRO A  59      46.549  19.131  14.740  1.00  0.00           H  
ATOM    893 2HD  PRO A  59      47.187  18.840  13.117  1.00  0.00           H  
ATOM    894  N   PHE A  60      48.090  17.451  17.638  1.00  0.00           N  
ATOM    895  CA  PHE A  60      48.020  16.857  18.970  1.00  0.00           C  
ATOM    896  C   PHE A  60      48.065  15.323  18.913  1.00  0.00           C  
ATOM    897  O   PHE A  60      48.799  14.686  19.667  1.00  0.00           O  
ATOM    898  CB  PHE A  60      46.752  17.320  19.688  1.00  0.00           C  
ATOM    899  CG  PHE A  60      46.432  16.529  20.924  1.00  0.00           C  
ATOM    900  CD1 PHE A  60      47.215  16.647  22.062  1.00  0.00           C  
ATOM    901  CD2 PHE A  60      45.347  15.666  20.951  1.00  0.00           C  
ATOM    902  CE1 PHE A  60      46.921  15.919  23.200  1.00  0.00           C  
ATOM    903  CE2 PHE A  60      45.050  14.938  22.086  1.00  0.00           C  
ATOM    904  CZ  PHE A  60      45.839  15.065  23.212  1.00  0.00           C  
ATOM    905  H   PHE A  60      47.278  17.926  17.268  1.00  0.00           H  
ATOM    906  HA  PHE A  60      48.888  17.162  19.557  1.00  0.00           H  
ATOM    907 1HB  PHE A  60      46.855  18.359  20.000  1.00  0.00           H  
ATOM    908 2HB  PHE A  60      45.892  17.226  19.025  1.00  0.00           H  
ATOM    909  HD1 PHE A  60      48.070  17.323  22.052  1.00  0.00           H  
ATOM    910  HD2 PHE A  60      44.725  15.565  20.061  1.00  0.00           H  
ATOM    911  HE1 PHE A  60      47.545  16.021  24.087  1.00  0.00           H  
ATOM    912  HE2 PHE A  60      44.194  14.263  22.095  1.00  0.00           H  
ATOM    913  HZ  PHE A  60      45.607  14.491  24.108  1.00  0.00           H  
ATOM    914  N   ALA A  61      47.236  14.727  18.060  1.00  0.00           N  
ATOM    915  CA  ALA A  61      47.128  13.279  17.989  1.00  0.00           C  
ATOM    916  C   ALA A  61      48.467  12.611  17.731  1.00  0.00           C  
ATOM    917  O   ALA A  61      48.733  11.511  18.207  1.00  0.00           O  
ATOM    918  CB  ALA A  61      46.127  12.883  16.913  1.00  0.00           C  
ATOM    919  H   ALA A  61      46.667  15.293  17.447  1.00  0.00           H  
ATOM    920  HA  ALA A  61      46.774  12.907  18.950  1.00  0.00           H  
ATOM    921 1HB  ALA A  61      46.046  11.797  16.875  1.00  0.00           H  
ATOM    922 2HB  ALA A  61      45.152  13.311  17.147  1.00  0.00           H  
ATOM    923 3HB  ALA A  61      46.465  13.255  15.947  1.00  0.00           H  
ATOM    924  N   ILE A  62      49.312  13.294  16.967  1.00  0.00           N  
ATOM    925  CA  ILE A  62      50.673  12.855  16.724  1.00  0.00           C  
ATOM    926  C   ILE A  62      51.620  13.206  17.896  1.00  0.00           C  
ATOM    927  O   ILE A  62      52.486  12.405  18.266  1.00  0.00           O  
ATOM    928  CB  ILE A  62      51.222  13.471  15.424  1.00  0.00           C  
ATOM    929  CG1 ILE A  62      50.398  13.004  14.222  1.00  0.00           C  
ATOM    930  CG2 ILE A  62      52.688  13.110  15.242  1.00  0.00           C  
ATOM    931  CD1 ILE A  62      50.688  13.766  12.949  1.00  0.00           C  
ATOM    932  H   ILE A  62      48.988  14.151  16.541  1.00  0.00           H  
ATOM    933  HA  ILE A  62      50.722  11.769  16.668  1.00  0.00           H  
ATOM    934  HB  ILE A  62      51.119  14.555  15.473  1.00  0.00           H  
ATOM    935 1HG1 ILE A  62      50.616  11.947  14.071  1.00  0.00           H  
ATOM    936 2HG1 ILE A  62      49.347  13.122  14.485  1.00  0.00           H  
ATOM    937 1HG2 ILE A  62      53.061  13.553  14.319  1.00  0.00           H  
ATOM    938 2HG2 ILE A  62      53.264  13.491  16.085  1.00  0.00           H  
ATOM    939 3HG2 ILE A  62      52.792  12.026  15.193  1.00  0.00           H  
ATOM    940 1HD1 ILE A  62      50.066  13.377  12.142  1.00  0.00           H  
ATOM    941 2HD1 ILE A  62      50.469  14.823  13.099  1.00  0.00           H  
ATOM    942 3HD1 ILE A  62      51.738  13.648  12.685  1.00  0.00           H  
ATOM    943  N   THR A  63      51.453  14.398  18.466  1.00  0.00           N  
ATOM    944  CA  THR A  63      52.310  14.853  19.558  1.00  0.00           C  
ATOM    945  C   THR A  63      52.143  13.939  20.766  1.00  0.00           C  
ATOM    946  O   THR A  63      53.051  13.205  21.125  1.00  0.00           O  
ATOM    947  CB  THR A  63      51.996  16.304  19.970  1.00  0.00           C  
ATOM    948  CG2 THR A  63      52.927  16.756  21.084  1.00  0.00           C  
ATOM    949  OG1 THR A  63      52.155  17.169  18.838  1.00  0.00           O  
ATOM    950  H   THR A  63      50.714  15.002  18.135  1.00  0.00           H  
ATOM    951  HA  THR A  63      53.355  14.799  19.254  1.00  0.00           H  
ATOM    952  HB  THR A  63      50.964  16.359  20.316  1.00  0.00           H  
ATOM    953  HG1 THR A  63      51.957  18.073  19.096  1.00  0.00           H  
ATOM    954 1HG2 THR A  63      52.689  17.782  21.361  1.00  0.00           H  
ATOM    955 2HG2 THR A  63      52.800  16.107  21.950  1.00  0.00           H  
ATOM    956 3HG2 THR A  63      53.959  16.702  20.738  1.00  0.00           H  
ATOM    957  N   ILE A  64      50.967  13.967  21.379  1.00  0.00           N  
ATOM    958  CA  ILE A  64      50.689  13.133  22.542  1.00  0.00           C  
ATOM    959  C   ILE A  64      51.889  13.068  23.476  1.00  0.00           C  
ATOM    960  O   ILE A  64      52.259  11.996  23.956  1.00  0.00           O  
ATOM    961  CB  ILE A  64      50.295  11.702  22.129  1.00  0.00           C  
ATOM    962  CG1 ILE A  64      51.420  11.052  21.318  1.00  0.00           C  
ATOM    963  CG2 ILE A  64      49.000  11.717  21.333  1.00  0.00           C  
ATOM    964  CD1 ILE A  64      51.223   9.573  21.082  1.00  0.00           C  
ATOM    965  H   ILE A  64      50.245  14.582  21.031  1.00  0.00           H  
ATOM    966  HA  ILE A  64      49.893  13.568  23.145  1.00  0.00           H  
ATOM    967  HB  ILE A  64      50.164  11.098  23.026  1.00  0.00           H  
ATOM    968 1HG1 ILE A  64      51.470  11.570  20.361  1.00  0.00           H  
ATOM    969 2HG1 ILE A  64      52.348  11.212  21.867  1.00  0.00           H  
ATOM    970 1HG2 ILE A  64      48.736  10.698  21.048  1.00  0.00           H  
ATOM    971 2HG2 ILE A  64      48.202  12.141  21.942  1.00  0.00           H  
ATOM    972 3HG2 ILE A  64      49.130  12.321  20.435  1.00  0.00           H  
ATOM    973 1HD1 ILE A  64      52.059   9.182  20.501  1.00  0.00           H  
ATOM    974 2HD1 ILE A  64      51.173   9.053  22.039  1.00  0.00           H  
ATOM    975 3HD1 ILE A  64      50.296   9.410  20.534  1.00  0.00           H  
ATOM    976  N   SER A  65      52.497  14.222  23.732  1.00  0.00           N  
ATOM    977  CA  SER A  65      53.621  14.309  24.657  1.00  0.00           C  
ATOM    978  C   SER A  65      54.732  13.337  24.281  1.00  0.00           C  
ATOM    979  O   SER A  65      55.426  12.807  25.149  1.00  0.00           O  
ATOM    980  CB  SER A  65      53.149  14.046  26.073  1.00  0.00           C  
ATOM    981  OG  SER A  65      52.144  14.938  26.467  1.00  0.00           O  
ATOM    982  H   SER A  65      52.171  15.062  23.274  1.00  0.00           H  
ATOM    983  HA  SER A  65      54.031  15.316  24.748  1.00  0.00           H  
ATOM    984 1HB  SER A  65      52.762  13.028  26.128  1.00  0.00           H  
ATOM    985 2HB  SER A  65      53.998  14.147  26.749  1.00  0.00           H  
ATOM    986  HG  SER A  65      52.543  15.765  26.749  1.00  0.00           H  
ATOM    987  N   THR A  66      54.896  13.107  22.983  1.00  0.00           N  
ATOM    988  CA  THR A  66      55.847  12.115  22.495  1.00  0.00           C  
ATOM    989  C   THR A  66      56.704  12.725  21.392  1.00  0.00           C  
ATOM    990  O   THR A  66      56.228  12.957  20.281  1.00  0.00           O  
ATOM    991  CB  THR A  66      55.143  10.855  21.959  1.00  0.00           C  
ATOM    992  CG2 THR A  66      56.164   9.827  21.497  1.00  0.00           C  
ATOM    993  OG1 THR A  66      54.329  10.284  22.992  1.00  0.00           O  
ATOM    994  H   THR A  66      54.348  13.632  22.317  1.00  0.00           H  
ATOM    995  HA  THR A  66      56.522  11.823  23.300  1.00  0.00           H  
ATOM    996  HB  THR A  66      54.506  11.135  21.121  1.00  0.00           H  
ATOM    997  HG1 THR A  66      53.671  10.925  23.272  1.00  0.00           H  
ATOM    998 1HG2 THR A  66      55.647   8.945  21.123  1.00  0.00           H  
ATOM    999 2HG2 THR A  66      56.777  10.255  20.703  1.00  0.00           H  
ATOM   1000 3HG2 THR A  66      56.801   9.547  22.336  1.00  0.00           H  
ATOM   1001  N   GLY A  67      57.968  12.983  21.706  1.00  0.00           N  
ATOM   1002  CA  GLY A  67      58.867  13.654  20.774  1.00  0.00           C  
ATOM   1003  C   GLY A  67      58.872  15.153  21.047  1.00  0.00           C  
ATOM   1004  O   GLY A  67      59.910  15.807  20.952  1.00  0.00           O  
ATOM   1005  H   GLY A  67      58.316  12.708  22.614  1.00  0.00           H  
ATOM   1006 1HA  GLY A  67      59.874  13.254  20.901  1.00  0.00           H  
ATOM   1007 2HA  GLY A  67      58.528  13.468  19.756  1.00  0.00           H  
ATOM   1008  N   PHE A  68      57.825  15.741  21.250  1.00  0.00           N  
ATOM   1009  CA  PHE A  68      57.613  17.128  21.647  1.00  0.00           C  
ATOM   1010  C   PHE A  68      56.724  17.194  22.883  1.00  0.00           C  
ATOM   1011  O   PHE A  68      55.672  16.556  22.938  1.00  0.00           O  
ATOM   1012  CB  PHE A  68      56.992  17.929  20.502  1.00  0.00           C  
ATOM   1013  CG  PHE A  68      56.724  19.367  20.844  1.00  0.00           C  
ATOM   1014  CD1 PHE A  68      57.767  20.277  20.945  1.00  0.00           C  
ATOM   1015  CD2 PHE A  68      55.430  19.815  21.065  1.00  0.00           C  
ATOM   1016  CE1 PHE A  68      57.522  21.600  21.260  1.00  0.00           C  
ATOM   1017  CE2 PHE A  68      55.182  21.137  21.378  1.00  0.00           C  
ATOM   1018  CZ  PHE A  68      56.230  22.030  21.476  1.00  0.00           C  
ATOM   1019  H   PHE A  68      57.037  15.112  21.222  1.00  0.00           H  
ATOM   1020  HA  PHE A  68      58.561  17.592  21.923  1.00  0.00           H  
ATOM   1021 1HB  PHE A  68      57.658  17.932  19.641  1.00  0.00           H  
ATOM   1022 2HB  PHE A  68      56.034  17.494  20.217  1.00  0.00           H  
ATOM   1023  HD1 PHE A  68      58.789  19.936  20.773  1.00  0.00           H  
ATOM   1024  HD2 PHE A  68      54.602  19.109  20.987  1.00  0.00           H  
ATOM   1025  HE1 PHE A  68      58.351  22.304  21.337  1.00  0.00           H  
ATOM   1026  HE2 PHE A  68      54.160  21.476  21.548  1.00  0.00           H  
ATOM   1027  HZ  PHE A  68      56.037  23.073  21.724  1.00  0.00           H  
ATOM   1028  N   CYS A  69      57.153  17.968  23.874  1.00  0.00           N  
ATOM   1029  CA  CYS A  69      56.481  18.000  25.167  1.00  0.00           C  
ATOM   1030  C   CYS A  69      55.063  18.532  25.008  1.00  0.00           C  
ATOM   1031  O   CYS A  69      54.793  19.356  24.133  1.00  0.00           O  
ATOM   1032  CB  CYS A  69      57.339  18.972  25.978  1.00  0.00           C  
ATOM   1033  SG  CYS A  69      57.119  20.712  25.537  1.00  0.00           S  
ATOM   1034  H   CYS A  69      57.965  18.551  23.727  1.00  0.00           H  
ATOM   1035  HA  CYS A  69      56.462  17.039  25.681  1.00  0.00           H  
ATOM   1036 1HB  CYS A  69      57.097  18.895  27.038  1.00  0.00           H  
ATOM   1037 2HB  CYS A  69      58.397  18.754  25.830  1.00  0.00           H  
ATOM   1038  N   ALA A  70      54.160  18.058  25.858  1.00  0.00           N  
ATOM   1039  CA  ALA A  70      52.806  18.595  25.917  1.00  0.00           C  
ATOM   1040  C   ALA A  70      52.181  18.416  27.295  1.00  0.00           C  
ATOM   1041  O   ALA A  70      52.209  17.324  27.862  1.00  0.00           O  
ATOM   1042  CB  ALA A  70      51.939  17.940  24.850  1.00  0.00           C  
ATOM   1043  H   ALA A  70      54.417  17.306  26.481  1.00  0.00           H  
ATOM   1044  HA  ALA A  70      52.851  19.666  25.718  1.00  0.00           H  
ATOM   1045 1HB  ALA A  70      50.933  18.356  24.895  1.00  0.00           H  
ATOM   1046 2HB  ALA A  70      52.368  18.130  23.867  1.00  0.00           H  
ATOM   1047 3HB  ALA A  70      51.896  16.867  25.027  1.00  0.00           H  
ATOM   1048  N   ALA A  71      51.619  19.495  27.828  1.00  0.00           N  
ATOM   1049  CA  ALA A  71      51.126  19.503  29.201  1.00  0.00           C  
ATOM   1050  C   ALA A  71      49.918  18.586  29.339  1.00  0.00           C  
ATOM   1051  O   ALA A  71      49.162  18.390  28.387  1.00  0.00           O  
ATOM   1052  CB  ALA A  71      50.776  20.917  29.640  1.00  0.00           C  
ATOM   1053  H   ALA A  71      51.531  20.332  27.270  1.00  0.00           H  
ATOM   1054  HA  ALA A  71      51.904  19.117  29.860  1.00  0.00           H  
ATOM   1055 1HB  ALA A  71      50.400  20.898  30.663  1.00  0.00           H  
ATOM   1056 2HB  ALA A  71      51.666  21.545  29.592  1.00  0.00           H  
ATOM   1057 3HB  ALA A  71      50.010  21.323  28.981  1.00  0.00           H  
ATOM   1058  N   CYS A  72      49.740  18.026  30.531  1.00  0.00           N  
ATOM   1059  CA  CYS A  72      48.691  17.041  30.767  1.00  0.00           C  
ATOM   1060  C   CYS A  72      47.307  17.674  30.701  1.00  0.00           C  
ATOM   1061  O   CYS A  72      46.374  17.095  30.146  1.00  0.00           O  
ATOM   1062  CB  CYS A  72      48.995  16.560  32.186  1.00  0.00           C  
ATOM   1063  SG  CYS A  72      50.595  15.735  32.371  1.00  0.00           S  
ATOM   1064  H   CYS A  72      50.349  18.288  31.294  1.00  0.00           H  
ATOM   1065  HA  CYS A  72      48.742  16.188  30.090  1.00  0.00           H  
ATOM   1066 1HB  CYS A  72      49.007  17.403  32.876  1.00  0.00           H  
ATOM   1067 2HB  CYS A  72      48.244  15.837  32.506  1.00  0.00           H  
ATOM   1068  N   HIS A  73      47.181  18.869  31.270  1.00  0.00           N  
ATOM   1069  CA  HIS A  73      45.905  19.555  31.199  1.00  0.00           C  
ATOM   1070  C   HIS A  73      45.600  20.094  29.811  1.00  0.00           C  
ATOM   1071  O   HIS A  73      44.436  20.175  29.432  1.00  0.00           O  
ATOM   1072  CB  HIS A  73      45.866  20.700  32.216  1.00  0.00           C  
ATOM   1073  CG  HIS A  73      46.849  21.792  31.931  1.00  0.00           C  
ATOM   1074  CD2 HIS A  73      46.685  23.020  31.384  1.00  0.00           C  
ATOM   1075  ND1 HIS A  73      48.193  21.678  32.219  1.00  0.00           N  
ATOM   1076  CE1 HIS A  73      48.813  22.788  31.861  1.00  0.00           C  
ATOM   1077  NE2 HIS A  73      47.920  23.618  31.352  1.00  0.00           N  
ATOM   1078  H   HIS A  73      47.951  19.311  31.751  1.00  0.00           H  
ATOM   1079  HA  HIS A  73      45.101  18.855  31.421  1.00  0.00           H  
ATOM   1080 1HB  HIS A  73      44.879  21.164  32.222  1.00  0.00           H  
ATOM   1081 2HB  HIS A  73      46.097  20.325  33.212  1.00  0.00           H  
ATOM   1082  HD2 HIS A  73      45.811  23.551  31.006  1.00  0.00           H  
ATOM   1083  HE1 HIS A  73      49.887  22.896  32.006  1.00  0.00           H  
ATOM   1084  HE2 HIS A  73      48.107  24.544  30.996  1.00  0.00           H  
ATOM   1085  N   GLY A  74      46.634  20.484  29.066  1.00  0.00           N  
ATOM   1086  CA  GLY A  74      46.420  20.912  27.691  1.00  0.00           C  
ATOM   1087  C   GLY A  74      46.065  19.723  26.823  1.00  0.00           C  
ATOM   1088  O   GLY A  74      45.285  19.854  25.877  1.00  0.00           O  
ATOM   1089  H   GLY A  74      47.572  20.486  29.442  1.00  0.00           H  
ATOM   1090 1HA  GLY A  74      45.607  21.638  27.666  1.00  0.00           H  
ATOM   1091 2HA  GLY A  74      47.332  21.377  27.317  1.00  0.00           H  
ATOM   1092  N   CYS A  75      46.638  18.567  27.154  1.00  0.00           N  
ATOM   1093  CA  CYS A  75      46.299  17.318  26.476  1.00  0.00           C  
ATOM   1094  C   CYS A  75      44.816  17.029  26.646  1.00  0.00           C  
ATOM   1095  O   CYS A  75      44.113  16.718  25.668  1.00  0.00           O  
ATOM   1096  CB  CYS A  75      47.144  16.279  27.214  1.00  0.00           C  
ATOM   1097  SG  CYS A  75      47.152  14.640  26.450  1.00  0.00           S  
ATOM   1098  H   CYS A  75      47.325  18.554  27.895  1.00  0.00           H  
ATOM   1099  HA  CYS A  75      46.582  17.306  25.424  1.00  0.00           H  
ATOM   1100 1HB  CYS A  75      48.186  16.600  27.254  1.00  0.00           H  
ATOM   1101 2HB  CYS A  75      46.768  16.138  28.228  1.00  0.00           H  
ATOM   1102  N   LEU A  76      44.355  17.138  27.896  1.00  0.00           N  
ATOM   1103  CA  LEU A  76      42.955  16.969  28.235  1.00  0.00           C  
ATOM   1104  C   LEU A  76      42.103  17.872  27.398  1.00  0.00           C  
ATOM   1105  O   LEU A  76      41.221  17.408  26.685  1.00  0.00           O  
ATOM   1106  CB  LEU A  76      42.720  17.249  29.725  1.00  0.00           C  
ATOM   1107  CG  LEU A  76      41.468  16.596  30.322  1.00  0.00           C  
ATOM   1108  CD1 LEU A  76      41.658  16.370  31.816  1.00  0.00           C  
ATOM   1109  CD2 LEU A  76      40.258  17.482  30.061  1.00  0.00           C  
ATOM   1110  H   LEU A  76      45.017  17.347  28.628  1.00  0.00           H  
ATOM   1111  HA  LEU A  76      42.647  15.946  28.019  1.00  0.00           H  
ATOM   1112 1HB  LEU A  76      43.615  16.783  30.135  1.00  0.00           H  
ATOM   1113 2HB  LEU A  76      42.734  18.317  29.942  1.00  0.00           H  
ATOM   1114  HG  LEU A  76      41.310  15.655  29.795  1.00  0.00           H  
ATOM   1115 1HD1 LEU A  76      40.763  15.907  32.232  1.00  0.00           H  
ATOM   1116 2HD1 LEU A  76      42.513  15.715  31.978  1.00  0.00           H  
ATOM   1117 3HD1 LEU A  76      41.832  17.325  32.309  1.00  0.00           H  
ATOM   1118 1HD2 LEU A  76      39.368  17.018  30.486  1.00  0.00           H  
ATOM   1119 2HD2 LEU A  76      40.415  18.458  30.523  1.00  0.00           H  
ATOM   1120 3HD2 LEU A  76      40.124  17.609  28.986  1.00  0.00           H  
ATOM   1121  N   PHE A  77      42.402  19.166  27.467  1.00  0.00           N  
ATOM   1122  CA  PHE A  77      41.583  20.191  26.809  1.00  0.00           C  
ATOM   1123  C   PHE A  77      41.486  20.018  25.290  1.00  0.00           C  
ATOM   1124  O   PHE A  77      40.400  20.091  24.729  1.00  0.00           O  
ATOM   1125  CB  PHE A  77      42.136  21.580  27.130  1.00  0.00           C  
ATOM   1126  CG  PHE A  77      42.128  21.912  28.595  1.00  0.00           C  
ATOM   1127  CD1 PHE A  77      41.383  21.156  29.488  1.00  0.00           C  
ATOM   1128  CD2 PHE A  77      42.864  22.981  29.083  1.00  0.00           C  
ATOM   1129  CE1 PHE A  77      41.375  21.461  30.836  1.00  0.00           C  
ATOM   1130  CE2 PHE A  77      42.858  23.287  30.430  1.00  0.00           C  
ATOM   1131  CZ  PHE A  77      42.112  22.525  31.308  1.00  0.00           C  
ATOM   1132  H   PHE A  77      43.218  19.451  27.990  1.00  0.00           H  
ATOM   1133  HA  PHE A  77      40.553  20.127  27.166  1.00  0.00           H  
ATOM   1134 1HB  PHE A  77      43.170  21.658  26.798  1.00  0.00           H  
ATOM   1135 2HB  PHE A  77      41.538  22.344  26.634  1.00  0.00           H  
ATOM   1136  HD1 PHE A  77      40.800  20.313  29.115  1.00  0.00           H  
ATOM   1137  HD2 PHE A  77      43.454  23.583  28.390  1.00  0.00           H  
ATOM   1138  HE1 PHE A  77      40.784  20.859  31.527  1.00  0.00           H  
ATOM   1139  HE2 PHE A  77      43.442  24.129  30.801  1.00  0.00           H  
ATOM   1140  HZ  PHE A  77      42.106  22.767  32.369  1.00  0.00           H  
ATOM   1141  N   ILE A  78      42.629  19.801  24.645  1.00  0.00           N  
ATOM   1142  CA  ILE A  78      42.718  19.660  23.199  1.00  0.00           C  
ATOM   1143  C   ILE A  78      42.007  18.381  22.766  1.00  0.00           C  
ATOM   1144  O   ILE A  78      41.253  18.378  21.792  1.00  0.00           O  
ATOM   1145  CB  ILE A  78      44.178  19.630  22.713  1.00  0.00           C  
ATOM   1146  CG1 ILE A  78      44.851  20.983  22.958  1.00  0.00           C  
ATOM   1147  CG2 ILE A  78      44.240  19.261  21.239  1.00  0.00           C  
ATOM   1148  CD1 ILE A  78      46.351  20.961  22.774  1.00  0.00           C  
ATOM   1149  H   ILE A  78      43.471  19.733  25.199  1.00  0.00           H  
ATOM   1150  HA  ILE A  78      42.191  20.473  22.702  1.00  0.00           H  
ATOM   1151  HB  ILE A  78      44.732  18.894  23.295  1.00  0.00           H  
ATOM   1152 1HG1 ILE A  78      44.409  21.695  22.263  1.00  0.00           H  
ATOM   1153 2HG1 ILE A  78      44.615  21.281  23.981  1.00  0.00           H  
ATOM   1154 1HG2 ILE A  78      45.280  19.244  20.911  1.00  0.00           H  
ATOM   1155 2HG2 ILE A  78      43.799  18.276  21.091  1.00  0.00           H  
ATOM   1156 3HG2 ILE A  78      43.687  19.997  20.655  1.00  0.00           H  
ATOM   1157 1HD1 ILE A  78      46.756  21.955  22.965  1.00  0.00           H  
ATOM   1158 2HD1 ILE A  78      46.794  20.249  23.471  1.00  0.00           H  
ATOM   1159 3HD1 ILE A  78      46.589  20.665  21.753  1.00  0.00           H  
ATOM   1160  N   ALA A  79      42.243  17.299  23.505  1.00  0.00           N  
ATOM   1161  CA  ALA A  79      41.575  16.025  23.264  1.00  0.00           C  
ATOM   1162  C   ALA A  79      40.049  16.186  23.284  1.00  0.00           C  
ATOM   1163  O   ALA A  79      39.366  15.654  22.427  1.00  0.00           O  
ATOM   1164  CB  ALA A  79      42.019  14.994  24.291  1.00  0.00           C  
ATOM   1165  H   ALA A  79      42.909  17.369  24.260  1.00  0.00           H  
ATOM   1166  HA  ALA A  79      41.849  15.668  22.271  1.00  0.00           H  
ATOM   1167 1HB  ALA A  79      41.515  14.047  24.097  1.00  0.00           H  
ATOM   1168 2HB  ALA A  79      43.097  14.852  24.222  1.00  0.00           H  
ATOM   1169 3HB  ALA A  79      41.761  15.343  25.291  1.00  0.00           H  
ATOM   1170  N   CYS A  80      39.530  16.913  24.261  1.00  0.00           N  
ATOM   1171  CA  CYS A  80      38.102  17.224  24.333  1.00  0.00           C  
ATOM   1172  C   CYS A  80      37.580  18.030  23.125  1.00  0.00           C  
ATOM   1173  O   CYS A  80      36.488  17.746  22.599  1.00  0.00           O  
ATOM   1174  CB  CYS A  80      38.028  18.067  25.605  1.00  0.00           C  
ATOM   1175  SG  CYS A  80      38.246  17.131  27.138  1.00  0.00           S  
ATOM   1176  H   CYS A  80      40.146  17.263  24.983  1.00  0.00           H  
ATOM   1177  HA  CYS A  80      37.472  16.343  24.451  1.00  0.00           H  
ATOM   1178 1HB  CYS A  80      38.809  18.827  25.602  1.00  0.00           H  
ATOM   1179 2HB  CYS A  80      37.052  18.548  25.682  1.00  0.00           H  
ATOM   1180  HG  CYS A  80      38.006  18.150  27.959  1.00  0.00           H  
ATOM   1181  N   PHE A  81      38.351  19.041  22.703  1.00  0.00           N  
ATOM   1182  CA  PHE A  81      38.035  19.833  21.516  1.00  0.00           C  
ATOM   1183  C   PHE A  81      37.928  19.006  20.269  1.00  0.00           C  
ATOM   1184  O   PHE A  81      37.012  19.170  19.464  1.00  0.00           O  
ATOM   1185  CB  PHE A  81      39.087  20.923  21.310  1.00  0.00           C  
ATOM   1186  CG  PHE A  81      39.196  21.886  22.458  1.00  0.00           C  
ATOM   1187  CD1 PHE A  81      38.190  21.969  23.409  1.00  0.00           C  
ATOM   1188  CD2 PHE A  81      40.303  22.709  22.590  1.00  0.00           C  
ATOM   1189  CE1 PHE A  81      38.288  22.855  24.466  1.00  0.00           C  
ATOM   1190  CE2 PHE A  81      40.405  23.594  23.646  1.00  0.00           C  
ATOM   1191  CZ  PHE A  81      39.395  23.667  24.585  1.00  0.00           C  
ATOM   1192  H   PHE A  81      39.183  19.258  23.232  1.00  0.00           H  
ATOM   1193  HA  PHE A  81      37.060  20.306  21.637  1.00  0.00           H  
ATOM   1194 1HB  PHE A  81      40.072  20.475  21.185  1.00  0.00           H  
ATOM   1195 2HB  PHE A  81      38.845  21.516  20.429  1.00  0.00           H  
ATOM   1196  HD1 PHE A  81      37.314  21.327  23.316  1.00  0.00           H  
ATOM   1197  HD2 PHE A  81      41.101  22.652  21.848  1.00  0.00           H  
ATOM   1198  HE1 PHE A  81      37.489  22.910  25.206  1.00  0.00           H  
ATOM   1199  HE2 PHE A  81      41.281  24.236  23.739  1.00  0.00           H  
ATOM   1200  HZ  PHE A  81      39.473  24.365  25.416  1.00  0.00           H  
ATOM   1201  N   VAL A  82      38.912  18.144  20.108  1.00  0.00           N  
ATOM   1202  CA  VAL A  82      39.012  17.292  18.951  1.00  0.00           C  
ATOM   1203  C   VAL A  82      37.839  16.318  18.927  1.00  0.00           C  
ATOM   1204  O   VAL A  82      37.222  16.101  17.884  1.00  0.00           O  
ATOM   1205  CB  VAL A  82      40.339  16.511  18.935  1.00  0.00           C  
ATOM   1206  CG1 VAL A  82      40.322  15.458  17.836  1.00  0.00           C  
ATOM   1207  CG2 VAL A  82      41.513  17.458  18.746  1.00  0.00           C  
ATOM   1208  H   VAL A  82      39.620  18.084  20.826  1.00  0.00           H  
ATOM   1209  HA  VAL A  82      38.936  17.867  18.027  1.00  0.00           H  
ATOM   1210  HB  VAL A  82      40.476  16.025  19.901  1.00  0.00           H  
ATOM   1211 1HG1 VAL A  82      41.269  14.915  17.838  1.00  0.00           H  
ATOM   1212 2HG1 VAL A  82      39.504  14.761  18.011  1.00  0.00           H  
ATOM   1213 3HG1 VAL A  82      40.187  15.943  16.870  1.00  0.00           H  
ATOM   1214 1HG2 VAL A  82      42.443  16.890  18.737  1.00  0.00           H  
ATOM   1215 2HG2 VAL A  82      41.403  17.989  17.800  1.00  0.00           H  
ATOM   1216 3HG2 VAL A  82      41.537  18.177  19.565  1.00  0.00           H  
ATOM   1217  N   LEU A  83      37.541  15.756  20.092  1.00  0.00           N  
ATOM   1218  CA  LEU A  83      36.398  14.869  20.305  1.00  0.00           C  
ATOM   1219  C   LEU A  83      35.065  15.497  19.894  1.00  0.00           C  
ATOM   1220  O   LEU A  83      34.249  14.882  19.181  1.00  0.00           O  
ATOM   1221  CB  LEU A  83      36.343  14.443  21.778  1.00  0.00           C  
ATOM   1222  CG  LEU A  83      35.238  13.438  22.126  1.00  0.00           C  
ATOM   1223  CD1 LEU A  83      35.407  12.170  21.300  1.00  0.00           C  
ATOM   1224  CD2 LEU A  83      35.287  13.124  23.613  1.00  0.00           C  
ATOM   1225  H   LEU A  83      38.152  15.965  20.869  1.00  0.00           H  
ATOM   1226  HA  LEU A  83      36.502  13.983  19.679  1.00  0.00           H  
ATOM   1227 1HB  LEU A  83      37.320  13.969  21.861  1.00  0.00           H  
ATOM   1228 2HB  LEU A  83      36.299  15.304  22.445  1.00  0.00           H  
ATOM   1229  HG  LEU A  83      34.283  13.921  21.917  1.00  0.00           H  
ATOM   1230 1HD1 LEU A  83      34.617  11.462  21.555  1.00  0.00           H  
ATOM   1231 2HD1 LEU A  83      35.346  12.414  20.240  1.00  0.00           H  
ATOM   1232 3HD1 LEU A  83      36.377  11.723  21.515  1.00  0.00           H  
ATOM   1233 1HD2 LEU A  83      34.500  12.410  23.860  1.00  0.00           H  
ATOM   1234 2HD2 LEU A  83      36.257  12.696  23.864  1.00  0.00           H  
ATOM   1235 3HD2 LEU A  83      35.135  14.040  24.184  1.00  0.00           H  
ATOM   1236  N   VAL A  84      34.844  16.731  20.336  1.00  0.00           N  
ATOM   1237  CA  VAL A  84      33.675  17.508  19.910  1.00  0.00           C  
ATOM   1238  C   VAL A  84      33.630  17.702  18.397  1.00  0.00           C  
ATOM   1239  O   VAL A  84      32.568  17.543  17.781  1.00  0.00           O  
ATOM   1240  CB  VAL A  84      33.646  18.892  20.587  1.00  0.00           C  
ATOM   1241  CG1 VAL A  84      32.562  19.764  19.970  1.00  0.00           C  
ATOM   1242  CG2 VAL A  84      33.424  18.749  22.085  1.00  0.00           C  
ATOM   1243  H   VAL A  84      35.501  17.144  20.984  1.00  0.00           H  
ATOM   1244  HA  VAL A  84      32.746  16.986  20.142  1.00  0.00           H  
ATOM   1245  HB  VAL A  84      34.616  19.371  20.456  1.00  0.00           H  
ATOM   1246 1HG1 VAL A  84      32.556  20.738  20.459  1.00  0.00           H  
ATOM   1247 2HG1 VAL A  84      32.762  19.894  18.906  1.00  0.00           H  
ATOM   1248 3HG1 VAL A  84      31.591  19.286  20.102  1.00  0.00           H  
ATOM   1249 1HG2 VAL A  84      33.407  19.735  22.547  1.00  0.00           H  
ATOM   1250 2HG2 VAL A  84      32.473  18.248  22.264  1.00  0.00           H  
ATOM   1251 3HG2 VAL A  84      34.233  18.160  22.518  1.00  0.00           H  
ATOM   1252  N   LEU A  85      34.777  18.033  17.791  1.00  0.00           N  
ATOM   1253  CA  LEU A  85      34.821  18.198  16.328  1.00  0.00           C  
ATOM   1254  C   LEU A  85      34.430  16.933  15.532  1.00  0.00           C  
ATOM   1255  O   LEU A  85      33.592  17.007  14.629  1.00  0.00           O  
ATOM   1256  CB  LEU A  85      36.226  18.654  15.914  1.00  0.00           C  
ATOM   1257  CG  LEU A  85      36.601  20.078  16.342  1.00  0.00           C  
ATOM   1258  CD1 LEU A  85      38.097  20.300  16.160  1.00  0.00           C  
ATOM   1259  CD2 LEU A  85      35.804  21.082  15.523  1.00  0.00           C  
ATOM   1260  H   LEU A  85      35.621  18.173  18.327  1.00  0.00           H  
ATOM   1261  HA  LEU A  85      34.091  18.947  16.023  1.00  0.00           H  
ATOM   1262 1HB  LEU A  85      36.819  17.928  16.469  1.00  0.00           H  
ATOM   1263 2HB  LEU A  85      36.395  18.520  14.846  1.00  0.00           H  
ATOM   1264  HG  LEU A  85      36.308  20.191  17.386  1.00  0.00           H  
ATOM   1265 1HD1 LEU A  85      38.355  21.314  16.467  1.00  0.00           H  
ATOM   1266 2HD1 LEU A  85      38.648  19.585  16.773  1.00  0.00           H  
ATOM   1267 3HD1 LEU A  85      38.361  20.159  15.113  1.00  0.00           H  
ATOM   1268 1HD2 LEU A  85      36.073  22.094  15.828  1.00  0.00           H  
ATOM   1269 2HD2 LEU A  85      36.030  20.951  14.465  1.00  0.00           H  
ATOM   1270 3HD2 LEU A  85      34.739  20.924  15.689  1.00  0.00           H  
ATOM   1271  N   THR A  86      35.018  15.785  15.861  1.00  0.00           N  
ATOM   1272  CA  THR A  86      34.695  14.562  15.130  1.00  0.00           C  
ATOM   1273  C   THR A  86      33.223  14.153  15.344  1.00  0.00           C  
ATOM   1274  O   THR A  86      32.544  13.732  14.399  1.00  0.00           O  
ATOM   1275  CB  THR A  86      35.611  13.399  15.554  1.00  0.00           C  
ATOM   1276  CG2 THR A  86      35.236  12.126  14.811  1.00  0.00           C  
ATOM   1277  OG1 THR A  86      36.975  13.732  15.264  1.00  0.00           O  
ATOM   1278  H   THR A  86      35.690  15.744  16.615  1.00  0.00           H  
ATOM   1279  HA  THR A  86      34.812  14.730  14.059  1.00  0.00           H  
ATOM   1280  HB  THR A  86      35.506  13.238  16.626  1.00  0.00           H  
ATOM   1281  HG1 THR A  86      37.221  14.524  15.750  1.00  0.00           H  
ATOM   1282 1HG2 THR A  86      35.894  11.316  15.124  1.00  0.00           H  
ATOM   1283 2HG2 THR A  86      34.203  11.864  15.038  1.00  0.00           H  
ATOM   1284 3HG2 THR A  86      35.343  12.288  13.738  1.00  0.00           H  
ATOM   1285  N   GLN A  87      32.739  14.280  16.577  1.00  0.00           N  
ATOM   1286  CA  GLN A  87      31.348  13.956  16.854  1.00  0.00           C  
ATOM   1287  C   GLN A  87      30.405  14.840  16.025  1.00  0.00           C  
ATOM   1288  O   GLN A  87      29.459  14.345  15.421  1.00  0.00           O  
ATOM   1289  CB  GLN A  87      31.050  14.127  18.346  1.00  0.00           C  
ATOM   1290  CG  GLN A  87      31.732  13.105  19.238  1.00  0.00           C  
ATOM   1291  CD  GLN A  87      31.699  13.501  20.703  1.00  0.00           C  
ATOM   1292  NE2 GLN A  87      31.982  12.544  21.580  1.00  0.00           N  
ATOM   1293  OE1 GLN A  87      31.427  14.655  21.042  1.00  0.00           O  
ATOM   1294  H   GLN A  87      33.329  14.603  17.331  1.00  0.00           H  
ATOM   1295  HA  GLN A  87      31.148  12.927  16.562  1.00  0.00           H  
ATOM   1296 1HB  GLN A  87      31.374  15.131  18.619  1.00  0.00           H  
ATOM   1297 2HB  GLN A  87      29.968  14.051  18.461  1.00  0.00           H  
ATOM   1298 1HG  GLN A  87      31.526  12.037  19.177  1.00  0.00           H  
ATOM   1299 2HG  GLN A  87      32.731  13.304  18.850  1.00  0.00           H  
ATOM   1300 1HE2 GLN A  87      31.976  12.746  22.560  1.00  0.00           H  
ATOM   1301 2HE2 GLN A  87      32.199  11.622  21.261  1.00  0.00           H  
ATOM   1302  N   SER A  88      30.672  16.148  16.002  1.00  0.00           N  
ATOM   1303  CA  SER A  88      29.836  17.078  15.250  1.00  0.00           C  
ATOM   1304  C   SER A  88      29.918  16.878  13.716  1.00  0.00           C  
ATOM   1305  O   SER A  88      28.955  17.114  13.001  1.00  0.00           O  
ATOM   1306  CB  SER A  88      30.225  18.498  15.613  1.00  0.00           C  
ATOM   1307  OG  SER A  88      31.528  18.809  15.201  1.00  0.00           O  
ATOM   1308  H   SER A  88      31.465  16.503  16.516  1.00  0.00           H  
ATOM   1309  HA  SER A  88      28.786  17.050  15.540  1.00  0.00           H  
ATOM   1310 1HB  SER A  88      29.527  19.183  15.131  1.00  0.00           H  
ATOM   1311 2HB  SER A  88      30.158  18.613  16.694  1.00  0.00           H  
ATOM   1312  HG  SER A  88      31.733  19.715  15.450  1.00  0.00           H  
ATOM   1313  N   SER A  89      31.056  16.417  13.221  1.00  0.00           N  
ATOM   1314  CA  SER A  89      31.199  16.098  11.802  1.00  0.00           C  
ATOM   1315  C   SER A  89      30.355  14.889  11.397  1.00  0.00           C  
ATOM   1316  O   SER A  89      29.752  14.884  10.323  1.00  0.00           O  
ATOM   1317  CB  SER A  89      32.659  15.852  11.475  1.00  0.00           C  
ATOM   1318  OG  SER A  89      33.139  14.674  12.062  1.00  0.00           O  
ATOM   1319  H   SER A  89      31.844  16.280  13.838  1.00  0.00           H  
ATOM   1320  HA  SER A  89      30.965  16.937  11.144  1.00  0.00           H  
ATOM   1321 1HB  SER A  89      32.765  15.778  10.393  1.00  0.00           H  
ATOM   1322 2HB  SER A  89      33.246  16.694  11.840  1.00  0.00           H  
ATOM   1323  HG  SER A  89      34.063  14.555  11.831  1.00  0.00           H  
ATOM   1324  N   ILE A  90      30.331  13.865  12.250  1.00  0.00           N  
ATOM   1325  CA  ILE A  90      29.477  12.699  12.033  1.00  0.00           C  
ATOM   1326  C   ILE A  90      27.999  13.131  12.113  1.00  0.00           C  
ATOM   1327  O   ILE A  90      27.170  12.687  11.325  1.00  0.00           O  
ATOM   1328  CB  ILE A  90      29.753  11.587  13.060  1.00  0.00           C  
ATOM   1329  CG1 ILE A  90      31.188  11.074  12.920  1.00  0.00           C  
ATOM   1330  CG2 ILE A  90      28.758  10.449  12.892  1.00  0.00           C  
ATOM   1331  CD1 ILE A  90      31.497  10.490  11.560  1.00  0.00           C  
ATOM   1332  H   ILE A  90      30.921  13.897  13.069  1.00  0.00           H  
ATOM   1333  HA  ILE A  90      29.616  12.303  11.028  1.00  0.00           H  
ATOM   1334  HB  ILE A  90      29.664  12.001  14.064  1.00  0.00           H  
ATOM   1335 1HG1 ILE A  90      31.853  11.915  13.114  1.00  0.00           H  
ATOM   1336 2HG1 ILE A  90      31.335  10.311  13.684  1.00  0.00           H  
ATOM   1337 1HG2 ILE A  90      28.967   9.670  13.625  1.00  0.00           H  
ATOM   1338 2HG2 ILE A  90      27.747  10.825  13.040  1.00  0.00           H  
ATOM   1339 3HG2 ILE A  90      28.846  10.034  11.888  1.00  0.00           H  
ATOM   1340 1HD1 ILE A  90      32.532  10.148  11.537  1.00  0.00           H  
ATOM   1341 2HD1 ILE A  90      30.833   9.648  11.365  1.00  0.00           H  
ATOM   1342 3HD1 ILE A  90      31.351  11.251  10.795  1.00  0.00           H  
ATOM   1343  N   PHE A  91      27.681  14.021  13.045  1.00  0.00           N  
ATOM   1344  CA  PHE A  91      26.314  14.527  13.163  1.00  0.00           C  
ATOM   1345  C   PHE A  91      25.922  15.342  11.941  1.00  0.00           C  
ATOM   1346  O   PHE A  91      24.766  15.312  11.530  1.00  0.00           O  
ATOM   1347  CB  PHE A  91      26.163  15.374  14.427  1.00  0.00           C  
ATOM   1348  CG  PHE A  91      26.382  14.607  15.700  1.00  0.00           C  
ATOM   1349  CD1 PHE A  91      26.320  13.222  15.711  1.00  0.00           C  
ATOM   1350  CD2 PHE A  91      26.648  15.270  16.889  1.00  0.00           C  
ATOM   1351  CE1 PHE A  91      26.520  12.515  16.881  1.00  0.00           C  
ATOM   1352  CE2 PHE A  91      26.850  14.566  18.060  1.00  0.00           C  
ATOM   1353  CZ  PHE A  91      26.786  13.187  18.056  1.00  0.00           C  
ATOM   1354  H   PHE A  91      28.388  14.357  13.684  1.00  0.00           H  
ATOM   1355  HA  PHE A  91      25.615  13.693  13.217  1.00  0.00           H  
ATOM   1356 1HB  PHE A  91      26.890  16.187  14.424  1.00  0.00           H  
ATOM   1357 2HB  PHE A  91      25.158  15.789  14.482  1.00  0.00           H  
ATOM   1358  HD1 PHE A  91      26.111  12.691  14.782  1.00  0.00           H  
ATOM   1359  HD2 PHE A  91      26.699  16.359  16.892  1.00  0.00           H  
ATOM   1360  HE1 PHE A  91      26.469  11.427  16.876  1.00  0.00           H  
ATOM   1361  HE2 PHE A  91      27.060  15.098  18.988  1.00  0.00           H  
ATOM   1362  HZ  PHE A  91      26.943  12.630  18.979  1.00  0.00           H  
ATOM   1363  N   SER A  92      26.881  16.074  11.376  1.00  0.00           N  
ATOM   1364  CA  SER A  92      26.660  16.790  10.119  1.00  0.00           C  
ATOM   1365  C   SER A  92      26.358  15.827   8.970  1.00  0.00           C  
ATOM   1366  O   SER A  92      25.490  16.088   8.150  1.00  0.00           O  
ATOM   1367  CB  SER A  92      27.869  17.643   9.789  1.00  0.00           C  
ATOM   1368  OG  SER A  92      28.008  18.724  10.669  1.00  0.00           O  
ATOM   1369  H   SER A  92      27.783  16.135  11.826  1.00  0.00           H  
ATOM   1370  HA  SER A  92      25.874  17.544  10.184  1.00  0.00           H  
ATOM   1371 1HB  SER A  92      28.762  17.020   9.850  1.00  0.00           H  
ATOM   1372 2HB  SER A  92      27.761  18.023   8.774  1.00  0.00           H  
ATOM   1373  HG  SER A  92      28.575  18.470  11.401  1.00  0.00           H  
ATOM   1374  N   LEU A  93      27.075  14.711   8.917  1.00  0.00           N  
ATOM   1375  CA  LEU A  93      26.820  13.700   7.901  1.00  0.00           C  
ATOM   1376  C   LEU A  93      25.406  13.163   8.061  1.00  0.00           C  
ATOM   1377  O   LEU A  93      24.682  12.950   7.093  1.00  0.00           O  
ATOM   1378  CB  LEU A  93      27.846  12.564   7.996  1.00  0.00           C  
ATOM   1379  CG  LEU A  93      29.283  12.950   7.623  1.00  0.00           C  
ATOM   1380  CD1 LEU A  93      30.240  11.828   7.999  1.00  0.00           C  
ATOM   1381  CD2 LEU A  93      29.360  13.248   6.133  1.00  0.00           C  
ATOM   1382  H   LEU A  93      27.811  14.555   9.592  1.00  0.00           H  
ATOM   1383  HA  LEU A  93      26.888  14.152   6.912  1.00  0.00           H  
ATOM   1384 1HB  LEU A  93      27.780  12.354   9.061  1.00  0.00           H  
ATOM   1385 2HB  LEU A  93      27.530  11.687   7.431  1.00  0.00           H  
ATOM   1386  HG  LEU A  93      29.520  13.870   8.158  1.00  0.00           H  
ATOM   1387 1HD1 LEU A  93      31.258  12.111   7.730  1.00  0.00           H  
ATOM   1388 2HD1 LEU A  93      30.185  11.647   9.072  1.00  0.00           H  
ATOM   1389 3HD1 LEU A  93      29.963  10.920   7.463  1.00  0.00           H  
ATOM   1390 1HD2 LEU A  93      30.381  13.524   5.869  1.00  0.00           H  
ATOM   1391 2HD2 LEU A  93      29.065  12.363   5.569  1.00  0.00           H  
ATOM   1392 3HD2 LEU A  93      28.689  14.072   5.891  1.00  0.00           H  
ATOM   1393  N   LEU A  94      25.006  12.957   9.305  1.00  0.00           N  
ATOM   1394  CA  LEU A  94      23.676  12.450   9.585  1.00  0.00           C  
ATOM   1395  C   LEU A  94      22.653  13.447   9.068  1.00  0.00           C  
ATOM   1396  O   LEU A  94      21.690  13.088   8.407  1.00  0.00           O  
ATOM   1397  CB  LEU A  94      23.492  12.203  11.088  1.00  0.00           C  
ATOM   1398  CG  LEU A  94      22.102  11.701  11.501  1.00  0.00           C  
ATOM   1399  CD1 LEU A  94      21.819  10.354  10.851  1.00  0.00           C  
ATOM   1400  CD2 LEU A  94      22.030  11.594  13.017  1.00  0.00           C  
ATOM   1401  H   LEU A  94      25.631  13.151  10.074  1.00  0.00           H  
ATOM   1402  HA  LEU A  94      23.524  11.510   9.057  1.00  0.00           H  
ATOM   1403 1HB  LEU A  94      24.231  11.417  11.230  1.00  0.00           H  
ATOM   1404 2HB  LEU A  94      23.772  13.076  11.677  1.00  0.00           H  
ATOM   1405  HG  LEU A  94      21.378  12.454  11.186  1.00  0.00           H  
ATOM   1406 1HD1 LEU A  94      20.830  10.006  11.149  1.00  0.00           H  
ATOM   1407 2HD1 LEU A  94      21.853  10.459   9.766  1.00  0.00           H  
ATOM   1408 3HD1 LEU A  94      22.569   9.632  11.169  1.00  0.00           H  
ATOM   1409 1HD2 LEU A  94      21.042  11.238  13.309  1.00  0.00           H  
ATOM   1410 2HD2 LEU A  94      22.787  10.894  13.369  1.00  0.00           H  
ATOM   1411 3HD2 LEU A  94      22.207  12.574  13.461  1.00  0.00           H  
ATOM   1412  N   ALA A  95      22.882  14.712   9.385  1.00  0.00           N  
ATOM   1413  CA  ALA A  95      21.992  15.766   8.955  1.00  0.00           C  
ATOM   1414  C   ALA A  95      21.895  15.790   7.428  1.00  0.00           C  
ATOM   1415  O   ALA A  95      20.810  15.965   6.901  1.00  0.00           O  
ATOM   1416  CB  ALA A  95      22.465  17.110   9.492  1.00  0.00           C  
ATOM   1417  H   ALA A  95      23.693  14.948   9.938  1.00  0.00           H  
ATOM   1418  HA  ALA A  95      20.996  15.566   9.348  1.00  0.00           H  
ATOM   1419 1HB  ALA A  95      21.784  17.894   9.161  1.00  0.00           H  
ATOM   1420 2HB  ALA A  95      22.482  17.081  10.582  1.00  0.00           H  
ATOM   1421 3HB  ALA A  95      23.466  17.318   9.119  1.00  0.00           H  
ATOM   1422  N   ILE A  96      23.004  15.581   6.728  1.00  0.00           N  
ATOM   1423  CA  ILE A  96      22.994  15.463   5.267  1.00  0.00           C  
ATOM   1424  C   ILE A  96      22.109  14.304   4.751  1.00  0.00           C  
ATOM   1425  O   ILE A  96      21.289  14.497   3.852  1.00  0.00           O  
ATOM   1426  CB  ILE A  96      24.424  15.275   4.729  1.00  0.00           C  
ATOM   1427  CG1 ILE A  96      25.237  16.559   4.910  1.00  0.00           C  
ATOM   1428  CG2 ILE A  96      24.392  14.864   3.265  1.00  0.00           C  
ATOM   1429  CD1 ILE A  96      26.716  16.388   4.650  1.00  0.00           C  
ATOM   1430  H   ILE A  96      23.881  15.501   7.221  1.00  0.00           H  
ATOM   1431  HA  ILE A  96      22.541  16.344   4.815  1.00  0.00           H  
ATOM   1432  HB  ILE A  96      24.925  14.502   5.312  1.00  0.00           H  
ATOM   1433 1HG1 ILE A  96      24.831  17.300   4.222  1.00  0.00           H  
ATOM   1434 2HG1 ILE A  96      25.085  16.896   5.936  1.00  0.00           H  
ATOM   1435 1HG2 ILE A  96      25.410  14.735   2.900  1.00  0.00           H  
ATOM   1436 2HG2 ILE A  96      23.849  13.925   3.163  1.00  0.00           H  
ATOM   1437 3HG2 ILE A  96      23.892  15.637   2.681  1.00  0.00           H  
ATOM   1438 1HD1 ILE A  96      27.226  17.340   4.799  1.00  0.00           H  
ATOM   1439 2HD1 ILE A  96      27.125  15.648   5.340  1.00  0.00           H  
ATOM   1440 3HD1 ILE A  96      26.871  16.052   3.626  1.00  0.00           H  
ATOM   1441  N   ALA A  97      22.261  13.105   5.305  1.00  0.00           N  
ATOM   1442  CA  ALA A  97      21.421  11.981   4.887  1.00  0.00           C  
ATOM   1443  C   ALA A  97      19.943  12.255   5.110  1.00  0.00           C  
ATOM   1444  O   ALA A  97      19.116  11.917   4.271  1.00  0.00           O  
ATOM   1445  CB  ALA A  97      21.835  10.714   5.622  1.00  0.00           C  
ATOM   1446  H   ALA A  97      22.960  12.960   6.020  1.00  0.00           H  
ATOM   1447  HA  ALA A  97      21.555  11.823   3.818  1.00  0.00           H  
ATOM   1448 1HB  ALA A  97      21.205   9.885   5.300  1.00  0.00           H  
ATOM   1449 2HB  ALA A  97      22.877  10.487   5.397  1.00  0.00           H  
ATOM   1450 3HB  ALA A  97      21.719  10.861   6.695  1.00  0.00           H  
ATOM   1451  N   ILE A  98      19.619  12.866   6.246  1.00  0.00           N  
ATOM   1452  CA  ILE A  98      18.243  13.176   6.612  1.00  0.00           C  
ATOM   1453  C   ILE A  98      17.590  14.186   5.676  1.00  0.00           C  
ATOM   1454  O   ILE A  98      16.483  13.967   5.198  1.00  0.00           O  
ATOM   1455  CB  ILE A  98      18.163  13.714   8.052  1.00  0.00           C  
ATOM   1456  CG1 ILE A  98      18.523  12.616   9.055  1.00  0.00           C  
ATOM   1457  CG2 ILE A  98      16.775  14.266   8.338  1.00  0.00           C  
ATOM   1458  CD1 ILE A  98      18.747  13.121  10.461  1.00  0.00           C  
ATOM   1459  H   ILE A  98      20.366  13.124   6.875  1.00  0.00           H  
ATOM   1460  HA  ILE A  98      17.612  12.293   6.516  1.00  0.00           H  
ATOM   1461  HB  ILE A  98      18.902  14.507   8.177  1.00  0.00           H  
ATOM   1462 1HG1 ILE A  98      17.706  11.895   9.053  1.00  0.00           H  
ATOM   1463 2HG1 ILE A  98      19.432  12.132   8.694  1.00  0.00           H  
ATOM   1464 1HG2 ILE A  98      16.736  14.643   9.360  1.00  0.00           H  
ATOM   1465 2HG2 ILE A  98      16.556  15.077   7.645  1.00  0.00           H  
ATOM   1466 3HG2 ILE A  98      16.036  13.475   8.215  1.00  0.00           H  
ATOM   1467 1HD1 ILE A  98      18.999  12.284  11.114  1.00  0.00           H  
ATOM   1468 2HD1 ILE A  98      19.567  13.840  10.464  1.00  0.00           H  
ATOM   1469 3HD1 ILE A  98      17.841  13.602  10.825  1.00  0.00           H  
ATOM   1470  N   ASP A  99      18.274  15.298   5.443  1.00  0.00           N  
ATOM   1471  CA  ASP A  99      17.747  16.407   4.654  1.00  0.00           C  
ATOM   1472  C   ASP A  99      17.746  16.035   3.180  1.00  0.00           C  
ATOM   1473  O   ASP A  99      16.874  16.453   2.434  1.00  0.00           O  
ATOM   1474  CB  ASP A  99      18.567  17.680   4.881  1.00  0.00           C  
ATOM   1475  CG  ASP A  99      18.466  18.249   6.290  1.00  0.00           C  
ATOM   1476  OD1 ASP A  99      17.373  18.343   6.795  1.00  0.00           O  
ATOM   1477  OD2 ASP A  99      19.488  18.435   6.907  1.00  0.00           O1-
ATOM   1478  H   ASP A  99      19.202  15.370   5.834  1.00  0.00           H  
ATOM   1479  HA  ASP A  99      16.714  16.607   4.941  1.00  0.00           H  
ATOM   1480 1HB  ASP A  99      19.617  17.576   4.606  1.00  0.00           H  
ATOM   1481 2HB  ASP A  99      18.071  18.353   4.181  1.00  0.00           H  
ATOM   1482  N   ARG A 100      18.740  15.250   2.774  1.00  0.00           N  
ATOM   1483  CA  ARG A 100      18.811  14.705   1.424  1.00  0.00           C  
ATOM   1484  C   ARG A 100      17.629  13.787   1.127  1.00  0.00           C  
ATOM   1485  O   ARG A 100      16.985  13.909   0.093  1.00  0.00           O  
ATOM   1486  CB  ARG A 100      20.137  14.006   1.160  1.00  0.00           C  
ATOM   1487  CG  ARG A 100      20.316  13.489  -0.259  1.00  0.00           C  
ATOM   1488  CD  ARG A 100      20.288  14.545  -1.303  1.00  0.00           C  
ATOM   1489  NE  ARG A 100      20.625  14.079  -2.639  1.00  0.00           N  
ATOM   1490  CZ  ARG A 100      20.296  14.720  -3.778  1.00  0.00           C  
ATOM   1491  NH1 ARG A 100      19.591  15.830  -3.751  1.00  0.00           N1+
ATOM   1492  NH2 ARG A 100      20.680  14.189  -4.926  1.00  0.00           N  
ATOM   1493  H   ARG A 100      19.471  15.027   3.434  1.00  0.00           H  
ATOM   1494  HA  ARG A 100      18.760  15.515   0.695  1.00  0.00           H  
ATOM   1495 1HB  ARG A 100      20.925  14.724   1.383  1.00  0.00           H  
ATOM   1496 2HB  ARG A 100      20.200  13.171   1.857  1.00  0.00           H  
ATOM   1497 1HG  ARG A 100      21.278  12.979  -0.322  1.00  0.00           H  
ATOM   1498 2HG  ARG A 100      19.515  12.783  -0.473  1.00  0.00           H  
ATOM   1499 1HD  ARG A 100      19.287  14.971  -1.349  1.00  0.00           H  
ATOM   1500 2HD  ARG A 100      21.003  15.323  -1.039  1.00  0.00           H  
ATOM   1501  HE  ARG A 100      21.130  13.251  -2.925  1.00  0.00           H  
ATOM   1502 1HH1 ARG A 100      19.290  16.213  -2.867  1.00  0.00           H  
ATOM   1503 2HH1 ARG A 100      19.355  16.294  -4.617  1.00  0.00           H  
ATOM   1504 1HH2 ARG A 100      21.206  13.326  -4.929  1.00  0.00           H  
ATOM   1505 2HH2 ARG A 100      20.446  14.649  -5.794  1.00  0.00           H  
ATOM   1506  N   TYR A 101      17.356  12.852   2.029  1.00  0.00           N  
ATOM   1507  CA  TYR A 101      16.174  12.026   1.885  1.00  0.00           C  
ATOM   1508  C   TYR A 101      14.871  12.827   1.817  1.00  0.00           C  
ATOM   1509  O   TYR A 101      14.018  12.542   0.986  1.00  0.00           O  
ATOM   1510  CB  TYR A 101      16.105  11.025   3.041  1.00  0.00           C  
ATOM   1511  CG  TYR A 101      14.877  10.141   3.012  1.00  0.00           C  
ATOM   1512  CD1 TYR A 101      14.695   9.208   2.002  1.00  0.00           C  
ATOM   1513  CD2 TYR A 101      13.907  10.240   3.998  1.00  0.00           C  
ATOM   1514  CE1 TYR A 101      13.576   8.398   1.972  1.00  0.00           C  
ATOM   1515  CE2 TYR A 101      12.784   9.435   3.978  1.00  0.00           C  
ATOM   1516  CZ  TYR A 101      12.623   8.514   2.964  1.00  0.00           C  
ATOM   1517  OH  TYR A 101      11.507   7.710   2.939  1.00  0.00           O  
ATOM   1518  H   TYR A 101      17.965  12.705   2.822  1.00  0.00           H  
ATOM   1519  HA  TYR A 101      16.218  11.480   0.942  1.00  0.00           H  
ATOM   1520 1HB  TYR A 101      17.001  10.406   2.985  1.00  0.00           H  
ATOM   1521 2HB  TYR A 101      16.117  11.600   3.966  1.00  0.00           H  
ATOM   1522  HD1 TYR A 101      15.453   9.121   1.223  1.00  0.00           H  
ATOM   1523  HD2 TYR A 101      14.040  10.970   4.797  1.00  0.00           H  
ATOM   1524  HE1 TYR A 101      13.445   7.668   1.172  1.00  0.00           H  
ATOM   1525  HE2 TYR A 101      12.032   9.529   4.762  1.00  0.00           H  
ATOM   1526  HH  TYR A 101      11.341   7.323   2.076  1.00  0.00           H  
ATOM   1527  N   ILE A 102      14.716  13.817   2.690  1.00  0.00           N  
ATOM   1528  CA  ILE A 102      13.559  14.701   2.638  1.00  0.00           C  
ATOM   1529  C   ILE A 102      13.426  15.436   1.291  1.00  0.00           C  
ATOM   1530  O   ILE A 102      12.329  15.560   0.746  1.00  0.00           O  
ATOM   1531  CB  ILE A 102      13.615  15.741   3.771  1.00  0.00           C  
ATOM   1532  CG1 ILE A 102      13.446  15.059   5.131  1.00  0.00           C  
ATOM   1533  CG2 ILE A 102      12.548  16.806   3.569  1.00  0.00           C  
ATOM   1534  CD1 ILE A 102      13.791  15.945   6.306  1.00  0.00           C  
ATOM   1535  H   ILE A 102      15.414  13.961   3.405  1.00  0.00           H  
ATOM   1536  HA  ILE A 102      12.635  14.129   2.707  1.00  0.00           H  
ATOM   1537  HB  ILE A 102      14.599  16.209   3.775  1.00  0.00           H  
ATOM   1538 1HG1 ILE A 102      12.405  14.743   5.208  1.00  0.00           H  
ATOM   1539 2HG1 ILE A 102      14.092  14.181   5.136  1.00  0.00           H  
ATOM   1540 1HG2 ILE A 102      12.601  17.533   4.379  1.00  0.00           H  
ATOM   1541 2HG2 ILE A 102      12.713  17.310   2.618  1.00  0.00           H  
ATOM   1542 3HG2 ILE A 102      11.563  16.339   3.566  1.00  0.00           H  
ATOM   1543 1HD1 ILE A 102      13.646  15.393   7.235  1.00  0.00           H  
ATOM   1544 2HD1 ILE A 102      14.832  16.261   6.231  1.00  0.00           H  
ATOM   1545 3HD1 ILE A 102      13.144  16.822   6.304  1.00  0.00           H  
ATOM   1546  N   ALA A 103      14.537  15.931   0.760  1.00  0.00           N  
ATOM   1547  CA  ALA A 103      14.505  16.668  -0.496  1.00  0.00           C  
ATOM   1548  C   ALA A 103      13.981  15.763  -1.591  1.00  0.00           C  
ATOM   1549  O   ALA A 103      13.041  16.096  -2.297  1.00  0.00           O  
ATOM   1550  CB  ALA A 103      15.883  17.207  -0.849  1.00  0.00           C  
ATOM   1551  H   ALA A 103      15.421  15.798   1.230  1.00  0.00           H  
ATOM   1552  HA  ALA A 103      13.824  17.513  -0.388  1.00  0.00           H  
ATOM   1553 1HB  ALA A 103      15.833  17.735  -1.801  1.00  0.00           H  
ATOM   1554 2HB  ALA A 103      16.216  17.894  -0.070  1.00  0.00           H  
ATOM   1555 3HB  ALA A 103      16.586  16.380  -0.930  1.00  0.00           H  
ATOM   1556  N   ILE A 104      14.582  14.592  -1.706  1.00  0.00           N  
ATOM   1557  CA  ILE A 104      14.335  13.722  -2.841  1.00  0.00           C  
ATOM   1558  C   ILE A 104      12.978  13.023  -2.729  1.00  0.00           C  
ATOM   1559  O   ILE A 104      12.407  12.627  -3.742  1.00  0.00           O  
ATOM   1560  CB  ILE A 104      15.442  12.663  -2.983  1.00  0.00           C  
ATOM   1561  CG1 ILE A 104      15.456  11.738  -1.762  1.00  0.00           C  
ATOM   1562  CG2 ILE A 104      16.796  13.329  -3.165  1.00  0.00           C  
ATOM   1563  CD1 ILE A 104      16.483  10.633  -1.845  1.00  0.00           C  
ATOM   1564  H   ILE A 104      15.228  14.293  -0.989  1.00  0.00           H  
ATOM   1565  HA  ILE A 104      14.265  14.302  -3.761  1.00  0.00           H  
ATOM   1566  HB  ILE A 104      15.225  12.037  -3.848  1.00  0.00           H  
ATOM   1567 1HG1 ILE A 104      15.657  12.357  -0.889  1.00  0.00           H  
ATOM   1568 2HG1 ILE A 104      14.460  11.302  -1.676  1.00  0.00           H  
ATOM   1569 1HG2 ILE A 104      17.568  12.566  -3.263  1.00  0.00           H  
ATOM   1570 2HG2 ILE A 104      16.782  13.945  -4.063  1.00  0.00           H  
ATOM   1571 3HG2 ILE A 104      17.014  13.955  -2.299  1.00  0.00           H  
ATOM   1572 1HD1 ILE A 104      16.432  10.020  -0.945  1.00  0.00           H  
ATOM   1573 2HD1 ILE A 104      16.281  10.012  -2.718  1.00  0.00           H  
ATOM   1574 3HD1 ILE A 104      17.479  11.066  -1.931  1.00  0.00           H  
ATOM   1575  N   ARG A 105      12.462  12.880  -1.511  1.00  0.00           N  
ATOM   1576  CA  ARG A 105      11.105  12.355  -1.318  1.00  0.00           C  
ATOM   1577  C   ARG A 105       9.994  13.411  -1.433  1.00  0.00           C  
ATOM   1578  O   ARG A 105       9.071  13.240  -2.221  1.00  0.00           O  
ATOM   1579  CB  ARG A 105      10.992  11.599  -0.003  1.00  0.00           C  
ATOM   1580  CG  ARG A 105       9.641  10.947   0.246  1.00  0.00           C  
ATOM   1581  CD  ARG A 105       9.574  10.131   1.486  1.00  0.00           C  
ATOM   1582  NE  ARG A 105       8.242   9.650   1.819  1.00  0.00           N  
ATOM   1583  CZ  ARG A 105       7.954   8.867   2.877  1.00  0.00           C  
ATOM   1584  NH1 ARG A 105       8.902   8.445   3.685  1.00  0.00           N1+
ATOM   1585  NH2 ARG A 105       6.695   8.515   3.069  1.00  0.00           N  
ATOM   1586  H   ARG A 105      13.009  13.137  -0.701  1.00  0.00           H  
ATOM   1587  HA  ARG A 105      10.875  11.630  -2.100  1.00  0.00           H  
ATOM   1588 1HB  ARG A 105      11.765  10.832  -0.010  1.00  0.00           H  
ATOM   1589 2HB  ARG A 105      11.197  12.313   0.794  1.00  0.00           H  
ATOM   1590 1HG  ARG A 105       8.886  11.730   0.318  1.00  0.00           H  
ATOM   1591 2HG  ARG A 105       9.409  10.296  -0.598  1.00  0.00           H  
ATOM   1592 1HD  ARG A 105      10.217   9.260   1.372  1.00  0.00           H  
ATOM   1593 2HD  ARG A 105       9.922  10.733   2.325  1.00  0.00           H  
ATOM   1594  HE  ARG A 105       7.363   9.808   1.347  1.00  0.00           H  
ATOM   1595 1HH1 ARG A 105       9.862   8.709   3.515  1.00  0.00           H  
ATOM   1596 2HH1 ARG A 105       8.665   7.859   4.473  1.00  0.00           H  
ATOM   1597 1HH2 ARG A 105       5.982   8.833   2.428  1.00  0.00           H  
ATOM   1598 2HH2 ARG A 105       6.453   7.928   3.853  1.00  0.00           H  
ATOM   1599  N   ILE A 106      10.068  14.487  -0.648  1.00  0.00           N  
ATOM   1600  CA  ILE A 106       9.103  15.585  -0.782  1.00  0.00           C  
ATOM   1601  C   ILE A 106       9.738  16.956  -0.939  1.00  0.00           C  
ATOM   1602  O   ILE A 106       9.906  17.673   0.049  1.00  0.00           O  
ATOM   1603  CB  ILE A 106       8.154  15.632   0.430  1.00  0.00           C  
ATOM   1604  CG1 ILE A 106       7.593  14.239   0.724  1.00  0.00           C  
ATOM   1605  CG2 ILE A 106       7.026  16.623   0.183  1.00  0.00           C  
ATOM   1606  CD1 ILE A 106       6.721  14.179   1.957  1.00  0.00           C  
ATOM   1607  H   ILE A 106      10.795  14.553   0.050  1.00  0.00           H  
ATOM   1608  HA  ILE A 106       8.524  15.479  -1.699  1.00  0.00           H  
ATOM   1609  HB  ILE A 106       8.718  15.936   1.311  1.00  0.00           H  
ATOM   1610 1HG1 ILE A 106       7.014  13.932  -0.147  1.00  0.00           H  
ATOM   1611 2HG1 ILE A 106       8.443  13.567   0.847  1.00  0.00           H  
ATOM   1612 1HG2 ILE A 106       6.364  16.643   1.049  1.00  0.00           H  
ATOM   1613 2HG2 ILE A 106       7.443  17.616   0.022  1.00  0.00           H  
ATOM   1614 3HG2 ILE A 106       6.460  16.318  -0.698  1.00  0.00           H  
ATOM   1615 1HD1 ILE A 106       6.362  13.160   2.100  1.00  0.00           H  
ATOM   1616 2HD1 ILE A 106       7.301  14.485   2.829  1.00  0.00           H  
ATOM   1617 3HD1 ILE A 106       5.871  14.849   1.835  1.00  0.00           H  
ATOM   1618  N   PRO A 107      10.069  17.341  -2.178  1.00  0.00           N  
ATOM   1619  CA  PRO A 107      10.731  18.624  -2.456  1.00  0.00           C  
ATOM   1620  C   PRO A 107      10.013  19.871  -1.922  1.00  0.00           C  
ATOM   1621  O   PRO A 107      10.693  20.813  -1.520  1.00  0.00           O  
ATOM   1622  CB  PRO A 107      10.812  18.645  -3.986  1.00  0.00           C  
ATOM   1623  CG  PRO A 107      10.860  17.206  -4.374  1.00  0.00           C  
ATOM   1624  CD  PRO A 107       9.959  16.499  -3.397  1.00  0.00           C  
ATOM   1625  HA  PRO A 107      11.720  18.705  -1.981  1.00  0.00           H  
ATOM   1626 1HB  PRO A 107       9.940  19.148  -4.428  1.00  0.00           H  
ATOM   1627 2HB  PRO A 107      11.707  19.182  -4.335  1.00  0.00           H  
ATOM   1628 1HG  PRO A 107      10.513  17.062  -5.408  1.00  0.00           H  
ATOM   1629 2HG  PRO A 107      11.886  16.815  -4.321  1.00  0.00           H  
ATOM   1630 1HD  PRO A 107       8.920  16.446  -3.753  1.00  0.00           H  
ATOM   1631 2HD  PRO A 107      10.285  15.466  -3.204  1.00  0.00           H  
ATOM   1632  N   LEU A 108       8.680  19.892  -1.912  1.00  0.00           N  
ATOM   1633  CA  LEU A 108       7.973  21.082  -1.430  1.00  0.00           C  
ATOM   1634  C   LEU A 108       8.133  21.268   0.072  1.00  0.00           C  
ATOM   1635  O   LEU A 108       8.429  22.366   0.539  1.00  0.00           O  
ATOM   1636  CB  LEU A 108       6.486  20.998  -1.796  1.00  0.00           C  
ATOM   1637  CG  LEU A 108       6.174  21.104  -3.294  1.00  0.00           C  
ATOM   1638  CD1 LEU A 108       4.698  20.828  -3.541  1.00  0.00           C  
ATOM   1639  CD2 LEU A 108       6.556  22.488  -3.797  1.00  0.00           C  
ATOM   1640  H   LEU A 108       8.145  19.098  -2.233  1.00  0.00           H  
ATOM   1641  HA  LEU A 108       8.401  21.972  -1.892  1.00  0.00           H  
ATOM   1642 1HB  LEU A 108       6.273  19.991  -1.440  1.00  0.00           H  
ATOM   1643 2HB  LEU A 108       5.890  21.716  -1.232  1.00  0.00           H  
ATOM   1644  HG  LEU A 108       6.804  20.377  -3.808  1.00  0.00           H  
ATOM   1645 1HD1 LEU A 108       4.486  20.905  -4.607  1.00  0.00           H  
ATOM   1646 2HD1 LEU A 108       4.451  19.824  -3.195  1.00  0.00           H  
ATOM   1647 3HD1 LEU A 108       4.097  21.557  -2.999  1.00  0.00           H  
ATOM   1648 1HD2 LEU A 108       6.335  22.561  -4.862  1.00  0.00           H  
ATOM   1649 2HD2 LEU A 108       5.987  23.243  -3.254  1.00  0.00           H  
ATOM   1650 3HD2 LEU A 108       7.622  22.653  -3.636  1.00  0.00           H  
ATOM   1651  N   ARG A 109       7.932  20.198   0.828  1.00  0.00           N  
ATOM   1652  CA  ARG A 109       8.143  20.253   2.270  1.00  0.00           C  
ATOM   1653  C   ARG A 109       9.602  20.498   2.639  1.00  0.00           C  
ATOM   1654  O   ARG A 109       9.894  21.157   3.634  1.00  0.00           O  
ATOM   1655  CB  ARG A 109       7.603  19.012   2.966  1.00  0.00           C  
ATOM   1656  CG  ARG A 109       6.087  18.932   3.046  1.00  0.00           C  
ATOM   1657  CD  ARG A 109       5.573  17.736   3.761  1.00  0.00           C  
ATOM   1658  NE  ARG A 109       4.126  17.690   3.894  1.00  0.00           N  
ATOM   1659  CZ  ARG A 109       3.445  16.690   4.488  1.00  0.00           C  
ATOM   1660  NH1 ARG A 109       4.067  15.638   4.970  1.00  0.00           N1+
ATOM   1661  NH2 ARG A 109       2.127  16.785   4.553  1.00  0.00           N  
ATOM   1662  H   ARG A 109       7.631  19.331   0.408  1.00  0.00           H  
ATOM   1663  HA  ARG A 109       7.587  21.091   2.692  1.00  0.00           H  
ATOM   1664 1HB  ARG A 109       7.979  18.150   2.417  1.00  0.00           H  
ATOM   1665 2HB  ARG A 109       8.016  19.008   3.975  1.00  0.00           H  
ATOM   1666 1HG  ARG A 109       5.719  19.817   3.565  1.00  0.00           H  
ATOM   1667 2HG  ARG A 109       5.686  18.915   2.031  1.00  0.00           H  
ATOM   1668 1HD  ARG A 109       5.879  16.841   3.220  1.00  0.00           H  
ATOM   1669 2HD  ARG A 109       5.995  17.716   4.765  1.00  0.00           H  
ATOM   1670  HE  ARG A 109       3.428  18.354   3.587  1.00  0.00           H  
ATOM   1671 1HH1 ARG A 109       5.073  15.573   4.897  1.00  0.00           H  
ATOM   1672 2HH1 ARG A 109       3.538  14.900   5.411  1.00  0.00           H  
ATOM   1673 1HH2 ARG A 109       1.662  17.593   4.161  1.00  0.00           H  
ATOM   1674 2HH2 ARG A 109       1.593  16.050   4.992  1.00  0.00           H  
ATOM   1675  N   TYR A 110      10.517  19.987   1.826  1.00  0.00           N  
ATOM   1676  CA  TYR A 110      11.925  20.337   1.960  1.00  0.00           C  
ATOM   1677  C   TYR A 110      12.216  21.845   1.891  1.00  0.00           C  
ATOM   1678  O   TYR A 110      12.833  22.390   2.805  1.00  0.00           O  
ATOM   1679  CB  TYR A 110      12.729  19.611   0.879  1.00  0.00           C  
ATOM   1680  CG  TYR A 110      14.193  19.995   0.845  1.00  0.00           C  
ATOM   1681  CD1 TYR A 110      15.069  19.552   1.825  1.00  0.00           C  
ATOM   1682  CD2 TYR A 110      14.693  20.796  -0.170  1.00  0.00           C  
ATOM   1683  CE1 TYR A 110      16.406  19.900   1.798  1.00  0.00           C  
ATOM   1684  CE2 TYR A 110      16.029  21.149  -0.208  1.00  0.00           C  
ATOM   1685  CZ  TYR A 110      16.882  20.699   0.779  1.00  0.00           C  
ATOM   1686  OH  TYR A 110      18.213  21.046   0.745  1.00  0.00           O  
ATOM   1687  H   TYR A 110      10.237  19.343   1.101  1.00  0.00           H  
ATOM   1688  HA  TYR A 110      12.289  20.035   2.943  1.00  0.00           H  
ATOM   1689 1HB  TYR A 110      12.639  18.541   1.073  1.00  0.00           H  
ATOM   1690 2HB  TYR A 110      12.270  19.848  -0.079  1.00  0.00           H  
ATOM   1691  HD1 TYR A 110      14.685  18.922   2.627  1.00  0.00           H  
ATOM   1692  HD2 TYR A 110      14.015  21.149  -0.947  1.00  0.00           H  
ATOM   1693  HE1 TYR A 110      17.082  19.545   2.576  1.00  0.00           H  
ATOM   1694  HE2 TYR A 110      16.403  21.781  -1.014  1.00  0.00           H  
ATOM   1695  HH  TYR A 110      18.443  21.577  -0.021  1.00  0.00           H  
ATOM   1696  N   ASN A 111      11.775  22.507   0.816  1.00  0.00           N  
ATOM   1697  CA  ASN A 111      11.953  23.959   0.634  1.00  0.00           C  
ATOM   1698  C   ASN A 111      11.224  24.829   1.666  1.00  0.00           C  
ATOM   1699  O   ASN A 111      11.720  25.892   2.065  1.00  0.00           O  
ATOM   1700  CB  ASN A 111      11.526  24.377  -0.761  1.00  0.00           C  
ATOM   1701  CG  ASN A 111      12.481  23.946  -1.840  1.00  0.00           C  
ATOM   1702  ND2 ASN A 111      11.997  23.950  -3.056  1.00  0.00           N  
ATOM   1703  OD1 ASN A 111      13.662  23.685  -1.584  1.00  0.00           O  
ATOM   1704  H   ASN A 111      11.300  21.977   0.100  1.00  0.00           H  
ATOM   1705  HA  ASN A 111      13.005  24.222   0.758  1.00  0.00           H  
ATOM   1706 1HB  ASN A 111      10.503  24.215  -1.103  1.00  0.00           H  
ATOM   1707 2HB  ASN A 111      11.679  25.437  -0.560  1.00  0.00           H  
ATOM   1708 1HD2 ASN A 111      12.576  23.674  -3.824  1.00  0.00           H  
ATOM   1709 2HD2 ASN A 111      11.051  24.227  -3.216  1.00  0.00           H  
ATOM   1710  N   GLY A 112      10.031  24.389   2.061  1.00  0.00           N  
ATOM   1711  CA  GLY A 112       9.225  25.122   3.033  1.00  0.00           C  
ATOM   1712  C   GLY A 112       9.762  24.971   4.450  1.00  0.00           C  
ATOM   1713  O   GLY A 112       9.880  25.953   5.178  1.00  0.00           O  
ATOM   1714  H   GLY A 112       9.674  23.526   1.679  1.00  0.00           H  
ATOM   1715 1HA  GLY A 112       9.227  26.181   2.771  1.00  0.00           H  
ATOM   1716 2HA  GLY A 112       8.204  24.744   3.006  1.00  0.00           H  
ATOM   1717  N   LEU A 113      10.101  23.743   4.834  1.00  0.00           N  
ATOM   1718  CA  LEU A 113      10.447  23.441   6.217  1.00  0.00           C  
ATOM   1719  C   LEU A 113      11.961  23.438   6.387  1.00  0.00           C  
ATOM   1720  O   LEU A 113      12.496  24.101   7.277  1.00  0.00           O  
ATOM   1721  CB  LEU A 113       9.853  22.091   6.639  1.00  0.00           C  
ATOM   1722  CG  LEU A 113       8.324  21.994   6.547  1.00  0.00           C  
ATOM   1723  CD1 LEU A 113       7.873  20.571   6.849  1.00  0.00           C  
ATOM   1724  CD2 LEU A 113       7.692  22.978   7.519  1.00  0.00           C  
ATOM   1725  H   LEU A 113      10.118  23.001   4.149  1.00  0.00           H  
ATOM   1726  HA  LEU A 113      10.051  24.218   6.870  1.00  0.00           H  
ATOM   1727 1HB  LEU A 113      10.313  21.453   5.887  1.00  0.00           H  
ATOM   1728 2HB  LEU A 113      10.194  21.792   7.629  1.00  0.00           H  
ATOM   1729  HG  LEU A 113       8.041  22.294   5.538  1.00  0.00           H  
ATOM   1730 1HD1 LEU A 113       6.787  20.512   6.782  1.00  0.00           H  
ATOM   1731 2HD1 LEU A 113       8.319  19.887   6.127  1.00  0.00           H  
ATOM   1732 3HD1 LEU A 113       8.189  20.296   7.855  1.00  0.00           H  
ATOM   1733 1HD2 LEU A 113       6.607  22.909   7.452  1.00  0.00           H  
ATOM   1734 2HD2 LEU A 113       8.010  22.742   8.535  1.00  0.00           H  
ATOM   1735 3HD2 LEU A 113       8.007  23.991   7.268  1.00  0.00           H  
ATOM   1736  N   VAL A 114      12.647  22.690   5.530  1.00  0.00           N  
ATOM   1737  CA  VAL A 114      14.091  22.529   5.641  1.00  0.00           C  
ATOM   1738  C   VAL A 114      14.835  23.683   4.984  1.00  0.00           C  
ATOM   1739  O   VAL A 114      15.328  23.560   3.863  1.00  0.00           O  
ATOM   1740  CB  VAL A 114      14.560  21.205   5.007  1.00  0.00           C  
ATOM   1741  CG1 VAL A 114      16.046  20.993   5.254  1.00  0.00           C  
ATOM   1742  CG2 VAL A 114      13.757  20.036   5.558  1.00  0.00           C  
ATOM   1743  H   VAL A 114      12.155  22.221   4.784  1.00  0.00           H  
ATOM   1744  HA  VAL A 114      14.414  22.549   6.683  1.00  0.00           H  
ATOM   1745  HB  VAL A 114      14.372  21.240   3.934  1.00  0.00           H  
ATOM   1746 1HG1 VAL A 114      16.361  20.053   4.799  1.00  0.00           H  
ATOM   1747 2HG1 VAL A 114      16.609  21.815   4.814  1.00  0.00           H  
ATOM   1748 3HG1 VAL A 114      16.234  20.956   6.327  1.00  0.00           H  
ATOM   1749 1HG2 VAL A 114      14.101  19.111   5.099  1.00  0.00           H  
ATOM   1750 2HG2 VAL A 114      13.894  19.980   6.638  1.00  0.00           H  
ATOM   1751 3HG2 VAL A 114      12.701  20.182   5.332  1.00  0.00           H  
ATOM   1752  N   THR A 115      14.912  24.807   5.689  1.00  0.00           N  
ATOM   1753  CA  THR A 115      15.532  26.011   5.148  1.00  0.00           C  
ATOM   1754  C   THR A 115      16.994  26.130   5.556  1.00  0.00           C  
ATOM   1755  O   THR A 115      17.518  25.284   6.280  1.00  0.00           O  
ATOM   1756  CB  THR A 115      14.784  27.279   5.598  1.00  0.00           C  
ATOM   1757  CG2 THR A 115      13.293  27.143   5.326  1.00  0.00           C  
ATOM   1758  OG1 THR A 115      14.992  27.487   7.002  1.00  0.00           O  
ATOM   1759  H   THR A 115      14.532  24.829   6.624  1.00  0.00           H  
ATOM   1760  HA  THR A 115      15.527  25.969   4.058  1.00  0.00           H  
ATOM   1761  HB  THR A 115      15.176  28.136   5.050  1.00  0.00           H  
ATOM   1762  HG1 THR A 115      14.280  28.026   7.354  1.00  0.00           H  
ATOM   1763 1HG2 THR A 115      12.782  28.049   5.652  1.00  0.00           H  
ATOM   1764 2HG2 THR A 115      13.130  26.997   4.258  1.00  0.00           H  
ATOM   1765 3HG2 THR A 115      12.900  26.288   5.874  1.00  0.00           H  
ATOM   1766  N   GLY A 116      17.485  27.245   5.083  1.00  0.00           N  
ATOM   1767  CA  GLY A 116      18.859  27.369   5.555  1.00  0.00           C  
ATOM   1768  C   GLY A 116      18.876  27.644   7.053  1.00  0.00           C  
ATOM   1769  O   GLY A 116      19.832  27.298   7.747  1.00  0.00           O  
ATOM   1770  H   GLY A 116      17.112  27.951   4.466  1.00  0.00           H  
ATOM   1771 1HA  GLY A 116      19.391  26.439   5.348  1.00  0.00           H  
ATOM   1772 2HA  GLY A 116      19.344  28.188   5.027  1.00  0.00           H  
ATOM   1773  N   THR A 117      17.814  28.271   7.546  1.00  0.00           N  
ATOM   1774  CA  THR A 117      17.768  28.573   8.962  1.00  0.00           C  
ATOM   1775  C   THR A 117      17.501  27.303   9.768  1.00  0.00           C  
ATOM   1776  O   THR A 117      17.970  27.169  10.894  1.00  0.00           O  
ATOM   1777  CB  THR A 117      16.688  29.623   9.282  1.00  0.00           C  
ATOM   1778  CG2 THR A 117      16.913  30.886   8.466  1.00  0.00           C  
ATOM   1779  OG1 THR A 117      15.393  29.088   8.979  1.00  0.00           O  
ATOM   1780  H   THR A 117      17.036  28.541   6.960  1.00  0.00           H  
ATOM   1781  HA  THR A 117      18.735  28.957   9.288  1.00  0.00           H  
ATOM   1782  HB  THR A 117      16.732  29.865  10.344  1.00  0.00           H  
ATOM   1783  HG1 THR A 117      14.799  29.250   9.717  1.00  0.00           H  
ATOM   1784 1HG2 THR A 117      16.140  31.616   8.707  1.00  0.00           H  
ATOM   1785 2HG2 THR A 117      17.892  31.302   8.703  1.00  0.00           H  
ATOM   1786 3HG2 THR A 117      16.867  30.646   7.405  1.00  0.00           H  
ATOM   1787  N   ARG A 118      16.771  26.366   9.172  1.00  0.00           N  
ATOM   1788  CA  ARG A 118      16.650  25.026   9.724  1.00  0.00           C  
ATOM   1789  C   ARG A 118      17.965  24.265   9.799  1.00  0.00           C  
ATOM   1790  O   ARG A 118      18.229  23.557  10.777  1.00  0.00           O  
ATOM   1791  CB  ARG A 118      15.600  24.216   8.977  1.00  0.00           C  
ATOM   1792  CG  ARG A 118      15.466  22.771   9.432  1.00  0.00           C  
ATOM   1793  CD  ARG A 118      15.067  22.611  10.854  1.00  0.00           C  
ATOM   1794  NE  ARG A 118      14.877  21.233  11.275  1.00  0.00           N  
ATOM   1795  CZ  ARG A 118      14.782  20.830  12.557  1.00  0.00           C  
ATOM   1796  NH1 ARG A 118      14.897  21.687  13.546  1.00  0.00           N1+
ATOM   1797  NH2 ARG A 118      14.593  19.544  12.795  1.00  0.00           N  
ATOM   1798  H   ARG A 118      16.288  26.589   8.314  1.00  0.00           H  
ATOM   1799  HA  ARG A 118      16.304  25.083  10.757  1.00  0.00           H  
ATOM   1800 1HB  ARG A 118      14.648  24.727   9.116  1.00  0.00           H  
ATOM   1801 2HB  ARG A 118      15.874  24.236   7.923  1.00  0.00           H  
ATOM   1802 1HG  ARG A 118      14.712  22.283   8.815  1.00  0.00           H  
ATOM   1803 2HG  ARG A 118      16.426  22.274   9.293  1.00  0.00           H  
ATOM   1804 1HD  ARG A 118      15.841  23.042  11.489  1.00  0.00           H  
ATOM   1805 2HD  ARG A 118      14.128  23.137  11.020  1.00  0.00           H  
ATOM   1806  HE  ARG A 118      14.787  20.395  10.715  1.00  0.00           H  
ATOM   1807 1HH1 ARG A 118      15.058  22.665  13.348  1.00  0.00           H  
ATOM   1808 2HH1 ARG A 118      14.823  21.366  14.500  1.00  0.00           H  
ATOM   1809 1HH2 ARG A 118      14.525  18.895  12.022  1.00  0.00           H  
ATOM   1810 2HH2 ARG A 118      14.519  19.215  13.746  1.00  0.00           H  
ATOM   1811  N   ALA A 119      18.776  24.400   8.758  1.00  0.00           N  
ATOM   1812  CA  ALA A 119      20.089  23.785   8.753  1.00  0.00           C  
ATOM   1813  C   ALA A 119      20.966  24.414   9.841  1.00  0.00           C  
ATOM   1814  O   ALA A 119      21.718  23.715  10.521  1.00  0.00           O  
ATOM   1815  CB  ALA A 119      20.734  23.922   7.382  1.00  0.00           C  
ATOM   1816  H   ALA A 119      18.481  24.936   7.955  1.00  0.00           H  
ATOM   1817  HA  ALA A 119      19.980  22.725   8.981  1.00  0.00           H  
ATOM   1818 1HB  ALA A 119      21.721  23.457   7.397  1.00  0.00           H  
ATOM   1819 2HB  ALA A 119      20.113  23.428   6.636  1.00  0.00           H  
ATOM   1820 3HB  ALA A 119      20.836  24.976   7.132  1.00  0.00           H  
ATOM   1821  N   LYS A 120      20.866  25.727  10.021  1.00  0.00           N  
ATOM   1822  CA  LYS A 120      21.649  26.373  11.061  1.00  0.00           C  
ATOM   1823  C   LYS A 120      21.231  25.841  12.436  1.00  0.00           C  
ATOM   1824  O   LYS A 120      22.083  25.544  13.297  1.00  0.00           O  
ATOM   1825  CB  LYS A 120      21.482  27.892  10.998  1.00  0.00           C  
ATOM   1826  CG  LYS A 120      22.151  28.549   9.797  1.00  0.00           C  
ATOM   1827  CD  LYS A 120      21.906  30.050   9.780  1.00  0.00           C  
ATOM   1828  CE  LYS A 120      22.522  30.699   8.549  1.00  0.00           C  
ATOM   1829  NZ  LYS A 120      22.268  32.163   8.505  1.00  0.00           N1+
ATOM   1830  H   LYS A 120      20.254  26.287   9.445  1.00  0.00           H  
ATOM   1831  HA  LYS A 120      22.705  26.136  10.930  1.00  0.00           H  
ATOM   1832 1HB  LYS A 120      20.411  28.095  10.972  1.00  0.00           H  
ATOM   1833 2HB  LYS A 120      21.906  28.300  11.915  1.00  0.00           H  
ATOM   1834 1HG  LYS A 120      23.223  28.355   9.849  1.00  0.00           H  
ATOM   1835 2HG  LYS A 120      21.745  28.104   8.889  1.00  0.00           H  
ATOM   1836 1HD  LYS A 120      20.829  30.227   9.784  1.00  0.00           H  
ATOM   1837 2HD  LYS A 120      22.347  30.484  10.677  1.00  0.00           H  
ATOM   1838 1HE  LYS A 120      23.596  30.517   8.568  1.00  0.00           H  
ATOM   1839 2HE  LYS A 120      22.090  30.229   7.665  1.00  0.00           H  
ATOM   1840 1HZ  LYS A 120      22.691  32.554   7.675  1.00  0.00           H  
ATOM   1841 2HZ  LYS A 120      21.272  32.333   8.486  1.00  0.00           H  
ATOM   1842 3HZ  LYS A 120      22.668  32.599   9.324  1.00  0.00           H  
ATOM   1843  N   GLY A 121      19.921  25.716  12.643  1.00  0.00           N  
ATOM   1844  CA  GLY A 121      19.424  25.176  13.904  1.00  0.00           C  
ATOM   1845  C   GLY A 121      19.914  23.738  14.113  1.00  0.00           C  
ATOM   1846  O   GLY A 121      20.329  23.389  15.206  1.00  0.00           O  
ATOM   1847  H   GLY A 121      19.259  25.993  11.933  1.00  0.00           H  
ATOM   1848 1HA  GLY A 121      19.781  25.799  14.724  1.00  0.00           H  
ATOM   1849 2HA  GLY A 121      18.335  25.185  13.890  1.00  0.00           H  
ATOM   1850  N   ILE A 122      19.899  22.922  13.062  1.00  0.00           N  
ATOM   1851  CA  ILE A 122      20.419  21.563  13.158  1.00  0.00           C  
ATOM   1852  C   ILE A 122      21.929  21.514  13.469  1.00  0.00           C  
ATOM   1853  O   ILE A 122      22.379  20.657  14.232  1.00  0.00           O  
ATOM   1854  CB  ILE A 122      20.154  20.785  11.856  1.00  0.00           C  
ATOM   1855  CG1 ILE A 122      18.654  20.531  11.684  1.00  0.00           C  
ATOM   1856  CG2 ILE A 122      20.923  19.473  11.855  1.00  0.00           C  
ATOM   1857  CD1 ILE A 122      18.273  20.042  10.305  1.00  0.00           C  
ATOM   1858  H   ILE A 122      19.521  23.244  12.181  1.00  0.00           H  
ATOM   1859  HA  ILE A 122      19.971  21.039  14.001  1.00  0.00           H  
ATOM   1860  HB  ILE A 122      20.469  21.392  11.009  1.00  0.00           H  
ATOM   1861 1HG1 ILE A 122      18.363  19.787  12.425  1.00  0.00           H  
ATOM   1862 2HG1 ILE A 122      18.140  21.470  11.891  1.00  0.00           H  
ATOM   1863 1HG2 ILE A 122      20.724  18.935  10.929  1.00  0.00           H  
ATOM   1864 2HG2 ILE A 122      21.990  19.677  11.933  1.00  0.00           H  
ATOM   1865 3HG2 ILE A 122      20.607  18.865  12.702  1.00  0.00           H  
ATOM   1866 1HD1 ILE A 122      17.195  19.885  10.259  1.00  0.00           H  
ATOM   1867 2HD1 ILE A 122      18.562  20.786   9.561  1.00  0.00           H  
ATOM   1868 3HD1 ILE A 122      18.784  19.104  10.096  1.00  0.00           H  
ATOM   1869  N   ILE A 123      22.704  22.420  12.873  1.00  0.00           N  
ATOM   1870  CA  ILE A 123      24.133  22.488  13.161  1.00  0.00           C  
ATOM   1871  C   ILE A 123      24.370  22.766  14.649  1.00  0.00           C  
ATOM   1872  O   ILE A 123      25.234  22.139  15.294  1.00  0.00           O  
ATOM   1873  CB  ILE A 123      24.829  23.573  12.320  1.00  0.00           C  
ATOM   1874  CG1 ILE A 123      24.848  23.173  10.843  1.00  0.00           C  
ATOM   1875  CG2 ILE A 123      26.242  23.814  12.829  1.00  0.00           C  
ATOM   1876  CD1 ILE A 123      25.242  24.297   9.911  1.00  0.00           C  
ATOM   1877  H   ILE A 123      22.305  23.071  12.214  1.00  0.00           H  
ATOM   1878  HA  ILE A 123      24.607  21.525  12.975  1.00  0.00           H  
ATOM   1879  HB  ILE A 123      24.256  24.497  12.388  1.00  0.00           H  
ATOM   1880 1HG1 ILE A 123      25.554  22.350  10.738  1.00  0.00           H  
ATOM   1881 2HG1 ILE A 123      23.847  22.826  10.589  1.00  0.00           H  
ATOM   1882 1HG2 ILE A 123      26.721  24.583  12.222  1.00  0.00           H  
ATOM   1883 2HG2 ILE A 123      26.205  24.140  13.866  1.00  0.00           H  
ATOM   1884 3HG2 ILE A 123      26.817  22.890  12.760  1.00  0.00           H  
ATOM   1885 1HD1 ILE A 123      25.232  23.937   8.882  1.00  0.00           H  
ATOM   1886 2HD1 ILE A 123      24.535  25.121  10.014  1.00  0.00           H  
ATOM   1887 3HD1 ILE A 123      26.242  24.645  10.163  1.00  0.00           H  
ATOM   1888  N   ALA A 124      23.587  23.702  15.187  1.00  0.00           N  
ATOM   1889  CA  ALA A 124      23.618  24.012  16.607  1.00  0.00           C  
ATOM   1890  C   ALA A 124      23.215  22.834  17.508  1.00  0.00           C  
ATOM   1891  O   ALA A 124      23.815  22.596  18.552  1.00  0.00           O  
ATOM   1892  CB  ALA A 124      22.722  25.212  16.880  1.00  0.00           C  
ATOM   1893  H   ALA A 124      22.953  24.210  14.586  1.00  0.00           H  
ATOM   1894  HA  ALA A 124      24.642  24.261  16.889  1.00  0.00           H  
ATOM   1895 1HB  ALA A 124      22.767  25.465  17.939  1.00  0.00           H  
ATOM   1896 2HB  ALA A 124      23.062  26.063  16.289  1.00  0.00           H  
ATOM   1897 3HB  ALA A 124      21.696  24.968  16.609  1.00  0.00           H  
ATOM   1898  N   ILE A 125      22.182  22.110  17.102  1.00  0.00           N  
ATOM   1899  CA  ILE A 125      21.790  20.914  17.819  1.00  0.00           C  
ATOM   1900  C   ILE A 125      22.937  19.882  17.833  1.00  0.00           C  
ATOM   1901  O   ILE A 125      23.248  19.325  18.884  1.00  0.00           O  
ATOM   1902  CB  ILE A 125      20.531  20.279  17.200  1.00  0.00           C  
ATOM   1903  CG1 ILE A 125      19.314  21.182  17.421  1.00  0.00           C  
ATOM   1904  CG2 ILE A 125      20.287  18.898  17.789  1.00  0.00           C  
ATOM   1905  CD1 ILE A 125      18.107  20.791  16.600  1.00  0.00           C  
ATOM   1906  H   ILE A 125      21.656  22.387  16.285  1.00  0.00           H  
ATOM   1907  HA  ILE A 125      21.607  21.138  18.869  1.00  0.00           H  
ATOM   1908  HB  ILE A 125      20.668  20.195  16.122  1.00  0.00           H  
ATOM   1909 1HG1 ILE A 125      19.065  21.136  18.480  1.00  0.00           H  
ATOM   1910 2HG1 ILE A 125      19.615  22.198  17.163  1.00  0.00           H  
ATOM   1911 1HG2 ILE A 125      19.393  18.464  17.341  1.00  0.00           H  
ATOM   1912 2HG2 ILE A 125      21.143  18.258  17.582  1.00  0.00           H  
ATOM   1913 3HG2 ILE A 125      20.148  18.982  18.867  1.00  0.00           H  
ATOM   1914 1HD1 ILE A 125      17.285  21.476  16.809  1.00  0.00           H  
ATOM   1915 2HD1 ILE A 125      18.356  20.838  15.539  1.00  0.00           H  
ATOM   1916 3HD1 ILE A 125      17.805  19.776  16.857  1.00  0.00           H  
ATOM   1917  N   CYS A 126      23.589  19.662  16.694  1.00  0.00           N  
ATOM   1918  CA  CYS A 126      24.729  18.750  16.676  1.00  0.00           C  
ATOM   1919  C   CYS A 126      25.927  19.271  17.530  1.00  0.00           C  
ATOM   1920  O   CYS A 126      26.631  18.489  18.174  1.00  0.00           O  
ATOM   1921  CB  CYS A 126      25.092  18.727  15.190  1.00  0.00           C  
ATOM   1922  SG  CYS A 126      23.839  17.975  14.124  1.00  0.00           S  
ATOM   1923  H   CYS A 126      23.310  20.115  15.837  1.00  0.00           H  
ATOM   1924  HA  CYS A 126      24.481  17.739  16.997  1.00  0.00           H  
ATOM   1925 1HB  CYS A 126      25.233  19.744  14.821  1.00  0.00           H  
ATOM   1926 2HB  CYS A 126      26.005  18.153  15.034  1.00  0.00           H  
ATOM   1927  HG  CYS A 126      22.834  18.094  14.987  1.00  0.00           H  
ATOM   1928  N   TRP A 127      26.158  20.577  17.557  1.00  0.00           N  
ATOM   1929  CA  TRP A 127      27.176  21.087  18.462  1.00  0.00           C  
ATOM   1930  C   TRP A 127      26.826  20.813  19.937  1.00  0.00           C  
ATOM   1931  O   TRP A 127      27.687  20.416  20.712  1.00  0.00           O  
ATOM   1932  CB  TRP A 127      27.371  22.586  18.236  1.00  0.00           C  
ATOM   1933  CG  TRP A 127      28.391  23.202  19.145  1.00  0.00           C  
ATOM   1934  CD1 TRP A 127      29.733  23.283  18.929  1.00  0.00           C  
ATOM   1935  CD2 TRP A 127      28.149  23.823  20.414  1.00  0.00           C  
ATOM   1936  CE2 TRP A 127      29.392  24.257  20.909  1.00  0.00           C  
ATOM   1937  CE3 TRP A 127      27.000  24.055  21.180  1.00  0.00           C  
ATOM   1938  NE1 TRP A 127      30.345  23.913  19.983  1.00  0.00           N  
ATOM   1939  CZ2 TRP A 127      29.522  24.904  22.127  1.00  0.00           C  
ATOM   1940  CZ3 TRP A 127      27.130  24.704  22.401  1.00  0.00           C  
ATOM   1941  CH2 TRP A 127      28.355  25.117  22.861  1.00  0.00           C  
ATOM   1942  H   TRP A 127      25.651  21.226  16.971  1.00  0.00           H  
ATOM   1943  HA  TRP A 127      28.122  20.576  18.279  1.00  0.00           H  
ATOM   1944 1HB  TRP A 127      27.710  22.773  17.216  1.00  0.00           H  
ATOM   1945 2HB  TRP A 127      26.436  23.117  18.410  1.00  0.00           H  
ATOM   1946  HD1 TRP A 127      30.109  22.858  18.000  1.00  0.00           H  
ATOM   1947  HE1 TRP A 127      31.336  24.095  20.066  1.00  0.00           H  
ATOM   1948  HE3 TRP A 127      26.004  23.750  20.860  1.00  0.00           H  
ATOM   1949  HZ2 TRP A 127      30.514  25.215  22.455  1.00  0.00           H  
ATOM   1950  HZ3 TRP A 127      26.227  24.877  22.987  1.00  0.00           H  
ATOM   1951  HH2 TRP A 127      28.414  25.624  23.825  1.00  0.00           H  
ATOM   1952  N   VAL A 128      25.566  21.003  20.323  1.00  0.00           N  
ATOM   1953  CA  VAL A 128      25.158  20.775  21.708  1.00  0.00           C  
ATOM   1954  C   VAL A 128      25.315  19.320  22.065  1.00  0.00           C  
ATOM   1955  O   VAL A 128      25.775  18.986  23.164  1.00  0.00           O  
ATOM   1956  CB  VAL A 128      23.698  21.198  21.958  1.00  0.00           C  
ATOM   1957  CG1 VAL A 128      23.237  20.733  23.332  1.00  0.00           C  
ATOM   1958  CG2 VAL A 128      23.552  22.707  21.831  1.00  0.00           C  
ATOM   1959  H   VAL A 128      24.877  21.310  19.651  1.00  0.00           H  
ATOM   1960  HA  VAL A 128      25.796  21.320  22.405  1.00  0.00           H  
ATOM   1961  HB  VAL A 128      23.063  20.753  21.192  1.00  0.00           H  
ATOM   1962 1HG1 VAL A 128      22.203  21.041  23.491  1.00  0.00           H  
ATOM   1963 2HG1 VAL A 128      23.304  19.647  23.389  1.00  0.00           H  
ATOM   1964 3HG1 VAL A 128      23.869  21.180  24.098  1.00  0.00           H  
ATOM   1965 1HG2 VAL A 128      22.514  22.988  22.010  1.00  0.00           H  
ATOM   1966 2HG2 VAL A 128      24.193  23.197  22.564  1.00  0.00           H  
ATOM   1967 3HG2 VAL A 128      23.843  23.018  20.827  1.00  0.00           H  
ATOM   1968  N   LEU A 129      24.937  18.447  21.137  1.00  0.00           N  
ATOM   1969  CA  LEU A 129      25.054  17.010  21.377  1.00  0.00           C  
ATOM   1970  C   LEU A 129      26.520  16.629  21.594  1.00  0.00           C  
ATOM   1971  O   LEU A 129      26.872  15.978  22.590  1.00  0.00           O  
ATOM   1972  CB  LEU A 129      24.457  16.220  20.206  1.00  0.00           C  
ATOM   1973  CG  LEU A 129      22.931  16.302  20.073  1.00  0.00           C  
ATOM   1974  CD1 LEU A 129      22.487  15.678  18.758  1.00  0.00           C  
ATOM   1975  CD2 LEU A 129      22.279  15.596  21.253  1.00  0.00           C  
ATOM   1976  H   LEU A 129      24.566  18.769  20.254  1.00  0.00           H  
ATOM   1977  HA  LEU A 129      24.517  16.748  22.288  1.00  0.00           H  
ATOM   1978 1HB  LEU A 129      24.933  16.744  19.378  1.00  0.00           H  
ATOM   1979 2HB  LEU A 129      24.784  15.180  20.212  1.00  0.00           H  
ATOM   1980  HG  LEU A 129      22.658  17.356  20.124  1.00  0.00           H  
ATOM   1981 1HD1 LEU A 129      21.402  15.741  18.672  1.00  0.00           H  
ATOM   1982 2HD1 LEU A 129      22.947  16.213  17.927  1.00  0.00           H  
ATOM   1983 3HD1 LEU A 129      22.792  14.633  18.730  1.00  0.00           H  
ATOM   1984 1HD2 LEU A 129      21.195  15.656  21.158  1.00  0.00           H  
ATOM   1985 2HD2 LEU A 129      22.586  14.550  21.266  1.00  0.00           H  
ATOM   1986 3HD2 LEU A 129      22.588  16.076  22.181  1.00  0.00           H  
ATOM   1987  N   SER A 130      27.374  17.061  20.666  1.00  0.00           N  
ATOM   1988  CA  SER A 130      28.793  16.764  20.752  1.00  0.00           C  
ATOM   1989  C   SER A 130      29.421  17.528  21.893  1.00  0.00           C  
ATOM   1990  O   SER A 130      30.454  17.105  22.392  1.00  0.00           O  
ATOM   1991  CB  SER A 130      29.485  17.097  19.445  1.00  0.00           C  
ATOM   1992  OG  SER A 130      29.420  18.465  19.148  1.00  0.00           O  
ATOM   1993  H   SER A 130      27.033  17.605  19.886  1.00  0.00           H  
ATOM   1994  HA  SER A 130      29.007  15.698  20.842  1.00  0.00           H  
ATOM   1995 1HB  SER A 130      30.532  16.800  19.520  1.00  0.00           H  
ATOM   1996 2HB  SER A 130      29.006  16.536  18.644  1.00  0.00           H  
ATOM   1997  HG  SER A 130      29.556  18.973  19.952  1.00  0.00           H  
ATOM   1998  N   PHE A 131      28.791  18.628  22.316  1.00  0.00           N  
ATOM   1999  CA  PHE A 131      29.275  19.380  23.479  1.00  0.00           C  
ATOM   2000  C   PHE A 131      29.185  18.562  24.768  1.00  0.00           C  
ATOM   2001  O   PHE A 131      30.144  18.477  25.540  1.00  0.00           O  
ATOM   2002  CB  PHE A 131      28.488  20.683  23.633  1.00  0.00           C  
ATOM   2003  CG  PHE A 131      28.955  21.542  24.773  1.00  0.00           C  
ATOM   2004  CD1 PHE A 131      30.010  22.428  24.607  1.00  0.00           C  
ATOM   2005  CD2 PHE A 131      28.341  21.466  26.015  1.00  0.00           C  
ATOM   2006  CE1 PHE A 131      30.439  23.219  25.655  1.00  0.00           C  
ATOM   2007  CE2 PHE A 131      28.769  22.256  27.064  1.00  0.00           C  
ATOM   2008  CZ  PHE A 131      29.820  23.133  26.884  1.00  0.00           C  
ATOM   2009  H   PHE A 131      27.968  18.951  21.830  1.00  0.00           H  
ATOM   2010  HA  PHE A 131      30.331  19.622  23.350  1.00  0.00           H  
ATOM   2011 1HB  PHE A 131      28.580  21.285  22.730  1.00  0.00           H  
ATOM   2012 2HB  PHE A 131      27.437  20.465  23.818  1.00  0.00           H  
ATOM   2013  HD1 PHE A 131      30.499  22.496  23.634  1.00  0.00           H  
ATOM   2014  HD2 PHE A 131      27.512  20.772  26.158  1.00  0.00           H  
ATOM   2015  HE1 PHE A 131      31.269  23.910  25.510  1.00  0.00           H  
ATOM   2016  HE2 PHE A 131      28.279  22.188  28.034  1.00  0.00           H  
ATOM   2017  HZ  PHE A 131      30.159  23.756  27.710  1.00  0.00           H  
ATOM   2018  N   ALA A 132      28.021  17.965  24.997  1.00  0.00           N  
ATOM   2019  CA  ALA A 132      27.835  17.130  26.169  1.00  0.00           C  
ATOM   2020  C   ALA A 132      28.767  15.904  26.153  1.00  0.00           C  
ATOM   2021  O   ALA A 132      29.630  15.765  27.018  1.00  0.00           O  
ATOM   2022  CB  ALA A 132      26.379  16.699  26.269  1.00  0.00           C  
ATOM   2023  H   ALA A 132      27.252  18.088  24.354  1.00  0.00           H  
ATOM   2024  HA  ALA A 132      28.093  17.709  27.056  1.00  0.00           H  
ATOM   2025 1HB  ALA A 132      26.242  16.086  27.160  1.00  0.00           H  
ATOM   2026 2HB  ALA A 132      25.742  17.581  26.334  1.00  0.00           H  
ATOM   2027 3HB  ALA A 132      26.110  16.121  25.387  1.00  0.00           H  
ATOM   2028  N   ILE A 133      28.624  15.050  25.144  1.00  0.00           N  
ATOM   2029  CA  ILE A 133      29.441  13.837  25.035  1.00  0.00           C  
ATOM   2030  C   ILE A 133      30.847  14.022  24.475  1.00  0.00           C  
ATOM   2031  O   ILE A 133      31.621  13.057  24.401  1.00  0.00           O  
ATOM   2032  CB  ILE A 133      28.726  12.789  24.162  1.00  0.00           C  
ATOM   2033  CG1 ILE A 133      28.636  13.272  22.712  1.00  0.00           C  
ATOM   2034  CG2 ILE A 133      27.341  12.493  24.715  1.00  0.00           C  
ATOM   2035  CD1 ILE A 133      28.135  12.220  21.748  1.00  0.00           C  
ATOM   2036  H   ILE A 133      27.932  15.242  24.434  1.00  0.00           H  
ATOM   2037  HA  ILE A 133      29.651  13.424  26.020  1.00  0.00           H  
ATOM   2038  HB  ILE A 133      29.317  11.872  24.152  1.00  0.00           H  
ATOM   2039 1HG1 ILE A 133      27.963  14.129  22.697  1.00  0.00           H  
ATOM   2040 2HG1 ILE A 133      29.635  13.590  22.414  1.00  0.00           H  
ATOM   2041 1HG2 ILE A 133      26.849  11.751  24.088  1.00  0.00           H  
ATOM   2042 2HG2 ILE A 133      27.429  12.107  25.731  1.00  0.00           H  
ATOM   2043 3HG2 ILE A 133      26.749  13.409  24.726  1.00  0.00           H  
ATOM   2044 1HD1 ILE A 133      28.099  12.637  20.741  1.00  0.00           H  
ATOM   2045 2HD1 ILE A 133      28.809  11.362  21.762  1.00  0.00           H  
ATOM   2046 3HD1 ILE A 133      27.137  11.902  22.044  1.00  0.00           H  
ATOM   2047  N   GLY A 134      31.192  15.243  24.090  1.00  0.00           N  
ATOM   2048  CA  GLY A 134      32.595  15.534  23.793  1.00  0.00           C  
ATOM   2049  C   GLY A 134      33.417  16.142  24.920  1.00  0.00           C  
ATOM   2050  O   GLY A 134      34.636  16.185  24.841  1.00  0.00           O  
ATOM   2051  H   GLY A 134      30.506  15.979  23.999  1.00  0.00           H  
ATOM   2052 1HA  GLY A 134      33.099  14.609  23.511  1.00  0.00           H  
ATOM   2053 2HA  GLY A 134      32.644  16.239  22.964  1.00  0.00           H  
ATOM   2054  N   LEU A 135      32.783  16.607  25.975  1.00  0.00           N  
ATOM   2055  CA  LEU A 135      33.555  17.130  27.091  1.00  0.00           C  
ATOM   2056  C   LEU A 135      33.451  16.218  28.325  1.00  0.00           C  
ATOM   2057  O   LEU A 135      34.417  16.052  29.037  1.00  0.00           O  
ATOM   2058  CB  LEU A 135      33.083  18.549  27.430  1.00  0.00           C  
ATOM   2059  CG  LEU A 135      33.187  19.563  26.285  1.00  0.00           C  
ATOM   2060  CD1 LEU A 135      32.658  20.918  26.736  1.00  0.00           C  
ATOM   2061  CD2 LEU A 135      34.636  19.673  25.833  1.00  0.00           C  
ATOM   2062  H   LEU A 135      31.774  16.610  26.030  1.00  0.00           H  
ATOM   2063  HA  LEU A 135      34.609  17.159  26.823  1.00  0.00           H  
ATOM   2064 1HB  LEU A 135      32.037  18.341  27.651  1.00  0.00           H  
ATOM   2065 2HB  LEU A 135      33.573  18.935  28.325  1.00  0.00           H  
ATOM   2066  HG  LEU A 135      32.607  19.170  25.449  1.00  0.00           H  
ATOM   2067 1HD1 LEU A 135      32.736  21.631  25.915  1.00  0.00           H  
ATOM   2068 2HD1 LEU A 135      31.614  20.820  27.032  1.00  0.00           H  
ATOM   2069 3HD1 LEU A 135      33.245  21.274  27.582  1.00  0.00           H  
ATOM   2070 1HD2 LEU A 135      34.708  20.394  25.017  1.00  0.00           H  
ATOM   2071 2HD2 LEU A 135      35.253  20.006  26.668  1.00  0.00           H  
ATOM   2072 3HD2 LEU A 135      34.985  18.700  25.488  1.00  0.00           H  
ATOM   2073  N   THR A 136      32.284  15.630  28.575  1.00  0.00           N  
ATOM   2074  CA  THR A 136      32.066  14.865  29.810  1.00  0.00           C  
ATOM   2075  C   THR A 136      32.833  13.532  29.941  1.00  0.00           C  
ATOM   2076  O   THR A 136      33.407  13.265  30.989  1.00  0.00           O  
ATOM   2077  CB  THR A 136      30.566  14.564  29.981  1.00  0.00           C  
ATOM   2078  CG2 THR A 136      30.330  13.716  31.222  1.00  0.00           C  
ATOM   2079  OG1 THR A 136      29.841  15.794  30.102  1.00  0.00           O  
ATOM   2080  H   THR A 136      31.531  15.708  27.906  1.00  0.00           H  
ATOM   2081  HA  THR A 136      32.424  15.436  30.666  1.00  0.00           H  
ATOM   2082  HB  THR A 136      30.209  14.028  29.102  1.00  0.00           H  
ATOM   2083  HG1 THR A 136      28.905  15.605  30.208  1.00  0.00           H  
ATOM   2084 1HG2 THR A 136      29.264  13.514  31.325  1.00  0.00           H  
ATOM   2085 2HG2 THR A 136      30.871  12.775  31.127  1.00  0.00           H  
ATOM   2086 3HG2 THR A 136      30.685  14.253  32.101  1.00  0.00           H  
ATOM   2087  N   PRO A 137      32.824  12.686  28.889  1.00  0.00           N  
ATOM   2088  CA  PRO A 137      33.544  11.415  28.980  1.00  0.00           C  
ATOM   2089  C   PRO A 137      35.016  11.578  29.351  1.00  0.00           C  
ATOM   2090  O   PRO A 137      35.577  10.719  30.057  1.00  0.00           O  
ATOM   2091  CB  PRO A 137      33.379  10.806  27.585  1.00  0.00           C  
ATOM   2092  CG  PRO A 137      32.123  11.414  27.060  1.00  0.00           C  
ATOM   2093  CD  PRO A 137      32.118  12.828  27.578  1.00  0.00           C  
ATOM   2094  HA  PRO A 137      33.150  10.758  29.769  1.00  0.00           H  
ATOM   2095 1HB  PRO A 137      34.236  11.041  26.938  1.00  0.00           H  
ATOM   2096 2HB  PRO A 137      33.302   9.709  27.629  1.00  0.00           H  
ATOM   2097 1HG  PRO A 137      32.102  11.396  25.961  1.00  0.00           H  
ATOM   2098 2HG  PRO A 137      31.237  10.862  27.409  1.00  0.00           H  
ATOM   2099 1HD  PRO A 137      32.649  13.519  26.908  1.00  0.00           H  
ATOM   2100 2HD  PRO A 137      31.099  13.221  27.703  1.00  0.00           H  
ATOM   2101  N   MET A 138      35.629  12.654  28.860  1.00  0.00           N  
ATOM   2102  CA  MET A 138      37.047  12.900  29.096  1.00  0.00           C  
ATOM   2103  C   MET A 138      37.341  13.142  30.569  1.00  0.00           C  
ATOM   2104  O   MET A 138      38.478  12.994  31.023  1.00  0.00           O  
ATOM   2105  CB  MET A 138      37.519  14.092  28.265  1.00  0.00           C  
ATOM   2106  CG  MET A 138      37.739  13.784  26.791  1.00  0.00           C  
ATOM   2107  SD  MET A 138      39.112  12.646  26.516  1.00  0.00           S  
ATOM   2108  CE  MET A 138      40.461  13.559  27.260  1.00  0.00           C  
ATOM   2109  H   MET A 138      35.099  13.316  28.311  1.00  0.00           H  
ATOM   2110  HA  MET A 138      37.628  12.023  28.810  1.00  0.00           H  
ATOM   2111 1HB  MET A 138      36.760  14.867  28.364  1.00  0.00           H  
ATOM   2112 2HB  MET A 138      38.453  14.438  28.706  1.00  0.00           H  
ATOM   2113 1HG  MET A 138      36.825  13.343  26.394  1.00  0.00           H  
ATOM   2114 2HG  MET A 138      37.943  14.722  26.274  1.00  0.00           H  
ATOM   2115 1HE  MET A 138      41.383  12.984  27.171  1.00  0.00           H  
ATOM   2116 2HE  MET A 138      40.579  14.516  26.750  1.00  0.00           H  
ATOM   2117 3HE  MET A 138      40.244  13.734  28.314  1.00  0.00           H  
ATOM   2118  N   LEU A 139      36.307  13.495  31.317  1.00  0.00           N  
ATOM   2119  CA  LEU A 139      36.450  13.779  32.740  1.00  0.00           C  
ATOM   2120  C   LEU A 139      36.816  12.508  33.495  1.00  0.00           C  
ATOM   2121  O   LEU A 139      37.336  12.564  34.609  1.00  0.00           O  
ATOM   2122  CB  LEU A 139      35.158  14.387  33.300  1.00  0.00           C  
ATOM   2123  CG  LEU A 139      34.758  15.740  32.697  1.00  0.00           C  
ATOM   2124  CD1 LEU A 139      33.411  16.181  33.254  1.00  0.00           C  
ATOM   2125  CD2 LEU A 139      35.833  16.771  33.005  1.00  0.00           C  
ATOM   2126  H   LEU A 139      35.394  13.569  30.890  1.00  0.00           H  
ATOM   2127  HA  LEU A 139      37.266  14.485  32.890  1.00  0.00           H  
ATOM   2128 1HB  LEU A 139      34.452  13.618  32.991  1.00  0.00           H  
ATOM   2129 2HB  LEU A 139      35.179  14.446  34.388  1.00  0.00           H  
ATOM   2130  HG  LEU A 139      34.717  15.613  31.616  1.00  0.00           H  
ATOM   2131 1HD1 LEU A 139      33.136  17.143  32.820  1.00  0.00           H  
ATOM   2132 2HD1 LEU A 139      32.653  15.440  33.002  1.00  0.00           H  
ATOM   2133 3HD1 LEU A 139      33.479  16.279  34.336  1.00  0.00           H  
ATOM   2134 1HD2 LEU A 139      35.549  17.732  32.575  1.00  0.00           H  
ATOM   2135 2HD2 LEU A 139      35.942  16.874  34.085  1.00  0.00           H  
ATOM   2136 3HD2 LEU A 139      36.782  16.449  32.574  1.00  0.00           H  
ATOM   2137  N   GLY A 140      36.543  11.362  32.881  1.00  0.00           N  
ATOM   2138  CA  GLY A 140      36.910  10.075  33.461  1.00  0.00           C  
ATOM   2139  C   GLY A 140      38.424   9.928  33.520  1.00  0.00           C  
ATOM   2140  O   GLY A 140      38.953   9.169  34.332  1.00  0.00           O  
ATOM   2141  H   GLY A 140      36.069  11.383  31.989  1.00  0.00           H  
ATOM   2142 1HA  GLY A 140      36.502  10.011  34.470  1.00  0.00           H  
ATOM   2143 2HA  GLY A 140      36.493   9.277  32.849  1.00  0.00           H  
ATOM   2144  N   TRP A 141      39.302  10.653  32.574  1.00  0.00           N  
ATOM   2145  CA  TRP A 141      40.748  10.487  32.653  1.00  0.00           C  
ATOM   2146  C   TRP A 141      41.304  11.302  33.813  1.00  0.00           C  
ATOM   2147  O   TRP A 141      40.914  12.451  34.021  1.00  0.00           O  
ATOM   2148  CB  TRP A 141      41.413  10.906  31.341  1.00  0.00           C  
ATOM   2149  CG  TRP A 141      42.911  10.883  31.395  1.00  0.00           C  
ATOM   2150  CD1 TRP A 141      43.697   9.824  31.737  1.00  0.00           C  
ATOM   2151  CD2 TRP A 141      43.801  11.966  31.098  1.00  0.00           C  
ATOM   2152  CE2 TRP A 141      45.112  11.491  31.282  1.00  0.00           C  
ATOM   2153  CE3 TRP A 141      43.614  13.294  30.693  1.00  0.00           C  
ATOM   2154  NE1 TRP A 141      45.023  10.179  31.673  1.00  0.00           N  
ATOM   2155  CZ2 TRP A 141      46.226  12.289  31.078  1.00  0.00           C  
ATOM   2156  CZ3 TRP A 141      44.732  14.093  30.489  1.00  0.00           C  
ATOM   2157  CH2 TRP A 141      46.001  13.606  30.675  1.00  0.00           C  
ATOM   2158  H   TRP A 141      38.914  11.269  31.874  1.00  0.00           H  
ATOM   2159  HA  TRP A 141      41.000   9.446  32.854  1.00  0.00           H  
ATOM   2160 1HB  TRP A 141      41.120  10.232  30.537  1.00  0.00           H  
ATOM   2161 2HB  TRP A 141      41.126  11.925  31.083  1.00  0.00           H  
ATOM   2162  HD1 TRP A 141      43.190   8.897  31.998  1.00  0.00           H  
ATOM   2163  HE1 TRP A 141      45.804   9.575  31.881  1.00  0.00           H  
ATOM   2164  HE3 TRP A 141      42.630  13.731  30.528  1.00  0.00           H  
ATOM   2165  HZ2 TRP A 141      47.216  11.861  31.238  1.00  0.00           H  
ATOM   2166  HZ3 TRP A 141      44.572  15.125  30.175  1.00  0.00           H  
ATOM   2167  HH2 TRP A 141      46.851  14.266  30.503  1.00  0.00           H  
ATOM   2168  N   ASN A 142      42.218  10.701  34.567  1.00  0.00           N  
ATOM   2169  CA  ASN A 142      42.822  11.366  35.716  1.00  0.00           C  
ATOM   2170  C   ASN A 142      43.989  12.234  35.261  1.00  0.00           C  
ATOM   2171  O   ASN A 142      44.244  12.373  34.066  1.00  0.00           O  
ATOM   2172  CB  ASN A 142      43.278  10.371  36.768  1.00  0.00           C  
ATOM   2173  CG  ASN A 142      44.403   9.483  36.315  1.00  0.00           C  
ATOM   2174  ND2 ASN A 142      44.670   8.468  37.096  1.00  0.00           N  
ATOM   2175  OD1 ASN A 142      44.973   9.672  35.235  1.00  0.00           O  
ATOM   2176  H   ASN A 142      42.502   9.759  34.339  1.00  0.00           H  
ATOM   2177  HA  ASN A 142      42.103  12.037  36.188  1.00  0.00           H  
ATOM   2178 1HB  ASN A 142      43.464  10.691  37.794  1.00  0.00           H  
ATOM   2179 2HB  ASN A 142      42.346   9.806  36.728  1.00  0.00           H  
ATOM   2180 1HD2 ASN A 142      45.407   7.835  36.857  1.00  0.00           H  
ATOM   2181 2HD2 ASN A 142      44.138   8.325  37.930  1.00  0.00           H  
ATOM   2182  N   ASN A 143      44.695  12.818  36.225  1.00  0.00           N  
ATOM   2183  CA  ASN A 143      45.862  13.640  35.928  1.00  0.00           C  
ATOM   2184  C   ASN A 143      47.120  12.793  35.779  1.00  0.00           C  
ATOM   2185  O   ASN A 143      47.060  11.564  35.816  1.00  0.00           O  
ATOM   2186  CB  ASN A 143      46.073  14.705  36.988  1.00  0.00           C  
ATOM   2187  CG  ASN A 143      46.486  14.155  38.325  1.00  0.00           C  
ATOM   2188  ND2 ASN A 143      46.426  14.996  39.325  1.00  0.00           N  
ATOM   2189  OD1 ASN A 143      46.785  12.962  38.462  1.00  0.00           O  
ATOM   2190  H   ASN A 143      44.415  12.690  37.186  1.00  0.00           H  
ATOM   2191  HA  ASN A 143      45.719  14.150  34.974  1.00  0.00           H  
ATOM   2192 1HB  ASN A 143      46.658  15.599  36.772  1.00  0.00           H  
ATOM   2193 2HB  ASN A 143      45.015  14.964  37.027  1.00  0.00           H  
ATOM   2194 1HD2 ASN A 143      46.688  14.700  40.244  1.00  0.00           H  
ATOM   2195 2HD2 ASN A 143      46.120  15.935  39.170  1.00  0.00           H  
ATOM   2196  N   CYS A 144      48.257  13.457  35.609  1.00  0.00           N  
ATOM   2197  CA  CYS A 144      49.533  12.766  35.461  1.00  0.00           C  
ATOM   2198  C   CYS A 144      50.438  13.093  36.643  1.00  0.00           C  
ATOM   2199  O   CYS A 144      51.432  12.408  36.883  1.00  0.00           O  
ATOM   2200  CB  CYS A 144      50.096  13.352  34.166  1.00  0.00           C  
ATOM   2201  SG  CYS A 144      50.599  15.086  34.284  1.00  0.00           S  
ATOM   2202  H   CYS A 144      48.238  14.467  35.583  1.00  0.00           H  
ATOM   2203  HA  CYS A 144      49.445  11.686  35.346  1.00  0.00           H  
ATOM   2204 1HB  CYS A 144      50.985  12.801  33.857  1.00  0.00           H  
ATOM   2205 2HB  CYS A 144      49.347  13.309  33.376  1.00  0.00           H  
ATOM   2206  N   GLY A 145      50.087  14.143  37.377  1.00  0.00           N  
ATOM   2207  CA  GLY A 145      50.766  14.465  38.627  1.00  0.00           C  
ATOM   2208  C   GLY A 145      52.179  14.977  38.382  1.00  0.00           C  
ATOM   2209  O   GLY A 145      53.002  15.020  39.296  1.00  0.00           O  
ATOM   2210  H   GLY A 145      49.331  14.734  37.062  1.00  0.00           H  
ATOM   2211 1HA  GLY A 145      50.195  15.232  39.151  1.00  0.00           H  
ATOM   2212 2HA  GLY A 145      50.815  13.567  39.243  1.00  0.00           H  
ATOM   2213  N   GLN A 146      52.455  15.365  37.141  1.00  0.00           N  
ATOM   2214  CA  GLN A 146      53.790  15.811  36.757  1.00  0.00           C  
ATOM   2215  C   GLN A 146      53.695  17.002  35.813  1.00  0.00           C  
ATOM   2216  O   GLN A 146      53.218  16.876  34.685  1.00  0.00           O  
ATOM   2217  CB  GLN A 146      54.570  14.675  36.090  1.00  0.00           C  
ATOM   2218  CG  GLN A 146      53.927  14.139  34.822  1.00  0.00           C  
ATOM   2219  CD  GLN A 146      54.707  12.985  34.221  1.00  0.00           C  
ATOM   2220  NE2 GLN A 146      54.268  12.519  33.057  1.00  0.00           N  
ATOM   2221  OE1 GLN A 146      55.697  12.521  34.794  1.00  0.00           O  
ATOM   2222  H   GLN A 146      51.722  15.350  36.446  1.00  0.00           H  
ATOM   2223  HA  GLN A 146      54.334  16.154  37.635  1.00  0.00           H  
ATOM   2224 1HB  GLN A 146      55.563  15.066  35.863  1.00  0.00           H  
ATOM   2225 2HB  GLN A 146      54.653  13.876  36.825  1.00  0.00           H  
ATOM   2226 1HG  GLN A 146      52.866  13.897  34.755  1.00  0.00           H  
ATOM   2227 2HG  GLN A 146      54.131  15.035  34.236  1.00  0.00           H  
ATOM   2228 1HE2 GLN A 146      54.744  11.758  32.612  1.00  0.00           H  
ATOM   2229 2HE2 GLN A 146      53.464  12.926  32.626  1.00  0.00           H  
ATOM   2230  N   SER A 147      54.154  18.158  36.280  1.00  0.00           N  
ATOM   2231  CA  SER A 147      54.246  19.343  35.436  1.00  0.00           C  
ATOM   2232  C   SER A 147      55.443  20.185  35.861  1.00  0.00           C  
ATOM   2233  O   SER A 147      55.301  21.143  36.620  1.00  0.00           O  
ATOM   2234  CB  SER A 147      52.966  20.153  35.511  1.00  0.00           C  
ATOM   2235  OG  SER A 147      52.962  21.218  34.601  1.00  0.00           O  
ATOM   2236  H   SER A 147      54.445  18.218  37.245  1.00  0.00           H  
ATOM   2237  HA  SER A 147      54.303  19.129  34.367  1.00  0.00           H  
ATOM   2238 1HB  SER A 147      52.124  19.495  35.291  1.00  0.00           H  
ATOM   2239 2HB  SER A 147      52.861  20.548  36.521  1.00  0.00           H  
ATOM   2240  HG  SER A 147      52.136  21.703  34.681  1.00  0.00           H  
ATOM   2241  N   GLN A 148      56.621  19.820  35.367  1.00  0.00           N  
ATOM   2242  CA  GLN A 148      57.857  20.478  35.771  1.00  0.00           C  
ATOM   2243  C   GLN A 148      58.411  21.308  34.621  1.00  0.00           C  
ATOM   2244  O   GLN A 148      59.570  21.722  34.643  1.00  0.00           O  
ATOM   2245  CB  GLN A 148      58.898  19.449  36.223  1.00  0.00           C  
ATOM   2246  CG  GLN A 148      58.364  18.409  37.193  1.00  0.00           C  
ATOM   2247  CD  GLN A 148      57.895  19.023  38.499  1.00  0.00           C  
ATOM   2248  NE2 GLN A 148      56.740  18.578  38.980  1.00  0.00           N  
ATOM   2249  OE1 GLN A 148      58.566  19.886  39.072  1.00  0.00           O  
ATOM   2250  H   GLN A 148      56.660  19.069  34.693  1.00  0.00           H  
ATOM   2251  HA  GLN A 148      57.661  21.173  36.588  1.00  0.00           H  
ATOM   2252 1HB  GLN A 148      59.266  18.959  35.322  1.00  0.00           H  
ATOM   2253 2HB  GLN A 148      59.709  20.006  36.690  1.00  0.00           H  
ATOM   2254 1HG  GLN A 148      57.641  17.647  36.903  1.00  0.00           H  
ATOM   2255 2HG  GLN A 148      59.335  17.942  37.361  1.00  0.00           H  
ATOM   2256 1HE2 GLN A 148      56.379  18.946  39.838  1.00  0.00           H  
ATOM   2257 2HE2 GLN A 148      56.229  17.876  38.484  1.00  0.00           H  
ATOM   2258  N   GLY A 149      57.576  21.547  33.615  1.00  0.00           N  
ATOM   2259  CA  GLY A 149      57.949  22.406  32.497  1.00  0.00           C  
ATOM   2260  C   GLY A 149      58.014  21.607  31.202  1.00  0.00           C  
ATOM   2261  O   GLY A 149      58.692  20.582  31.126  1.00  0.00           O  
ATOM   2262  H   GLY A 149      56.659  21.124  33.625  1.00  0.00           H  
ATOM   2263 1HA  GLY A 149      57.209  23.199  32.388  1.00  0.00           H  
ATOM   2264 2HA  GLY A 149      58.926  22.847  32.691  1.00  0.00           H  
ATOM   2265  N   CYS A 150      57.305  22.082  30.183  1.00  0.00           N  
ATOM   2266  CA  CYS A 150      57.270  21.405  28.893  1.00  0.00           C  
ATOM   2267  C   CYS A 150      58.619  21.533  28.197  1.00  0.00           C  
ATOM   2268  O   CYS A 150      59.078  22.639  27.912  1.00  0.00           O  
ATOM   2269  CB  CYS A 150      56.190  22.173  28.130  1.00  0.00           C  
ATOM   2270  SG  CYS A 150      55.552  21.318  26.668  1.00  0.00           S  
ATOM   2271  H   CYS A 150      56.777  22.934  30.307  1.00  0.00           H  
ATOM   2272  HA  CYS A 150      56.978  20.356  28.948  1.00  0.00           H  
ATOM   2273 1HB  CYS A 150      55.329  22.353  28.774  1.00  0.00           H  
ATOM   2274 2HB  CYS A 150      56.584  23.125  27.774  1.00  0.00           H  
ATOM   2275  N   GLY A 151      59.249  20.396  27.928  1.00  0.00           N  
ATOM   2276  CA  GLY A 151      60.608  20.380  27.395  1.00  0.00           C  
ATOM   2277  C   GLY A 151      61.566  19.684  28.353  1.00  0.00           C  
ATOM   2278  O   GLY A 151      62.681  19.324  27.978  1.00  0.00           O  
ATOM   2279  H   GLY A 151      58.778  19.519  28.095  1.00  0.00           H  
ATOM   2280 1HA  GLY A 151      60.611  19.851  26.443  1.00  0.00           H  
ATOM   2281 2HA  GLY A 151      60.941  21.405  27.242  1.00  0.00           H  
ATOM   2282  N   GLU A 152      61.123  19.496  29.592  1.00  0.00           N  
ATOM   2283  CA  GLU A 152      61.884  18.727  30.570  1.00  0.00           C  
ATOM   2284  C   GLU A 152      61.515  17.253  30.466  1.00  0.00           C  
ATOM   2285  O   GLU A 152      62.216  16.390  30.995  1.00  0.00           O  
ATOM   2286  CB  GLU A 152      61.631  19.243  31.987  1.00  0.00           C  
ATOM   2287  CG  GLU A 152      62.067  20.683  32.220  1.00  0.00           C  
ATOM   2288  CD  GLU A 152      63.540  20.854  31.970  1.00  0.00           C  
ATOM   2289  OE1 GLU A 152      64.312  20.145  32.570  1.00  0.00           O  
ATOM   2290  OE2 GLU A 152      63.889  21.614  31.098  1.00  0.00           O1-
ATOM   2291  H   GLU A 152      60.236  19.897  29.864  1.00  0.00           H  
ATOM   2292  HA  GLU A 152      62.952  18.795  30.359  1.00  0.00           H  
ATOM   2293 1HB  GLU A 152      60.560  19.155  32.172  1.00  0.00           H  
ATOM   2294 2HB  GLU A 152      62.173  18.585  32.668  1.00  0.00           H  
ATOM   2295 1HG  GLU A 152      61.512  21.406  31.623  1.00  0.00           H  
ATOM   2296 2HG  GLU A 152      61.857  20.847  33.276  1.00  0.00           H  
ATOM   2297  N   GLY A 153      60.413  16.970  29.781  1.00  0.00           N  
ATOM   2298  CA  GLY A 153      59.933  15.601  29.631  1.00  0.00           C  
ATOM   2299  C   GLY A 153      59.090  15.195  30.832  1.00  0.00           C  
ATOM   2300  O   GLY A 153      58.712  14.032  30.973  1.00  0.00           O  
ATOM   2301  H   GLY A 153      59.892  17.724  29.355  1.00  0.00           H  
ATOM   2302 1HA  GLY A 153      59.325  15.528  28.728  1.00  0.00           H  
ATOM   2303 2HA  GLY A 153      60.785  14.927  29.550  1.00  0.00           H  
ATOM   2304  N   GLN A 154      58.797  16.160  31.697  1.00  0.00           N  
ATOM   2305  CA  GLN A 154      58.111  15.882  32.952  1.00  0.00           C  
ATOM   2306  C   GLN A 154      56.666  16.363  32.927  1.00  0.00           C  
ATOM   2307  O   GLN A 154      56.046  16.553  33.974  1.00  0.00           O  
ATOM   2308  CB  GLN A 154      58.850  16.540  34.120  1.00  0.00           C  
ATOM   2309  CG  GLN A 154      60.359  16.363  34.082  1.00  0.00           C  
ATOM   2310  CD  GLN A 154      60.770  14.903  34.078  1.00  0.00           C  
ATOM   2311  NE2 GLN A 154      61.602  14.526  33.114  1.00  0.00           N  
ATOM   2312  OE1 GLN A 154      60.347  14.122  34.935  1.00  0.00           O  
ATOM   2313  H   GLN A 154      59.057  17.112  31.479  1.00  0.00           H  
ATOM   2314  HA  GLN A 154      58.075  14.804  33.112  1.00  0.00           H  
ATOM   2315 1HB  GLN A 154      58.603  17.601  34.092  1.00  0.00           H  
ATOM   2316 2HB  GLN A 154      58.453  16.099  35.034  1.00  0.00           H  
ATOM   2317 1HG  GLN A 154      60.997  16.892  33.374  1.00  0.00           H  
ATOM   2318 2HG  GLN A 154      60.519  16.763  35.084  1.00  0.00           H  
ATOM   2319 1HE2 GLN A 154      61.909  13.574  33.061  1.00  0.00           H  
ATOM   2320 2HE2 GLN A 154      61.923  15.192  32.440  1.00  0.00           H  
ATOM   2321  N   VAL A 155      56.135  16.558  31.725  1.00  0.00           N  
ATOM   2322  CA  VAL A 155      54.759  17.016  31.561  1.00  0.00           C  
ATOM   2323  C   VAL A 155      53.941  15.987  30.793  1.00  0.00           C  
ATOM   2324  O   VAL A 155      52.799  16.246  30.414  1.00  0.00           O  
ATOM   2325  CB  VAL A 155      54.694  18.368  30.825  1.00  0.00           C  
ATOM   2326  CG1 VAL A 155      55.400  19.448  31.633  1.00  0.00           C  
ATOM   2327  CG2 VAL A 155      55.310  18.252  29.440  1.00  0.00           C  
ATOM   2328  H   VAL A 155      56.697  16.386  30.904  1.00  0.00           H  
ATOM   2329  HA  VAL A 155      54.253  17.117  32.521  1.00  0.00           H  
ATOM   2330  HB  VAL A 155      53.649  18.644  30.686  1.00  0.00           H  
ATOM   2331 1HG1 VAL A 155      55.343  20.397  31.099  1.00  0.00           H  
ATOM   2332 2HG1 VAL A 155      54.917  19.550  32.605  1.00  0.00           H  
ATOM   2333 3HG1 VAL A 155      56.445  19.173  31.772  1.00  0.00           H  
ATOM   2334 1HG2 VAL A 155      55.254  19.217  28.935  1.00  0.00           H  
ATOM   2335 2HG2 VAL A 155      56.353  17.949  29.531  1.00  0.00           H  
ATOM   2336 3HG2 VAL A 155      54.764  17.507  28.860  1.00  0.00           H  
ATOM   2337  N   ALA A 156      54.531  14.818  30.565  1.00  0.00           N  
ATOM   2338  CA  ALA A 156      53.964  13.839  29.647  1.00  0.00           C  
ATOM   2339  C   ALA A 156      52.528  13.513  30.038  1.00  0.00           C  
ATOM   2340  O   ALA A 156      52.244  13.210  31.197  1.00  0.00           O  
ATOM   2341  CB  ALA A 156      54.809  12.574  29.615  1.00  0.00           C  
ATOM   2342  H   ALA A 156      55.395  14.602  31.042  1.00  0.00           H  
ATOM   2343  HA  ALA A 156      53.937  14.265  28.643  1.00  0.00           H  
ATOM   2344 1HB  ALA A 156      54.359  11.854  28.931  1.00  0.00           H  
ATOM   2345 2HB  ALA A 156      55.815  12.817  29.274  1.00  0.00           H  
ATOM   2346 3HB  ALA A 156      54.856  12.144  30.614  1.00  0.00           H  
ATOM   2347  N   CYS A 157      51.626  13.574  29.064  1.00  0.00           N  
ATOM   2348  CA  CYS A 157      50.230  13.221  29.289  1.00  0.00           C  
ATOM   2349  C   CYS A 157      50.078  11.726  29.540  1.00  0.00           C  
ATOM   2350  O   CYS A 157      50.124  10.924  28.608  1.00  0.00           O  
ATOM   2351  CB  CYS A 157      49.561  13.617  27.972  1.00  0.00           C  
ATOM   2352  SG  CYS A 157      47.763  13.439  27.961  1.00  0.00           S  
ATOM   2353  H   CYS A 157      51.915  13.874  28.144  1.00  0.00           H  
ATOM   2354  HA  CYS A 157      49.764  13.783  30.099  1.00  0.00           H  
ATOM   2355 1HB  CYS A 157      49.763  14.665  27.748  1.00  0.00           H  
ATOM   2356 2HB  CYS A 157      49.933  12.993  27.159  1.00  0.00           H  
ATOM   2357  N   LEU A 158      49.895  11.359  30.803  1.00  0.00           N  
ATOM   2358  CA  LEU A 158      49.850   9.955  31.194  1.00  0.00           C  
ATOM   2359  C   LEU A 158      48.466   9.366  30.952  1.00  0.00           C  
ATOM   2360  O   LEU A 158      47.671   9.222  31.882  1.00  0.00           O  
ATOM   2361  CB  LEU A 158      50.248   9.799  32.668  1.00  0.00           C  
ATOM   2362  CG  LEU A 158      51.675  10.246  33.009  1.00  0.00           C  
ATOM   2363  CD1 LEU A 158      51.963   9.993  34.482  1.00  0.00           C  
ATOM   2364  CD2 LEU A 158      52.666   9.496  32.130  1.00  0.00           C  
ATOM   2365  H   LEU A 158      49.785  12.070  31.512  1.00  0.00           H  
ATOM   2366  HA  LEU A 158      50.541   9.380  30.579  1.00  0.00           H  
ATOM   2367 1HB  LEU A 158      49.526  10.479  33.118  1.00  0.00           H  
ATOM   2368 2HB  LEU A 158      50.068   8.788  33.029  1.00  0.00           H  
ATOM   2369  HG  LEU A 158      51.750  11.305  32.766  1.00  0.00           H  
ATOM   2370 1HD1 LEU A 158      52.978  10.312  34.715  1.00  0.00           H  
ATOM   2371 2HD1 LEU A 158      51.257  10.556  35.093  1.00  0.00           H  
ATOM   2372 3HD1 LEU A 158      51.860   8.930  34.696  1.00  0.00           H  
ATOM   2373 1HD2 LEU A 158      53.680   9.815  32.373  1.00  0.00           H  
ATOM   2374 2HD2 LEU A 158      52.570   8.425  32.304  1.00  0.00           H  
ATOM   2375 3HD2 LEU A 158      52.460   9.713  31.082  1.00  0.00           H  
ATOM   2376  N   PHE A 159      48.183   9.030  29.699  1.00  0.00           N  
ATOM   2377  CA  PHE A 159      46.944   8.341  29.352  1.00  0.00           C  
ATOM   2378  C   PHE A 159      47.257   6.925  28.888  1.00  0.00           C  
ATOM   2379  O   PHE A 159      46.357   6.103  28.720  1.00  0.00           O  
ATOM   2380  CB  PHE A 159      46.183   9.104  28.266  1.00  0.00           C  
ATOM   2381  CG  PHE A 159      46.888   9.136  26.940  1.00  0.00           C  
ATOM   2382  CD1 PHE A 159      46.646   8.158  25.986  1.00  0.00           C  
ATOM   2383  CD2 PHE A 159      47.795  10.141  26.644  1.00  0.00           C  
ATOM   2384  CE1 PHE A 159      47.293   8.186  24.765  1.00  0.00           C  
ATOM   2385  CE2 PHE A 159      48.443  10.173  25.424  1.00  0.00           C  
ATOM   2386  CZ  PHE A 159      48.192   9.193  24.485  1.00  0.00           C  
ATOM   2387  H   PHE A 159      48.841   9.255  28.967  1.00  0.00           H  
ATOM   2388  HA  PHE A 159      46.301   8.246  30.228  1.00  0.00           H  
ATOM   2389 1HB  PHE A 159      45.213   8.641  28.092  1.00  0.00           H  
ATOM   2390 2HB  PHE A 159      46.040  10.141  28.567  1.00  0.00           H  
ATOM   2391  HD1 PHE A 159      45.934   7.362  26.208  1.00  0.00           H  
ATOM   2392  HD2 PHE A 159      47.994  10.914  27.386  1.00  0.00           H  
ATOM   2393  HE1 PHE A 159      47.093   7.412  24.025  1.00  0.00           H  
ATOM   2394  HE2 PHE A 159      49.154  10.969  25.204  1.00  0.00           H  
ATOM   2395  HZ  PHE A 159      48.704   9.215  23.524  1.00  0.00           H  
ATOM   2396  N   GLU A 160      48.540   6.645  28.685  1.00  0.00           N  
ATOM   2397  CA  GLU A 160      48.983   5.303  28.325  1.00  0.00           C  
ATOM   2398  C   GLU A 160      49.499   4.568  29.556  1.00  0.00           C  
ATOM   2399  O   GLU A 160      49.394   3.345  29.650  1.00  0.00           O  
ATOM   2400  CB  GLU A 160      50.069   5.361  27.247  1.00  0.00           C  
ATOM   2401  CG  GLU A 160      49.626   6.010  25.945  1.00  0.00           C  
ATOM   2402  CD  GLU A 160      50.785   6.193  25.004  1.00  0.00           C  
ATOM   2403  OE1 GLU A 160      51.889   5.889  25.387  1.00  0.00           O  
ATOM   2404  OE2 GLU A 160      50.554   6.532  23.867  1.00  0.00           O1-
ATOM   2405  H   GLU A 160      49.226   7.379  28.782  1.00  0.00           H  
ATOM   2406  HA  GLU A 160      48.146   4.718  27.945  1.00  0.00           H  
ATOM   2407 1HB  GLU A 160      50.903   5.922  27.668  1.00  0.00           H  
ATOM   2408 2HB  GLU A 160      50.381   4.335  27.054  1.00  0.00           H  
ATOM   2409 1HG  GLU A 160      48.831   5.465  25.437  1.00  0.00           H  
ATOM   2410 2HG  GLU A 160      49.255   6.984  26.257  1.00  0.00           H  
ATOM   2411  N   ASP A 161      50.056   5.321  30.498  1.00  0.00           N  
ATOM   2412  CA  ASP A 161      50.627   4.738  31.707  1.00  0.00           C  
ATOM   2413  C   ASP A 161      49.545   4.591  32.770  1.00  0.00           C  
ATOM   2414  O   ASP A 161      49.813   4.137  33.882  1.00  0.00           O  
ATOM   2415  CB  ASP A 161      51.780   5.596  32.234  1.00  0.00           C  
ATOM   2416  CG  ASP A 161      53.043   5.543  31.384  1.00  0.00           C  
ATOM   2417  OD1 ASP A 161      53.146   4.662  30.564  1.00  0.00           O  
ATOM   2418  OD2 ASP A 161      53.817   6.468  31.449  1.00  0.00           O1-
ATOM   2419  H   ASP A 161      50.085   6.324  30.374  1.00  0.00           H  
ATOM   2420  HA  ASP A 161      51.002   3.735  31.505  1.00  0.00           H  
ATOM   2421 1HB  ASP A 161      51.504   6.636  32.409  1.00  0.00           H  
ATOM   2422 2HB  ASP A 161      51.965   5.102  33.189  1.00  0.00           H  
ATOM   2423  N   VAL A 162      48.323   4.976  32.420  1.00  0.00           N  
ATOM   2424  CA  VAL A 162      47.171   4.749  33.285  1.00  0.00           C  
ATOM   2425  C   VAL A 162      46.121   3.927  32.551  1.00  0.00           C  
ATOM   2426  O   VAL A 162      46.226   3.702  31.345  1.00  0.00           O  
ATOM   2427  CB  VAL A 162      46.543   6.071  33.763  1.00  0.00           C  
ATOM   2428  CG1 VAL A 162      47.573   6.915  34.499  1.00  0.00           C  
ATOM   2429  CG2 VAL A 162      45.966   6.844  32.586  1.00  0.00           C  
ATOM   2430  H   VAL A 162      48.188   5.440  31.533  1.00  0.00           H  
ATOM   2431  HA  VAL A 162      47.433   4.152  34.160  1.00  0.00           H  
ATOM   2432  HB  VAL A 162      45.712   5.847  34.432  1.00  0.00           H  
ATOM   2433 1HG1 VAL A 162      47.112   7.846  34.830  1.00  0.00           H  
ATOM   2434 2HG1 VAL A 162      47.942   6.366  35.365  1.00  0.00           H  
ATOM   2435 3HG1 VAL A 162      48.403   7.141  33.831  1.00  0.00           H  
ATOM   2436 1HG2 VAL A 162      45.526   7.775  32.942  1.00  0.00           H  
ATOM   2437 2HG2 VAL A 162      46.761   7.066  31.874  1.00  0.00           H  
ATOM   2438 3HG2 VAL A 162      45.199   6.243  32.098  1.00  0.00           H  
ATOM   2439  N   VAL A 163      45.106   3.481  33.284  1.00  0.00           N  
ATOM   2440  CA  VAL A 163      44.021   2.703  32.698  1.00  0.00           C  
ATOM   2441  C   VAL A 163      43.280   3.491  31.627  1.00  0.00           C  
ATOM   2442  O   VAL A 163      42.594   4.468  31.926  1.00  0.00           O  
ATOM   2443  CB  VAL A 163      43.016   2.244  33.770  1.00  0.00           C  
ATOM   2444  CG1 VAL A 163      41.884   1.452  33.135  1.00  0.00           C  
ATOM   2445  CG2 VAL A 163      43.713   1.413  34.836  1.00  0.00           C  
ATOM   2446  H   VAL A 163      45.086   3.687  34.273  1.00  0.00           H  
ATOM   2447  HA  VAL A 163      44.404   1.821  32.181  1.00  0.00           H  
ATOM   2448  HB  VAL A 163      42.608   3.122  34.271  1.00  0.00           H  
ATOM   2449 1HG1 VAL A 163      41.181   1.136  33.907  1.00  0.00           H  
ATOM   2450 2HG1 VAL A 163      41.365   2.076  32.408  1.00  0.00           H  
ATOM   2451 3HG1 VAL A 163      42.290   0.572  32.635  1.00  0.00           H  
ATOM   2452 1HG2 VAL A 163      42.988   1.098  35.586  1.00  0.00           H  
ATOM   2453 2HG2 VAL A 163      44.162   0.533  34.373  1.00  0.00           H  
ATOM   2454 3HG2 VAL A 163      44.491   2.010  35.312  1.00  0.00           H  
ATOM   2455  N   PRO A 164      43.421   3.061  30.378  1.00  0.00           N  
ATOM   2456  CA  PRO A 164      42.788   3.744  29.257  1.00  0.00           C  
ATOM   2457  C   PRO A 164      41.274   3.738  29.417  1.00  0.00           C  
ATOM   2458  O   PRO A 164      40.585   4.641  28.942  1.00  0.00           O  
ATOM   2459  CB  PRO A 164      43.244   2.956  28.025  1.00  0.00           C  
ATOM   2460  CG  PRO A 164      44.496   2.275  28.462  1.00  0.00           C  
ATOM   2461  CD  PRO A 164      44.280   1.936  29.912  1.00  0.00           C  
ATOM   2462  HA  PRO A 164      43.062   4.807  29.188  1.00  0.00           H  
ATOM   2463 1HB  PRO A 164      42.484   2.227  27.708  1.00  0.00           H  
ATOM   2464 2HB  PRO A 164      43.431   3.619  27.168  1.00  0.00           H  
ATOM   2465 1HG  PRO A 164      44.685   1.368  27.868  1.00  0.00           H  
ATOM   2466 2HG  PRO A 164      45.371   2.931  28.336  1.00  0.00           H  
ATOM   2467 1HD  PRO A 164      43.777   0.965  30.042  1.00  0.00           H  
ATOM   2468 2HD  PRO A 164      45.225   1.884  30.474  1.00  0.00           H  
ATOM   2469  N   MET A 165      40.760   2.715  30.090  1.00  0.00           N  
ATOM   2470  CA  MET A 165      39.324   2.581  30.303  1.00  0.00           C  
ATOM   2471  C   MET A 165      38.771   3.792  31.042  1.00  0.00           C  
ATOM   2472  O   MET A 165      37.571   4.060  31.007  1.00  0.00           O  
ATOM   2473  CB  MET A 165      39.018   1.301  31.078  1.00  0.00           C  
ATOM   2474  CG  MET A 165      37.590   0.795  30.924  1.00  0.00           C  
ATOM   2475  SD  MET A 165      37.278  -0.708  31.870  1.00  0.00           S  
ATOM   2476  CE  MET A 165      38.103  -1.927  30.851  1.00  0.00           C  
ATOM   2477  H   MET A 165      41.380   2.011  30.465  1.00  0.00           H  
ATOM   2478  HA  MET A 165      38.804   2.540  29.345  1.00  0.00           H  
ATOM   2479 1HB  MET A 165      39.712   0.541  30.721  1.00  0.00           H  
ATOM   2480 2HB  MET A 165      39.217   1.511  32.129  1.00  0.00           H  
ATOM   2481 1HG  MET A 165      36.914   1.580  31.263  1.00  0.00           H  
ATOM   2482 2HG  MET A 165      37.413   0.596  29.867  1.00  0.00           H  
ATOM   2483 1HE  MET A 165      37.998  -2.913  31.305  1.00  0.00           H  
ATOM   2484 2HE  MET A 165      37.653  -1.935  29.856  1.00  0.00           H  
ATOM   2485 3HE  MET A 165      39.161  -1.675  30.768  1.00  0.00           H  
ATOM   2486  N   ASN A 166      39.656   4.523  31.714  1.00  0.00           N  
ATOM   2487  CA  ASN A 166      39.268   5.737  32.422  1.00  0.00           C  
ATOM   2488  C   ASN A 166      38.454   6.645  31.510  1.00  0.00           C  
ATOM   2489  O   ASN A 166      37.470   7.249  31.937  1.00  0.00           O  
ATOM   2490  CB  ASN A 166      40.476   6.478  32.967  1.00  0.00           C  
ATOM   2491  CG  ASN A 166      41.095   5.823  34.171  1.00  0.00           C  
ATOM   2492  ND2 ASN A 166      42.268   6.283  34.522  1.00  0.00           N  
ATOM   2493  OD1 ASN A 166      40.485   4.964  34.817  1.00  0.00           O  
ATOM   2494  H   ASN A 166      40.622   4.227  31.735  1.00  0.00           H  
ATOM   2495  HA  ASN A 166      38.631   5.483  33.270  1.00  0.00           H  
ATOM   2496 1HB  ASN A 166      41.268   6.822  32.300  1.00  0.00           H  
ATOM   2497 2HB  ASN A 166      39.883   7.331  33.298  1.00  0.00           H  
ATOM   2498 1HD2 ASN A 166      42.741   5.894  35.314  1.00  0.00           H  
ATOM   2499 2HD2 ASN A 166      42.692   7.023  34.000  1.00  0.00           H  
ATOM   2500  N   TYR A 167      38.870   6.740  30.251  1.00  0.00           N  
ATOM   2501  CA  TYR A 167      38.152   7.536  29.265  1.00  0.00           C  
ATOM   2502  C   TYR A 167      37.164   6.687  28.474  1.00  0.00           C  
ATOM   2503  O   TYR A 167      37.518   5.630  27.952  1.00  0.00           O  
ATOM   2504  CB  TYR A 167      39.136   8.217  28.311  1.00  0.00           C  
ATOM   2505  CG  TYR A 167      38.488   8.801  27.076  1.00  0.00           C  
ATOM   2506  CD1 TYR A 167      37.439   9.703  27.180  1.00  0.00           C  
ATOM   2507  CD2 TYR A 167      38.928   8.451  25.808  1.00  0.00           C  
ATOM   2508  CE1 TYR A 167      36.842  10.240  26.055  1.00  0.00           C  
ATOM   2509  CE2 TYR A 167      38.340   8.980  24.677  1.00  0.00           C  
ATOM   2510  CZ  TYR A 167      37.296   9.876  24.804  1.00  0.00           C  
ATOM   2511  OH  TYR A 167      36.708  10.408  23.679  1.00  0.00           O  
ATOM   2512  H   TYR A 167      39.707   6.246  29.972  1.00  0.00           H  
ATOM   2513  HA  TYR A 167      37.563   8.303  29.767  1.00  0.00           H  
ATOM   2514 1HB  TYR A 167      39.631   9.012  28.872  1.00  0.00           H  
ATOM   2515 2HB  TYR A 167      39.870   7.468  28.016  1.00  0.00           H  
ATOM   2516  HD1 TYR A 167      37.085   9.987  28.171  1.00  0.00           H  
ATOM   2517  HD2 TYR A 167      39.751   7.743  25.714  1.00  0.00           H  
ATOM   2518  HE1 TYR A 167      36.019  10.948  26.153  1.00  0.00           H  
ATOM   2519  HE2 TYR A 167      38.699   8.691  23.689  1.00  0.00           H  
ATOM   2520  HH  TYR A 167      35.750  10.344  23.691  1.00  0.00           H  
ATOM   2521  N   MET A 168      35.923   7.155  28.390  1.00  0.00           N  
ATOM   2522  CA  MET A 168      34.842   6.363  27.818  1.00  0.00           C  
ATOM   2523  C   MET A 168      34.829   6.519  26.303  1.00  0.00           C  
ATOM   2524  O   MET A 168      33.881   7.058  25.733  1.00  0.00           O  
ATOM   2525  CB  MET A 168      33.498   6.780  28.413  1.00  0.00           C  
ATOM   2526  CG  MET A 168      33.377   6.558  29.914  1.00  0.00           C  
ATOM   2527  SD  MET A 168      31.905   7.330  30.614  1.00  0.00           S  
ATOM   2528  CE  MET A 168      30.623   6.248  29.988  1.00  0.00           C  
ATOM   2529  H   MET A 168      35.724   8.084  28.733  1.00  0.00           H  
ATOM   2530  HA  MET A 168      35.001   5.306  28.034  1.00  0.00           H  
ATOM   2531 1HB  MET A 168      33.369   7.838  28.191  1.00  0.00           H  
ATOM   2532 2HB  MET A 168      32.729   6.203  27.897  1.00  0.00           H  
ATOM   2533 1HG  MET A 168      33.339   5.484  30.096  1.00  0.00           H  
ATOM   2534 2HG  MET A 168      34.262   6.976  30.391  1.00  0.00           H  
ATOM   2535 1HE  MET A 168      29.651   6.595  30.336  1.00  0.00           H  
ATOM   2536 2HE  MET A 168      30.643   6.254  28.897  1.00  0.00           H  
ATOM   2537 3HE  MET A 168      30.797   5.233  30.348  1.00  0.00           H  
ATOM   2538  N   VAL A 169      35.888   6.044  25.655  1.00  0.00           N  
ATOM   2539  CA  VAL A 169      35.983   6.098  24.201  1.00  0.00           C  
ATOM   2540  C   VAL A 169      35.071   5.057  23.562  1.00  0.00           C  
ATOM   2541  O   VAL A 169      34.609   5.233  22.435  1.00  0.00           O  
ATOM   2542  CB  VAL A 169      37.428   5.869  23.718  1.00  0.00           C  
ATOM   2543  CG1 VAL A 169      37.789   4.393  23.794  1.00  0.00           C  
ATOM   2544  CG2 VAL A 169      37.603   6.386  22.299  1.00  0.00           C  
ATOM   2545  H   VAL A 169      36.646   5.637  26.184  1.00  0.00           H  
ATOM   2546  HA  VAL A 169      35.636   7.057  23.816  1.00  0.00           H  
ATOM   2547  HB  VAL A 169      38.106   6.443  24.350  1.00  0.00           H  
ATOM   2548 1HG1 VAL A 169      38.813   4.251  23.450  1.00  0.00           H  
ATOM   2549 2HG1 VAL A 169      37.702   4.051  24.825  1.00  0.00           H  
ATOM   2550 3HG1 VAL A 169      37.111   3.820  23.163  1.00  0.00           H  
ATOM   2551 1HG2 VAL A 169      38.629   6.218  21.973  1.00  0.00           H  
ATOM   2552 2HG2 VAL A 169      36.919   5.858  21.633  1.00  0.00           H  
ATOM   2553 3HG2 VAL A 169      37.384   7.454  22.271  1.00  0.00           H  
ATOM   2554  N   TYR A 170      34.817   3.975  24.289  1.00  0.00           N  
ATOM   2555  CA  TYR A 170      33.891   2.945  23.832  1.00  0.00           C  
ATOM   2556  C   TYR A 170      32.475   3.493  23.706  1.00  0.00           C  
ATOM   2557  O   TYR A 170      31.799   3.265  22.702  1.00  0.00           O  
ATOM   2558  CB  TYR A 170      33.908   1.748  24.786  1.00  0.00           C  
ATOM   2559  CG  TYR A 170      32.873   0.693  24.464  1.00  0.00           C  
ATOM   2560  CD1 TYR A 170      33.087  -0.228  23.449  1.00  0.00           C  
ATOM   2561  CD2 TYR A 170      31.687   0.619  25.178  1.00  0.00           C  
ATOM   2562  CE1 TYR A 170      32.146  -1.194  23.150  1.00  0.00           C  
ATOM   2563  CE2 TYR A 170      30.739  -0.343  24.889  1.00  0.00           C  
ATOM   2564  CZ  TYR A 170      30.972  -1.248  23.873  1.00  0.00           C  
ATOM   2565  OH  TYR A 170      30.032  -2.209  23.581  1.00  0.00           O  
ATOM   2566  H   TYR A 170      35.275   3.862  25.183  1.00  0.00           H  
ATOM   2567  HA  TYR A 170      34.182   2.601  22.839  1.00  0.00           H  
ATOM   2568 1HB  TYR A 170      34.905   1.308  24.735  1.00  0.00           H  
ATOM   2569 2HB  TYR A 170      33.732   2.135  25.790  1.00  0.00           H  
ATOM   2570  HD1 TYR A 170      34.018  -0.179  22.882  1.00  0.00           H  
ATOM   2571  HD2 TYR A 170      31.509   1.337  25.978  1.00  0.00           H  
ATOM   2572  HE1 TYR A 170      32.328  -1.910  22.350  1.00  0.00           H  
ATOM   2573  HE2 TYR A 170      29.811  -0.383  25.461  1.00  0.00           H  
ATOM   2574  HH  TYR A 170      29.255  -2.157  24.144  1.00  0.00           H  
ATOM   2575  N   PHE A 171      32.033   4.215  24.729  1.00  0.00           N  
ATOM   2576  CA  PHE A 171      30.678   4.753  24.758  1.00  0.00           C  
ATOM   2577  C   PHE A 171      30.531   5.949  23.826  1.00  0.00           C  
ATOM   2578  O   PHE A 171      29.478   6.151  23.223  1.00  0.00           O  
ATOM   2579  CB  PHE A 171      30.293   5.149  26.184  1.00  0.00           C  
ATOM   2580  CG  PHE A 171      30.166   3.984  27.124  1.00  0.00           C  
ATOM   2581  CD1 PHE A 171      31.256   3.546  27.861  1.00  0.00           C  
ATOM   2582  CD2 PHE A 171      28.957   3.323  27.272  1.00  0.00           C  
ATOM   2583  CE1 PHE A 171      31.140   2.475  28.726  1.00  0.00           C  
ATOM   2584  CE2 PHE A 171      28.837   2.252  28.137  1.00  0.00           C  
ATOM   2585  CZ  PHE A 171      29.931   1.828  28.864  1.00  0.00           C  
ATOM   2586  H   PHE A 171      32.651   4.398  25.507  1.00  0.00           H  
ATOM   2587  HA  PHE A 171      29.974   3.999  24.403  1.00  0.00           H  
ATOM   2588 1HB  PHE A 171      31.049   5.810  26.608  1.00  0.00           H  
ATOM   2589 2HB  PHE A 171      29.329   5.656  26.185  1.00  0.00           H  
ATOM   2590  HD1 PHE A 171      32.213   4.059  27.753  1.00  0.00           H  
ATOM   2591  HD2 PHE A 171      28.092   3.658  26.697  1.00  0.00           H  
ATOM   2592  HE1 PHE A 171      32.005   2.142  29.299  1.00  0.00           H  
ATOM   2593  HE2 PHE A 171      27.880   1.742  28.245  1.00  0.00           H  
ATOM   2594  HZ  PHE A 171      29.839   0.982  29.544  1.00  0.00           H  
ATOM   2595  N   ASN A 172      31.594   6.736  23.711  1.00  0.00           N  
ATOM   2596  CA  ASN A 172      31.693   7.741  22.660  1.00  0.00           C  
ATOM   2597  C   ASN A 172      31.507   7.118  21.282  1.00  0.00           C  
ATOM   2598  O   ASN A 172      30.702   7.593  20.480  1.00  0.00           O  
ATOM   2599  CB  ASN A 172      33.014   8.485  22.725  1.00  0.00           C  
ATOM   2600  CG  ASN A 172      32.968   9.729  23.568  1.00  0.00           C  
ATOM   2601  ND2 ASN A 172      31.812  10.341  23.608  1.00  0.00           N  
ATOM   2602  OD1 ASN A 172      33.946  10.091  24.232  1.00  0.00           O  
ATOM   2603  H   ASN A 172      32.355   6.638  24.369  1.00  0.00           H  
ATOM   2604  HA  ASN A 172      30.896   8.477  22.777  1.00  0.00           H  
ATOM   2605 1HB  ASN A 172      33.945   7.953  22.925  1.00  0.00           H  
ATOM   2606 2HB  ASN A 172      32.979   8.771  21.674  1.00  0.00           H  
ATOM   2607 1HD2 ASN A 172      31.707  11.176  24.149  1.00  0.00           H  
ATOM   2608 2HD2 ASN A 172      31.034   9.973  23.100  1.00  0.00           H  
ATOM   2609  N   PHE A 173      32.254   6.054  21.015  1.00  0.00           N  
ATOM   2610  CA  PHE A 173      32.157   5.350  19.742  1.00  0.00           C  
ATOM   2611  C   PHE A 173      30.713   4.990  19.420  1.00  0.00           C  
ATOM   2612  O   PHE A 173      30.186   5.372  18.375  1.00  0.00           O  
ATOM   2613  CB  PHE A 173      33.023   4.088  19.760  1.00  0.00           C  
ATOM   2614  CG  PHE A 173      33.041   3.346  18.454  1.00  0.00           C  
ATOM   2615  CD1 PHE A 173      32.819   4.013  17.259  1.00  0.00           C  
ATOM   2616  CD2 PHE A 173      33.281   1.981  18.418  1.00  0.00           C  
ATOM   2617  CE1 PHE A 173      32.836   3.332  16.056  1.00  0.00           C  
ATOM   2618  CE2 PHE A 173      33.300   1.297  17.218  1.00  0.00           C  
ATOM   2619  CZ  PHE A 173      33.077   1.975  16.036  1.00  0.00           C  
ATOM   2620  H   PHE A 173      32.906   5.722  21.712  1.00  0.00           H  
ATOM   2621  HA  PHE A 173      32.504   5.997  18.934  1.00  0.00           H  
ATOM   2622 1HB  PHE A 173      34.057   4.345  19.988  1.00  0.00           H  
ATOM   2623 2HB  PHE A 173      32.650   3.390  20.509  1.00  0.00           H  
ATOM   2624  HD1 PHE A 173      32.630   5.087  17.275  1.00  0.00           H  
ATOM   2625  HD2 PHE A 173      33.456   1.446  19.353  1.00  0.00           H  
ATOM   2626  HE1 PHE A 173      32.660   3.868  15.124  1.00  0.00           H  
ATOM   2627  HE2 PHE A 173      33.489   0.225  17.204  1.00  0.00           H  
ATOM   2628  HZ  PHE A 173      33.089   1.436  15.089  1.00  0.00           H  
ATOM   2629  N   PHE A 174      30.077   4.251  20.323  1.00  0.00           N  
ATOM   2630  CA  PHE A 174      28.707   3.833  20.114  1.00  0.00           C  
ATOM   2631  C   PHE A 174      27.771   5.016  19.841  1.00  0.00           C  
ATOM   2632  O   PHE A 174      27.083   5.061  18.818  1.00  0.00           O  
ATOM   2633  CB  PHE A 174      28.214   3.044  21.328  1.00  0.00           C  
ATOM   2634  CG  PHE A 174      26.770   2.640  21.243  1.00  0.00           C  
ATOM   2635  CD1 PHE A 174      26.374   1.596  20.419  1.00  0.00           C  
ATOM   2636  CD2 PHE A 174      25.804   3.300  21.986  1.00  0.00           C  
ATOM   2637  CE1 PHE A 174      25.046   1.224  20.339  1.00  0.00           C  
ATOM   2638  CE2 PHE A 174      24.476   2.929  21.910  1.00  0.00           C  
ATOM   2639  CZ  PHE A 174      24.098   1.889  21.085  1.00  0.00           C  
ATOM   2640  H   PHE A 174      30.552   3.974  21.170  1.00  0.00           H  
ATOM   2641  HA  PHE A 174      28.644   3.199  19.229  1.00  0.00           H  
ATOM   2642 1HB  PHE A 174      28.789   2.125  21.436  1.00  0.00           H  
ATOM   2643 2HB  PHE A 174      28.317   3.643  22.232  1.00  0.00           H  
ATOM   2644  HD1 PHE A 174      27.126   1.068  19.830  1.00  0.00           H  
ATOM   2645  HD2 PHE A 174      26.104   4.122  22.637  1.00  0.00           H  
ATOM   2646  HE1 PHE A 174      24.749   0.403  19.688  1.00  0.00           H  
ATOM   2647  HE2 PHE A 174      23.727   3.457  22.500  1.00  0.00           H  
ATOM   2648  HZ  PHE A 174      23.050   1.597  21.023  1.00  0.00           H  
ATOM   2649  N   ALA A 175      27.748   5.970  20.764  1.00  0.00           N  
ATOM   2650  CA  ALA A 175      26.793   7.076  20.719  1.00  0.00           C  
ATOM   2651  C   ALA A 175      26.970   8.010  19.526  1.00  0.00           C  
ATOM   2652  O   ALA A 175      26.005   8.376  18.872  1.00  0.00           O  
ATOM   2653  CB  ALA A 175      26.880   7.873  22.012  1.00  0.00           C  
ATOM   2654  H   ALA A 175      28.414   5.926  21.521  1.00  0.00           H  
ATOM   2655  HA  ALA A 175      25.788   6.666  20.620  1.00  0.00           H  
ATOM   2656 1HB  ALA A 175      26.148   8.682  21.989  1.00  0.00           H  
ATOM   2657 2HB  ALA A 175      26.669   7.218  22.859  1.00  0.00           H  
ATOM   2658 3HB  ALA A 175      27.879   8.291  22.116  1.00  0.00           H  
ATOM   2659  N   CYS A 176      28.205   8.415  19.253  1.00  0.00           N  
ATOM   2660  CA  CYS A 176      28.447   9.531  18.347  1.00  0.00           C  
ATOM   2661  C   CYS A 176      28.839   9.055  16.953  1.00  0.00           C  
ATOM   2662  O   CYS A 176      28.789   9.823  15.991  1.00  0.00           O  
ATOM   2663  CB  CYS A 176      29.616  10.255  19.014  1.00  0.00           C  
ATOM   2664  SG  CYS A 176      31.241   9.547  18.652  1.00  0.00           S  
ATOM   2665  H   CYS A 176      28.993   7.945  19.675  1.00  0.00           H  
ATOM   2666  HA  CYS A 176      27.605  10.221  18.273  1.00  0.00           H  
ATOM   2667 1HB  CYS A 176      29.657  11.292  18.682  1.00  0.00           H  
ATOM   2668 2HB  CYS A 176      29.509  10.223  20.098  1.00  0.00           H  
ATOM   2669  HG  CYS A 176      31.806   9.899  19.802  1.00  0.00           H  
ATOM   2670  N   VAL A 177      29.215   7.785  16.848  1.00  0.00           N  
ATOM   2671  CA  VAL A 177      29.477   7.183  15.552  1.00  0.00           C  
ATOM   2672  C   VAL A 177      28.537   6.018  15.156  1.00  0.00           C  
ATOM   2673  O   VAL A 177      27.869   6.101  14.136  1.00  0.00           O  
ATOM   2674  CB  VAL A 177      30.930   6.676  15.495  1.00  0.00           C  
ATOM   2675  CG1 VAL A 177      31.198   5.973  14.173  1.00  0.00           C  
ATOM   2676  CG2 VAL A 177      31.903   7.828  15.691  1.00  0.00           C  
ATOM   2677  H   VAL A 177      29.323   7.227  17.681  1.00  0.00           H  
ATOM   2678  HA  VAL A 177      29.307   7.892  14.742  1.00  0.00           H  
ATOM   2679  HB  VAL A 177      31.095   5.979  16.317  1.00  0.00           H  
ATOM   2680 1HG1 VAL A 177      32.230   5.621  14.150  1.00  0.00           H  
ATOM   2681 2HG1 VAL A 177      30.524   5.123  14.070  1.00  0.00           H  
ATOM   2682 3HG1 VAL A 177      31.035   6.669  13.351  1.00  0.00           H  
ATOM   2683 1HG2 VAL A 177      32.926   7.453  15.649  1.00  0.00           H  
ATOM   2684 2HG2 VAL A 177      31.755   8.566  14.903  1.00  0.00           H  
ATOM   2685 3HG2 VAL A 177      31.728   8.292  16.662  1.00  0.00           H  
ATOM   2686  N   LEU A 178      28.481   4.949  15.951  1.00  0.00           N  
ATOM   2687  CA  LEU A 178      27.741   3.738  15.544  1.00  0.00           C  
ATOM   2688  C   LEU A 178      26.256   3.931  15.352  1.00  0.00           C  
ATOM   2689  O   LEU A 178      25.695   3.456  14.373  1.00  0.00           O  
ATOM   2690  CB  LEU A 178      27.967   2.626  16.574  1.00  0.00           C  
ATOM   2691  CG  LEU A 178      29.368   2.000  16.562  1.00  0.00           C  
ATOM   2692  CD1 LEU A 178      29.493   0.976  17.683  1.00  0.00           C  
ATOM   2693  CD2 LEU A 178      29.625   1.353  15.209  1.00  0.00           C  
ATOM   2694  H   LEU A 178      28.950   4.961  16.846  1.00  0.00           H  
ATOM   2695  HA  LEU A 178      28.097   3.404  14.570  1.00  0.00           H  
ATOM   2696 1HB  LEU A 178      27.822   3.198  17.488  1.00  0.00           H  
ATOM   2697 2HB  LEU A 178      27.204   1.850  16.505  1.00  0.00           H  
ATOM   2698  HG  LEU A 178      30.086   2.811  16.685  1.00  0.00           H  
ATOM   2699 1HD1 LEU A 178      30.490   0.538  17.666  1.00  0.00           H  
ATOM   2700 2HD1 LEU A 178      29.328   1.467  18.643  1.00  0.00           H  
ATOM   2701 3HD1 LEU A 178      28.750   0.193  17.543  1.00  0.00           H  
ATOM   2702 1HD2 LEU A 178      30.621   0.909  15.202  1.00  0.00           H  
ATOM   2703 2HD2 LEU A 178      28.880   0.576  15.030  1.00  0.00           H  
ATOM   2704 3HD2 LEU A 178      29.558   2.107  14.425  1.00  0.00           H  
ATOM   2705  N   VAL A 179      25.635   4.628  16.293  1.00  0.00           N  
ATOM   2706  CA  VAL A 179      24.214   4.917  16.225  1.00  0.00           C  
ATOM   2707  C   VAL A 179      23.860   5.764  15.010  1.00  0.00           C  
ATOM   2708  O   VAL A 179      23.013   5.357  14.205  1.00  0.00           O  
ATOM   2709  CB  VAL A 179      23.731   5.640  17.497  1.00  0.00           C  
ATOM   2710  CG1 VAL A 179      22.310   6.149  17.313  1.00  0.00           C  
ATOM   2711  CG2 VAL A 179      23.812   4.712  18.700  1.00  0.00           C  
ATOM   2712  H   VAL A 179      26.169   4.968  17.081  1.00  0.00           H  
ATOM   2713  HA  VAL A 179      23.630   4.005  16.097  1.00  0.00           H  
ATOM   2714  HB  VAL A 179      24.395   6.480  17.700  1.00  0.00           H  
ATOM   2715 1HG1 VAL A 179      21.984   6.657  18.220  1.00  0.00           H  
ATOM   2716 2HG1 VAL A 179      22.278   6.847  16.476  1.00  0.00           H  
ATOM   2717 3HG1 VAL A 179      21.645   5.308  17.111  1.00  0.00           H  
ATOM   2718 1HG2 VAL A 179      23.467   5.239  19.590  1.00  0.00           H  
ATOM   2719 2HG2 VAL A 179      23.182   3.840  18.528  1.00  0.00           H  
ATOM   2720 3HG2 VAL A 179      24.844   4.394  18.845  1.00  0.00           H  
ATOM   2721  N   PRO A 180      24.503   6.939  14.868  1.00  0.00           N  
ATOM   2722  CA  PRO A 180      24.174   7.779  13.712  1.00  0.00           C  
ATOM   2723  C   PRO A 180      24.614   7.108  12.425  1.00  0.00           C  
ATOM   2724  O   PRO A 180      24.046   7.364  11.370  1.00  0.00           O  
ATOM   2725  CB  PRO A 180      24.926   9.090  13.964  1.00  0.00           C  
ATOM   2726  CG  PRO A 180      26.040   8.710  14.878  1.00  0.00           C  
ATOM   2727  CD  PRO A 180      25.479   7.631  15.764  1.00  0.00           C  
ATOM   2728  HA  PRO A 180      23.093   7.946  13.601  1.00  0.00           H  
ATOM   2729 1HB  PRO A 180      25.309   9.521  13.026  1.00  0.00           H  
ATOM   2730 2HB  PRO A 180      24.274   9.847  14.423  1.00  0.00           H  
ATOM   2731 1HG  PRO A 180      26.911   8.346  14.314  1.00  0.00           H  
ATOM   2732 2HG  PRO A 180      26.380   9.572  15.472  1.00  0.00           H  
ATOM   2733 1HD  PRO A 180      26.256   6.940  16.122  1.00  0.00           H  
ATOM   2734 2HD  PRO A 180      24.978   8.041  16.654  1.00  0.00           H  
ATOM   2735  N   LEU A 181      25.605   6.233  12.510  1.00  0.00           N  
ATOM   2736  CA  LEU A 181      26.039   5.517  11.324  1.00  0.00           C  
ATOM   2737  C   LEU A 181      24.958   4.571  10.829  1.00  0.00           C  
ATOM   2738  O   LEU A 181      24.640   4.519   9.641  1.00  0.00           O  
ATOM   2739  CB  LEU A 181      27.333   4.745  11.615  1.00  0.00           C  
ATOM   2740  CG  LEU A 181      27.864   3.898  10.451  1.00  0.00           C  
ATOM   2741  CD1 LEU A 181      28.171   4.790   9.255  1.00  0.00           C  
ATOM   2742  CD2 LEU A 181      29.108   3.146  10.895  1.00  0.00           C  
ATOM   2743  H   LEU A 181      26.067   6.053  13.390  1.00  0.00           H  
ATOM   2744  HA  LEU A 181      26.224   6.225  10.517  1.00  0.00           H  
ATOM   2745 1HB  LEU A 181      28.001   5.584  11.802  1.00  0.00           H  
ATOM   2746 2HB  LEU A 181      27.248   4.140  12.517  1.00  0.00           H  
ATOM   2747  HG  LEU A 181      27.096   3.163  10.210  1.00  0.00           H  
ATOM   2748 1HD1 LEU A 181      28.547   4.181   8.434  1.00  0.00           H  
ATOM   2749 2HD1 LEU A 181      27.262   5.302   8.939  1.00  0.00           H  
ATOM   2750 3HD1 LEU A 181      28.924   5.526   9.534  1.00  0.00           H  
ATOM   2751 1HD2 LEU A 181      29.484   2.544  10.067  1.00  0.00           H  
ATOM   2752 2HD2 LEU A 181      29.874   3.858  11.205  1.00  0.00           H  
ATOM   2753 3HD2 LEU A 181      28.860   2.494  11.734  1.00  0.00           H  
ATOM   2754  N   LEU A 182      24.409   3.803  11.753  1.00  0.00           N  
ATOM   2755  CA  LEU A 182      23.370   2.876  11.403  1.00  0.00           C  
ATOM   2756  C   LEU A 182      22.164   3.646  10.892  1.00  0.00           C  
ATOM   2757  O   LEU A 182      21.533   3.217   9.934  1.00  0.00           O  
ATOM   2758  CB  LEU A 182      23.001   2.003  12.608  1.00  0.00           C  
ATOM   2759  CG  LEU A 182      24.073   0.993  13.037  1.00  0.00           C  
ATOM   2760  CD1 LEU A 182      23.683   0.347  14.360  1.00  0.00           C  
ATOM   2761  CD2 LEU A 182      24.242  -0.061  11.953  1.00  0.00           C  
ATOM   2762  H   LEU A 182      24.712   3.862  12.714  1.00  0.00           H  
ATOM   2763  HA  LEU A 182      23.715   2.230  10.596  1.00  0.00           H  
ATOM   2764 1HB  LEU A 182      22.897   2.780  13.364  1.00  0.00           H  
ATOM   2765 2HB  LEU A 182      22.042   1.503  12.467  1.00  0.00           H  
ATOM   2766  HG  LEU A 182      25.014   1.536  13.124  1.00  0.00           H  
ATOM   2767 1HD1 LEU A 182      24.450  -0.369  14.657  1.00  0.00           H  
ATOM   2768 2HD1 LEU A 182      23.590   1.116  15.126  1.00  0.00           H  
ATOM   2769 3HD1 LEU A 182      22.731  -0.170  14.246  1.00  0.00           H  
ATOM   2770 1HD2 LEU A 182      25.005  -0.777  12.258  1.00  0.00           H  
ATOM   2771 2HD2 LEU A 182      23.296  -0.579  11.798  1.00  0.00           H  
ATOM   2772 3HD2 LEU A 182      24.548   0.420  11.023  1.00  0.00           H  
ATOM   2773  N   LEU A 183      21.875   4.805  11.485  1.00  0.00           N  
ATOM   2774  CA  LEU A 183      20.793   5.662  10.998  1.00  0.00           C  
ATOM   2775  C   LEU A 183      21.050   6.135   9.567  1.00  0.00           C  
ATOM   2776  O   LEU A 183      20.152   6.114   8.726  1.00  0.00           O  
ATOM   2777  CB  LEU A 183      20.613   6.866  11.930  1.00  0.00           C  
ATOM   2778  CG  LEU A 183      20.048   6.538  13.318  1.00  0.00           C  
ATOM   2779  CD1 LEU A 183      20.101   7.773  14.209  1.00  0.00           C  
ATOM   2780  CD2 LEU A 183      18.618   6.034  13.180  1.00  0.00           C  
ATOM   2781  H   LEU A 183      22.412   5.100  12.289  1.00  0.00           H  
ATOM   2782  HA  LEU A 183      19.863   5.095  10.968  1.00  0.00           H  
ATOM   2783 1HB  LEU A 183      21.652   7.182  12.015  1.00  0.00           H  
ATOM   2784 2HB  LEU A 183      20.031   7.659  11.460  1.00  0.00           H  
ATOM   2785  HG  LEU A 183      20.649   5.727  13.729  1.00  0.00           H  
ATOM   2786 1HD1 LEU A 183      19.697   7.530  15.191  1.00  0.00           H  
ATOM   2787 2HD1 LEU A 183      21.134   8.102  14.313  1.00  0.00           H  
ATOM   2788 3HD1 LEU A 183      19.508   8.570  13.761  1.00  0.00           H  
ATOM   2789 1HD2 LEU A 183      18.218   5.801  14.166  1.00  0.00           H  
ATOM   2790 2HD2 LEU A 183      18.005   6.804  12.711  1.00  0.00           H  
ATOM   2791 3HD2 LEU A 183      18.608   5.136  12.562  1.00  0.00           H  
ATOM   2792  N   MET A 184      22.270   6.558   9.279  1.00  0.00           N  
ATOM   2793  CA  MET A 184      22.573   6.971   7.922  1.00  0.00           C  
ATOM   2794  C   MET A 184      22.458   5.831   6.927  1.00  0.00           C  
ATOM   2795  O   MET A 184      22.006   6.030   5.808  1.00  0.00           O  
ATOM   2796  CB  MET A 184      23.976   7.573   7.867  1.00  0.00           C  
ATOM   2797  CG  MET A 184      24.097   8.951   8.501  1.00  0.00           C  
ATOM   2798  SD  MET A 184      25.698   9.720   8.193  1.00  0.00           S  
ATOM   2799  CE  MET A 184      26.721   8.863   9.386  1.00  0.00           C  
ATOM   2800  H   MET A 184      22.996   6.599   9.981  1.00  0.00           H  
ATOM   2801  HA  MET A 184      21.855   7.722   7.594  1.00  0.00           H  
ATOM   2802 1HB  MET A 184      24.639   6.877   8.380  1.00  0.00           H  
ATOM   2803 2HB  MET A 184      24.255   7.632   6.814  1.00  0.00           H  
ATOM   2804 1HG  MET A 184      23.310   9.584   8.090  1.00  0.00           H  
ATOM   2805 2HG  MET A 184      23.952   8.844   9.575  1.00  0.00           H  
ATOM   2806 1HE  MET A 184      27.745   9.230   9.320  1.00  0.00           H  
ATOM   2807 2HE  MET A 184      26.336   9.043  10.391  1.00  0.00           H  
ATOM   2808 3HE  MET A 184      26.704   7.793   9.177  1.00  0.00           H  
ATOM   2809  N   LEU A 185      22.899   4.645   7.322  1.00  0.00           N  
ATOM   2810  CA  LEU A 185      22.861   3.499   6.425  1.00  0.00           C  
ATOM   2811  C   LEU A 185      21.423   3.206   6.019  1.00  0.00           C  
ATOM   2812  O   LEU A 185      21.127   3.025   4.841  1.00  0.00           O  
ATOM   2813  CB  LEU A 185      23.498   2.272   7.090  1.00  0.00           C  
ATOM   2814  CG  LEU A 185      25.020   2.341   7.268  1.00  0.00           C  
ATOM   2815  CD1 LEU A 185      25.498   1.185   8.135  1.00  0.00           C  
ATOM   2816  CD2 LEU A 185      25.693   2.308   5.904  1.00  0.00           C  
ATOM   2817  H   LEU A 185      23.268   4.527   8.255  1.00  0.00           H  
ATOM   2818  HA  LEU A 185      23.414   3.729   5.514  1.00  0.00           H  
ATOM   2819 1HB  LEU A 185      23.005   2.321   8.060  1.00  0.00           H  
ATOM   2820 2HB  LEU A 185      23.216   1.347   6.586  1.00  0.00           H  
ATOM   2821  HG  LEU A 185      25.248   3.302   7.729  1.00  0.00           H  
ATOM   2822 1HD1 LEU A 185      26.579   1.243   8.256  1.00  0.00           H  
ATOM   2823 2HD1 LEU A 185      25.021   1.242   9.113  1.00  0.00           H  
ATOM   2824 3HD1 LEU A 185      25.237   0.242   7.658  1.00  0.00           H  
ATOM   2825 1HD2 LEU A 185      26.775   2.358   6.033  1.00  0.00           H  
ATOM   2826 2HD2 LEU A 185      25.430   1.383   5.391  1.00  0.00           H  
ATOM   2827 3HD2 LEU A 185      25.359   3.159   5.312  1.00  0.00           H  
ATOM   2828  N   GLY A 186      20.537   3.198   7.007  1.00  0.00           N  
ATOM   2829  CA  GLY A 186      19.107   2.969   6.811  1.00  0.00           C  
ATOM   2830  C   GLY A 186      18.496   4.051   5.914  1.00  0.00           C  
ATOM   2831  O   GLY A 186      17.748   3.748   4.978  1.00  0.00           O  
ATOM   2832  H   GLY A 186      20.884   3.362   7.941  1.00  0.00           H  
ATOM   2833 1HA  GLY A 186      18.965   1.994   6.342  1.00  0.00           H  
ATOM   2834 2HA  GLY A 186      18.608   2.983   7.779  1.00  0.00           H  
ATOM   2835  N   VAL A 187      18.835   5.306   6.189  1.00  0.00           N  
ATOM   2836  CA  VAL A 187      18.322   6.441   5.424  1.00  0.00           C  
ATOM   2837  C   VAL A 187      18.821   6.389   3.985  1.00  0.00           C  
ATOM   2838  O   VAL A 187      18.081   6.681   3.050  1.00  0.00           O  
ATOM   2839  CB  VAL A 187      18.733   7.786   6.053  1.00  0.00           C  
ATOM   2840  CG1 VAL A 187      18.416   8.935   5.108  1.00  0.00           C  
ATOM   2841  CG2 VAL A 187      18.031   7.986   7.387  1.00  0.00           C  
ATOM   2842  H   VAL A 187      19.469   5.477   6.956  1.00  0.00           H  
ATOM   2843  HA  VAL A 187      17.234   6.411   5.351  1.00  0.00           H  
ATOM   2844  HB  VAL A 187      19.804   7.768   6.258  1.00  0.00           H  
ATOM   2845 1HG1 VAL A 187      18.713   9.877   5.568  1.00  0.00           H  
ATOM   2846 2HG1 VAL A 187      18.962   8.799   4.175  1.00  0.00           H  
ATOM   2847 3HG1 VAL A 187      17.346   8.953   4.903  1.00  0.00           H  
ATOM   2848 1HG2 VAL A 187      18.334   8.940   7.818  1.00  0.00           H  
ATOM   2849 2HG2 VAL A 187      16.952   7.981   7.234  1.00  0.00           H  
ATOM   2850 3HG2 VAL A 187      18.304   7.179   8.068  1.00  0.00           H  
ATOM   2851  N   TYR A 188      20.070   5.987   3.816  1.00  0.00           N  
ATOM   2852  CA  TYR A 188      20.678   5.905   2.497  1.00  0.00           C  
ATOM   2853  C   TYR A 188      20.056   4.805   1.651  1.00  0.00           C  
ATOM   2854  O   TYR A 188      19.969   4.930   0.432  1.00  0.00           O  
ATOM   2855  CB  TYR A 188      22.187   5.674   2.622  1.00  0.00           C  
ATOM   2856  CG  TYR A 188      22.994   6.949   2.723  1.00  0.00           C  
ATOM   2857  CD1 TYR A 188      23.850   7.168   3.793  1.00  0.00           C  
ATOM   2858  CD2 TYR A 188      22.901   7.930   1.747  1.00  0.00           C  
ATOM   2859  CE1 TYR A 188      24.590   8.330   3.890  1.00  0.00           C  
ATOM   2860  CE2 TYR A 188      23.636   9.095   1.832  1.00  0.00           C  
ATOM   2861  CZ  TYR A 188      24.481   9.293   2.907  1.00  0.00           C  
ATOM   2862  OH  TYR A 188      25.217  10.451   2.997  1.00  0.00           O  
ATOM   2863  H   TYR A 188      20.617   5.730   4.627  1.00  0.00           H  
ATOM   2864  HA  TYR A 188      20.510   6.834   1.954  1.00  0.00           H  
ATOM   2865 1HB  TYR A 188      22.348   5.070   3.516  1.00  0.00           H  
ATOM   2866 2HB  TYR A 188      22.500   5.114   1.742  1.00  0.00           H  
ATOM   2867  HD1 TYR A 188      23.932   6.403   4.565  1.00  0.00           H  
ATOM   2868  HD2 TYR A 188      22.231   7.768   0.901  1.00  0.00           H  
ATOM   2869  HE1 TYR A 188      25.258   8.488   4.736  1.00  0.00           H  
ATOM   2870  HE2 TYR A 188      23.547   9.855   1.055  1.00  0.00           H  
ATOM   2871  HH  TYR A 188      24.761  11.215   2.632  1.00  0.00           H  
ATOM   2872  N   LEU A 189      19.644   3.721   2.297  1.00  0.00           N  
ATOM   2873  CA  LEU A 189      18.842   2.708   1.628  1.00  0.00           C  
ATOM   2874  C   LEU A 189      17.508   3.296   1.193  1.00  0.00           C  
ATOM   2875  O   LEU A 189      17.043   3.041   0.079  1.00  0.00           O  
ATOM   2876  CB  LEU A 189      18.627   1.501   2.548  1.00  0.00           C  
ATOM   2877  CG  LEU A 189      19.879   0.661   2.826  1.00  0.00           C  
ATOM   2878  CD1 LEU A 189      19.589  -0.367   3.912  1.00  0.00           C  
ATOM   2879  CD2 LEU A 189      20.328  -0.023   1.543  1.00  0.00           C  
ATOM   2880  H   LEU A 189      19.888   3.593   3.268  1.00  0.00           H  
ATOM   2881  HA  LEU A 189      19.354   2.376   0.725  1.00  0.00           H  
ATOM   2882 1HB  LEU A 189      18.319   2.021   3.454  1.00  0.00           H  
ATOM   2883 2HB  LEU A 189      17.813   0.867   2.199  1.00  0.00           H  
ATOM   2884  HG  LEU A 189      20.670   1.347   3.131  1.00  0.00           H  
ATOM   2885 1HD1 LEU A 189      20.485  -0.959   4.103  1.00  0.00           H  
ATOM   2886 2HD1 LEU A 189      19.293   0.146   4.828  1.00  0.00           H  
ATOM   2887 3HD1 LEU A 189      18.784  -1.023   3.586  1.00  0.00           H  
ATOM   2888 1HD2 LEU A 189      21.219  -0.620   1.742  1.00  0.00           H  
ATOM   2889 2HD2 LEU A 189      19.531  -0.671   1.178  1.00  0.00           H  
ATOM   2890 3HD2 LEU A 189      20.557   0.730   0.789  1.00  0.00           H  
ATOM   2891  N   ARG A 190      16.907   4.102   2.064  1.00  0.00           N  
ATOM   2892  CA  ARG A 190      15.677   4.802   1.725  1.00  0.00           C  
ATOM   2893  C   ARG A 190      15.920   5.881   0.679  1.00  0.00           C  
ATOM   2894  O   ARG A 190      15.012   6.255  -0.068  1.00  0.00           O  
ATOM   2895  CB  ARG A 190      14.982   5.367   2.956  1.00  0.00           C  
ATOM   2896  CG  ARG A 190      14.400   4.325   3.896  1.00  0.00           C  
ATOM   2897  CD  ARG A 190      13.847   4.881   5.159  1.00  0.00           C  
ATOM   2898  NE  ARG A 190      12.710   5.768   4.979  1.00  0.00           N  
ATOM   2899  CZ  ARG A 190      11.849   6.117   5.955  1.00  0.00           C  
ATOM   2900  NH1 ARG A 190      11.969   5.628   7.169  1.00  0.00           N1+
ATOM   2901  NH2 ARG A 190      10.866   6.947   5.653  1.00  0.00           N  
ATOM   2902  H   ARG A 190      17.309   4.232   2.981  1.00  0.00           H  
ATOM   2903  HA  ARG A 190      14.964   4.103   1.285  1.00  0.00           H  
ATOM   2904 1HB  ARG A 190      15.720   5.963   3.491  1.00  0.00           H  
ATOM   2905 2HB  ARG A 190      14.181   6.015   2.599  1.00  0.00           H  
ATOM   2906 1HG  ARG A 190      13.597   3.801   3.380  1.00  0.00           H  
ATOM   2907 2HG  ARG A 190      15.188   3.616   4.158  1.00  0.00           H  
ATOM   2908 1HD  ARG A 190      13.522   4.057   5.794  1.00  0.00           H  
ATOM   2909 2HD  ARG A 190      14.626   5.447   5.668  1.00  0.00           H  
ATOM   2910  HE  ARG A 190      12.390   6.246   4.145  1.00  0.00           H  
ATOM   2911 1HH1 ARG A 190      12.716   4.981   7.379  1.00  0.00           H  
ATOM   2912 2HH1 ARG A 190      11.313   5.902   7.886  1.00  0.00           H  
ATOM   2913 1HH2 ARG A 190      10.778   7.300   4.710  1.00  0.00           H  
ATOM   2914 2HH2 ARG A 190      10.206   7.223   6.365  1.00  0.00           H  
ATOM   2915  N   ILE A 191      17.151   6.382   0.628  1.00  0.00           N  
ATOM   2916  CA  ILE A 191      17.525   7.375  -0.368  1.00  0.00           C  
ATOM   2917  C   ILE A 191      17.674   6.745  -1.748  1.00  0.00           C  
ATOM   2918  O   ILE A 191      17.332   7.359  -2.760  1.00  0.00           O  
ATOM   2919  CB  ILE A 191      18.840   8.081   0.008  1.00  0.00           C  
ATOM   2920  CG1 ILE A 191      18.595   9.113   1.113  1.00  0.00           C  
ATOM   2921  CG2 ILE A 191      19.457   8.743  -1.214  1.00  0.00           C  
ATOM   2922  CD1 ILE A 191      19.862   9.688   1.705  1.00  0.00           C  
ATOM   2923  H   ILE A 191      17.842   6.067   1.293  1.00  0.00           H  
ATOM   2924  HA  ILE A 191      16.736   8.116  -0.487  1.00  0.00           H  
ATOM   2925  HB  ILE A 191      19.535   7.347   0.414  1.00  0.00           H  
ATOM   2926 1HG1 ILE A 191      18.000   9.916   0.680  1.00  0.00           H  
ATOM   2927 2HG1 ILE A 191      18.020   8.618   1.896  1.00  0.00           H  
ATOM   2928 1HG2 ILE A 191      20.386   9.238  -0.930  1.00  0.00           H  
ATOM   2929 2HG2 ILE A 191      19.667   7.987  -1.970  1.00  0.00           H  
ATOM   2930 3HG2 ILE A 191      18.763   9.479  -1.619  1.00  0.00           H  
ATOM   2931 1HD1 ILE A 191      19.607  10.410   2.481  1.00  0.00           H  
ATOM   2932 2HD1 ILE A 191      20.458   8.884   2.140  1.00  0.00           H  
ATOM   2933 3HD1 ILE A 191      20.437  10.183   0.924  1.00  0.00           H  
ATOM   2934  N   PHE A 192      18.170   5.512  -1.786  1.00  0.00           N  
ATOM   2935  CA  PHE A 192      18.129   4.724  -3.009  1.00  0.00           C  
ATOM   2936  C   PHE A 192      16.705   4.565  -3.526  1.00  0.00           C  
ATOM   2937  O   PHE A 192      16.421   4.850  -4.686  1.00  0.00           O  
ATOM   2938  CB  PHE A 192      18.760   3.349  -2.775  1.00  0.00           C  
ATOM   2939  CG  PHE A 192      18.589   2.401  -3.928  1.00  0.00           C  
ATOM   2940  CD1 PHE A 192      19.408   2.489  -5.044  1.00  0.00           C  
ATOM   2941  CD2 PHE A 192      17.610   1.420  -3.898  1.00  0.00           C  
ATOM   2942  CE1 PHE A 192      19.252   1.617  -6.105  1.00  0.00           C  
ATOM   2943  CE2 PHE A 192      17.453   0.546  -4.957  1.00  0.00           C  
ATOM   2944  CZ  PHE A 192      18.275   0.646  -6.062  1.00  0.00           C  
ATOM   2945  H   PHE A 192      18.583   5.113  -0.956  1.00  0.00           H  
ATOM   2946  HA  PHE A 192      18.686   5.235  -3.796  1.00  0.00           H  
ATOM   2947 1HB  PHE A 192      19.831   3.451  -2.611  1.00  0.00           H  
ATOM   2948 2HB  PHE A 192      18.304   2.872  -1.909  1.00  0.00           H  
ATOM   2949  HD1 PHE A 192      20.182   3.256  -5.077  1.00  0.00           H  
ATOM   2950  HD2 PHE A 192      16.960   1.341  -3.027  1.00  0.00           H  
ATOM   2951  HE1 PHE A 192      19.902   1.697  -6.975  1.00  0.00           H  
ATOM   2952  HE2 PHE A 192      16.679  -0.221  -4.921  1.00  0.00           H  
ATOM   2953  HZ  PHE A 192      18.150  -0.041  -6.898  1.00  0.00           H  
ATOM   2954  N   LEU A 193      15.818   4.095  -2.664  1.00  0.00           N  
ATOM   2955  CA  LEU A 193      14.452   3.823  -3.077  1.00  0.00           C  
ATOM   2956  C   LEU A 193      13.785   5.118  -3.500  1.00  0.00           C  
ATOM   2957  O   LEU A 193      13.130   5.168  -4.536  1.00  0.00           O  
ATOM   2958  CB  LEU A 193      13.667   3.149  -1.946  1.00  0.00           C  
ATOM   2959  CG  LEU A 193      14.131   1.733  -1.582  1.00  0.00           C  
ATOM   2960  CD1 LEU A 193      13.414   1.254  -0.327  1.00  0.00           C  
ATOM   2961  CD2 LEU A 193      13.861   0.793  -2.749  1.00  0.00           C  
ATOM   2962  H   LEU A 193      16.085   3.923  -1.705  1.00  0.00           H  
ATOM   2963  HA  LEU A 193      14.459   3.159  -3.941  1.00  0.00           H  
ATOM   2964 1HB  LEU A 193      13.898   3.838  -1.135  1.00  0.00           H  
ATOM   2965 2HB  LEU A 193      12.594   3.160  -2.137  1.00  0.00           H  
ATOM   2966  HG  LEU A 193      15.210   1.774  -1.430  1.00  0.00           H  
ATOM   2967 1HD1 LEU A 193      13.749   0.248  -0.076  1.00  0.00           H  
ATOM   2968 2HD1 LEU A 193      13.639   1.928   0.500  1.00  0.00           H  
ATOM   2969 3HD1 LEU A 193      12.339   1.244  -0.504  1.00  0.00           H  
ATOM   2970 1HD2 LEU A 193      14.193  -0.212  -2.489  1.00  0.00           H  
ATOM   2971 2HD2 LEU A 193      12.793   0.780  -2.965  1.00  0.00           H  
ATOM   2972 3HD2 LEU A 193      14.406   1.138  -3.627  1.00  0.00           H  
ATOM   2973  N   ALA A 194      13.985   6.170  -2.713  1.00  0.00           N  
ATOM   2974  CA  ALA A 194      13.361   7.457  -2.990  1.00  0.00           C  
ATOM   2975  C   ALA A 194      13.867   8.097  -4.275  1.00  0.00           C  
ATOM   2976  O   ALA A 194      13.082   8.546  -5.099  1.00  0.00           O  
ATOM   2977  CB  ALA A 194      13.578   8.402  -1.816  1.00  0.00           C  
ATOM   2978  H   ALA A 194      14.582   6.076  -1.904  1.00  0.00           H  
ATOM   2979  HA  ALA A 194      12.290   7.305  -3.125  1.00  0.00           H  
ATOM   2980 1HB  ALA A 194      13.096   9.356  -2.024  1.00  0.00           H  
ATOM   2981 2HB  ALA A 194      13.145   7.966  -0.914  1.00  0.00           H  
ATOM   2982 3HB  ALA A 194      14.645   8.558  -1.668  1.00  0.00           H  
ATOM   2983  N   ALA A 195      15.182   8.151  -4.435  1.00  0.00           N  
ATOM   2984  CA  ALA A 195      15.766   8.746  -5.625  1.00  0.00           C  
ATOM   2985  C   ALA A 195      15.341   7.965  -6.868  1.00  0.00           C  
ATOM   2986  O   ALA A 195      15.135   8.552  -7.934  1.00  0.00           O  
ATOM   2987  CB  ALA A 195      17.283   8.796  -5.506  1.00  0.00           C  
ATOM   2988  H   ALA A 195      15.792   7.776  -3.723  1.00  0.00           H  
ATOM   2989  HA  ALA A 195      15.392   9.765  -5.726  1.00  0.00           H  
ATOM   2990 1HB  ALA A 195      17.703   9.241  -6.408  1.00  0.00           H  
ATOM   2991 2HB  ALA A 195      17.561   9.397  -4.641  1.00  0.00           H  
ATOM   2992 3HB  ALA A 195      17.671   7.786  -5.387  1.00  0.00           H  
ATOM   2993  N   ARG A 196      15.207   6.647  -6.723  1.00  0.00           N  
ATOM   2994  CA  ARG A 196      14.703   5.780  -7.788  1.00  0.00           C  
ATOM   2995  C   ARG A 196      13.270   6.138  -8.191  1.00  0.00           C  
ATOM   2996  O   ARG A 196      12.985   6.347  -9.369  1.00  0.00           O  
ATOM   2997  CB  ARG A 196      14.823   4.308  -7.423  1.00  0.00           C  
ATOM   2998  CG  ARG A 196      14.323   3.342  -8.486  1.00  0.00           C  
ATOM   2999  CD  ARG A 196      14.483   1.908  -8.135  1.00  0.00           C  
ATOM   3000  NE  ARG A 196      13.990   0.983  -9.142  1.00  0.00           N  
ATOM   3001  CZ  ARG A 196      14.019  -0.359  -9.028  1.00  0.00           C  
ATOM   3002  NH1 ARG A 196      14.550  -0.938  -7.974  1.00  0.00           N1+
ATOM   3003  NH2 ARG A 196      13.522  -1.081 -10.018  1.00  0.00           N  
ATOM   3004  H   ARG A 196      15.465   6.238  -5.835  1.00  0.00           H  
ATOM   3005  HA  ARG A 196      15.309   5.908  -8.685  1.00  0.00           H  
ATOM   3006 1HB  ARG A 196      15.876   4.113  -7.227  1.00  0.00           H  
ATOM   3007 2HB  ARG A 196      14.250   4.159  -6.507  1.00  0.00           H  
ATOM   3008 1HG  ARG A 196      13.262   3.531  -8.655  1.00  0.00           H  
ATOM   3009 2HG  ARG A 196      14.875   3.528  -9.409  1.00  0.00           H  
ATOM   3010 1HD  ARG A 196      15.541   1.696  -7.988  1.00  0.00           H  
ATOM   3011 2HD  ARG A 196      13.941   1.707  -7.213  1.00  0.00           H  
ATOM   3012  HE  ARG A 196      13.568   1.173 -10.042  1.00  0.00           H  
ATOM   3013 1HH1 ARG A 196      14.943  -0.372  -7.234  1.00  0.00           H  
ATOM   3014 2HH1 ARG A 196      14.563  -1.946  -7.908  1.00  0.00           H  
ATOM   3015 1HH2 ARG A 196      13.135  -0.621 -10.829  1.00  0.00           H  
ATOM   3016 2HH2 ARG A 196      13.533  -2.089  -9.958  1.00  0.00           H  
ATOM   3017  N   ARG A 197      12.372   6.192  -7.208  1.00  0.00           N  
ATOM   3018  CA  ARG A 197      10.955   6.399  -7.476  1.00  0.00           C  
ATOM   3019  C   ARG A 197      10.606   7.883  -7.485  1.00  0.00           C  
ATOM   3020  O   ARG A 197      10.133   8.414  -8.490  1.00  0.00           O  
ATOM   3021  CB  ARG A 197      10.070   5.624  -6.512  1.00  0.00           C  
ATOM   3022  CG  ARG A 197      10.325   4.127  -6.472  1.00  0.00           C  
ATOM   3023  CD  ARG A 197       9.463   3.382  -5.518  1.00  0.00           C  
ATOM   3024  NE  ARG A 197       9.708   1.950  -5.474  1.00  0.00           N  
ATOM   3025  CZ  ARG A 197       9.014   1.078  -4.718  1.00  0.00           C  
ATOM   3026  NH1 ARG A 197       8.058   1.489  -3.914  1.00  0.00           N1+
ATOM   3027  NH2 ARG A 197       9.335  -0.202  -4.787  1.00  0.00           N  
ATOM   3028  H   ARG A 197      12.682   6.087  -6.253  1.00  0.00           H  
ATOM   3029  HA  ARG A 197      10.706   6.018  -8.467  1.00  0.00           H  
ATOM   3030 1HB  ARG A 197      10.235   6.044  -5.521  1.00  0.00           H  
ATOM   3031 2HB  ARG A 197       9.037   5.804  -6.814  1.00  0.00           H  
ATOM   3032 1HG  ARG A 197      10.151   3.718  -7.469  1.00  0.00           H  
ATOM   3033 2HG  ARG A 197      11.364   3.960  -6.188  1.00  0.00           H  
ATOM   3034 1HD  ARG A 197       9.629   3.773  -4.514  1.00  0.00           H  
ATOM   3035 2HD  ARG A 197       8.420   3.528  -5.796  1.00  0.00           H  
ATOM   3036  HE  ARG A 197      10.395   1.399  -5.970  1.00  0.00           H  
ATOM   3037 1HH1 ARG A 197       7.836   2.473  -3.860  1.00  0.00           H  
ATOM   3038 2HH1 ARG A 197       7.549   0.819  -3.356  1.00  0.00           H  
ATOM   3039 1HH2 ARG A 197      10.085  -0.500  -5.397  1.00  0.00           H  
ATOM   3040 2HH2 ARG A 197       8.831  -0.877  -4.231  1.00  0.00           H  
ATOM   3041  N   GLN A 198      10.843   8.548  -6.359  1.00  0.00           N  
ATOM   3042  CA  GLN A 198      10.508   9.959  -6.217  1.00  0.00           C  
ATOM   3043  C   GLN A 198      11.465  10.850  -6.999  1.00  0.00           C  
ATOM   3044  O   GLN A 198      12.657  10.559  -7.101  1.00  0.00           O  
ATOM   3045  CB  GLN A 198      10.524  10.364  -4.740  1.00  0.00           C  
ATOM   3046  CG  GLN A 198       9.437   9.710  -3.904  1.00  0.00           C  
ATOM   3047  CD  GLN A 198       8.047  10.163  -4.305  1.00  0.00           C  
ATOM   3048  NE2 GLN A 198       7.694  11.388  -3.929  1.00  0.00           N  
ATOM   3049  OE1 GLN A 198       7.297   9.424  -4.948  1.00  0.00           O  
ATOM   3050  H   GLN A 198      11.265   8.061  -5.580  1.00  0.00           H  
ATOM   3051  HA  GLN A 198       9.517  10.143  -6.631  1.00  0.00           H  
ATOM   3052 1HB  GLN A 198      11.505  10.092  -4.349  1.00  0.00           H  
ATOM   3053 2HB  GLN A 198      10.409  11.447  -4.710  1.00  0.00           H  
ATOM   3054 1HG  GLN A 198       9.400   8.636  -3.722  1.00  0.00           H  
ATOM   3055 2HG  GLN A 198       9.716  10.223  -2.984  1.00  0.00           H  
ATOM   3056 1HE2 GLN A 198       6.788  11.743  -4.165  1.00  0.00           H  
ATOM   3057 2HE2 GLN A 198       8.333  11.956  -3.410  1.00  0.00           H  
ATOM   3058  N   LEU A 199      10.936  11.937  -7.552  1.00  0.00           N  
ATOM   3059  CA  LEU A 199      11.718  12.817  -8.412  1.00  0.00           C  
ATOM   3060  C   LEU A 199      11.757  14.231  -7.849  1.00  0.00           C  
ATOM   3061  O   LEU A 199      10.819  14.670  -7.181  1.00  0.00           O  
ATOM   3062  CB  LEU A 199      11.142  12.822  -9.834  1.00  0.00           C  
ATOM   3063  CG  LEU A 199      11.092  11.453 -10.523  1.00  0.00           C  
ATOM   3064  CD1 LEU A 199      10.409  11.576 -11.879  1.00  0.00           C  
ATOM   3065  CD2 LEU A 199      12.504  10.910 -10.679  1.00  0.00           C  
ATOM   3066  H   LEU A 199       9.966  12.158  -7.373  1.00  0.00           H  
ATOM   3067  HA  LEU A 199      12.749  12.467  -8.452  1.00  0.00           H  
ATOM   3068 1HB  LEU A 199      10.133  13.167  -9.614  1.00  0.00           H  
ATOM   3069 2HB  LEU A 199      11.644  13.551 -10.470  1.00  0.00           H  
ATOM   3070  HG  LEU A 199      10.546  10.778  -9.864  1.00  0.00           H  
ATOM   3071 1HD1 LEU A 199      10.378  10.598 -12.361  1.00  0.00           H  
ATOM   3072 2HD1 LEU A 199       9.392  11.943 -11.741  1.00  0.00           H  
ATOM   3073 3HD1 LEU A 199      10.966  12.272 -12.505  1.00  0.00           H  
ATOM   3074 1HD2 LEU A 199      12.468   9.937 -11.168  1.00  0.00           H  
ATOM   3075 2HD2 LEU A 199      13.095  11.599 -11.283  1.00  0.00           H  
ATOM   3076 3HD2 LEU A 199      12.965  10.804  -9.696  1.00  0.00           H  
ATOM   3077  N   ARG A 200      12.847  14.941  -8.120  1.00  0.00           N  
ATOM   3078  CA  ARG A 200      12.957  16.346  -7.750  1.00  0.00           C  
ATOM   3079  C   ARG A 200      12.738  17.233  -8.968  1.00  0.00           C  
ATOM   3080  O   ARG A 200      12.596  16.740 -10.089  1.00  0.00           O  
ATOM   3081  CB  ARG A 200      14.272  16.662  -7.054  1.00  0.00           C  
ATOM   3082  CG  ARG A 200      14.459  15.989  -5.703  1.00  0.00           C  
ATOM   3083  CD  ARG A 200      15.528  16.588  -4.863  1.00  0.00           C  
ATOM   3084  NE  ARG A 200      15.271  17.957  -4.446  1.00  0.00           N  
ATOM   3085  CZ  ARG A 200      15.958  19.032  -4.883  1.00  0.00           C  
ATOM   3086  NH1 ARG A 200      16.965  18.898  -5.718  1.00  0.00           N1+
ATOM   3087  NH2 ARG A 200      15.607  20.223  -4.431  1.00  0.00           N  
ATOM   3088  H   ARG A 200      13.618  14.495  -8.595  1.00  0.00           H  
ATOM   3089  HA  ARG A 200      12.183  16.599  -7.025  1.00  0.00           H  
ATOM   3090 1HB  ARG A 200      15.071  16.348  -7.725  1.00  0.00           H  
ATOM   3091 2HB  ARG A 200      14.313  17.743  -6.924  1.00  0.00           H  
ATOM   3092 1HG  ARG A 200      13.522  16.055  -5.150  1.00  0.00           H  
ATOM   3093 2HG  ARG A 200      14.709  14.942  -5.870  1.00  0.00           H  
ATOM   3094 1HD  ARG A 200      15.647  15.990  -3.961  1.00  0.00           H  
ATOM   3095 2HD  ARG A 200      16.462  16.588  -5.425  1.00  0.00           H  
ATOM   3096  HE  ARG A 200      14.580  18.315  -3.801  1.00  0.00           H  
ATOM   3097 1HH1 ARG A 200      17.231  17.979  -6.041  1.00  0.00           H  
ATOM   3098 2HH1 ARG A 200      17.466  19.716  -6.033  1.00  0.00           H  
ATOM   3099 1HH2 ARG A 200      14.841  20.305  -3.775  1.00  0.00           H  
ATOM   3100 2HH2 ARG A 200      16.105  21.044  -4.740  1.00  0.00           H  
ATOM   3101  N   SER A 201      12.711  18.542  -8.746  1.00  0.00           N  
ATOM   3102  CA  SER A 201      12.642  19.504  -9.839  1.00  0.00           C  
ATOM   3103  C   SER A 201      13.903  19.478 -10.693  1.00  0.00           C  
ATOM   3104  O   SER A 201      13.869  19.817 -11.876  1.00  0.00           O  
ATOM   3105  CB  SER A 201      12.410  20.899  -9.289  1.00  0.00           C  
ATOM   3106  OG  SER A 201      13.501  21.357  -8.539  1.00  0.00           O  
ATOM   3107  H   SER A 201      12.739  18.880  -7.794  1.00  0.00           H  
ATOM   3108  HA  SER A 201      11.767  19.374 -10.476  1.00  0.00           H  
ATOM   3109 1HB  SER A 201      12.242  21.579 -10.123  1.00  0.00           H  
ATOM   3110 2HB  SER A 201      11.526  20.880  -8.653  1.00  0.00           H  
ATOM   3111  HG  SER A 201      13.316  22.241  -8.213  1.00  0.00           H  
ATOM   3112  N   THR A 202      15.014  19.073 -10.088  1.00  0.00           N  
ATOM   3113  CA  THR A 202      16.252  18.852 -10.826  1.00  0.00           C  
ATOM   3114  C   THR A 202      16.639  17.380 -10.786  1.00  0.00           C  
ATOM   3115  O   THR A 202      16.816  16.804  -9.711  1.00  0.00           O  
ATOM   3116  CB  THR A 202      17.409  19.697 -10.263  1.00  0.00           C  
ATOM   3117  CG2 THR A 202      18.694  19.419 -11.029  1.00  0.00           C  
ATOM   3118  OG1 THR A 202      17.085  21.089 -10.372  1.00  0.00           O  
ATOM   3119  H   THR A 202      15.001  18.912  -9.091  1.00  0.00           H  
ATOM   3120  HA  THR A 202      16.108  19.113 -11.874  1.00  0.00           H  
ATOM   3121  HB  THR A 202      17.552  19.448  -9.212  1.00  0.00           H  
ATOM   3122  HG1 THR A 202      17.805  21.615 -10.016  1.00  0.00           H  
ATOM   3123 1HG2 THR A 202      19.500  20.026 -10.617  1.00  0.00           H  
ATOM   3124 2HG2 THR A 202      18.950  18.364 -10.939  1.00  0.00           H  
ATOM   3125 3HG2 THR A 202      18.552  19.670 -12.080  1.00  0.00           H  
ATOM   3126  N   LEU A 203      16.771  16.774 -11.961  1.00  0.00           N  
ATOM   3127  CA  LEU A 203      17.100  15.358 -12.061  1.00  0.00           C  
ATOM   3128  C   LEU A 203      18.502  15.148 -12.619  1.00  0.00           C  
ATOM   3129  O   LEU A 203      19.056  14.052 -12.534  1.00  0.00           O  
ATOM   3130  CB  LEU A 203      16.067  14.635 -12.935  1.00  0.00           C  
ATOM   3131  CG  LEU A 203      14.627  14.673 -12.409  1.00  0.00           C  
ATOM   3132  CD1 LEU A 203      13.699  13.950 -13.374  1.00  0.00           C  
ATOM   3133  CD2 LEU A 203      14.572  14.036 -11.028  1.00  0.00           C  
ATOM   3134  H   LEU A 203      16.640  17.310 -12.807  1.00  0.00           H  
ATOM   3135  HA  LEU A 203      17.097  14.911 -11.067  1.00  0.00           H  
ATOM   3136 1HB  LEU A 203      16.151  15.234 -13.839  1.00  0.00           H  
ATOM   3137 2HB  LEU A 203      16.367  13.610 -13.150  1.00  0.00           H  
ATOM   3138  HG  LEU A 203      14.348  15.722 -12.303  1.00  0.00           H  
ATOM   3139 1HD1 LEU A 203      12.678  13.982 -12.993  1.00  0.00           H  
ATOM   3140 2HD1 LEU A 203      13.736  14.437 -14.350  1.00  0.00           H  
ATOM   3141 3HD1 LEU A 203      14.015  12.912 -13.475  1.00  0.00           H  
ATOM   3142 1HD2 LEU A 203      13.548  14.064 -10.655  1.00  0.00           H  
ATOM   3143 2HD2 LEU A 203      14.907  13.000 -11.092  1.00  0.00           H  
ATOM   3144 3HD2 LEU A 203      15.221  14.585 -10.346  1.00  0.00           H  
ATOM   3145  N   GLN A 204      19.070  16.203 -13.190  1.00  0.00           N  
ATOM   3146  CA  GLN A 204      20.405  16.135 -13.770  1.00  0.00           C  
ATOM   3147  C   GLN A 204      21.452  15.773 -12.724  1.00  0.00           C  
ATOM   3148  O   GLN A 204      21.781  16.581 -11.855  1.00  0.00           O  
ATOM   3149  CB  GLN A 204      20.772  17.470 -14.424  1.00  0.00           C  
ATOM   3150  CG  GLN A 204      22.119  17.470 -15.126  1.00  0.00           C  
ATOM   3151  CD  GLN A 204      22.403  18.781 -15.835  1.00  0.00           C  
ATOM   3152  NE2 GLN A 204      23.512  18.830 -16.564  1.00  0.00           N  
ATOM   3153  OE1 GLN A 204      21.631  19.739 -15.730  1.00  0.00           O  
ATOM   3154  H   GLN A 204      18.564  17.077 -13.224  1.00  0.00           H  
ATOM   3155  HA  GLN A 204      20.437  15.346 -14.521  1.00  0.00           H  
ATOM   3156 1HB  GLN A 204      19.982  17.697 -15.141  1.00  0.00           H  
ATOM   3157 2HB  GLN A 204      20.770  18.219 -13.633  1.00  0.00           H  
ATOM   3158 1HG  GLN A 204      23.038  17.146 -14.640  1.00  0.00           H  
ATOM   3159 2HG  GLN A 204      21.827  16.731 -15.874  1.00  0.00           H  
ATOM   3160 1HE2 GLN A 204      23.752  19.670 -17.054  1.00  0.00           H  
ATOM   3161 2HE2 GLN A 204      24.108  18.030 -16.623  1.00  0.00           H  
ATOM   3162  N   LYS A 205      21.973  14.554 -12.811  1.00  0.00           N  
ATOM   3163  CA  LYS A 205      22.955  14.069 -11.851  1.00  0.00           C  
ATOM   3164  C   LYS A 205      22.445  14.179 -10.420  1.00  0.00           C  
ATOM   3165  O   LYS A 205      23.206  14.477  -9.500  1.00  0.00           O  
ATOM   3166  CB  LYS A 205      24.269  14.839 -11.999  1.00  0.00           C  
ATOM   3167  CG  LYS A 205      24.899  14.750 -13.383  1.00  0.00           C  
ATOM   3168  CD  LYS A 205      26.263  15.422 -13.414  1.00  0.00           C  
ATOM   3169  CE  LYS A 205      26.767  15.587 -14.840  1.00  0.00           C  
ATOM   3170  NZ  LYS A 205      28.074  16.297 -14.889  1.00  0.00           N1+
ATOM   3171  H   LYS A 205      21.679  13.946 -13.564  1.00  0.00           H  
ATOM   3172  HA  LYS A 205      23.151  13.010 -12.025  1.00  0.00           H  
ATOM   3173 1HB  LYS A 205      24.055  15.882 -11.763  1.00  0.00           H  
ATOM   3174 2HB  LYS A 205      24.961  14.435 -11.259  1.00  0.00           H  
ATOM   3175 1HG  LYS A 205      25.005  13.697 -13.648  1.00  0.00           H  
ATOM   3176 2HG  LYS A 205      24.236  15.239 -14.096  1.00  0.00           H  
ATOM   3177 1HD  LYS A 205      26.179  16.401 -12.941  1.00  0.00           H  
ATOM   3178 2HD  LYS A 205      26.966  14.807 -12.851  1.00  0.00           H  
ATOM   3179 1HE  LYS A 205      26.875  14.598 -15.281  1.00  0.00           H  
ATOM   3180 2HE  LYS A 205      26.024  16.154 -15.400  1.00  0.00           H  
ATOM   3181 1HZ  LYS A 205      28.371  16.387 -15.851  1.00  0.00           H  
ATOM   3182 2HZ  LYS A 205      27.973  17.216 -14.481  1.00  0.00           H  
ATOM   3183 3HZ  LYS A 205      28.763  15.772 -14.371  1.00  0.00           H  
ATOM   3184  N   GLU A 206      21.079  13.987 -10.348  1.00  0.00           N  
ATOM   3185  CA  GLU A 206      20.568  14.113  -8.989  1.00  0.00           C  
ATOM   3186  C   GLU A 206      20.940  12.887  -8.164  1.00  0.00           C  
ATOM   3187  O   GLU A 206      21.474  13.009  -7.062  1.00  0.00           O  
ATOM   3188  CB  GLU A 206      19.051  14.306  -8.999  1.00  0.00           C  
ATOM   3189  CG  GLU A 206      18.471  14.792  -7.678  1.00  0.00           C  
ATOM   3190  CD  GLU A 206      18.919  16.193  -7.366  1.00  0.00           C  
ATOM   3191  OE1 GLU A 206      19.493  16.818  -8.226  1.00  0.00           O  
ATOM   3192  OE2 GLU A 206      18.591  16.680  -6.310  1.00  0.00           O1-
ATOM   3193  H   GLU A 206      20.445  13.729 -11.091  1.00  0.00           H  
ATOM   3194  HA  GLU A 206      21.025  14.975  -8.501  1.00  0.00           H  
ATOM   3195 1HB  GLU A 206      18.827  15.032  -9.781  1.00  0.00           H  
ATOM   3196 2HB  GLU A 206      18.608  13.344  -9.257  1.00  0.00           H  
ATOM   3197 1HG  GLU A 206      17.383  14.743  -7.637  1.00  0.00           H  
ATOM   3198 2HG  GLU A 206      18.891  14.105  -6.945  1.00  0.00           H  
ATOM   3199  N   VAL A 207      20.654  11.708  -8.704  1.00  0.00           N  
ATOM   3200  CA  VAL A 207      21.036  10.458  -8.059  1.00  0.00           C  
ATOM   3201  C   VAL A 207      22.551  10.315  -7.968  1.00  0.00           C  
ATOM   3202  O   VAL A 207      23.067   9.631  -7.085  1.00  0.00           O  
ATOM   3203  CB  VAL A 207      20.463   9.240  -8.808  1.00  0.00           C  
ATOM   3204  CG1 VAL A 207      21.187   9.039 -10.131  1.00  0.00           C  
ATOM   3205  CG2 VAL A 207      20.567   7.989  -7.949  1.00  0.00           C  
ATOM   3206  H   VAL A 207      20.159  11.677  -9.584  1.00  0.00           H  
ATOM   3207  HA  VAL A 207      20.693  10.424  -7.025  1.00  0.00           H  
ATOM   3208  HB  VAL A 207      19.401   9.407  -8.996  1.00  0.00           H  
ATOM   3209 1HG1 VAL A 207      20.768   8.174 -10.647  1.00  0.00           H  
ATOM   3210 2HG1 VAL A 207      21.063   9.926 -10.752  1.00  0.00           H  
ATOM   3211 3HG1 VAL A 207      22.247   8.870  -9.943  1.00  0.00           H  
ATOM   3212 1HG2 VAL A 207      20.156   7.138  -8.493  1.00  0.00           H  
ATOM   3213 2HG2 VAL A 207      21.614   7.798  -7.712  1.00  0.00           H  
ATOM   3214 3HG2 VAL A 207      20.006   8.134  -7.026  1.00  0.00           H  
ATOM   3215  N   HIS A 208      23.258  10.967  -8.886  1.00  0.00           N  
ATOM   3216  CA  HIS A 208      24.709  11.065  -8.806  1.00  0.00           C  
ATOM   3217  C   HIS A 208      25.123  11.761  -7.515  1.00  0.00           C  
ATOM   3218  O   HIS A 208      25.932  11.238  -6.748  1.00  0.00           O  
ATOM   3219  CB  HIS A 208      25.275  11.815 -10.017  1.00  0.00           C  
ATOM   3220  CG  HIS A 208      26.655  12.352  -9.800  1.00  0.00           C  
ATOM   3221  CD2 HIS A 208      27.871  11.797 -10.015  1.00  0.00           C  
ATOM   3222  ND1 HIS A 208      26.892  13.616  -9.303  1.00  0.00           N  
ATOM   3223  CE1 HIS A 208      28.196  13.816  -9.221  1.00  0.00           C  
ATOM   3224  NE2 HIS A 208      28.811  12.729  -9.646  1.00  0.00           N  
ATOM   3225  H   HIS A 208      22.776  11.405  -9.658  1.00  0.00           H  
ATOM   3226  HA  HIS A 208      25.143  10.065  -8.783  1.00  0.00           H  
ATOM   3227 1HB  HIS A 208      25.330  11.151 -10.879  1.00  0.00           H  
ATOM   3228 2HB  HIS A 208      24.641  12.669 -10.257  1.00  0.00           H  
ATOM   3229  HD2 HIS A 208      28.185  10.826 -10.396  1.00  0.00           H  
ATOM   3230  HE1 HIS A 208      28.590  14.761  -8.847  1.00  0.00           H  
ATOM   3231  HE2 HIS A 208      29.811  12.593  -9.695  1.00  0.00           H  
ATOM   3232  N   ALA A 209      24.564  12.942  -7.280  1.00  0.00           N  
ATOM   3233  CA  ALA A 209      24.857  13.703  -6.071  1.00  0.00           C  
ATOM   3234  C   ALA A 209      24.563  12.873  -4.828  1.00  0.00           C  
ATOM   3235  O   ALA A 209      25.345  12.863  -3.878  1.00  0.00           O  
ATOM   3236  CB  ALA A 209      24.062  15.000  -6.050  1.00  0.00           C  
ATOM   3237  H   ALA A 209      23.919  13.324  -7.958  1.00  0.00           H  
ATOM   3238  HA  ALA A 209      25.919  13.948  -6.061  1.00  0.00           H  
ATOM   3239 1HB  ALA A 209      24.291  15.552  -5.138  1.00  0.00           H  
ATOM   3240 2HB  ALA A 209      24.329  15.605  -6.916  1.00  0.00           H  
ATOM   3241 3HB  ALA A 209      22.997  14.774  -6.079  1.00  0.00           H  
ATOM   3242  N   ALA A 210      23.430  12.179  -4.840  1.00  0.00           N  
ATOM   3243  CA  ALA A 210      23.046  11.322  -3.726  1.00  0.00           C  
ATOM   3244  C   ALA A 210      24.096  10.246  -3.472  1.00  0.00           C  
ATOM   3245  O   ALA A 210      24.505  10.021  -2.334  1.00  0.00           O  
ATOM   3246  CB  ALA A 210      21.686  10.690  -3.987  1.00  0.00           C  
ATOM   3247  H   ALA A 210      22.821  12.246  -5.643  1.00  0.00           H  
ATOM   3248  HA  ALA A 210      22.979  11.930  -2.823  1.00  0.00           H  
ATOM   3249 1HB  ALA A 210      21.414  10.053  -3.145  1.00  0.00           H  
ATOM   3250 2HB  ALA A 210      20.937  11.473  -4.106  1.00  0.00           H  
ATOM   3251 3HB  ALA A 210      21.733  10.091  -4.896  1.00  0.00           H  
ATOM   3252  N   LYS A 211      24.528   9.586  -4.541  1.00  0.00           N  
ATOM   3253  CA  LYS A 211      25.527   8.543  -4.398  1.00  0.00           C  
ATOM   3254  C   LYS A 211      26.848   9.128  -3.911  1.00  0.00           C  
ATOM   3255  O   LYS A 211      27.571   8.495  -3.147  1.00  0.00           O  
ATOM   3256  CB  LYS A 211      25.727   7.806  -5.723  1.00  0.00           C  
ATOM   3257  CG  LYS A 211      24.570   6.898  -6.118  1.00  0.00           C  
ATOM   3258  CD  LYS A 211      24.833   6.214  -7.452  1.00  0.00           C  
ATOM   3259  CE  LYS A 211      23.673   5.316  -7.852  1.00  0.00           C  
ATOM   3260  NZ  LYS A 211      23.912   4.648  -9.161  1.00  0.00           N1+
ATOM   3261  H   LYS A 211      24.168   9.801  -5.461  1.00  0.00           H  
ATOM   3262  HA  LYS A 211      25.204   7.824  -3.645  1.00  0.00           H  
ATOM   3263 1HB  LYS A 211      25.872   8.564  -6.492  1.00  0.00           H  
ATOM   3264 2HB  LYS A 211      26.637   7.211  -5.624  1.00  0.00           H  
ATOM   3265 1HG  LYS A 211      24.441   6.143  -5.342  1.00  0.00           H  
ATOM   3266 2HG  LYS A 211      23.666   7.501  -6.190  1.00  0.00           H  
ATOM   3267 1HD  LYS A 211      24.979   6.983  -8.212  1.00  0.00           H  
ATOM   3268 2HD  LYS A 211      25.741   5.617  -7.363  1.00  0.00           H  
ATOM   3269 1HE  LYS A 211      23.541   4.561  -7.079  1.00  0.00           H  
ATOM   3270 2HE  LYS A 211      22.773   5.929  -7.918  1.00  0.00           H  
ATOM   3271 1HZ  LYS A 211      23.121   4.063  -9.390  1.00  0.00           H  
ATOM   3272 2HZ  LYS A 211      24.033   5.349  -9.880  1.00  0.00           H  
ATOM   3273 3HZ  LYS A 211      24.745   4.080  -9.102  1.00  0.00           H  
ATOM   3274  N   SER A 212      27.164  10.337  -4.361  1.00  0.00           N  
ATOM   3275  CA  SER A 212      28.397  10.989  -3.936  1.00  0.00           C  
ATOM   3276  C   SER A 212      28.365  11.238  -2.431  1.00  0.00           C  
ATOM   3277  O   SER A 212      29.373  11.060  -1.757  1.00  0.00           O  
ATOM   3278  CB  SER A 212      28.596  12.288  -4.692  1.00  0.00           C  
ATOM   3279  OG  SER A 212      28.798  12.074  -6.062  1.00  0.00           O  
ATOM   3280  H   SER A 212      26.550  10.817  -5.003  1.00  0.00           H  
ATOM   3281  HA  SER A 212      29.296  10.438  -4.217  1.00  0.00           H  
ATOM   3282 1HB  SER A 212      27.711  12.909  -4.556  1.00  0.00           H  
ATOM   3283 2HB  SER A 212      29.464  12.801  -4.282  1.00  0.00           H  
ATOM   3284  HG  SER A 212      29.579  11.532  -6.189  1.00  0.00           H  
ATOM   3285  N   LEU A 213      27.206  11.642  -1.909  1.00  0.00           N  
ATOM   3286  CA  LEU A 213      27.059  11.845  -0.468  1.00  0.00           C  
ATOM   3287  C   LEU A 213      27.231  10.544   0.295  1.00  0.00           C  
ATOM   3288  O   LEU A 213      27.843  10.522   1.361  1.00  0.00           O  
ATOM   3289  CB  LEU A 213      25.692  12.463  -0.154  1.00  0.00           C  
ATOM   3290  CG  LEU A 213      25.475  13.879  -0.703  1.00  0.00           C  
ATOM   3291  CD1 LEU A 213      24.027  14.304  -0.497  1.00  0.00           C  
ATOM   3292  CD2 LEU A 213      26.422  14.845  -0.007  1.00  0.00           C  
ATOM   3293  H   LEU A 213      26.415  11.812  -2.514  1.00  0.00           H  
ATOM   3294  HA  LEU A 213      27.840  12.515  -0.112  1.00  0.00           H  
ATOM   3295 1HB  LEU A 213      25.052  11.757  -0.681  1.00  0.00           H  
ATOM   3296 2HB  LEU A 213      25.469  12.430   0.912  1.00  0.00           H  
ATOM   3297  HG  LEU A 213      25.736  13.861  -1.761  1.00  0.00           H  
ATOM   3298 1HD1 LEU A 213      23.882  15.310  -0.889  1.00  0.00           H  
ATOM   3299 2HD1 LEU A 213      23.367  13.612  -1.021  1.00  0.00           H  
ATOM   3300 3HD1 LEU A 213      23.792  14.292   0.567  1.00  0.00           H  
ATOM   3301 1HD2 LEU A 213      26.268  15.851  -0.399  1.00  0.00           H  
ATOM   3302 2HD2 LEU A 213      26.228  14.839   1.066  1.00  0.00           H  
ATOM   3303 3HD2 LEU A 213      27.454  14.539  -0.191  1.00  0.00           H  
ATOM   3304  N   ALA A 214      26.699   9.459  -0.257  1.00  0.00           N  
ATOM   3305  CA  ALA A 214      26.870   8.146   0.336  1.00  0.00           C  
ATOM   3306  C   ALA A 214      28.333   7.769   0.346  1.00  0.00           C  
ATOM   3307  O   ALA A 214      28.827   7.193   1.305  1.00  0.00           O  
ATOM   3308  CB  ALA A 214      26.049   7.105  -0.410  1.00  0.00           C  
ATOM   3309  H   ALA A 214      26.162   9.548  -1.108  1.00  0.00           H  
ATOM   3310  HA  ALA A 214      26.524   8.182   1.370  1.00  0.00           H  
ATOM   3311 1HB  ALA A 214      26.202   6.127   0.046  1.00  0.00           H  
ATOM   3312 2HB  ALA A 214      24.992   7.368  -0.358  1.00  0.00           H  
ATOM   3313 3HB  ALA A 214      26.364   7.072  -1.451  1.00  0.00           H  
ATOM   3314  N   ILE A 215      29.035   8.101  -0.731  1.00  0.00           N  
ATOM   3315  CA  ILE A 215      30.458   7.809  -0.828  1.00  0.00           C  
ATOM   3316  C   ILE A 215      31.247   8.560   0.253  1.00  0.00           C  
ATOM   3317  O   ILE A 215      32.142   7.991   0.870  1.00  0.00           O  
ATOM   3318  CB  ILE A 215      31.015   8.178  -2.215  1.00  0.00           C  
ATOM   3319  CG1 ILE A 215      30.470   7.222  -3.280  1.00  0.00           C  
ATOM   3320  CG2 ILE A 215      32.535   8.154  -2.201  1.00  0.00           C  
ATOM   3321  CD1 ILE A 215      30.723   7.681  -4.698  1.00  0.00           C  
ATOM   3322  H   ILE A 215      28.575   8.566  -1.501  1.00  0.00           H  
ATOM   3323  HA  ILE A 215      30.648   6.755  -0.628  1.00  0.00           H  
ATOM   3324  HB  ILE A 215      30.669   9.175  -2.483  1.00  0.00           H  
ATOM   3325 1HG1 ILE A 215      30.946   6.255  -3.120  1.00  0.00           H  
ATOM   3326 2HG1 ILE A 215      29.397   7.129  -3.113  1.00  0.00           H  
ATOM   3327 1HG2 ILE A 215      32.913   8.417  -3.190  1.00  0.00           H  
ATOM   3328 2HG2 ILE A 215      32.904   8.873  -1.471  1.00  0.00           H  
ATOM   3329 3HG2 ILE A 215      32.882   7.156  -1.934  1.00  0.00           H  
ATOM   3330 1HD1 ILE A 215      30.308   6.952  -5.396  1.00  0.00           H  
ATOM   3331 2HD1 ILE A 215      30.246   8.648  -4.859  1.00  0.00           H  
ATOM   3332 3HD1 ILE A 215      31.794   7.772  -4.866  1.00  0.00           H  
ATOM   3333  N   ILE A 216      30.902   9.832   0.464  1.00  0.00           N  
ATOM   3334  CA  ILE A 216      31.515  10.680   1.486  1.00  0.00           C  
ATOM   3335  C   ILE A 216      31.392  10.040   2.868  1.00  0.00           C  
ATOM   3336  O   ILE A 216      32.389   9.891   3.597  1.00  0.00           O  
ATOM   3337  CB  ILE A 216      30.878  12.081   1.517  1.00  0.00           C  
ATOM   3338  CG1 ILE A 216      31.235  12.859   0.248  1.00  0.00           C  
ATOM   3339  CG2 ILE A 216      31.328  12.842   2.755  1.00  0.00           C  
ATOM   3340  CD1 ILE A 216      30.430  14.124   0.060  1.00  0.00           C  
ATOM   3341  H   ILE A 216      30.176  10.215  -0.123  1.00  0.00           H  
ATOM   3342  HA  ILE A 216      32.587  10.774   1.315  1.00  0.00           H  
ATOM   3343  HB  ILE A 216      29.793  11.978   1.528  1.00  0.00           H  
ATOM   3344 1HG1 ILE A 216      32.294  13.106   0.306  1.00  0.00           H  
ATOM   3345 2HG1 ILE A 216      31.064  12.192  -0.599  1.00  0.00           H  
ATOM   3346 1HG2 ILE A 216      30.868  13.831   2.761  1.00  0.00           H  
ATOM   3347 2HG2 ILE A 216      31.025  12.297   3.648  1.00  0.00           H  
ATOM   3348 3HG2 ILE A 216      32.413  12.946   2.745  1.00  0.00           H  
ATOM   3349 1HD1 ILE A 216      30.739  14.620  -0.861  1.00  0.00           H  
ATOM   3350 2HD1 ILE A 216      29.370  13.877   0.000  1.00  0.00           H  
ATOM   3351 3HD1 ILE A 216      30.600  14.792   0.904  1.00  0.00           H  
ATOM   3352  N   VAL A 217      30.166   9.657   3.224  1.00  0.00           N  
ATOM   3353  CA  VAL A 217      29.918   8.983   4.492  1.00  0.00           C  
ATOM   3354  C   VAL A 217      30.645   7.635   4.591  1.00  0.00           C  
ATOM   3355  O   VAL A 217      31.176   7.297   5.649  1.00  0.00           O  
ATOM   3356  CB  VAL A 217      28.410   8.755   4.712  1.00  0.00           C  
ATOM   3357  CG1 VAL A 217      28.178   7.860   5.919  1.00  0.00           C  
ATOM   3358  CG2 VAL A 217      27.691  10.084   4.888  1.00  0.00           C  
ATOM   3359  H   VAL A 217      29.390   9.836   2.603  1.00  0.00           H  
ATOM   3360  HA  VAL A 217      30.314   9.557   5.331  1.00  0.00           H  
ATOM   3361  HB  VAL A 217      27.991   8.284   3.823  1.00  0.00           H  
ATOM   3362 1HG1 VAL A 217      27.107   7.710   6.059  1.00  0.00           H  
ATOM   3363 2HG1 VAL A 217      28.661   6.896   5.756  1.00  0.00           H  
ATOM   3364 3HG1 VAL A 217      28.596   8.332   6.808  1.00  0.00           H  
ATOM   3365 1HG2 VAL A 217      26.628   9.905   5.041  1.00  0.00           H  
ATOM   3366 2HG2 VAL A 217      28.100  10.605   5.754  1.00  0.00           H  
ATOM   3367 3HG2 VAL A 217      27.831  10.695   3.997  1.00  0.00           H  
ATOM   3368  N   GLY A 218      30.668   6.868   3.502  1.00  0.00           N  
ATOM   3369  CA  GLY A 218      31.336   5.579   3.507  1.00  0.00           C  
ATOM   3370  C   GLY A 218      32.819   5.708   3.797  1.00  0.00           C  
ATOM   3371  O   GLY A 218      33.414   4.937   4.568  1.00  0.00           O  
ATOM   3372  H   GLY A 218      30.216   7.183   2.657  1.00  0.00           H  
ATOM   3373 1HA  GLY A 218      30.885   4.948   4.274  1.00  0.00           H  
ATOM   3374 2HA  GLY A 218      31.211   5.109   2.534  1.00  0.00           H  
ATOM   3375  N   LEU A 219      33.425   6.693   3.154  1.00  0.00           N  
ATOM   3376  CA  LEU A 219      34.846   6.919   3.305  1.00  0.00           C  
ATOM   3377  C   LEU A 219      35.142   7.486   4.695  1.00  0.00           C  
ATOM   3378  O   LEU A 219      36.171   7.181   5.275  1.00  0.00           O  
ATOM   3379  CB  LEU A 219      35.354   7.863   2.208  1.00  0.00           C  
ATOM   3380  CG  LEU A 219      36.880   7.959   2.084  1.00  0.00           C  
ATOM   3381  CD1 LEU A 219      37.473   6.574   1.863  1.00  0.00           C  
ATOM   3382  CD2 LEU A 219      37.240   8.889   0.935  1.00  0.00           C  
ATOM   3383  H   LEU A 219      32.892   7.300   2.548  1.00  0.00           H  
ATOM   3384  HA  LEU A 219      35.377   5.970   3.226  1.00  0.00           H  
ATOM   3385 1HB  LEU A 219      34.939   7.362   1.336  1.00  0.00           H  
ATOM   3386 2HB  LEU A 219      34.917   8.858   2.297  1.00  0.00           H  
ATOM   3387  HG  LEU A 219      37.252   8.407   3.005  1.00  0.00           H  
ATOM   3388 1HD1 LEU A 219      38.558   6.651   1.775  1.00  0.00           H  
ATOM   3389 2HD1 LEU A 219      37.223   5.932   2.707  1.00  0.00           H  
ATOM   3390 3HD1 LEU A 219      37.066   6.146   0.947  1.00  0.00           H  
ATOM   3391 1HD2 LEU A 219      38.324   8.957   0.849  1.00  0.00           H  
ATOM   3392 2HD2 LEU A 219      36.824   8.499   0.006  1.00  0.00           H  
ATOM   3393 3HD2 LEU A 219      36.829   9.880   1.128  1.00  0.00           H  
ATOM   3394  N   PHE A 220      34.243   8.314   5.229  1.00  0.00           N  
ATOM   3395  CA  PHE A 220      34.402   8.722   6.610  1.00  0.00           C  
ATOM   3396  C   PHE A 220      34.518   7.481   7.484  1.00  0.00           C  
ATOM   3397  O   PHE A 220      35.425   7.382   8.317  1.00  0.00           O  
ATOM   3398  CB  PHE A 220      33.230   9.596   7.062  1.00  0.00           C  
ATOM   3399  CG  PHE A 220      33.550  11.062   7.110  1.00  0.00           C  
ATOM   3400  CD1 PHE A 220      33.402  11.857   5.983  1.00  0.00           C  
ATOM   3401  CD2 PHE A 220      34.002  11.649   8.282  1.00  0.00           C  
ATOM   3402  CE1 PHE A 220      33.697  13.207   6.027  1.00  0.00           C  
ATOM   3403  CE2 PHE A 220      34.297  12.998   8.328  1.00  0.00           C  
ATOM   3404  CZ  PHE A 220      34.144  13.777   7.199  1.00  0.00           C  
ATOM   3405  H   PHE A 220      33.456   8.662   4.700  1.00  0.00           H  
ATOM   3406  HA  PHE A 220      35.321   9.297   6.723  1.00  0.00           H  
ATOM   3407 1HB  PHE A 220      32.392   9.482   6.375  1.00  0.00           H  
ATOM   3408 2HB  PHE A 220      32.917   9.312   8.065  1.00  0.00           H  
ATOM   3409  HD1 PHE A 220      33.048  11.405   5.056  1.00  0.00           H  
ATOM   3410  HD2 PHE A 220      34.123  11.034   9.174  1.00  0.00           H  
ATOM   3411  HE1 PHE A 220      33.577  13.819   5.134  1.00  0.00           H  
ATOM   3412  HE2 PHE A 220      34.650  13.448   9.256  1.00  0.00           H  
ATOM   3413  HZ  PHE A 220      34.378  14.840   7.234  1.00  0.00           H  
ATOM   3414  N   ALA A 221      33.606   6.535   7.281  1.00  0.00           N  
ATOM   3415  CA  ALA A 221      33.616   5.283   8.030  1.00  0.00           C  
ATOM   3416  C   ALA A 221      34.926   4.535   7.839  1.00  0.00           C  
ATOM   3417  O   ALA A 221      35.538   4.076   8.805  1.00  0.00           O  
ATOM   3418  CB  ALA A 221      32.441   4.409   7.617  1.00  0.00           C  
ATOM   3419  H   ALA A 221      32.887   6.688   6.588  1.00  0.00           H  
ATOM   3420  HA  ALA A 221      33.525   5.510   9.092  1.00  0.00           H  
ATOM   3421 1HB  ALA A 221      32.465   3.479   8.185  1.00  0.00           H  
ATOM   3422 2HB  ALA A 221      31.508   4.935   7.819  1.00  0.00           H  
ATOM   3423 3HB  ALA A 221      32.510   4.185   6.553  1.00  0.00           H  
ATOM   3424  N   LEU A 222      35.356   4.416   6.589  1.00  0.00           N  
ATOM   3425  CA  LEU A 222      36.538   3.626   6.263  1.00  0.00           C  
ATOM   3426  C   LEU A 222      37.781   4.174   6.961  1.00  0.00           C  
ATOM   3427  O   LEU A 222      38.630   3.417   7.414  1.00  0.00           O  
ATOM   3428  CB  LEU A 222      36.749   3.593   4.744  1.00  0.00           C  
ATOM   3429  CG  LEU A 222      35.730   2.754   3.962  1.00  0.00           C  
ATOM   3430  CD1 LEU A 222      35.912   2.973   2.466  1.00  0.00           C  
ATOM   3431  CD2 LEU A 222      35.902   1.284   4.316  1.00  0.00           C  
ATOM   3432  H   LEU A 222      34.854   4.881   5.846  1.00  0.00           H  
ATOM   3433  HA  LEU A 222      36.407   2.607   6.624  1.00  0.00           H  
ATOM   3434 1HB  LEU A 222      36.610   4.650   4.524  1.00  0.00           H  
ATOM   3435 2HB  LEU A 222      37.765   3.298   4.484  1.00  0.00           H  
ATOM   3436  HG  LEU A 222      34.737   3.062   4.289  1.00  0.00           H  
ATOM   3437 1HD1 LEU A 222      35.185   2.374   1.919  1.00  0.00           H  
ATOM   3438 2HD1 LEU A 222      35.762   4.027   2.232  1.00  0.00           H  
ATOM   3439 3HD1 LEU A 222      36.919   2.677   2.175  1.00  0.00           H  
ATOM   3440 1HD2 LEU A 222      35.177   0.689   3.759  1.00  0.00           H  
ATOM   3441 2HD2 LEU A 222      36.911   0.963   4.058  1.00  0.00           H  
ATOM   3442 3HD2 LEU A 222      35.740   1.146   5.386  1.00  0.00           H  
ATOM   3443  N   CYS A 223      37.872   5.497   7.044  1.00  0.00           N  
ATOM   3444  CA  CYS A 223      39.026   6.153   7.630  1.00  0.00           C  
ATOM   3445  C   CYS A 223      38.970   6.262   9.145  1.00  0.00           C  
ATOM   3446  O   CYS A 223      39.990   6.069   9.805  1.00  0.00           O  
ATOM   3447  CB  CYS A 223      38.954   7.543   6.997  1.00  0.00           C  
ATOM   3448  SG  CYS A 223      39.245   7.570   5.212  1.00  0.00           S  
ATOM   3449  H   CYS A 223      37.112   6.061   6.689  1.00  0.00           H  
ATOM   3450  HA  CYS A 223      39.973   5.687   7.358  1.00  0.00           H  
ATOM   3451 1HB  CYS A 223      37.965   7.976   7.150  1.00  0.00           H  
ATOM   3452 2HB  CYS A 223      39.709   8.195   7.436  1.00  0.00           H  
ATOM   3453  HG  CYS A 223      40.470   7.059   5.263  1.00  0.00           H  
ATOM   3454  N   TRP A 224      37.801   6.565   9.704  1.00  0.00           N  
ATOM   3455  CA  TRP A 224      37.722   6.835  11.135  1.00  0.00           C  
ATOM   3456  C   TRP A 224      37.458   5.615  11.984  1.00  0.00           C  
ATOM   3457  O   TRP A 224      37.808   5.580  13.159  1.00  0.00           O  
ATOM   3458  CB  TRP A 224      36.633   7.875  11.405  1.00  0.00           C  
ATOM   3459  CG  TRP A 224      37.015   9.263  10.984  1.00  0.00           C  
ATOM   3460  CD1 TRP A 224      36.729   9.861   9.795  1.00  0.00           C  
ATOM   3461  CD2 TRP A 224      37.750  10.224  11.751  1.00  0.00           C  
ATOM   3462  CE2 TRP A 224      37.872  11.382  10.962  1.00  0.00           C  
ATOM   3463  CE3 TRP A 224      38.318  10.217  13.032  1.00  0.00           C  
ATOM   3464  NE1 TRP A 224      37.240  11.135   9.769  1.00  0.00           N  
ATOM   3465  CZ2 TRP A 224      38.535  12.515  11.404  1.00  0.00           C  
ATOM   3466  CZ3 TRP A 224      38.980  11.355  13.476  1.00  0.00           C  
ATOM   3467  CH2 TRP A 224      39.085  12.472  12.685  1.00  0.00           C  
ATOM   3468  H   TRP A 224      36.959   6.610   9.147  1.00  0.00           H  
ATOM   3469  HA  TRP A 224      38.677   7.221  11.492  1.00  0.00           H  
ATOM   3470 1HB  TRP A 224      35.726   7.623  10.859  1.00  0.00           H  
ATOM   3471 2HB  TRP A 224      36.414   7.922  12.472  1.00  0.00           H  
ATOM   3472  HD1 TRP A 224      36.165   9.275   9.071  1.00  0.00           H  
ATOM   3473  HE1 TRP A 224      37.166  11.784   9.000  1.00  0.00           H  
ATOM   3474  HE3 TRP A 224      38.261   9.359  13.701  1.00  0.00           H  
ATOM   3475  HZ2 TRP A 224      38.595  13.382  10.744  1.00  0.00           H  
ATOM   3476  HZ3 TRP A 224      39.419  11.335  14.474  1.00  0.00           H  
ATOM   3477  HH2 TRP A 224      39.614  13.344  13.072  1.00  0.00           H  
ATOM   3478  N   LEU A 225      36.836   4.606  11.406  1.00  0.00           N  
ATOM   3479  CA  LEU A 225      36.496   3.454  12.220  1.00  0.00           C  
ATOM   3480  C   LEU A 225      37.727   2.695  12.725  1.00  0.00           C  
ATOM   3481  O   LEU A 225      37.766   2.286  13.887  1.00  0.00           O  
ATOM   3482  CB  LEU A 225      35.586   2.512  11.420  1.00  0.00           C  
ATOM   3483  CG  LEU A 225      34.152   3.015  11.208  1.00  0.00           C  
ATOM   3484  CD1 LEU A 225      33.390   2.053  10.307  1.00  0.00           C  
ATOM   3485  CD2 LEU A 225      33.458   3.155  12.556  1.00  0.00           C  
ATOM   3486  H   LEU A 225      36.591   4.605  10.425  1.00  0.00           H  
ATOM   3487  HA  LEU A 225      35.973   3.782  13.117  1.00  0.00           H  
ATOM   3488 1HB  LEU A 225      36.124   2.510  10.473  1.00  0.00           H  
ATOM   3489 2HB  LEU A 225      35.579   1.506  11.838  1.00  0.00           H  
ATOM   3490  HG  LEU A 225      34.219   4.008  10.763  1.00  0.00           H  
ATOM   3491 1HD1 LEU A 225      32.373   2.418  10.163  1.00  0.00           H  
ATOM   3492 2HD1 LEU A 225      33.891   1.986   9.341  1.00  0.00           H  
ATOM   3493 3HD1 LEU A 225      33.359   1.068  10.770  1.00  0.00           H  
ATOM   3494 1HD2 LEU A 225      32.440   3.512  12.405  1.00  0.00           H  
ATOM   3495 2HD2 LEU A 225      33.433   2.186  13.055  1.00  0.00           H  
ATOM   3496 3HD2 LEU A 225      34.004   3.867  13.175  1.00  0.00           H  
ATOM   3497  N   PRO A 226      38.742   2.505  11.868  1.00  0.00           N  
ATOM   3498  CA  PRO A 226      39.926   1.801  12.387  1.00  0.00           C  
ATOM   3499  C   PRO A 226      40.449   2.439  13.667  1.00  0.00           C  
ATOM   3500  O   PRO A 226      40.806   1.732  14.610  1.00  0.00           O  
ATOM   3501  CB  PRO A 226      40.946   1.890  11.248  1.00  0.00           C  
ATOM   3502  CG  PRO A 226      40.117   1.998  10.015  1.00  0.00           C  
ATOM   3503  CD  PRO A 226      38.922   2.825  10.407  1.00  0.00           C  
ATOM   3504  HA  PRO A 226      39.712   0.758  12.666  1.00  0.00           H  
ATOM   3505 1HB  PRO A 226      41.603   2.765  11.364  1.00  0.00           H  
ATOM   3506 2HB  PRO A 226      41.594   1.002  11.216  1.00  0.00           H  
ATOM   3507 1HG  PRO A 226      40.678   2.475   9.198  1.00  0.00           H  
ATOM   3508 2HG  PRO A 226      39.809   1.005   9.655  1.00  0.00           H  
ATOM   3509 1HD  PRO A 226      39.095   3.901  10.260  1.00  0.00           H  
ATOM   3510 2HD  PRO A 226      38.024   2.562   9.828  1.00  0.00           H  
ATOM   3511  N   LEU A 227      40.469   3.763  13.702  1.00  0.00           N  
ATOM   3512  CA  LEU A 227      40.829   4.487  14.919  1.00  0.00           C  
ATOM   3513  C   LEU A 227      39.903   4.179  16.123  1.00  0.00           C  
ATOM   3514  O   LEU A 227      40.388   3.886  17.218  1.00  0.00           O  
ATOM   3515  CB  LEU A 227      40.831   5.993  14.627  1.00  0.00           C  
ATOM   3516  CG  LEU A 227      41.069   6.894  15.845  1.00  0.00           C  
ATOM   3517  CD1 LEU A 227      42.404   6.552  16.494  1.00  0.00           C  
ATOM   3518  CD2 LEU A 227      41.039   8.352  15.413  1.00  0.00           C  
ATOM   3519  H   LEU A 227      40.229   4.287  12.872  1.00  0.00           H  
ATOM   3520  HA  LEU A 227      41.822   4.179  15.246  1.00  0.00           H  
ATOM   3521 1HB  LEU A 227      41.686   6.041  13.953  1.00  0.00           H  
ATOM   3522 2HB  LEU A 227      39.932   6.302  14.095  1.00  0.00           H  
ATOM   3523  HG  LEU A 227      40.240   6.733  16.535  1.00  0.00           H  
ATOM   3524 1HD1 LEU A 227      42.564   7.196  17.359  1.00  0.00           H  
ATOM   3525 2HD1 LEU A 227      42.396   5.511  16.817  1.00  0.00           H  
ATOM   3526 3HD1 LEU A 227      43.208   6.703  15.776  1.00  0.00           H  
ATOM   3527 1HD2 LEU A 227      41.207   8.992  16.280  1.00  0.00           H  
ATOM   3528 2HD2 LEU A 227      41.819   8.530  14.674  1.00  0.00           H  
ATOM   3529 3HD2 LEU A 227      40.067   8.583  14.977  1.00  0.00           H  
ATOM   3530  N   HIS A 228      38.584   4.218  15.925  1.00  0.00           N  
ATOM   3531  CA  HIS A 228      37.662   3.861  17.011  1.00  0.00           C  
ATOM   3532  C   HIS A 228      37.777   2.411  17.451  1.00  0.00           C  
ATOM   3533  O   HIS A 228      37.496   2.089  18.609  1.00  0.00           O  
ATOM   3534  CB  HIS A 228      36.216   4.148  16.591  1.00  0.00           C  
ATOM   3535  CG  HIS A 228      35.909   5.607  16.447  1.00  0.00           C  
ATOM   3536  CD2 HIS A 228      35.400   6.502  17.327  1.00  0.00           C  
ATOM   3537  ND1 HIS A 228      36.130   6.301  15.277  1.00  0.00           N  
ATOM   3538  CE1 HIS A 228      35.768   7.562  15.443  1.00  0.00           C  
ATOM   3539  NE2 HIS A 228      35.323   7.709  16.677  1.00  0.00           N  
ATOM   3540  H   HIS A 228      38.208   4.493  15.029  1.00  0.00           H  
ATOM   3541  HA  HIS A 228      37.896   4.449  17.897  1.00  0.00           H  
ATOM   3542 1HB  HIS A 228      36.007   3.690  15.624  1.00  0.00           H  
ATOM   3543 2HB  HIS A 228      35.525   3.756  17.336  1.00  0.00           H  
ATOM   3544  HD1 HIS A 228      36.433   5.913  14.407  1.00  0.00           H  
ATOM   3545  HD2 HIS A 228      35.076   6.419  18.364  1.00  0.00           H  
ATOM   3546  HE1 HIS A 228      35.865   8.279  14.626  1.00  0.00           H  
ATOM   3547  N   ILE A 229      38.189   1.542  16.534  1.00  0.00           N  
ATOM   3548  CA  ILE A 229      38.317   0.131  16.856  1.00  0.00           C  
ATOM   3549  C   ILE A 229      39.494  -0.060  17.803  1.00  0.00           C  
ATOM   3550  O   ILE A 229      39.365  -0.708  18.842  1.00  0.00           O  
ATOM   3551  CB  ILE A 229      38.518  -0.732  15.597  1.00  0.00           C  
ATOM   3552  CG1 ILE A 229      37.242  -0.745  14.750  1.00  0.00           C  
ATOM   3553  CG2 ILE A 229      38.919  -2.148  15.982  1.00  0.00           C  
ATOM   3554  CD1 ILE A 229      37.436  -1.321  13.366  1.00  0.00           C  
ATOM   3555  H   ILE A 229      38.417   1.857  15.602  1.00  0.00           H  
ATOM   3556  HA  ILE A 229      37.438  -0.220  17.395  1.00  0.00           H  
ATOM   3557  HB  ILE A 229      39.299  -0.286  14.982  1.00  0.00           H  
ATOM   3558 1HG1 ILE A 229      36.501  -1.334  15.289  1.00  0.00           H  
ATOM   3559 2HG1 ILE A 229      36.898   0.286  14.668  1.00  0.00           H  
ATOM   3560 1HG2 ILE A 229      39.056  -2.744  15.081  1.00  0.00           H  
ATOM   3561 2HG2 ILE A 229      39.852  -2.121  16.545  1.00  0.00           H  
ATOM   3562 3HG2 ILE A 229      38.137  -2.594  16.596  1.00  0.00           H  
ATOM   3563 1HD1 ILE A 229      36.489  -1.296  12.825  1.00  0.00           H  
ATOM   3564 2HD1 ILE A 229      38.176  -0.732  12.825  1.00  0.00           H  
ATOM   3565 3HD1 ILE A 229      37.779  -2.352  13.444  1.00  0.00           H  
ATOM   3566  N   ILE A 230      40.641   0.508  17.442  1.00  0.00           N  
ATOM   3567  CA  ILE A 230      41.840   0.360  18.257  1.00  0.00           C  
ATOM   3568  C   ILE A 230      41.681   1.131  19.565  1.00  0.00           C  
ATOM   3569  O   ILE A 230      42.280   0.790  20.589  1.00  0.00           O  
ATOM   3570  CB  ILE A 230      43.097   0.853  17.519  1.00  0.00           C  
ATOM   3571  CG1 ILE A 230      44.362   0.380  18.243  1.00  0.00           C  
ATOM   3572  CG2 ILE A 230      43.084   2.370  17.402  1.00  0.00           C  
ATOM   3573  CD1 ILE A 230      44.504  -1.124  18.302  1.00  0.00           C  
ATOM   3574  H   ILE A 230      40.688   1.052  16.592  1.00  0.00           H  
ATOM   3575  HA  ILE A 230      41.980  -0.681  18.549  1.00  0.00           H  
ATOM   3576  HB  ILE A 230      43.122   0.412  16.524  1.00  0.00           H  
ATOM   3577 1HG1 ILE A 230      45.215   0.805  17.716  1.00  0.00           H  
ATOM   3578 2HG1 ILE A 230      44.324   0.781  19.256  1.00  0.00           H  
ATOM   3579 1HG2 ILE A 230      43.981   2.702  16.879  1.00  0.00           H  
ATOM   3580 2HG2 ILE A 230      42.203   2.684  16.846  1.00  0.00           H  
ATOM   3581 3HG2 ILE A 230      43.062   2.812  18.399  1.00  0.00           H  
ATOM   3582 1HD1 ILE A 230      45.422  -1.383  18.829  1.00  0.00           H  
ATOM   3583 2HD1 ILE A 230      43.650  -1.551  18.830  1.00  0.00           H  
ATOM   3584 3HD1 ILE A 230      44.542  -1.527  17.291  1.00  0.00           H  
ATOM   3585  N   ASN A 231      40.852   2.163  19.517  1.00  0.00           N  
ATOM   3586  CA  ASN A 231      40.480   2.897  20.707  1.00  0.00           C  
ATOM   3587  C   ASN A 231      39.707   2.034  21.693  1.00  0.00           C  
ATOM   3588  O   ASN A 231      39.994   2.022  22.894  1.00  0.00           O  
ATOM   3589  CB  ASN A 231      39.676   4.135  20.354  1.00  0.00           C  
ATOM   3590  CG  ASN A 231      40.498   5.241  19.756  1.00  0.00           C  
ATOM   3591  ND2 ASN A 231      39.822   6.186  19.153  1.00  0.00           N  
ATOM   3592  OD1 ASN A 231      41.726   5.278  19.903  1.00  0.00           O  
ATOM   3593  H   ASN A 231      40.469   2.444  18.625  1.00  0.00           H  
ATOM   3594  HA  ASN A 231      41.377   3.223  21.236  1.00  0.00           H  
ATOM   3595 1HB  ASN A 231      38.735   4.052  19.808  1.00  0.00           H  
ATOM   3596 2HB  ASN A 231      39.469   4.375  21.398  1.00  0.00           H  
ATOM   3597 1HD2 ASN A 231      40.305   6.953  18.731  1.00  0.00           H  
ATOM   3598 2HD2 ASN A 231      38.824   6.139  19.114  1.00  0.00           H  
ATOM   3599  N   CYS A 232      38.718   1.311  21.194  1.00  0.00           N  
ATOM   3600  CA  CYS A 232      37.975   0.408  22.059  1.00  0.00           C  
ATOM   3601  C   CYS A 232      38.820  -0.785  22.513  1.00  0.00           C  
ATOM   3602  O   CYS A 232      38.629  -1.287  23.619  1.00  0.00           O  
ATOM   3603  CB  CYS A 232      36.839  -0.057  21.146  1.00  0.00           C  
ATOM   3604  SG  CYS A 232      35.599   1.211  20.789  1.00  0.00           S  
ATOM   3605  H   CYS A 232      38.468   1.376  20.219  1.00  0.00           H  
ATOM   3606  HA  CYS A 232      37.546   0.898  22.933  1.00  0.00           H  
ATOM   3607 1HB  CYS A 232      37.235  -0.373  20.181  1.00  0.00           H  
ATOM   3608 2HB  CYS A 232      36.300  -0.884  21.607  1.00  0.00           H  
ATOM   3609  HG  CYS A 232      34.546   0.405  20.879  1.00  0.00           H  
ATOM   3610  N   PHE A 233      39.758  -1.211  21.669  1.00  0.00           N  
ATOM   3611  CA  PHE A 233      40.726  -2.243  22.035  1.00  0.00           C  
ATOM   3612  C   PHE A 233      41.466  -1.851  23.299  1.00  0.00           C  
ATOM   3613  O   PHE A 233      41.491  -2.595  24.270  1.00  0.00           O  
ATOM   3614  CB  PHE A 233      41.720  -2.484  20.898  1.00  0.00           C  
ATOM   3615  CG  PHE A 233      42.815  -3.451  21.246  1.00  0.00           C  
ATOM   3616  CD1 PHE A 233      42.596  -4.820  21.186  1.00  0.00           C  
ATOM   3617  CD2 PHE A 233      44.066  -2.995  21.633  1.00  0.00           C  
ATOM   3618  CE1 PHE A 233      43.604  -5.711  21.507  1.00  0.00           C  
ATOM   3619  CE2 PHE A 233      45.075  -3.883  21.952  1.00  0.00           C  
ATOM   3620  CZ  PHE A 233      44.843  -5.242  21.888  1.00  0.00           C  
ATOM   3621  H   PHE A 233      39.798  -0.806  20.745  1.00  0.00           H  
ATOM   3622  HA  PHE A 233      40.208  -3.179  22.246  1.00  0.00           H  
ATOM   3623 1HB  PHE A 233      41.205  -2.896  20.031  1.00  0.00           H  
ATOM   3624 2HB  PHE A 233      42.206  -1.550  20.620  1.00  0.00           H  
ATOM   3625  HD1 PHE A 233      41.617  -5.190  20.883  1.00  0.00           H  
ATOM   3626  HD2 PHE A 233      44.249  -1.922  21.682  1.00  0.00           H  
ATOM   3627  HE1 PHE A 233      43.418  -6.783  21.456  1.00  0.00           H  
ATOM   3628  HE2 PHE A 233      46.054  -3.512  22.254  1.00  0.00           H  
ATOM   3629  HZ  PHE A 233      45.637  -5.944  22.142  1.00  0.00           H  
ATOM   3630  N   THR A 234      42.050  -0.664  23.271  1.00  0.00           N  
ATOM   3631  CA  THR A 234      42.744  -0.101  24.421  1.00  0.00           C  
ATOM   3632  C   THR A 234      41.825   0.261  25.598  1.00  0.00           C  
ATOM   3633  O   THR A 234      42.241   0.216  26.758  1.00  0.00           O  
ATOM   3634  CB  THR A 234      43.530   1.158  24.010  1.00  0.00           C  
ATOM   3635  CG2 THR A 234      44.604   0.808  22.992  1.00  0.00           C  
ATOM   3636  OG1 THR A 234      42.633   2.121  23.442  1.00  0.00           O  
ATOM   3637  H   THR A 234      42.010  -0.135  22.412  1.00  0.00           H  
ATOM   3638  HA  THR A 234      43.434  -0.837  24.833  1.00  0.00           H  
ATOM   3639  HB  THR A 234      43.997   1.589  24.896  1.00  0.00           H  
ATOM   3640  HG1 THR A 234      43.125   2.905  23.187  1.00  0.00           H  
ATOM   3641 1HG2 THR A 234      45.149   1.710  22.714  1.00  0.00           H  
ATOM   3642 2HG2 THR A 234      45.295   0.085  23.425  1.00  0.00           H  
ATOM   3643 3HG2 THR A 234      44.138   0.379  22.106  1.00  0.00           H  
ATOM   3644  N   PHE A 235      40.585   0.635  25.302  1.00  0.00           N  
ATOM   3645  CA  PHE A 235      39.575   0.800  26.348  1.00  0.00           C  
ATOM   3646  C   PHE A 235      39.411  -0.490  27.167  1.00  0.00           C  
ATOM   3647  O   PHE A 235      39.426  -0.463  28.399  1.00  0.00           O  
ATOM   3648  CB  PHE A 235      38.236   1.212  25.735  1.00  0.00           C  
ATOM   3649  CG  PHE A 235      37.142   1.411  26.745  1.00  0.00           C  
ATOM   3650  CD1 PHE A 235      37.019   2.611  27.428  1.00  0.00           C  
ATOM   3651  CD2 PHE A 235      36.235   0.397  27.015  1.00  0.00           C  
ATOM   3652  CE1 PHE A 235      36.013   2.796  28.358  1.00  0.00           C  
ATOM   3653  CE2 PHE A 235      35.229   0.579  27.944  1.00  0.00           C  
ATOM   3654  CZ  PHE A 235      35.118   1.780  28.616  1.00  0.00           C  
ATOM   3655  H   PHE A 235      40.330   0.808  24.340  1.00  0.00           H  
ATOM   3656  HA  PHE A 235      39.892   1.574  27.048  1.00  0.00           H  
ATOM   3657 1HB  PHE A 235      38.342   2.156  25.201  1.00  0.00           H  
ATOM   3658 2HB  PHE A 235      37.887   0.444  25.046  1.00  0.00           H  
ATOM   3659  HD1 PHE A 235      37.727   3.415  27.223  1.00  0.00           H  
ATOM   3660  HD2 PHE A 235      36.323  -0.551  26.484  1.00  0.00           H  
ATOM   3661  HE1 PHE A 235      35.928   3.744  28.887  1.00  0.00           H  
ATOM   3662  HE2 PHE A 235      34.521  -0.226  28.146  1.00  0.00           H  
ATOM   3663  HZ  PHE A 235      34.326   1.923  29.350  1.00  0.00           H  
ATOM   3664  N   PHE A 236      39.285  -1.614  26.467  1.00  0.00           N  
ATOM   3665  CA  PHE A 236      39.173  -2.932  27.092  1.00  0.00           C  
ATOM   3666  C   PHE A 236      40.440  -3.333  27.853  1.00  0.00           C  
ATOM   3667  O   PHE A 236      40.371  -3.903  28.941  1.00  0.00           O  
ATOM   3668  CB  PHE A 236      38.849  -3.987  26.033  1.00  0.00           C  
ATOM   3669  CG  PHE A 236      37.529  -3.773  25.348  1.00  0.00           C  
ATOM   3670  CD1 PHE A 236      36.489  -3.127  26.000  1.00  0.00           C  
ATOM   3671  CD2 PHE A 236      37.325  -4.217  24.050  1.00  0.00           C  
ATOM   3672  CE1 PHE A 236      35.275  -2.928  25.371  1.00  0.00           C  
ATOM   3673  CE2 PHE A 236      36.113  -4.019  23.418  1.00  0.00           C  
ATOM   3674  CZ  PHE A 236      35.087  -3.374  24.080  1.00  0.00           C  
ATOM   3675  H   PHE A 236      39.268  -1.546  25.460  1.00  0.00           H  
ATOM   3676  HA  PHE A 236      38.375  -2.922  27.837  1.00  0.00           H  
ATOM   3677 1HB  PHE A 236      39.609  -3.983  25.254  1.00  0.00           H  
ATOM   3678 2HB  PHE A 236      38.804  -4.975  26.491  1.00  0.00           H  
ATOM   3679  HD1 PHE A 236      36.639  -2.773  27.021  1.00  0.00           H  
ATOM   3680  HD2 PHE A 236      38.135  -4.726  23.528  1.00  0.00           H  
ATOM   3681  HE1 PHE A 236      34.467  -2.419  25.895  1.00  0.00           H  
ATOM   3682  HE2 PHE A 236      35.965  -4.372  22.398  1.00  0.00           H  
ATOM   3683  HZ  PHE A 236      34.130  -3.219  23.583  1.00  0.00           H  
ATOM   3684  N   CYS A 237      41.596  -3.026  27.272  1.00  0.00           N  
ATOM   3685  CA  CYS A 237      42.873  -3.267  27.932  1.00  0.00           C  
ATOM   3686  C   CYS A 237      43.018  -2.384  29.165  1.00  0.00           C  
ATOM   3687  O   CYS A 237      42.775  -1.179  29.108  1.00  0.00           O  
ATOM   3688  CB  CYS A 237      43.887  -2.871  26.858  1.00  0.00           C  
ATOM   3689  SG  CYS A 237      45.582  -3.407  27.194  1.00  0.00           S  
ATOM   3690  H   CYS A 237      41.589  -2.615  26.349  1.00  0.00           H  
ATOM   3691  HA  CYS A 237      43.035  -4.311  28.196  1.00  0.00           H  
ATOM   3692 1HB  CYS A 237      43.615  -3.314  25.900  1.00  0.00           H  
ATOM   3693 2HB  CYS A 237      43.928  -1.786  26.760  1.00  0.00           H  
ATOM   3694  N   PRO A 238      43.416  -2.990  30.277  1.00  0.00           N  
ATOM   3695  CA  PRO A 238      43.708  -2.243  31.495  1.00  0.00           C  
ATOM   3696  C   PRO A 238      44.986  -1.435  31.307  1.00  0.00           C  
ATOM   3697  O   PRO A 238      45.484  -1.293  30.190  1.00  0.00           O  
ATOM   3698  CB  PRO A 238      43.851  -3.316  32.579  1.00  0.00           C  
ATOM   3699  CG  PRO A 238      44.337  -4.520  31.848  1.00  0.00           C  
ATOM   3700  CD  PRO A 238      43.669  -4.466  30.500  1.00  0.00           C  
ATOM   3701  HA  PRO A 238      42.926  -1.511  31.743  1.00  0.00           H  
ATOM   3702 1HB  PRO A 238      44.563  -3.009  33.359  1.00  0.00           H  
ATOM   3703 2HB  PRO A 238      42.892  -3.514  33.079  1.00  0.00           H  
ATOM   3704 1HG  PRO A 238      45.432  -4.511  31.748  1.00  0.00           H  
ATOM   3705 2HG  PRO A 238      44.071  -5.445  32.384  1.00  0.00           H  
ATOM   3706 1HD  PRO A 238      44.307  -4.876  29.704  1.00  0.00           H  
ATOM   3707 2HD  PRO A 238      42.726  -5.031  30.479  1.00  0.00           H  
ATOM   3708  N   ASP A 239      45.512  -0.905  32.406  1.00  0.00           N  
ATOM   3709  CA  ASP A 239      46.833  -0.289  32.403  1.00  0.00           C  
ATOM   3710  C   ASP A 239      47.928  -1.317  32.149  1.00  0.00           C  
ATOM   3711  O   ASP A 239      48.723  -1.624  33.038  1.00  0.00           O  
ATOM   3712  CB  ASP A 239      47.089   0.432  33.728  1.00  0.00           C  
ATOM   3713  CG  ASP A 239      48.395   1.216  33.776  1.00  0.00           C  
ATOM   3714  OD1 ASP A 239      49.007   1.375  32.747  1.00  0.00           O  
ATOM   3715  OD2 ASP A 239      48.687   1.781  34.803  1.00  0.00           O1-
ATOM   3716  H   ASP A 239      44.983  -0.930  33.266  1.00  0.00           H  
ATOM   3717  HA  ASP A 239      46.900   0.438  31.593  1.00  0.00           H  
ATOM   3718 1HB  ASP A 239      46.267   1.079  34.038  1.00  0.00           H  
ATOM   3719 2HB  ASP A 239      47.155  -0.422  34.402  1.00  0.00           H  
ATOM   3720  N   CYS A 240      47.964  -1.846  30.931  1.00  0.00           N  
ATOM   3721  CA  CYS A 240      48.819  -2.985  30.616  1.00  0.00           C  
ATOM   3722  C   CYS A 240      50.098  -2.507  29.940  1.00  0.00           C  
ATOM   3723  O   CYS A 240      50.216  -1.340  29.568  1.00  0.00           O  
ATOM   3724  CB  CYS A 240      47.963  -3.801  29.646  1.00  0.00           C  
ATOM   3725  SG  CYS A 240      47.879  -3.124  27.971  1.00  0.00           S  
ATOM   3726  H   CYS A 240      47.384  -1.451  30.206  1.00  0.00           H  
ATOM   3727  HA  CYS A 240      49.051  -3.605  31.481  1.00  0.00           H  
ATOM   3728 1HB  CYS A 240      48.365  -4.809  29.545  1.00  0.00           H  
ATOM   3729 2HB  CYS A 240      46.934  -3.852  30.003  1.00  0.00           H  
ATOM   3730  N   SER A 241      51.053  -3.416  29.784  1.00  0.00           N  
ATOM   3731  CA  SER A 241      52.306  -3.104  29.106  1.00  0.00           C  
ATOM   3732  C   SER A 241      52.352  -3.739  27.723  1.00  0.00           C  
ATOM   3733  O   SER A 241      51.497  -4.555  27.376  1.00  0.00           O  
ATOM   3734  CB  SER A 241      53.483  -3.568  29.942  1.00  0.00           C  
ATOM   3735  OG  SER A 241      53.551  -4.965  30.026  1.00  0.00           O  
ATOM   3736  H   SER A 241      50.909  -4.349  30.145  1.00  0.00           H  
ATOM   3737  HA  SER A 241      52.502  -2.033  29.032  1.00  0.00           H  
ATOM   3738 1HB  SER A 241      54.401  -3.195  29.487  1.00  0.00           H  
ATOM   3739 2HB  SER A 241      53.384  -3.157  30.945  1.00  0.00           H  
ATOM   3740  HG  SER A 241      53.815  -5.324  29.175  1.00  0.00           H  
ATOM   3741  N   HIS A 242      53.314  -3.348  26.952  1.00  0.00           N  
ATOM   3742  CA  HIS A 242      53.553  -3.851  25.604  1.00  0.00           C  
ATOM   3743  C   HIS A 242      52.323  -3.657  24.728  1.00  0.00           C  
ATOM   3744  O   HIS A 242      51.943  -4.549  23.968  1.00  0.00           O  
ATOM   3745  CB  HIS A 242      53.947  -5.331  25.637  1.00  0.00           C  
ATOM   3746  CG  HIS A 242      55.166  -5.611  26.460  1.00  0.00           C  
ATOM   3747  CD2 HIS A 242      56.479  -5.643  26.128  1.00  0.00           C  
ATOM   3748  ND1 HIS A 242      55.103  -5.904  27.807  1.00  0.00           N  
ATOM   3749  CE1 HIS A 242      56.326  -6.103  28.267  1.00  0.00           C  
ATOM   3750  NE2 HIS A 242      57.177  -5.951  27.269  1.00  0.00           N  
ATOM   3751  H   HIS A 242      53.924  -2.637  27.327  1.00  0.00           H  
ATOM   3752  HA  HIS A 242      54.358  -3.286  25.137  1.00  0.00           H  
ATOM   3753 1HB  HIS A 242      53.139  -5.926  26.066  1.00  0.00           H  
ATOM   3754 2HB  HIS A 242      54.162  -5.685  24.630  1.00  0.00           H  
ATOM   3755  HD2 HIS A 242      57.010  -5.477  25.191  1.00  0.00           H  
ATOM   3756  HE1 HIS A 242      56.491  -6.349  29.316  1.00  0.00           H  
ATOM   3757  HE2 HIS A 242      58.181  -6.044  27.326  1.00  0.00           H  
ATOM   3758  N   ALA A 243      51.704  -2.488  24.836  1.00  0.00           N  
ATOM   3759  CA  ALA A 243      50.548  -2.152  24.012  1.00  0.00           C  
ATOM   3760  C   ALA A 243      50.989  -1.829  22.591  1.00  0.00           C  
ATOM   3761  O   ALA A 243      52.064  -1.269  22.375  1.00  0.00           O  
ATOM   3762  CB  ALA A 243      49.776  -0.985  24.610  1.00  0.00           C  
ATOM   3763  H   ALA A 243      52.042  -1.812  25.506  1.00  0.00           H  
ATOM   3764  HA  ALA A 243      49.886  -3.016  23.958  1.00  0.00           H  
ATOM   3765 1HB  ALA A 243      48.928  -0.745  23.970  1.00  0.00           H  
ATOM   3766 2HB  ALA A 243      49.417  -1.255  25.603  1.00  0.00           H  
ATOM   3767 3HB  ALA A 243      50.430  -0.118  24.685  1.00  0.00           H  
ATOM   3768  N   PRO A 244      50.151  -2.183  21.622  1.00  0.00           N  
ATOM   3769  CA  PRO A 244      50.447  -1.919  20.218  1.00  0.00           C  
ATOM   3770  C   PRO A 244      50.216  -0.451  19.888  1.00  0.00           C  
ATOM   3771  O   PRO A 244      49.351  -0.115  19.078  1.00  0.00           O  
ATOM   3772  CB  PRO A 244      49.495  -2.843  19.451  1.00  0.00           C  
ATOM   3773  CG  PRO A 244      48.297  -2.955  20.331  1.00  0.00           C  
ATOM   3774  CD  PRO A 244      48.833  -2.947  21.738  1.00  0.00           C  
ATOM   3775  HA  PRO A 244      51.499  -2.107  19.958  1.00  0.00           H  
ATOM   3776 1HB  PRO A 244      49.230  -2.422  18.470  1.00  0.00           H  
ATOM   3777 2HB  PRO A 244      49.949  -3.827  19.269  1.00  0.00           H  
ATOM   3778 1HG  PRO A 244      47.603  -2.118  20.167  1.00  0.00           H  
ATOM   3779 2HG  PRO A 244      47.740  -3.881  20.126  1.00  0.00           H  
ATOM   3780 1HD  PRO A 244      48.151  -2.446  22.441  1.00  0.00           H  
ATOM   3781 2HD  PRO A 244      49.003  -3.963  22.125  1.00  0.00           H  
ATOM   3782  N   LEU A 245      50.994   0.423  20.518  1.00  0.00           N  
ATOM   3783  CA  LEU A 245      50.830   1.861  20.345  1.00  0.00           C  
ATOM   3784  C   LEU A 245      51.196   2.290  18.929  1.00  0.00           C  
ATOM   3785  O   LEU A 245      50.722   3.315  18.439  1.00  0.00           O  
ATOM   3786  CB  LEU A 245      51.683   2.619  21.369  1.00  0.00           C  
ATOM   3787  CG  LEU A 245      51.259   2.439  22.832  1.00  0.00           C  
ATOM   3788  CD1 LEU A 245      52.278   3.094  23.756  1.00  0.00           C  
ATOM   3789  CD2 LEU A 245      49.878   3.041  23.040  1.00  0.00           C  
ATOM   3790  H   LEU A 245      51.718   0.081  21.135  1.00  0.00           H  
ATOM   3791  HA  LEU A 245      49.784   2.128  20.488  1.00  0.00           H  
ATOM   3792 1HB  LEU A 245      52.642   2.133  21.195  1.00  0.00           H  
ATOM   3793 2HB  LEU A 245      51.762   3.678  21.124  1.00  0.00           H  
ATOM   3794  HG  LEU A 245      51.187   1.367  23.019  1.00  0.00           H  
ATOM   3795 1HD1 LEU A 245      51.968   2.961  24.792  1.00  0.00           H  
ATOM   3796 2HD1 LEU A 245      53.254   2.632  23.607  1.00  0.00           H  
ATOM   3797 3HD1 LEU A 245      52.342   4.158  23.530  1.00  0.00           H  
ATOM   3798 1HD2 LEU A 245      49.577   2.912  24.080  1.00  0.00           H  
ATOM   3799 2HD2 LEU A 245      49.904   4.104  22.799  1.00  0.00           H  
ATOM   3800 3HD2 LEU A 245      49.160   2.540  22.391  1.00  0.00           H  
ATOM   3801  N   TRP A 246      52.042   1.500  18.276  1.00  0.00           N  
ATOM   3802  CA  TRP A 246      52.322   1.684  16.857  1.00  0.00           C  
ATOM   3803  C   TRP A 246      51.046   1.549  16.036  1.00  0.00           C  
ATOM   3804  O   TRP A 246      50.869   2.235  15.030  1.00  0.00           O  
ATOM   3805  CB  TRP A 246      53.366   0.672  16.381  1.00  0.00           C  
ATOM   3806  CG  TRP A 246      52.879  -0.745  16.399  1.00  0.00           C  
ATOM   3807  CD1 TRP A 246      52.972  -1.626  17.435  1.00  0.00           C  
ATOM   3808  CD2 TRP A 246      52.220  -1.444  15.335  1.00  0.00           C  
ATOM   3809  CE2 TRP A 246      51.945  -2.743  15.796  1.00  0.00           C  
ATOM   3810  CE3 TRP A 246      51.837  -1.093  14.034  1.00  0.00           C  
ATOM   3811  NE1 TRP A 246      52.416  -2.831  17.082  1.00  0.00           N  
ATOM   3812  CZ2 TRP A 246      51.310  -3.692  15.011  1.00  0.00           C  
ATOM   3813  CZ3 TRP A 246      51.199  -2.045  13.247  1.00  0.00           C  
ATOM   3814  CH2 TRP A 246      50.942  -3.306  13.722  1.00  0.00           C  
ATOM   3815  H   TRP A 246      52.502   0.753  18.777  1.00  0.00           H  
ATOM   3816  HA  TRP A 246      52.707   2.688  16.684  1.00  0.00           H  
ATOM   3817 1HB  TRP A 246      53.660   0.887  15.353  1.00  0.00           H  
ATOM   3818 2HB  TRP A 246      54.245   0.708  17.024  1.00  0.00           H  
ATOM   3819  HD1 TRP A 246      53.451  -1.268  18.344  1.00  0.00           H  
ATOM   3820  HE1 TRP A 246      52.362  -3.649  17.673  1.00  0.00           H  
ATOM   3821  HE3 TRP A 246      52.013  -0.106  13.610  1.00  0.00           H  
ATOM   3822  HZ2 TRP A 246      51.126  -4.683  15.428  1.00  0.00           H  
ATOM   3823  HZ3 TRP A 246      50.906  -1.760  12.237  1.00  0.00           H  
ATOM   3824  HH2 TRP A 246      50.439  -4.022  13.072  1.00  0.00           H  
ATOM   3825  N   LEU A 247      50.161   0.658  16.469  1.00  0.00           N  
ATOM   3826  CA  LEU A 247      48.919   0.399  15.748  1.00  0.00           C  
ATOM   3827  C   LEU A 247      47.901   1.484  16.074  1.00  0.00           C  
ATOM   3828  O   LEU A 247      47.142   1.916  15.206  1.00  0.00           O  
ATOM   3829  CB  LEU A 247      48.368  -0.988  16.102  1.00  0.00           C  
ATOM   3830  CG  LEU A 247      47.121  -1.414  15.317  1.00  0.00           C  
ATOM   3831  CD1 LEU A 247      47.410  -1.386  13.822  1.00  0.00           C  
ATOM   3832  CD2 LEU A 247      46.693  -2.806  15.757  1.00  0.00           C  
ATOM   3833  H   LEU A 247      50.351   0.147  17.319  1.00  0.00           H  
ATOM   3834  HA  LEU A 247      49.105   0.438  14.676  1.00  0.00           H  
ATOM   3835 1HB  LEU A 247      49.220  -1.597  15.809  1.00  0.00           H  
ATOM   3836 2HB  LEU A 247      48.197  -1.093  17.174  1.00  0.00           H  
ATOM   3837  HG  LEU A 247      46.320  -0.721  15.579  1.00  0.00           H  
ATOM   3838 1HD1 LEU A 247      46.519  -1.690  13.273  1.00  0.00           H  
ATOM   3839 2HD1 LEU A 247      47.692  -0.376  13.525  1.00  0.00           H  
ATOM   3840 3HD1 LEU A 247      48.226  -2.072  13.598  1.00  0.00           H  
ATOM   3841 1HD2 LEU A 247      45.806  -3.107  15.200  1.00  0.00           H  
ATOM   3842 2HD2 LEU A 247      47.501  -3.513  15.567  1.00  0.00           H  
ATOM   3843 3HD2 LEU A 247      46.464  -2.796  16.824  1.00  0.00           H  
ATOM   3844  N   MET A 248      47.889   1.921  17.329  1.00  0.00           N  
ATOM   3845  CA  MET A 248      47.065   3.041  17.706  1.00  0.00           C  
ATOM   3846  C   MET A 248      47.441   4.203  16.774  1.00  0.00           C  
ATOM   3847  O   MET A 248      46.584   4.770  16.108  1.00  0.00           O  
ATOM   3848  CB  MET A 248      47.271   3.403  19.175  1.00  0.00           C  
ATOM   3849  CG  MET A 248      46.433   4.580  19.657  1.00  0.00           C  
ATOM   3850  SD  MET A 248      46.882   5.118  21.319  1.00  0.00           S  
ATOM   3851  CE  MET A 248      48.452   5.917  21.004  1.00  0.00           C  
ATOM   3852  H   MET A 248      48.458   1.471  18.031  1.00  0.00           H  
ATOM   3853  HA  MET A 248      46.014   2.794  17.560  1.00  0.00           H  
ATOM   3854 1HB  MET A 248      47.023   2.518  19.757  1.00  0.00           H  
ATOM   3855 2HB  MET A 248      48.330   3.637  19.299  1.00  0.00           H  
ATOM   3856 1HG  MET A 248      46.578   5.407  18.962  1.00  0.00           H  
ATOM   3857 2HG  MET A 248      45.387   4.277  19.649  1.00  0.00           H  
ATOM   3858 1HE  MET A 248      48.859   6.304  21.939  1.00  0.00           H  
ATOM   3859 2HE  MET A 248      49.149   5.194  20.576  1.00  0.00           H  
ATOM   3860 3HE  MET A 248      48.308   6.740  20.303  1.00  0.00           H  
ATOM   3861  N   TYR A 249      48.729   4.526  16.700  1.00  0.00           N  
ATOM   3862  CA  TYR A 249      49.209   5.626  15.859  1.00  0.00           C  
ATOM   3863  C   TYR A 249      48.886   5.459  14.357  1.00  0.00           C  
ATOM   3864  O   TYR A 249      48.422   6.406  13.708  1.00  0.00           O  
ATOM   3865  CB  TYR A 249      50.719   5.787  16.045  1.00  0.00           C  
ATOM   3866  CG  TYR A 249      51.314   6.935  15.260  1.00  0.00           C  
ATOM   3867  CD1 TYR A 249      51.162   8.246  15.689  1.00  0.00           C  
ATOM   3868  CD2 TYR A 249      52.028   6.704  14.093  1.00  0.00           C  
ATOM   3869  CE1 TYR A 249      51.703   9.298  14.976  1.00  0.00           C  
ATOM   3870  CE2 TYR A 249      52.573   7.749  13.373  1.00  0.00           C  
ATOM   3871  CZ  TYR A 249      52.409   9.045  13.817  1.00  0.00           C  
ATOM   3872  OH  TYR A 249      52.952  10.088  13.102  1.00  0.00           O  
ATOM   3873  H   TYR A 249      49.396   3.993  17.242  1.00  0.00           H  
ATOM   3874  HA  TYR A 249      48.712   6.554  16.146  1.00  0.00           H  
ATOM   3875 1HB  TYR A 249      50.899   5.943  17.110  1.00  0.00           H  
ATOM   3876 2HB  TYR A 249      51.183   4.853  15.731  1.00  0.00           H  
ATOM   3877  HD1 TYR A 249      50.603   8.438  16.605  1.00  0.00           H  
ATOM   3878  HD2 TYR A 249      52.153   5.678  13.748  1.00  0.00           H  
ATOM   3879  HE1 TYR A 249      51.576  10.322  15.324  1.00  0.00           H  
ATOM   3880  HE2 TYR A 249      53.130   7.546  12.457  1.00  0.00           H  
ATOM   3881  HH  TYR A 249      52.803  10.013  12.157  1.00  0.00           H  
ATOM   3882  N   LEU A 250      49.118   4.261  13.819  1.00  0.00           N  
ATOM   3883  CA  LEU A 250      48.736   3.930  12.441  1.00  0.00           C  
ATOM   3884  C   LEU A 250      47.274   4.252  12.116  1.00  0.00           C  
ATOM   3885  O   LEU A 250      46.986   4.946  11.139  1.00  0.00           O  
ATOM   3886  CB  LEU A 250      49.009   2.443  12.175  1.00  0.00           C  
ATOM   3887  CG  LEU A 250      48.616   1.947  10.778  1.00  0.00           C  
ATOM   3888  CD1 LEU A 250      49.411   2.693   9.715  1.00  0.00           C  
ATOM   3889  CD2 LEU A 250      48.862   0.449  10.682  1.00  0.00           C  
ATOM   3890  H   LEU A 250      49.574   3.560  14.384  1.00  0.00           H  
ATOM   3891  HA  LEU A 250      49.318   4.532  11.745  1.00  0.00           H  
ATOM   3892 1HB  LEU A 250      50.093   2.441  12.281  1.00  0.00           H  
ATOM   3893 2HB  LEU A 250      48.568   1.809  12.943  1.00  0.00           H  
ATOM   3894  HG  LEU A 250      47.545   2.116  10.663  1.00  0.00           H  
ATOM   3895 1HD1 LEU A 250      49.125   2.335   8.726  1.00  0.00           H  
ATOM   3896 2HD1 LEU A 250      49.202   3.761   9.787  1.00  0.00           H  
ATOM   3897 3HD1 LEU A 250      50.476   2.521   9.869  1.00  0.00           H  
ATOM   3898 1HD2 LEU A 250      48.582   0.097   9.688  1.00  0.00           H  
ATOM   3899 2HD2 LEU A 250      49.918   0.242  10.856  1.00  0.00           H  
ATOM   3900 3HD2 LEU A 250      48.262  -0.068  11.432  1.00  0.00           H  
ATOM   3901  N   ALA A 251      46.358   3.730  12.934  1.00  0.00           N  
ATOM   3902  CA  ALA A 251      44.936   4.059  12.840  1.00  0.00           C  
ATOM   3903  C   ALA A 251      44.631   5.555  13.013  1.00  0.00           C  
ATOM   3904  O   ALA A 251      43.738   6.106  12.361  1.00  0.00           O  
ATOM   3905  CB  ALA A 251      44.159   3.248  13.866  1.00  0.00           C  
ATOM   3906  H   ALA A 251      46.668   3.083  13.645  1.00  0.00           H  
ATOM   3907  HA  ALA A 251      44.582   3.800  11.841  1.00  0.00           H  
ATOM   3908 1HB  ALA A 251      43.095   3.474  13.778  1.00  0.00           H  
ATOM   3909 2HB  ALA A 251      44.319   2.185  13.688  1.00  0.00           H  
ATOM   3910 3HB  ALA A 251      44.502   3.505  14.868  1.00  0.00           H  
ATOM   3911  N   ILE A 252      45.368   6.222  13.889  1.00  0.00           N  
ATOM   3912  CA  ILE A 252      45.206   7.655  14.006  1.00  0.00           C  
ATOM   3913  C   ILE A 252      45.524   8.319  12.652  1.00  0.00           C  
ATOM   3914  O   ILE A 252      44.809   9.214  12.194  1.00  0.00           O  
ATOM   3915  CB  ILE A 252      46.113   8.239  15.104  1.00  0.00           C  
ATOM   3916  CG1 ILE A 252      45.617   7.813  16.488  1.00  0.00           C  
ATOM   3917  CG2 ILE A 252      46.165   9.756  14.999  1.00  0.00           C  
ATOM   3918  CD1 ILE A 252      46.592   8.111  17.605  1.00  0.00           C  
ATOM   3919  H   ILE A 252      46.042   5.754  14.476  1.00  0.00           H  
ATOM   3920  HA  ILE A 252      44.169   7.908  14.220  1.00  0.00           H  
ATOM   3921  HB  ILE A 252      47.117   7.832  14.991  1.00  0.00           H  
ATOM   3922 1HG1 ILE A 252      44.681   8.338  16.674  1.00  0.00           H  
ATOM   3923 2HG1 ILE A 252      45.429   6.740  16.448  1.00  0.00           H  
ATOM   3924 1HG2 ILE A 252      46.809  10.153  15.782  1.00  0.00           H  
ATOM   3925 2HG2 ILE A 252      46.563  10.040  14.024  1.00  0.00           H  
ATOM   3926 3HG2 ILE A 252      45.162  10.164  15.113  1.00  0.00           H  
ATOM   3927 1HD1 ILE A 252      46.171   7.779  18.555  1.00  0.00           H  
ATOM   3928 2HD1 ILE A 252      47.529   7.584  17.420  1.00  0.00           H  
ATOM   3929 3HD1 ILE A 252      46.782   9.182  17.648  1.00  0.00           H  
ATOM   3930  N   VAL A 253      46.587   7.860  12.001  1.00  0.00           N  
ATOM   3931  CA  VAL A 253      46.959   8.367  10.678  1.00  0.00           C  
ATOM   3932  C   VAL A 253      45.927   8.011   9.610  1.00  0.00           C  
ATOM   3933  O   VAL A 253      45.636   8.809   8.714  1.00  0.00           O  
ATOM   3934  CB  VAL A 253      48.332   7.827  10.236  1.00  0.00           C  
ATOM   3935  CG1 VAL A 253      48.609   8.193   8.786  1.00  0.00           C  
ATOM   3936  CG2 VAL A 253      49.432   8.368  11.138  1.00  0.00           C  
ATOM   3937  H   VAL A 253      47.154   7.142  12.430  1.00  0.00           H  
ATOM   3938  HA  VAL A 253      46.991   9.457  10.666  1.00  0.00           H  
ATOM   3939  HB  VAL A 253      48.338   6.743  10.345  1.00  0.00           H  
ATOM   3940 1HG1 VAL A 253      49.583   7.803   8.492  1.00  0.00           H  
ATOM   3941 2HG1 VAL A 253      47.837   7.760   8.149  1.00  0.00           H  
ATOM   3942 3HG1 VAL A 253      48.604   9.277   8.676  1.00  0.00           H  
ATOM   3943 1HG2 VAL A 253      50.395   7.976  10.814  1.00  0.00           H  
ATOM   3944 2HG2 VAL A 253      49.445   9.457  11.083  1.00  0.00           H  
ATOM   3945 3HG2 VAL A 253      49.244   8.059  12.167  1.00  0.00           H  
ATOM   3946  N   LEU A 254      45.367   6.812   9.719  1.00  0.00           N  
ATOM   3947  CA  LEU A 254      44.404   6.355   8.739  1.00  0.00           C  
ATOM   3948  C   LEU A 254      43.171   7.261   8.816  1.00  0.00           C  
ATOM   3949  O   LEU A 254      42.543   7.583   7.807  1.00  0.00           O  
ATOM   3950  CB  LEU A 254      44.033   4.887   8.984  1.00  0.00           C  
ATOM   3951  CG  LEU A 254      45.138   3.872   8.669  1.00  0.00           C  
ATOM   3952  CD1 LEU A 254      44.717   2.481   9.124  1.00  0.00           C  
ATOM   3953  CD2 LEU A 254      45.431   3.886   7.176  1.00  0.00           C  
ATOM   3954  H   LEU A 254      45.610   6.206  10.489  1.00  0.00           H  
ATOM   3955  HA  LEU A 254      44.829   6.445   7.740  1.00  0.00           H  
ATOM   3956 1HB  LEU A 254      43.856   4.926  10.058  1.00  0.00           H  
ATOM   3957 2HB  LEU A 254      43.109   4.614   8.475  1.00  0.00           H  
ATOM   3958  HG  LEU A 254      46.039   4.203   9.188  1.00  0.00           H  
ATOM   3959 1HD1 LEU A 254      45.509   1.768   8.896  1.00  0.00           H  
ATOM   3960 2HD1 LEU A 254      44.536   2.490  10.199  1.00  0.00           H  
ATOM   3961 3HD1 LEU A 254      43.805   2.190   8.603  1.00  0.00           H  
ATOM   3962 1HD2 LEU A 254      46.218   3.165   6.953  1.00  0.00           H  
ATOM   3963 2HD2 LEU A 254      44.528   3.621   6.626  1.00  0.00           H  
ATOM   3964 3HD2 LEU A 254      45.757   4.883   6.877  1.00  0.00           H  
ATOM   3965  N   SER A 255      42.843   7.688  10.030  1.00  0.00           N  
ATOM   3966  CA  SER A 255      41.738   8.592  10.236  1.00  0.00           C  
ATOM   3967  C   SER A 255      42.073   9.981   9.737  1.00  0.00           C  
ATOM   3968  O   SER A 255      41.215  10.661   9.144  1.00  0.00           O  
ATOM   3969  CB  SER A 255      41.363   8.632  11.704  1.00  0.00           C  
ATOM   3970  OG  SER A 255      42.330   9.289  12.478  1.00  0.00           O  
ATOM   3971  H   SER A 255      43.377   7.374  10.827  1.00  0.00           H  
ATOM   3972  HA  SER A 255      40.806   8.249   9.784  1.00  0.00           H  
ATOM   3973 1HB  SER A 255      40.412   9.154  11.807  1.00  0.00           H  
ATOM   3974 2HB  SER A 255      41.255   7.609  12.065  1.00  0.00           H  
ATOM   3975  HG  SER A 255      42.231  10.239  12.372  1.00  0.00           H  
ATOM   3976  N   HIS A 256      43.309  10.410   9.993  1.00  0.00           N  
ATOM   3977  CA  HIS A 256      43.782  11.696   9.489  1.00  0.00           C  
ATOM   3978  C   HIS A 256      43.627  11.808   7.975  1.00  0.00           C  
ATOM   3979  O   HIS A 256      43.283  12.863   7.467  1.00  0.00           O  
ATOM   3980  CB  HIS A 256      45.247  11.917   9.880  1.00  0.00           C  
ATOM   3981  CG  HIS A 256      45.446  12.195  11.337  1.00  0.00           C  
ATOM   3982  CD2 HIS A 256      44.556  12.416  12.333  1.00  0.00           C  
ATOM   3983  ND1 HIS A 256      46.696  12.268  11.917  1.00  0.00           N  
ATOM   3984  CE1 HIS A 256      46.564  12.524  13.208  1.00  0.00           C  
ATOM   3985  NE2 HIS A 256      45.277  12.618  13.485  1.00  0.00           N  
ATOM   3986  H   HIS A 256      43.933   9.839  10.545  1.00  0.00           H  
ATOM   3987  HA  HIS A 256      43.181  12.499   9.914  1.00  0.00           H  
ATOM   3988 1HB  HIS A 256      45.836  11.029   9.650  1.00  0.00           H  
ATOM   3989 2HB  HIS A 256      45.655  12.773   9.341  1.00  0.00           H  
ATOM   3990  HD1 HIS A 256      47.573  12.224  11.438  1.00  0.00           H  
ATOM   3991  HD2 HIS A 256      43.466  12.454  12.357  1.00  0.00           H  
ATOM   3992  HE1 HIS A 256      47.442  12.621  13.847  1.00  0.00           H  
ATOM   3993  N   THR A 257      43.915  10.715   7.270  1.00  0.00           N  
ATOM   3994  CA  THR A 257      43.741  10.628   5.818  1.00  0.00           C  
ATOM   3995  C   THR A 257      42.377  11.144   5.340  1.00  0.00           C  
ATOM   3996  O   THR A 257      42.254  11.684   4.235  1.00  0.00           O  
ATOM   3997  CB  THR A 257      43.916   9.179   5.330  1.00  0.00           C  
ATOM   3998  CG2 THR A 257      43.751   9.101   3.820  1.00  0.00           C  
ATOM   3999  OG1 THR A 257      45.221   8.705   5.690  1.00  0.00           O  
ATOM   4000  H   THR A 257      44.268   9.914   7.772  1.00  0.00           H  
ATOM   4001  HA  THR A 257      44.474  11.262   5.321  1.00  0.00           H  
ATOM   4002  HB  THR A 257      43.167   8.549   5.809  1.00  0.00           H  
ATOM   4003  HG1 THR A 257      45.327   7.801   5.385  1.00  0.00           H  
ATOM   4004 1HG2 THR A 257      43.879   8.069   3.493  1.00  0.00           H  
ATOM   4005 2HG2 THR A 257      42.756   9.450   3.544  1.00  0.00           H  
ATOM   4006 3HG2 THR A 257      44.502   9.729   3.341  1.00  0.00           H  
ATOM   4007  N   ASN A 258      41.353  10.963   6.163  1.00  0.00           N  
ATOM   4008  CA  ASN A 258      40.033  11.381   5.779  1.00  0.00           C  
ATOM   4009  C   ASN A 258      40.048  12.858   5.371  1.00  0.00           C  
ATOM   4010  O   ASN A 258      39.398  13.248   4.419  1.00  0.00           O  
ATOM   4011  CB  ASN A 258      39.029  11.134   6.891  1.00  0.00           C  
ATOM   4012  CG  ASN A 258      37.630  11.567   6.551  1.00  0.00           C  
ATOM   4013  ND2 ASN A 258      37.034  10.870   5.617  1.00  0.00           N  
ATOM   4014  OD1 ASN A 258      37.070  12.473   7.178  1.00  0.00           O  
ATOM   4015  H   ASN A 258      41.490  10.530   7.065  1.00  0.00           H  
ATOM   4016  HA  ASN A 258      39.704  10.813   4.907  1.00  0.00           H  
ATOM   4017 1HB  ASN A 258      38.991  10.173   7.405  1.00  0.00           H  
ATOM   4018 2HB  ASN A 258      39.478  11.879   7.547  1.00  0.00           H  
ATOM   4019 1HD2 ASN A 258      36.102  11.102   5.339  1.00  0.00           H  
ATOM   4020 2HD2 ASN A 258      37.511  10.107   5.181  1.00  0.00           H  
ATOM   4021  N   SER A 259      40.812  13.668   6.085  1.00  0.00           N  
ATOM   4022  CA  SER A 259      40.840  15.103   5.851  1.00  0.00           C  
ATOM   4023  C   SER A 259      41.467  15.529   4.533  1.00  0.00           C  
ATOM   4024  O   SER A 259      41.316  16.676   4.114  1.00  0.00           O  
ATOM   4025  CB  SER A 259      41.568  15.776   6.998  1.00  0.00           C  
ATOM   4026  OG  SER A 259      42.932  15.456   7.015  1.00  0.00           O  
ATOM   4027  H   SER A 259      41.393  13.276   6.812  1.00  0.00           H  
ATOM   4028  HA  SER A 259      39.854  15.569   5.904  1.00  0.00           H  
ATOM   4029 1HB  SER A 259      41.460  16.855   6.895  1.00  0.00           H  
ATOM   4030 2HB  SER A 259      41.117  15.455   7.936  1.00  0.00           H  
ATOM   4031  HG  SER A 259      43.354  15.892   7.760  1.00  0.00           H  
ATOM   4032  N   VAL A 260      42.168  14.614   3.877  1.00  0.00           N  
ATOM   4033  CA  VAL A 260      42.771  14.926   2.587  1.00  0.00           C  
ATOM   4034  C   VAL A 260      42.134  14.147   1.424  1.00  0.00           C  
ATOM   4035  O   VAL A 260      42.405  14.418   0.258  1.00  0.00           O  
ATOM   4036  CB  VAL A 260      44.285  14.641   2.607  1.00  0.00           C  
ATOM   4037  CG1 VAL A 260      44.977  15.506   3.648  1.00  0.00           C  
ATOM   4038  CG2 VAL A 260      44.545  13.168   2.883  1.00  0.00           C  
ATOM   4039  H   VAL A 260      42.291  13.691   4.268  1.00  0.00           H  
ATOM   4040  HA  VAL A 260      42.611  15.971   2.316  1.00  0.00           H  
ATOM   4041  HB  VAL A 260      44.699  14.855   1.621  1.00  0.00           H  
ATOM   4042 1HG1 VAL A 260      46.046  15.291   3.648  1.00  0.00           H  
ATOM   4043 2HG1 VAL A 260      44.819  16.559   3.409  1.00  0.00           H  
ATOM   4044 3HG1 VAL A 260      44.565  15.291   4.633  1.00  0.00           H  
ATOM   4045 1HG2 VAL A 260      45.619  12.983   2.892  1.00  0.00           H  
ATOM   4046 2HG2 VAL A 260      44.122  12.899   3.851  1.00  0.00           H  
ATOM   4047 3HG2 VAL A 260      44.081  12.563   2.103  1.00  0.00           H  
ATOM   4048  N   VAL A 261      41.267  13.194   1.746  1.00  0.00           N  
ATOM   4049  CA  VAL A 261      40.523  12.487   0.717  1.00  0.00           C  
ATOM   4050  C   VAL A 261      39.055  12.905   0.604  1.00  0.00           C  
ATOM   4051  O   VAL A 261      38.391  12.601  -0.390  1.00  0.00           O  
ATOM   4052  CB  VAL A 261      40.583  10.968   0.957  1.00  0.00           C  
ATOM   4053  CG1 VAL A 261      42.026  10.484   0.953  1.00  0.00           C  
ATOM   4054  CG2 VAL A 261      39.906  10.608   2.271  1.00  0.00           C  
ATOM   4055  H   VAL A 261      41.118  12.951   2.715  1.00  0.00           H  
ATOM   4056  HA  VAL A 261      40.914  12.709  -0.277  1.00  0.00           H  
ATOM   4057  HB  VAL A 261      40.029  10.462   0.167  1.00  0.00           H  
ATOM   4058 1HG1 VAL A 261      42.049   9.407   1.124  1.00  0.00           H  
ATOM   4059 2HG1 VAL A 261      42.482  10.708  -0.011  1.00  0.00           H  
ATOM   4060 3HG1 VAL A 261      42.580  10.988   1.745  1.00  0.00           H  
ATOM   4061 1HG2 VAL A 261      39.957   9.530   2.424  1.00  0.00           H  
ATOM   4062 2HG2 VAL A 261      40.413  11.117   3.091  1.00  0.00           H  
ATOM   4063 3HG2 VAL A 261      38.862  10.920   2.240  1.00  0.00           H  
ATOM   4064  N   ASN A 262      38.550  13.601   1.614  1.00  0.00           N  
ATOM   4065  CA  ASN A 262      37.226  14.200   1.513  1.00  0.00           C  
ATOM   4066  C   ASN A 262      37.088  15.188   0.376  1.00  0.00           C  
ATOM   4067  O   ASN A 262      36.115  15.122  -0.378  1.00  0.00           O  
ATOM   4068  CB  ASN A 262      36.836  14.874   2.815  1.00  0.00           C  
ATOM   4069  CG  ASN A 262      36.604  13.913   3.948  1.00  0.00           C  
ATOM   4070  ND2 ASN A 262      36.707  14.423   5.150  1.00  0.00           N  
ATOM   4071  OD1 ASN A 262      36.264  12.744   3.737  1.00  0.00           O  
ATOM   4072  H   ASN A 262      39.083  13.723   2.464  1.00  0.00           H  
ATOM   4073  HA  ASN A 262      36.486  13.426   1.303  1.00  0.00           H  
ATOM   4074 1HB  ASN A 262      37.392  15.737   3.184  1.00  0.00           H  
ATOM   4075 2HB  ASN A 262      35.871  15.203   2.430  1.00  0.00           H  
ATOM   4076 1HD2 ASN A 262      36.566  13.842   5.951  1.00  0.00           H  
ATOM   4077 2HD2 ASN A 262      36.926  15.390   5.266  1.00  0.00           H  
ATOM   4078  N   PRO A 263      38.041  16.134   0.271  1.00  0.00           N  
ATOM   4079  CA  PRO A 263      38.024  16.998  -0.908  1.00  0.00           C  
ATOM   4080  C   PRO A 263      38.199  16.162  -2.168  1.00  0.00           C  
ATOM   4081  O   PRO A 263      37.538  16.438  -3.163  1.00  0.00           O  
ATOM   4082  CB  PRO A 263      39.188  17.970  -0.689  1.00  0.00           C  
ATOM   4083  CG  PRO A 263      39.490  17.867   0.766  1.00  0.00           C  
ATOM   4084  CD  PRO A 263      39.211  16.433   1.131  1.00  0.00           C  
ATOM   4085  HA  PRO A 263      37.069  17.529  -1.033  1.00  0.00           H  
ATOM   4086 1HB  PRO A 263      40.062  17.696  -1.298  1.00  0.00           H  
ATOM   4087 2HB  PRO A 263      38.913  18.999  -0.967  1.00  0.00           H  
ATOM   4088 1HG  PRO A 263      40.537  18.131   0.975  1.00  0.00           H  
ATOM   4089 2HG  PRO A 263      38.863  18.554   1.353  1.00  0.00           H  
ATOM   4090 1HD  PRO A 263      40.064  15.773   0.911  1.00  0.00           H  
ATOM   4091 2HD  PRO A 263      38.979  16.313   2.200  1.00  0.00           H  
ATOM   4092  N   PHE A 264      39.041  15.136  -2.109  1.00  0.00           N  
ATOM   4093  CA  PHE A 264      39.322  14.326  -3.288  1.00  0.00           C  
ATOM   4094  C   PHE A 264      38.049  13.762  -3.917  1.00  0.00           C  
ATOM   4095  O   PHE A 264      37.903  13.767  -5.134  1.00  0.00           O  
ATOM   4096  CB  PHE A 264      40.276  13.184  -2.928  1.00  0.00           C  
ATOM   4097  CG  PHE A 264      40.524  12.224  -4.057  1.00  0.00           C  
ATOM   4098  CD1 PHE A 264      41.354  12.572  -5.112  1.00  0.00           C  
ATOM   4099  CD2 PHE A 264      39.929  10.972  -4.065  1.00  0.00           C  
ATOM   4100  CE1 PHE A 264      41.584  11.688  -6.150  1.00  0.00           C  
ATOM   4101  CE2 PHE A 264      40.158  10.087  -5.100  1.00  0.00           C  
ATOM   4102  CZ  PHE A 264      40.986  10.447  -6.144  1.00  0.00           C  
ATOM   4103  H   PHE A 264      39.495  14.909  -1.236  1.00  0.00           H  
ATOM   4104  HA  PHE A 264      39.788  14.943  -4.059  1.00  0.00           H  
ATOM   4105 1HB  PHE A 264      41.247  13.584  -2.638  1.00  0.00           H  
ATOM   4106 2HB  PHE A 264      39.864  12.599  -2.106  1.00  0.00           H  
ATOM   4107  HD1 PHE A 264      41.828  13.554  -5.116  1.00  0.00           H  
ATOM   4108  HD2 PHE A 264      39.274  10.688  -3.241  1.00  0.00           H  
ATOM   4109  HE1 PHE A 264      42.237  11.975  -6.973  1.00  0.00           H  
ATOM   4110  HE2 PHE A 264      39.684   9.105  -5.095  1.00  0.00           H  
ATOM   4111  HZ  PHE A 264      41.166   9.751  -6.962  1.00  0.00           H  
ATOM   4112  N   ILE A 265      37.135  13.273  -3.084  1.00  0.00           N  
ATOM   4113  CA  ILE A 265      35.845  12.808  -3.568  1.00  0.00           C  
ATOM   4114  C   ILE A 265      35.178  13.804  -4.525  1.00  0.00           C  
ATOM   4115  O   ILE A 265      34.562  13.407  -5.509  1.00  0.00           O  
ATOM   4116  CB  ILE A 265      34.888  12.524  -2.395  1.00  0.00           C  
ATOM   4117  CG1 ILE A 265      35.360  11.300  -1.606  1.00  0.00           C  
ATOM   4118  CG2 ILE A 265      33.469  12.318  -2.905  1.00  0.00           C  
ATOM   4119  CD1 ILE A 265      34.619  11.090  -0.305  1.00  0.00           C  
ATOM   4120  H   ILE A 265      37.337  13.224  -2.096  1.00  0.00           H  
ATOM   4121  HA  ILE A 265      35.963  11.910  -4.173  1.00  0.00           H  
ATOM   4122  HB  ILE A 265      34.908  13.368  -1.707  1.00  0.00           H  
ATOM   4123 1HG1 ILE A 265      35.224  10.429  -2.246  1.00  0.00           H  
ATOM   4124 2HG1 ILE A 265      36.421  11.437  -1.401  1.00  0.00           H  
ATOM   4125 1HG2 ILE A 265      32.806  12.117  -2.064  1.00  0.00           H  
ATOM   4126 2HG2 ILE A 265      33.136  13.215  -3.423  1.00  0.00           H  
ATOM   4127 3HG2 ILE A 265      33.448  11.472  -3.592  1.00  0.00           H  
ATOM   4128 1HD1 ILE A 265      35.009  10.205   0.198  1.00  0.00           H  
ATOM   4129 2HD1 ILE A 265      34.755  11.961   0.337  1.00  0.00           H  
ATOM   4130 3HD1 ILE A 265      33.557  10.952  -0.507  1.00  0.00           H  
ATOM   4131  N   TYR A 266      35.297  15.099  -4.244  1.00  0.00           N  
ATOM   4132  CA  TYR A 266      34.722  16.096  -5.147  1.00  0.00           C  
ATOM   4133  C   TYR A 266      35.558  16.274  -6.411  1.00  0.00           C  
ATOM   4134  O   TYR A 266      35.018  16.305  -7.513  1.00  0.00           O  
ATOM   4135  CB  TYR A 266      34.575  17.439  -4.429  1.00  0.00           C  
ATOM   4136  CG  TYR A 266      33.574  17.422  -3.296  1.00  0.00           C  
ATOM   4137  CD1 TYR A 266      33.925  16.945  -2.041  1.00  0.00           C  
ATOM   4138  CD2 TYR A 266      32.280  17.885  -3.483  1.00  0.00           C  
ATOM   4139  CE1 TYR A 266      33.015  16.927  -1.003  1.00  0.00           C  
ATOM   4140  CE2 TYR A 266      31.361  17.872  -2.452  1.00  0.00           C  
ATOM   4141  CZ  TYR A 266      31.732  17.391  -1.213  1.00  0.00           C  
ATOM   4142  OH  TYR A 266      30.821  17.378  -0.182  1.00  0.00           O  
ATOM   4143  H   TYR A 266      35.780  15.408  -3.413  1.00  0.00           H  
ATOM   4144  HA  TYR A 266      33.738  15.768  -5.482  1.00  0.00           H  
ATOM   4145 1HB  TYR A 266      35.559  17.707  -4.041  1.00  0.00           H  
ATOM   4146 2HB  TYR A 266      34.267  18.171  -5.175  1.00  0.00           H  
ATOM   4147  HD1 TYR A 266      34.940  16.580  -1.883  1.00  0.00           H  
ATOM   4148  HD2 TYR A 266      31.993  18.261  -4.465  1.00  0.00           H  
ATOM   4149  HE1 TYR A 266      33.305  16.549  -0.023  1.00  0.00           H  
ATOM   4150  HE2 TYR A 266      30.348  18.239  -2.620  1.00  0.00           H  
ATOM   4151  HH  TYR A 266      31.184  17.029   0.636  1.00  0.00           H  
ATOM   4152  N   ALA A 267      36.871  16.394  -6.247  1.00  0.00           N  
ATOM   4153  CA  ALA A 267      37.775  16.541  -7.382  1.00  0.00           C  
ATOM   4154  C   ALA A 267      37.886  15.253  -8.187  1.00  0.00           C  
ATOM   4155  O   ALA A 267      38.452  15.240  -9.282  1.00  0.00           O  
ATOM   4156  CB  ALA A 267      39.150  16.988  -6.907  1.00  0.00           C  
ATOM   4157  H   ALA A 267      37.254  16.384  -5.312  1.00  0.00           H  
ATOM   4158  HA  ALA A 267      37.374  17.301  -8.053  1.00  0.00           H  
ATOM   4159 1HB  ALA A 267      39.813  17.097  -7.764  1.00  0.00           H  
ATOM   4160 2HB  ALA A 267      39.064  17.943  -6.390  1.00  0.00           H  
ATOM   4161 3HB  ALA A 267      39.559  16.242  -6.227  1.00  0.00           H  
ATOM   4162  N   TYR A 268      37.344  14.171  -7.642  1.00  0.00           N  
ATOM   4163  CA  TYR A 268      37.404  12.870  -8.297  1.00  0.00           C  
ATOM   4164  C   TYR A 268      36.221  12.682  -9.236  1.00  0.00           C  
ATOM   4165  O   TYR A 268      36.396  12.492 -10.441  1.00  0.00           O  
ATOM   4166  CB  TYR A 268      37.436  11.744  -7.259  1.00  0.00           C  
ATOM   4167  CG  TYR A 268      37.728  10.380  -7.843  1.00  0.00           C  
ATOM   4168  CD1 TYR A 268      38.373  10.251  -9.064  1.00  0.00           C  
ATOM   4169  CD2 TYR A 268      37.357   9.225  -7.171  1.00  0.00           C  
ATOM   4170  CE1 TYR A 268      38.641   9.007  -9.603  1.00  0.00           C  
ATOM   4171  CE2 TYR A 268      37.621   7.976  -7.699  1.00  0.00           C  
ATOM   4172  CZ  TYR A 268      38.263   7.871  -8.916  1.00  0.00           C  
ATOM   4173  OH  TYR A 268      38.529   6.629  -9.446  1.00  0.00           O  
ATOM   4174  H   TYR A 268      36.877  14.250  -6.749  1.00  0.00           H  
ATOM   4175  HA  TYR A 268      38.305  12.804  -8.907  1.00  0.00           H  
ATOM   4176 1HB  TYR A 268      38.207  12.000  -6.531  1.00  0.00           H  
ATOM   4177 2HB  TYR A 268      36.463  11.730  -6.770  1.00  0.00           H  
ATOM   4178  HD1 TYR A 268      38.669  11.152  -9.602  1.00  0.00           H  
ATOM   4179  HD2 TYR A 268      36.850   9.315  -6.210  1.00  0.00           H  
ATOM   4180  HE1 TYR A 268      39.148   8.920 -10.563  1.00  0.00           H  
ATOM   4181  HE2 TYR A 268      37.321   7.080  -7.155  1.00  0.00           H  
ATOM   4182  HH  TYR A 268      38.807   5.991  -8.785  1.00  0.00           H  
ATOM   4183  N   ARG A 269      34.982  12.766  -8.496  1.00  0.00           N  
ATOM   4184  CA  ARG A 269      34.011  12.430  -9.530  1.00  0.00           C  
ATOM   4185  C   ARG A 269      32.806  13.360  -9.480  1.00  0.00           C  
ATOM   4186  O   ARG A 269      31.677  12.944  -9.745  1.00  0.00           O  
ATOM   4187  CB  ARG A 269      33.588  10.969  -9.467  1.00  0.00           C  
ATOM   4188  CG  ARG A 269      34.678   9.973  -9.831  1.00  0.00           C  
ATOM   4189  CD  ARG A 269      34.200   8.576  -9.994  1.00  0.00           C  
ATOM   4190  NE  ARG A 269      35.254   7.600 -10.219  1.00  0.00           N  
ATOM   4191  CZ  ARG A 269      35.049   6.285 -10.428  1.00  0.00           C  
ATOM   4192  NH1 ARG A 269      33.836   5.777 -10.404  1.00  0.00           N1+
ATOM   4193  NH2 ARG A 269      36.101   5.514 -10.634  1.00  0.00           N  
ATOM   4194  H   ARG A 269      34.656  12.971  -7.562  1.00  0.00           H  
ATOM   4195  HA  ARG A 269      34.460  12.558 -10.515  1.00  0.00           H  
ATOM   4196 1HB  ARG A 269      33.253  10.779  -8.449  1.00  0.00           H  
ATOM   4197 2HB  ARG A 269      32.750  10.851 -10.154  1.00  0.00           H  
ATOM   4198 1HG  ARG A 269      35.131  10.283 -10.772  1.00  0.00           H  
ATOM   4199 2HG  ARG A 269      35.432   9.981  -9.044  1.00  0.00           H  
ATOM   4200 1HD  ARG A 269      33.666   8.278  -9.091  1.00  0.00           H  
ATOM   4201 2HD  ARG A 269      33.524   8.529 -10.847  1.00  0.00           H  
ATOM   4202  HE  ARG A 269      36.256   7.731 -10.255  1.00  0.00           H  
ATOM   4203 1HH1 ARG A 269      33.043   6.378 -10.228  1.00  0.00           H  
ATOM   4204 2HH1 ARG A 269      33.702   4.789 -10.563  1.00  0.00           H  
ATOM   4205 1HH2 ARG A 269      37.028   5.917 -10.631  1.00  0.00           H  
ATOM   4206 2HH2 ARG A 269      35.975   4.525 -10.792  1.00  0.00           H  
ATOM   4207  N   ILE A 270      33.050  14.620  -9.138  1.00  0.00           N  
ATOM   4208  CA  ILE A 270      32.000  15.631  -9.138  1.00  0.00           C  
ATOM   4209  C   ILE A 270      32.374  16.838  -9.990  1.00  0.00           C  
ATOM   4210  O   ILE A 270      33.145  17.698  -9.563  1.00  0.00           O  
ATOM   4211  CB  ILE A 270      31.683  16.109  -7.709  1.00  0.00           C  
ATOM   4212  CG1 ILE A 270      31.260  14.926  -6.833  1.00  0.00           C  
ATOM   4213  CG2 ILE A 270      30.597  17.172  -7.733  1.00  0.00           C  
ATOM   4214  CD1 ILE A 270      30.989  15.299  -5.393  1.00  0.00           C  
ATOM   4215  H   ILE A 270      33.987  14.884  -8.870  1.00  0.00           H  
ATOM   4216  HA  ILE A 270      31.094  15.245  -9.603  1.00  0.00           H  
ATOM   4217  HB  ILE A 270      32.587  16.522  -7.263  1.00  0.00           H  
ATOM   4218 1HG1 ILE A 270      30.360  14.501  -7.275  1.00  0.00           H  
ATOM   4219 2HG1 ILE A 270      32.065  14.190  -6.872  1.00  0.00           H  
ATOM   4220 1HG2 ILE A 270      30.383  17.498  -6.715  1.00  0.00           H  
ATOM   4221 2HG2 ILE A 270      30.934  18.024  -8.323  1.00  0.00           H  
ATOM   4222 3HG2 ILE A 270      29.691  16.759  -8.178  1.00  0.00           H  
ATOM   4223 1HD1 ILE A 270      30.696  14.409  -4.836  1.00  0.00           H  
ATOM   4224 2HD1 ILE A 270      31.891  15.723  -4.951  1.00  0.00           H  
ATOM   4225 3HD1 ILE A 270      30.185  16.032  -5.352  1.00  0.00           H  
ATOM   4226  N   ARG A 271      31.824  16.896 -11.198  1.00  0.00           N  
ATOM   4227  CA  ARG A 271      32.112  17.892 -12.230  1.00  0.00           C  
ATOM   4228  C   ARG A 271      31.652  19.256 -11.726  1.00  0.00           C  
ATOM   4229  O   ARG A 271      32.487  20.141 -11.530  1.00  0.00           O  
ATOM   4230  CB  ARG A 271      31.504  17.545 -13.581  1.00  0.00           C  
ATOM   4231  CG  ARG A 271      31.809  18.535 -14.693  1.00  0.00           C  
ATOM   4232  CD  ARG A 271      31.236  18.167 -16.014  1.00  0.00           C  
ATOM   4233  NE  ARG A 271      31.533  19.109 -17.083  1.00  0.00           N  
ATOM   4234  CZ  ARG A 271      31.058  19.012 -18.340  1.00  0.00           C  
ATOM   4235  NH1 ARG A 271      30.297  18.004 -18.701  1.00  0.00           N1+
ATOM   4236  NH2 ARG A 271      31.397  19.950 -19.208  1.00  0.00           N  
ATOM   4237  H   ARG A 271      31.149  16.170 -11.390  1.00  0.00           H  
ATOM   4238  HA  ARG A 271      33.187  17.938 -12.410  1.00  0.00           H  
ATOM   4239 1HB  ARG A 271      31.886  16.564 -13.858  1.00  0.00           H  
ATOM   4240 2HB  ARG A 271      30.425  17.488 -13.438  1.00  0.00           H  
ATOM   4241 1HG  ARG A 271      31.405  19.508 -14.412  1.00  0.00           H  
ATOM   4242 2HG  ARG A 271      32.891  18.609 -14.805  1.00  0.00           H  
ATOM   4243 1HD  ARG A 271      31.632  17.198 -16.314  1.00  0.00           H  
ATOM   4244 2HD  ARG A 271      30.152  18.105 -15.926  1.00  0.00           H  
ATOM   4245  HE  ARG A 271      32.107  19.941 -17.067  1.00  0.00           H  
ATOM   4246 1HH1 ARG A 271      30.061  17.287 -18.031  1.00  0.00           H  
ATOM   4247 2HH1 ARG A 271      29.951  17.951 -19.649  1.00  0.00           H  
ATOM   4248 1HH2 ARG A 271      31.998  20.709 -18.918  1.00  0.00           H  
ATOM   4249 2HH2 ARG A 271      31.057  19.901 -20.156  1.00  0.00           H  
ATOM   4250  N   GLU A 272      30.343  19.403 -11.513  1.00  0.00           N  
ATOM   4251  CA  GLU A 272      29.749  20.657 -11.043  1.00  0.00           C  
ATOM   4252  C   GLU A 272      30.615  21.366 -10.016  1.00  0.00           C  
ATOM   4253  O   GLU A 272      30.820  22.577 -10.094  1.00  0.00           O  
ATOM   4254  CB  GLU A 272      28.363  20.396 -10.450  1.00  0.00           C  
ATOM   4255  CG  GLU A 272      27.301  20.022 -11.475  1.00  0.00           C  
ATOM   4256  CD  GLU A 272      27.653  18.745 -12.185  1.00  0.00           C  
ATOM   4257  OE1 GLU A 272      27.933  17.775 -11.521  1.00  0.00           O  
ATOM   4258  OE2 GLU A 272      27.534  18.704 -13.387  1.00  0.00           O1-
ATOM   4259  H   GLU A 272      29.742  18.609 -11.687  1.00  0.00           H  
ATOM   4260  HA  GLU A 272      29.649  21.354 -11.875  1.00  0.00           H  
ATOM   4261 1HB  GLU A 272      28.472  19.585  -9.729  1.00  0.00           H  
ATOM   4262 2HB  GLU A 272      28.062  21.306  -9.931  1.00  0.00           H  
ATOM   4263 1HG  GLU A 272      26.301  19.937 -11.051  1.00  0.00           H  
ATOM   4264 2HG  GLU A 272      27.326  20.850 -12.182  1.00  0.00           H  
ATOM   4265  N   PHE A 273      31.103  20.605  -9.041  1.00  0.00           N  
ATOM   4266  CA  PHE A 273      32.082  21.126  -8.098  1.00  0.00           C  
ATOM   4267  C   PHE A 273      33.324  21.678  -8.817  1.00  0.00           C  
ATOM   4268  O   PHE A 273      33.689  22.836  -8.623  1.00  0.00           O  
ATOM   4269  CB  PHE A 273      32.488  20.036  -7.105  1.00  0.00           C  
ATOM   4270  CG  PHE A 273      33.603  20.439  -6.183  1.00  0.00           C  
ATOM   4271  CD1 PHE A 273      33.330  21.004  -4.946  1.00  0.00           C  
ATOM   4272  CD2 PHE A 273      34.927  20.256  -6.551  1.00  0.00           C  
ATOM   4273  CE1 PHE A 273      34.355  21.375  -4.097  1.00  0.00           C  
ATOM   4274  CE2 PHE A 273      35.954  20.626  -5.704  1.00  0.00           C  
ATOM   4275  CZ  PHE A 273      35.667  21.186  -4.476  1.00  0.00           C  
ATOM   4276  H   PHE A 273      30.791  19.648  -8.948  1.00  0.00           H  
ATOM   4277  HA  PHE A 273      31.655  21.964  -7.545  1.00  0.00           H  
ATOM   4278 1HB  PHE A 273      31.641  19.770  -6.473  1.00  0.00           H  
ATOM   4279 2HB  PHE A 273      32.831  19.151  -7.640  1.00  0.00           H  
ATOM   4280  HD1 PHE A 273      32.292  21.152  -4.646  1.00  0.00           H  
ATOM   4281  HD2 PHE A 273      35.154  19.814  -7.522  1.00  0.00           H  
ATOM   4282  HE1 PHE A 273      34.126  21.817  -3.128  1.00  0.00           H  
ATOM   4283  HE2 PHE A 273      36.991  20.476  -6.006  1.00  0.00           H  
ATOM   4284  HZ  PHE A 273      36.476  21.480  -3.808  1.00  0.00           H  
ATOM   4285  N   ARG A 274      33.957  20.862  -9.658  1.00  0.00           N  
ATOM   4286  CA  ARG A 274      35.222  21.243 -10.289  1.00  0.00           C  
ATOM   4287  C   ARG A 274      35.064  22.456 -11.210  1.00  0.00           C  
ATOM   4288  O   ARG A 274      36.023  23.182 -11.448  1.00  0.00           O  
ATOM   4289  CB  ARG A 274      35.865  20.075 -11.022  1.00  0.00           C  
ATOM   4290  CG  ARG A 274      36.375  18.959 -10.123  1.00  0.00           C  
ATOM   4291  CD  ARG A 274      36.814  17.741 -10.850  1.00  0.00           C  
ATOM   4292  NE  ARG A 274      35.749  17.037 -11.545  1.00  0.00           N  
ATOM   4293  CZ  ARG A 274      35.736  15.710 -11.782  1.00  0.00           C  
ATOM   4294  NH1 ARG A 274      36.742  14.948 -11.418  1.00  0.00           N1+
ATOM   4295  NH2 ARG A 274      34.694  15.199 -12.415  1.00  0.00           N  
ATOM   4296  H   ARG A 274      33.555  19.959  -9.867  1.00  0.00           H  
ATOM   4297  HA  ARG A 274      35.941  21.539  -9.524  1.00  0.00           H  
ATOM   4298 1HB  ARG A 274      35.115  19.675 -11.702  1.00  0.00           H  
ATOM   4299 2HB  ARG A 274      36.697  20.480 -11.597  1.00  0.00           H  
ATOM   4300 1HG  ARG A 274      37.224  19.334  -9.552  1.00  0.00           H  
ATOM   4301 2HG  ARG A 274      35.575  18.674  -9.439  1.00  0.00           H  
ATOM   4302 1HD  ARG A 274      37.559  18.021 -11.593  1.00  0.00           H  
ATOM   4303 2HD  ARG A 274      37.256  17.044 -10.138  1.00  0.00           H  
ATOM   4304  HE  ARG A 274      34.891  17.396 -11.943  1.00  0.00           H  
ATOM   4305 1HH1 ARG A 274      37.540  15.356 -10.952  1.00  0.00           H  
ATOM   4306 2HH1 ARG A 274      36.714  13.955 -11.606  1.00  0.00           H  
ATOM   4307 1HH2 ARG A 274      33.936  15.803 -12.704  1.00  0.00           H  
ATOM   4308 2HH2 ARG A 274      34.659  14.209 -12.606  1.00  0.00           H  
ATOM   4309  N   GLN A 275      33.852  22.671 -11.717  1.00  0.00           N  
ATOM   4310  CA  GLN A 275      33.554  23.820 -12.574  1.00  0.00           C  
ATOM   4311  C   GLN A 275      33.812  25.153 -11.865  1.00  0.00           C  
ATOM   4312  O   GLN A 275      34.130  26.153 -12.511  1.00  0.00           O  
ATOM   4313  CB  GLN A 275      32.099  23.766 -13.045  1.00  0.00           C  
ATOM   4314  CG  GLN A 275      31.807  22.652 -14.036  1.00  0.00           C  
ATOM   4315  CD  GLN A 275      30.338  22.578 -14.408  1.00  0.00           C  
ATOM   4316  NE2 GLN A 275      30.009  21.694 -15.342  1.00  0.00           N  
ATOM   4317  OE1 GLN A 275      29.507  23.306 -13.857  1.00  0.00           O  
ATOM   4318  H   GLN A 275      33.115  22.016 -11.500  1.00  0.00           H  
ATOM   4319  HA  GLN A 275      34.216  23.810 -13.440  1.00  0.00           H  
ATOM   4320 1HB  GLN A 275      31.484  23.638 -12.154  1.00  0.00           H  
ATOM   4321 2HB  GLN A 275      31.880  24.731 -13.502  1.00  0.00           H  
ATOM   4322 1HG  GLN A 275      32.390  22.503 -14.945  1.00  0.00           H  
ATOM   4323 2HG  GLN A 275      32.025  21.849 -13.330  1.00  0.00           H  
ATOM   4324 1HE2 GLN A 275      29.054  21.599 -15.628  1.00  0.00           H  
ATOM   4325 2HE2 GLN A 275      30.714  21.122 -15.761  1.00  0.00           H  
ATOM   4326  N   THR A 276      33.657  25.170 -10.542  1.00  0.00           N  
ATOM   4327  CA  THR A 276      33.914  26.375  -9.747  1.00  0.00           C  
ATOM   4328  C   THR A 276      35.244  26.284  -8.976  1.00  0.00           C  
ATOM   4329  O   THR A 276      35.871  27.308  -8.675  1.00  0.00           O  
ATOM   4330  CB  THR A 276      32.773  26.637  -8.746  1.00  0.00           C  
ATOM   4331  CG2 THR A 276      31.466  26.890  -9.484  1.00  0.00           C  
ATOM   4332  OG1 THR A 276      32.619  25.502  -7.885  1.00  0.00           O  
ATOM   4333  H   THR A 276      33.355  24.327 -10.073  1.00  0.00           H  
ATOM   4334  HA  THR A 276      34.010  27.238 -10.406  1.00  0.00           H  
ATOM   4335  HB  THR A 276      33.023  27.510  -8.144  1.00  0.00           H  
ATOM   4336  HG1 THR A 276      32.409  24.727  -8.411  1.00  0.00           H  
ATOM   4337 1HG2 THR A 276      30.671  27.073  -8.760  1.00  0.00           H  
ATOM   4338 2HG2 THR A 276      31.576  27.760 -10.131  1.00  0.00           H  
ATOM   4339 3HG2 THR A 276      31.215  26.018 -10.086  1.00  0.00           H  
ATOM   4340  N   PHE A 277      35.663  25.055  -8.661  1.00  0.00           N  
ATOM   4341  CA  PHE A 277      36.986  24.794  -8.085  1.00  0.00           C  
ATOM   4342  C   PHE A 277      38.088  25.445  -8.930  1.00  0.00           C  
ATOM   4343  O   PHE A 277      38.964  26.141  -8.408  1.00  0.00           O  
ATOM   4344  CB  PHE A 277      37.231  23.289  -7.964  1.00  0.00           C  
ATOM   4345  CG  PHE A 277      38.583  22.938  -7.412  1.00  0.00           C  
ATOM   4346  CD1 PHE A 277      38.792  22.871  -6.042  1.00  0.00           C  
ATOM   4347  CD2 PHE A 277      39.649  22.674  -8.259  1.00  0.00           C  
ATOM   4348  CE1 PHE A 277      40.035  22.548  -5.532  1.00  0.00           C  
ATOM   4349  CE2 PHE A 277      40.892  22.349  -7.752  1.00  0.00           C  
ATOM   4350  CZ  PHE A 277      41.085  22.287  -6.386  1.00  0.00           C  
ATOM   4351  H   PHE A 277      35.038  24.279  -8.831  1.00  0.00           H  
ATOM   4352  HA  PHE A 277      37.050  25.237  -7.090  1.00  0.00           H  
ATOM   4353 1HB  PHE A 277      36.495  22.841  -7.297  1.00  0.00           H  
ATOM   4354 2HB  PHE A 277      37.165  22.819  -8.945  1.00  0.00           H  
ATOM   4355  HD1 PHE A 277      37.962  23.076  -5.366  1.00  0.00           H  
ATOM   4356  HD2 PHE A 277      39.496  22.723  -9.337  1.00  0.00           H  
ATOM   4357  HE1 PHE A 277      40.185  22.500  -4.453  1.00  0.00           H  
ATOM   4358  HE2 PHE A 277      41.720  22.143  -8.429  1.00  0.00           H  
ATOM   4359  HZ  PHE A 277      42.065  22.033  -5.985  1.00  0.00           H  
ATOM   4360  N   ARG A 278      38.028  25.210 -10.238  1.00  0.00           N  
ATOM   4361  CA  ARG A 278      38.982  25.785 -11.183  1.00  0.00           C  
ATOM   4362  C   ARG A 278      38.888  27.312 -11.269  1.00  0.00           C  
ATOM   4363  O   ARG A 278      39.757  27.955 -11.851  1.00  0.00           O  
ATOM   4364  CB  ARG A 278      38.857  25.150 -12.559  1.00  0.00           C  
ATOM   4365  CG  ARG A 278      37.582  25.498 -13.312  1.00  0.00           C  
ATOM   4366  CD  ARG A 278      37.362  24.701 -14.545  1.00  0.00           C  
ATOM   4367  NE  ARG A 278      36.064  24.902 -15.169  1.00  0.00           N  
ATOM   4368  CZ  ARG A 278      35.658  24.300 -16.304  1.00  0.00           C  
ATOM   4369  NH1 ARG A 278      36.458  23.491 -16.964  1.00  0.00           N1+
ATOM   4370  NH2 ARG A 278      34.443  24.564 -16.751  1.00  0.00           N  
ATOM   4371  H   ARG A 278      37.292  24.609 -10.585  1.00  0.00           H  
ATOM   4372  HA  ARG A 278      39.999  25.575 -10.853  1.00  0.00           H  
ATOM   4373 1HB  ARG A 278      39.718  25.476 -13.140  1.00  0.00           H  
ATOM   4374 2HB  ARG A 278      38.905  24.069 -12.417  1.00  0.00           H  
ATOM   4375 1HG  ARG A 278      36.733  25.333 -12.649  1.00  0.00           H  
ATOM   4376 2HG  ARG A 278      37.624  26.551 -13.594  1.00  0.00           H  
ATOM   4377 1HD  ARG A 278      38.121  24.969 -15.280  1.00  0.00           H  
ATOM   4378 2HD  ARG A 278      37.448  23.643 -14.304  1.00  0.00           H  
ATOM   4379  HE  ARG A 278      35.293  25.488 -14.877  1.00  0.00           H  
ATOM   4380 1HH1 ARG A 278      37.390  23.313 -16.618  1.00  0.00           H  
ATOM   4381 2HH1 ARG A 278      36.135  23.049 -17.813  1.00  0.00           H  
ATOM   4382 1HH2 ARG A 278      33.848  25.202 -16.241  1.00  0.00           H  
ATOM   4383 2HH2 ARG A 278      34.115  24.128 -17.600  1.00  0.00           H  
ATOM   4384  N   LYS A 279      37.839  27.890 -10.691  1.00  0.00           N  
ATOM   4385  CA  LYS A 279      37.600  29.329 -10.799  1.00  0.00           C  
ATOM   4386  C   LYS A 279      37.714  30.028  -9.440  1.00  0.00           C  
ATOM   4387  O   LYS A 279      37.497  31.241  -9.331  1.00  0.00           O  
ATOM   4388  CB  LYS A 279      36.223  29.595 -11.410  1.00  0.00           C  
ATOM   4389  CG  LYS A 279      36.051  29.063 -12.826  1.00  0.00           C  
ATOM   4390  CD  LYS A 279      34.662  29.368 -13.367  1.00  0.00           C  
ATOM   4391  CE  LYS A 279      34.453  28.748 -14.740  1.00  0.00           C  
ATOM   4392  NZ  LYS A 279      33.086  29.010 -15.267  1.00  0.00           N1+
ATOM   4393  H   LYS A 279      37.191  27.322 -10.163  1.00  0.00           H  
ATOM   4394  HA  LYS A 279      38.360  29.783 -11.437  1.00  0.00           H  
ATOM   4395 1HB  LYS A 279      35.488  29.127 -10.754  1.00  0.00           H  
ATOM   4396 2HB  LYS A 279      36.076  30.675 -11.408  1.00  0.00           H  
ATOM   4397 1HG  LYS A 279      36.802  29.529 -13.465  1.00  0.00           H  
ATOM   4398 2HG  LYS A 279      36.206  27.984 -12.813  1.00  0.00           H  
ATOM   4399 1HD  LYS A 279      33.923  28.971 -12.671  1.00  0.00           H  
ATOM   4400 2HD  LYS A 279      34.548  30.451 -13.438  1.00  0.00           H  
ATOM   4401 1HE  LYS A 279      35.191  29.167 -15.422  1.00  0.00           H  
ATOM   4402 2HE  LYS A 279      34.608  27.672 -14.655  1.00  0.00           H  
ATOM   4403 1HZ  LYS A 279      32.987  28.581 -16.176  1.00  0.00           H  
ATOM   4404 2HZ  LYS A 279      32.401  28.619 -14.635  1.00  0.00           H  
ATOM   4405 3HZ  LYS A 279      32.941  30.006 -15.346  1.00  0.00           H  
ATOM   4406  N   ILE A 280      38.048  29.250  -8.414  1.00  0.00           N  
ATOM   4407  CA  ILE A 280      38.166  29.777  -7.059  1.00  0.00           C  
ATOM   4408  C   ILE A 280      39.049  31.017  -7.024  1.00  0.00           C  
ATOM   4409  O   ILE A 280      38.671  32.046  -6.465  1.00  0.00           O  
ATOM   4410  CB  ILE A 280      38.737  28.725  -6.090  1.00  0.00           C  
ATOM   4411  CG1 ILE A 280      37.704  27.625  -5.829  1.00  0.00           C  
ATOM   4412  CG2 ILE A 280      39.164  29.380  -4.786  1.00  0.00           C  
ATOM   4413  CD1 ILE A 280      38.255  26.441  -5.068  1.00  0.00           C  
ATOM   4414  H   ILE A 280      38.225  28.269  -8.577  1.00  0.00           H  
ATOM   4415  HA  ILE A 280      37.197  30.118  -6.694  1.00  0.00           H  
ATOM   4416  HB  ILE A 280      39.597  28.245  -6.555  1.00  0.00           H  
ATOM   4417 1HG1 ILE A 280      36.888  28.073  -5.263  1.00  0.00           H  
ATOM   4418 2HG1 ILE A 280      37.333  27.292  -6.798  1.00  0.00           H  
ATOM   4419 1HG2 ILE A 280      39.564  28.623  -4.112  1.00  0.00           H  
ATOM   4420 2HG2 ILE A 280      39.929  30.127  -4.987  1.00  0.00           H  
ATOM   4421 3HG2 ILE A 280      38.303  29.860  -4.320  1.00  0.00           H  
ATOM   4422 1HD1 ILE A 280      37.466  25.703  -4.921  1.00  0.00           H  
ATOM   4423 2HD1 ILE A 280      39.071  25.990  -5.633  1.00  0.00           H  
ATOM   4424 3HD1 ILE A 280      38.626  26.770  -4.098  1.00  0.00           H  
ATOM   4425  N   ILE A 281      40.229  30.913  -7.627  1.00  0.00           N  
ATOM   4426  CA  ILE A 281      41.186  32.013  -7.633  1.00  0.00           C  
ATOM   4427  C   ILE A 281      41.032  32.871  -8.883  1.00  0.00           C  
ATOM   4428  O   ILE A 281      41.874  33.721  -9.172  1.00  0.00           O  
ATOM   4429  CB  ILE A 281      42.635  31.502  -7.547  1.00  0.00           C  
ATOM   4430  CG1 ILE A 281      42.973  30.649  -8.773  1.00  0.00           C  
ATOM   4431  CG2 ILE A 281      42.844  30.707  -6.268  1.00  0.00           C  
ATOM   4432  CD1 ILE A 281      44.433  30.266  -8.866  1.00  0.00           C  
ATOM   4433  H   ILE A 281      40.469  30.051  -8.093  1.00  0.00           H  
ATOM   4434  HA  ILE A 281      40.992  32.695  -6.806  1.00  0.00           H  
ATOM   4435  HB  ILE A 281      43.314  32.354  -7.561  1.00  0.00           H  
ATOM   4436 1HG1 ILE A 281      42.364  29.748  -8.720  1.00  0.00           H  
ATOM   4437 2HG1 ILE A 281      42.692  31.225  -9.655  1.00  0.00           H  
ATOM   4438 1HG2 ILE A 281      43.874  30.352  -6.223  1.00  0.00           H  
ATOM   4439 2HG2 ILE A 281      42.642  31.343  -5.408  1.00  0.00           H  
ATOM   4440 3HG2 ILE A 281      42.166  29.854  -6.254  1.00  0.00           H  
ATOM   4441 1HD1 ILE A 281      44.596  29.664  -9.760  1.00  0.00           H  
ATOM   4442 2HD1 ILE A 281      45.044  31.167  -8.921  1.00  0.00           H  
ATOM   4443 3HD1 ILE A 281      44.715  29.690  -7.986  1.00  0.00           H  
ATOM   4444  N   ARG A 282      39.952  32.642  -9.622  1.00  0.00           N  
ATOM   4445  CA  ARG A 282      39.681  33.399 -10.838  1.00  0.00           C  
ATOM   4446  C   ARG A 282      38.295  34.031 -10.779  1.00  0.00           C  
ATOM   4447  O   ARG A 282      37.882  34.730 -11.703  1.00  0.00           O  
ATOM   4448  CB  ARG A 282      39.861  32.561 -12.095  1.00  0.00           C  
ATOM   4449  CG  ARG A 282      41.270  32.036 -12.317  1.00  0.00           C  
ATOM   4450  CD  ARG A 282      41.449  31.276 -13.580  1.00  0.00           C  
ATOM   4451  NE  ARG A 282      40.733  30.012 -13.630  1.00  0.00           N  
ATOM   4452  CZ  ARG A 282      40.469  29.325 -14.759  1.00  0.00           C  
ATOM   4453  NH1 ARG A 282      40.827  29.792 -15.934  1.00  0.00           N1+
ATOM   4454  NH2 ARG A 282      39.820  28.179 -14.655  1.00  0.00           N  
ATOM   4455  H   ARG A 282      39.302  31.924  -9.333  1.00  0.00           H  
ATOM   4456  HA  ARG A 282      40.398  34.215 -10.932  1.00  0.00           H  
ATOM   4457 1HB  ARG A 282      39.173  31.720 -12.017  1.00  0.00           H  
ATOM   4458 2HB  ARG A 282      39.574  33.187 -12.939  1.00  0.00           H  
ATOM   4459 1HG  ARG A 282      41.957  32.884 -12.335  1.00  0.00           H  
ATOM   4460 2HG  ARG A 282      41.530  31.377 -11.488  1.00  0.00           H  
ATOM   4461 1HD  ARG A 282      41.095  31.884 -14.413  1.00  0.00           H  
ATOM   4462 2HD  ARG A 282      42.508  31.057 -13.716  1.00  0.00           H  
ATOM   4463  HE  ARG A 282      40.335  29.466 -12.877  1.00  0.00           H  
ATOM   4464 1HH1 ARG A 282      41.308  30.679 -15.999  1.00  0.00           H  
ATOM   4465 2HH1 ARG A 282      40.621  29.262 -16.769  1.00  0.00           H  
ATOM   4466 1HH2 ARG A 282      39.537  27.843 -13.745  1.00  0.00           H  
ATOM   4467 2HH2 ARG A 282      39.610  27.645 -15.485  1.00  0.00           H  
ATOM   4468  N   SER A 283      37.584  33.783  -9.685  1.00  0.00           N  
ATOM   4469  CA  SER A 283      36.217  34.268  -9.533  1.00  0.00           C  
ATOM   4470  C   SER A 283      36.164  35.781  -9.358  1.00  0.00           C  
ATOM   4471  O   SER A 283      37.186  36.424  -9.119  1.00  0.00           O  
ATOM   4472  CB  SER A 283      35.554  33.582  -8.355  1.00  0.00           C  
ATOM   4473  OG  SER A 283      36.040  34.054  -7.129  1.00  0.00           O  
ATOM   4474  H   SER A 283      38.000  33.243  -8.939  1.00  0.00           H  
ATOM   4475  HA  SER A 283      35.560  33.977 -10.354  1.00  0.00           H  
ATOM   4476 1HB  SER A 283      34.481  33.766  -8.404  1.00  0.00           H  
ATOM   4477 2HB  SER A 283      35.743  32.512  -8.422  1.00  0.00           H  
ATOM   4478  HG  SER A 283      37.000  34.091  -7.158  1.00  0.00           H  
ATOM   4479  N   HIS A 284      34.993  36.287  -9.482  1.00  0.00           N  
ATOM   4480  CA  HIS A 284      34.821  37.676  -9.075  1.00  0.00           C  
ATOM   4481  C   HIS A 284      34.184  37.774  -7.694  1.00  0.00           C  
ATOM   4482  O   HIS A 284      33.666  38.824  -7.312  1.00  0.00           O  
ATOM   4483  CB  HIS A 284      33.974  38.437 -10.099  1.00  0.00           C  
ATOM   4484  CG  HIS A 284      34.595  38.511 -11.459  1.00  0.00           C  
ATOM   4485  CD2 HIS A 284      34.297  37.867 -12.611  1.00  0.00           C  
ATOM   4486  ND1 HIS A 284      35.665  39.334 -11.743  1.00  0.00           N  
ATOM   4487  CE1 HIS A 284      35.999  39.191 -13.014  1.00  0.00           C  
ATOM   4488  NE2 HIS A 284      35.185  38.308 -13.562  1.00  0.00           N  
ATOM   4489  H   HIS A 284      34.199  35.780  -9.848  1.00  0.00           H  
ATOM   4490  HA  HIS A 284      35.796  38.157  -8.999  1.00  0.00           H  
ATOM   4491 1HB  HIS A 284      33.007  37.948 -10.224  1.00  0.00           H  
ATOM   4492 2HB  HIS A 284      33.820  39.464  -9.769  1.00  0.00           H  
ATOM   4493  HD2 HIS A 284      33.539  37.128 -12.873  1.00  0.00           H  
ATOM   4494  HE1 HIS A 284      36.828  39.758 -13.437  1.00  0.00           H  
ATOM   4495  HE2 HIS A 284      35.204  38.000 -14.524  1.00  0.00           H  
ATOM   4496  N   VAL A 285      34.226  36.675  -6.949  1.00  0.00           N  
ATOM   4497  CA  VAL A 285      33.675  36.643  -5.600  1.00  0.00           C  
ATOM   4498  C   VAL A 285      34.772  36.618  -4.542  1.00  0.00           C  
ATOM   4499  O   VAL A 285      34.829  37.488  -3.674  1.00  0.00           O  
ATOM   4500  CB  VAL A 285      32.757  35.423  -5.397  1.00  0.00           C  
ATOM   4501  CG1 VAL A 285      32.229  35.385  -3.970  1.00  0.00           C  
ATOM   4502  CG2 VAL A 285      31.604  35.453  -6.389  1.00  0.00           C  
ATOM   4503  H   VAL A 285      34.650  35.840  -7.327  1.00  0.00           H  
ATOM   4504  HA  VAL A 285      33.108  37.548  -5.381  1.00  0.00           H  
ATOM   4505  HB  VAL A 285      33.325  34.516  -5.599  1.00  0.00           H  
ATOM   4506 1HG1 VAL A 285      31.582  34.516  -3.845  1.00  0.00           H  
ATOM   4507 2HG1 VAL A 285      33.066  35.317  -3.275  1.00  0.00           H  
ATOM   4508 3HG1 VAL A 285      31.660  36.292  -3.769  1.00  0.00           H  
ATOM   4509 1HG2 VAL A 285      30.966  34.584  -6.232  1.00  0.00           H  
ATOM   4510 2HG2 VAL A 285      31.022  36.363  -6.241  1.00  0.00           H  
ATOM   4511 3HG2 VAL A 285      31.998  35.435  -7.406  1.00  0.00           H  
ATOM   4512  N   LEU A 286      35.640  35.615  -4.621  1.00  0.00           N  
ATOM   4513  CA  LEU A 286      36.762  35.499  -3.697  1.00  0.00           C  
ATOM   4514  C   LEU A 286      37.718  36.667  -3.900  1.00  0.00           C  
ATOM   4515  O   LEU A 286      38.418  37.077  -2.975  1.00  0.00           O  
ATOM   4516  CB  LEU A 286      37.489  34.162  -3.894  1.00  0.00           C  
ATOM   4517  CG  LEU A 286      38.604  33.870  -2.882  1.00  0.00           C  
ATOM   4518  CD1 LEU A 286      38.035  33.850  -1.470  1.00  0.00           C  
ATOM   4519  CD2 LEU A 286      39.260  32.539  -3.218  1.00  0.00           C  
ATOM   4520  H   LEU A 286      35.518  34.915  -5.339  1.00  0.00           H  
ATOM   4521  HA  LEU A 286      36.399  35.550  -2.672  1.00  0.00           H  
ATOM   4522 1HB  LEU A 286      36.655  33.482  -3.738  1.00  0.00           H  
ATOM   4523 2HB  LEU A 286      37.862  34.051  -4.913  1.00  0.00           H  
ATOM   4524  HG  LEU A 286      39.357  34.651  -2.996  1.00  0.00           H  
ATOM   4525 1HD1 LEU A 286      38.834  33.643  -0.758  1.00  0.00           H  
ATOM   4526 2HD1 LEU A 286      37.591  34.820  -1.243  1.00  0.00           H  
ATOM   4527 3HD1 LEU A 286      37.273  33.076  -1.395  1.00  0.00           H  
ATOM   4528 1HD2 LEU A 286      40.053  32.332  -2.498  1.00  0.00           H  
ATOM   4529 2HD2 LEU A 286      38.514  31.744  -3.175  1.00  0.00           H  
ATOM   4530 3HD2 LEU A 286      39.684  32.585  -4.221  1.00  0.00           H  
ATOM   4531  N   ARG A 287      37.744  37.199  -5.119  1.00  0.00           N  
ATOM   4532  CA  ARG A 287      38.639  38.300  -5.454  1.00  0.00           C  
ATOM   4533  C   ARG A 287      38.042  39.645  -5.056  1.00  0.00           C  
ATOM   4534  O   ARG A 287      38.676  40.688  -5.216  1.00  0.00           O  
ATOM   4535  CB  ARG A 287      39.040  38.285  -6.922  1.00  0.00           C  
ATOM   4536  CG  ARG A 287      39.846  37.069  -7.351  1.00  0.00           C  
ATOM   4537  CD  ARG A 287      41.252  37.066  -6.870  1.00  0.00           C  
ATOM   4538  NE  ARG A 287      42.087  36.030  -7.456  1.00  0.00           N  
ATOM   4539  CZ  ARG A 287      43.417  35.925  -7.272  1.00  0.00           C  
ATOM   4540  NH1 ARG A 287      44.074  36.807  -6.552  1.00  0.00           N1+
ATOM   4541  NH2 ARG A 287      44.051  34.923  -7.857  1.00  0.00           N  
ATOM   4542  H   ARG A 287      37.129  36.830  -5.829  1.00  0.00           H  
ATOM   4543  HA  ARG A 287      39.571  38.201  -4.898  1.00  0.00           H  
ATOM   4544 1HB  ARG A 287      38.120  38.328  -7.503  1.00  0.00           H  
ATOM   4545 2HB  ARG A 287      39.627  39.185  -7.101  1.00  0.00           H  
ATOM   4546 1HG  ARG A 287      39.357  36.174  -6.965  1.00  0.00           H  
ATOM   4547 2HG  ARG A 287      39.863  37.032  -8.441  1.00  0.00           H  
ATOM   4548 1HD  ARG A 287      41.709  38.026  -7.105  1.00  0.00           H  
ATOM   4549 2HD  ARG A 287      41.256  36.916  -5.791  1.00  0.00           H  
ATOM   4550  HE  ARG A 287      41.831  35.263  -8.063  1.00  0.00           H  
ATOM   4551 1HH1 ARG A 287      43.577  37.577  -6.126  1.00  0.00           H  
ATOM   4552 2HH1 ARG A 287      45.070  36.710  -6.425  1.00  0.00           H  
ATOM   4553 1HH2 ARG A 287      43.534  34.263  -8.422  1.00  0.00           H  
ATOM   4554 2HH2 ARG A 287      45.048  34.821  -7.735  1.00  0.00           H  
ATOM   4555  N   GLN A 288      36.820  39.614  -4.537  1.00  0.00           N  
ATOM   4556  CA  GLN A 288      36.120  40.833  -4.151  1.00  0.00           C  
ATOM   4557  C   GLN A 288      35.626  40.754  -2.712  1.00  0.00           C  
ATOM   4558  O   GLN A 288      35.941  41.420  -2.037  1.00  0.00           O  
ATOM   4559  CB  GLN A 288      34.938  41.093  -5.088  1.00  0.00           C  
ATOM   4560  CG  GLN A 288      35.332  41.312  -6.539  1.00  0.00           C  
ATOM   4561  CD  GLN A 288      36.115  42.596  -6.740  1.00  0.00           C  
ATOM   4562  NE2 GLN A 288      37.067  42.569  -7.667  1.00  0.00           N  
ATOM   4563  OE1 GLN A 288      35.866  43.602  -6.071  1.00  0.00           O  
ATOM   4564  OXT GLN A 288      34.858  39.891  -2.389  1.00  0.00           O1-
ATOM   4565  H   GLN A 288      36.363  38.722  -4.406  1.00  0.00           H  
ATOM   4566  HA  GLN A 288      36.807  41.679  -4.196  1.00  0.00           H  
ATOM   4567 1HB  GLN A 288      34.279  40.229  -5.012  1.00  0.00           H  
ATOM   4568 2HB  GLN A 288      34.424  41.977  -4.710  1.00  0.00           H  
ATOM   4569 1HG  GLN A 288      35.797  40.537  -7.148  1.00  0.00           H  
ATOM   4570 2HG  GLN A 288      34.309  41.475  -6.883  1.00  0.00           H  
ATOM   4571 1HE2 GLN A 288      37.616  43.385  -7.844  1.00  0.00           H  
ATOM   4572 2HE2 GLN A 288      37.234  41.732  -8.188  1.00  0.00           H  
END
