# Supplementary material for: Assessment and Challenges of Ligand Docking into Comparative Models of G-Protein Coupled Receptors
Source: PLoS One. 2013 Jul 2;8(7):e67302. doi: 10.1371/journal.pone.0067302 (PMC3699586; doi:10.1371/journal.pone.0067302)
Supplement: File S2 — Files for protocol capture. The input files necessary to carry out the steps outlined in the protocol capture in File S1 as well as the output files relating to the results found in the manuscript are provided in this attachment. (ZIP) [file pone.0067302.s015.zip › FileS2_GPCR_model_dock/scripts/evaluate_score_vs_pocket_rmsd/structures/3emlA/3emlA_3.pdb]

ATOM      1  N   ILE A   1      57.464   6.623  11.763  1.00  0.00              
ATOM      2  CA  ILE A   1      57.451   7.950  12.366  1.00  0.00              
ATOM      3  C   ILE A   1      57.931   7.916  13.811  1.00  0.00              
ATOM      4  O   ILE A   1      57.506   8.724  14.636  1.00  0.00              
ATOM      5  CB  ILE A   1      56.044   8.574  12.320  1.00  0.00              
ATOM      6  CG1 ILE A   1      55.058   7.727  13.128  1.00  0.00              
ATOM      7  CG2 ILE A   1      55.573   8.717  10.881  1.00  0.00              
ATOM      8  CD1 ILE A   1      53.716   8.390  13.342  1.00  0.00              
ATOM      9 1H   ILE A   1      56.616   6.223  11.417  1.00  0.00              
ATOM     10 2H   ILE A   1      58.025   6.447  10.954  1.00  0.00              
ATOM     11 3H   ILE A   1      57.765   5.834  12.298  1.00  0.00              
ATOM     12  HA  ILE A   1      58.157   8.608  11.861  1.00  0.00              
ATOM     13  HB  ILE A   1      56.075   9.556  12.792  1.00  0.00              
ATOM     14 1HG1 ILE A   1      54.919   6.790  12.591  1.00  0.00              
ATOM     15 2HG1 ILE A   1      55.521   7.525  14.095  1.00  0.00              
ATOM     16 1HG2 ILE A   1      54.577   9.159  10.866  1.00  0.00              
ATOM     17 2HG2 ILE A   1      56.262   9.360  10.335  1.00  0.00              
ATOM     18 3HG2 ILE A   1      55.540   7.735  10.409  1.00  0.00              
ATOM     19 1HD1 ILE A   1      53.072   7.730  13.923  1.00  0.00              
ATOM     20 2HD1 ILE A   1      53.854   9.328  13.881  1.00  0.00              
ATOM     21 3HD1 ILE A   1      53.252   8.592  12.378  1.00  0.00              
ATOM     22  N   MET A   2      58.677   6.864  14.145  1.00  0.00              
ATOM     23  CA  MET A   2      59.095   6.691  15.532  1.00  0.00              
ATOM     24  C   MET A   2      60.429   7.378  15.790  1.00  0.00              
ATOM     25  O   MET A   2      61.250   7.521  14.884  1.00  0.00              
ATOM     26  CB  MET A   2      59.190   5.205  15.874  1.00  0.00              
ATOM     27  CG  MET A   2      57.904   4.423  15.644  1.00  0.00              
ATOM     28  SD  MET A   2      56.524   5.050  16.621  1.00  0.00              
ATOM     29  CE  MET A   2      57.035   4.577  18.271  1.00  0.00              
ATOM     30  H   MET A   2      58.964   6.184  13.457  1.00  0.00              
ATOM     31  HA  MET A   2      58.370   7.156  16.199  1.00  0.00              
ATOM     32 1HB  MET A   2      59.985   4.788  15.258  1.00  0.00              
ATOM     33 2HB  MET A   2      59.471   5.139  16.926  1.00  0.00              
ATOM     34 1HG  MET A   2      57.652   4.487  14.586  1.00  0.00              
ATOM     35 2HG  MET A   2      58.088   3.382  15.911  1.00  0.00              
ATOM     36 1HE  MET A   2      56.281   4.897  18.991  1.00  0.00              
ATOM     37 2HE  MET A   2      57.148   3.493  18.320  1.00  0.00              
ATOM     38 3HE  MET A   2      57.987   5.053  18.506  1.00  0.00              
ATOM     39  N   GLY A   3      60.640   7.803  17.031  1.00  0.00              
ATOM     40  CA  GLY A   3      61.864   8.500  17.405  1.00  0.00              
ATOM     41  C   GLY A   3      61.863   9.936  16.898  1.00  0.00              
ATOM     42  O   GLY A   3      60.813  10.485  16.564  1.00  0.00              
ATOM     43  H   GLY A   3      59.933   7.639  17.734  1.00  0.00              
ATOM     44 1HA  GLY A   3      61.952   8.508  18.491  1.00  0.00              
ATOM     45 2HA  GLY A   3      62.718   7.975  16.977  1.00  0.00              
ATOM     46  N   SER A   4      63.044  10.541  16.844  1.00  0.00              
ATOM     47  CA  SER A   4      63.190  11.894  16.323  1.00  0.00              
ATOM     48  C   SER A   4      63.504  11.891  14.832  1.00  0.00              
ATOM     49  O   SER A   4      63.278  12.883  14.138  1.00  0.00              
ATOM     50  CB  SER A   4      64.273  12.631  17.086  1.00  0.00              
ATOM     51  OG  SER A   4      65.526  12.019  16.945  1.00  0.00              
ATOM     52  H   SER A   4      63.864  10.049  17.171  1.00  0.00              
ATOM     53  HA  SER A   4      62.321  12.527  16.512  1.00  0.00              
ATOM     54 1HB  SER A   4      64.332  13.651  16.708  1.00  0.00              
ATOM     55 2HB  SER A   4      64.005  12.650  18.142  1.00  0.00              
ATOM     56  HG  SER A   4      66.181  12.515  17.442  1.00  0.00              
ATOM     57  N   SER A   5      64.026  10.771  14.345  1.00  0.00              
ATOM     58  CA  SER A   5      64.289  11.950  13.530  1.00  0.00              
ATOM     59  C   SER A   5      63.909  11.700  12.076  1.00  0.00              
ATOM     60  O   SER A   5      62.883  12.188  11.603  1.00  0.00              
ATOM     61  CB  SER A   5      65.749  12.345  13.637  1.00  0.00              
ATOM     62  OG  SER A   5      66.044  13.481  12.873  1.00  0.00              
ATOM     63  H   SER A   5      64.388   9.876  14.046  1.00  0.00              
ATOM     64  HA  SER A   5      63.794  12.849  13.899  1.00  0.00              
ATOM     65 1HB  SER A   5      65.978  12.551  14.682  1.00  0.00              
ATOM     66 2HB  SER A   5      66.362  11.515  13.289  1.00  0.00              
ATOM     67  HG  SER A   5      65.719  14.264  13.325  1.00  0.00              
ATOM     68  N   VAL A   6      64.737  10.931  11.373  1.00  0.00              
ATOM     69  CA  VAL A   6      64.504  10.651   9.958  1.00  0.00              
ATOM     70  C   VAL A   6      63.088  10.136   9.704  1.00  0.00              
ATOM     71  O   VAL A   6      62.455  10.506   8.719  1.00  0.00              
ATOM     72  CB  VAL A   6      65.514   9.621   9.418  1.00  0.00              
ATOM     73  CG1 VAL A   6      65.129   9.184   8.012  1.00  0.00              
ATOM     74  CG2 VAL A   6      66.921  10.198   9.428  1.00  0.00              
ATOM     75  H   VAL A   6      65.545  10.531  11.827  1.00  0.00              
ATOM     76  HA  VAL A   6      64.575  11.558   9.357  1.00  0.00              
ATOM     77  HB  VAL A   6      65.523   8.753  10.078  1.00  0.00              
ATOM     78 1HG1 VAL A   6      65.854   8.456   7.646  1.00  0.00              
ATOM     79 2HG1 VAL A   6      64.138   8.731   8.030  1.00  0.00              
ATOM     80 3HG1 VAL A   6      65.122  10.050   7.351  1.00  0.00              
ATOM     81 1HG2 VAL A   6      67.622   9.457   9.045  1.00  0.00              
ATOM     82 2HG2 VAL A   6      66.953  11.088   8.800  1.00  0.00              
ATOM     83 3HG2 VAL A   6      67.198  10.464  10.449  1.00  0.00              
ATOM     84  N   TYR A   7      62.601   9.272  10.591  1.00  0.00              
ATOM     85  CA  TYR A   7      61.255   8.720  10.461  1.00  0.00              
ATOM     86  C   TYR A   7      60.173   9.803  10.430  1.00  0.00              
ATOM     87  O   TYR A   7      59.106   9.611   9.845  1.00  0.00              
ATOM     88  CB  TYR A   7      60.977   7.744  11.606  1.00  0.00              
ATOM     89  CG  TYR A   7      61.796   6.474  11.543  1.00  0.00              
ATOM     90  CD1 TYR A   7      62.899   6.295  12.365  1.00  0.00              
ATOM     91  CD2 TYR A   7      61.463   5.457  10.661  1.00  0.00              
ATOM     92  CE1 TYR A   7      63.651   5.138  12.311  1.00  0.00              
ATOM     93  CE2 TYR A   7      62.207   4.295  10.598  1.00  0.00              
ATOM     94  CZ  TYR A   7      63.301   4.139  11.425  1.00  0.00              
ATOM     95  OH  TYR A   7      64.045   2.983  11.367  1.00  0.00              
ATOM     96  H   TYR A   7      63.175   8.991  11.374  1.00  0.00              
ATOM     97  HA  TYR A   7      61.164   8.187   9.514  1.00  0.00              
ATOM     98 1HB  TYR A   7      61.193   8.269  12.538  1.00  0.00              
ATOM     99 2HB  TYR A   7      59.917   7.495  11.567  1.00  0.00              
ATOM    100  HD1 TYR A   7      63.169   7.088  13.063  1.00  0.00              
ATOM    101  HD2 TYR A   7      60.599   5.586  10.010  1.00  0.00              
ATOM    102  HE1 TYR A   7      64.515   5.011  12.963  1.00  0.00              
ATOM    103  HE2 TYR A   7      61.930   3.507   9.897  1.00  0.00              
ATOM    104  HH  TYR A   7      63.715   2.356  10.719  1.00  0.00              
ATOM    105  N   ILE A   8      60.459  10.943  11.050  1.00  0.00              
ATOM    106  CA  ILE A   8      59.583  12.111  10.978  1.00  0.00              
ATOM    107  C   ILE A   8      59.840  13.016   9.767  1.00  0.00              
ATOM    108  O   ILE A   8      58.899  13.469   9.115  1.00  0.00              
ATOM    109  CB  ILE A   8      59.707  12.961  12.256  1.00  0.00              
ATOM    110  CG1 ILE A   8      59.217  12.171  13.473  1.00  0.00              
ATOM    111  CG2 ILE A   8      58.928  14.258  12.111  1.00  0.00              
ATOM    112  CD1 ILE A   8      59.559  12.814  14.797  1.00  0.00              
ATOM    113  H   ILE A   8      61.312  10.999  11.588  1.00  0.00              
ATOM    114  HA  ILE A   8      58.547  11.806  10.835  1.00  0.00              
ATOM    115  HB  ILE A   8      60.759  13.186  12.432  1.00  0.00              
ATOM    116 1HG1 ILE A   8      58.135  12.077  13.383  1.00  0.00              
ATOM    117 2HG1 ILE A   8      59.672  11.181  13.421  1.00  0.00              
ATOM    118 1HG2 ILE A   8      59.026  14.846  13.023  1.00  0.00              
ATOM    119 2HG2 ILE A   8      59.321  14.827  11.269  1.00  0.00              
ATOM    120 3HG2 ILE A   8      57.876  14.034  11.936  1.00  0.00              
ATOM    121 1HD1 ILE A   8      59.180  12.196  15.611  1.00  0.00              
ATOM    122 2HD1 ILE A   8      60.642  12.907  14.888  1.00  0.00              
ATOM    123 3HD1 ILE A   8      59.105  13.802  14.851  1.00  0.00              
ATOM    124  N   THR A   9      61.112  13.276   9.475  1.00  0.00              
ATOM    125  CA  THR A   9      61.500  14.168   8.381  1.00  0.00              
ATOM    126  C   THR A   9      61.153  13.630   6.994  1.00  0.00              
ATOM    127  O   THR A   9      61.112  14.382   6.012  1.00  0.00              
ATOM    128  CB  THR A   9      63.012  14.460   8.424  1.00  0.00              
ATOM    129  OG1 THR A   9      63.742  13.256   8.158  1.00  0.00              
ATOM    130  CG2 THR A   9      63.412  15.001   9.788  1.00  0.00              
ATOM    131  H   THR A   9      61.832  12.838  10.032  1.00  0.00              
ATOM    132  HA  THR A   9      60.954  15.108   8.460  1.00  0.00              
ATOM    133  HB  THR A   9      63.252  15.197   7.657  1.00  0.00              
ATOM    134  HG1 THR A   9      64.684  13.441   8.184  1.00  0.00              
ATOM    135 1HG2 THR A   9      64.483  15.202   9.799  1.00  0.00              
ATOM    136 2HG2 THR A   9      62.867  15.923   9.988  1.00  0.00              
ATOM    137 3HG2 THR A   9      63.173  14.264  10.554  1.00  0.00              
ATOM    138  N   VAL A  10      60.916  12.326   6.915  1.00  0.00              
ATOM    139  CA  VAL A  10      60.482  11.698   5.676  1.00  0.00              
ATOM    140  C   VAL A  10      59.194  12.361   5.191  1.00  0.00              
ATOM    141  O   VAL A  10      58.877  12.368   3.993  1.00  0.00              
ATOM    142  CB  VAL A  10      60.250  10.185   5.849  1.00  0.00              
ATOM    143  CG1 VAL A  10      58.979   9.928   6.644  1.00  0.00              
ATOM    144  CG2 VAL A  10      60.177   9.498   4.494  1.00  0.00              
ATOM    145  H   VAL A  10      61.040  11.755   7.740  1.00  0.00              
ATOM    146  HA  VAL A  10      61.212  11.845   4.880  1.00  0.00              
ATOM    147  HB  VAL A  10      61.101   9.754   6.377  1.00  0.00              
ATOM    148 1HG1 VAL A  10      58.831   8.854   6.757  1.00  0.00              
ATOM    149 2HG1 VAL A  10      59.066  10.387   7.629  1.00  0.00              
ATOM    150 3HG1 VAL A  10      58.127  10.357   6.117  1.00  0.00              
ATOM    151 1HG2 VAL A  10      60.014   8.430   4.635  1.00  0.00              
ATOM    152 2HG2 VAL A  10      59.352   9.919   3.918  1.00  0.00              
ATOM    153 3HG2 VAL A  10      61.112   9.654   3.956  1.00  0.00              
ATOM    154  N   GLU A  11      58.463  12.936   6.141  1.00  0.00              
ATOM    155  CA  GLU A  11      57.199  13.597   5.852  1.00  0.00              
ATOM    156  C   GLU A  11      57.396  14.747   4.872  1.00  0.00              
ATOM    157  O   GLU A  11      56.447  15.192   4.227  1.00  0.00              
ATOM    158  CB  GLU A  11      56.554  14.108   7.142  1.00  0.00              
ATOM    159  CG  GLU A  11      56.047  13.012   8.068  1.00  0.00              
ATOM    160  CD  GLU A  11      54.898  12.264   7.452  1.00  0.00              
ATOM    161  OE1 GLU A  11      53.926  12.890   7.102  1.00  0.00              
ATOM    162  OE2 GLU A  11      55.034  11.085   7.227  1.00  0.00              
ATOM    163  H   GLU A  11      58.799  12.911   7.093  1.00  0.00              
ATOM    164  HA  GLU A  11      56.515  12.895   5.375  1.00  0.00              
ATOM    165 1HB  GLU A  11      57.307  14.701   7.661  1.00  0.00              
ATOM    166 2HB  GLU A  11      55.723  14.750   6.851  1.00  0.00              
ATOM    167 1HG  GLU A  11      56.820  12.305   8.367  1.00  0.00              
ATOM    168 2HG  GLU A  11      55.697  13.557   8.944  1.00  0.00              
ATOM    169  N   LEU A  12      58.631  15.227   4.768  1.00  0.00              
ATOM    170  CA  LEU A  12      58.952  16.318   3.868  1.00  0.00              
ATOM    171  C   LEU A  12      58.444  16.044   2.465  1.00  0.00              
ATOM    172  O   LEU A  12      57.853  16.918   1.827  1.00  0.00              
ATOM    173  CB  LEU A  12      60.466  16.559   3.849  1.00  0.00              
ATOM    174  CG  LEU A  12      60.933  17.711   2.950  1.00  0.00              
ATOM    175  CD1 LEU A  12      60.341  19.027   3.439  1.00  0.00              
ATOM    176  CD2 LEU A  12      62.453  17.771   2.948  1.00  0.00              
ATOM    177  H   LEU A  12      59.365  14.821   5.331  1.00  0.00              
ATOM    178  HA  LEU A  12      58.453  17.226   4.203  1.00  0.00              
ATOM    179 1HB  LEU A  12      60.618  16.817   4.896  1.00  0.00              
ATOM    180 2HB  LEU A  12      61.018  15.648   3.617  1.00  0.00              
ATOM    181  HG  LEU A  12      60.607  17.483   1.936  1.00  0.00              
ATOM    182 1HD1 LEU A  12      60.678  19.839   2.794  1.00  0.00              
ATOM    183 2HD1 LEU A  12      59.253  18.969   3.410  1.00  0.00              
ATOM    184 3HD1 LEU A  12      60.669  19.215   4.461  1.00  0.00              
ATOM    185 1HD2 LEU A  12      62.783  18.590   2.308  1.00  0.00              
ATOM    186 2HD2 LEU A  12      62.813  17.936   3.964  1.00  0.00              
ATOM    187 3HD2 LEU A  12      62.854  16.831   2.569  1.00  0.00              
ATOM    188  N   ALA A  13      58.680  14.826   1.984  1.00  0.00              
ATOM    189  CA  ALA A  13      58.247  14.429   0.644  1.00  0.00              
ATOM    190  C   ALA A  13      56.723  14.514   0.520  1.00  0.00              
ATOM    191  O   ALA A  13      56.192  15.024  -0.479  1.00  0.00              
ATOM    192  CB  ALA A  13      58.735  13.024   0.321  1.00  0.00              
ATOM    193  H   ALA A  13      59.172  14.158   2.560  1.00  0.00              
ATOM    194  HA  ALA A  13      58.676  15.121  -0.082  1.00  0.00              
ATOM    195 1HB  ALA A  13      58.401  12.745  -0.679  1.00  0.00              
ATOM    196 2HB  ALA A  13      59.824  12.999   0.359  1.00  0.00              
ATOM    197 3HB  ALA A  13      58.330  12.322   1.047  1.00  0.00              
ATOM    198  N   ILE A  14      56.022  14.029   1.543  1.00  0.00              
ATOM    199  CA  ILE A  14      54.563  14.164   1.591  1.00  0.00              
ATOM    200  C   ILE A  14      54.090  15.629   1.588  1.00  0.00              
ATOM    201  O   ILE A  14      53.080  15.969   0.957  1.00  0.00              
ATOM    202  CB  ILE A  14      53.989  13.461   2.835  1.00  0.00              
ATOM    203  CG1 ILE A  14      54.202  11.948   2.740  1.00  0.00              
ATOM    204  CG2 ILE A  14      52.511  13.785   2.993  1.00  0.00              
ATOM    205  CD1 ILE A  14      53.910  11.209   4.026  1.00  0.00              
ATOM    206  H   ILE A  14      56.498  13.560   2.302  1.00  0.00              
ATOM    207  HA  ILE A  14      54.110  13.750   0.691  1.00  0.00              
ATOM    208  HB  ILE A  14      54.531  13.800   3.717  1.00  0.00              
ATOM    209 1HG1 ILE A  14      53.549  11.577   1.951  1.00  0.00              
ATOM    210 2HG1 ILE A  14      55.242  11.786   2.456  1.00  0.00              
ATOM    211 1HG2 ILE A  14      52.120  13.280   3.876  1.00  0.00              
ATOM    212 2HG2 ILE A  14      52.384  14.860   3.104  1.00  0.00              
ATOM    213 3HG2 ILE A  14      51.967  13.444   2.111  1.00  0.00              
ATOM    214 1HD1 ILE A  14      54.085  10.142   3.881  1.00  0.00              
ATOM    215 2HD1 ILE A  14      54.564  11.579   4.816  1.00  0.00              
ATOM    216 3HD1 ILE A  14      52.871  11.369   4.311  1.00  0.00              
ATOM    217  N   ALA A  15      54.823  16.492   2.287  1.00  0.00              
ATOM    218  CA  ALA A  15      54.493  17.914   2.339  1.00  0.00              
ATOM    219  C   ALA A  15      54.635  18.559   0.966  1.00  0.00              
ATOM    220  O   ALA A  15      53.813  19.384   0.563  1.00  0.00              
ATOM    221  CB  ALA A  15      55.371  18.626   3.357  1.00  0.00              
ATOM    222  H   ALA A  15      55.628  16.155   2.795  1.00  0.00              
ATOM    223  HA  ALA A  15      53.452  18.020   2.644  1.00  0.00              
ATOM    224 1HB  ALA A  15      55.113  19.685   3.381  1.00  0.00              
ATOM    225 2HB  ALA A  15      55.211  18.192   4.344  1.00  0.00              
ATOM    226 3HB  ALA A  15      56.417  18.515   3.076  1.00  0.00              
ATOM    227  N   VAL A  16      55.688  18.177   0.255  1.00  0.00              
ATOM    228  CA  VAL A  16      55.933  18.700  -1.079  1.00  0.00              
ATOM    229  C   VAL A  16      54.795  18.285  -2.006  1.00  0.00              
ATOM    230  O   VAL A  16      54.289  19.089  -2.794  1.00  0.00              
ATOM    231  CB  VAL A  16      57.274  18.206  -1.653  1.00  0.00              
ATOM    232  CG1 VAL A  16      57.392  18.576  -3.124  1.00  0.00              
ATOM    233  CG2 VAL A  16      58.437  18.787  -0.863  1.00  0.00              
ATOM    234  H   VAL A  16      56.335  17.508   0.647  1.00  0.00              
ATOM    235  HA  VAL A  16      55.937  19.791  -1.082  1.00  0.00              
ATOM    236  HB  VAL A  16      57.328  17.123  -1.545  1.00  0.00              
ATOM    237 1HG1 VAL A  16      58.346  18.219  -3.513  1.00  0.00              
ATOM    238 2HG1 VAL A  16      56.577  18.115  -3.682  1.00  0.00              
ATOM    239 3HG1 VAL A  16      57.340  19.659  -3.232  1.00  0.00              
ATOM    240 1HG2 VAL A  16      59.377  18.427  -1.282  1.00  0.00              
ATOM    241 2HG2 VAL A  16      58.407  19.875  -0.920  1.00  0.00              
ATOM    242 3HG2 VAL A  16      58.362  18.475   0.178  1.00  0.00              
ATOM    243  N   LEU A  17      54.387  17.024  -1.896  1.00  0.00              
ATOM    244  CA  LEU A  17      53.283  16.515  -2.706  1.00  0.00              
ATOM    245  C   LEU A  17      51.989  17.287  -2.427  1.00  0.00              
ATOM    246  O   LEU A  17      51.250  17.636  -3.351  1.00  0.00              
ATOM    247  CB  LEU A  17      53.082  15.018  -2.441  1.00  0.00              
ATOM    248  CG  LEU A  17      54.205  14.108  -2.953  1.00  0.00              
ATOM    249  CD1 LEU A  17      54.000  12.687  -2.445  1.00  0.00              
ATOM    250  CD2 LEU A  17      54.231  14.137  -4.474  1.00  0.00              
ATOM    251  H   LEU A  17      54.844  16.404  -1.242  1.00  0.00              
ATOM    252  HA  LEU A  17      53.508  16.661  -3.762  1.00  0.00              
ATOM    253 1HB  LEU A  17      53.077  15.029  -1.353  1.00  0.00              
ATOM    254 2HB  LEU A  17      52.115  14.670  -2.805  1.00  0.00              
ATOM    255  HG  LEU A  17      55.148  14.524  -2.596  1.00  0.00              
ATOM    256 1HD1 LEU A  17      54.802  12.048  -2.813  1.00  0.00              
ATOM    257 2HD1 LEU A  17      54.008  12.686  -1.355  1.00  0.00              
ATOM    258 3HD1 LEU A  17      53.042  12.309  -2.801  1.00  0.00              
ATOM    259 1HD2 LEU A  17      55.030  13.490  -4.837  1.00  0.00              
ATOM    260 2HD2 LEU A  17      53.275  13.785  -4.862  1.00  0.00              
ATOM    261 3HD2 LEU A  17      54.407  15.157  -4.816  1.00  0.00              
ATOM    262  N   ALA A  18      51.728  17.556  -1.151  1.00  0.00              
ATOM    263  CA  ALA A  18      50.572  18.357  -0.757  1.00  0.00              
ATOM    264  C   ALA A  18      50.609  19.759  -1.360  1.00  0.00              
ATOM    265  O   ALA A  18      49.598  20.257  -1.871  1.00  0.00              
ATOM    266  CB  ALA A  18      50.486  18.437   0.760  1.00  0.00              
ATOM    267  H   ALA A  18      52.345  17.198  -0.436  1.00  0.00              
ATOM    268  HA  ALA A  18      49.670  17.876  -1.135  1.00  0.00              
ATOM    269 1HB  ALA A  18      49.615  19.028   1.043  1.00  0.00              
ATOM    270 2HB  ALA A  18      50.393  17.432   1.173  1.00  0.00              
ATOM    271 3HB  ALA A  18      51.386  18.908   1.151  1.00  0.00              
ATOM    272  N   ILE A  19      51.776  20.395  -1.296  1.00  0.00              
ATOM    273  CA  ILE A  19      51.954  21.718  -1.893  1.00  0.00              
ATOM    274  C   ILE A  19      51.639  21.754  -3.394  1.00  0.00              
ATOM    275  O   ILE A  19      50.895  22.622  -3.862  1.00  0.00              
ATOM    276  CB  ILE A  19      53.392  22.226  -1.680  1.00  0.00              
ATOM    277  CG1 ILE A  19      53.639  22.523  -0.199  1.00  0.00              
ATOM    278  CG2 ILE A  19      53.650  23.464  -2.525  1.00  0.00              
ATOM    279  CD1 ILE A  19      55.095  22.745   0.145  1.00  0.00              
ATOM    280  H   ILE A  19      52.555  19.958  -0.825  1.00  0.00              
ATOM    281  HA  ILE A  19      51.246  22.429  -1.471  1.00  0.00              
ATOM    282  HB  ILE A  19      54.092  21.440  -1.964  1.00  0.00              
ATOM    283 1HG1 ILE A  19      53.066  23.414   0.054  1.00  0.00              
ATOM    284 2HG1 ILE A  19      53.258  21.674   0.370  1.00  0.00              
ATOM    285 1HG2 ILE A  19      54.670  23.810  -2.361  1.00  0.00              
ATOM    286 2HG2 ILE A  19      53.513  23.221  -3.577  1.00  0.00              
ATOM    287 3HG2 ILE A  19      52.951  24.251  -2.240  1.00  0.00              
ATOM    288 1HD1 ILE A  19      55.190  22.949   1.212  1.00  0.00              
ATOM    289 2HD1 ILE A  19      55.669  21.852  -0.106  1.00  0.00              
ATOM    290 3HD1 ILE A  19      55.477  23.593  -0.421  1.00  0.00              
ATOM    291  N   LEU A  20      52.190  20.803  -4.143  1.00  0.00              
ATOM    292  CA  LEU A  20      51.994  20.788  -5.590  1.00  0.00              
ATOM    293  C   LEU A  20      50.530  20.564  -5.969  1.00  0.00              
ATOM    294  O   LEU A  20      49.989  21.270  -6.820  1.00  0.00              
ATOM    295  CB  LEU A  20      52.878  19.707  -6.225  1.00  0.00              
ATOM    296  CG  LEU A  20      54.387  19.970  -6.148  1.00  0.00              
ATOM    297  CD1 LEU A  20      55.155  18.742  -6.620  1.00  0.00              
ATOM    298  CD2 LEU A  20      54.736  21.183  -6.997  1.00  0.00              
ATOM    299  H   LEU A  20      52.750  20.080  -3.715  1.00  0.00              
ATOM    300  HA  LEU A  20      52.265  21.759  -6.004  1.00  0.00              
ATOM    301 1HB  LEU A  20      52.612  18.865  -5.588  1.00  0.00              
ATOM    302 2HB  LEU A  20      52.580  19.495  -7.252  1.00  0.00              
ATOM    303  HG  LEU A  20      54.622  20.210  -5.111  1.00  0.00              
ATOM    304 1HD1 LEU A  20      56.226  18.938  -6.562  1.00  0.00              
ATOM    305 2HD1 LEU A  20      54.908  17.892  -5.984  1.00  0.00              
ATOM    306 3HD1 LEU A  20      54.883  18.517  -7.650  1.00  0.00              
ATOM    307 1HD2 LEU A  20      55.810  21.369  -6.941  1.00  0.00              
ATOM    308 2HD2 LEU A  20      54.453  20.997  -8.033  1.00  0.00              
ATOM    309 3HD2 LEU A  20      54.198  22.055  -6.625  1.00  0.00              
ATOM    310  N   GLY A  21      49.891  19.576  -5.349  1.00  0.00              
ATOM    311  CA  GLY A  21      48.524  19.241  -5.701  1.00  0.00              
ATOM    312  C   GLY A  21      47.605  20.399  -5.365  1.00  0.00              
ATOM    313  O   GLY A  21      46.778  20.825  -6.178  1.00  0.00              
ATOM    314  H   GLY A  21      50.357  19.048  -4.625  1.00  0.00              
ATOM    315 1HA  GLY A  21      48.473  19.030  -6.769  1.00  0.00              
ATOM    316 2HA  GLY A  21      48.219  18.357  -5.142  1.00  0.00              
ATOM    317  N   ASN A  22      47.773  20.930  -4.160  1.00  0.00              
ATOM    318  CA  ASN A  22      46.856  21.938  -3.648  1.00  0.00              
ATOM    319  C   ASN A  22      47.049  23.308  -4.311  1.00  0.00              
ATOM    320  O   ASN A  22      46.082  24.061  -4.502  1.00  0.00              
ATOM    321  CB  ASN A  22      46.985  22.066  -2.141  1.00  0.00              
ATOM    322  CG  ASN A  22      46.367  20.925  -1.381  1.00  0.00              
ATOM    323  OD1 ASN A  22      45.141  20.772  -1.339  1.00  0.00              
ATOM    324  ND2 ASN A  22      47.204  20.173  -0.713  1.00  0.00              
ATOM    325  H   ASN A  22      48.548  20.633  -3.585  1.00  0.00              
ATOM    326  HA  ASN A  22      45.827  21.650  -3.872  1.00  0.00              
ATOM    327 1HB  ASN A  22      47.940  22.326  -1.683  1.00  0.00              
ATOM    328 2HB  ASN A  22      46.314  22.924  -2.093  1.00  0.00              
ATOM    329 1HD2 ASN A  22      46.864  19.395  -0.185  1.00  0.00              
ATOM    330 2HD2 ASN A  22      48.183  20.376  -0.731  1.00  0.00              
ATOM    331  N   VAL A  23      48.290  23.628  -4.670  1.00  0.00              
ATOM    332  CA  VAL A  23      48.586  24.889  -5.346  1.00  0.00              
ATOM    333  C   VAL A  23      48.119  24.823  -6.808  1.00  0.00              
ATOM    334  O   VAL A  23      47.763  25.844  -7.422  1.00  0.00              
ATOM    335  CB  VAL A  23      50.089  25.223  -5.301  1.00  0.00              
ATOM    336  CG1 VAL A  23      50.836  24.463  -6.387  1.00  0.00              
ATOM    337  CG2 VAL A  23      50.308  26.720  -5.454  1.00  0.00              
ATOM    338  H   VAL A  23      49.046  22.987  -4.471  1.00  0.00              
ATOM    339  HA  VAL A  23      48.034  25.718  -4.900  1.00  0.00              
ATOM    340  HB  VAL A  23      50.484  24.943  -4.324  1.00  0.00              
ATOM    341 1HG1 VAL A  23      51.897  24.710  -6.340  1.00  0.00              
ATOM    342 2HG1 VAL A  23      50.707  23.391  -6.235  1.00  0.00              
ATOM    343 3HG1 VAL A  23      50.442  24.742  -7.363  1.00  0.00              
ATOM    344 1HG2 VAL A  23      51.375  26.938  -5.419  1.00  0.00              
ATOM    345 2HG2 VAL A  23      49.900  27.050  -6.410  1.00  0.00              
ATOM    346 3HG2 VAL A  23      49.804  27.247  -4.643  1.00  0.00              
ATOM    347  N   LEU A  24      48.094  23.603  -7.341  1.00  0.00              
ATOM    348  CA  LEU A  24      47.498  23.331  -8.643  1.00  0.00              
ATOM    349  C   LEU A  24      46.004  23.579  -8.613  1.00  0.00              
ATOM    350  O   LEU A  24      45.456  24.180  -9.526  1.00  0.00              
ATOM    351  CB  LEU A  24      47.791  21.889  -9.076  1.00  0.00              
ATOM    352  CG  LEU A  24      47.171  21.471 -10.415  1.00  0.00              
ATOM    353  CD1 LEU A  24      47.697  22.359 -11.534  1.00  0.00              
ATOM    354  CD2 LEU A  24      47.492  20.009 -10.690  1.00  0.00              
ATOM    355  H   LEU A  24      48.504  22.841  -6.820  1.00  0.00              
ATOM    356  HA  LEU A  24      47.915  24.012  -9.384  1.00  0.00              
ATOM    357 1HB  LEU A  24      48.874  21.949  -9.168  1.00  0.00              
ATOM    358 2HB  LEU A  24      47.532  21.173  -8.296  1.00  0.00              
ATOM    359  HG  LEU A  24      46.089  21.561 -10.313  1.00  0.00              
ATOM    360 1HD1 LEU A  24      47.251  22.054 -12.481  1.00  0.00              
ATOM    361 2HD1 LEU A  24      47.436  23.397 -11.329  1.00  0.00              
ATOM    362 3HD1 LEU A  24      48.780  22.262 -11.597  1.00  0.00              
ATOM    363 1HD2 LEU A  24      47.049  19.713 -11.642  1.00  0.00              
ATOM    364 2HD2 LEU A  24      48.573  19.876 -10.734  1.00  0.00              
ATOM    365 3HD2 LEU A  24      47.082  19.390  -9.892  1.00  0.00              
ATOM    366  N   VAL A  25      45.340  23.105  -7.568  1.00  0.00              
ATOM    367  CA  VAL A  25      43.915  23.364  -7.429  1.00  0.00              
ATOM    368  C   VAL A  25      43.673  24.867  -7.442  1.00  0.00              
ATOM    369  O   VAL A  25      42.799  25.372  -8.161  1.00  0.00              
ATOM    370  CB  VAL A  25      43.341  22.760  -6.134  1.00  0.00              
ATOM    371  CG1 VAL A  25      41.934  23.281  -5.881  1.00  0.00              
ATOM    372  CG2 VAL A  25      43.339  21.240  -6.211  1.00  0.00              
ATOM    373  H   VAL A  25      45.812  22.561  -6.859  1.00  0.00              
ATOM    374  HA  VAL A  25      43.355  22.961  -8.274  1.00  0.00              
ATOM    375  HB  VAL A  25      43.986  23.034  -5.299  1.00  0.00              
ATOM    376 1HG1 VAL A  25      41.544  22.844  -4.962  1.00  0.00              
ATOM    377 2HG1 VAL A  25      41.961  24.366  -5.783  1.00  0.00              
ATOM    378 3HG1 VAL A  25      41.289  23.006  -6.715  1.00  0.00              
ATOM    379 1HG2 VAL A  25      42.931  20.830  -5.287  1.00  0.00              
ATOM    380 2HG2 VAL A  25      42.725  20.920  -7.053  1.00  0.00              
ATOM    381 3HG2 VAL A  25      44.359  20.881  -6.347  1.00  0.00              
ATOM    382  N   CYS A  26      44.474  25.581  -6.660  1.00  0.00              
ATOM    383  CA  CYS A  26      44.348  27.029  -6.562  1.00  0.00              
ATOM    384  C   CYS A  26      44.548  27.684  -7.925  1.00  0.00              
ATOM    385  O   CYS A  26      43.807  28.601  -8.313  1.00  0.00              
ATOM    386  CB  CYS A  26      45.484  27.404  -5.609  1.00  0.00              
ATOM    387  SG  CYS A  26      45.215  26.908  -3.891  1.00  0.00              
ATOM    388  H   CYS A  26      45.186  25.111  -6.120  1.00  0.00              
ATOM    389  HA  CYS A  26      43.404  27.353  -6.123  1.00  0.00              
ATOM    390 1HB  CYS A  26      46.412  26.924  -5.921  1.00  0.00              
ATOM    391 2HB  CYS A  26      45.620  28.485  -5.593  1.00  0.00              
ATOM    392  HG  CYS A  26      46.355  27.407  -3.422  1.00  0.00              
ATOM    393  N   TRP A  27      45.543  27.193  -8.656  1.00  0.00              
ATOM    394  CA  TRP A  27      45.796  27.685 -10.002  1.00  0.00              
ATOM    395  C   TRP A  27      44.600  27.464 -10.926  1.00  0.00              
ATOM    396  O   TRP A  27      44.251  28.333 -11.724  1.00  0.00              
ATOM    397  CB  TRP A  27      47.038  27.008 -10.584  1.00  0.00              
ATOM    398  CG  TRP A  27      48.313  27.415  -9.910  1.00  0.00              
ATOM    399  CD1 TRP A  27      48.519  28.537  -9.165  1.00  0.00              
ATOM    400  CD2 TRP A  27      49.557  26.704  -9.919  1.00  0.00              
ATOM    401  NE1 TRP A  27      49.813  28.572  -8.710  1.00  0.00              
ATOM    402  CE2 TRP A  27      50.471  27.454  -9.158  1.00  0.00              
ATOM    403  CE3 TRP A  27      49.985  25.502 -10.497  1.00  0.00              
ATOM    404  CZ2 TRP A  27      51.782  27.050  -8.961  1.00  0.00              
ATOM    405  CZ3 TRP A  27      51.299  25.096 -10.298  1.00  0.00              
ATOM    406  CH2 TRP A  27      52.171  25.847  -9.552  1.00  0.00              
ATOM    407  H   TRP A  27      46.136  26.468  -8.278  1.00  0.00              
ATOM    408  HA  TRP A  27      45.962  28.762  -9.977  1.00  0.00              
ATOM    409 1HB  TRP A  27      46.961  25.926 -10.480  1.00  0.00              
ATOM    410 2HB  TRP A  27      47.146  27.264 -11.638  1.00  0.00              
ATOM    411  HD1 TRP A  27      47.672  29.211  -9.045  1.00  0.00              
ATOM    412  HE1 TRP A  27      50.217  29.300  -8.138  1.00  0.00              
ATOM    413  HE3 TRP A  27      49.333  24.866 -11.095  1.00  0.00              
ATOM    414  HZ2 TRP A  27      52.442  27.677  -8.362  1.00  0.00              
ATOM    415  HZ3 TRP A  27      51.619  24.159 -10.754  1.00  0.00              
ATOM    416  HH2 TRP A  27      53.194  25.492  -9.420  1.00  0.00              
ATOM    417  N   ALA A  28      43.975  26.297 -10.807  1.00  0.00              
ATOM    418  CA  ALA A  28      42.821  25.937 -11.623  1.00  0.00              
ATOM    419  C   ALA A  28      41.652  26.870 -11.380  1.00  0.00              
ATOM    420  O   ALA A  28      40.981  27.286 -12.324  1.00  0.00              
ATOM    421  CB  ALA A  28      42.411  24.496 -11.354  1.00  0.00              
ATOM    422  H   ALA A  28      44.318  25.639 -10.123  1.00  0.00              
ATOM    423  HA  ALA A  28      43.093  26.030 -12.674  1.00  0.00              
ATOM    424 1HB  ALA A  28      41.548  24.243 -11.970  1.00  0.00              
ATOM    425 2HB  ALA A  28      43.239  23.830 -11.597  1.00  0.00              
ATOM    426 3HB  ALA A  28      42.150  24.383 -10.303  1.00  0.00              
ATOM    427  N   VAL A  29      41.411  27.197 -10.112  1.00  0.00              
ATOM    428  CA  VAL A  29      40.330  28.113  -9.760  1.00  0.00              
ATOM    429  C   VAL A  29      40.623  29.535 -10.219  1.00  0.00              
ATOM    430  O   VAL A  29      39.726  30.234 -10.696  1.00  0.00              
ATOM    431  CB  VAL A  29      40.074  28.123  -8.241  1.00  0.00              
ATOM    432  CG1 VAL A  29      39.102  29.233  -7.872  1.00  0.00              
ATOM    433  CG2 VAL A  29      39.540  26.774  -7.782  1.00  0.00              
ATOM    434  H   VAL A  29      41.984  26.805  -9.379  1.00  0.00              
ATOM    435  HA  VAL A  29      39.403  27.847 -10.268  1.00  0.00              
ATOM    436  HB  VAL A  29      41.020  28.281  -7.723  1.00  0.00              
ATOM    437 1HG1 VAL A  29      38.933  29.225  -6.794  1.00  0.00              
ATOM    438 2HG1 VAL A  29      39.520  30.196  -8.166  1.00  0.00              
ATOM    439 3HG1 VAL A  29      38.155  29.074  -8.388  1.00  0.00              
ATOM    440 1HG2 VAL A  29      39.366  26.798  -6.707  1.00  0.00              
ATOM    441 2HG2 VAL A  29      38.604  26.560  -8.298  1.00  0.00              
ATOM    442 3HG2 VAL A  29      40.268  25.997  -8.013  1.00  0.00              
ATOM    443  N   TRP A  30      41.867  29.975 -10.053  1.00  0.00              
ATOM    444  CA  TRP A  30      42.232  31.329 -10.470  1.00  0.00              
ATOM    445  C   TRP A  30      42.144  31.508 -11.990  1.00  0.00              
ATOM    446  O   TRP A  30      41.718  32.556 -12.475  1.00  0.00              
ATOM    447  CB  TRP A  30      43.645  31.663  -9.988  1.00  0.00              
ATOM    448  CG  TRP A  30      43.787  31.654  -8.496  1.00  0.00              
ATOM    449  CD1 TRP A  30      42.783  31.768  -7.582  1.00  0.00              
ATOM    450  CD2 TRP A  30      45.001  31.523  -7.747  1.00  0.00              
ATOM    451  NE1 TRP A  30      43.295  31.718  -6.309  1.00  0.00              
ATOM    452  CE2 TRP A  30      44.657  31.566  -6.384  1.00  0.00              
ATOM    453  CE3 TRP A  30      46.348  31.373  -8.099  1.00  0.00              
ATOM    454  CZ2 TRP A  30      45.602  31.467  -5.375  1.00  0.00              
ATOM    455  CZ3 TRP A  30      47.296  31.272  -7.087  1.00  0.00              
ATOM    456  CH2 TRP A  30      46.933  31.317  -5.764  1.00  0.00              
ATOM    457  H   TRP A  30      42.571  29.381  -9.637  1.00  0.00              
ATOM    458  HA  TRP A  30      41.536  32.048 -10.041  1.00  0.00              
ATOM    459 1HB  TRP A  30      44.358  30.934 -10.374  1.00  0.00              
ATOM    460 2HB  TRP A  30      43.930  32.661 -10.323  1.00  0.00              
ATOM    461  HD1 TRP A  30      41.772  31.877  -7.971  1.00  0.00              
ATOM    462  HE1 TRP A  30      42.758  31.783  -5.456  1.00  0.00              
ATOM    463  HE3 TRP A  30      46.690  31.328  -9.132  1.00  0.00              
ATOM    464  HZ2 TRP A  30      45.270  31.508  -4.338  1.00  0.00              
ATOM    465  HZ3 TRP A  30      48.341  31.156  -7.375  1.00  0.00              
ATOM    466  HH2 TRP A  30      47.708  31.234  -5.002  1.00  0.00              
ATOM    467  N   LEU A  31      42.545  30.481 -12.736  1.00  0.00              
ATOM    468  CA  LEU A  31      42.446  30.504 -14.196  1.00  0.00              
ATOM    469  C   LEU A  31      41.016  30.388 -14.736  1.00  0.00              
ATOM    470  O   LEU A  31      40.546  31.274 -15.451  1.00  0.00              
ATOM    471  CB  LEU A  31      43.310  29.379 -14.778  1.00  0.00              
ATOM    472  CG  LEU A  31      43.245  29.228 -16.303  1.00  0.00              
ATOM    473  CD1 LEU A  31      43.786  30.483 -16.975  1.00  0.00              
ATOM    474  CD2 LEU A  31      44.041  28.003 -16.728  1.00  0.00              
ATOM    475  H   LEU A  31      42.927  29.664 -12.282  1.00  0.00              
ATOM    476  HA  LEU A  31      42.801  31.464 -14.570  1.00  0.00              
ATOM    477 1HB  LEU A  31      44.294  29.738 -14.480  1.00  0.00              
ATOM    478 2HB  LEU A  31      43.110  28.424 -14.293  1.00  0.00              
ATOM    479  HG  LEU A  31      42.201  29.056 -16.568  1.00  0.00              
ATOM    480 1HD1 LEU A  31      43.736  30.367 -18.058  1.00  0.00              
ATOM    481 2HD1 LEU A  31      43.187  31.343 -16.676  1.00  0.00              
ATOM    482 3HD1 LEU A  31      44.822  30.638 -16.676  1.00  0.00              
ATOM    483 1HD2 LEU A  31      43.993  27.897 -17.812  1.00  0.00              
ATOM    484 2HD2 LEU A  31      45.080  28.119 -16.420  1.00  0.00              
ATOM    485 3HD2 LEU A  31      43.620  27.114 -16.258  1.00  0.00              
ATOM    486  N   ASN A  32      40.322  29.307 -14.389  1.00  0.00              
ATOM    487  CA  ASN A  32      38.991  29.055 -14.942  1.00  0.00              
ATOM    488  C   ASN A  32      37.872  29.661 -14.087  1.00  0.00              
ATOM    489  O   ASN A  32      37.649  29.241 -12.949  1.00  0.00              
ATOM    490  CB  ASN A  32      38.754  27.567 -15.126  1.00  0.00              
ATOM    491  CG  ASN A  32      37.372  27.231 -15.614  1.00  0.00              
ATOM    492  OD1 ASN A  32      36.606  28.110 -16.024  1.00  0.00              
ATOM    493  ND2 ASN A  32      37.021  25.976 -15.495  1.00  0.00              
ATOM    494  H   ASN A  32      40.716  28.646 -13.734  1.00  0.00              
ATOM    495  HA  ASN A  32      38.901  29.530 -15.920  1.00  0.00              
ATOM    496 1HB  ASN A  32      39.480  26.947 -15.652  1.00  0.00              
ATOM    497 2HB  ASN A  32      38.808  27.362 -14.057  1.00  0.00              
ATOM    498 1HD2 ASN A  32      36.116  25.679 -15.799  1.00  0.00              
ATOM    499 2HD2 ASN A  32      37.658  25.314 -15.100  1.00  0.00              
ATOM    500  N   SER A  33      37.148  30.625 -14.650  1.00  0.00              
ATOM    501  CA  SER A  33      36.149  31.361 -13.883  1.00  0.00              
ATOM    502  C   SER A  33      35.007  30.456 -13.443  1.00  0.00              
ATOM    503  O   SER A  33      34.286  30.769 -12.498  1.00  0.00              
ATOM    504  CB  SER A  33      35.615  32.521 -14.700  1.00  0.00              
ATOM    505  OG  SER A  33      34.899  32.088 -15.824  1.00  0.00              
ATOM    506  H   SER A  33      37.289  30.856 -15.624  1.00  0.00              
ATOM    507  HA  SER A  33      36.563  31.878 -13.016  1.00  0.00              
ATOM    508 1HB  SER A  33      34.957  33.118 -14.069  1.00  0.00              
ATOM    509 2HB  SER A  33      36.455  33.132 -15.029  1.00  0.00              
ATOM    510  HG  SER A  33      34.580  32.850 -16.313  1.00  0.00              
ATOM    511  N   ASN A  34      34.838  29.339 -14.141  1.00  0.00              
ATOM    512  CA  ASN A  34      33.779  28.393 -13.817  1.00  0.00              
ATOM    513  C   ASN A  34      34.001  27.805 -12.438  1.00  0.00              
ATOM    514  O   ASN A  34      33.058  27.403 -11.761  1.00  0.00              
ATOM    515  CB  ASN A  34      33.677  27.287 -14.852  1.00  0.00              
ATOM    516  CG  ASN A  34      33.113  27.741 -16.170  1.00  0.00              
ATOM    517  OD1 ASN A  34      32.475  28.796 -16.264  1.00  0.00              
ATOM    518  ND2 ASN A  34      33.275  26.912 -17.169  1.00  0.00              
ATOM    519  H   ASN A  34      35.456  29.140 -14.914  1.00  0.00              
ATOM    520  HA  ASN A  34      32.817  28.907 -13.795  1.00  0.00              
ATOM    521 1HB  ASN A  34      34.516  26.614 -15.035  1.00  0.00              
ATOM    522 2HB  ASN A  34      32.899  26.757 -14.302  1.00  0.00              
ATOM    523 1HD2 ASN A  34      32.926  27.149 -18.076  1.00  0.00              
ATOM    524 2HD2 ASN A  34      33.748  26.043 -17.026  1.00  0.00              
ATOM    525  N   LEU A  35      35.261  27.749 -12.030  1.00  0.00              
ATOM    526  CA  LEU A  35      35.593  27.229 -10.717  1.00  0.00              
ATOM    527  C   LEU A  35      35.623  28.321  -9.651  1.00  0.00              
ATOM    528  O   LEU A  35      36.047  28.078  -8.523  1.00  0.00              
ATOM    529  CB  LEU A  35      36.944  26.505 -10.774  1.00  0.00              
ATOM    530  CG  LEU A  35      37.001  25.302 -11.724  1.00  0.00              
ATOM    531  CD1 LEU A  35      38.423  24.764 -11.801  1.00  0.00              
ATOM    532  CD2 LEU A  35      36.042  24.225 -11.240  1.00  0.00              
ATOM    533  H   LEU A  35      36.003  28.069 -12.635  1.00  0.00              
ATOM    534  HA  LEU A  35      34.824  26.526 -10.398  1.00  0.00              
ATOM    535 1HB  LEU A  35      37.562  27.314 -11.158  1.00  0.00              
ATOM    536 2HB  LEU A  35      37.292  26.221  -9.781  1.00  0.00              
ATOM    537  HG  LEU A  35      36.653  25.644 -12.700  1.00  0.00              
ATOM    538 1HD1 LEU A  35      38.454  23.910 -12.478  1.00  0.00              
ATOM    539 2HD1 LEU A  35      39.088  25.544 -12.172  1.00  0.00              
ATOM    540 3HD1 LEU A  35      38.747  24.451 -10.809  1.00  0.00              
ATOM    541 1HD2 LEU A  35      36.083  23.371 -11.917  1.00  0.00              
ATOM    542 2HD2 LEU A  35      36.327  23.907 -10.237  1.00  0.00              
ATOM    543 3HD2 LEU A  35      35.027  24.623 -11.220  1.00  0.00              
ATOM    544  N   GLN A  36      35.159  29.517  -9.995  1.00  0.00              
ATOM    545  CA  GLN A  36      35.060  30.580  -9.002  1.00  0.00              
ATOM    546  C   GLN A  36      33.600  30.824  -8.644  1.00  0.00              
ATOM    547  O   GLN A  36      32.966  31.746  -9.152  1.00  0.00              
ATOM    548  CB  GLN A  36      35.696  31.872  -9.521  1.00  0.00              
ATOM    549  CG  GLN A  36      37.170  31.746  -9.866  1.00  0.00              
ATOM    550  CD  GLN A  36      37.742  33.029 -10.437  1.00  0.00              
ATOM    551  OE1 GLN A  36      37.063  34.058 -10.492  1.00  0.00              
ATOM    552  NE2 GLN A  36      38.996  32.975 -10.871  1.00  0.00              
ATOM    553  H   GLN A  36      34.871  29.704 -10.945  1.00  0.00              
ATOM    554  HA  GLN A  36      35.570  30.274  -8.088  1.00  0.00              
ATOM    555 1HB  GLN A  36      35.133  32.166 -10.407  1.00  0.00              
ATOM    556 2HB  GLN A  36      35.563  32.623  -8.742  1.00  0.00              
ATOM    557 1HG  GLN A  36      37.903  31.331  -9.175  1.00  0.00              
ATOM    558 2HG  GLN A  36      37.007  31.045 -10.685  1.00  0.00              
ATOM    559 1HE2 GLN A  36      39.428  33.790 -11.259  1.00  0.00              
ATOM    560 2HE2 GLN A  36      39.510  32.119 -10.810  1.00  0.00              
ATOM    561  N   ASN A  37      33.090  30.017  -7.725  1.00  0.00              
ATOM    562  CA  ASN A  37      31.662  29.939  -7.456  1.00  0.00              
ATOM    563  C   ASN A  37      31.524  29.625  -5.979  1.00  0.00              
ATOM    564  O   ASN A  37      32.522  29.449  -5.283  1.00  0.00              
ATOM    565  CB  ASN A  37      30.954  28.904  -8.311  1.00  0.00              
ATOM    566  CG  ASN A  37      31.472  27.505  -8.121  1.00  0.00              
ATOM    567  OD1 ASN A  37      31.354  26.920  -7.039  1.00  0.00              
ATOM    568  ND2 ASN A  37      32.116  26.998  -9.141  1.00  0.00              
ATOM    569  H   ASN A  37      33.723  29.436  -7.194  1.00  0.00              
ATOM    570  HA  ASN A  37      31.192  30.899  -7.672  1.00  0.00              
ATOM    571 1HB  ASN A  37      29.865  28.877  -8.369  1.00  0.00              
ATOM    572 2HB  ASN A  37      31.357  29.304  -9.241  1.00  0.00              
ATOM    573 1HD2 ASN A  37      32.488  26.071  -9.086  1.00  0.00              
ATOM    574 2HD2 ASN A  37      32.236  27.537  -9.975  1.00  0.00              
ATOM    575  N   VAL A  38      30.297  29.518  -5.498  1.00  0.00              
ATOM    576  CA  VAL A  38      30.098  29.430  -4.067  1.00  0.00              
ATOM    577  C   VAL A  38      30.855  28.222  -3.497  1.00  0.00              
ATOM    578  O   VAL A  38      31.692  28.363  -2.593  1.00  0.00              
ATOM    579  CB  VAL A  38      28.604  29.318  -3.711  1.00  0.00              
ATOM    580  CG1 VAL A  38      28.429  29.049  -2.224  1.00  0.00              
ATOM    581  CG2 VAL A  38      27.864  30.586  -4.112  1.00  0.00              
ATOM    582  H   VAL A  38      29.493  29.497  -6.109  1.00  0.00              
ATOM    583  HA  VAL A  38      30.514  30.298  -3.554  1.00  0.00              
ATOM    584  HB  VAL A  38      28.164  28.501  -4.283  1.00  0.00              
ATOM    585 1HG1 VAL A  38      27.366  28.972  -1.991  1.00  0.00              
ATOM    586 2HG1 VAL A  38      28.925  28.114  -1.963  1.00  0.00              
ATOM    587 3HG1 VAL A  38      28.867  29.866  -1.652  1.00  0.00              
ATOM    588 1HG2 VAL A  38      26.810  30.490  -3.854  1.00  0.00              
ATOM    589 2HG2 VAL A  38      28.292  31.438  -3.583  1.00  0.00              
ATOM    590 3HG2 VAL A  38      27.962  30.740  -5.187  1.00  0.00              
ATOM    591  N   THR A  39      30.583  27.045  -4.057  1.00  0.00              
ATOM    592  CA  THR A  39      31.150  25.790  -3.560  1.00  0.00              
ATOM    593  C   THR A  39      32.673  25.718  -3.719  1.00  0.00              
ATOM    594  O   THR A  39      33.412  25.377  -2.775  1.00  0.00              
ATOM    595  CB  THR A  39      30.522  24.580  -4.276  1.00  0.00              
ATOM    596  OG1 THR A  39      29.117  24.531  -3.995  1.00  0.00              
ATOM    597  CG2 THR A  39      31.174  23.287  -3.810  1.00  0.00              
ATOM    598  H   THR A  39      29.963  27.024  -4.853  1.00  0.00              
ATOM    599  HA  THR A  39      30.967  25.701  -2.489  1.00  0.00              
ATOM    600  HB  THR A  39      30.664  24.691  -5.351  1.00  0.00              
ATOM    601  HG1 THR A  39      28.627  24.506  -4.820  1.00  0.00              
ATOM    602 1HG2 THR A  39      30.717  22.443  -4.328  1.00  0.00              
ATOM    603 2HG2 THR A  39      32.240  23.317  -4.034  1.00  0.00              
ATOM    604 3HG2 THR A  39      31.031  23.175  -2.736  1.00  0.00              
ATOM    605  N   ASN A  40      33.142  26.050  -4.918  1.00  0.00              
ATOM    606  CA  ASN A  40      34.551  25.914  -5.246  1.00  0.00              
ATOM    607  C   ASN A  40      35.393  26.931  -4.487  1.00  0.00              
ATOM    608  O   ASN A  40      36.595  26.747  -4.305  1.00  0.00              
ATOM    609  CB  ASN A  40      34.787  26.044  -6.740  1.00  0.00              
ATOM    610  CG  ASN A  40      34.346  24.843  -7.529  1.00  0.00              
ATOM    611  OD1 ASN A  40      33.949  24.953  -8.695  1.00  0.00              
ATOM    612  ND2 ASN A  40      34.338  23.710  -6.875  1.00  0.00              
ATOM    613  H   ASN A  40      32.506  26.404  -5.618  1.00  0.00              
ATOM    614  HA  ASN A  40      34.908  24.928  -4.942  1.00  0.00              
ATOM    615 1HB  ASN A  40      34.495  26.950  -7.274  1.00  0.00              
ATOM    616 2HB  ASN A  40      35.871  26.018  -6.635  1.00  0.00              
ATOM    617 1HD2 ASN A  40      34.056  22.868  -7.338  1.00  0.00              
ATOM    618 2HD2 ASN A  40      34.613  23.685  -5.915  1.00  0.00              
ATOM    619  N   TYR A  41      34.749  28.003  -4.041  1.00  0.00              
ATOM    620  CA  TYR A  41      35.399  28.970  -3.172  1.00  0.00              
ATOM    621  C   TYR A  41      35.753  28.302  -1.849  1.00  0.00              
ATOM    622  O   TYR A  41      36.738  28.669  -1.178  1.00  0.00              
ATOM    623  CB  TYR A  41      34.499  30.185  -2.938  1.00  0.00              
ATOM    624  CG  TYR A  41      34.616  31.249  -4.006  1.00  0.00              
ATOM    625  CD1 TYR A  41      35.630  31.203  -4.951  1.00  0.00              
ATOM    626  CD2 TYR A  41      33.709  32.297  -4.069  1.00  0.00              
ATOM    627  CE1 TYR A  41      35.742  32.172  -5.929  1.00  0.00              
ATOM    628  CE2 TYR A  41      33.810  33.272  -5.042  1.00  0.00              
ATOM    629  CZ  TYR A  41      34.828  33.206  -5.971  1.00  0.00              
ATOM    630  OH  TYR A  41      34.933  34.174  -6.944  1.00  0.00              
ATOM    631  H   TYR A  41      33.788  28.151  -4.310  1.00  0.00              
ATOM    632  HA  TYR A  41      36.328  29.313  -3.629  1.00  0.00              
ATOM    633 1HB  TYR A  41      33.471  29.823  -2.897  1.00  0.00              
ATOM    634 2HB  TYR A  41      34.774  30.608  -1.972  1.00  0.00              
ATOM    635  HD1 TYR A  41      36.348  30.383  -4.912  1.00  0.00              
ATOM    636  HD2 TYR A  41      32.907  32.343  -3.332  1.00  0.00              
ATOM    637  HE1 TYR A  41      36.545  32.123  -6.664  1.00  0.00              
ATOM    638  HE2 TYR A  41      33.088  34.088  -5.073  1.00  0.00              
ATOM    639  HH  TYR A  41      34.248  34.843  -6.882  1.00  0.00              
ATOM    640  N   PHE A  42      34.952  27.312  -1.476  1.00  0.00              
ATOM    641  CA  PHE A  42      35.171  26.628  -0.207  1.00  0.00              
ATOM    642  C   PHE A  42      36.271  25.581  -0.372  1.00  0.00              
ATOM    643  O   PHE A  42      37.095  25.385   0.531  1.00  0.00              
ATOM    644  CB  PHE A  42      33.879  25.977   0.291  1.00  0.00              
ATOM    645  CG  PHE A  42      32.880  26.955   0.839  1.00  0.00              
ATOM    646  CD1 PHE A  42      31.685  27.193   0.177  1.00  0.00              
ATOM    647  CD2 PHE A  42      33.133  27.641   2.018  1.00  0.00              
ATOM    648  CE1 PHE A  42      30.765  28.093   0.681  1.00  0.00              
ATOM    649  CE2 PHE A  42      32.215  28.540   2.524  1.00  0.00              
ATOM    650  CZ  PHE A  42      31.030  28.766   1.854  1.00  0.00              
ATOM    651  H   PHE A  42      34.184  27.022  -2.065  1.00  0.00              
ATOM    652  HA  PHE A  42      35.509  27.342   0.545  1.00  0.00              
ATOM    653 1HB  PHE A  42      33.385  25.452  -0.526  1.00  0.00              
ATOM    654 2HB  PHE A  42      34.099  25.274   1.093  1.00  0.00              
ATOM    655  HD1 PHE A  42      31.475  26.660  -0.750  1.00  0.00              
ATOM    656  HD2 PHE A  42      34.070  27.462   2.547  1.00  0.00              
ATOM    657  HE1 PHE A  42      29.830  28.270   0.150  1.00  0.00              
ATOM    658  HE2 PHE A  42      32.426  29.072   3.452  1.00  0.00              
ATOM    659  HZ  PHE A  42      30.306  29.477   2.252  1.00  0.00              
ATOM    660  N   VAL A  43      36.298  24.924  -1.530  1.00  0.00              
ATOM    661  CA  VAL A  43      37.342  23.931  -1.794  1.00  0.00              
ATOM    662  C   VAL A  43      38.721  24.570  -2.040  1.00  0.00              
ATOM    663  O   VAL A  43      39.771  23.922  -1.895  1.00  0.00              
ATOM    664  CB  VAL A  43      36.976  23.056  -3.008  1.00  0.00              
ATOM    665  CG1 VAL A  43      35.482  22.767  -3.025  1.00  0.00              
ATOM    666  CG2 VAL A  43      37.401  23.733  -4.301  1.00  0.00              
ATOM    667  H   VAL A  43      35.600  25.104  -2.238  1.00  0.00              
ATOM    668  HA  VAL A  43      37.504  23.286  -0.930  1.00  0.00              
ATOM    669  HB  VAL A  43      37.526  22.117  -2.946  1.00  0.00              
ATOM    670 1HG1 VAL A  43      35.241  22.147  -3.889  1.00  0.00              
ATOM    671 2HG1 VAL A  43      35.202  22.241  -2.112  1.00  0.00              
ATOM    672 3HG1 VAL A  43      34.931  23.705  -3.088  1.00  0.00              
ATOM    673 1HG2 VAL A  43      37.135  23.101  -5.148  1.00  0.00              
ATOM    674 2HG2 VAL A  43      36.893  24.694  -4.392  1.00  0.00              
ATOM    675 3HG2 VAL A  43      38.479  23.892  -4.292  1.00  0.00              
ATOM    676  N   VAL A  44      38.707  25.852  -2.393  1.00  0.00              
ATOM    677  CA  VAL A  44      39.909  26.672  -2.341  1.00  0.00              
ATOM    678  C   VAL A  44      40.417  26.750  -0.905  1.00  0.00              
ATOM    679  O   VAL A  44      41.603  26.528  -0.640  1.00  0.00              
ATOM    680  CB  VAL A  44      39.657  28.094  -2.876  1.00  0.00              
ATOM    681  CG1 VAL A  44      40.817  29.011  -2.518  1.00  0.00              
ATOM    682  CG2 VAL A  44      39.446  28.068  -4.382  1.00  0.00              
ATOM    683  H   VAL A  44      37.841  26.268  -2.704  1.00  0.00              
ATOM    684  HA  VAL A  44      40.719  26.226  -2.919  1.00  0.00              
ATOM    685  HB  VAL A  44      38.738  28.481  -2.434  1.00  0.00              
ATOM    686 1HG1 VAL A  44      40.622  30.013  -2.903  1.00  0.00              
ATOM    687 2HG1 VAL A  44      40.925  29.055  -1.434  1.00  0.00              
ATOM    688 3HG1 VAL A  44      41.735  28.626  -2.960  1.00  0.00              
ATOM    689 1HG2 VAL A  44      39.269  29.080  -4.743  1.00  0.00              
ATOM    690 2HG2 VAL A  44      40.334  27.660  -4.866  1.00  0.00              
ATOM    691 3HG2 VAL A  44      38.584  27.443  -4.618  1.00  0.00              
ATOM    692  N   SER A  45      39.518  27.057   0.028  1.00  0.00              
ATOM    693  CA  SER A  45      39.943  27.189   1.417  1.00  0.00              
ATOM    694  C   SER A  45      40.354  25.829   1.988  1.00  0.00              
ATOM    695  O   SER A  45      41.219  25.738   2.873  1.00  0.00              
ATOM    696  CB  SER A  45      38.834  27.804   2.248  1.00  0.00              
ATOM    697  OG  SER A  45      37.744  26.935   2.396  1.00  0.00              
ATOM    698  H   SER A  45      38.546  27.200  -0.205  1.00  0.00              
ATOM    699  HA  SER A  45      40.745  27.915   1.557  1.00  0.00              
ATOM    700 1HB  SER A  45      39.230  28.047   3.233  1.00  0.00              
ATOM    701 2HB  SER A  45      38.496  28.716   1.758  1.00  0.00              
ATOM    702  HG  SER A  45      37.287  26.850   1.556  1.00  0.00              
ATOM    703  N   LEU A  46      39.740  24.769   1.466  1.00  0.00              
ATOM    704  CA  LEU A  46      40.166  23.417   1.811  1.00  0.00              
ATOM    705  C   LEU A  46      41.587  23.154   1.343  1.00  0.00              
ATOM    706  O   LEU A  46      42.415  22.666   2.114  1.00  0.00              
ATOM    707  CB  LEU A  46      39.207  22.386   1.204  1.00  0.00              
ATOM    708  CG  LEU A  46      37.785  22.397   1.781  1.00  0.00              
ATOM    709  CD1 LEU A  46      36.904  21.418   1.018  1.00  0.00              
ATOM    710  CD2 LEU A  46      37.834  22.041   3.259  1.00  0.00              
ATOM    711  H   LEU A  46      38.970  24.893   0.825  1.00  0.00              
ATOM    712  HA  LEU A  46      40.170  23.300   2.894  1.00  0.00              
ATOM    713 1HB  LEU A  46      39.195  22.739   0.174  1.00  0.00              
ATOM    714 2HB  LEU A  46      39.623  21.379   1.237  1.00  0.00              
ATOM    715  HG  LEU A  46      37.410  23.418   1.696  1.00  0.00              
ATOM    716 1HD1 LEU A  46      35.897  21.433   1.435  1.00  0.00              
ATOM    717 2HD1 LEU A  46      36.865  21.705  -0.033  1.00  0.00              
ATOM    718 3HD1 LEU A  46      37.317  20.413   1.105  1.00  0.00              
ATOM    719 1HD2 LEU A  46      36.823  22.051   3.668  1.00  0.00              
ATOM    720 2HD2 LEU A  46      38.266  21.048   3.381  1.00  0.00              
ATOM    721 3HD2 LEU A  46      38.446  22.771   3.790  1.00  0.00              
ATOM    722  N   ALA A  47      41.875  23.489   0.087  1.00  0.00              
ATOM    723  CA  ALA A  47      43.233  23.317  -0.425  1.00  0.00              
ATOM    724  C   ALA A  47      44.214  24.219   0.328  1.00  0.00              
ATOM    725  O   ALA A  47      45.361  23.841   0.562  1.00  0.00              
ATOM    726  CB  ALA A  47      43.279  23.602  -1.919  1.00  0.00              
ATOM    727  H   ALA A  47      41.163  23.864  -0.524  1.00  0.00              
ATOM    728  HA  ALA A  47      43.541  22.284  -0.258  1.00  0.00              
ATOM    729 1HB  ALA A  47      44.298  23.471  -2.282  1.00  0.00              
ATOM    730 2HB  ALA A  47      42.616  22.912  -2.441  1.00  0.00              
ATOM    731 3HB  ALA A  47      42.957  24.625  -2.104  1.00  0.00              
ATOM    732  N   ALA A  48      43.754  25.407   0.714  1.00  0.00              
ATOM    733  CA  ALA A  48      44.596  26.344   1.457  1.00  0.00              
ATOM    734  C   ALA A  48      44.962  25.822   2.840  1.00  0.00              
ATOM    735  O   ALA A  48      46.097  25.995   3.307  1.00  0.00              
ATOM    736  CB  ALA A  48      43.901  27.693   1.572  1.00  0.00              
ATOM    737  H   ALA A  48      42.804  25.669   0.491  1.00  0.00              
ATOM    738  HA  ALA A  48      45.532  26.478   0.915  1.00  0.00              
ATOM    739 1HB  ALA A  48      44.541  28.385   2.120  1.00  0.00              
ATOM    740 2HB  ALA A  48      43.708  28.090   0.575  1.00  0.00              
ATOM    741 3HB  ALA A  48      42.958  27.572   2.104  1.00  0.00              
ATOM    742  N   ALA A  49      43.999  25.194   3.506  1.00  0.00              
ATOM    743  CA  ALA A  49      44.286  24.605   4.804  1.00  0.00              
ATOM    744  C   ALA A  49      45.314  23.495   4.621  1.00  0.00              
ATOM    745  O   ALA A  49      46.266  23.386   5.394  1.00  0.00              
ATOM    746  CB  ALA A  49      43.016  24.078   5.457  1.00  0.00              
ATOM    747  H   ALA A  49      43.066  25.118   3.126  1.00  0.00              
ATOM    748  HA  ALA A  49      44.709  25.374   5.451  1.00  0.00              
ATOM    749 1HB  ALA A  49      43.263  23.626   6.418  1.00  0.00              
ATOM    750 2HB  ALA A  49      42.317  24.900   5.611  1.00  0.00              
ATOM    751 3HB  ALA A  49      42.560  23.329   4.811  1.00  0.00              
ATOM    752  N   ASP A  50      45.133  22.696   3.573  1.00  0.00              
ATOM    753  CA  ASP A  50      46.076  21.631   3.241  1.00  0.00              
ATOM    754  C   ASP A  50      47.462  22.147   2.882  1.00  0.00              
ATOM    755  O   ASP A  50      48.467  21.504   3.181  1.00  0.00              
ATOM    756  CB  ASP A  50      45.529  20.788   2.086  1.00  0.00              
ATOM    757  CG  ASP A  50      44.383  19.862   2.471  1.00  0.00              
ATOM    758  OD1 ASP A  50      44.215  19.612   3.641  1.00  0.00              
ATOM    759  OD2 ASP A  50      43.595  19.538   1.616  1.00  0.00              
ATOM    760  H   ASP A  50      44.320  22.831   2.990  1.00  0.00              
ATOM    761  HA  ASP A  50      46.225  20.987   4.108  1.00  0.00              
ATOM    762 1HB  ASP A  50      45.241  21.379   1.216  1.00  0.00              
ATOM    763 2HB  ASP A  50      46.412  20.194   1.848  1.00  0.00              
ATOM    764  N   ILE A  51      47.516  23.301   2.228  1.00  0.00              
ATOM    765  CA  ILE A  51      48.789  23.967   1.995  1.00  0.00              
ATOM    766  C   ILE A  51      49.436  24.380   3.312  1.00  0.00              
ATOM    767  O   ILE A  51      50.631  24.170   3.519  1.00  0.00              
ATOM    768  CB  ILE A  51      48.622  25.209   1.100  1.00  0.00              
ATOM    769  CG1 ILE A  51      48.261  24.793  -0.329  1.00  0.00              
ATOM    770  CG2 ILE A  51      49.891  26.046   1.109  1.00  0.00              
ATOM    771  CD1 ILE A  51      47.799  25.939  -1.200  1.00  0.00              
ATOM    772  H   ILE A  51      46.667  23.728   1.884  1.00  0.00              
ATOM    773  HA  ILE A  51      49.502  23.283   1.536  1.00  0.00              
ATOM    774  HB  ILE A  51      47.790  25.806   1.472  1.00  0.00              
ATOM    775 1HG1 ILE A  51      49.148  24.337  -0.768  1.00  0.00              
ATOM    776 2HG1 ILE A  51      47.468  24.048  -0.259  1.00  0.00              
ATOM    777 1HG2 ILE A  51      49.757  26.919   0.472  1.00  0.00              
ATOM    778 2HG2 ILE A  51      50.106  26.370   2.127  1.00  0.00              
ATOM    779 3HG2 ILE A  51      50.724  25.450   0.736  1.00  0.00              
ATOM    780 1HD1 ILE A  51      47.562  25.566  -2.197  1.00  0.00              
ATOM    781 2HD1 ILE A  51      46.911  26.395  -0.763  1.00  0.00              
ATOM    782 3HD1 ILE A  51      48.591  26.684  -1.272  1.00  0.00              
ATOM    783  N   ALA A  52      48.640  24.947   4.214  1.00  0.00              
ATOM    784  CA  ALA A  52      49.165  25.333   5.520  1.00  0.00              
ATOM    785  C   ALA A  52      49.719  24.107   6.259  1.00  0.00              
ATOM    786  O   ALA A  52      50.727  24.195   6.955  1.00  0.00              
ATOM    787  CB  ALA A  52      48.086  26.021   6.343  1.00  0.00              
ATOM    788  H   ALA A  52      47.667  25.117   4.006  1.00  0.00              
ATOM    789  HA  ALA A  52      49.988  26.032   5.373  1.00  0.00              
ATOM    790 1HB  ALA A  52      48.494  26.300   7.315  1.00  0.00              
ATOM    791 2HB  ALA A  52      47.745  26.915   5.822  1.00  0.00              
ATOM    792 3HB  ALA A  52      47.248  25.341   6.485  1.00  0.00              
ATOM    793  N   VAL A  53      49.075  22.960   6.072  1.00  0.00              
ATOM    794  CA  VAL A  53      49.597  21.696   6.589  1.00  0.00              
ATOM    795  C   VAL A  53      50.973  21.358   6.009  1.00  0.00              
ATOM    796  O   VAL A  53      51.908  21.060   6.752  1.00  0.00              
ATOM    797  CB  VAL A  53      48.632  20.533   6.293  1.00  0.00              
ATOM    798  CG1 VAL A  53      49.279  19.201   6.644  1.00  0.00              
ATOM    799  CG2 VAL A  53      47.332  20.710   7.063  1.00  0.00              
ATOM    800  H   VAL A  53      48.204  22.959   5.561  1.00  0.00              
ATOM    801  HA  VAL A  53      49.766  21.747   7.665  1.00  0.00              
ATOM    802  HB  VAL A  53      48.377  20.545   5.233  1.00  0.00              
ATOM    803 1HG1 VAL A  53      48.583  18.390   6.428  1.00  0.00              
ATOM    804 2HG1 VAL A  53      50.184  19.069   6.051  1.00  0.00              
ATOM    805 3HG1 VAL A  53      49.533  19.188   7.703  1.00  0.00              
ATOM    806 1HG2 VAL A  53      46.661  19.880   6.841  1.00  0.00              
ATOM    807 2HG2 VAL A  53      47.543  20.731   8.132  1.00  0.00              
ATOM    808 3HG2 VAL A  53      46.858  21.646   6.767  1.00  0.00              
ATOM    809  N   GLY A  54      51.098  21.417   4.687  1.00  0.00              
ATOM    810  CA  GLY A  54      52.325  21.013   4.016  1.00  0.00              
ATOM    811  C   GLY A  54      53.349  22.123   3.828  1.00  0.00              
ATOM    812  O   GLY A  54      54.413  21.914   3.241  1.00  0.00              
ATOM    813  H   GLY A  54      50.322  21.751   4.135  1.00  0.00              
ATOM    814 1HA  GLY A  54      52.807  20.227   4.597  1.00  0.00              
ATOM    815 2HA  GLY A  54      52.079  20.632   3.025  1.00  0.00              
ATOM    816  N   VAL A  55      53.016  23.315   4.312  1.00  0.00              
ATOM    817  CA  VAL A  55      53.934  24.447   4.267  1.00  0.00              
ATOM    818  C   VAL A  55      54.390  24.873   5.668  1.00  0.00              
ATOM    819  O   VAL A  55      55.574  25.120   5.893  1.00  0.00              
ATOM    820  CB  VAL A  55      53.294  25.656   3.559  1.00  0.00              
ATOM    821  CG1 VAL A  55      54.156  26.897   3.738  1.00  0.00              
ATOM    822  CG2 VAL A  55      53.088  25.360   2.081  1.00  0.00              
ATOM    823  H   VAL A  55      52.101  23.440   4.721  1.00  0.00              
ATOM    824  HA  VAL A  55      54.859  24.188   3.751  1.00  0.00              
ATOM    825  HB  VAL A  55      52.307  25.834   3.987  1.00  0.00              
ATOM    826 1HG1 VAL A  55      53.687  27.741   3.232  1.00  0.00              
ATOM    827 2HG1 VAL A  55      54.255  27.121   4.800  1.00  0.00              
ATOM    828 3HG1 VAL A  55      55.142  26.719   3.310  1.00  0.00              
ATOM    829 1HG2 VAL A  55      52.634  26.224   1.597  1.00  0.00              
ATOM    830 2HG2 VAL A  55      54.051  25.147   1.617  1.00  0.00              
ATOM    831 3HG2 VAL A  55      52.432  24.496   1.971  1.00  0.00              
ATOM    832  N   LEU A  56      53.456  24.935   6.613  1.00  0.00              
ATOM    833  CA  LEU A  56      53.776  25.381   7.966  1.00  0.00              
ATOM    834  C   LEU A  56      53.749  24.249   8.993  1.00  0.00              
ATOM    835  O   LEU A  56      54.754  23.971   9.641  1.00  0.00              
ATOM    836  CB  LEU A  56      52.804  26.491   8.385  1.00  0.00              
ATOM    837  CG  LEU A  56      52.777  27.717   7.464  1.00  0.00              
ATOM    838  CD1 LEU A  56      51.703  28.693   7.925  1.00  0.00              
ATOM    839  CD2 LEU A  56      54.145  28.383   7.463  1.00  0.00              
ATOM    840  H   LEU A  56      52.506  24.670   6.394  1.00  0.00              
ATOM    841  HA  LEU A  56      54.794  25.767   7.991  1.00  0.00              
ATOM    842 1HB  LEU A  56      51.866  25.944   8.307  1.00  0.00              
ATOM    843 2HB  LEU A  56      52.962  26.796   9.420  1.00  0.00              
ATOM    844  HG  LEU A  56      52.580  27.359   6.453  1.00  0.00              
ATOM    845 1HD1 LEU A  56      51.691  29.560   7.265  1.00  0.00              
ATOM    846 2HD1 LEU A  56      50.729  28.203   7.896  1.00  0.00              
ATOM    847 3HD1 LEU A  56      51.917  29.015   8.943  1.00  0.00              
ATOM    848 1HD2 LEU A  56      54.125  29.254   6.807  1.00  0.00              
ATOM    849 2HD2 LEU A  56      54.399  28.697   8.476  1.00  0.00              
ATOM    850 3HD2 LEU A  56      54.894  27.677   7.103  1.00  0.00              
ATOM    851  N   ALA A  57      52.598  23.598   9.133  1.00  0.00              
ATOM    852  CA  ALA A  57      52.361  22.690  10.252  1.00  0.00              
ATOM    853  C   ALA A  57      53.413  21.588  10.374  1.00  0.00              
ATOM    854  O   ALA A  57      54.119  21.506  11.381  1.00  0.00              
ATOM    855  CB  ALA A  57      50.975  22.075  10.129  1.00  0.00              
ATOM    856  H   ALA A  57      51.868  23.735   8.448  1.00  0.00              
ATOM    857  HA  ALA A  57      52.414  23.259  11.181  1.00  0.00              
ATOM    858 1HB  ALA A  57      50.794  21.414  10.976  1.00  0.00              
ATOM    859 2HB  ALA A  57      50.225  22.866  10.120  1.00  0.00              
ATOM    860 3HB  ALA A  57      50.912  21.504   9.204  1.00  0.00              
ATOM    861  N   ILE A  58      53.516  20.747   9.348  1.00  0.00              
ATOM    862  CA  ILE A  58      54.351  19.550   9.428  1.00  0.00              
ATOM    863  C   ILE A  58      55.817  19.909   9.213  1.00  0.00              
ATOM    864  O   ILE A  58      56.703  19.462   9.949  1.00  0.00              
ATOM    865  CB  ILE A  58      53.929  18.490   8.394  1.00  0.00              
ATOM    866  CG1 ILE A  58      52.461  18.104   8.593  1.00  0.00              
ATOM    867  CG2 ILE A  58      54.824  17.264   8.494  1.00  0.00              
ATOM    868  CD1 ILE A  58      52.159  17.538   9.961  1.00  0.00              
ATOM    869  H   ILE A  58      53.009  20.938   8.495  1.00  0.00              
ATOM    870  HA  ILE A  58      54.306  19.117  10.426  1.00  0.00              
ATOM    871  HB  ILE A  58      54.009  18.917   7.395  1.00  0.00              
ATOM    872 1HG1 ILE A  58      51.865  19.002   8.431  1.00  0.00              
ATOM    873 2HG1 ILE A  58      52.215  17.364   7.831  1.00  0.00              
ATOM    874 1HG2 ILE A  58      54.512  16.525   7.757  1.00  0.00              
ATOM    875 2HG2 ILE A  58      55.857  17.551   8.305  1.00  0.00              
ATOM    876 3HG2 ILE A  58      54.744  16.836   9.493  1.00  0.00              
ATOM    877 1HD1 ILE A  58      51.100  17.288  10.027  1.00  0.00              
ATOM    878 2HD1 ILE A  58      52.754  16.639  10.124  1.00  0.00              
ATOM    879 3HD1 ILE A  58      52.403  18.277  10.723  1.00  0.00              
ATOM    880  N   PRO A  59      56.061  20.754   8.220  1.00  0.00              
ATOM    881  CA  PRO A  59      57.410  21.199   7.912  1.00  0.00              
ATOM    882  C   PRO A  59      58.124  21.777   9.122  1.00  0.00              
ATOM    883  O   PRO A  59      59.324  21.580   9.282  1.00  0.00              
ATOM    884  CB  PRO A  59      57.206  22.249   6.815  1.00  0.00              
ATOM    885  CG  PRO A  59      55.964  21.816   6.113  1.00  0.00              
ATOM    886  CD  PRO A  59      55.053  21.301   7.194  1.00  0.00              
ATOM    887  HA  PRO A  59      58.064  20.379   7.582  1.00  0.00              
ATOM    888 1HB  PRO A  59      57.092  23.258   7.240  1.00  0.00              
ATOM    889 2HB  PRO A  59      58.062  22.285   6.126  1.00  0.00              
ATOM    890 1HG  PRO A  59      55.501  22.653   5.571  1.00  0.00              
ATOM    891 2HG  PRO A  59      56.180  21.033   5.371  1.00  0.00              
ATOM    892 1HD  PRO A  59      54.429  22.097   7.626  1.00  0.00              
ATOM    893 2HD  PRO A  59      54.369  20.521   6.826  1.00  0.00              
ATOM    894  N   PHE A  60      57.392  22.505   9.965  1.00  0.00              
ATOM    895  CA  PHE A  60      57.952  23.013  11.219  1.00  0.00              
ATOM    896  C   PHE A  60      58.428  21.869  12.106  1.00  0.00              
ATOM    897  O   PHE A  60      59.553  21.880  12.618  1.00  0.00              
ATOM    898  CB  PHE A  60      56.921  23.862  11.964  1.00  0.00              
ATOM    899  CG  PHE A  60      56.706  25.222  11.362  1.00  0.00              
ATOM    900  CD1 PHE A  60      57.481  25.654  10.296  1.00  0.00              
ATOM    901  CD2 PHE A  60      55.730  26.071  11.860  1.00  0.00              
ATOM    902  CE1 PHE A  60      57.284  26.904   9.741  1.00  0.00              
ATOM    903  CE2 PHE A  60      55.531  27.321  11.307  1.00  0.00              
ATOM    904  CZ  PHE A  60      56.309  27.738  10.246  1.00  0.00              
ATOM    905  H   PHE A  60      56.431  22.713   9.736  1.00  0.00              
ATOM    906  HA  PHE A  60      58.826  23.632  11.010  1.00  0.00              
ATOM    907 1HB  PHE A  60      55.953  23.364  11.962  1.00  0.00              
ATOM    908 2HB  PHE A  60      57.243  24.025  12.992  1.00  0.00              
ATOM    909  HD1 PHE A  60      58.251  24.994   9.895  1.00  0.00              
ATOM    910  HD2 PHE A  60      55.116  25.742  12.699  1.00  0.00              
ATOM    911  HE1 PHE A  60      57.900  27.231   8.903  1.00  0.00              
ATOM    912  HE2 PHE A  60      54.760  27.979  11.708  1.00  0.00              
ATOM    913  HZ  PHE A  60      56.154  28.724   9.810  1.00  0.00              
ATOM    914  N   ALA A  61      57.558  20.878  12.271  1.00  0.00              
ATOM    915  CA  ALA A  61      57.856  19.707  13.080  1.00  0.00              
ATOM    916  C   ALA A  61      59.066  18.981  12.506  1.00  0.00              
ATOM    917  O   ALA A  61      59.881  18.422  13.246  1.00  0.00              
ATOM    918  CB  ALA A  61      56.650  18.781  13.154  1.00  0.00              
ATOM    919  H   ALA A  61      56.659  20.945  11.816  1.00  0.00              
ATOM    920  HA  ALA A  61      58.102  20.033  14.091  1.00  0.00              
ATOM    921 1HB  ALA A  61      56.900  17.907  13.755  1.00  0.00              
ATOM    922 2HB  ALA A  61      55.813  19.309  13.611  1.00  0.00              
ATOM    923 3HB  ALA A  61      56.374  18.463  12.150  1.00  0.00              
ATOM    924  N   ILE A  62      59.177  18.994  11.182  1.00  0.00              
ATOM    925  CA  ILE A  62      60.294  18.346  10.511  1.00  0.00              
ATOM    926  C   ILE A  62      61.605  19.045  10.873  1.00  0.00              
ATOM    927  O   ILE A  62      62.563  18.408  11.323  1.00  0.00              
ATOM    928  CB  ILE A  62      60.116  18.347   8.982  1.00  0.00              
ATOM    929  CG1 ILE A  62      58.979  17.406   8.576  1.00  0.00              
ATOM    930  CG2 ILE A  62      61.413  17.946   8.296  1.00  0.00              
ATOM    931  CD1 ILE A  62      58.562  17.541   7.129  1.00  0.00              
ATOM    932  H   ILE A  62      58.475  19.463  10.627  1.00  0.00              
ATOM    933  HA  ILE A  62      60.409  17.321  10.861  1.00  0.00              
ATOM    934  HB  ILE A  62      59.828  19.346   8.658  1.00  0.00              
ATOM    935 1HG1 ILE A  62      59.318  16.388   8.763  1.00  0.00              
ATOM    936 2HG1 ILE A  62      58.128  17.629   9.221  1.00  0.00              
ATOM    937 1HG2 ILE A  62      61.270  17.951   7.215  1.00  0.00              
ATOM    938 2HG2 ILE A  62      62.198  18.653   8.560  1.00  0.00              
ATOM    939 3HG2 ILE A  62      61.702  16.946   8.618  1.00  0.00              
ATOM    940 1HD1 ILE A  62      57.752  16.843   6.917  1.00  0.00              
ATOM    941 2HD1 ILE A  62      58.221  18.559   6.941  1.00  0.00              
ATOM    942 3HD1 ILE A  62      59.410  17.317   6.483  1.00  0.00              
ATOM    943  N   THR A  63      61.633  20.358  10.677  1.00  0.00              
ATOM    944  CA  THR A  63      62.812  21.170  10.950  1.00  0.00              
ATOM    945  C   THR A  63      63.180  21.152  12.430  1.00  0.00              
ATOM    946  O   THR A  63      64.346  21.341  12.800  1.00  0.00              
ATOM    947  CB  THR A  63      62.603  22.630  10.505  1.00  0.00              
ATOM    948  OG1 THR A  63      61.449  23.171  11.161  1.00  0.00              
ATOM    949  CG2 THR A  63      62.408  22.705   8.999  1.00  0.00              
ATOM    950  H   THR A  63      60.799  20.805  10.324  1.00  0.00              
ATOM    951  HA  THR A  63      63.673  20.762  10.420  1.00  0.00              
ATOM    952  HB  THR A  63      63.478  23.215  10.787  1.00  0.00              
ATOM    953  HG1 THR A  63      61.321  24.081  10.883  1.00  0.00              
ATOM    954 1HG2 THR A  63      62.262  23.744   8.704  1.00  0.00              
ATOM    955 2HG2 THR A  63      63.289  22.305   8.498  1.00  0.00              
ATOM    956 3HG2 THR A  63      61.533  22.121   8.717  1.00  0.00              
ATOM    957  N   ILE A  64      62.178  20.912  13.273  1.00  0.00              
ATOM    958  CA  ILE A  64      62.413  20.646  14.687  1.00  0.00              
ATOM    959  C   ILE A  64      63.083  19.294  14.902  1.00  0.00              
ATOM    960  O   ILE A  64      64.043  19.181  15.663  1.00  0.00              
ATOM    961  CB  ILE A  64      61.102  20.688  15.492  1.00  0.00              
ATOM    962  CG1 ILE A  64      60.553  22.117  15.543  1.00  0.00              
ATOM    963  CG2 ILE A  64      61.322  20.149  16.897  1.00  0.00              
ATOM    964  CD1 ILE A  64      59.105  22.200  15.970  1.00  0.00              
ATOM    965  H   ILE A  64      61.230  20.914  12.924  1.00  0.00              
ATOM    966  HA  ILE A  64      63.117  21.367  15.101  1.00  0.00              
ATOM    967  HB  ILE A  64      60.353  20.082  14.983  1.00  0.00              
ATOM    968 1HG1 ILE A  64      61.171  22.677  16.244  1.00  0.00              
ATOM    969 2HG1 ILE A  64      60.662  22.541  14.545  1.00  0.00              
ATOM    970 1HG2 ILE A  64      60.386  20.186  17.452  1.00  0.00              
ATOM    971 2HG2 ILE A  64      61.669  19.117  16.840  1.00  0.00              
ATOM    972 3HG2 ILE A  64      62.071  20.755  17.407  1.00  0.00              
ATOM    973 1HD1 ILE A  64      58.788  23.243  15.982  1.00  0.00              
ATOM    974 2HD1 ILE A  64      58.485  21.640  15.269  1.00  0.00              
ATOM    975 3HD1 ILE A  64      58.995  21.777  16.968  1.00  0.00              
ATOM    976  N   SER A  65      62.571  18.272  14.226  1.00  0.00              
ATOM    977  CA  SER A  65      63.076  16.914  14.392  1.00  0.00              
ATOM    978  C   SER A  65      64.493  16.780  13.848  1.00  0.00              
ATOM    979  O   SER A  65      65.225  15.862  14.217  1.00  0.00              
ATOM    980  CB  SER A  65      62.152  15.927  13.705  1.00  0.00              
ATOM    981  OG  SER A  65      60.919  15.817  14.360  1.00  0.00              
ATOM    982  H   SER A  65      61.811  18.439  13.582  1.00  0.00              
ATOM    983  HA  SER A  65      63.041  16.562  15.423  1.00  0.00              
ATOM    984 1HB  SER A  65      61.982  16.263  12.682  1.00  0.00              
ATOM    985 2HB  SER A  65      62.634  14.950  13.690  1.00  0.00              
ATOM    986  HG  SER A  65      61.051  15.898  15.307  1.00  0.00              
ATOM    987  N   THR A  66      64.873  17.702  12.970  1.00  0.00              
ATOM    988  CA  THR A  66      66.226  17.730  12.427  1.00  0.00              
ATOM    989  C   THR A  66      67.229  18.298  13.424  1.00  0.00              
ATOM    990  O   THR A  66      68.418  18.410  13.127  1.00  0.00              
ATOM    991  CB  THR A  66      66.292  18.558  11.130  1.00  0.00              
ATOM    992  OG1 THR A  66      65.765  19.869  11.370  1.00  0.00              
ATOM    993  CG2 THR A  66      65.487  17.886  10.028  1.00  0.00              
ATOM    994  H   THR A  66      64.208  18.401  12.671  1.00  0.00              
ATOM    995  HA  THR A  66      66.559  16.715  12.211  1.00  0.00              
ATOM    996  HB  THR A  66      67.332  18.645  10.817  1.00  0.00              
ATOM    997  HG1 THR A  66      66.286  20.303  12.050  1.00  0.00              
ATOM    998 1HG2 THR A  66      65.545  18.485   9.120  1.00  0.00              
ATOM    999 2HG2 THR A  66      65.892  16.893   9.836  1.00  0.00              
ATOM   1000 3HG2 THR A  66      64.447  17.800  10.340  1.00  0.00              
ATOM   1001  N   GLY A  67      66.742  18.654  14.608  1.00  0.00              
ATOM   1002  CA  GLY A  67      67.616  19.005  15.721  1.00  0.00              
ATOM   1003  C   GLY A  67      67.200  20.318  16.373  1.00  0.00              
ATOM   1004  O   GLY A  67      67.429  20.530  17.564  1.00  0.00              
ATOM   1005  H   GLY A  67      65.741  18.682  14.740  1.00  0.00              
ATOM   1006 1HA  GLY A  67      67.574  18.214  16.470  1.00  0.00              
ATOM   1007 2HA  GLY A  67      68.637  19.105  15.355  1.00  0.00              
ATOM   1008  N   PHE A  68      66.588  21.196  15.586  1.00  0.00              
ATOM   1009  CA  PHE A  68      66.076  22.460  16.101  1.00  0.00              
ATOM   1010  C   PHE A  68      65.081  22.252  17.236  1.00  0.00              
ATOM   1011  O   PHE A  68      64.067  21.575  17.068  1.00  0.00              
ATOM   1012  CB  PHE A  68      65.422  23.264  14.976  1.00  0.00              
ATOM   1013  CG  PHE A  68      64.889  24.598  15.415  1.00  0.00              
ATOM   1014  CD1 PHE A  68      65.747  25.666  15.635  1.00  0.00              
ATOM   1015  CD2 PHE A  68      63.530  24.788  15.610  1.00  0.00              
ATOM   1016  CE1 PHE A  68      65.258  26.894  16.039  1.00  0.00              
ATOM   1017  CE2 PHE A  68      63.037  26.015  16.013  1.00  0.00              
ATOM   1018  CZ  PHE A  68      63.903  27.068  16.228  1.00  0.00              
ATOM   1019  H   PHE A  68      66.473  20.982  14.606  1.00  0.00              
ATOM   1020  HA  PHE A  68      66.894  23.048  16.520  1.00  0.00              
ATOM   1021 1HB  PHE A  68      66.146  23.462  14.187  1.00  0.00              
ATOM   1022 2HB  PHE A  68      64.579  22.713  14.563  1.00  0.00              
ATOM   1023  HD1 PHE A  68      66.818  25.528  15.484  1.00  0.00              
ATOM   1024  HD2 PHE A  68      62.846  23.956  15.441  1.00  0.00              
ATOM   1025  HE1 PHE A  68      65.943  27.724  16.208  1.00  0.00              
ATOM   1026  HE2 PHE A  68      61.967  26.151  16.162  1.00  0.00              
ATOM   1027  HZ  PHE A  68      63.517  28.035  16.547  1.00  0.00              
ATOM   1028  N   CYS A  69      65.378  22.837  18.391  1.00  0.00              
ATOM   1029  CA  CYS A  69      64.588  22.603  19.594  1.00  0.00              
ATOM   1030  C   CYS A  69      64.473  23.895  20.393  1.00  0.00              
ATOM   1031  O   CYS A  69      65.137  24.065  21.415  1.00  0.00              
ATOM   1032  CB  CYS A  69      65.416  21.561  20.345  1.00  0.00              
ATOM   1033  SG  CYS A  69      64.497  20.632  21.596  1.00  0.00              
ATOM   1034  H   CYS A  69      66.172  23.460  18.438  1.00  0.00              
ATOM   1035  HA  CYS A  69      63.602  22.184  19.390  1.00  0.00              
ATOM   1036 1HB  CYS A  69      65.812  20.820  19.649  1.00  0.00              
ATOM   1037 2HB  CYS A  69      66.240  22.042  20.872  1.00  0.00              
ATOM   1038  N   ALA A  70      63.626  24.803  19.920  1.00  0.00              
ATOM   1039  CA  ALA A  70      63.421  26.082  20.591  1.00  0.00              
ATOM   1040  C   ALA A  70      62.379  25.939  21.693  1.00  0.00              
ATOM   1041  O   ALA A  70      62.064  24.829  22.123  1.00  0.00              
ATOM   1042  CB  ALA A  70      63.008  27.147  19.585  1.00  0.00              
ATOM   1043  H   ALA A  70      63.111  24.603  19.075  1.00  0.00              
ATOM   1044  HA  ALA A  70      64.358  26.387  21.056  1.00  0.00              
ATOM   1045 1HB  ALA A  70      62.859  28.095  20.102  1.00  0.00              
ATOM   1046 2HB  ALA A  70      63.790  27.262  18.835  1.00  0.00              
ATOM   1047 3HB  ALA A  70      62.080  26.849  19.100  1.00  0.00              
ATOM   1048  N   ALA A  71      61.884  27.193  22.254  1.00  0.00              
ATOM   1049  CA  ALA A  71      61.020  27.176  23.427  1.00  0.00              
ATOM   1050  C   ALA A  71      59.759  26.370  23.141  1.00  0.00              
ATOM   1051  O   ALA A  71      59.506  25.980  22.001  1.00  0.00              
ATOM   1052  CB  ALA A  71      60.662  28.590  23.859  1.00  0.00              
ATOM   1053  H   ALA A  71      62.088  28.074  21.806  1.00  0.00              
ATOM   1054  HA  ALA A  71      61.540  26.683  24.248  1.00  0.00              
ATOM   1055 1HB  ALA A  71      60.004  28.549  24.727  1.00  0.00              
ATOM   1056 2HB  ALA A  71      61.571  29.133  24.119  1.00  0.00              
ATOM   1057 3HB  ALA A  71      60.154  29.102  23.043  1.00  0.00              
ATOM   1058  N   CYS A  72      58.970  26.125  24.181  1.00  0.00              
ATOM   1059  CA  CYS A  72      57.792  25.273  24.066  1.00  0.00              
ATOM   1060  C   CYS A  72      56.852  25.761  22.972  1.00  0.00              
ATOM   1061  O   CYS A  72      56.016  25.005  22.476  1.00  0.00              
ATOM   1062  CB  CYS A  72      57.138  25.418  25.440  1.00  0.00              
ATOM   1063  SG  CYS A  72      55.673  24.386  25.686  1.00  0.00              
ATOM   1064  H   CYS A  72      59.192  26.539  25.075  1.00  0.00              
ATOM   1065  HA  CYS A  72      58.036  24.223  23.906  1.00  0.00              
ATOM   1066 1HB  CYS A  72      57.841  25.137  26.225  1.00  0.00              
ATOM   1067 2HB  CYS A  72      56.813  26.447  25.595  1.00  0.00              
ATOM   1068  N   HIS A  73      56.993  27.028  22.599  1.00  0.00              
ATOM   1069  CA  HIS A  73      56.168  27.603  21.535  1.00  0.00              
ATOM   1070  C   HIS A  73      56.076  26.708  20.297  1.00  0.00              
ATOM   1071  O   HIS A  73      55.120  26.807  19.525  1.00  0.00              
ATOM   1072  CB  HIS A  73      56.709  28.979  21.133  1.00  0.00              
ATOM   1073  CG  HIS A  73      56.504  30.034  22.175  1.00  0.00              
ATOM   1074  ND1 HIS A  73      57.290  30.127  23.304  1.00  0.00              
ATOM   1075  CD2 HIS A  73      55.602  31.040  22.260  1.00  0.00              
ATOM   1076  CE1 HIS A  73      56.880  31.147  24.039  1.00  0.00              
ATOM   1077  NE2 HIS A  73      55.858  31.717  23.427  1.00  0.00              
ATOM   1078  H   HIS A  73      57.682  27.609  23.055  1.00  0.00              
ATOM   1079  HA  HIS A  73      55.143  27.715  21.886  1.00  0.00              
ATOM   1080 1HB  HIS A  73      57.784  28.923  20.954  1.00  0.00              
ATOM   1081 2HB  HIS A  73      56.210  29.330  20.231  1.00  0.00              
ATOM   1082  HD1 HIS A  73      58.098  29.575  23.509  1.00  0.00              
ATOM   1083  HD2 HIS A  73      54.788  31.362  21.610  1.00  0.00              
ATOM   1084  HE1 HIS A  73      57.377  31.390  24.978  1.00  0.00              
ATOM   1085  N   GLY A  74      57.073  25.851  20.098  1.00  0.00              
ATOM   1086  CA  GLY A  74      56.988  24.838  19.056  1.00  0.00              
ATOM   1087  C   GLY A  74      55.719  24.028  19.271  1.00  0.00              
ATOM   1088  O   GLY A  74      54.848  23.961  18.410  1.00  0.00              
ATOM   1089  H   GLY A  74      57.903  25.898  20.672  1.00  0.00              
ATOM   1090 1HA  GLY A  74      56.963  25.328  18.082  1.00  0.00              
ATOM   1091 2HA  GLY A  74      57.863  24.192  19.114  1.00  0.00              
ATOM   1092  N   CYS A  75      55.640  23.425  20.450  1.00  0.00              
ATOM   1093  CA  CYS A  75      54.513  22.601  20.893  1.00  0.00              
ATOM   1094  C   CYS A  75      53.202  23.390  20.787  1.00  0.00              
ATOM   1095  O   CYS A  75      52.205  22.879  20.262  1.00  0.00              
ATOM   1096  CB  CYS A  75      54.856  22.311  22.355  1.00  0.00              
ATOM   1097  SG  CYS A  75      56.522  21.658  22.618  1.00  0.00              
ATOM   1098  H   CYS A  75      56.425  23.558  21.071  1.00  0.00              
ATOM   1099  HA  CYS A  75      54.433  21.654  20.360  1.00  0.00              
ATOM   1100 1HB  CYS A  75      54.792  23.224  22.946  1.00  0.00              
ATOM   1101 2HB  CYS A  75      54.172  21.565  22.760  1.00  0.00              
ATOM   1102  N   LEU A  76      53.218  24.619  21.291  1.00  0.00              
ATOM   1103  CA  LEU A  76      52.019  25.439  21.355  1.00  0.00              
ATOM   1104  C   LEU A  76      51.467  25.724  19.958  1.00  0.00              
ATOM   1105  O   LEU A  76      50.276  25.542  19.707  1.00  0.00              
ATOM   1106  CB  LEU A  76      52.317  26.751  22.092  1.00  0.00              
ATOM   1107  CG  LEU A  76      52.768  26.593  23.550  1.00  0.00              
ATOM   1108  CD1 LEU A  76      53.208  27.939  24.109  1.00  0.00              
ATOM   1109  CD2 LEU A  76      51.628  26.013  24.374  1.00  0.00              
ATOM   1110  H   LEU A  76      54.089  24.994  21.640  1.00  0.00              
ATOM   1111  HA  LEU A  76      51.237  24.902  21.890  1.00  0.00              
ATOM   1112 1HB  LEU A  76      53.144  27.112  21.483  1.00  0.00              
ATOM   1113 2HB  LEU A  76      51.484  27.450  22.025  1.00  0.00              
ATOM   1114  HG  LEU A  76      53.586  25.873  23.560  1.00  0.00              
ATOM   1115 1HD1 LEU A  76      53.526  27.817  25.145  1.00  0.00              
ATOM   1116 2HD1 LEU A  76      54.039  28.324  23.519  1.00  0.00              
ATOM   1117 3HD1 LEU A  76      52.375  28.640  24.066  1.00  0.00              
ATOM   1118 1HD2 LEU A  76      51.950  25.900  25.410  1.00  0.00              
ATOM   1119 2HD2 LEU A  76      50.769  26.683  24.331  1.00  0.00              
ATOM   1120 3HD2 LEU A  76      51.348  25.038  23.974  1.00  0.00              
ATOM   1121  N   PHE A  77      52.338  26.158  19.050  1.00  0.00              
ATOM   1122  CA  PHE A  77      51.912  26.542  17.704  1.00  0.00              
ATOM   1123  C   PHE A  77      51.548  25.334  16.843  1.00  0.00              
ATOM   1124  O   PHE A  77      50.696  25.427  15.955  1.00  0.00              
ATOM   1125  CB  PHE A  77      53.009  27.356  17.017  1.00  0.00              
ATOM   1126  CG  PHE A  77      53.032  28.803  17.420  1.00  0.00              
ATOM   1127  CD1 PHE A  77      54.149  29.349  18.035  1.00  0.00              
ATOM   1128  CD2 PHE A  77      51.937  29.622  17.185  1.00  0.00              
ATOM   1129  CE1 PHE A  77      54.171  30.680  18.407  1.00  0.00              
ATOM   1130  CE2 PHE A  77      51.957  30.953  17.554  1.00  0.00              
ATOM   1131  CZ  PHE A  77      53.075  31.482  18.166  1.00  0.00              
ATOM   1132  H   PHE A  77      53.316  26.225  19.295  1.00  0.00              
ATOM   1133  HA  PHE A  77      51.007  27.149  17.761  1.00  0.00              
ATOM   1134 1HB  PHE A  77      53.989  26.949  17.262  1.00  0.00              
ATOM   1135 2HB  PHE A  77      52.869  27.336  15.937  1.00  0.00              
ATOM   1136  HD1 PHE A  77      55.015  28.715  18.225  1.00  0.00              
ATOM   1137  HD2 PHE A  77      51.054  29.203  16.702  1.00  0.00              
ATOM   1138  HE1 PHE A  77      55.055  31.096  18.890  1.00  0.00              
ATOM   1139  HE2 PHE A  77      51.090  31.585  17.363  1.00  0.00              
ATOM   1140  HZ  PHE A  77      53.092  32.531  18.459  1.00  0.00              
ATOM   1141  N   ILE A  78      52.192  24.201  17.106  1.00  0.00              
ATOM   1142  CA  ILE A  78      51.824  22.961  16.441  1.00  0.00              
ATOM   1143  C   ILE A  78      50.408  22.567  16.834  1.00  0.00              
ATOM   1144  O   ILE A  78      49.595  22.183  15.978  1.00  0.00              
ATOM   1145  CB  ILE A  78      52.792  21.815  16.788  1.00  0.00              
ATOM   1146  CG1 ILE A  78      54.152  22.046  16.124  1.00  0.00              
ATOM   1147  CG2 ILE A  78      52.207  20.478  16.360  1.00  0.00              
ATOM   1148  CD1 ILE A  78      55.247  21.142  16.644  1.00  0.00              
ATOM   1149  H   ILE A  78      52.948  24.195  17.776  1.00  0.00              
ATOM   1150  HA  ILE A  78      51.801  23.097  15.361  1.00  0.00              
ATOM   1151  HB  ILE A  78      52.965  21.809  17.863  1.00  0.00              
ATOM   1152 1HG1 ILE A  78      54.023  21.882  15.055  1.00  0.00              
ATOM   1153 2HG1 ILE A  78      54.426  23.086  16.301  1.00  0.00              
ATOM   1154 1HG2 ILE A  78      52.904  19.679  16.611  1.00  0.00              
ATOM   1155 2HG2 ILE A  78      51.263  20.311  16.877  1.00  0.00              
ATOM   1156 3HG2 ILE A  78      52.036  20.483  15.283  1.00  0.00              
ATOM   1157 1HD1 ILE A  78      56.180  21.365  16.127  1.00  0.00              
ATOM   1158 2HD1 ILE A  78      55.377  21.307  17.715  1.00  0.00              
ATOM   1159 3HD1 ILE A  78      54.975  20.102  16.468  1.00  0.00              
ATOM   1160  N   ALA A  79      50.098  22.686  18.123  1.00  0.00              
ATOM   1161  CA  ALA A  79      48.743  22.386  18.561  1.00  0.00              
ATOM   1162  C   ALA A  79      47.739  23.324  17.899  1.00  0.00              
ATOM   1163  O   ALA A  79      46.671  22.898  17.467  1.00  0.00              
ATOM   1164  CB  ALA A  79      48.643  22.477  20.077  1.00  0.00              
ATOM   1165  H   ALA A  79      50.782  22.979  18.805  1.00  0.00              
ATOM   1166  HA  ALA A  79      48.493  21.370  18.257  1.00  0.00              
ATOM   1167 1HB  ALA A  79      47.623  22.252  20.388  1.00  0.00              
ATOM   1168 2HB  ALA A  79      49.327  21.759  20.531  1.00  0.00              
ATOM   1169 3HB  ALA A  79      48.906  23.483  20.399  1.00  0.00              
ATOM   1170  N   CYS A  80      48.098  24.600  17.809  1.00  0.00              
ATOM   1171  CA  CYS A  80      47.267  25.597  17.139  1.00  0.00              
ATOM   1172  C   CYS A  80      47.040  25.271  15.669  1.00  0.00              
ATOM   1173  O   CYS A  80      45.935  25.436  15.156  1.00  0.00              
ATOM   1174  CB  CYS A  80      48.102  26.870  17.279  1.00  0.00              
ATOM   1175  SG  CYS A  80      48.246  27.490  18.972  1.00  0.00              
ATOM   1176  H   CYS A  80      48.975  24.887  18.220  1.00  0.00              
ATOM   1177  HA  CYS A  80      46.303  25.754  17.623  1.00  0.00              
ATOM   1178 1HB  CYS A  80      49.121  26.694  16.934  1.00  0.00              
ATOM   1179 2HB  CYS A  80      47.656  27.678  16.699  1.00  0.00              
ATOM   1180  HG  CYS A  80      49.096  28.472  18.688  1.00  0.00              
ATOM   1181  N   PHE A  81      48.086  24.815  14.989  1.00  0.00              
ATOM   1182  CA  PHE A  81      47.967  24.479  13.581  1.00  0.00              
ATOM   1183  C   PHE A  81      46.952  23.352  13.424  1.00  0.00              
ATOM   1184  O   PHE A  81      46.053  23.421  12.576  1.00  0.00              
ATOM   1185  CB  PHE A  81      49.322  24.073  12.999  1.00  0.00              
ATOM   1186  CG  PHE A  81      50.169  25.236  12.568  1.00  0.00              
ATOM   1187  CD1 PHE A  81      49.712  26.128  11.609  1.00  0.00              
ATOM   1188  CD2 PHE A  81      51.425  25.441  13.119  1.00  0.00              
ATOM   1189  CE1 PHE A  81      50.490  27.198  11.211  1.00  0.00              
ATOM   1190  CE2 PHE A  81      52.205  26.510  12.724  1.00  0.00              
ATOM   1191  CZ  PHE A  81      51.736  27.390  11.769  1.00  0.00              
ATOM   1192  H   PHE A  81      48.977  24.699  15.449  1.00  0.00              
ATOM   1193  HA  PHE A  81      47.598  25.341  13.025  1.00  0.00              
ATOM   1194 1HB  PHE A  81      49.901  23.525  13.742  1.00  0.00              
ATOM   1195 2HB  PHE A  81      49.179  23.449  12.118  1.00  0.00              
ATOM   1196  HD1 PHE A  81      48.725  25.977  11.169  1.00  0.00              
ATOM   1197  HD2 PHE A  81      51.795  24.746  13.873  1.00  0.00              
ATOM   1198  HE1 PHE A  81      50.118  27.891  10.457  1.00  0.00              
ATOM   1199  HE2 PHE A  81      53.190  26.660  13.165  1.00  0.00              
ATOM   1200  HZ  PHE A  81      52.351  28.233  11.455  1.00  0.00              
ATOM   1201  N   VAL A  82      47.080  22.330  14.264  1.00  0.00              
ATOM   1202  CA  VAL A  82      46.169  21.186  14.219  1.00  0.00              
ATOM   1203  C   VAL A  82      44.673  21.544  14.305  1.00  0.00              
ATOM   1204  O   VAL A  82      43.877  21.136  13.450  1.00  0.00              
ATOM   1205  CB  VAL A  82      46.497  20.199  15.354  1.00  0.00              
ATOM   1206  CG1 VAL A  82      45.409  19.142  15.472  1.00  0.00              
ATOM   1207  CG2 VAL A  82      47.850  19.545  15.118  1.00  0.00              
ATOM   1208  H   VAL A  82      47.822  22.341  14.948  1.00  0.00              
ATOM   1209  HA  VAL A  82      46.230  20.668  13.261  1.00  0.00              
ATOM   1210  HB  VAL A  82      46.572  20.750  16.292  1.00  0.00              
ATOM   1211 1HG1 VAL A  82      45.657  18.453  16.280  1.00  0.00              
ATOM   1212 2HG1 VAL A  82      44.456  19.624  15.687  1.00  0.00              
ATOM   1213 3HG1 VAL A  82      45.335  18.590  14.535  1.00  0.00              
ATOM   1214 1HG2 VAL A  82      48.066  18.851  15.929  1.00  0.00              
ATOM   1215 2HG2 VAL A  82      47.831  19.003  14.172  1.00  0.00              
ATOM   1216 3HG2 VAL A  82      48.624  20.312  15.081  1.00  0.00              
ATOM   1217  N   LEU A  83      44.297  22.292  15.341  1.00  0.00              
ATOM   1218  CA  LEU A  83      42.906  22.685  15.550  1.00  0.00              
ATOM   1219  C   LEU A  83      42.437  23.732  14.551  1.00  0.00              
ATOM   1220  O   LEU A  83      41.311  23.668  14.072  1.00  0.00              
ATOM   1221  CB  LEU A  83      42.721  23.207  16.980  1.00  0.00              
ATOM   1222  CG  LEU A  83      42.760  22.134  18.077  1.00  0.00              
ATOM   1223  CD1 LEU A  83      42.708  22.790  19.450  1.00  0.00              
ATOM   1224  CD2 LEU A  83      41.593  21.175  17.892  1.00  0.00              
ATOM   1225  H   LEU A  83      44.998  22.596  16.002  1.00  0.00              
ATOM   1226  HA  LEU A  83      42.257  21.823  15.398  1.00  0.00              
ATOM   1227 1HB  LEU A  83      43.601  23.845  17.051  1.00  0.00              
ATOM   1228 2HB  LEU A  83      41.822  23.815  17.075  1.00  0.00              
ATOM   1229  HG  LEU A  83      43.682  21.567  17.943  1.00  0.00              
ATOM   1230 1HD1 LEU A  83      42.736  22.021  20.222  1.00  0.00              
ATOM   1231 2HD1 LEU A  83      43.564  23.453  19.569  1.00  0.00              
ATOM   1232 3HD1 LEU A  83      41.787  23.364  19.544  1.00  0.00              
ATOM   1233 1HD2 LEU A  83      41.622  20.413  18.671  1.00  0.00              
ATOM   1234 2HD2 LEU A  83      40.655  21.727  17.957  1.00  0.00              
ATOM   1235 3HD2 LEU A  83      41.666  20.697  16.915  1.00  0.00              
ATOM   1236  N   VAL A  84      43.284  24.708  14.248  1.00  0.00              
ATOM   1237  CA  VAL A  84      42.834  25.828  13.436  1.00  0.00              
ATOM   1238  C   VAL A  84      42.550  25.301  12.042  1.00  0.00              
ATOM   1239  O   VAL A  84      41.586  25.719  11.399  1.00  0.00              
ATOM   1240  CB  VAL A  84      43.874  26.962  13.368  1.00  0.00              
ATOM   1241  CG1 VAL A  84      45.000  26.596  12.413  1.00  0.00              
ATOM   1242  CG2 VAL A  84      43.214  28.264  12.938  1.00  0.00              
ATOM   1243  H   VAL A  84      44.240  24.689  14.573  1.00  0.00              
ATOM   1244  HA  VAL A  84      41.902  26.246  13.818  1.00  0.00              
ATOM   1245  HB  VAL A  84      44.282  27.129  14.365  1.00  0.00              
ATOM   1246 1HG1 VAL A  84      45.726  27.409  12.377  1.00  0.00              
ATOM   1247 2HG1 VAL A  84      45.491  25.687  12.761  1.00  0.00              
ATOM   1248 3HG1 VAL A  84      44.592  26.431  11.416  1.00  0.00              
ATOM   1249 1HG2 VAL A  84      43.963  29.055  12.896  1.00  0.00              
ATOM   1250 2HG2 VAL A  84      42.766  28.135  11.953  1.00  0.00              
ATOM   1251 3HG2 VAL A  84      42.441  28.535  13.657  1.00  0.00              
ATOM   1252  N   LEU A  85      43.374  24.353  11.597  1.00  0.00              
ATOM   1253  CA  LEU A  85      43.244  23.784  10.257  1.00  0.00              
ATOM   1254  C   LEU A  85      42.156  22.714  10.137  1.00  0.00              
ATOM   1255  O   LEU A  85      41.451  22.657   9.129  1.00  0.00              
ATOM   1256  CB  LEU A  85      44.594  23.202   9.820  1.00  0.00              
ATOM   1257  CG  LEU A  85      45.726  24.225   9.659  1.00  0.00              
ATOM   1258  CD1 LEU A  85      47.029  23.514   9.320  1.00  0.00              
ATOM   1259  CD2 LEU A  85      45.358  25.223   8.571  1.00  0.00              
ATOM   1260  H   LEU A  85      44.108  24.018  12.205  1.00  0.00              
ATOM   1261  HA  LEU A  85      42.944  24.564   9.557  1.00  0.00              
ATOM   1262 1HB  LEU A  85      44.793  22.556  10.674  1.00  0.00              
ATOM   1263 2HB  LEU A  85      44.500  22.594   8.920  1.00  0.00              
ATOM   1264  HG  LEU A  85      45.805  24.771  10.599  1.00  0.00              
ATOM   1265 1HD1 LEU A  85      47.826  24.248   9.207  1.00  0.00              
ATOM   1266 2HD1 LEU A  85      47.285  22.822  10.122  1.00  0.00              
ATOM   1267 3HD1 LEU A  85      46.910  22.962   8.388  1.00  0.00              
ATOM   1268 1HD2 LEU A  85      46.162  25.950   8.458  1.00  0.00              
ATOM   1269 2HD2 LEU A  85      45.209  24.696   7.628  1.00  0.00              
ATOM   1270 3HD2 LEU A  85      44.438  25.740   8.847  1.00  0.00              
ATOM   1271  N   THR A  86      42.005  21.886  11.168  1.00  0.00              
ATOM   1272  CA  THR A  86      40.917  20.909  11.201  1.00  0.00              
ATOM   1273  C   THR A  86      39.557  21.612  11.194  1.00  0.00              
ATOM   1274  O   THR A  86      38.628  21.227  10.470  1.00  0.00              
ATOM   1275  CB  THR A  86      41.011  19.997  12.438  1.00  0.00              
ATOM   1276  OG1 THR A  86      42.277  19.325  12.444  1.00  0.00              
ATOM   1277  CG2 THR A  86      39.893  18.965  12.425  1.00  0.00              
ATOM   1278  H   THR A  86      42.650  21.930  11.944  1.00  0.00              
ATOM   1279  HA  THR A  86      40.953  20.288  10.306  1.00  0.00              
ATOM   1280  HB  THR A  86      40.930  20.608  13.336  1.00  0.00              
ATOM   1281  HG1 THR A  86      42.333  18.757  13.216  1.00  0.00              
ATOM   1282 1HG2 THR A  86      39.976  18.330  13.307  1.00  0.00              
ATOM   1283 2HG2 THR A  86      38.929  19.474  12.432  1.00  0.00              
ATOM   1284 3HG2 THR A  86      39.975  18.353  11.528  1.00  0.00              
ATOM   1285  N   GLN A  87      39.453  22.659  12.005  1.00  0.00              
ATOM   1286  CA  GLN A  87      38.226  23.427  12.121  1.00  0.00              
ATOM   1287  C   GLN A  87      37.926  24.102  10.792  1.00  0.00              
ATOM   1288  O   GLN A  87      36.825  24.000  10.256  1.00  0.00              
ATOM   1289  CB  GLN A  87      38.338  24.474  13.233  1.00  0.00              
ATOM   1290  CG  GLN A  87      38.164  23.915  14.634  1.00  0.00              
ATOM   1291  CD  GLN A  87      38.297  24.982  15.704  1.00  0.00              
ATOM   1292  OE1 GLN A  87      37.408  25.820  15.878  1.00  0.00              
ATOM   1293  NE2 GLN A  87      39.413  24.960  16.424  1.00  0.00              
ATOM   1294  H   GLN A  87      40.255  22.926  12.557  1.00  0.00              
ATOM   1295  HA  GLN A  87      37.396  22.757  12.347  1.00  0.00              
ATOM   1296 1HB  GLN A  87      39.323  24.931  13.137  1.00  0.00              
ATOM   1297 2HB  GLN A  87      37.570  25.223  13.038  1.00  0.00              
ATOM   1298 1HG  GLN A  87      37.335  23.264  14.912  1.00  0.00              
ATOM   1299 2HG  GLN A  87      39.087  23.333  14.610  1.00  0.00              
ATOM   1300 1HE2 GLN A  87      39.557  25.640  17.145  1.00  0.00              
ATOM   1301 2HE2 GLN A  87      40.109  24.264  16.248  1.00  0.00              
ATOM   1302  N   SER A  88      38.935  24.773  10.254  1.00  0.00              
ATOM   1303  CA  SER A  88      38.788  25.499   9.004  1.00  0.00              
ATOM   1304  C   SER A  88      38.246  24.576   7.924  1.00  0.00              
ATOM   1305  O   SER A  88      37.286  24.919   7.243  1.00  0.00              
ATOM   1306  CB  SER A  88      40.115  26.098   8.581  1.00  0.00              
ATOM   1307  OG  SER A  88      40.525  27.128   9.438  1.00  0.00              
ATOM   1308  H   SER A  88      39.828  24.781  10.725  1.00  0.00              
ATOM   1309  HA  SER A  88      38.169  26.393   9.093  1.00  0.00              
ATOM   1310 1HB  SER A  88      40.870  25.312   8.587  1.00  0.00              
ATOM   1311 2HB  SER A  88      40.014  26.496   7.573  1.00  0.00              
ATOM   1312  HG  SER A  88      39.962  27.140  10.216  1.00  0.00              
ATOM   1313  N   SER A  89      38.869  23.409   7.773  1.00  0.00              
ATOM   1314  CA  SER A  89      38.492  22.441   6.740  1.00  0.00              
ATOM   1315  C   SER A  89      37.060  21.920   6.934  1.00  0.00              
ATOM   1316  O   SER A  89      36.239  21.932   6.001  1.00  0.00              
ATOM   1317  CB  SER A  89      39.474  21.286   6.736  1.00  0.00              
ATOM   1318  OG  SER A  89      40.757  21.687   6.340  1.00  0.00              
ATOM   1319  H   SER A  89      39.631  23.190   8.399  1.00  0.00              
ATOM   1320  HA  SER A  89      38.601  22.825   5.725  1.00  0.00              
ATOM   1321 1HB  SER A  89      39.528  20.870   7.742  1.00  0.00              
ATOM   1322 2HB  SER A  89      39.113  20.523   6.048  1.00  0.00              
ATOM   1323  HG  SER A  89      41.297  20.911   6.172  1.00  0.00              
ATOM   1324  N   ILE A  90      36.755  21.479   8.150  1.00  0.00              
ATOM   1325  CA  ILE A  90      35.443  20.889   8.402  1.00  0.00              
ATOM   1326  C   ILE A  90      34.342  21.948   8.297  1.00  0.00              
ATOM   1327  O   ILE A  90      33.258  21.675   7.781  1.00  0.00              
ATOM   1328  CB  ILE A  90      35.379  20.223   9.788  1.00  0.00              
ATOM   1329  CG1 ILE A  90      36.290  18.993   9.833  1.00  0.00              
ATOM   1330  CG2 ILE A  90      33.947  19.841  10.129  1.00  0.00              
ATOM   1331  CD1 ILE A  90      36.465  18.412  11.217  1.00  0.00              
ATOM   1332  H   ILE A  90      37.419  21.545   8.908  1.00  0.00              
ATOM   1333  HA  ILE A  90      35.200  20.154   7.635  1.00  0.00              
ATOM   1334  HB  ILE A  90      35.757  20.920  10.535  1.00  0.00              
ATOM   1335 1HG1 ILE A  90      35.854  18.242   9.176  1.00  0.00              
ATOM   1336 2HG1 ILE A  90      37.262  19.296   9.441  1.00  0.00              
ATOM   1337 1HG2 ILE A  90      33.920  19.371  11.112  1.00  0.00              
ATOM   1338 2HG2 ILE A  90      33.324  20.734  10.137  1.00  0.00              
ATOM   1339 3HG2 ILE A  90      33.569  19.142   9.383  1.00  0.00              
ATOM   1340 1HD1 ILE A  90      37.123  17.545  11.168  1.00  0.00              
ATOM   1341 2HD1 ILE A  90      36.903  19.163  11.876  1.00  0.00              
ATOM   1342 3HD1 ILE A  90      35.495  18.108  11.610  1.00  0.00              
ATOM   1343  N   PHE A  91      34.631  23.160   8.766  1.00  0.00              
ATOM   1344  CA  PHE A  91      33.661  24.254   8.710  1.00  0.00              
ATOM   1345  C   PHE A  91      33.369  24.660   7.270  1.00  0.00              
ATOM   1346  O   PHE A  91      32.238  24.973   6.925  1.00  0.00              
ATOM   1347  CB  PHE A  91      34.169  25.459   9.504  1.00  0.00              
ATOM   1348  CG  PHE A  91      34.283  25.208  10.981  1.00  0.00              
ATOM   1349  CD1 PHE A  91      33.841  24.015  11.532  1.00  0.00              
ATOM   1350  CD2 PHE A  91      34.831  26.165  11.821  1.00  0.00              
ATOM   1351  CE1 PHE A  91      33.945  23.783  12.891  1.00  0.00              
ATOM   1352  CE2 PHE A  91      34.937  25.936  13.179  1.00  0.00              
ATOM   1353  CZ  PHE A  91      34.493  24.743  13.714  1.00  0.00              
ATOM   1354  H   PHE A  91      35.541  23.329   9.170  1.00  0.00              
ATOM   1355  HA  PHE A  91      32.712  23.929   9.140  1.00  0.00              
ATOM   1356 1HB  PHE A  91      35.162  25.744   9.159  1.00  0.00              
ATOM   1357 2HB  PHE A  91      33.488  26.300   9.383  1.00  0.00              
ATOM   1358  HD1 PHE A  91      33.408  23.255  10.880  1.00  0.00              
ATOM   1359  HD2 PHE A  91      35.181  27.107  11.399  1.00  0.00              
ATOM   1360  HE1 PHE A  91      33.594  22.841  13.311  1.00  0.00              
ATOM   1361  HE2 PHE A  91      35.371  26.696  13.829  1.00  0.00              
ATOM   1362  HZ  PHE A  91      34.575  24.562  14.785  1.00  0.00              
ATOM   1363  N   SER A  92      34.396  24.652   6.429  1.00  0.00              
ATOM   1364  CA  SER A  92      34.211  24.924   5.011  1.00  0.00              
ATOM   1365  C   SER A  92      33.307  23.870   4.382  1.00  0.00              
ATOM   1366  O   SER A  92      32.415  24.201   3.593  1.00  0.00              
ATOM   1367  CB  SER A  92      35.552  24.969   4.304  1.00  0.00              
ATOM   1368  OG  SER A  92      36.339  26.044   4.736  1.00  0.00              
ATOM   1369  H   SER A  92      35.324  24.454   6.776  1.00  0.00              
ATOM   1370  HA  SER A  92      33.828  25.925   4.808  1.00  0.00              
ATOM   1371 1HB  SER A  92      36.082  24.038   4.504  1.00  0.00              
ATOM   1372 2HB  SER A  92      35.379  25.064   3.233  1.00  0.00              
ATOM   1373  HG  SER A  92      36.872  26.365   4.004  1.00  0.00              
ATOM   1374  N   LEU A  93      33.531  22.603   4.730  1.00  0.00              
ATOM   1375  CA  LEU A  93      32.678  21.530   4.223  1.00  0.00              
ATOM   1376  C   LEU A  93      31.228  21.668   4.679  1.00  0.00              
ATOM   1377  O   LEU A  93      30.292  21.475   3.893  1.00  0.00              
ATOM   1378  CB  LEU A  93      33.238  20.170   4.660  1.00  0.00              
ATOM   1379  CG  LEU A  93      34.560  19.765   3.996  1.00  0.00              
ATOM   1380  CD1 LEU A  93      35.145  18.546   4.697  1.00  0.00              
ATOM   1381  CD2 LEU A  93      34.321  19.476   2.521  1.00  0.00              
ATOM   1382  H   LEU A  93      34.294  22.374   5.350  1.00  0.00              
ATOM   1383  HA  LEU A  93      32.648  21.571   3.135  1.00  0.00              
ATOM   1384 1HB  LEU A  93      33.398  20.376   5.717  1.00  0.00              
ATOM   1385 2HB  LEU A  93      32.499  19.376   4.552  1.00  0.00              
ATOM   1386  HG  LEU A  93      35.232  20.621   4.063  1.00  0.00              
ATOM   1387 1HD1 LEU A  93      36.083  18.266   4.219  1.00  0.00              
ATOM   1388 2HD1 LEU A  93      35.329  18.783   5.745  1.00  0.00              
ATOM   1389 3HD1 LEU A  93      34.442  17.717   4.630  1.00  0.00              
ATOM   1390 1HD2 LEU A  93      35.262  19.189   2.050  1.00  0.00              
ATOM   1391 2HD2 LEU A  93      33.602  18.663   2.421  1.00  0.00              
ATOM   1392 3HD2 LEU A  93      33.930  20.369   2.034  1.00  0.00              
ATOM   1393  N   LEU A  94      31.045  22.007   5.951  1.00  0.00              
ATOM   1394  CA  LEU A  94      29.708  22.234   6.494  1.00  0.00              
ATOM   1395  C   LEU A  94      29.058  23.433   5.812  1.00  0.00              
ATOM   1396  O   LEU A  94      27.857  23.419   5.529  1.00  0.00              
ATOM   1397  CB  LEU A  94      29.773  22.447   8.011  1.00  0.00              
ATOM   1398  CG  LEU A  94      28.423  22.703   8.693  1.00  0.00              
ATOM   1399  CD1 LEU A  94      27.493  21.518   8.471  1.00  0.00              
ATOM   1400  CD2 LEU A  94      28.641  22.946  10.179  1.00  0.00              
ATOM   1401  H   LEU A  94      31.846  22.110   6.558  1.00  0.00              
ATOM   1402  HA  LEU A  94      29.078  21.369   6.288  1.00  0.00              
ATOM   1403 1HB  LEU A  94      30.164  21.476   8.310  1.00  0.00              
ATOM   1404 2HB  LEU A  94      30.488  23.225   8.279  1.00  0.00              
ATOM   1405  HG  LEU A  94      28.011  23.616   8.263  1.00  0.00              
ATOM   1406 1HD1 LEU A  94      26.537  21.709   8.959  1.00  0.00              
ATOM   1407 2HD1 LEU A  94      27.332  21.377   7.402  1.00  0.00              
ATOM   1408 3HD1 LEU A  94      27.942  20.620   8.893  1.00  0.00              
ATOM   1409 1HD2 LEU A  94      27.681  23.129  10.662  1.00  0.00              
ATOM   1410 2HD2 LEU A  94      29.113  22.071  10.626  1.00  0.00              
ATOM   1411 3HD2 LEU A  94      29.286  23.815  10.315  1.00  0.00              
ATOM   1412  N   ALA A  95      29.867  24.450   5.527  1.00  0.00              
ATOM   1413  CA  ALA A  95      29.394  25.671   4.889  1.00  0.00              
ATOM   1414  C   ALA A  95      28.827  25.338   3.524  1.00  0.00              
ATOM   1415  O   ALA A  95      27.778  25.853   3.134  1.00  0.00              
ATOM   1416  CB  ALA A  95      30.513  26.695   4.777  1.00  0.00              
ATOM   1417  H   ALA A  95      30.845  24.366   5.764  1.00  0.00              
ATOM   1418  HA  ALA A  95      28.598  26.098   5.499  1.00  0.00              
ATOM   1419 1HB  ALA A  95      30.137  27.590   4.281  1.00  0.00              
ATOM   1420 2HB  ALA A  95      30.870  26.956   5.773  1.00  0.00              
ATOM   1421 3HB  ALA A  95      31.333  26.276   4.195  1.00  0.00              
ATOM   1422  N   ILE A  96      29.533  24.473   2.801  1.00  0.00              
ATOM   1423  CA  ILE A  96      29.050  23.975   1.522  1.00  0.00              
ATOM   1424  C   ILE A  96      27.681  23.291   1.656  1.00  0.00              
ATOM   1425  O   ILE A  96      26.742  23.593   0.893  1.00  0.00              
ATOM   1426  CB  ILE A  96      30.052  22.985   0.899  1.00  0.00              
ATOM   1427  CG1 ILE A  96      31.350  23.705   0.523  1.00  0.00              
ATOM   1428  CG2 ILE A  96      29.443  22.308  -0.320  1.00  0.00              
ATOM   1429  CD1 ILE A  96      32.486  22.772   0.172  1.00  0.00              
ATOM   1430  H   ILE A  96      30.425  24.154   3.148  1.00  0.00              
ATOM   1431  HA  ILE A  96      28.872  24.798   0.832  1.00  0.00              
ATOM   1432  HB  ILE A  96      30.315  22.231   1.640  1.00  0.00              
ATOM   1433 1HG1 ILE A  96      31.130  24.347  -0.329  1.00  0.00              
ATOM   1434 2HG1 ILE A  96      31.637  24.321   1.376  1.00  0.00              
ATOM   1435 1HG2 ILE A  96      30.165  21.613  -0.748  1.00  0.00              
ATOM   1436 2HG2 ILE A  96      28.547  21.765  -0.024  1.00  0.00              
ATOM   1437 3HG2 ILE A  96      29.182  23.062  -1.062  1.00  0.00              
ATOM   1438 1HD1 ILE A  96      33.372  23.355  -0.083  1.00  0.00              
ATOM   1439 2HD1 ILE A  96      32.708  22.130   1.025  1.00  0.00              
ATOM   1440 3HD1 ILE A  96      32.202  22.156  -0.681  1.00  0.00              
ATOM   1441  N   ALA A  97      27.555  22.388   2.629  1.00  0.00              
ATOM   1442  CA  ALA A  97      26.281  21.699   2.846  1.00  0.00              
ATOM   1443  C   ALA A  97      25.154  22.663   3.178  1.00  0.00              
ATOM   1444  O   ALA A  97      24.022  22.518   2.703  1.00  0.00              
ATOM   1445  CB  ALA A  97      26.426  20.662   3.951  1.00  0.00              
ATOM   1446  H   ALA A  97      28.340  22.172   3.227  1.00  0.00              
ATOM   1447  HA  ALA A  97      25.998  21.189   1.925  1.00  0.00              
ATOM   1448 1HB  ALA A  97      25.473  20.154   4.098  1.00  0.00              
ATOM   1449 2HB  ALA A  97      27.186  19.934   3.669  1.00  0.00              
ATOM   1450 3HB  ALA A  97      26.721  21.156   4.876  1.00  0.00              
ATOM   1451  N   ILE A  98      25.477  23.653   4.000  1.00  0.00              
ATOM   1452  CA  ILE A  98      24.499  24.637   4.427  1.00  0.00              
ATOM   1453  C   ILE A  98      23.971  25.427   3.245  1.00  0.00              
ATOM   1454  O   ILE A  98      22.764  25.594   3.095  1.00  0.00              
ATOM   1455  CB  ILE A  98      25.091  25.611   5.462  1.00  0.00              
ATOM   1456  CG1 ILE A  98      25.358  24.886   6.784  1.00  0.00              
ATOM   1457  CG2 ILE A  98      24.156  26.791   5.677  1.00  0.00              
ATOM   1458  CD1 ILE A  98      26.207  25.678   7.753  1.00  0.00              
ATOM   1459  H   ILE A  98      26.426  23.725   4.336  1.00  0.00              
ATOM   1460  HA  ILE A  98      23.622  24.148   4.849  1.00  0.00              
ATOM   1461  HB  ILE A  98      26.054  25.971   5.102  1.00  0.00              
ATOM   1462 1HG1 ILE A  98      24.391  24.673   7.238  1.00  0.00              
ATOM   1463 2HG1 ILE A  98      25.860  23.949   6.544  1.00  0.00              
ATOM   1464 1HG2 ILE A  98      24.589  27.469   6.412  1.00  0.00              
ATOM   1465 2HG2 ILE A  98      24.015  27.320   4.736  1.00  0.00              
ATOM   1466 3HG2 ILE A  98      23.193  26.431   6.039  1.00  0.00              
ATOM   1467 1HD1 ILE A  98      26.353  25.099   8.666  1.00  0.00              
ATOM   1468 2HD1 ILE A  98      27.176  25.890   7.300  1.00  0.00              
ATOM   1469 3HD1 ILE A  98      25.706  26.614   7.995  1.00  0.00              
ATOM   1470  N   ASP A  99      24.881  25.915   2.408  1.00  0.00              
ATOM   1471  CA  ASP A  99      24.490  26.742   1.275  1.00  0.00              
ATOM   1472  C   ASP A  99      23.647  25.942   0.290  1.00  0.00              
ATOM   1473  O   ASP A  99      22.638  26.441  -0.223  1.00  0.00              
ATOM   1474  CB  ASP A  99      25.723  27.314   0.572  1.00  0.00              
ATOM   1475  CG  ASP A  99      26.429  28.422   1.343  1.00  0.00              
ATOM   1476  OD1 ASP A  99      25.859  28.919   2.285  1.00  0.00              
ATOM   1477  OD2 ASP A  99      27.586  28.653   1.085  1.00  0.00              
ATOM   1478  H   ASP A  99      25.860  25.713   2.555  1.00  0.00              
ATOM   1479  HA  ASP A  99      23.871  27.571   1.619  1.00  0.00              
ATOM   1480 1HB  ASP A  99      26.450  26.554   0.283  1.00  0.00              
ATOM   1481 2HB  ASP A  99      25.258  27.732  -0.321  1.00  0.00              
ATOM   1482  N   ARG A 100      24.058  24.704   0.021  1.00  0.00              
ATOM   1483  CA  ARG A 100      23.292  23.863  -0.902  1.00  0.00              
ATOM   1484  C   ARG A 100      21.923  23.469  -0.327  1.00  0.00              
ATOM   1485  O   ARG A 100      20.925  23.368  -1.058  1.00  0.00              
ATOM   1486  CB  ARG A 100      24.083  22.637  -1.336  1.00  0.00              
ATOM   1487  CG  ARG A 100      25.433  22.938  -1.967  1.00  0.00              
ATOM   1488  CD  ARG A 100      25.356  23.517  -3.332  1.00  0.00              
ATOM   1489  NE  ARG A 100      24.995  24.925  -3.370  1.00  0.00              
ATOM   1490  CZ  ARG A 100      25.821  25.936  -3.035  1.00  0.00              
ATOM   1491  NH1 ARG A 100      27.040  25.700  -2.603  1.00  0.00              
ATOM   1492  NH2 ARG A 100      25.365  27.172  -3.131  1.00  0.00              
ATOM   1493  H   ARG A 100      24.895  24.333   0.447  1.00  0.00              
ATOM   1494  HA  ARG A 100      23.083  24.415  -1.819  1.00  0.00              
ATOM   1495 1HB  ARG A 100      24.229  22.022  -0.449  1.00  0.00              
ATOM   1496 2HB  ARG A 100      23.464  22.098  -2.054  1.00  0.00              
ATOM   1497 1HG  ARG A 100      25.963  23.647  -1.331  1.00  0.00              
ATOM   1498 2HG  ARG A 100      26.002  22.009  -2.027  1.00  0.00              
ATOM   1499 1HD  ARG A 100      26.328  23.416  -3.815  1.00  0.00              
ATOM   1500 2HD  ARG A 100      24.607  22.972  -3.906  1.00  0.00              
ATOM   1501  HE  ARG A 100      24.122  25.360  -3.636  1.00  0.00              
ATOM   1502 1HH1 ARG A 100      27.368  24.748  -2.519  1.00  0.00              
ATOM   1503 2HH1 ARG A 100      27.643  26.471  -2.357  1.00  0.00              
ATOM   1504 1HH2 ARG A 100      24.419  27.336  -3.448  1.00  0.00              
ATOM   1505 2HH2 ARG A 100      25.962  27.948  -2.886  1.00  0.00              
ATOM   1506  N   TYR A 101      21.872  23.269   0.988  1.00  0.00              
ATOM   1507  CA  TYR A 101      20.626  22.897   1.643  1.00  0.00              
ATOM   1508  C   TYR A 101      19.606  24.017   1.531  1.00  0.00              
ATOM   1509  O   TYR A 101      18.470  23.788   1.135  1.00  0.00              
ATOM   1510  CB  TYR A 101      20.871  22.551   3.114  1.00  0.00              
ATOM   1511  CG  TYR A 101      19.628  22.111   3.855  1.00  0.00              
ATOM   1512  CD1 TYR A 101      19.056  20.871   3.614  1.00  0.00              
ATOM   1513  CD2 TYR A 101      19.032  22.938   4.796  1.00  0.00              
ATOM   1514  CE1 TYR A 101      17.921  20.464   4.288  1.00  0.00              
ATOM   1515  CE2 TYR A 101      17.897  22.541   5.476  1.00  0.00              
ATOM   1516  CZ  TYR A 101      17.344  21.303   5.220  1.00  0.00              
ATOM   1517  OH  TYR A 101      16.214  20.903   5.896  1.00  0.00              
ATOM   1518  H   TYR A 101      22.708  23.377   1.545  1.00  0.00              
ATOM   1519  HA  TYR A 101      20.195  22.025   1.150  1.00  0.00              
ATOM   1520 1HB  TYR A 101      21.611  21.750   3.138  1.00  0.00              
ATOM   1521 2HB  TYR A 101      21.282  23.441   3.589  1.00  0.00              
ATOM   1522  HD1 TYR A 101      19.517  20.213   2.877  1.00  0.00              
ATOM   1523  HD2 TYR A 101      19.473  23.915   4.994  1.00  0.00              
ATOM   1524  HE1 TYR A 101      17.482  19.487   4.088  1.00  0.00              
ATOM   1525  HE2 TYR A 101      17.442  23.206   6.211  1.00  0.00              
ATOM   1526  HH  TYR A 101      15.947  21.523   6.579  1.00  0.00              
ATOM   1527  N   ILE A 102      20.021  25.232   1.871  1.00  0.00              
ATOM   1528  CA  ILE A 102      19.108  26.373   1.886  1.00  0.00              
ATOM   1529  C   ILE A 102      18.779  26.838   0.471  1.00  0.00              
ATOM   1530  O   ILE A 102      17.715  27.394   0.215  1.00  0.00              
ATOM   1531  CB  ILE A 102      19.693  27.555   2.681  1.00  0.00              
ATOM   1532  CG1 ILE A 102      20.969  28.070   2.009  1.00  0.00              
ATOM   1533  CG2 ILE A 102      19.973  27.144   4.118  1.00  0.00              
ATOM   1534  CD1 ILE A 102      21.595  29.252   2.714  1.00  0.00              
ATOM   1535  H   ILE A 102      20.989  25.374   2.124  1.00  0.00              
ATOM   1536  HA  ILE A 102      18.147  26.090   2.314  1.00  0.00              
ATOM   1537  HB  ILE A 102      18.979  28.378   2.671  1.00  0.00              
ATOM   1538 1HG1 ILE A 102      21.678  27.244   1.984  1.00  0.00              
ATOM   1539 2HG1 ILE A 102      20.706  28.354   0.990  1.00  0.00              
ATOM   1540 1HG2 ILE A 102      20.387  27.990   4.665  1.00  0.00              
ATOM   1541 2HG2 ILE A 102      19.046  26.824   4.592  1.00  0.00              
ATOM   1542 3HG2 ILE A 102      20.688  26.321   4.128  1.00  0.00              
ATOM   1543 1HD1 ILE A 102      22.494  29.560   2.180  1.00  0.00              
ATOM   1544 2HD1 ILE A 102      20.887  30.080   2.739  1.00  0.00              
ATOM   1545 3HD1 ILE A 102      21.860  28.970   3.733  1.00  0.00              
ATOM   1546  N   ALA A 103      19.692  26.564  -0.452  1.00  0.00              
ATOM   1547  CA  ALA A 103      19.460  26.810  -1.868  1.00  0.00              
ATOM   1548  C   ALA A 103      18.331  25.901  -2.359  1.00  0.00              
ATOM   1549  O   ALA A 103      17.451  26.341  -3.100  1.00  0.00              
ATOM   1550  CB  ALA A 103      20.734  26.586  -2.670  1.00  0.00              
ATOM   1551  H   ALA A 103      20.576  26.173  -0.159  1.00  0.00              
ATOM   1552  HA  ALA A 103      19.150  27.847  -1.996  1.00  0.00              
ATOM   1553 1HB  ALA A 103      20.532  26.764  -3.727  1.00  0.00              
ATOM   1554 2HB  ALA A 103      21.506  27.275  -2.327  1.00  0.00              
ATOM   1555 3HB  ALA A 103      21.074  25.561  -2.534  1.00  0.00              
ATOM   1556  N   ILE A 104      18.326  24.644  -1.905  1.00  0.00              
ATOM   1557  CA  ILE A 104      17.195  23.741  -2.201  1.00  0.00              
ATOM   1558  C   ILE A 104      15.876  24.199  -1.567  1.00  0.00              
ATOM   1559  O   ILE A 104      14.840  24.238  -2.232  1.00  0.00              
ATOM   1560  CB  ILE A 104      17.492  22.306  -1.727  1.00  0.00              
ATOM   1561  CG1 ILE A 104      18.567  21.665  -2.609  1.00  0.00              
ATOM   1562  CG2 ILE A 104      16.222  21.470  -1.737  1.00  0.00              
ATOM   1563  CD1 ILE A 104      19.115  20.368  -2.057  1.00  0.00              
ATOM   1564  H   ILE A 104      19.099  24.300  -1.353  1.00  0.00              
ATOM   1565  HA  ILE A 104      16.977  23.737  -3.269  1.00  0.00              
ATOM   1566  HB  ILE A 104      17.896  22.343  -0.716  1.00  0.00              
ATOM   1567 1HG1 ILE A 104      18.120  21.484  -3.586  1.00  0.00              
ATOM   1568 2HG1 ILE A 104      19.377  22.387  -2.710  1.00  0.00              
ATOM   1569 1HG2 ILE A 104      16.450  20.459  -1.400  1.00  0.00              
ATOM   1570 2HG2 ILE A 104      15.487  21.917  -1.069  1.00  0.00              
ATOM   1571 3HG2 ILE A 104      15.818  21.432  -2.748  1.00  0.00              
ATOM   1572 1HD1 ILE A 104      19.871  19.974  -2.736  1.00  0.00              
ATOM   1573 2HD1 ILE A 104      19.564  20.548  -1.080  1.00  0.00              
ATOM   1574 3HD1 ILE A 104      18.307  19.645  -1.957  1.00  0.00              
ATOM   1575  N   ARG A 105      15.915  24.538  -0.280  1.00  0.00              
ATOM   1576  CA  ARG A 105      14.698  24.854   0.470  1.00  0.00              
ATOM   1577  C   ARG A 105      13.889  26.037  -0.073  1.00  0.00              
ATOM   1578  O   ARG A 105      12.746  25.866  -0.499  1.00  0.00              
ATOM   1579  CB  ARG A 105      15.006  25.052   1.947  1.00  0.00              
ATOM   1580  CG  ARG A 105      15.352  23.781   2.705  1.00  0.00              
ATOM   1581  CD  ARG A 105      14.283  22.749   2.690  1.00  0.00              
ATOM   1582  NE  ARG A 105      14.532  21.611   3.560  1.00  0.00              
ATOM   1583  CZ  ARG A 105      13.842  20.454   3.522  1.00  0.00              
ATOM   1584  NH1 ARG A 105      12.840  20.290   2.689  1.00  0.00              
ATOM   1585  NH2 ARG A 105      14.186  19.495   4.364  1.00  0.00              
ATOM   1586  H   ARG A 105      16.808  24.579   0.191  1.00  0.00              
ATOM   1587  HA  ARG A 105      14.004  24.013   0.419  1.00  0.00              
ATOM   1588 1HB  ARG A 105      15.844  25.745   2.006  1.00  0.00              
ATOM   1589 2HB  ARG A 105      14.124  25.509   2.397  1.00  0.00              
ATOM   1590 1HG  ARG A 105      16.246  23.344   2.260  1.00  0.00              
ATOM   1591 2HG  ARG A 105      15.553  24.041   3.744  1.00  0.00              
ATOM   1592 1HD  ARG A 105      13.346  23.205   3.009  1.00  0.00              
ATOM   1593 2HD  ARG A 105      14.174  22.367   1.675  1.00  0.00              
ATOM   1594  HE  ARG A 105      15.219  21.499   4.294  1.00  0.00              
ATOM   1595 1HH1 ARG A 105      12.578  21.039   2.064  1.00  0.00              
ATOM   1596 2HH1 ARG A 105      12.335  19.415   2.676  1.00  0.00              
ATOM   1597 1HH2 ARG A 105      14.948  19.644   5.011  1.00  0.00              
ATOM   1598 2HH2 ARG A 105      13.686  18.619   4.358  1.00  0.00              
ATOM   1599  N   ILE A 106      14.477  27.229  -0.056  1.00  0.00              
ATOM   1600  CA  ILE A 106      13.737  28.436  -0.414  1.00  0.00              
ATOM   1601  C   ILE A 106      14.499  29.285  -1.428  1.00  0.00              
ATOM   1602  O   ILE A 106      15.494  29.927  -1.090  1.00  0.00              
ATOM   1603  CB  ILE A 106      13.427  29.294   0.826  1.00  0.00              
ATOM   1604  CG1 ILE A 106      12.792  28.437   1.924  1.00  0.00              
ATOM   1605  CG2 ILE A 106      12.514  30.453   0.456  1.00  0.00              
ATOM   1606  CD1 ILE A 106      12.554  29.180   3.218  1.00  0.00              
ATOM   1607  H   ILE A 106      15.449  27.308   0.207  1.00  0.00              
ATOM   1608  HA  ILE A 106      12.807  28.180  -0.921  1.00  0.00              
ATOM   1609  HB  ILE A 106      14.361  29.682   1.232  1.00  0.00              
ATOM   1610 1HG1 ILE A 106      11.843  28.066   1.538  1.00  0.00              
ATOM   1611 2HG1 ILE A 106      13.462  27.596   2.106  1.00  0.00              
ATOM   1612 1HG2 ILE A 106      12.304  31.049   1.345  1.00  0.00              
ATOM   1613 2HG2 ILE A 106      13.001  31.076  -0.292  1.00  0.00              
ATOM   1614 3HG2 ILE A 106      11.579  30.065   0.052  1.00  0.00              
ATOM   1615 1HD1 ILE A 106      12.103  28.506   3.948  1.00  0.00              
ATOM   1616 2HD1 ILE A 106      13.503  29.550   3.606  1.00  0.00              
ATOM   1617 3HD1 ILE A 106      11.884  30.019   3.039  1.00  0.00              
ATOM   1618  N   PRO A 107      14.028  29.282  -2.687  1.00  0.00              
ATOM   1619  CA  PRO A 107      14.681  29.989  -3.794  1.00  0.00              
ATOM   1620  C   PRO A 107      14.894  31.480  -3.528  1.00  0.00              
ATOM   1621  O   PRO A 107      15.948  32.016  -3.863  1.00  0.00              
ATOM   1622  CB  PRO A 107      13.733  29.758  -4.975  1.00  0.00              
ATOM   1623  CG  PRO A 107      13.062  28.463  -4.666  1.00  0.00              
ATOM   1624  CD  PRO A 107      12.875  28.458  -3.172  1.00  0.00              
ATOM   1625  HA  PRO A 107      15.696  29.618  -3.997  1.00  0.00              
ATOM   1626 1HB  PRO A 107      13.000  30.573  -5.069  1.00  0.00              
ATOM   1627 2HB  PRO A 107      14.281  29.706  -5.928  1.00  0.00              
ATOM   1628 1HG  PRO A 107      12.097  28.381  -5.186  1.00  0.00              
ATOM   1629 2HG  PRO A 107      13.677  27.610  -4.991  1.00  0.00              
ATOM   1630 1HD  PRO A 107      11.914  28.901  -2.872  1.00  0.00              
ATOM   1631 2HD  PRO A 107      12.904  27.441  -2.753  1.00  0.00              
ATOM   1632  N   LEU A 108      13.913  32.127  -2.908  1.00  0.00              
ATOM   1633  CA  LEU A 108      13.885  33.581  -2.791  1.00  0.00              
ATOM   1634  C   LEU A 108      14.591  34.068  -1.541  1.00  0.00              
ATOM   1635  O   LEU A 108      15.286  35.079  -1.561  1.00  0.00              
ATOM   1636  CB  LEU A 108      12.436  34.083  -2.803  1.00  0.00              
ATOM   1637  CG  LEU A 108      11.650  33.777  -4.085  1.00  0.00              
ATOM   1638  CD1 LEU A 108      10.202  34.221  -3.927  1.00  0.00              
ATOM   1639  CD2 LEU A 108      12.305  34.482  -5.263  1.00  0.00              
ATOM   1640  H   LEU A 108      13.161  31.588  -2.504  1.00  0.00              
ATOM   1641  HA  LEU A 108      14.421  34.025  -3.629  1.00  0.00              
ATOM   1642 1HB  LEU A 108      12.040  33.500  -1.974  1.00  0.00              
ATOM   1643 2HB  LEU A 108      12.374  35.144  -2.563  1.00  0.00              
ATOM   1644  HG  LEU A 108      11.719  32.703  -4.258  1.00  0.00              
ATOM   1645 1HD1 LEU A 108       9.652  33.999  -4.842  1.00  0.00              
ATOM   1646 2HD1 LEU A 108       9.746  33.687  -3.093  1.00  0.00              
ATOM   1647 3HD1 LEU A 108      10.169  35.292  -3.735  1.00  0.00              
ATOM   1648 1HD2 LEU A 108      11.746  34.263  -6.174  1.00  0.00              
ATOM   1649 2HD2 LEU A 108      12.308  35.558  -5.089  1.00  0.00              
ATOM   1650 3HD2 LEU A 108      13.330  34.129  -5.375  1.00  0.00              
ATOM   1651  N   ARG A 109      14.391  33.338  -0.453  1.00  0.00              
ATOM   1652  CA  ARG A 109      14.948  33.705   0.839  1.00  0.00              
ATOM   1653  C   ARG A 109      16.442  33.419   0.935  1.00  0.00              
ATOM   1654  O   ARG A 109      17.188  34.178   1.556  1.00  0.00              
ATOM   1655  CB  ARG A 109      14.190  33.051   1.984  1.00  0.00              
ATOM   1656  CG  ARG A 109      14.694  33.409   3.373  1.00  0.00              
ATOM   1657  CD  ARG A 109      13.908  32.811   4.483  1.00  0.00              
ATOM   1658  NE  ARG A 109      14.494  32.993   5.802  1.00  0.00              
ATOM   1659  CZ  ARG A 109      14.345  34.096   6.560  1.00  0.00              
ATOM   1660  NH1 ARG A 109      13.664  35.132   6.122  1.00  0.00              
ATOM   1661  NH2 ARG A 109      14.922  34.120   7.748  1.00  0.00              
ATOM   1662  H   ARG A 109      13.832  32.501  -0.527  1.00  0.00              
ATOM   1663  HA  ARG A 109      14.845  34.779   0.994  1.00  0.00              
ATOM   1664 1HB  ARG A 109      13.148  33.354   1.891  1.00  0.00              
ATOM   1665 2HB  ARG A 109      14.268  31.973   1.842  1.00  0.00              
ATOM   1666 1HG  ARG A 109      15.724  33.066   3.468  1.00  0.00              
ATOM   1667 2HG  ARG A 109      14.661  34.494   3.484  1.00  0.00              
ATOM   1668 1HD  ARG A 109      12.918  33.266   4.501  1.00  0.00              
ATOM   1669 2HD  ARG A 109      13.813  31.740   4.312  1.00  0.00              
ATOM   1670  HE  ARG A 109      15.074  32.364   6.341  1.00  0.00              
ATOM   1671 1HH1 ARG A 109      13.243  35.105   5.203  1.00  0.00              
ATOM   1672 2HH1 ARG A 109      13.564  35.950   6.705  1.00  0.00              
ATOM   1673 1HH2 ARG A 109      15.457  33.322   8.063  1.00  0.00              
ATOM   1674 2HH2 ARG A 109      14.827  34.935   8.336  1.00  0.00              
ATOM   1675  N   TYR A 110      16.869  32.328   0.306  1.00  0.00              
ATOM   1676  CA  TYR A 110      18.256  31.875   0.376  1.00  0.00              
ATOM   1677  C   TYR A 110      18.911  31.695  -0.999  1.00  0.00              
ATOM   1678  O   TYR A 110      19.867  32.395  -1.342  1.00  0.00              
ATOM   1679  CB  TYR A 110      18.330  30.561   1.156  1.00  0.00              
ATOM   1680  CG  TYR A 110      17.849  30.669   2.586  1.00  0.00              
ATOM   1681  CD1 TYR A 110      16.680  30.045   2.994  1.00  0.00              
ATOM   1682  CD2 TYR A 110      18.567  31.395   3.525  1.00  0.00              
ATOM   1683  CE1 TYR A 110      16.236  30.141   4.299  1.00  0.00              
ATOM   1684  CE2 TYR A 110      18.133  31.497   4.832  1.00  0.00              
ATOM   1685  CZ  TYR A 110      16.967  30.869   5.216  1.00  0.00              
ATOM   1686  OH  TYR A 110      16.530  30.967   6.517  1.00  0.00              
ATOM   1687  H   TYR A 110      16.205  31.797  -0.239  1.00  0.00              
ATOM   1688  HA  TYR A 110      18.865  32.624   0.883  1.00  0.00              
ATOM   1689 1HB  TYR A 110      17.718  29.833   0.622  1.00  0.00              
ATOM   1690 2HB  TYR A 110      19.371  30.239   1.146  1.00  0.00              
ATOM   1691  HD1 TYR A 110      16.108  29.471   2.265  1.00  0.00              
ATOM   1692  HD2 TYR A 110      19.488  31.890   3.216  1.00  0.00              
ATOM   1693  HE1 TYR A 110      15.315  29.645   4.605  1.00  0.00              
ATOM   1694  HE2 TYR A 110      18.712  32.074   5.555  1.00  0.00              
ATOM   1695  HH  TYR A 110      17.235  31.179   7.134  1.00  0.00              
ATOM   1696  N   ASN A 111      18.400  30.743  -1.773  1.00  0.00              
ATOM   1697  CA  ASN A 111      19.095  30.281  -2.970  1.00  0.00              
ATOM   1698  C   ASN A 111      19.661  31.436  -3.789  1.00  0.00              
ATOM   1699  O   ASN A 111      20.873  31.581  -3.911  1.00  0.00              
ATOM   1700  CB  ASN A 111      18.186  29.428  -3.836  1.00  0.00              
ATOM   1701  CG  ASN A 111      18.889  28.779  -4.995  1.00  0.00              
ATOM   1702  OD1 ASN A 111      19.809  29.352  -5.589  1.00  0.00              
ATOM   1703  ND2 ASN A 111      18.406  27.622  -5.372  1.00  0.00              
ATOM   1704  H   ASN A 111      17.511  30.330  -1.530  1.00  0.00              
ATOM   1705  HA  ASN A 111      19.952  29.669  -2.686  1.00  0.00              
ATOM   1706 1HB  ASN A 111      17.499  28.710  -3.386  1.00  0.00              
ATOM   1707 2HB  ASN A 111      17.623  30.287  -4.202  1.00  0.00              
ATOM   1708 1HD2 ASN A 111      18.825  27.132  -6.137  1.00  0.00              
ATOM   1709 2HD2 ASN A 111      17.621  27.229  -4.895  1.00  0.00              
ATOM   1710  N   GLY A 112      18.773  32.260  -4.337  1.00  0.00              
ATOM   1711  CA  GLY A 112      19.168  33.386  -5.188  1.00  0.00              
ATOM   1712  C   GLY A 112      20.004  34.455  -4.481  1.00  0.00              
ATOM   1713  O   GLY A 112      20.595  35.324  -5.128  1.00  0.00              
ATOM   1714  H   GLY A 112      17.793  32.099  -4.157  1.00  0.00              
ATOM   1715 1HA  GLY A 112      19.760  33.011  -6.023  1.00  0.00              
ATOM   1716 2HA  GLY A 112      18.273  33.875  -5.570  1.00  0.00              
ATOM   1717  N   LEU A 113      20.017  34.417  -3.157  1.00  0.00              
ATOM   1718  CA  LEU A 113      20.731  35.414  -2.370  1.00  0.00              
ATOM   1719  C   LEU A 113      22.065  34.848  -1.901  1.00  0.00              
ATOM   1720  O   LEU A 113      22.890  35.563  -1.331  1.00  0.00              
ATOM   1721  CB  LEU A 113      19.883  35.865  -1.173  1.00  0.00              
ATOM   1722  CG  LEU A 113      18.560  36.551  -1.533  1.00  0.00              
ATOM   1723  CD1 LEU A 113      17.815  36.947  -0.265  1.00  0.00              
ATOM   1724  CD2 LEU A 113      18.838  37.772  -2.398  1.00  0.00              
ATOM   1725  H   LEU A 113      19.518  33.680  -2.682  1.00  0.00              
ATOM   1726  HA  LEU A 113      20.949  36.283  -2.991  1.00  0.00              
ATOM   1727 1HB  LEU A 113      19.690  34.895  -0.719  1.00  0.00              
ATOM   1728 2HB  LEU A 113      20.457  36.482  -0.482  1.00  0.00              
ATOM   1729  HG  LEU A 113      17.980  35.846  -2.129  1.00  0.00              
ATOM   1730 1HD1 LEU A 113      16.877  37.433  -0.530  1.00  0.00              
ATOM   1731 2HD1 LEU A 113      17.606  36.056   0.327  1.00  0.00              
ATOM   1732 3HD1 LEU A 113      18.428  37.634   0.317  1.00  0.00              
ATOM   1733 1HD2 LEU A 113      17.896  38.259  -2.653  1.00  0.00              
ATOM   1734 2HD2 LEU A 113      19.471  38.470  -1.849  1.00  0.00              
ATOM   1735 3HD2 LEU A 113      19.346  37.463  -3.311  1.00  0.00              
ATOM   1736  N   VAL A 114      22.273  33.558  -2.144  1.00  0.00              
ATOM   1737  CA  VAL A 114      23.570  32.934  -1.915  1.00  0.00              
ATOM   1738  C   VAL A 114      24.515  33.149  -3.091  1.00  0.00              
ATOM   1739  O   VAL A 114      24.206  32.776  -4.223  1.00  0.00              
ATOM   1740  CB  VAL A 114      23.429  31.422  -1.657  1.00  0.00              
ATOM   1741  CG1 VAL A 114      24.798  30.761  -1.600  1.00  0.00              
ATOM   1742  CG2 VAL A 114      22.663  31.171  -0.367  1.00  0.00              
ATOM   1743  H   VAL A 114      21.512  32.995  -2.496  1.00  0.00              
ATOM   1744  HA  VAL A 114      24.084  33.387  -1.066  1.00  0.00              
ATOM   1745  HB  VAL A 114      22.844  30.979  -2.463  1.00  0.00              
ATOM   1746 1HG1 VAL A 114      24.679  29.693  -1.417  1.00  0.00              
ATOM   1747 2HG1 VAL A 114      25.314  30.911  -2.548  1.00  0.00              
ATOM   1748 3HG1 VAL A 114      25.382  31.204  -0.793  1.00  0.00              
ATOM   1749 1HG2 VAL A 114      22.572  30.099  -0.200  1.00  0.00              
ATOM   1750 2HG2 VAL A 114      23.200  31.624   0.467  1.00  0.00              
ATOM   1751 3HG2 VAL A 114      21.669  31.612  -0.441  1.00  0.00              
ATOM   1752  N   THR A 115      25.866  33.841  -2.875  1.00  0.00              
ATOM   1753  CA  THR A 115      26.784  34.165  -3.961  1.00  0.00              
ATOM   1754  C   THR A 115      28.222  34.109  -3.464  1.00  0.00              
ATOM   1755  O   THR A 115      28.473  33.854  -2.287  1.00  0.00              
ATOM   1756  CB  THR A 115      26.502  35.558  -4.554  1.00  0.00              
ATOM   1757  OG1 THR A 115      27.276  35.738  -5.747  1.00  0.00              
ATOM   1758  CG2 THR A 115      26.860  36.646  -3.554  1.00  0.00              
ATOM   1759  H   THR A 115      26.108  34.108  -1.931  1.00  0.00              
ATOM   1760  HA  THR A 115      26.690  33.425  -4.756  1.00  0.00              
ATOM   1761  HB  THR A 115      25.443  35.629  -4.804  1.00  0.00              
ATOM   1762  HG1 THR A 115      27.330  36.674  -5.955  1.00  0.00              
ATOM   1763 1HG2 THR A 115      26.653  37.623  -3.990  1.00  0.00              
ATOM   1764 2HG2 THR A 115      26.264  36.518  -2.650  1.00  0.00              
ATOM   1765 3HG2 THR A 115      27.918  36.576  -3.304  1.00  0.00              
ATOM   1766  N   GLY A 116      29.166  34.351  -4.369  1.00  0.00              
ATOM   1767  CA  GLY A 116      30.582  34.199  -4.058  1.00  0.00              
ATOM   1768  C   GLY A 116      30.995  35.042  -2.858  1.00  0.00              
ATOM   1769  O   GLY A 116      31.780  34.600  -2.018  1.00  0.00              
ATOM   1770  H   GLY A 116      28.894  34.648  -5.295  1.00  0.00              
ATOM   1771 1HA  GLY A 116      30.788  33.152  -3.837  1.00  0.00              
ATOM   1772 2HA  GLY A 116      31.171  34.510  -4.921  1.00  0.00              
ATOM   1773  N   THR A 117      30.463  36.257  -2.783  1.00  0.00              
ATOM   1774  CA  THR A 117      30.745  37.140  -1.656  1.00  0.00              
ATOM   1775  C   THR A 117      30.320  36.496  -0.345  1.00  0.00              
ATOM   1776  O   THR A 117      31.002  36.614   0.681  1.00  0.00              
ATOM   1777  CB  THR A 117      30.034  38.498  -1.805  1.00  0.00              
ATOM   1778  OG1 THR A 117      30.505  39.160  -2.986  1.00  0.00              
ATOM   1779  CG2 THR A 117      30.304  39.377  -0.594  1.00  0.00              
ATOM   1780  H   THR A 117      29.850  36.578  -3.519  1.00  0.00              
ATOM   1781  HA  THR A 117      31.819  37.316  -1.585  1.00  0.00              
ATOM   1782  HB  THR A 117      28.961  38.328  -1.898  1.00  0.00              
ATOM   1783  HG1 THR A 117      30.060  40.006  -3.077  1.00  0.00              
ATOM   1784 1HG2 THR A 117      29.793  40.332  -0.718  1.00  0.00              
ATOM   1785 2HG2 THR A 117      29.937  38.881   0.304  1.00  0.00              
ATOM   1786 3HG2 THR A 117      31.376  39.548  -0.502  1.00  0.00              
ATOM   1787  N   ARG A 118      29.172  35.831  -0.389  1.00  0.00              
ATOM   1788  CA  ARG A 118      28.618  35.171   0.780  1.00  0.00              
ATOM   1789  C   ARG A 118      29.550  34.039   1.206  1.00  0.00              
ATOM   1790  O   ARG A 118      29.860  33.884   2.395  1.00  0.00              
ATOM   1791  CB  ARG A 118      27.191  34.690   0.559  1.00  0.00              
ATOM   1792  CG  ARG A 118      26.493  34.168   1.805  1.00  0.00              
ATOM   1793  CD  ARG A 118      25.113  33.670   1.570  1.00  0.00              
ATOM   1794  NE  ARG A 118      24.179  34.683   1.104  1.00  0.00              
ATOM   1795  CZ  ARG A 118      23.557  35.574   1.900  1.00  0.00              
ATOM   1796  NH1 ARG A 118      23.737  35.561   3.202  1.00  0.00              
ATOM   1797  NH2 ARG A 118      22.742  36.450   1.339  1.00  0.00              
ATOM   1798  H   ARG A 118      28.671  35.783  -1.264  1.00  0.00              
ATOM   1799  HA  ARG A 118      28.554  35.879   1.607  1.00  0.00              
ATOM   1800 1HB  ARG A 118      26.630  35.532   0.158  1.00  0.00              
ATOM   1801 2HB  ARG A 118      27.236  33.895  -0.186  1.00  0.00              
ATOM   1802 1HG  ARG A 118      27.080  33.346   2.214  1.00  0.00              
ATOM   1803 2HG  ARG A 118      26.439  34.975   2.536  1.00  0.00              
ATOM   1804 1HD  ARG A 118      25.144  32.884   0.816  1.00  0.00              
ATOM   1805 2HD  ARG A 118      24.719  33.266   2.501  1.00  0.00              
ATOM   1806  HE  ARG A 118      23.856  34.879   0.166  1.00  0.00              
ATOM   1807 1HH1 ARG A 118      24.349  34.873   3.617  1.00  0.00              
ATOM   1808 2HH1 ARG A 118      23.261  36.237   3.781  1.00  0.00              
ATOM   1809 1HH2 ARG A 118      22.601  36.436   0.338  1.00  0.00              
ATOM   1810 2HH2 ARG A 118      22.263  37.129   1.912  1.00  0.00              
ATOM   1811  N   ALA A 119      30.022  33.275   0.222  1.00  0.00              
ATOM   1812  CA  ALA A 119      30.961  32.183   0.475  1.00  0.00              
ATOM   1813  C   ALA A 119      32.233  32.693   1.153  1.00  0.00              
ATOM   1814  O   ALA A 119      32.732  32.082   2.103  1.00  0.00              
ATOM   1815  CB  ALA A 119      31.300  31.465  -0.823  1.00  0.00              
ATOM   1816  H   ALA A 119      29.721  33.455  -0.726  1.00  0.00              
ATOM   1817  HA  ALA A 119      30.494  31.470   1.155  1.00  0.00              
ATOM   1818 1HB  ALA A 119      31.999  30.655  -0.618  1.00  0.00              
ATOM   1819 2HB  ALA A 119      30.390  31.056  -1.262  1.00  0.00              
ATOM   1820 3HB  ALA A 119      31.755  32.168  -1.520  1.00  0.00              
ATOM   1821  N   LYS A 120      32.756  33.812   0.661  1.00  0.00              
ATOM   1822  CA  LYS A 120      33.981  34.371   1.199  1.00  0.00              
ATOM   1823  C   LYS A 120      33.800  34.811   2.637  1.00  0.00              
ATOM   1824  O   LYS A 120      34.654  34.562   3.493  1.00  0.00              
ATOM   1825  CB  LYS A 120      34.451  35.550   0.345  1.00  0.00              
ATOM   1826  CG  LYS A 120      34.954  35.163  -1.039  1.00  0.00              
ATOM   1827  CD  LYS A 120      35.325  36.391  -1.857  1.00  0.00              
ATOM   1828  CE  LYS A 120      35.743  36.010  -3.270  1.00  0.00              
ATOM   1829  NZ  LYS A 120      36.066  37.206  -4.096  1.00  0.00              
ATOM   1830  H   LYS A 120      32.294  34.283  -0.103  1.00  0.00              
ATOM   1831  HA  LYS A 120      34.763  33.611   1.204  1.00  0.00              
ATOM   1832 1HB  LYS A 120      33.605  36.230   0.246  1.00  0.00              
ATOM   1833 2HB  LYS A 120      35.251  36.045   0.895  1.00  0.00              
ATOM   1834 1HG  LYS A 120      35.831  34.525  -0.923  1.00  0.00              
ATOM   1835 2HG  LYS A 120      34.168  34.608  -1.551  1.00  0.00              
ATOM   1836 1HD  LYS A 120      34.459  37.054  -1.900  1.00  0.00              
ATOM   1837 2HD  LYS A 120      36.149  36.903  -1.361  1.00  0.00              
ATOM   1838 1HE  LYS A 120      36.619  35.367  -3.205  1.00  0.00              
ATOM   1839 2HE  LYS A 120      34.923  35.461  -3.732  1.00  0.00              
ATOM   1840 1HZ  LYS A 120      36.337  36.911  -5.023  1.00  0.00              
ATOM   1841 2HZ  LYS A 120      35.253  37.803  -4.157  1.00  0.00              
ATOM   1842 3HZ  LYS A 120      36.826  37.715  -3.668  1.00  0.00              
ATOM   1843  N   GLY A 121      32.668  35.456   2.905  1.00  0.00              
ATOM   1844  CA  GLY A 121      32.369  35.911   4.256  1.00  0.00              
ATOM   1845  C   GLY A 121      32.249  34.732   5.201  1.00  0.00              
ATOM   1846  O   GLY A 121      32.745  34.771   6.325  1.00  0.00              
ATOM   1847  H   GLY A 121      32.003  35.635   2.167  1.00  0.00              
ATOM   1848 1HA  GLY A 121      33.170  36.567   4.596  1.00  0.00              
ATOM   1849 2HA  GLY A 121      31.429  36.462   4.246  1.00  0.00              
ATOM   1850  N   ILE A 122      31.594  33.677   4.738  1.00  0.00              
ATOM   1851  CA  ILE A 122      31.438  32.483   5.554  1.00  0.00              
ATOM   1852  C   ILE A 122      32.789  31.830   5.857  1.00  0.00              
ATOM   1853  O   ILE A 122      33.040  31.400   6.987  1.00  0.00              
ATOM   1854  CB  ILE A 122      30.521  31.453   4.870  1.00  0.00              
ATOM   1855  CG1 ILE A 122      29.086  31.982   4.798  1.00  0.00              
ATOM   1856  CG2 ILE A 122      30.566  30.125   5.609  1.00  0.00              
ATOM   1857  CD1 ILE A 122      28.185  31.179   3.887  1.00  0.00              
ATOM   1858  H   ILE A 122      31.195  33.694   3.811  1.00  0.00              
ATOM   1859  HA  ILE A 122      31.034  32.737   6.534  1.00  0.00              
ATOM   1860  HB  ILE A 122      30.854  31.309   3.842  1.00  0.00              
ATOM   1861 1HG1 ILE A 122      28.684  31.968   5.810  1.00  0.00              
ATOM   1862 2HG1 ILE A 122      29.137  33.011   4.442  1.00  0.00              
ATOM   1863 1HG2 ILE A 122      29.912  29.409   5.112  1.00  0.00              
ATOM   1864 2HG2 ILE A 122      31.586  29.744   5.610  1.00  0.00              
ATOM   1865 3HG2 ILE A 122      30.232  30.269   6.637  1.00  0.00              
ATOM   1866 1HD1 ILE A 122      27.185  31.615   3.888  1.00  0.00              
ATOM   1867 2HD1 ILE A 122      28.585  31.194   2.873  1.00  0.00              
ATOM   1868 3HD1 ILE A 122      28.131  30.151   4.241  1.00  0.00              
ATOM   1869  N   ILE A 123      33.672  31.787   4.865  1.00  0.00              
ATOM   1870  CA  ILE A 123      35.026  31.281   5.084  1.00  0.00              
ATOM   1871  C   ILE A 123      35.783  32.072   6.159  1.00  0.00              
ATOM   1872  O   ILE A 123      36.463  31.489   7.017  1.00  0.00              
ATOM   1873  CB  ILE A 123      35.844  31.306   3.780  1.00  0.00              
ATOM   1874  CG1 ILE A 123      35.294  30.280   2.786  1.00  0.00              
ATOM   1875  CG2 ILE A 123      37.313  31.039   4.068  1.00  0.00              
ATOM   1876  CD1 ILE A 123      35.826  30.446   1.380  1.00  0.00              
ATOM   1877  H   ILE A 123      33.410  32.106   3.943  1.00  0.00              
ATOM   1878  HA  ILE A 123      34.998  30.267   5.481  1.00  0.00              
ATOM   1879  HB  ILE A 123      35.737  32.285   3.313  1.00  0.00              
ATOM   1880 1HG1 ILE A 123      35.558  29.292   3.160  1.00  0.00              
ATOM   1881 2HG1 ILE A 123      34.209  30.386   2.778  1.00  0.00              
ATOM   1882 1HG2 ILE A 123      37.877  31.059   3.135  1.00  0.00              
ATOM   1883 2HG2 ILE A 123      37.697  31.805   4.740  1.00  0.00              
ATOM   1884 3HG2 ILE A 123      37.421  30.060   4.535  1.00  0.00              
ATOM   1885 1HD1 ILE A 123      35.391  29.683   0.734  1.00  0.00              
ATOM   1886 2HD1 ILE A 123      35.561  31.434   1.004  1.00  0.00              
ATOM   1887 3HD1 ILE A 123      36.910  30.339   1.386  1.00  0.00              
ATOM   1888  N   ALA A 124      35.662  33.396   6.108  1.00  0.00              
ATOM   1889  CA  ALA A 124      36.249  34.251   7.125  1.00  0.00              
ATOM   1890  C   ALA A 124      35.714  33.920   8.506  1.00  0.00              
ATOM   1891  O   ALA A 124      36.470  33.836   9.480  1.00  0.00              
ATOM   1892  CB  ALA A 124      35.996  35.715   6.794  1.00  0.00              
ATOM   1893  H   ALA A 124      35.152  33.817   5.345  1.00  0.00              
ATOM   1894  HA  ALA A 124      37.325  34.080   7.148  1.00  0.00              
ATOM   1895 1HB  ALA A 124      36.443  36.344   7.564  1.00  0.00              
ATOM   1896 2HB  ALA A 124      36.441  35.953   5.828  1.00  0.00              
ATOM   1897 3HB  ALA A 124      34.923  35.899   6.755  1.00  0.00              
ATOM   1898  N   ILE A 125      34.401  33.727   8.591  1.00  0.00              
ATOM   1899  CA  ILE A 125      33.762  33.383   9.855  1.00  0.00              
ATOM   1900  C   ILE A 125      34.323  32.071  10.406  1.00  0.00              
ATOM   1901  O   ILE A 125      34.607  31.960  11.601  1.00  0.00              
ATOM   1902  CB  ILE A 125      32.235  33.261   9.702  1.00  0.00              
ATOM   1903  CG1 ILE A 125      31.616  34.632   9.415  1.00  0.00              
ATOM   1904  CG2 ILE A 125      31.623  32.648  10.951  1.00  0.00              
ATOM   1905  CD1 ILE A 125      30.175  34.569   8.963  1.00  0.00              
ATOM   1906  H   ILE A 125      33.832  33.820   7.762  1.00  0.00              
ATOM   1907  HA  ILE A 125      33.992  34.128  10.616  1.00  0.00              
ATOM   1908  HB  ILE A 125      32.014  32.631   8.841  1.00  0.00              
ATOM   1909 1HG1 ILE A 125      31.685  35.217  10.331  1.00  0.00              
ATOM   1910 2HG1 ILE A 125      32.220  35.104   8.638  1.00  0.00              
ATOM   1911 1HG2 ILE A 125      30.543  32.570  10.827  1.00  0.00              
ATOM   1912 2HG2 ILE A 125      32.042  31.656  11.113  1.00  0.00              
ATOM   1913 3HG2 ILE A 125      31.843  33.280  11.812  1.00  0.00              
ATOM   1914 1HD1 ILE A 125      29.806  35.578   8.779  1.00  0.00              
ATOM   1915 2HD1 ILE A 125      30.106  33.985   8.045  1.00  0.00              
ATOM   1916 3HD1 ILE A 125      29.571  34.099   9.738  1.00  0.00              
ATOM   1917  N   CYS A 126      34.473  31.081   9.527  1.00  0.00              
ATOM   1918  CA  CYS A 126      35.017  29.782   9.921  1.00  0.00              
ATOM   1919  C   CYS A 126      36.457  29.893  10.431  1.00  0.00              
ATOM   1920  O   CYS A 126      36.841  29.211  11.387  1.00  0.00              
ATOM   1921  CB  CYS A 126      34.972  28.993   8.612  1.00  0.00              
ATOM   1922  SG  CYS A 126      33.305  28.593   8.035  1.00  0.00              
ATOM   1923  H   CYS A 126      34.206  31.231   8.565  1.00  0.00              
ATOM   1924  HA  CYS A 126      34.410  29.264  10.663  1.00  0.00              
ATOM   1925 1HB  CYS A 126      35.441  29.565   7.810  1.00  0.00              
ATOM   1926 2HB  CYS A 126      35.488  28.040   8.728  1.00  0.00              
ATOM   1927  HG  CYS A 126      33.687  27.998   6.909  1.00  0.00              
ATOM   1928  N   TRP A 127      37.257  30.741   9.788  1.00  0.00              
ATOM   1929  CA  TRP A 127      38.618  30.959  10.274  1.00  0.00              
ATOM   1930  C   TRP A 127      38.589  31.602  11.655  1.00  0.00              
ATOM   1931  O   TRP A 127      39.357  31.219  12.536  1.00  0.00              
ATOM   1932  CB  TRP A 127      39.407  31.834   9.298  1.00  0.00              
ATOM   1933  CG  TRP A 127      40.073  31.059   8.202  1.00  0.00              
ATOM   1934  CD1 TRP A 127      39.703  31.021   6.891  1.00  0.00              
ATOM   1935  CD2 TRP A 127      41.222  30.212   8.321  1.00  0.00              
ATOM   1936  NE1 TRP A 127      40.549  30.202   6.184  1.00  0.00              
ATOM   1937  CE2 TRP A 127      41.493  29.694   7.042  1.00  0.00              
ATOM   1938  CE3 TRP A 127      42.050  29.842   9.388  1.00  0.00              
ATOM   1939  CZ2 TRP A 127      42.547  28.829   6.798  1.00  0.00              
ATOM   1940  CZ3 TRP A 127      43.108  28.975   9.143  1.00  0.00              
ATOM   1941  CH2 TRP A 127      43.350  28.484   7.885  1.00  0.00              
ATOM   1942  H   TRP A 127      36.942  31.239   8.967  1.00  0.00              
ATOM   1943  HA  TRP A 127      39.133  30.003  10.373  1.00  0.00              
ATOM   1944 1HB  TRP A 127      38.745  32.553   8.815  1.00  0.00              
ATOM   1945 2HB  TRP A 127      40.197  32.368   9.827  1.00  0.00              
ATOM   1946  HD1 TRP A 127      38.836  31.614   6.606  1.00  0.00              
ATOM   1947  HE1 TRP A 127      40.488  30.005   5.196  1.00  0.00              
ATOM   1948  HE3 TRP A 127      41.904  30.205  10.405  1.00  0.00              
ATOM   1949  HZ2 TRP A 127      42.704  28.462   5.783  1.00  0.00              
ATOM   1950  HZ3 TRP A 127      43.745  28.695   9.983  1.00  0.00              
ATOM   1951  HH2 TRP A 127      44.192  27.807   7.736  1.00  0.00              
ATOM   1952  N   VAL A 128      37.699  32.571  11.848  1.00  0.00              
ATOM   1953  CA  VAL A 128      37.582  33.213  13.155  1.00  0.00              
ATOM   1954  C   VAL A 128      37.277  32.193  14.257  1.00  0.00              
ATOM   1955  O   VAL A 128      37.890  32.234  15.327  1.00  0.00              
ATOM   1956  CB  VAL A 128      36.486  34.295  13.152  1.00  0.00              
ATOM   1957  CG1 VAL A 128      36.201  34.768  14.569  1.00  0.00              
ATOM   1958  CG2 VAL A 128      36.896  35.466  12.272  1.00  0.00              
ATOM   1959  H   VAL A 128      37.096  32.873  11.096  1.00  0.00              
ATOM   1960  HA  VAL A 128      38.525  33.670  13.458  1.00  0.00              
ATOM   1961  HB  VAL A 128      35.577  33.877  12.719  1.00  0.00              
ATOM   1962 1HG1 VAL A 128      35.424  35.533  14.548  1.00  0.00              
ATOM   1963 2HG1 VAL A 128      35.865  33.926  15.174  1.00  0.00              
ATOM   1964 3HG1 VAL A 128      37.110  35.187  15.002  1.00  0.00              
ATOM   1965 1HG2 VAL A 128      36.110  36.221  12.281  1.00  0.00              
ATOM   1966 2HG2 VAL A 128      37.821  35.900  12.654  1.00  0.00              
ATOM   1967 3HG2 VAL A 128      37.052  35.118  11.251  1.00  0.00              
ATOM   1968  N   LEU A 129      36.342  31.282  13.994  1.00  0.00              
ATOM   1969  CA  LEU A 129      36.044  30.208  14.942  1.00  0.00              
ATOM   1970  C   LEU A 129      37.227  29.258  15.122  1.00  0.00              
ATOM   1971  O   LEU A 129      37.476  28.779  16.229  1.00  0.00              
ATOM   1972  CB  LEU A 129      34.806  29.429  14.479  1.00  0.00              
ATOM   1973  CG  LEU A 129      33.490  30.216  14.512  1.00  0.00              
ATOM   1974  CD1 LEU A 129      32.382  29.408  13.849  1.00  0.00              
ATOM   1975  CD2 LEU A 129      33.129  30.546  15.952  1.00  0.00              
ATOM   1976  H   LEU A 129      35.826  31.329  13.127  1.00  0.00              
ATOM   1977  HA  LEU A 129      35.849  30.634  15.926  1.00  0.00              
ATOM   1978 1HB  LEU A 129      35.097  29.230  13.449  1.00  0.00              
ATOM   1979 2HB  LEU A 129      34.699  28.486  15.016  1.00  0.00              
ATOM   1980  HG  LEU A 129      33.662  31.156  13.987  1.00  0.00              
ATOM   1981 1HD1 LEU A 129      31.451  29.975  13.877  1.00  0.00              
ATOM   1982 2HD1 LEU A 129      32.651  29.203  12.813  1.00  0.00              
ATOM   1983 3HD1 LEU A 129      32.249  28.468  14.383  1.00  0.00              
ATOM   1984 1HD2 LEU A 129      32.194  31.106  15.974  1.00  0.00              
ATOM   1985 2HD2 LEU A 129      33.013  29.622  16.519  1.00  0.00              
ATOM   1986 3HD2 LEU A 129      33.922  31.148  16.398  1.00  0.00              
ATOM   1987  N   SER A 130      37.952  28.998  14.036  1.00  0.00              
ATOM   1988  CA  SER A 130      39.136  28.140  14.083  1.00  0.00              
ATOM   1989  C   SER A 130      40.165  28.713  15.053  1.00  0.00              
ATOM   1990  O   SER A 130      40.805  27.985  15.824  1.00  0.00              
ATOM   1991  CB  SER A 130      39.736  27.987  12.699  1.00  0.00              
ATOM   1992  OG  SER A 130      38.872  27.319  11.822  1.00  0.00              
ATOM   1993  H   SER A 130      37.675  29.405  13.154  1.00  0.00              
ATOM   1994  HA  SER A 130      38.910  27.102  14.334  1.00  0.00              
ATOM   1995 1HB  SER A 130      39.950  28.978  12.301  1.00  0.00              
ATOM   1996 2HB  SER A 130      40.664  27.422  12.781  1.00  0.00              
ATOM   1997  HG  SER A 130      38.027  27.776  11.796  1.00  0.00              
ATOM   1998  N   PHE A 131      40.303  30.031  15.003  1.00  0.00              
ATOM   1999  CA  PHE A 131      41.239  30.755  15.843  1.00  0.00              
ATOM   2000  C   PHE A 131      40.780  30.789  17.299  1.00  0.00              
ATOM   2001  O   PHE A 131      41.579  30.573  18.214  1.00  0.00              
ATOM   2002  CB  PHE A 131      41.428  32.179  15.316  1.00  0.00              
ATOM   2003  CG  PHE A 131      42.178  32.250  14.016  1.00  0.00              
ATOM   2004  CD1 PHE A 131      41.648  32.929  12.929  1.00  0.00              
ATOM   2005  CD2 PHE A 131      43.415  31.638  13.878  1.00  0.00              
ATOM   2006  CE1 PHE A 131      42.337  32.994  11.733  1.00  0.00              
ATOM   2007  CE2 PHE A 131      44.106  31.704  12.684  1.00  0.00              
ATOM   2008  CZ  PHE A 131      43.566  32.382  11.611  1.00  0.00              
ATOM   2009  H   PHE A 131      39.728  30.545  14.352  1.00  0.00              
ATOM   2010  HA  PHE A 131      42.206  30.250  15.840  1.00  0.00              
ATOM   2011 1HB  PHE A 131      40.459  32.646  15.143  1.00  0.00              
ATOM   2012 2HB  PHE A 131      41.992  32.772  16.034  1.00  0.00              
ATOM   2013  HD1 PHE A 131      40.676  33.414  13.026  1.00  0.00              
ATOM   2014  HD2 PHE A 131      43.841  31.102  14.727  1.00  0.00              
ATOM   2015  HE1 PHE A 131      41.909  33.531  10.887  1.00  0.00              
ATOM   2016  HE2 PHE A 131      45.078  31.219  12.589  1.00  0.00              
ATOM   2017  HZ  PHE A 131      44.110  32.433  10.668  1.00  0.00              
ATOM   2018  N   ALA A 132      39.492  31.038  17.507  1.00  0.00              
ATOM   2019  CA  ALA A 132      38.943  31.142  18.852  1.00  0.00              
ATOM   2020  C   ALA A 132      39.015  29.826  19.622  1.00  0.00              
ATOM   2021  O   ALA A 132      39.269  29.818  20.828  1.00  0.00              
ATOM   2022  CB  ALA A 132      37.504  31.635  18.785  1.00  0.00              
ATOM   2023  H   ALA A 132      38.877  31.159  16.715  1.00  0.00              
ATOM   2024  HA  ALA A 132      39.536  31.861  19.417  1.00  0.00              
ATOM   2025 1HB  ALA A 132      37.105  31.725  19.796  1.00  0.00              
ATOM   2026 2HB  ALA A 132      37.475  32.608  18.295  1.00  0.00              
ATOM   2027 3HB  ALA A 132      36.903  30.925  18.220  1.00  0.00              
ATOM   2028  N   ILE A 133      38.792  28.712  18.935  1.00  0.00              
ATOM   2029  CA  ILE A 133      38.794  27.417  19.607  1.00  0.00              
ATOM   2030  C   ILE A 133      40.160  26.738  19.510  1.00  0.00              
ATOM   2031  O   ILE A 133      40.545  25.963  20.385  1.00  0.00              
ATOM   2032  CB  ILE A 133      37.723  26.479  19.021  1.00  0.00              
ATOM   2033  CG1 ILE A 133      36.321  27.028  19.303  1.00  0.00              
ATOM   2034  CG2 ILE A 133      37.874  25.077  19.591  1.00  0.00              
ATOM   2035  CD1 ILE A 133      35.226  26.332  18.527  1.00  0.00              
ATOM   2036  H   ILE A 133      38.618  28.750  17.941  1.00  0.00              
ATOM   2037  HA  ILE A 133      38.626  27.539  20.676  1.00  0.00              
ATOM   2038  HB  ILE A 133      37.834  26.445  17.938  1.00  0.00              
ATOM   2039 1HG1 ILE A 133      36.138  26.915  20.371  1.00  0.00              
ATOM   2040 2HG1 ILE A 133      36.331  28.087  19.047  1.00  0.00              
ATOM   2041 1HG2 ILE A 133      37.108  24.428  19.167  1.00  0.00              
ATOM   2042 2HG2 ILE A 133      38.859  24.687  19.341  1.00  0.00              
ATOM   2043 3HG2 ILE A 133      37.761  25.111  20.675  1.00  0.00              
ATOM   2044 1HD1 ILE A 133      34.262  26.776  18.779  1.00  0.00              
ATOM   2045 2HD1 ILE A 133      35.408  26.446  17.458  1.00  0.00              
ATOM   2046 3HD1 ILE A 133      35.214  25.274  18.782  1.00  0.00              
ATOM   2047  N   GLY A 134      40.914  27.068  18.467  1.00  0.00              
ATOM   2048  CA  GLY A 134      42.214  26.434  18.270  1.00  0.00              
ATOM   2049  C   GLY A 134      43.397  27.298  18.691  1.00  0.00              
ATOM   2050  O   GLY A 134      44.007  27.060  19.734  1.00  0.00              
ATOM   2051  H   GLY A 134      40.597  27.759  17.801  1.00  0.00              
ATOM   2052 1HA  GLY A 134      42.254  25.515  18.855  1.00  0.00              
ATOM   2053 2HA  GLY A 134      42.339  26.198  17.214  1.00  0.00              
ATOM   2054  N   LEU A 135      43.715  28.299  17.875  1.00  0.00              
ATOM   2055  CA  LEU A 135      44.916  29.110  18.073  1.00  0.00              
ATOM   2056  C   LEU A 135      45.093  29.677  19.488  1.00  0.00              
ATOM   2057  O   LEU A 135      46.099  29.395  20.140  1.00  0.00              
ATOM   2058  CB  LEU A 135      44.914  30.260  17.058  1.00  0.00              
ATOM   2059  CG  LEU A 135      46.057  31.271  17.215  1.00  0.00              
ATOM   2060  CD1 LEU A 135      47.396  30.588  16.971  1.00  0.00              
ATOM   2061  CD2 LEU A 135      45.854  32.423  16.243  1.00  0.00              
ATOM   2062  H   LEU A 135      43.106  28.504  17.095  1.00  0.00              
ATOM   2063  HA  LEU A 135      45.801  28.493  17.923  1.00  0.00              
ATOM   2064 1HB  LEU A 135      45.046  29.687  16.141  1.00  0.00              
ATOM   2065 2HB  LEU A 135      43.953  30.773  17.030  1.00  0.00              
ATOM   2066  HG  LEU A 135      45.996  31.674  18.227  1.00  0.00              
ATOM   2067 1HD1 LEU A 135      48.201  31.314  17.085  1.00  0.00              
ATOM   2068 2HD1 LEU A 135      47.530  29.782  17.692  1.00  0.00              
ATOM   2069 3HD1 LEU A 135      47.417  30.180  15.961  1.00  0.00              
ATOM   2070 1HD2 LEU A 135      46.666  33.142  16.356  1.00  0.00              
ATOM   2071 2HD2 LEU A 135      45.846  32.042  15.222  1.00  0.00              
ATOM   2072 3HD2 LEU A 135      44.904  32.915  16.453  1.00  0.00              
ATOM   2073  N   THR A 136      44.117  30.462  19.977  1.00  0.00              
ATOM   2074  CA  THR A 136      44.372  31.206  21.216  1.00  0.00              
ATOM   2075  C   THR A 136      44.419  30.273  22.427  1.00  0.00              
ATOM   2076  O   THR A 136      45.316  30.379  23.260  1.00  0.00              
ATOM   2077  CB  THR A 136      43.301  32.286  21.457  1.00  0.00              
ATOM   2078  OG1 THR A 136      43.318  33.229  20.377  1.00  0.00              
ATOM   2079  CG2 THR A 136      43.563  33.014  22.766  1.00  0.00              
ATOM   2080  H   THR A 136      43.220  30.556  19.522  1.00  0.00              
ATOM   2081  HA  THR A 136      45.348  31.688  21.162  1.00  0.00              
ATOM   2082  HB  THR A 136      42.321  31.810  21.496  1.00  0.00              
ATOM   2083  HG1 THR A 136      42.649  33.901  20.530  1.00  0.00              
ATOM   2084 1HG2 THR A 136      42.796  33.773  22.919  1.00  0.00              
ATOM   2085 2HG2 THR A 136      43.539  32.301  23.590  1.00  0.00              
ATOM   2086 3HG2 THR A 136      44.542  33.490  22.726  1.00  0.00              
ATOM   2087  N   PRO A 137      43.464  29.352  22.507  1.00  0.00              
ATOM   2088  CA  PRO A 137      43.395  28.431  23.632  1.00  0.00              
ATOM   2089  C   PRO A 137      44.684  27.632  23.746  1.00  0.00              
ATOM   2090  O   PRO A 137      45.203  27.425  24.844  1.00  0.00              
ATOM   2091  CB  PRO A 137      42.186  27.543  23.319  1.00  0.00              
ATOM   2092  CG  PRO A 137      41.315  28.390  22.456  1.00  0.00              
ATOM   2093  CD  PRO A 137      42.259  29.178  21.587  1.00  0.00              
ATOM   2094  HA  PRO A 137      43.284  28.946  24.597  1.00  0.00              
ATOM   2095 1HB  PRO A 137      42.488  26.621  22.799  1.00  0.00              
ATOM   2096 2HB  PRO A 137      41.662  27.238  24.237  1.00  0.00              
ATOM   2097 1HG  PRO A 137      40.639  27.773  21.846  1.00  0.00              
ATOM   2098 2HG  PRO A 137      40.684  29.058  23.061  1.00  0.00              
ATOM   2099 1HD  PRO A 137      42.529  28.636  20.668  1.00  0.00              
ATOM   2100 2HD  PRO A 137      41.833  30.143  21.278  1.00  0.00              
ATOM   2101  N   MET A 138      45.209  27.204  22.604  1.00  0.00              
ATOM   2102  CA  MET A 138      46.385  26.343  22.577  1.00  0.00              
ATOM   2103  C   MET A 138      47.652  27.130  22.889  1.00  0.00              
ATOM   2104  O   MET A 138      48.532  26.650  23.604  1.00  0.00              
ATOM   2105  CB  MET A 138      46.508  25.661  21.216  1.00  0.00              
ATOM   2106  CG  MET A 138      45.443  24.609  20.940  1.00  0.00              
ATOM   2107  SD  MET A 138      45.509  23.231  22.102  1.00  0.00              
ATOM   2108  CE  MET A 138      44.295  23.751  23.311  1.00  0.00              
ATOM   2109  H   MET A 138      44.783  27.483  21.732  1.00  0.00              
ATOM   2110  HA  MET A 138      46.301  25.574  23.345  1.00  0.00              
ATOM   2111 1HB  MET A 138      46.449  26.445  20.462  1.00  0.00              
ATOM   2112 2HB  MET A 138      47.495  25.197  21.181  1.00  0.00              
ATOM   2113 1HG  MET A 138      44.467  25.088  21.007  1.00  0.00              
ATOM   2114 2HG  MET A 138      45.594  24.231  19.929  1.00  0.00              
ATOM   2115 1HE  MET A 138      44.220  23.000  24.098  1.00  0.00              
ATOM   2116 2HE  MET A 138      44.599  24.704  23.746  1.00  0.00              
ATOM   2117 3HE  MET A 138      43.325  23.866  22.826  1.00  0.00              
ATOM   2118  N   LEU A 139      47.738  28.340  22.348  1.00  0.00              
ATOM   2119  CA  LEU A 139      48.906  29.189  22.553  1.00  0.00              
ATOM   2120  C   LEU A 139      48.896  29.824  23.937  1.00  0.00              
ATOM   2121  O   LEU A 139      48.105  30.726  24.212  1.00  0.00              
ATOM   2122  CB  LEU A 139      48.967  30.274  21.470  1.00  0.00              
ATOM   2123  CG  LEU A 139      50.181  31.208  21.550  1.00  0.00              
ATOM   2124  CD1 LEU A 139      51.465  30.413  21.357  1.00  0.00              
ATOM   2125  CD2 LEU A 139      50.056  32.296  20.493  1.00  0.00              
ATOM   2126  H   LEU A 139      46.975  28.682  21.781  1.00  0.00              
ATOM   2127  HA  LEU A 139      49.811  28.584  22.498  1.00  0.00              
ATOM   2128 1HB  LEU A 139      49.041  29.640  20.588  1.00  0.00              
ATOM   2129 2HB  LEU A 139      48.044  30.852  21.426  1.00  0.00              
ATOM   2130  HG  LEU A 139      50.156  31.689  22.528  1.00  0.00              
ATOM   2131 1HD1 LEU A 139      52.322  31.084  21.415  1.00  0.00              
ATOM   2132 2HD1 LEU A 139      51.545  29.656  22.137  1.00  0.00              
ATOM   2133 3HD1 LEU A 139      51.450  29.929  20.381  1.00  0.00              
ATOM   2134 1HD2 LEU A 139      50.920  32.960  20.552  1.00  0.00              
ATOM   2135 2HD2 LEU A 139      50.014  31.840  19.504  1.00  0.00              
ATOM   2136 3HD2 LEU A 139      49.146  32.870  20.667  1.00  0.00              
ATOM   2137  N   GLY A 140      49.781  29.347  24.807  1.00  0.00              
ATOM   2138  CA  GLY A 140      49.917  29.908  26.146  1.00  0.00              
ATOM   2139  C   GLY A 140      50.980  30.999  26.183  1.00  0.00              
ATOM   2140  O   GLY A 140      51.050  31.779  27.133  1.00  0.00              
ATOM   2141  H   GLY A 140      50.373  28.576  24.534  1.00  0.00              
ATOM   2142 1HA  GLY A 140      48.962  30.334  26.453  1.00  0.00              
ATOM   2143 2HA  GLY A 140      50.199  29.115  26.838  1.00  0.00              
ATOM   2144  N   TRP A 141      51.807  31.048  25.144  1.00  0.00              
ATOM   2145  CA  TRP A 141      52.801  32.105  25.006  1.00  0.00              
ATOM   2146  C   TRP A 141      53.737  32.107  26.208  1.00  0.00              
ATOM   2147  O   TRP A 141      54.029  33.158  26.778  1.00  0.00              
ATOM   2148  CB  TRP A 141      52.124  33.468  24.858  1.00  0.00              
ATOM   2149  CG  TRP A 141      53.050  34.549  24.389  1.00  0.00              
ATOM   2150  CD1 TRP A 141      53.548  35.576  25.134  1.00  0.00              
ATOM   2151  CD2 TRP A 141      53.590  34.709  23.071  1.00  0.00              
ATOM   2152  NE1 TRP A 141      54.363  36.368  24.364  1.00  0.00              
ATOM   2153  CE2 TRP A 141      54.406  35.855  23.092  1.00  0.00              
ATOM   2154  CE3 TRP A 141      53.462  33.993  21.875  1.00  0.00              
ATOM   2155  CZ2 TRP A 141      55.088  36.302  21.971  1.00  0.00              
ATOM   2156  CZ3 TRP A 141      54.146  34.440  20.751  1.00  0.00              
ATOM   2157  CH2 TRP A 141      54.936  35.561  20.798  1.00  0.00              
ATOM   2158  H   TRP A 141      51.744  30.334  24.432  1.00  0.00              
ATOM   2159  HA  TRP A 141      53.414  31.923  24.123  1.00  0.00              
ATOM   2160 1HB  TRP A 141      51.316  33.412  24.128  1.00  0.00              
ATOM   2161 2HB  TRP A 141      51.723  33.795  25.817  1.00  0.00              
ATOM   2162  HD1 TRP A 141      53.243  35.620  26.178  1.00  0.00              
ATOM   2163  HE1 TRP A 141      54.851  37.194  24.680  1.00  0.00              
ATOM   2164  HE3 TRP A 141      52.851  33.095  21.784  1.00  0.00              
ATOM   2165  HZ2 TRP A 141      55.704  37.197  22.052  1.00  0.00              
ATOM   2166  HZ3 TRP A 141      54.037  33.874  19.826  1.00  0.00              
ATOM   2167  HH2 TRP A 141      55.456  35.879  19.894  1.00  0.00              
ATOM   2168  N   ASN A 142      54.204  30.923  26.589  1.00  0.00              
ATOM   2169  CA  ASN A 142      55.068  30.780  27.755  1.00  0.00              
ATOM   2170  C   ASN A 142      55.965  29.553  27.648  1.00  0.00              
ATOM   2171  O   ASN A 142      55.818  28.743  26.733  1.00  0.00              
ATOM   2172  CB  ASN A 142      54.259  30.723  29.037  1.00  0.00              
ATOM   2173  CG  ASN A 142      53.319  29.552  29.108  1.00  0.00              
ATOM   2174  OD1 ASN A 142      53.743  28.396  29.231  1.00  0.00              
ATOM   2175  ND2 ASN A 142      52.051  29.834  28.949  1.00  0.00              
ATOM   2176  H   ASN A 142      53.954  30.101  26.059  1.00  0.00              
ATOM   2177  HA  ASN A 142      55.737  31.639  27.827  1.00  0.00              
ATOM   2178 1HB  ASN A 142      54.740  30.855  30.007  1.00  0.00              
ATOM   2179 2HB  ASN A 142      53.687  31.618  28.791  1.00  0.00              
ATOM   2180 1HD2 ASN A 142      51.368  29.104  28.985  1.00  0.00              
ATOM   2181 2HD2 ASN A 142      51.766  30.779  28.793  1.00  0.00              
ATOM   2182  N   ASN A 143      56.894  29.422  28.588  1.00  0.00              
ATOM   2183  CA  ASN A 143      57.839  28.312  28.582  1.00  0.00              
ATOM   2184  C   ASN A 143      57.229  27.106  29.284  1.00  0.00              
ATOM   2185  O   ASN A 143      57.048  27.110  30.502  1.00  0.00              
ATOM   2186  CB  ASN A 143      59.160  28.692  29.226  1.00  0.00              
ATOM   2187  CG  ASN A 143      60.201  27.609  29.157  1.00  0.00              
ATOM   2188  OD1 ASN A 143      59.884  26.424  29.004  1.00  0.00              
ATOM   2189  ND2 ASN A 143      61.435  27.999  29.349  1.00  0.00              
ATOM   2190  H   ASN A 143      56.947  30.109  29.327  1.00  0.00              
ATOM   2191  HA  ASN A 143      58.050  28.011  27.554  1.00  0.00              
ATOM   2192 1HB  ASN A 143      59.629  29.653  29.013  1.00  0.00              
ATOM   2193 2HB  ASN A 143      58.738  28.708  30.231  1.00  0.00              
ATOM   2194 1HD2 ASN A 143      62.180  27.333  29.317  1.00  0.00              
ATOM   2195 2HD2 ASN A 143      61.633  28.962  29.529  1.00  0.00              
ATOM   2196  N   CYS A 144      56.914  26.073  28.509  1.00  0.00              
ATOM   2197  CA  CYS A 144      56.556  24.776  29.070  1.00  0.00              
ATOM   2198  C   CYS A 144      57.350  23.654  28.413  1.00  0.00              
ATOM   2199  O   CYS A 144      56.816  22.579  28.141  1.00  0.00              
ATOM   2200  CB  CYS A 144      55.071  24.657  28.726  1.00  0.00              
ATOM   2201  SG  CYS A 144      54.617  25.349  27.117  1.00  0.00              
ATOM   2202  H   CYS A 144      56.922  26.191  27.506  1.00  0.00              
ATOM   2203  HA  CYS A 144      56.668  24.726  30.153  1.00  0.00              
ATOM   2204 1HB  CYS A 144      54.772  23.609  28.699  1.00  0.00              
ATOM   2205 2HB  CYS A 144      54.470  25.189  29.463  1.00  0.00              
ATOM   2206  N   GLY A 145      58.629  23.912  28.160  1.00  0.00              
ATOM   2207  CA  GLY A 145      59.508  22.912  27.565  1.00  0.00              
ATOM   2208  C   GLY A 145      60.110  23.443  26.270  1.00  0.00              
ATOM   2209  O   GLY A 145      60.305  24.648  26.113  1.00  0.00              
ATOM   2210  H   GLY A 145      59.002  24.823  28.386  1.00  0.00              
ATOM   2211 1HA  GLY A 145      60.308  22.678  28.268  1.00  0.00              
ATOM   2212 2HA  GLY A 145      58.933  22.011  27.357  1.00  0.00              
ATOM   2213  N   GLN A 146      60.403  22.536  25.345  1.00  0.00              
ATOM   2214  CA  GLN A 146      61.045  22.903  24.089  1.00  0.00              
ATOM   2215  C   GLN A 146      60.197  22.429  22.916  1.00  0.00              
ATOM   2216  O   GLN A 146      59.136  21.835  23.105  1.00  0.00              
ATOM   2217  CB  GLN A 146      62.450  22.300  23.998  1.00  0.00              
ATOM   2218  CG  GLN A 146      63.493  23.024  24.831  1.00  0.00              
ATOM   2219  CD  GLN A 146      64.827  22.302  24.843  1.00  0.00              
ATOM   2220  OE1 GLN A 146      65.161  21.603  25.803  1.00  0.00              
ATOM   2221  NE2 GLN A 146      65.601  22.472  23.777  1.00  0.00              
ATOM   2222  H   GLN A 146      60.174  21.567  25.516  1.00  0.00              
ATOM   2223  HA  GLN A 146      61.115  23.988  24.018  1.00  0.00              
ATOM   2224 1HB  GLN A 146      62.370  21.264  24.326  1.00  0.00              
ATOM   2225 2HB  GLN A 146      62.736  22.326  22.946  1.00  0.00              
ATOM   2226 1HG  GLN A 146      63.691  24.091  24.731  1.00  0.00              
ATOM   2227 2HG  GLN A 146      62.991  22.837  25.781  1.00  0.00              
ATOM   2228 1HE2 GLN A 146      66.493  22.020  23.729  1.00  0.00              
ATOM   2229 2HE2 GLN A 146      65.292  23.049  23.021  1.00  0.00              
ATOM   2230  N   SER A 147      60.671  22.696  21.703  1.00  0.00              
ATOM   2231  CA  SER A 147      59.854  22.527  20.507  1.00  0.00              
ATOM   2232  C   SER A 147      59.331  21.098  20.441  1.00  0.00              
ATOM   2233  O   SER A 147      59.961  20.172  20.951  1.00  0.00              
ATOM   2234  CB  SER A 147      60.654  22.865  19.264  1.00  0.00              
ATOM   2235  OG  SER A 147      61.090  24.197  19.265  1.00  0.00              
ATOM   2236  H   SER A 147      61.621  23.024  21.608  1.00  0.00              
ATOM   2237  HA  SER A 147      59.034  23.243  20.438  1.00  0.00              
ATOM   2238 1HB  SER A 147      61.521  22.208  19.219  1.00  0.00              
ATOM   2239 2HB  SER A 147      60.026  22.699  18.389  1.00  0.00              
ATOM   2240  HG  SER A 147      60.330  24.782  19.309  1.00  0.00              
ATOM   2241  N   GLN A 148      58.137  20.906  20.178  1.00  0.00              
ATOM   2242  CA  GLN A 148      57.664  19.534  20.033  1.00  0.00              
ATOM   2243  C   GLN A 148      58.146  18.932  18.719  1.00  0.00              
ATOM   2244  O   GLN A 148      58.203  19.614  17.696  1.00  0.00              
ATOM   2245  CB  GLN A 148      56.135  19.482  20.098  1.00  0.00              
ATOM   2246  CG  GLN A 148      55.551  18.093  19.905  1.00  0.00              
ATOM   2247  CD  GLN A 148      54.035  18.092  19.941  1.00  0.00              
ATOM   2248  OE1 GLN A 148      53.401  19.150  19.986  1.00  0.00              
ATOM   2249  NE2 GLN A 148      53.444  16.903  19.927  1.00  0.00              
ATOM   2250  H   GLN A 148      57.483  21.666  20.062  1.00  0.00              
ATOM   2251  HA  GLN A 148      58.079  18.915  20.828  1.00  0.00              
ATOM   2252 1HB  GLN A 148      55.849  19.870  21.076  1.00  0.00              
ATOM   2253 2HB  GLN A 148      55.764  20.148  19.320  1.00  0.00              
ATOM   2254 1HG  GLN A 148      55.867  17.427  19.102  1.00  0.00              
ATOM   2255 2HG  GLN A 148      55.919  17.711  20.858  1.00  0.00              
ATOM   2256 1HE2 GLN A 148      52.445  16.840  19.950  1.00  0.00              
ATOM   2257 2HE2 GLN A 148      53.996  16.070  19.892  1.00  0.00              
ATOM   2258  N   GLY A 149      58.491  17.649  18.754  1.00  0.00              
ATOM   2259  CA  GLY A 149      59.135  16.998  17.619  1.00  0.00              
ATOM   2260  C   GLY A 149      60.622  16.801  17.885  1.00  0.00              
ATOM   2261  O   GLY A 149      61.291  16.039  17.187  1.00  0.00              
ATOM   2262  H   GLY A 149      58.303  17.111  19.588  1.00  0.00              
ATOM   2263 1HA  GLY A 149      58.672  16.026  17.450  1.00  0.00              
ATOM   2264 2HA  GLY A 149      59.013  17.617  16.731  1.00  0.00              
ATOM   2265  N   CYS A 150      61.134  17.491  18.898  1.00  0.00              
ATOM   2266  CA  CYS A 150      62.529  17.348  19.296  1.00  0.00              
ATOM   2267  C   CYS A 150      62.708  16.204  20.285  1.00  0.00              
ATOM   2268  O   CYS A 150      61.985  16.109  21.276  1.00  0.00              
ATOM   2269  CB  CYS A 150      62.828  18.690  19.964  1.00  0.00              
ATOM   2270  SG  CYS A 150      64.404  18.752  20.851  1.00  0.00              
ATOM   2271  H   CYS A 150      60.541  18.132  19.406  1.00  0.00              
ATOM   2272  HA  CYS A 150      63.208  17.220  18.452  1.00  0.00              
ATOM   2273 1HB  CYS A 150      62.870  19.483  19.217  1.00  0.00              
ATOM   2274 2HB  CYS A 150      62.059  18.924  20.700  1.00  0.00              
ATOM   2275  N   GLY A 151      63.677  15.337  20.011  1.00  0.00              
ATOM   2276  CA  GLY A 151      63.962  14.205  20.884  1.00  0.00              
ATOM   2277  C   GLY A 151      65.222  14.445  21.706  1.00  0.00              
ATOM   2278  O   GLY A 151      65.972  13.514  21.997  1.00  0.00              
ATOM   2279  H   GLY A 151      64.230  15.465  19.175  1.00  0.00              
ATOM   2280 1HA  GLY A 151      63.120  14.057  21.560  1.00  0.00              
ATOM   2281 2HA  GLY A 151      64.100  13.312  20.276  1.00  0.00              
ATOM   2282  N   GLU A 152      65.449  15.700  22.079  1.00  0.00              
ATOM   2283  CA  GLU A 152      66.603  16.061  22.894  1.00  0.00              
ATOM   2284  C   GLU A 152      66.538  15.327  24.227  1.00  0.00              
ATOM   2285  O   GLU A 152      67.551  14.836  24.726  1.00  0.00              
ATOM   2286  CB  GLU A 152      66.664  17.574  23.117  1.00  0.00              
ATOM   2287  CG  GLU A 152      67.809  18.032  24.009  1.00  0.00              
ATOM   2288  CD  GLU A 152      67.851  19.531  24.116  1.00  0.00              
ATOM   2289  OE1 GLU A 152      67.090  20.178  23.438  1.00  0.00              
ATOM   2290  OE2 GLU A 152      68.564  20.027  24.957  1.00  0.00              
ATOM   2291  H   GLU A 152      64.806  16.423  21.790  1.00  0.00              
ATOM   2292  HA  GLU A 152      67.527  15.743  22.410  1.00  0.00              
ATOM   2293 1HB  GLU A 152      66.761  18.037  22.135  1.00  0.00              
ATOM   2294 2HB  GLU A 152      65.715  17.868  23.566  1.00  0.00              
ATOM   2295 1HG  GLU A 152      67.781  17.598  25.008  1.00  0.00              
ATOM   2296 2HG  GLU A 152      68.697  17.681  23.486  1.00  0.00              
ATOM   2297  N   GLY A 153      65.342  15.257  24.800  1.00  0.00              
ATOM   2298  CA  GLY A 153      65.156  14.651  26.113  1.00  0.00              
ATOM   2299  C   GLY A 153      64.957  15.708  27.192  1.00  0.00              
ATOM   2300  O   GLY A 153      64.556  15.396  28.313  1.00  0.00              
ATOM   2301  H   GLY A 153      64.540  15.633  24.314  1.00  0.00              
ATOM   2302 1HA  GLY A 153      64.278  14.004  26.083  1.00  0.00              
ATOM   2303 2HA  GLY A 153      66.035  14.056  26.356  1.00  0.00              
ATOM   2304  N   GLN A 154      65.240  16.959  26.846  1.00  0.00              
ATOM   2305  CA  GLN A 154      65.021  18.074  27.759  1.00  0.00              
ATOM   2306  C   GLN A 154      63.744  18.815  27.383  1.00  0.00              
ATOM   2307  O   GLN A 154      63.551  19.971  27.761  1.00  0.00              
ATOM   2308  CB  GLN A 154      66.211  19.037  27.738  1.00  0.00              
ATOM   2309  CG  GLN A 154      67.549  18.378  28.026  1.00  0.00              
ATOM   2310  CD  GLN A 154      67.594  17.734  29.399  1.00  0.00              
ATOM   2311  OE1 GLN A 154      67.183  18.335  30.395  1.00  0.00              
ATOM   2312  NE2 GLN A 154      68.098  16.507  29.459  1.00  0.00              
ATOM   2313  H   GLN A 154      65.616  17.142  25.927  1.00  0.00              
ATOM   2314  HA  GLN A 154      64.876  17.704  28.774  1.00  0.00              
ATOM   2315 1HB  GLN A 154      66.230  19.493  26.748  1.00  0.00              
ATOM   2316 2HB  GLN A 154      66.010  19.803  28.486  1.00  0.00              
ATOM   2317 1HG  GLN A 154      68.038  17.704  27.324  1.00  0.00              
ATOM   2318 2HG  GLN A 154      68.101  19.318  28.068  1.00  0.00              
ATOM   2319 1HE2 GLN A 154      68.153  16.031  30.338  1.00  0.00              
ATOM   2320 2HE2 GLN A 154      68.421  16.057  28.627  1.00  0.00              
ATOM   2321  N   VAL A 155      62.875  18.144  26.634  1.00  0.00              
ATOM   2322  CA  VAL A 155      61.658  18.767  26.129  1.00  0.00              
ATOM   2323  C   VAL A 155      60.477  18.475  27.045  1.00  0.00              
ATOM   2324  O   VAL A 155      59.994  17.344  27.110  1.00  0.00              
ATOM   2325  CB  VAL A 155      61.324  18.286  24.704  1.00  0.00              
ATOM   2326  CG1 VAL A 155      60.115  19.033  24.160  1.00  0.00              
ATOM   2327  CG2 VAL A 155      62.521  18.471  23.785  1.00  0.00              
ATOM   2328  H   VAL A 155      63.063  17.177  26.410  1.00  0.00              
ATOM   2329  HA  VAL A 155      61.741  19.855  26.118  1.00  0.00              
ATOM   2330  HB  VAL A 155      61.109  17.218  24.733  1.00  0.00              
ATOM   2331 1HG1 VAL A 155      59.893  18.680  23.152  1.00  0.00              
ATOM   2332 2HG1 VAL A 155      59.255  18.852  24.805  1.00  0.00              
ATOM   2333 3HG1 VAL A 155      60.330  20.101  24.130  1.00  0.00              
ATOM   2334 1HG2 VAL A 155      62.268  18.126  22.783  1.00  0.00              
ATOM   2335 2HG2 VAL A 155      62.791  19.527  23.748  1.00  0.00              
ATOM   2336 3HG2 VAL A 155      63.365  17.894  24.165  1.00  0.00              
ATOM   2337  N   ALA A 156      60.015  19.500  27.753  1.00  0.00              
ATOM   2338  CA  ALA A 156      59.078  19.312  28.854  1.00  0.00              
ATOM   2339  C   ALA A 156      57.632  19.331  28.375  1.00  0.00              
ATOM   2340  O   ALA A 156      56.705  19.145  29.163  1.00  0.00              
ATOM   2341  CB  ALA A 156      59.302  20.377  29.918  1.00  0.00              
ATOM   2342  H   ALA A 156      60.321  20.435  27.522  1.00  0.00              
ATOM   2343  HA  ALA A 156      59.261  18.333  29.298  1.00  0.00              
ATOM   2344 1HB  ALA A 156      58.603  20.221  30.740  1.00  0.00              
ATOM   2345 2HB  ALA A 156      60.323  20.309  30.292  1.00  0.00              
ATOM   2346 3HB  ALA A 156      59.138  21.362  29.485  1.00  0.00              
ATOM   2347  N   CYS A 157      57.446  19.556  27.079  1.00  0.00              
ATOM   2348  CA  CYS A 157      56.122  19.493  26.473  1.00  0.00              
ATOM   2349  C   CYS A 157      55.523  18.104  26.653  1.00  0.00              
ATOM   2350  O   CYS A 157      56.204  17.096  26.467  1.00  0.00              
ATOM   2351  CB  CYS A 157      56.405  19.775  24.997  1.00  0.00              
ATOM   2352  SG  CYS A 157      56.772  21.506  24.622  1.00  0.00              
ATOM   2353  H   CYS A 157      58.243  19.775  26.499  1.00  0.00              
ATOM   2354  HA  CYS A 157      55.429  20.248  26.846  1.00  0.00              
ATOM   2355 1HB  CYS A 157      57.272  19.204  24.664  1.00  0.00              
ATOM   2356 2HB  CYS A 157      55.540  19.511  24.390  1.00  0.00              
ATOM   2357  N   LEU A 158      54.246  18.058  27.016  1.00  0.00              
ATOM   2358  CA  LEU A 158      53.637  16.834  27.520  1.00  0.00              
ATOM   2359  C   LEU A 158      53.778  15.693  26.520  1.00  0.00              
ATOM   2360  O   LEU A 158      53.997  14.543  26.903  1.00  0.00              
ATOM   2361  CB  LEU A 158      52.158  17.075  27.848  1.00  0.00              
ATOM   2362  CG  LEU A 158      51.896  18.045  29.007  1.00  0.00              
ATOM   2363  CD1 LEU A 158      50.408  18.351  29.106  1.00  0.00              
ATOM   2364  CD2 LEU A 158      52.409  17.438  30.305  1.00  0.00              
ATOM   2365  H   LEU A 158      53.683  18.893  26.941  1.00  0.00              
ATOM   2366  HA  LEU A 158      54.152  16.516  28.426  1.00  0.00              
ATOM   2367 1HB  LEU A 158      51.838  17.521  26.908  1.00  0.00              
ATOM   2368 2HB  LEU A 158      51.622  16.139  28.007  1.00  0.00              
ATOM   2369  HG  LEU A 158      52.474  18.948  28.811  1.00  0.00              
ATOM   2370 1HD1 LEU A 158      50.232  19.041  29.932  1.00  0.00              
ATOM   2371 2HD1 LEU A 158      50.067  18.806  28.176  1.00  0.00              
ATOM   2372 3HD1 LEU A 158      49.857  17.427  29.282  1.00  0.00              
ATOM   2373 1HD2 LEU A 158      52.223  18.128  31.128  1.00  0.00              
ATOM   2374 2HD2 LEU A 158      51.892  16.497  30.496  1.00  0.00              
ATOM   2375 3HD2 LEU A 158      53.480  17.253  30.222  1.00  0.00              
ATOM   2376  N   PHE A 159      53.651  16.017  25.238  1.00  0.00              
ATOM   2377  CA  PHE A 159      53.587  15.002  24.194  1.00  0.00              
ATOM   2378  C   PHE A 159      54.963  14.402  23.935  1.00  0.00              
ATOM   2379  O   PHE A 159      55.083  13.340  23.324  1.00  0.00              
ATOM   2380  CB  PHE A 159      53.018  15.595  22.903  1.00  0.00              
ATOM   2381  CG  PHE A 159      51.568  15.973  22.998  1.00  0.00              
ATOM   2382  CD1 PHE A 159      51.139  17.237  22.619  1.00  0.00              
ATOM   2383  CD2 PHE A 159      50.629  15.067  23.467  1.00  0.00              
ATOM   2384  CE1 PHE A 159      49.805  17.586  22.706  1.00  0.00              
ATOM   2385  CE2 PHE A 159      49.294  15.413  23.554  1.00  0.00              
ATOM   2386  CZ  PHE A 159      48.882  16.675  23.173  1.00  0.00              
ATOM   2387  H   PHE A 159      53.597  16.993  24.981  1.00  0.00              
ATOM   2388  HA  PHE A 159      52.945  14.180  24.512  1.00  0.00              
ATOM   2389 1HB  PHE A 159      53.560  16.502  22.636  1.00  0.00              
ATOM   2390 2HB  PHE A 159      53.099  14.873  22.092  1.00  0.00              
ATOM   2391  HD1 PHE A 159      51.869  17.957  22.248  1.00  0.00              
ATOM   2392  HD2 PHE A 159      50.954  14.071  23.769  1.00  0.00              
ATOM   2393  HE1 PHE A 159      49.482  18.582  22.405  1.00  0.00              
ATOM   2394  HE2 PHE A 159      48.566  14.692  23.924  1.00  0.00              
ATOM   2395  HZ  PHE A 159      47.831  16.949  23.243  1.00  0.00              
ATOM   2396  N   GLU A 160      56.000  15.089  24.403  1.00  0.00              
ATOM   2397  CA  GLU A 160      57.370  14.624  24.224  1.00  0.00              
ATOM   2398  C   GLU A 160      57.835  13.857  25.455  1.00  0.00              
ATOM   2399  O   GLU A 160      58.498  12.826  25.343  1.00  0.00              
ATOM   2400  CB  GLU A 160      58.310  15.800  23.946  1.00  0.00              
ATOM   2401  CG  GLU A 160      58.095  16.470  22.596  1.00  0.00              
ATOM   2402  CD  GLU A 160      58.267  15.492  21.467  1.00  0.00              
ATOM   2403  OE1 GLU A 160      59.050  14.583  21.608  1.00  0.00              
ATOM   2404  OE2 GLU A 160      57.537  15.586  20.509  1.00  0.00              
ATOM   2405  H   GLU A 160      55.835  15.955  24.895  1.00  0.00              
ATOM   2406  HA  GLU A 160      57.426  13.928  23.386  1.00  0.00              
ATOM   2407 1HB  GLU A 160      58.151  16.528  24.741  1.00  0.00              
ATOM   2408 2HB  GLU A 160      59.328  15.415  24.002  1.00  0.00              
ATOM   2409 1HG  GLU A 160      57.127  16.961  22.505  1.00  0.00              
ATOM   2410 2HG  GLU A 160      58.886  17.217  22.552  1.00  0.00              
ATOM   2411  N   ASP A 161      57.482  14.365  26.631  1.00  0.00              
ATOM   2412  CA  ASP A 161      57.778  13.678  27.883  1.00  0.00              
ATOM   2413  C   ASP A 161      57.172  12.281  27.910  1.00  0.00              
ATOM   2414  O   ASP A 161      57.871  11.296  28.148  1.00  0.00              
ATOM   2415  CB  ASP A 161      57.268  14.494  29.073  1.00  0.00              
ATOM   2416  CG  ASP A 161      58.162  15.663  29.464  1.00  0.00              
ATOM   2417  OD1 ASP A 161      59.285  15.702  29.020  1.00  0.00              
ATOM   2418  OD2 ASP A 161      57.670  16.584  30.071  1.00  0.00              
ATOM   2419  H   ASP A 161      56.996  15.250  26.658  1.00  0.00              
ATOM   2420  HA  ASP A 161      58.856  13.551  27.985  1.00  0.00              
ATOM   2421 1HB  ASP A 161      56.243  14.846  28.952  1.00  0.00              
ATOM   2422 2HB  ASP A 161      57.302  13.734  29.855  1.00  0.00              
ATOM   2423  N   VAL A 162      55.868  12.202  27.667  1.00  0.00              
ATOM   2424  CA  VAL A 162      55.167  10.924  27.658  1.00  0.00              
ATOM   2425  C   VAL A 162      54.224  10.812  26.466  1.00  0.00              
ATOM   2426  O   VAL A 162      53.642  11.804  26.027  1.00  0.00              
ATOM   2427  CB  VAL A 162      54.363  10.715  28.955  1.00  0.00              
ATOM   2428  CG1 VAL A 162      53.564   9.421  28.883  1.00  0.00              
ATOM   2429  CG2 VAL A 162      55.290  10.700  30.160  1.00  0.00              
ATOM   2430  H   VAL A 162      55.350  13.049  27.482  1.00  0.00              
ATOM   2431  HA  VAL A 162      55.863  10.093  27.542  1.00  0.00              
ATOM   2432  HB  VAL A 162      53.682  11.555  29.089  1.00  0.00              
ATOM   2433 1HG1 VAL A 162      53.002   9.289  29.808  1.00  0.00              
ATOM   2434 2HG1 VAL A 162      52.873   9.467  28.042  1.00  0.00              
ATOM   2435 3HG1 VAL A 162      54.245   8.581  28.750  1.00  0.00              
ATOM   2436 1HG2 VAL A 162      54.706  10.552  31.068  1.00  0.00              
ATOM   2437 2HG2 VAL A 162      56.010   9.888  30.055  1.00  0.00              
ATOM   2438 3HG2 VAL A 162      55.821  11.651  30.222  1.00  0.00              
ATOM   2439  N   VAL A 163      54.077   9.598  25.947  1.00  0.00              
ATOM   2440  CA  VAL A 163      53.284   9.369  24.745  1.00  0.00              
ATOM   2441  C   VAL A 163      51.929  10.053  24.875  1.00  0.00              
ATOM   2442  O   VAL A 163      51.408  10.216  25.979  1.00  0.00              
ATOM   2443  CB  VAL A 163      53.075   7.868  24.474  1.00  0.00              
ATOM   2444  CG1 VAL A 163      54.400   7.196  24.147  1.00  0.00              
ATOM   2445  CG2 VAL A 163      52.419   7.196  25.671  1.00  0.00              
ATOM   2446  H   VAL A 163      54.527   8.813  26.396  1.00  0.00              
ATOM   2447  HA  VAL A 163      53.742   9.822  23.865  1.00  0.00              
ATOM   2448  HB  VAL A 163      52.391   7.752  23.633  1.00  0.00              
ATOM   2449 1HG1 VAL A 163      54.233   6.135  23.957  1.00  0.00              
ATOM   2450 2HG1 VAL A 163      54.833   7.658  23.260  1.00  0.00              
ATOM   2451 3HG1 VAL A 163      55.083   7.310  24.988  1.00  0.00              
ATOM   2452 1HG2 VAL A 163      52.278   6.136  25.462  1.00  0.00              
ATOM   2453 2HG2 VAL A 163      53.058   7.311  26.547  1.00  0.00              
ATOM   2454 3HG2 VAL A 163      51.452   7.659  25.864  1.00  0.00              
ATOM   2455  N   PRO A 164      51.362  10.451  23.741  1.00  0.00              
ATOM   2456  CA  PRO A 164      50.107  11.194  23.732  1.00  0.00              
ATOM   2457  C   PRO A 164      48.929  10.270  24.012  1.00  0.00              
ATOM   2458  O   PRO A 164      48.145   9.957  23.116  1.00  0.00              
ATOM   2459  CB  PRO A 164      50.042  11.805  22.329  1.00  0.00              
ATOM   2460  CG  PRO A 164      50.815  10.859  21.475  1.00  0.00              
ATOM   2461  CD  PRO A 164      51.937  10.361  22.346  1.00  0.00              
ATOM   2462  HA  PRO A 164      50.058  11.962  24.517  1.00  0.00              
ATOM   2463 1HB  PRO A 164      49.003  11.900  21.978  1.00  0.00              
ATOM   2464 2HB  PRO A 164      50.482  12.813  22.307  1.00  0.00              
ATOM   2465 1HG  PRO A 164      50.183  10.028  21.129  1.00  0.00              
ATOM   2466 2HG  PRO A 164      51.205  11.362  20.577  1.00  0.00              
ATOM   2467 1HD  PRO A 164      52.224   9.327  22.104  1.00  0.00              
ATOM   2468 2HD  PRO A 164      52.843  10.976  22.249  1.00  0.00              
ATOM   2469  N   MET A 165      48.809   9.835  25.262  1.00  0.00              
ATOM   2470  CA  MET A 165      47.812   8.838  25.634  1.00  0.00              
ATOM   2471  C   MET A 165      46.928   9.339  26.768  1.00  0.00              
ATOM   2472  O   MET A 165      45.923   8.715  27.107  1.00  0.00              
ATOM   2473  CB  MET A 165      48.496   7.532  26.035  1.00  0.00              
ATOM   2474  CG  MET A 165      49.052   6.728  24.868  1.00  0.00              
ATOM   2475  SD  MET A 165      47.808   6.377  23.610  1.00  0.00              
ATOM   2476  CE  MET A 165      46.630   5.419  24.558  1.00  0.00              
ATOM   2477  H   MET A 165      49.424  10.204  25.973  1.00  0.00              
ATOM   2478  HA  MET A 165      47.152   8.640  24.790  1.00  0.00              
ATOM   2479 1HB  MET A 165      49.306   7.794  26.714  1.00  0.00              
ATOM   2480 2HB  MET A 165      47.754   6.935  26.566  1.00  0.00              
ATOM   2481 1HG  MET A 165      49.864   7.299  24.418  1.00  0.00              
ATOM   2482 2HG  MET A 165      49.441   5.788  25.258  1.00  0.00              
ATOM   2483 1HE  MET A 165      45.798   5.126  23.916  1.00  0.00              
ATOM   2484 2HE  MET A 165      47.119   4.526  24.950  1.00  0.00              
ATOM   2485 3HE  MET A 165      46.254   6.021  25.386  1.00  0.00              
ATOM   2486  N   ASN A 166      47.308  10.470  27.352  1.00  0.00              
ATOM   2487  CA  ASN A 166      46.536  11.072  28.432  1.00  0.00              
ATOM   2488  C   ASN A 166      46.749  12.580  28.488  1.00  0.00              
ATOM   2489  O   ASN A 166      46.671  13.188  29.556  1.00  0.00              
ATOM   2490  CB  ASN A 166      46.873  10.445  29.773  1.00  0.00              
ATOM   2491  CG  ASN A 166      48.326  10.555  30.144  1.00  0.00              
ATOM   2492  OD1 ASN A 166      49.209  10.072  29.425  1.00  0.00              
ATOM   2493  ND2 ASN A 166      48.573  11.114  31.301  1.00  0.00              
ATOM   2494  H   ASN A 166      48.155  10.925  27.040  1.00  0.00              
ATOM   2495  HA  ASN A 166      45.470  10.917  28.256  1.00  0.00              
ATOM   2496 1HB  ASN A 166      46.263  10.648  30.653  1.00  0.00              
ATOM   2497 2HB  ASN A 166      46.677   9.432  29.420  1.00  0.00              
ATOM   2498 1HD2 ASN A 166      49.517  11.221  31.612  1.00  0.00              
ATOM   2499 2HD2 ASN A 166      47.818  11.435  31.872  1.00  0.00              
ATOM   2500  N   TYR A 167      47.018  13.177  27.332  1.00  0.00              
ATOM   2501  CA  TYR A 167      47.346  14.597  27.297  1.00  0.00              
ATOM   2502  C   TYR A 167      46.531  15.330  26.238  1.00  0.00              
ATOM   2503  O   TYR A 167      46.797  16.493  25.932  1.00  0.00              
ATOM   2504  CB  TYR A 167      48.841  14.793  27.036  1.00  0.00              
ATOM   2505  CG  TYR A 167      49.735  14.095  28.036  1.00  0.00              
ATOM   2506  CD1 TYR A 167      49.865  14.575  29.332  1.00  0.00              
ATOM   2507  CD2 TYR A 167      50.444  12.957  27.683  1.00  0.00              
ATOM   2508  CE1 TYR A 167      50.680  13.941  30.249  1.00  0.00              
ATOM   2509  CE2 TYR A 167      51.262  12.315  28.593  1.00  0.00              
ATOM   2510  CZ  TYR A 167      51.377  12.810  29.876  1.00  0.00              
ATOM   2511  OH  TYR A 167      52.190  12.174  30.786  1.00  0.00              
ATOM   2512  H   TYR A 167      46.993  12.656  26.468  1.00  0.00              
ATOM   2513  HA  TYR A 167      47.096  15.059  28.252  1.00  0.00              
ATOM   2514 1HB  TYR A 167      49.047  14.410  26.035  1.00  0.00              
ATOM   2515 2HB  TYR A 167      49.034  15.865  27.061  1.00  0.00              
ATOM   2516  HD1 TYR A 167      49.311  15.468  29.620  1.00  0.00              
ATOM   2517  HD2 TYR A 167      50.349  12.571  26.668  1.00  0.00              
ATOM   2518  HE1 TYR A 167      50.774  14.329  31.263  1.00  0.00              
ATOM   2519  HE2 TYR A 167      51.812  11.422  28.295  1.00  0.00              
ATOM   2520  HH  TYR A 167      52.197  12.601  31.646  1.00  0.00              
ATOM   2521  N   MET A 168      45.538  14.645  25.683  1.00  0.00              
ATOM   2522  CA  MET A 168      44.693  15.224  24.647  1.00  0.00              
ATOM   2523  C   MET A 168      43.349  15.678  25.200  1.00  0.00              
ATOM   2524  O   MET A 168      43.053  15.478  26.378  1.00  0.00              
ATOM   2525  CB  MET A 168      44.482  14.215  23.519  1.00  0.00              
ATOM   2526  CG  MET A 168      45.759  13.781  22.815  1.00  0.00              
ATOM   2527  SD  MET A 168      45.445  12.685  21.418  1.00  0.00              
ATOM   2528  CE  MET A 168      45.010  13.871  20.149  1.00  0.00              
ATOM   2529  H   MET A 168      45.365  13.697  25.987  1.00  0.00              
ATOM   2530  HA  MET A 168      45.167  16.115  24.235  1.00  0.00              
ATOM   2531 1HB  MET A 168      43.995  13.345  23.959  1.00  0.00              
ATOM   2532 2HB  MET A 168      43.810  14.682  22.797  1.00  0.00              
ATOM   2533 1HG  MET A 168      46.272  14.675  22.461  1.00  0.00              
ATOM   2534 2HG  MET A 168      46.388  13.265  23.541  1.00  0.00              
ATOM   2535 1HE  MET A 168      44.788  13.345  19.220  1.00  0.00              
ATOM   2536 2HE  MET A 168      44.133  14.437  20.465  1.00  0.00              
ATOM   2537 3HE  MET A 168      45.845  14.554  19.988  1.00  0.00              
ATOM   2538  N   VAL A 169      42.537  16.290  24.344  1.00  0.00              
ATOM   2539  CA  VAL A 169      41.405  17.088  24.798  1.00  0.00              
ATOM   2540  C   VAL A 169      40.085  16.481  24.341  1.00  0.00              
ATOM   2541  O   VAL A 169      40.062  15.431  23.699  1.00  0.00              
ATOM   2542  CB  VAL A 169      41.495  18.539  24.290  1.00  0.00              
ATOM   2543  CG1 VAL A 169      42.747  19.215  24.829  1.00  0.00              
ATOM   2544  CG2 VAL A 169      41.486  18.572  22.769  1.00  0.00              
ATOM   2545  H   VAL A 169      42.710  16.200  23.353  1.00  0.00              
ATOM   2546  HA  VAL A 169      41.343  17.104  25.887  1.00  0.00              
ATOM   2547  HB  VAL A 169      40.613  19.087  24.623  1.00  0.00              
ATOM   2548 1HG1 VAL A 169      42.794  20.240  24.459  1.00  0.00              
ATOM   2549 2HG1 VAL A 169      42.715  19.224  25.918  1.00  0.00              
ATOM   2550 3HG1 VAL A 169      43.628  18.669  24.494  1.00  0.00              
ATOM   2551 1HG2 VAL A 169      41.549  19.604  22.427  1.00  0.00              
ATOM   2552 2HG2 VAL A 169      42.339  18.010  22.389  1.00  0.00              
ATOM   2553 3HG2 VAL A 169      40.563  18.124  22.400  1.00  0.00              
ATOM   2554  N   TYR A 170      38.985  17.148  24.676  1.00  0.00              
ATOM   2555  CA  TYR A 170      37.665  16.724  24.226  1.00  0.00              
ATOM   2556  C   TYR A 170      36.957  17.885  23.539  1.00  0.00              
ATOM   2557  O   TYR A 170      36.733  17.858  22.329  1.00  0.00              
ATOM   2558  CB  TYR A 170      36.829  16.208  25.400  1.00  0.00              
ATOM   2559  CG  TYR A 170      35.434  15.769  25.013  1.00  0.00              
ATOM   2560  CD1 TYR A 170      35.228  14.597  24.300  1.00  0.00              
ATOM   2561  CD2 TYR A 170      34.328  16.528  25.363  1.00  0.00              
ATOM   2562  CE1 TYR A 170      33.956  14.192  23.943  1.00  0.00              
ATOM   2563  CE2 TYR A 170      33.051  16.132  25.013  1.00  0.00              
ATOM   2564  CZ  TYR A 170      32.870  14.963  24.302  1.00  0.00              
ATOM   2565  OH  TYR A 170      31.600  14.564  23.952  1.00  0.00              
ATOM   2566  H   TYR A 170      39.067  17.970  25.258  1.00  0.00              
ATOM   2567  HA  TYR A 170      37.764  15.922  23.495  1.00  0.00              
ATOM   2568 1HB  TYR A 170      37.368  15.365  25.834  1.00  0.00              
ATOM   2569 2HB  TYR A 170      36.767  17.014  26.130  1.00  0.00              
ATOM   2570  HD1 TYR A 170      36.091  13.994  24.019  1.00  0.00              
ATOM   2571  HD2 TYR A 170      34.478  17.450  25.924  1.00  0.00              
ATOM   2572  HE1 TYR A 170      33.809  13.269  23.382  1.00  0.00              
ATOM   2573  HE2 TYR A 170      32.194  16.743  25.297  1.00  0.00              
ATOM   2574  HH  TYR A 170      30.920  15.171  24.252  1.00  0.00              
ATOM   2575  N   PHE A 171      36.608  18.902  24.318  1.00  0.00              
ATOM   2576  CA  PHE A 171      35.614  19.883  23.897  1.00  0.00              
ATOM   2577  C   PHE A 171      36.025  20.509  22.570  1.00  0.00              
ATOM   2578  O   PHE A 171      35.176  20.884  21.762  1.00  0.00              
ATOM   2579  CB  PHE A 171      35.435  20.965  24.964  1.00  0.00              
ATOM   2580  CG  PHE A 171      36.593  21.917  25.062  1.00  0.00              
ATOM   2581  CD1 PHE A 171      36.545  23.155  24.439  1.00  0.00              
ATOM   2582  CD2 PHE A 171      37.731  21.577  25.776  1.00  0.00              
ATOM   2583  CE1 PHE A 171      37.610  24.032  24.528  1.00  0.00              
ATOM   2584  CE2 PHE A 171      38.796  22.451  25.868  1.00  0.00              
ATOM   2585  CZ  PHE A 171      38.735  23.681  25.243  1.00  0.00              
ATOM   2586  H   PHE A 171      37.042  19.001  25.225  1.00  0.00              
ATOM   2587  HA  PHE A 171      34.653  19.392  23.739  1.00  0.00              
ATOM   2588 1HB  PHE A 171      34.554  21.567  24.744  1.00  0.00              
ATOM   2589 2HB  PHE A 171      35.325  20.507  25.946  1.00  0.00              
ATOM   2590  HD1 PHE A 171      35.655  23.434  23.875  1.00  0.00              
ATOM   2591  HD2 PHE A 171      37.780  20.606  26.270  1.00  0.00              
ATOM   2592  HE1 PHE A 171      37.559  25.002  24.033  1.00  0.00              
ATOM   2593  HE2 PHE A 171      39.685  22.172  26.433  1.00  0.00              
ATOM   2594  HZ  PHE A 171      39.575  24.371  25.313  1.00  0.00              
ATOM   2595  N   ASN A 172      37.330  20.617  22.353  1.00  0.00              
ATOM   2596  CA  ASN A 172      37.857  21.171  21.111  1.00  0.00              
ATOM   2597  C   ASN A 172      37.409  20.350  19.909  1.00  0.00              
ATOM   2598  O   ASN A 172      36.958  20.899  18.904  1.00  0.00              
ATOM   2599  CB  ASN A 172      39.371  21.268  21.145  1.00  0.00              
ATOM   2600  CG  ASN A 172      39.886  22.421  21.961  1.00  0.00              
ATOM   2601  OD1 ASN A 172      39.213  23.447  22.116  1.00  0.00              
ATOM   2602  ND2 ASN A 172      41.106  22.291  22.415  1.00  0.00              
ATOM   2603  H   ASN A 172      37.975  20.310  23.067  1.00  0.00              
ATOM   2604  HA  ASN A 172      37.467  22.178  20.960  1.00  0.00              
ATOM   2605 1HB  ASN A 172      39.983  20.387  21.345  1.00  0.00              
ATOM   2606 2HB  ASN A 172      39.442  21.526  20.088  1.00  0.00              
ATOM   2607 1HD2 ASN A 172      41.514  23.020  22.966  1.00  0.00              
ATOM   2608 2HD2 ASN A 172      41.631  21.465  22.211  1.00  0.00              
ATOM   2609  N   PHE A 173      37.537  19.032  20.018  1.00  0.00              
ATOM   2610  CA  PHE A 173      37.191  18.153  18.909  1.00  0.00              
ATOM   2611  C   PHE A 173      35.685  17.909  18.901  1.00  0.00              
ATOM   2612  O   PHE A 173      35.123  17.538  17.873  1.00  0.00              
ATOM   2613  CB  PHE A 173      37.949  16.828  19.007  1.00  0.00              
ATOM   2614  CG  PHE A 173      39.360  16.898  18.494  1.00  0.00              
ATOM   2615  CD1 PHE A 173      40.336  17.587  19.199  1.00  0.00              
ATOM   2616  CD2 PHE A 173      39.713  16.275  17.307  1.00  0.00              
ATOM   2617  CE1 PHE A 173      41.633  17.652  18.728  1.00  0.00              
ATOM   2618  CE2 PHE A 173      41.010  16.337  16.834  1.00  0.00              
ATOM   2619  CZ  PHE A 173      41.971  17.027  17.546  1.00  0.00              
ATOM   2620  H   PHE A 173      37.879  18.627  20.879  1.00  0.00              
ATOM   2621  HA  PHE A 173      37.451  18.630  17.964  1.00  0.00              
ATOM   2622 1HB  PHE A 173      38.011  16.506  20.046  1.00  0.00              
ATOM   2623 2HB  PHE A 173      37.443  16.062  18.421  1.00  0.00              
ATOM   2624  HD1 PHE A 173      40.069  18.080  20.134  1.00  0.00              
ATOM   2625  HD2 PHE A 173      38.954  15.731  16.744  1.00  0.00              
ATOM   2626  HE1 PHE A 173      42.390  18.197  19.291  1.00  0.00              
ATOM   2627  HE2 PHE A 173      41.274  15.843  15.900  1.00  0.00              
ATOM   2628  HZ  PHE A 173      42.993  17.079  17.174  1.00  0.00              
ATOM   2629  N   PHE A 174      35.030  18.118  20.040  1.00  0.00              
ATOM   2630  CA  PHE A 174      33.567  18.106  20.065  1.00  0.00              
ATOM   2631  C   PHE A 174      32.993  19.148  19.125  1.00  0.00              
ATOM   2632  O   PHE A 174      32.113  18.855  18.314  1.00  0.00              
ATOM   2633  CB  PHE A 174      33.051  18.343  21.486  1.00  0.00              
ATOM   2634  CG  PHE A 174      31.553  18.380  21.588  1.00  0.00              
ATOM   2635  CD1 PHE A 174      30.824  17.208  21.724  1.00  0.00              
ATOM   2636  CD2 PHE A 174      30.870  19.586  21.547  1.00  0.00              
ATOM   2637  CE1 PHE A 174      29.445  17.241  21.818  1.00  0.00              
ATOM   2638  CE2 PHE A 174      29.492  19.622  21.642  1.00  0.00              
ATOM   2639  CZ  PHE A 174      28.779  18.447  21.777  1.00  0.00              
ATOM   2640  H   PHE A 174      35.535  18.288  20.898  1.00  0.00              
ATOM   2641  HA  PHE A 174      33.200  17.139  19.720  1.00  0.00              
ATOM   2642 1HB  PHE A 174      33.389  17.545  22.146  1.00  0.00              
ATOM   2643 2HB  PHE A 174      33.412  19.300  21.860  1.00  0.00              
ATOM   2644  HD1 PHE A 174      31.350  16.254  21.757  1.00  0.00              
ATOM   2645  HD2 PHE A 174      31.433  20.513  21.440  1.00  0.00              
ATOM   2646  HE1 PHE A 174      28.884  16.313  21.924  1.00  0.00              
ATOM   2647  HE2 PHE A 174      28.967  20.576  21.609  1.00  0.00              
ATOM   2648  HZ  PHE A 174      27.693  18.474  21.850  1.00  0.00              
ATOM   2649  N   ALA A 175      33.493  20.374  19.255  1.00  0.00              
ATOM   2650  CA  ALA A 175      32.994  21.494  18.472  1.00  0.00              
ATOM   2651  C   ALA A 175      33.521  21.425  17.048  1.00  0.00              
ATOM   2652  O   ALA A 175      32.783  21.665  16.100  1.00  0.00              
ATOM   2653  CB  ALA A 175      33.377  22.815  19.124  1.00  0.00              
ATOM   2654  H   ALA A 175      34.240  20.530  19.917  1.00  0.00              
ATOM   2655  HA  ALA A 175      31.907  21.433  18.428  1.00  0.00              
ATOM   2656 1HB  ALA A 175      33.000  23.640  18.520  1.00  0.00              
ATOM   2657 2HB  ALA A 175      32.943  22.868  20.122  1.00  0.00              
ATOM   2658 3HB  ALA A 175      34.462  22.884  19.195  1.00  0.00              
ATOM   2659  N   CYS A 176      34.802  21.083  16.918  1.00  0.00              
ATOM   2660  CA  CYS A 176      35.494  21.045  15.629  1.00  0.00              
ATOM   2661  C   CYS A 176      35.038  19.902  14.731  1.00  0.00              
ATOM   2662  O   CYS A 176      34.753  20.107  13.559  1.00  0.00              
ATOM   2663  CB  CYS A 176      36.949  20.838  16.048  1.00  0.00              
ATOM   2664  SG  CYS A 176      38.111  20.687  14.670  1.00  0.00              
ATOM   2665  H   CYS A 176      35.309  20.841  17.757  1.00  0.00              
ATOM   2666  HA  CYS A 176      35.417  21.977  15.068  1.00  0.00              
ATOM   2667 1HB  CYS A 176      37.295  21.683  16.644  1.00  0.00              
ATOM   2668 2HB  CYS A 176      37.047  19.919  16.627  1.00  0.00              
ATOM   2669  HG  CYS A 176      39.197  20.527  15.421  1.00  0.00              
ATOM   2670  N   VAL A 177      34.991  18.695  15.279  1.00  0.00              
ATOM   2671  CA  VAL A 177      34.814  17.498  14.465  1.00  0.00              
ATOM   2672  C   VAL A 177      33.443  16.881  14.658  1.00  0.00              
ATOM   2673  O   VAL A 177      32.675  16.736  13.708  1.00  0.00              
ATOM   2674  CB  VAL A 177      35.885  16.438  14.783  1.00  0.00              
ATOM   2675  CG1 VAL A 177      35.679  15.199  13.925  1.00  0.00              
ATOM   2676  CG2 VAL A 177      37.279  17.007  14.569  1.00  0.00              
ATOM   2677  H   VAL A 177      35.079  18.600  16.281  1.00  0.00              
ATOM   2678  HA  VAL A 177      34.861  17.732  13.401  1.00  0.00              
ATOM   2679  HB  VAL A 177      35.813  16.167  15.837  1.00  0.00              
ATOM   2680 1HG1 VAL A 177      36.445  14.460  14.163  1.00  0.00              
ATOM   2681 2HG1 VAL A 177      34.694  14.777  14.125  1.00  0.00              
ATOM   2682 3HG1 VAL A 177      35.753  15.469  12.872  1.00  0.00              
ATOM   2683 1HG2 VAL A 177      38.024  16.245  14.799  1.00  0.00              
ATOM   2684 2HG2 VAL A 177      37.388  17.320  13.530  1.00  0.00              
ATOM   2685 3HG2 VAL A 177      37.427  17.867  15.223  1.00  0.00              
ATOM   2686  N   LEU A 178      33.137  16.509  15.892  1.00  0.00              
ATOM   2687  CA  LEU A 178      31.987  15.653  16.136  1.00  0.00              
ATOM   2688  C   LEU A 178      30.674  16.274  15.653  1.00  0.00              
ATOM   2689  O   LEU A 178      29.998  15.709  14.789  1.00  0.00              
ATOM   2690  CB  LEU A 178      31.898  15.326  17.631  1.00  0.00              
ATOM   2691  CG  LEU A 178      30.729  14.417  18.032  1.00  0.00              
ATOM   2692  CD1 LEU A 178      30.848  13.071  17.330  1.00  0.00              
ATOM   2693  CD2 LEU A 178      30.718  14.239  19.543  1.00  0.00              
ATOM   2694  H   LEU A 178      33.698  16.815  16.674  1.00  0.00              
ATOM   2695  HA  LEU A 178      32.095  14.727  15.571  1.00  0.00              
ATOM   2696 1HB  LEU A 178      32.841  14.796  17.753  1.00  0.00              
ATOM   2697 2HB  LEU A 178      31.907  16.227  18.243  1.00  0.00              
ATOM   2698  HG  LEU A 178      29.809  14.931  17.751  1.00  0.00              
ATOM   2699 1HD1 LEU A 178      30.013  12.434  17.621  1.00  0.00              
ATOM   2700 2HD1 LEU A 178      30.830  13.221  16.251  1.00  0.00              
ATOM   2701 3HD1 LEU A 178      31.785  12.595  17.616  1.00  0.00              
ATOM   2702 1HD2 LEU A 178      29.886  13.594  19.827  1.00  0.00              
ATOM   2703 2HD2 LEU A 178      31.656  13.784  19.863  1.00  0.00              
ATOM   2704 3HD2 LEU A 178      30.604  15.210  20.024  1.00  0.00              
ATOM   2705  N   VAL A 179      30.330  17.445  16.181  1.00  0.00              
ATOM   2706  CA  VAL A 179      29.024  18.049  15.906  1.00  0.00              
ATOM   2707  C   VAL A 179      28.874  18.476  14.439  1.00  0.00              
ATOM   2708  O   VAL A 179      27.863  18.170  13.797  1.00  0.00              
ATOM   2709  CB  VAL A 179      28.779  19.274  16.807  1.00  0.00              
ATOM   2710  CG1 VAL A 179      27.530  20.020  16.363  1.00  0.00              
ATOM   2711  CG2 VAL A 179      28.654  18.848  18.262  1.00  0.00              
ATOM   2712  H   VAL A 179      30.980  17.929  16.783  1.00  0.00              
ATOM   2713  HA  VAL A 179      28.216  17.333  16.057  1.00  0.00              
ATOM   2714  HB  VAL A 179      29.641  19.938  16.745  1.00  0.00              
ATOM   2715 1HG1 VAL A 179      27.371  20.883  17.011  1.00  0.00              
ATOM   2716 2HG1 VAL A 179      27.654  20.358  15.334  1.00  0.00              
ATOM   2717 3HG1 VAL A 179      26.667  19.356  16.427  1.00  0.00              
ATOM   2718 1HG2 VAL A 179      28.482  19.725  18.885  1.00  0.00              
ATOM   2719 2HG2 VAL A 179      27.817  18.157  18.368  1.00  0.00              
ATOM   2720 3HG2 VAL A 179      29.574  18.355  18.577  1.00  0.00              
ATOM   2721  N   PRO A 180      29.881  19.178  13.897  1.00  0.00              
ATOM   2722  CA  PRO A 180      29.812  19.565  12.485  1.00  0.00              
ATOM   2723  C   PRO A 180      29.690  18.361  11.560  1.00  0.00              
ATOM   2724  O   PRO A 180      28.982  18.434  10.547  1.00  0.00              
ATOM   2725  CB  PRO A 180      31.116  20.334  12.250  1.00  0.00              
ATOM   2726  CG  PRO A 180      31.520  20.804  13.605  1.00  0.00              
ATOM   2727  CD  PRO A 180      31.124  19.698  14.546  1.00  0.00              
ATOM   2728  HA  PRO A 180      28.927  20.175  12.254  1.00  0.00              
ATOM   2729 1HB  PRO A 180      31.889  19.689  11.805  1.00  0.00              
ATOM   2730 2HB  PRO A 180      30.967  21.179  11.562  1.00  0.00              
ATOM   2731 1HG  PRO A 180      32.602  20.997  13.654  1.00  0.00              
ATOM   2732 2HG  PRO A 180      31.014  21.745  13.866  1.00  0.00              
ATOM   2733 1HD  PRO A 180      31.899  18.920  14.623  1.00  0.00              
ATOM   2734 2HD  PRO A 180      30.937  20.066  15.566  1.00  0.00              
ATOM   2735  N   LEU A 181      30.363  17.268  11.899  1.00  0.00              
ATOM   2736  CA  LEU A 181      30.272  16.071  11.081  1.00  0.00              
ATOM   2737  C   LEU A 181      28.850  15.512  11.104  1.00  0.00              
ATOM   2738  O   LEU A 181      28.291  15.164  10.059  1.00  0.00              
ATOM   2739  CB  LEU A 181      31.275  15.017  11.566  1.00  0.00              
ATOM   2740  CG  LEU A 181      31.271  13.700  10.780  1.00  0.00              
ATOM   2741  CD1 LEU A 181      31.622  13.961   9.322  1.00  0.00              
ATOM   2742  CD2 LEU A 181      32.260  12.730  11.408  1.00  0.00              
ATOM   2743  H   LEU A 181      30.944  17.256  12.725  1.00  0.00              
ATOM   2744  HA  LEU A 181      30.495  16.319  10.044  1.00  0.00              
ATOM   2745 1HB  LEU A 181      32.202  15.558  11.384  1.00  0.00              
ATOM   2746 2HB  LEU A 181      31.172  14.824  12.634  1.00  0.00              
ATOM   2747  HG  LEU A 181      30.274  13.269  10.877  1.00  0.00              
ATOM   2748 1HD1 LEU A 181      31.616  13.020   8.772  1.00  0.00              
ATOM   2749 2HD1 LEU A 181      30.888  14.639   8.887  1.00  0.00              
ATOM   2750 3HD1 LEU A 181      32.613  14.410   9.261  1.00  0.00              
ATOM   2751 1HD2 LEU A 181      32.255  11.793  10.849  1.00  0.00              
ATOM   2752 2HD2 LEU A 181      33.260  13.162  11.384  1.00  0.00              
ATOM   2753 3HD2 LEU A 181      31.974  12.535  12.442  1.00  0.00              
ATOM   2754  N   LEU A 182      28.247  15.452  12.285  1.00  0.00              
ATOM   2755  CA  LEU A 182      26.887  14.941  12.358  1.00  0.00              
ATOM   2756  C   LEU A 182      25.947  15.868  11.587  1.00  0.00              
ATOM   2757  O   LEU A 182      25.019  15.408  10.913  1.00  0.00              
ATOM   2758  CB  LEU A 182      26.441  14.803  13.819  1.00  0.00              
ATOM   2759  CG  LEU A 182      27.178  13.728  14.628  1.00  0.00              
ATOM   2760  CD1 LEU A 182      26.796  13.827  16.098  1.00  0.00              
ATOM   2761  CD2 LEU A 182      26.838  12.352  14.074  1.00  0.00              
ATOM   2762  H   LEU A 182      28.706  15.752  13.134  1.00  0.00              
ATOM   2763  HA  LEU A 182      26.839  13.961  11.883  1.00  0.00              
ATOM   2764 1HB  LEU A 182      26.712  15.794  14.181  1.00  0.00              
ATOM   2765 2HB  LEU A 182      25.363  14.668  13.901  1.00  0.00              
ATOM   2766  HG  LEU A 182      28.247  13.890  14.485  1.00  0.00              
ATOM   2767 1HD1 LEU A 182      27.324  13.060  16.665  1.00  0.00              
ATOM   2768 2HD1 LEU A 182      27.069  14.811  16.480  1.00  0.00              
ATOM   2769 3HD1 LEU A 182      25.721  13.681  16.205  1.00  0.00              
ATOM   2770 1HD2 LEU A 182      27.363  11.589  14.649  1.00  0.00              
ATOM   2771 2HD2 LEU A 182      25.763  12.186  14.145  1.00  0.00              
ATOM   2772 3HD2 LEU A 182      27.145  12.294  13.030  1.00  0.00              
ATOM   2773  N   LEU A 183      26.216  17.171  11.648  1.00  0.00              
ATOM   2774  CA  LEU A 183      25.406  18.137  10.896  1.00  0.00              
ATOM   2775  C   LEU A 183      25.504  17.944   9.373  1.00  0.00              
ATOM   2776  O   LEU A 183      24.492  18.005   8.657  1.00  0.00              
ATOM   2777  CB  LEU A 183      25.825  19.564  11.272  1.00  0.00              
ATOM   2778  CG  LEU A 183      25.430  20.008  12.686  1.00  0.00              
ATOM   2779  CD1 LEU A 183      26.077  21.348  13.011  1.00  0.00              
ATOM   2780  CD2 LEU A 183      23.915  20.102  12.785  1.00  0.00              
ATOM   2781  H   LEU A 183      26.982  17.507  12.214  1.00  0.00              
ATOM   2782  HA  LEU A 183      24.353  17.997  11.137  1.00  0.00              
ATOM   2783 1HB  LEU A 183      26.906  19.455  11.202  1.00  0.00              
ATOM   2784 2HB  LEU A 183      25.485  20.291  10.535  1.00  0.00              
ATOM   2785  HG  LEU A 183      25.762  19.231  13.374  1.00  0.00              
ATOM   2786 1HD1 LEU A 183      25.791  21.656  14.017  1.00  0.00              
ATOM   2787 2HD1 LEU A 183      27.161  21.252  12.957  1.00  0.00              
ATOM   2788 3HD1 LEU A 183      25.742  22.097  12.294  1.00  0.00              
ATOM   2789 1HD2 LEU A 183      23.636  20.418  13.791  1.00  0.00              
ATOM   2790 2HD2 LEU A 183      23.547  20.829  12.061  1.00  0.00              
ATOM   2791 3HD2 LEU A 183      23.475  19.127  12.576  1.00  0.00              
ATOM   2792  N   MET A 184      26.717  17.712   8.884  1.00  0.00              
ATOM   2793  CA  MET A 184      26.905  17.441   7.464  1.00  0.00              
ATOM   2794  C   MET A 184      26.189  16.173   7.032  1.00  0.00              
ATOM   2795  O   MET A 184      25.606  16.125   5.953  1.00  0.00              
ATOM   2796  CB  MET A 184      28.394  17.336   7.142  1.00  0.00              
ATOM   2797  CG  MET A 184      29.143  18.661   7.186  1.00  0.00              
ATOM   2798  SD  MET A 184      30.817  18.535   6.527  1.00  0.00              
ATOM   2799  CE  MET A 184      31.644  17.679   7.865  1.00  0.00              
ATOM   2800  H   MET A 184      27.523  17.723   9.493  1.00  0.00              
ATOM   2801  HA  MET A 184      26.475  18.248   6.872  1.00  0.00              
ATOM   2802 1HB  MET A 184      28.828  16.649   7.868  1.00  0.00              
ATOM   2803 2HB  MET A 184      28.474  16.907   6.143  1.00  0.00              
ATOM   2804 1HG  MET A 184      28.581  19.388   6.601  1.00  0.00              
ATOM   2805 2HG  MET A 184      29.191  18.989   8.224  1.00  0.00              
ATOM   2806 1HE  MET A 184      32.692  17.526   7.607  1.00  0.00              
ATOM   2807 2HE  MET A 184      31.576  18.275   8.775  1.00  0.00              
ATOM   2808 3HE  MET A 184      31.166  16.712   8.027  1.00  0.00              
ATOM   2809  N   LEU A 185      26.234  15.146   7.870  1.00  0.00              
ATOM   2810  CA  LEU A 185      25.586  13.885   7.539  1.00  0.00              
ATOM   2811  C   LEU A 185      24.091  14.100   7.326  1.00  0.00              
ATOM   2812  O   LEU A 185      23.535  13.742   6.284  1.00  0.00              
ATOM   2813  CB  LEU A 185      25.833  12.850   8.644  1.00  0.00              
ATOM   2814  CG  LEU A 185      25.148  11.494   8.432  1.00  0.00              
ATOM   2815  CD1 LEU A 185      25.676  10.835   7.165  1.00  0.00              
ATOM   2816  CD2 LEU A 185      25.392  10.606   9.644  1.00  0.00              
ATOM   2817  H   LEU A 185      26.723  15.231   8.750  1.00  0.00              
ATOM   2818  HA  LEU A 185      25.990  13.502   6.602  1.00  0.00              
ATOM   2819 1HB  LEU A 185      26.912  12.743   8.548  1.00  0.00              
ATOM   2820 2HB  LEU A 185      25.593  13.248   9.630  1.00  0.00              
ATOM   2821  HG  LEU A 185      24.076  11.679   8.365  1.00  0.00              
ATOM   2822 1HD1 LEU A 185      25.184   9.872   7.023  1.00  0.00              
ATOM   2823 2HD1 LEU A 185      25.470  11.476   6.308  1.00  0.00              
ATOM   2824 3HD1 LEU A 185      26.751  10.683   7.255  1.00  0.00              
ATOM   2825 1HD2 LEU A 185      24.905   9.643   9.492  1.00  0.00              
ATOM   2826 2HD2 LEU A 185      26.464  10.455   9.774  1.00  0.00              
ATOM   2827 3HD2 LEU A 185      24.982  11.084  10.534  1.00  0.00              
ATOM   2828  N   GLY A 186      23.445  14.695   8.321  1.00  0.00              
ATOM   2829  CA  GLY A 186      21.994  14.835   8.306  1.00  0.00              
ATOM   2830  C   GLY A 186      21.573  15.787   7.192  1.00  0.00              
ATOM   2831  O   GLY A 186      20.681  15.480   6.371  1.00  0.00              
ATOM   2832  H   GLY A 186      23.967  15.059   9.105  1.00  0.00              
ATOM   2833 1HA  GLY A 186      21.543  13.856   8.141  1.00  0.00              
ATOM   2834 2HA  GLY A 186      21.665  15.228   9.267  1.00  0.00              
ATOM   2835  N   VAL A 187      22.235  16.941   7.160  1.00  0.00              
ATOM   2836  CA  VAL A 187      21.871  17.997   6.232  1.00  0.00              
ATOM   2837  C   VAL A 187      22.038  17.500   4.813  1.00  0.00              
ATOM   2838  O   VAL A 187      21.135  17.637   3.991  1.00  0.00              
ATOM   2839  CB  VAL A 187      22.720  19.265   6.436  1.00  0.00              
ATOM   2840  CG1 VAL A 187      22.515  20.235   5.282  1.00  0.00              
ATOM   2841  CG2 VAL A 187      22.374  19.932   7.758  1.00  0.00              
ATOM   2842  H   VAL A 187      23.008  17.088   7.793  1.00  0.00              
ATOM   2843  HA  VAL A 187      20.819  18.269   6.335  1.00  0.00              
ATOM   2844  HB  VAL A 187      23.772  18.982   6.490  1.00  0.00              
ATOM   2845 1HG1 VAL A 187      23.123  21.125   5.442  1.00  0.00              
ATOM   2846 2HG1 VAL A 187      22.811  19.757   4.348  1.00  0.00              
ATOM   2847 3HG1 VAL A 187      21.464  20.519   5.228  1.00  0.00              
ATOM   2848 1HG2 VAL A 187      22.984  20.826   7.887  1.00  0.00              
ATOM   2849 2HG2 VAL A 187      21.319  20.208   7.760  1.00  0.00              
ATOM   2850 3HG2 VAL A 187      22.569  19.240   8.578  1.00  0.00              
ATOM   2851  N   TYR A 188      23.191  16.902   4.534  1.00  0.00              
ATOM   2852  CA  TYR A 188      23.470  16.417   3.193  1.00  0.00              
ATOM   2853  C   TYR A 188      22.454  15.364   2.794  1.00  0.00              
ATOM   2854  O   TYR A 188      21.840  15.471   1.739  1.00  0.00              
ATOM   2855  CB  TYR A 188      24.888  15.845   3.107  1.00  0.00              
ATOM   2856  CG  TYR A 188      25.262  15.339   1.732  1.00  0.00              
ATOM   2857  CD1 TYR A 188      25.634  16.218   0.726  1.00  0.00              
ATOM   2858  CD2 TYR A 188      25.244  13.982   1.445  1.00  0.00              
ATOM   2859  CE1 TYR A 188      25.976  15.761  -0.532  1.00  0.00              
ATOM   2860  CE2 TYR A 188      25.585  13.513   0.191  1.00  0.00              
ATOM   2861  CZ  TYR A 188      25.951  14.406  -0.795  1.00  0.00              
ATOM   2862  OH  TYR A 188      26.293  13.945  -2.046  1.00  0.00              
ATOM   2863  H   TYR A 188      23.886  16.779   5.257  1.00  0.00              
ATOM   2864  HA  TYR A 188      23.384  17.235   2.478  1.00  0.00              
ATOM   2865 1HB  TYR A 188      25.574  16.640   3.401  1.00  0.00              
ATOM   2866 2HB  TYR A 188      24.949  15.028   3.825  1.00  0.00              
ATOM   2867  HD1 TYR A 188      25.652  17.287   0.941  1.00  0.00              
ATOM   2868  HD2 TYR A 188      24.954  13.282   2.229  1.00  0.00              
ATOM   2869  HE1 TYR A 188      26.266  16.463  -1.313  1.00  0.00              
ATOM   2870  HE2 TYR A 188      25.564  12.443  -0.015  1.00  0.00              
ATOM   2871  HH  TYR A 188      26.141  13.003  -2.152  1.00  0.00              
ATOM   2872  N   LEU A 189      22.244  14.375   3.657  1.00  0.00              
ATOM   2873  CA  LEU A 189      21.266  13.332   3.359  1.00  0.00              
ATOM   2874  C   LEU A 189      19.996  13.936   2.776  1.00  0.00              
ATOM   2875  O   LEU A 189      19.475  13.447   1.768  1.00  0.00              
ATOM   2876  CB  LEU A 189      20.944  12.524   4.622  1.00  0.00              
ATOM   2877  CG  LEU A 189      19.893  11.421   4.442  1.00  0.00              
ATOM   2878  CD1 LEU A 189      20.381  10.395   3.428  1.00  0.00              
ATOM   2879  CD2 LEU A 189      19.612  10.762   5.784  1.00  0.00              
ATOM   2880  H   LEU A 189      22.757  14.334   4.526  1.00  0.00              
ATOM   2881  HA  LEU A 189      21.669  12.658   2.604  1.00  0.00              
ATOM   2882 1HB  LEU A 189      21.923  12.081   4.803  1.00  0.00              
ATOM   2883 2HB  LEU A 189      20.678  13.170   5.458  1.00  0.00              
ATOM   2884  HG  LEU A 189      18.973  11.902   4.107  1.00  0.00              
ATOM   2885 1HD1 LEU A 189      19.628   9.617   3.306  1.00  0.00              
ATOM   2886 2HD1 LEU A 189      20.553  10.885   2.469  1.00  0.00              
ATOM   2887 3HD1 LEU A 189      21.310   9.949   3.780  1.00  0.00              
ATOM   2888 1HD2 LEU A 189      18.864   9.979   5.654  1.00  0.00              
ATOM   2889 2HD2 LEU A 189      20.531  10.325   6.175  1.00  0.00              
ATOM   2890 3HD2 LEU A 189      19.238  11.508   6.485  1.00  0.00              
ATOM   2891  N   ARG A 190      19.512  15.016   3.389  1.00  0.00              
ATOM   2892  CA  ARG A 190      18.311  15.672   2.866  1.00  0.00              
ATOM   2893  C   ARG A 190      18.571  16.342   1.515  1.00  0.00              
ATOM   2894  O   ARG A 190      17.696  16.374   0.645  1.00  0.00              
ATOM   2895  CB  ARG A 190      17.719  16.655   3.866  1.00  0.00              
ATOM   2896  CG  ARG A 190      17.171  16.023   5.136  1.00  0.00              
ATOM   2897  CD  ARG A 190      16.355  16.939   5.973  1.00  0.00              
ATOM   2898  NE  ARG A 190      17.071  18.105   6.465  1.00  0.00              
ATOM   2899  CZ  ARG A 190      17.951  18.088   7.485  1.00  0.00              
ATOM   2900  NH1 ARG A 190      18.198  16.980   8.148  1.00  0.00              
ATOM   2901  NH2 ARG A 190      18.542  19.222   7.818  1.00  0.00              
ATOM   2902  H   ARG A 190      19.960  15.393   4.212  1.00  0.00              
ATOM   2903  HA  ARG A 190      17.531  14.930   2.691  1.00  0.00              
ATOM   2904 1HB  ARG A 190      18.508  17.359   4.126  1.00  0.00              
ATOM   2905 2HB  ARG A 190      16.915  17.183   3.353  1.00  0.00              
ATOM   2906 1HG  ARG A 190      16.546  15.174   4.860  1.00  0.00              
ATOM   2907 2HG  ARG A 190      18.011  15.675   5.739  1.00  0.00              
ATOM   2908 1HD  ARG A 190      15.511  17.299   5.385  1.00  0.00              
ATOM   2909 2HD  ARG A 190      15.986  16.392   6.840  1.00  0.00              
ATOM   2910  HE  ARG A 190      17.036  19.065   6.147  1.00  0.00              
ATOM   2911 1HH1 ARG A 190      17.725  16.125   7.892  1.00  0.00              
ATOM   2912 2HH1 ARG A 190      18.861  16.989   8.910  1.00  0.00              
ATOM   2913 1HH2 ARG A 190      18.327  20.069   7.309  1.00  0.00              
ATOM   2914 2HH2 ARG A 190      19.205  19.238   8.579  1.00  0.00              
ATOM   2915  N   ILE A 191      19.775  16.878   1.347  1.00  0.00              
ATOM   2916  CA  ILE A 191      20.188  17.453   0.074  1.00  0.00              
ATOM   2917  C   ILE A 191      20.128  16.401  -1.027  1.00  0.00              
ATOM   2918  O   ILE A 191      19.496  16.610  -2.060  1.00  0.00              
ATOM   2919  CB  ILE A 191      21.611  18.037   0.146  1.00  0.00              
ATOM   2920  CG1 ILE A 191      21.631  19.287   1.030  1.00  0.00              
ATOM   2921  CG2 ILE A 191      22.126  18.358  -1.248  1.00  0.00              
ATOM   2922  CD1 ILE A 191      23.021  19.810   1.315  1.00  0.00              
ATOM   2923  H   ILE A 191      20.422  16.885   2.122  1.00  0.00              
ATOM   2924  HA  ILE A 191      19.494  18.234  -0.237  1.00  0.00              
ATOM   2925  HB  ILE A 191      22.270  17.308   0.618  1.00  0.00              
ATOM   2926 1HG1 ILE A 191      21.051  20.054   0.519  1.00  0.00              
ATOM   2927 2HG1 ILE A 191      21.142  19.028   1.969  1.00  0.00              
ATOM   2928 1HG2 ILE A 191      23.132  18.770  -1.179  1.00  0.00              
ATOM   2929 2HG2 ILE A 191      22.146  17.448  -1.847  1.00  0.00              
ATOM   2930 3HG2 ILE A 191      21.467  19.088  -1.720  1.00  0.00              
ATOM   2931 1HD1 ILE A 191      22.954  20.696   1.947  1.00  0.00              
ATOM   2932 2HD1 ILE A 191      23.602  19.043   1.828  1.00  0.00              
ATOM   2933 3HD1 ILE A 191      23.511  20.071   0.378  1.00  0.00              
ATOM   2934  N   PHE A 192      20.771  15.263  -0.786  1.00  0.00              
ATOM   2935  CA  PHE A 192      20.734  14.113  -1.687  1.00  0.00              
ATOM   2936  C   PHE A 192      19.304  13.764  -2.113  1.00  0.00              
ATOM   2937  O   PHE A 192      19.019  13.626  -3.309  1.00  0.00              
ATOM   2938  CB  PHE A 192      21.392  12.902  -1.022  1.00  0.00              
ATOM   2939  CG  PHE A 192      21.299  11.641  -1.833  1.00  0.00              
ATOM   2940  CD1 PHE A 192      22.174  11.409  -2.884  1.00  0.00              
ATOM   2941  CD2 PHE A 192      20.337  10.684  -1.547  1.00  0.00              
ATOM   2942  CE1 PHE A 192      22.089  10.249  -3.631  1.00  0.00              
ATOM   2943  CE2 PHE A 192      20.251   9.523  -2.290  1.00  0.00              
ATOM   2944  CZ  PHE A 192      21.128   9.306  -3.334  1.00  0.00              
ATOM   2945  H   PHE A 192      21.309  15.204   0.067  1.00  0.00              
ATOM   2946  HA  PHE A 192      21.274  14.345  -2.606  1.00  0.00              
ATOM   2947 1HB  PHE A 192      22.453  13.092  -0.862  1.00  0.00              
ATOM   2948 2HB  PHE A 192      20.914  12.693  -0.066  1.00  0.00              
ATOM   2949  HD1 PHE A 192      22.934  12.154  -3.119  1.00  0.00              
ATOM   2950  HD2 PHE A 192      19.644  10.856  -0.722  1.00  0.00              
ATOM   2951  HE1 PHE A 192      22.782  10.080  -4.455  1.00  0.00              
ATOM   2952  HE2 PHE A 192      19.491   8.779  -2.054  1.00  0.00              
ATOM   2953  HZ  PHE A 192      21.060   8.392  -3.923  1.00  0.00              
ATOM   2954  N   LEU A 193      18.412  13.613  -1.133  1.00  0.00              
ATOM   2955  CA  LEU A 193      17.008  13.303  -1.406  1.00  0.00              
ATOM   2956  C   LEU A 193      16.377  14.323  -2.364  1.00  0.00              
ATOM   2957  O   LEU A 193      15.633  13.950  -3.276  1.00  0.00              
ATOM   2958  CB  LEU A 193      16.219  13.246  -0.093  1.00  0.00              
ATOM   2959  CG  LEU A 193      16.577  12.076   0.833  1.00  0.00              
ATOM   2960  CD1 LEU A 193      15.879  12.241   2.176  1.00  0.00              
ATOM   2961  CD2 LEU A 193      16.175  10.764   0.175  1.00  0.00              
ATOM   2962  H   LEU A 193      18.715  13.717  -0.175  1.00  0.00              
ATOM   2963  HA  LEU A 193      16.939  12.337  -1.905  1.00  0.00              
ATOM   2964 1HB  LEU A 193      16.544  14.186   0.350  1.00  0.00              
ATOM   2965 2HB  LEU A 193      15.143  13.278  -0.266  1.00  0.00              
ATOM   2966  HG  LEU A 193      17.661  12.073   0.948  1.00  0.00              
ATOM   2967 1HD1 LEU A 193      16.139  11.406   2.827  1.00  0.00              
ATOM   2968 2HD1 LEU A 193      16.198  13.174   2.640  1.00  0.00              
ATOM   2969 3HD1 LEU A 193      14.800  12.261   2.026  1.00  0.00              
ATOM   2970 1HD2 LEU A 193      16.431   9.934   0.834  1.00  0.00              
ATOM   2971 2HD2 LEU A 193      15.101  10.764  -0.011  1.00  0.00              
ATOM   2972 3HD2 LEU A 193      16.707  10.654  -0.770  1.00  0.00              
ATOM   2973  N   ALA A 194      16.689  15.601  -2.150  1.00  0.00              
ATOM   2974  CA  ALA A 194      16.287  16.690  -3.043  1.00  0.00              
ATOM   2975  C   ALA A 194      17.296  17.174  -4.098  1.00  0.00              
ATOM   2976  O   ALA A 194      17.066  18.203  -4.738  1.00  0.00              
ATOM   2977  CB  ALA A 194      15.864  17.875  -2.187  1.00  0.00              
ATOM   2978  H   ALA A 194      17.230  15.817  -1.324  1.00  0.00              
ATOM   2979  HA  ALA A 194      15.444  16.354  -3.647  1.00  0.00              
ATOM   2980 1HB  ALA A 194      15.501  18.676  -2.831  1.00  0.00              
ATOM   2981 2HB  ALA A 194      15.069  17.568  -1.508  1.00  0.00              
ATOM   2982 3HB  ALA A 194      16.717  18.231  -1.612  1.00  0.00              
ATOM   2983  N   ALA A 195      18.412  16.474  -4.264  1.00  0.00              
ATOM   2984  CA  ALA A 195      19.447  16.893  -5.203  1.00  0.00              
ATOM   2985  C   ALA A 195      18.955  16.822  -6.643  1.00  0.00              
ATOM   2986  O   ALA A 195      19.044  17.798  -7.387  1.00  0.00              
ATOM   2987  CB  ALA A 195      20.696  16.041  -5.025  1.00  0.00              
ATOM   2988  H   ALA A 195      18.548  15.631  -3.725  1.00  0.00              
ATOM   2989  HA  ALA A 195      19.702  17.933  -5.001  1.00  0.00              
ATOM   2990 1HB  ALA A 195      21.460  16.367  -5.731  1.00  0.00              
ATOM   2991 2HB  ALA A 195      21.071  16.153  -4.008  1.00  0.00              
ATOM   2992 3HB  ALA A 195      20.453  14.996  -5.211  1.00  0.00              
ATOM   2993  N   ARG A 196      18.437  15.661  -7.029  1.00  0.00              
ATOM   2994  CA  ARG A 196      17.933  15.460  -8.382  1.00  0.00              
ATOM   2995  C   ARG A 196      16.585  16.144  -8.573  1.00  0.00              
ATOM   2996  O   ARG A 196      16.166  16.408  -9.699  1.00  0.00              
ATOM   2997  CB  ARG A 196      17.870  13.987  -8.760  1.00  0.00              
ATOM   2998  CG  ARG A 196      19.220  13.299  -8.880  1.00  0.00              
ATOM   2999  CD  ARG A 196      19.148  11.883  -9.321  1.00  0.00              
ATOM   3000  NE  ARG A 196      18.694  11.700 -10.690  1.00  0.00              
ATOM   3001  CZ  ARG A 196      18.402  10.509 -11.247  1.00  0.00              
ATOM   3002  NH1 ARG A 196      18.550   9.391 -10.571  1.00  0.00              
ATOM   3003  NH2 ARG A 196      17.985  10.491 -12.501  1.00  0.00              
ATOM   3004  H   ARG A 196      18.390  14.899  -6.368  1.00  0.00              
ATOM   3005  HA  ARG A 196      18.617  15.913  -9.101  1.00  0.00              
ATOM   3006 1HB  ARG A 196      17.279  13.488  -7.993  1.00  0.00              
ATOM   3007 2HB  ARG A 196      17.350  13.927  -9.716  1.00  0.00              
ATOM   3008 1HG  ARG A 196      19.825  13.846  -9.604  1.00  0.00              
ATOM   3009 2HG  ARG A 196      19.710  13.324  -7.906  1.00  0.00              
ATOM   3010 1HD  ARG A 196      20.140  11.437  -9.244  1.00  0.00              
ATOM   3011 2HD  ARG A 196      18.457  11.345  -8.673  1.00  0.00              
ATOM   3012  HE  ARG A 196      18.530  12.389 -11.412  1.00  0.00              
ATOM   3013 1HH1 ARG A 196      18.887   9.420  -9.619  1.00  0.00              
ATOM   3014 2HH1 ARG A 196      18.326   8.508 -11.007  1.00  0.00              
ATOM   3015 1HH2 ARG A 196      17.893  11.358 -13.012  1.00  0.00              
ATOM   3016 2HH2 ARG A 196      17.760   9.612 -12.943  1.00  0.00              
ATOM   3017  N   ARG A 197      15.911  16.429  -7.463  1.00  0.00              
ATOM   3018  CA  ARG A 197      14.600  17.066  -7.506  1.00  0.00              
ATOM   3019  C   ARG A 197      14.706  18.571  -7.712  1.00  0.00              
ATOM   3020  O   ARG A 197      14.296  19.097  -8.747  1.00  0.00              
ATOM   3021  CB  ARG A 197      13.766  16.734  -6.278  1.00  0.00              
ATOM   3022  CG  ARG A 197      12.379  17.356  -6.259  1.00  0.00              
ATOM   3023  CD  ARG A 197      11.566  17.004  -5.067  1.00  0.00              
ATOM   3024  NE  ARG A 197      10.264  17.650  -5.013  1.00  0.00              
ATOM   3025  CZ  ARG A 197       9.391  17.528  -3.995  1.00  0.00              
ATOM   3026  NH1 ARG A 197       9.657  16.758  -2.963  1.00  0.00              
ATOM   3027  NH2 ARG A 197       8.246  18.184  -4.071  1.00  0.00              
ATOM   3028  H   ARG A 197      16.316  16.198  -6.568  1.00  0.00              
ATOM   3029  HA  ARG A 197      14.032  16.684  -8.355  1.00  0.00              
ATOM   3030 1HB  ARG A 197      13.674  15.649  -6.239  1.00  0.00              
ATOM   3031 2HB  ARG A 197      14.327  17.082  -5.410  1.00  0.00              
ATOM   3032 1HG  ARG A 197      12.485  18.441  -6.285  1.00  0.00              
ATOM   3033 2HG  ARG A 197      11.838  17.023  -7.145  1.00  0.00              
ATOM   3034 1HD  ARG A 197      11.396  15.928  -5.059  1.00  0.00              
ATOM   3035 2HD  ARG A 197      12.111  17.293  -4.169  1.00  0.00              
ATOM   3036  HE  ARG A 197       9.820  18.261  -5.685  1.00  0.00              
ATOM   3037 1HH1 ARG A 197      10.529  16.248  -2.928  1.00  0.00              
ATOM   3038 2HH1 ARG A 197       8.989  16.679  -2.210  1.00  0.00              
ATOM   3039 1HH2 ARG A 197       8.050  18.758  -4.880  1.00  0.00              
ATOM   3040 2HH2 ARG A 197       7.574  18.110  -3.322  1.00  0.00              
ATOM   3041  N   GLN A 198      15.258  19.261  -6.720  1.00  0.00              
ATOM   3042  CA  GLN A 198      15.207  20.717  -6.678  1.00  0.00              
ATOM   3043  C   GLN A 198      16.563  21.314  -7.033  1.00  0.00              
ATOM   3044  O   GLN A 198      16.651  22.240  -7.840  1.00  0.00              
ATOM   3045  CB  GLN A 198      14.773  21.201  -5.292  1.00  0.00              
ATOM   3046  CG  GLN A 198      13.356  20.809  -4.911  1.00  0.00              
ATOM   3047  CD  GLN A 198      12.932  21.392  -3.576  1.00  0.00              
ATOM   3048  OE1 GLN A 198      12.569  22.568  -3.484  1.00  0.00              
ATOM   3049  NE2 GLN A 198      12.980  20.574  -2.532  1.00  0.00              
ATOM   3050  H   GLN A 198      15.726  18.763  -5.975  1.00  0.00              
ATOM   3051  HA  GLN A 198      14.498  21.079  -7.422  1.00  0.00              
ATOM   3052 1HB  GLN A 198      15.478  20.779  -4.576  1.00  0.00              
ATOM   3053 2HB  GLN A 198      14.866  22.287  -5.295  1.00  0.00              
ATOM   3054 1HG  GLN A 198      12.514  20.898  -5.598  1.00  0.00              
ATOM   3055 2HG  GLN A 198      13.594  19.754  -4.766  1.00  0.00              
ATOM   3056 1HE2 GLN A 198      12.713  20.903  -1.625  1.00  0.00              
ATOM   3057 2HE2 GLN A 198      13.283  19.628  -2.650  1.00  0.00              
ATOM   3058  N   LEU A 199      17.617  20.779  -6.428  1.00  0.00              
ATOM   3059  CA  LEU A 199      18.965  21.295  -6.637  1.00  0.00              
ATOM   3060  C   LEU A 199      19.340  21.324  -8.114  1.00  0.00              
ATOM   3061  O   LEU A 199      19.895  22.308  -8.604  1.00  0.00              
ATOM   3062  CB  LEU A 199      19.977  20.453  -5.850  1.00  0.00              
ATOM   3063  CG  LEU A 199      21.415  20.987  -5.856  1.00  0.00              
ATOM   3064  CD1 LEU A 199      21.458  22.378  -5.238  1.00  0.00              
ATOM   3065  CD2 LEU A 199      22.317  20.029  -5.092  1.00  0.00              
ATOM   3066  H   LEU A 199      17.482  19.995  -5.807  1.00  0.00              
ATOM   3067  HA  LEU A 199      19.018  22.327  -6.294  1.00  0.00              
ATOM   3068 1HB  LEU A 199      19.548  20.546  -4.854  1.00  0.00              
ATOM   3069 2HB  LEU A 199      19.958  19.408  -6.158  1.00  0.00              
ATOM   3070  HG  LEU A 199      21.750  21.004  -6.894  1.00  0.00              
ATOM   3071 1HD1 LEU A 199      22.483  22.749  -5.247  1.00  0.00              
ATOM   3072 2HD1 LEU A 199      20.825  23.052  -5.815  1.00  0.00              
ATOM   3073 3HD1 LEU A 199      21.099  22.331  -4.211  1.00  0.00              
ATOM   3074 1HD2 LEU A 199      23.339  20.410  -5.097  1.00  0.00              
ATOM   3075 2HD2 LEU A 199      21.967  19.942  -4.063  1.00  0.00              
ATOM   3076 3HD2 LEU A 199      22.293  19.049  -5.567  1.00  0.00              
ATOM   3077  N   ARG A 200      19.037  20.239  -8.817  1.00  0.00              
ATOM   3078  CA  ARG A 200      19.282  20.164 -10.252  1.00  0.00              
ATOM   3079  C   ARG A 200      18.560  21.280 -10.994  1.00  0.00              
ATOM   3080  O   ARG A 200      19.033  21.761 -12.024  1.00  0.00              
ATOM   3081  CB  ARG A 200      18.931  18.798 -10.824  1.00  0.00              
ATOM   3082  CG  ARG A 200      19.312  18.598 -12.282  1.00  0.00              
ATOM   3083  CD  ARG A 200      19.026  17.239 -12.809  1.00  0.00              
ATOM   3084  NE  ARG A 200      19.565  16.980 -14.134  1.00  0.00              
ATOM   3085  CZ  ARG A 200      19.046  16.102 -15.014  1.00  0.00              
ATOM   3086  NH1 ARG A 200      18.000  15.369 -14.701  1.00  0.00              
ATOM   3087  NH2 ARG A 200      19.631  15.978 -16.192  1.00  0.00              
ATOM   3088  H   ARG A 200      18.624  19.447  -8.346  1.00  0.00              
ATOM   3089  HA  ARG A 200      20.346  20.296 -10.452  1.00  0.00              
ATOM   3090 1HB  ARG A 200      19.444  18.056 -10.213  1.00  0.00              
ATOM   3091 2HB  ARG A 200      17.854  18.675 -10.715  1.00  0.00              
ATOM   3092 1HG  ARG A 200      18.758  19.316 -12.887  1.00  0.00              
ATOM   3093 2HG  ARG A 200      20.382  18.782 -12.389  1.00  0.00              
ATOM   3094 1HD  ARG A 200      19.455  16.500 -12.133  1.00  0.00              
ATOM   3095 2HD  ARG A 200      17.947  17.100 -12.862  1.00  0.00              
ATOM   3096  HE  ARG A 200      20.369  17.388 -14.594  1.00  0.00              
ATOM   3097 1HH1 ARG A 200      17.575  15.463 -13.790  1.00  0.00              
ATOM   3098 2HH1 ARG A 200      17.626  14.716 -15.374  1.00  0.00              
ATOM   3099 1HH2 ARG A 200      20.446  16.536 -16.409  1.00  0.00              
ATOM   3100 2HH2 ARG A 200      19.263  15.326 -16.869  1.00  0.00              
ATOM   3101  N   SER A 201      17.413  21.691 -10.464  1.00  0.00              
ATOM   3102  CA  SER A 201      16.606  22.729 -11.094  1.00  0.00              
ATOM   3103  C   SER A 201      17.263  24.099 -11.002  1.00  0.00              
ATOM   3104  O   SER A 201      16.878  25.032 -11.708  1.00  0.00              
ATOM   3105  CB  SER A 201      15.229  22.766 -10.460  1.00  0.00              
ATOM   3106  OG  SER A 201      14.589  21.521 -10.517  1.00  0.00              
ATOM   3107  H   SER A 201      17.092  21.272  -9.604  1.00  0.00              
ATOM   3108  HA  SER A 201      16.362  22.515 -12.135  1.00  0.00              
ATOM   3109 1HB  SER A 201      15.333  23.064  -9.417  1.00  0.00              
ATOM   3110 2HB  SER A 201      14.622  23.501 -10.988  1.00  0.00              
ATOM   3111  HG  SER A 201      14.963  20.939  -9.851  1.00  0.00              
ATOM   3112  N   THR A 202      18.256  24.216 -10.127  1.00  0.00              
ATOM   3113  CA  THR A 202      19.135  25.380 -10.116  1.00  0.00              
ATOM   3114  C   THR A 202      20.362  25.172 -10.994  1.00  0.00              
ATOM   3115  O   THR A 202      20.631  25.964 -11.898  1.00  0.00              
ATOM   3116  CB  THR A 202      19.596  25.720  -8.686  1.00  0.00              
ATOM   3117  OG1 THR A 202      18.460  26.070  -7.885  1.00  0.00              
ATOM   3118  CG2 THR A 202      20.576  26.883  -8.705  1.00  0.00              
ATOM   3119  H   THR A 202      18.407  23.480  -9.453  1.00  0.00              
ATOM   3120  HA  THR A 202      18.611  26.242 -10.530  1.00  0.00              
ATOM   3121  HB  THR A 202      20.080  24.846  -8.252  1.00  0.00              
ATOM   3122  HG1 THR A 202      17.735  25.470  -8.079  1.00  0.00              
ATOM   3123 1HG2 THR A 202      20.891  27.109  -7.686  1.00  0.00              
ATOM   3124 2HG2 THR A 202      21.446  26.616  -9.304  1.00  0.00              
ATOM   3125 3HG2 THR A 202      20.092  27.758  -9.137  1.00  0.00              
ATOM   3126  N   LEU A 203      21.104  24.105 -10.723  1.00  0.00              
ATOM   3127  CA  LEU A 203      22.248  23.737 -11.547  1.00  0.00              
ATOM   3128  C   LEU A 203      22.633  22.281 -11.320  1.00  0.00              
ATOM   3129  O   LEU A 203      22.924  21.874 -10.195  1.00  0.00              
ATOM   3130  CB  LEU A 203      23.437  24.659 -11.249  1.00  0.00              
ATOM   3131  CG  LEU A 203      24.719  24.345 -12.031  1.00  0.00              
ATOM   3132  CD1 LEU A 203      24.491  24.569 -13.519  1.00  0.00              
ATOM   3133  CD2 LEU A 203      25.853  25.221 -11.520  1.00  0.00              
ATOM   3134  H   LEU A 203      20.869  23.533  -9.924  1.00  0.00              
ATOM   3135  HA  LEU A 203      21.984  23.831 -12.600  1.00  0.00              
ATOM   3136 1HB  LEU A 203      23.016  25.605 -11.587  1.00  0.00              
ATOM   3137 2HB  LEU A 203      23.646  24.716 -10.181  1.00  0.00              
ATOM   3138  HG  LEU A 203      24.979  23.307 -11.821  1.00  0.00              
ATOM   3139 1HD1 LEU A 203      25.407  24.343 -14.066  1.00  0.00              
ATOM   3140 2HD1 LEU A 203      23.692  23.916 -13.868  1.00  0.00              
ATOM   3141 3HD1 LEU A 203      24.214  25.608 -13.692  1.00  0.00              
ATOM   3142 1HD2 LEU A 203      26.764  24.995 -12.076  1.00  0.00              
ATOM   3143 2HD2 LEU A 203      25.594  26.270 -11.658  1.00  0.00              
ATOM   3144 3HD2 LEU A 203      26.018  25.024 -10.461  1.00  0.00              
ATOM   3145  N   GLN A 204      22.631  21.499 -12.394  1.00  0.00              
ATOM   3146  CA  GLN A 204      23.000  20.091 -12.317  1.00  0.00              
ATOM   3147  C   GLN A 204      24.453  19.917 -11.894  1.00  0.00              
ATOM   3148  O   GLN A 204      24.799  18.960 -11.201  1.00  0.00              
ATOM   3149  CB  GLN A 204      22.771  19.404 -13.666  1.00  0.00              
ATOM   3150  CG  GLN A 204      23.115  17.924 -13.678  1.00  0.00              
ATOM   3151  CD  GLN A 204      22.906  17.292 -15.041  1.00  0.00              
ATOM   3152  OE1 GLN A 204      21.919  17.574 -15.726  1.00  0.00              
ATOM   3153  NE2 GLN A 204      23.832  16.429 -15.440  1.00  0.00              
ATOM   3154  H   GLN A 204      22.367  21.890 -13.287  1.00  0.00              
ATOM   3155  HA  GLN A 204      22.398  19.597 -11.555  1.00  0.00              
ATOM   3156 1HB  GLN A 204      21.718  19.540 -13.914  1.00  0.00              
ATOM   3157 2HB  GLN A 204      23.386  19.931 -14.396  1.00  0.00              
ATOM   3158 1HG  GLN A 204      24.044  17.532 -13.266  1.00  0.00              
ATOM   3159 2HG  GLN A 204      22.284  17.637 -13.033  1.00  0.00              
ATOM   3160 1HE2 GLN A 204      23.747  15.979 -16.331  1.00  0.00              
ATOM   3161 2HE2 GLN A 204      24.616  16.227 -14.852  1.00  0.00              
ATOM   3162  N   LYS A 205      25.301  20.849 -12.316  1.00  0.00              
ATOM   3163  CA  LYS A 205      26.699  20.856 -11.903  1.00  0.00              
ATOM   3164  C   LYS A 205      26.827  21.086 -10.402  1.00  0.00              
ATOM   3165  O   LYS A 205      27.854  20.771  -9.801  1.00  0.00              
ATOM   3166  CB  LYS A 205      27.479  21.926 -12.669  1.00  0.00              
ATOM   3167  CG  LYS A 205      27.648  21.639 -14.155  1.00  0.00              
ATOM   3168  CD  LYS A 205      28.418  22.752 -14.849  1.00  0.00              
ATOM   3169  CE  LYS A 205      28.643  22.436 -16.321  1.00  0.00              
ATOM   3170  NZ  LYS A 205      29.413  23.508 -17.008  1.00  0.00              
ATOM   3171  H   LYS A 205      24.969  21.571 -12.939  1.00  0.00              
ATOM   3172  HA  LYS A 205      27.150  19.884 -12.109  1.00  0.00              
ATOM   3173 1HB  LYS A 205      26.941  22.866 -12.540  1.00  0.00              
ATOM   3174 2HB  LYS A 205      28.460  22.003 -12.201  1.00  0.00              
ATOM   3175 1HG  LYS A 205      28.189  20.698 -14.266  1.00  0.00              
ATOM   3176 2HG  LYS A 205      26.660  21.545 -14.604  1.00  0.00              
ATOM   3177 1HD  LYS A 205      27.847  23.678 -14.759  1.00  0.00              
ATOM   3178 2HD  LYS A 205      29.381  22.871 -14.353  1.00  0.00              
ATOM   3179 1HE  LYS A 205      29.189  21.497 -16.389  1.00  0.00              
ATOM   3180 2HE  LYS A 205      27.670  22.326 -16.799  1.00  0.00              
ATOM   3181 1HZ  LYS A 205      29.540  23.260 -17.980  1.00  0.00              
ATOM   3182 2HZ  LYS A 205      28.907  24.380 -16.946  1.00  0.00              
ATOM   3183 3HZ  LYS A 205      30.315  23.610 -16.566  1.00  0.00              
ATOM   3184  N   GLU A 206      25.778  21.639  -9.803  1.00  0.00              
ATOM   3185  CA  GLU A 206      25.735  21.831  -8.358  1.00  0.00              
ATOM   3186  C   GLU A 206      25.379  20.520  -7.669  1.00  0.00              
ATOM   3187  O   GLU A 206      25.868  20.229  -6.578  1.00  0.00              
ATOM   3188  CB  GLU A 206      24.729  22.921  -7.983  1.00  0.00              
ATOM   3189  CG  GLU A 206      25.093  23.711  -6.734  1.00  0.00              
ATOM   3190  CD  GLU A 206      26.401  24.432  -6.906  1.00  0.00              
ATOM   3191  OE1 GLU A 206      26.608  25.007  -7.948  1.00  0.00              
ATOM   3192  OE2 GLU A 206      27.146  24.505  -5.957  1.00  0.00              
ATOM   3193  H   GLU A 206      24.990  21.933 -10.362  1.00  0.00              
ATOM   3194  HA  GLU A 206      26.719  22.130  -7.995  1.00  0.00              
ATOM   3195 1HB  GLU A 206      24.662  23.599  -8.834  1.00  0.00              
ATOM   3196 2HB  GLU A 206      23.767  22.430  -7.834  1.00  0.00              
ATOM   3197 1HG  GLU A 206      24.325  24.422  -6.431  1.00  0.00              
ATOM   3198 2HG  GLU A 206      25.200  22.944  -5.968  1.00  0.00              
ATOM   3199  N   VAL A 207      24.523  19.733  -8.313  1.00  0.00              
ATOM   3200  CA  VAL A 207      24.260  18.368  -7.875  1.00  0.00              
ATOM   3201  C   VAL A 207      25.540  17.544  -7.953  1.00  0.00              
ATOM   3202  O   VAL A 207      25.832  16.748  -7.060  1.00  0.00              
ATOM   3203  CB  VAL A 207      23.164  17.694  -8.721  1.00  0.00              
ATOM   3204  CG1 VAL A 207      23.048  16.219  -8.365  1.00  0.00              
ATOM   3205  CG2 VAL A 207      21.829  18.395  -8.520  1.00  0.00              
ATOM   3206  H   VAL A 207      24.043  20.090  -9.126  1.00  0.00              
ATOM   3207  HA  VAL A 207      23.954  18.339  -6.828  1.00  0.00              
ATOM   3208  HB  VAL A 207      23.419  17.794  -9.776  1.00  0.00              
ATOM   3209 1HG1 VAL A 207      22.269  15.758  -8.973  1.00  0.00              
ATOM   3210 2HG1 VAL A 207      23.999  15.722  -8.558  1.00  0.00              
ATOM   3211 3HG1 VAL A 207      22.792  16.118  -7.311  1.00  0.00              
ATOM   3212 1HG2 VAL A 207      21.066  17.907  -9.126  1.00  0.00              
ATOM   3213 2HG2 VAL A 207      21.547  18.344  -7.469  1.00  0.00              
ATOM   3214 3HG2 VAL A 207      21.918  19.439  -8.822  1.00  0.00              
ATOM   3215  N   HIS A 208      26.299  17.741  -9.026  1.00  0.00              
ATOM   3216  CA  HIS A 208      27.587  17.076  -9.184  1.00  0.00              
ATOM   3217  C   HIS A 208      28.594  17.565  -8.151  1.00  0.00              
ATOM   3218  O   HIS A 208      29.439  16.801  -7.684  1.00  0.00              
ATOM   3219  CB  HIS A 208      28.138  17.296 -10.597  1.00  0.00              
ATOM   3220  CG  HIS A 208      27.310  16.663 -11.671  1.00  0.00              
ATOM   3221  ND1 HIS A 208      26.874  15.356 -11.602  1.00  0.00              
ATOM   3222  CD2 HIS A 208      26.839  17.155 -12.841  1.00  0.00              
ATOM   3223  CE1 HIS A 208      26.169  15.073 -12.683  1.00  0.00              
ATOM   3224  NE2 HIS A 208      26.133  16.147 -13.450  1.00  0.00              
ATOM   3225  H   HIS A 208      25.975  18.367  -9.749  1.00  0.00              
ATOM   3226  HA  HIS A 208      27.469  16.006  -9.018  1.00  0.00              
ATOM   3227 1HB  HIS A 208      28.179  18.362 -10.823  1.00  0.00              
ATOM   3228 2HB  HIS A 208      29.137  16.869 -10.680  1.00  0.00              
ATOM   3229  HD1 HIS A 208      26.990  14.735 -10.826  1.00  0.00              
ATOM   3230  HD2 HIS A 208      26.926  18.130 -13.323  1.00  0.00              
ATOM   3231  HE1 HIS A 208      25.733  14.083 -12.818  1.00  0.00              
ATOM   3232  N   ALA A 209      28.500  18.842  -7.798  1.00  0.00              
ATOM   3233  CA  ALA A 209      29.283  19.393  -6.698  1.00  0.00              
ATOM   3234  C   ALA A 209      28.859  18.749  -5.385  1.00  0.00              
ATOM   3235  O   ALA A 209      29.677  18.547  -4.488  1.00  0.00              
ATOM   3236  CB  ALA A 209      29.131  20.906  -6.633  1.00  0.00              
ATOM   3237  H   ALA A 209      27.868  19.447  -8.304  1.00  0.00              
ATOM   3238  HA  ALA A 209      30.334  19.160  -6.866  1.00  0.00              
ATOM   3239 1HB  ALA A 209      29.715  21.294  -5.798  1.00  0.00              
ATOM   3240 2HB  ALA A 209      29.488  21.349  -7.562  1.00  0.00              
ATOM   3241 3HB  ALA A 209      28.081  21.160  -6.490  1.00  0.00              
ATOM   3242  N   ALA A 210      27.576  18.428  -5.210  1.00  0.00              
ATOM   3243  CA  ALA A 210      27.124  17.730  -4.012  1.00  0.00              
ATOM   3244  C   ALA A 210      27.730  16.334  -3.951  1.00  0.00              
ATOM   3245  O   ALA A 210      28.127  15.865  -2.885  1.00  0.00              
ATOM   3246  CB  ALA A 210      25.604  17.660  -3.974  1.00  0.00              
ATOM   3247  H   ALA A 210      26.906  18.654  -5.931  1.00  0.00              
ATOM   3248  HA  ALA A 210      27.466  18.282  -3.136  1.00  0.00              
ATOM   3249 1HB  ALA A 210      25.288  17.130  -3.076  1.00  0.00              
ATOM   3250 2HB  ALA A 210      25.193  18.670  -3.963  1.00  0.00              
ATOM   3251 3HB  ALA A 210      25.243  17.130  -4.854  1.00  0.00              
ATOM   3252  N   LYS A 211      27.797  15.673  -5.102  1.00  0.00              
ATOM   3253  CA  LYS A 211      28.458  14.377  -5.203  1.00  0.00              
ATOM   3254  C   LYS A 211      29.923  14.499  -4.806  1.00  0.00              
ATOM   3255  O   LYS A 211      30.458  13.643  -4.101  1.00  0.00              
ATOM   3256  CB  LYS A 211      28.338  13.816  -6.621  1.00  0.00              
ATOM   3257  CG  LYS A 211      26.928  13.397  -7.014  1.00  0.00              
ATOM   3258  CD  LYS A 211      26.888  12.850  -8.433  1.00  0.00              
ATOM   3259  CE  LYS A 211      25.468  12.502  -8.854  1.00  0.00              
ATOM   3260  NZ  LYS A 211      25.413  11.973 -10.244  1.00  0.00              
ATOM   3261  H   LYS A 211      27.380  16.079  -5.928  1.00  0.00              
ATOM   3262  HA  LYS A 211      27.996  13.672  -4.512  1.00  0.00              
ATOM   3263 1HB  LYS A 211      28.689  14.592  -7.302  1.00  0.00              
ATOM   3264 2HB  LYS A 211      29.002  12.954  -6.682  1.00  0.00              
ATOM   3265 1HG  LYS A 211      26.589  12.629  -6.318  1.00  0.00              
ATOM   3266 2HG  LYS A 211      26.275  14.266  -6.941  1.00  0.00              
ATOM   3267 1HD  LYS A 211      27.293  13.605  -9.108  1.00  0.00              
ATOM   3268 2HD  LYS A 211      27.509  11.955  -8.478  1.00  0.00              
ATOM   3269 1HE  LYS A 211      25.081  11.752  -8.165  1.00  0.00              
ATOM   3270 2HE  LYS A 211      24.861  13.404  -8.784  1.00  0.00              
ATOM   3271 1HZ  LYS A 211      24.456  11.756 -10.483  1.00  0.00              
ATOM   3272 2HZ  LYS A 211      25.770  12.669 -10.883  1.00  0.00              
ATOM   3273 3HZ  LYS A 211      25.975  11.137 -10.308  1.00  0.00              
ATOM   3274  N   SER A 212      30.568  15.568  -5.260  1.00  0.00              
ATOM   3275  CA  SER A 212      31.939  15.863  -4.860  1.00  0.00              
ATOM   3276  C   SER A 212      32.039  16.064  -3.354  1.00  0.00              
ATOM   3277  O   SER A 212      32.995  15.617  -2.721  1.00  0.00              
ATOM   3278  CB  SER A 212      32.444  17.091  -5.593  1.00  0.00              
ATOM   3279  OG  SER A 212      33.766  17.402  -5.250  1.00  0.00              
ATOM   3280  H   SER A 212      30.097  16.192  -5.899  1.00  0.00              
ATOM   3281  HA  SER A 212      32.657  15.108  -5.184  1.00  0.00              
ATOM   3282 1HB  SER A 212      32.390  16.904  -6.665  1.00  0.00              
ATOM   3283 2HB  SER A 212      31.804  17.936  -5.340  1.00  0.00              
ATOM   3284  HG  SER A 212      34.337  16.663  -5.476  1.00  0.00              
ATOM   3285  N   LEU A 213      31.047  16.741  -2.785  1.00  0.00              
ATOM   3286  CA  LEU A 213      31.005  16.975  -1.347  1.00  0.00              
ATOM   3287  C   LEU A 213      30.976  15.646  -0.605  1.00  0.00              
ATOM   3288  O   LEU A 213      31.660  15.471   0.403  1.00  0.00              
ATOM   3289  CB  LEU A 213      29.786  17.829  -0.976  1.00  0.00              
ATOM   3290  CG  LEU A 213      29.642  18.148   0.518  1.00  0.00              
ATOM   3291  CD1 LEU A 213      30.819  18.993   0.987  1.00  0.00              
ATOM   3292  CD2 LEU A 213      28.327  18.874   0.759  1.00  0.00              
ATOM   3293  H   LEU A 213      30.303  17.102  -3.365  1.00  0.00              
ATOM   3294  HA  LEU A 213      31.907  17.500  -1.036  1.00  0.00              
ATOM   3295 1HB  LEU A 213      30.029  18.735  -1.529  1.00  0.00              
ATOM   3296 2HB  LEU A 213      28.861  17.403  -1.365  1.00  0.00              
ATOM   3297  HG  LEU A 213      29.601  17.197   1.049  1.00  0.00              
ATOM   3298 1HD1 LEU A 213      30.709  19.213   2.049  1.00  0.00              
ATOM   3299 2HD1 LEU A 213      31.747  18.444   0.826  1.00  0.00              
ATOM   3300 3HD1 LEU A 213      30.845  19.925   0.424  1.00  0.00              
ATOM   3301 1HD2 LEU A 213      28.226  19.099   1.822  1.00  0.00              
ATOM   3302 2HD2 LEU A 213      28.313  19.802   0.188  1.00  0.00              
ATOM   3303 3HD2 LEU A 213      27.498  18.241   0.443  1.00  0.00              
ATOM   3304  N   ALA A 214      30.178  14.710  -1.109  1.00  0.00              
ATOM   3305  CA  ALA A 214      30.084  13.403  -0.492  1.00  0.00              
ATOM   3306  C   ALA A 214      31.473  12.799  -0.479  1.00  0.00              
ATOM   3307  O   ALA A 214      31.962  12.379   0.568  1.00  0.00              
ATOM   3308  CB  ALA A 214      29.096  12.511  -1.230  1.00  0.00              
ATOM   3309  H   ALA A 214      29.628  14.905  -1.933  1.00  0.00              
ATOM   3310  HA  ALA A 214      29.730  13.525   0.532  1.00  0.00              
ATOM   3311 1HB  ALA A 214      29.072  11.528  -0.758  1.00  0.00              
ATOM   3312 2HB  ALA A 214      28.102  12.957  -1.191  1.00  0.00              
ATOM   3313 3HB  ALA A 214      29.407  12.406  -2.268  1.00  0.00              
ATOM   3314  N   ILE A 215      32.118  12.787  -1.642  1.00  0.00              
ATOM   3315  CA  ILE A 215      33.446  12.189  -1.783  1.00  0.00              
ATOM   3316  C   ILE A 215      34.489  12.824  -0.858  1.00  0.00              
ATOM   3317  O   ILE A 215      35.277  12.126  -0.212  1.00  0.00              
ATOM   3318  CB  ILE A 215      33.947  12.293  -3.236  1.00  0.00              
ATOM   3319  CG1 ILE A 215      33.064  11.456  -4.166  1.00  0.00              
ATOM   3320  CG2 ILE A 215      35.398  11.847  -3.332  1.00  0.00              
ATOM   3321  CD1 ILE A 215      33.060   9.980  -3.840  1.00  0.00              
ATOM   3322  H   ILE A 215      31.677  13.203  -2.449  1.00  0.00              
ATOM   3323  HA  ILE A 215      33.432  11.144  -1.473  1.00  0.00              
ATOM   3324  HB  ILE A 215      33.861  13.327  -3.568  1.00  0.00              
ATOM   3325 1HG1 ILE A 215      32.050  11.848  -4.089  1.00  0.00              
ATOM   3326 2HG1 ILE A 215      33.433  11.603  -5.181  1.00  0.00              
ATOM   3327 1HG2 ILE A 215      35.735  11.927  -4.365  1.00  0.00              
ATOM   3328 2HG2 ILE A 215      36.016  12.483  -2.699  1.00  0.00              
ATOM   3329 3HG2 ILE A 215      35.484  10.812  -3.001  1.00  0.00              
ATOM   3330 1HD1 ILE A 215      32.413   9.453  -4.542  1.00  0.00              
ATOM   3331 2HD1 ILE A 215      34.075   9.587  -3.918  1.00  0.00              
ATOM   3332 3HD1 ILE A 215      32.691   9.831  -2.827  1.00  0.00              
ATOM   3333  N   ILE A 216      34.480  14.152  -0.805  1.00  0.00              
ATOM   3334  CA  ILE A 216      35.469  14.906  -0.045  1.00  0.00              
ATOM   3335  C   ILE A 216      35.273  14.733   1.455  1.00  0.00              
ATOM   3336  O   ILE A 216      36.229  14.469   2.192  1.00  0.00              
ATOM   3337  CB  ILE A 216      35.417  16.407  -0.388  1.00  0.00              
ATOM   3338  CG1 ILE A 216      35.816  16.635  -1.848  1.00  0.00              
ATOM   3339  CG2 ILE A 216      36.322  17.197   0.545  1.00  0.00              
ATOM   3340  CD1 ILE A 216      35.502  18.023  -2.357  1.00  0.00              
ATOM   3341  H   ILE A 216      33.762  14.650  -1.311  1.00  0.00              
ATOM   3342  HA  ILE A 216      36.471  14.525  -0.235  1.00  0.00              
ATOM   3343  HB  ILE A 216      34.391  16.759  -0.284  1.00  0.00              
ATOM   3344 1HG1 ILE A 216      36.888  16.454  -1.923  1.00  0.00              
ATOM   3345 2HG1 ILE A 216      35.282  15.898  -2.449  1.00  0.00              
ATOM   3346 1HG2 ILE A 216      36.274  18.255   0.288  1.00  0.00              
ATOM   3347 2HG2 ILE A 216      35.994  17.058   1.574  1.00  0.00              
ATOM   3348 3HG2 ILE A 216      37.349  16.845   0.440  1.00  0.00              
ATOM   3349 1HD1 ILE A 216      35.813  18.108  -3.399  1.00  0.00              
ATOM   3350 2HD1 ILE A 216      34.429  18.204  -2.284  1.00  0.00              
ATOM   3351 3HD1 ILE A 216      36.035  18.760  -1.759  1.00  0.00              
ATOM   3352  N   VAL A 217      34.025  14.870   1.900  1.00  0.00              
ATOM   3353  CA  VAL A 217      33.720  14.740   3.312  1.00  0.00              
ATOM   3354  C   VAL A 217      34.028  13.333   3.802  1.00  0.00              
ATOM   3355  O   VAL A 217      34.547  13.149   4.902  1.00  0.00              
ATOM   3356  CB  VAL A 217      32.245  15.071   3.605  1.00  0.00              
ATOM   3357  CG1 VAL A 217      31.893  14.709   5.040  1.00  0.00              
ATOM   3358  CG2 VAL A 217      31.967  16.544   3.345  1.00  0.00              
ATOM   3359  H   VAL A 217      33.277  15.066   1.251  1.00  0.00              
ATOM   3360  HA  VAL A 217      34.350  15.395   3.915  1.00  0.00              
ATOM   3361  HB  VAL A 217      31.612  14.504   2.921  1.00  0.00              
ATOM   3362 1HG1 VAL A 217      30.846  14.949   5.230  1.00  0.00              
ATOM   3363 2HG1 VAL A 217      32.054  13.642   5.196  1.00  0.00              
ATOM   3364 3HG1 VAL A 217      32.524  15.276   5.724  1.00  0.00              
ATOM   3365 1HG2 VAL A 217      30.920  16.760   3.556  1.00  0.00              
ATOM   3366 2HG2 VAL A 217      32.601  17.152   3.991  1.00  0.00              
ATOM   3367 3HG2 VAL A 217      32.181  16.776   2.302  1.00  0.00              
ATOM   3368  N   GLY A 218      33.708  12.346   2.970  1.00  0.00              
ATOM   3369  CA  GLY A 218      33.929  10.936   3.293  1.00  0.00              
ATOM   3370  C   GLY A 218      35.409  10.596   3.444  1.00  0.00              
ATOM   3371  O   GLY A 218      35.833  10.025   4.461  1.00  0.00              
ATOM   3372  H   GLY A 218      33.296  12.588   2.080  1.00  0.00              
ATOM   3373 1HA  GLY A 218      33.426  10.702   4.232  1.00  0.00              
ATOM   3374 2HA  GLY A 218      33.515  10.319   2.497  1.00  0.00              
ATOM   3375  N   LEU A 219      36.190  10.951   2.429  1.00  0.00              
ATOM   3376  CA  LEU A 219      37.598  10.600   2.412  1.00  0.00              
ATOM   3377  C   LEU A 219      38.341  11.425   3.465  1.00  0.00              
ATOM   3378  O   LEU A 219      39.266  10.930   4.130  1.00  0.00              
ATOM   3379  CB  LEU A 219      38.192  10.828   1.016  1.00  0.00              
ATOM   3380  CG  LEU A 219      37.687   9.872  -0.072  1.00  0.00              
ATOM   3381  CD1 LEU A 219      38.219  10.302  -1.433  1.00  0.00              
ATOM   3382  CD2 LEU A 219      38.127   8.452   0.254  1.00  0.00              
ATOM   3383  H   LEU A 219      35.803  11.473   1.655  1.00  0.00              
ATOM   3384  HA  LEU A 219      37.716   9.550   2.675  1.00  0.00              
ATOM   3385 1HB  LEU A 219      37.823  11.835   0.829  1.00  0.00              
ATOM   3386 2HB  LEU A 219      39.282  10.839   1.038  1.00  0.00              
ATOM   3387  HG  LEU A 219      36.598   9.898  -0.046  1.00  0.00              
ATOM   3388 1HD1 LEU A 219      37.856   9.617  -2.199  1.00  0.00              
ATOM   3389 2HD1 LEU A 219      37.874  11.311  -1.656  1.00  0.00              
ATOM   3390 3HD1 LEU A 219      39.308  10.285  -1.419  1.00  0.00              
ATOM   3391 1HD2 LEU A 219      37.767   7.774  -0.520  1.00  0.00              
ATOM   3392 2HD2 LEU A 219      39.215   8.409   0.299  1.00  0.00              
ATOM   3393 3HD2 LEU A 219      37.712   8.155   1.218  1.00  0.00              
ATOM   3394  N   PHE A 220      37.921  12.677   3.627  1.00  0.00              
ATOM   3395  CA  PHE A 220      38.397  13.518   4.726  1.00  0.00              
ATOM   3396  C   PHE A 220      38.190  12.876   6.102  1.00  0.00              
ATOM   3397  O   PHE A 220      39.148  12.622   6.850  1.00  0.00              
ATOM   3398  CB  PHE A 220      37.698  14.878   4.680  1.00  0.00              
ATOM   3399  CG  PHE A 220      38.186  15.845   5.722  1.00  0.00              
ATOM   3400  CD1 PHE A 220      39.204  16.741   5.435  1.00  0.00              
ATOM   3401  CD2 PHE A 220      37.627  15.860   6.991  1.00  0.00              
ATOM   3402  CE1 PHE A 220      39.654  17.631   6.392  1.00  0.00              
ATOM   3403  CE2 PHE A 220      38.073  16.749   7.950  1.00  0.00              
ATOM   3404  CZ  PHE A 220      39.088  17.635   7.649  1.00  0.00              
ATOM   3405  H   PHE A 220      37.255  13.057   2.971  1.00  0.00              
ATOM   3406  HA  PHE A 220      39.473  13.670   4.636  1.00  0.00              
ATOM   3407 1HB  PHE A 220      37.863  15.353   3.714  1.00  0.00              
ATOM   3408 2HB  PHE A 220      36.629  14.755   4.846  1.00  0.00              
ATOM   3409  HD1 PHE A 220      39.651  16.739   4.440  1.00  0.00              
ATOM   3410  HD2 PHE A 220      36.826  15.159   7.228  1.00  0.00              
ATOM   3411  HE1 PHE A 220      40.455  18.329   6.153  1.00  0.00              
ATOM   3412  HE2 PHE A 220      37.625  16.750   8.943  1.00  0.00              
ATOM   3413  HZ  PHE A 220      39.442  18.335   8.405  1.00  0.00              
ATOM   3414  N   ALA A 221      36.933  12.613   6.426  1.00  0.00              
ATOM   3415  CA  ALA A 221      36.597  11.947   7.666  1.00  0.00              
ATOM   3416  C   ALA A 221      37.493  10.737   7.898  1.00  0.00              
ATOM   3417  O   ALA A 221      38.104  10.614   8.953  1.00  0.00              
ATOM   3418  CB  ALA A 221      35.131  11.540   7.663  1.00  0.00              
ATOM   3419  H   ALA A 221      36.191  12.882   5.796  1.00  0.00              
ATOM   3420  HA  ALA A 221      36.765  12.640   8.491  1.00  0.00              
ATOM   3421 1HB  ALA A 221      34.890  11.045   8.604  1.00  0.00              
ATOM   3422 2HB  ALA A 221      34.506  12.427   7.551  1.00  0.00              
ATOM   3423 3HB  ALA A 221      34.944  10.857   6.836  1.00  0.00              
ATOM   3424  N   LEU A 222      37.610   9.880   6.888  1.00  0.00              
ATOM   3425  CA  LEU A 222      38.410   8.668   7.008  1.00  0.00              
ATOM   3426  C   LEU A 222      39.858   8.919   7.437  1.00  0.00              
ATOM   3427  O   LEU A 222      40.475   8.049   8.040  1.00  0.00              
ATOM   3428  CB  LEU A 222      38.387   7.912   5.674  1.00  0.00              
ATOM   3429  CG  LEU A 222      37.054   7.235   5.330  1.00  0.00              
ATOM   3430  CD1 LEU A 222      37.100   6.682   3.912  1.00  0.00              
ATOM   3431  CD2 LEU A 222      36.773   6.125   6.332  1.00  0.00              
ATOM   3432  H   LEU A 222      37.134  10.071   6.018  1.00  0.00              
ATOM   3433  HA  LEU A 222      37.996   8.033   7.791  1.00  0.00              
ATOM   3434 1HB  LEU A 222      38.570   8.744   4.996  1.00  0.00              
ATOM   3435 2HB  LEU A 222      39.207   7.197   5.601  1.00  0.00              
ATOM   3436  HG  LEU A 222      36.272   7.987   5.437  1.00  0.00              
ATOM   3437 1HD1 LEU A 222      36.149   6.203   3.676  1.00  0.00              
ATOM   3438 2HD1 LEU A 222      37.279   7.496   3.209  1.00  0.00              
ATOM   3439 3HD1 LEU A 222      37.903   5.950   3.832  1.00  0.00              
ATOM   3440 1HD2 LEU A 222      35.825   5.645   6.087  1.00  0.00              
ATOM   3441 2HD2 LEU A 222      37.575   5.387   6.293  1.00  0.00              
ATOM   3442 3HD2 LEU A 222      36.717   6.547   7.336  1.00  0.00              
ATOM   3443  N   CYS A 223      40.410  10.088   7.103  1.00  0.00              
ATOM   3444  CA  CYS A 223      41.827  10.357   7.382  1.00  0.00              
ATOM   3445  C   CYS A 223      42.025  11.485   8.398  1.00  0.00              
ATOM   3446  O   CYS A 223      43.146  11.960   8.584  1.00  0.00              
ATOM   3447  CB  CYS A 223      42.358  10.778   6.011  1.00  0.00              
ATOM   3448  SG  CYS A 223      42.196   9.517   4.724  1.00  0.00              
ATOM   3449  H   CYS A 223      39.853  10.800   6.653  1.00  0.00              
ATOM   3450  HA  CYS A 223      42.378   9.477   7.717  1.00  0.00              
ATOM   3451 1HB  CYS A 223      41.816  11.652   5.649  1.00  0.00              
ATOM   3452 2HB  CYS A 223      43.421  11.010   6.074  1.00  0.00              
ATOM   3453  HG  CYS A 223      42.937   8.598   5.336  1.00  0.00              
ATOM   3454  N   TRP A 224      40.949  11.893   9.071  1.00  0.00              
ATOM   3455  CA  TRP A 224      41.033  12.857  10.175  1.00  0.00              
ATOM   3456  C   TRP A 224      40.357  12.361  11.460  1.00  0.00              
ATOM   3457  O   TRP A 224      40.621  12.866  12.565  1.00  0.00              
ATOM   3458  CB  TRP A 224      40.413  14.189   9.751  1.00  0.00              
ATOM   3459  CG  TRP A 224      41.268  14.971   8.800  1.00  0.00              
ATOM   3460  CD1 TRP A 224      41.321  14.830   7.446  1.00  0.00              
ATOM   3461  CD2 TRP A 224      42.190  16.016   9.132  1.00  0.00              
ATOM   3462  NE1 TRP A 224      42.220  15.720   6.912  1.00  0.00              
ATOM   3463  CE2 TRP A 224      42.766  16.462   7.929  1.00  0.00              
ATOM   3464  CE3 TRP A 224      42.584  16.619  10.333  1.00  0.00              
ATOM   3465  CZ2 TRP A 224      43.712  17.474   7.888  1.00  0.00              
ATOM   3466  CZ3 TRP A 224      43.531  17.636  10.292  1.00  0.00              
ATOM   3467  CH2 TRP A 224      44.078  18.051   9.104  1.00  0.00              
ATOM   3468  H   TRP A 224      40.045  11.524   8.809  1.00  0.00              
ATOM   3469  HA  TRP A 224      42.077  13.022  10.442  1.00  0.00              
ATOM   3470 1HB  TRP A 224      39.461  14.019   9.246  1.00  0.00              
ATOM   3471 2HB  TRP A 224      40.253  14.824  10.622  1.00  0.00              
ATOM   3472  HD1 TRP A 224      40.678  14.071   7.005  1.00  0.00              
ATOM   3473  HE1 TRP A 224      42.444  15.813   5.932  1.00  0.00              
ATOM   3474  HE3 TRP A 224      42.180  16.330  11.303  1.00  0.00              
ATOM   3475  HZ2 TRP A 224      44.121  17.773   6.923  1.00  0.00              
ATOM   3476  HZ3 TRP A 224      43.829  18.096  11.234  1.00  0.00              
ATOM   3477  HH2 TRP A 224      44.818  18.852   9.115  1.00  0.00              
ATOM   3478  N   LEU A 225      39.432  11.421  11.297  1.00  0.00              
ATOM   3479  CA  LEU A 225      38.837  10.693  12.426  1.00  0.00              
ATOM   3480  C   LEU A 225      39.779   9.847  13.289  1.00  0.00              
ATOM   3481  O   LEU A 225      39.525   9.688  14.471  1.00  0.00              
ATOM   3482  CB  LEU A 225      37.718   9.793  11.888  1.00  0.00              
ATOM   3483  CG  LEU A 225      36.432  10.524  11.479  1.00  0.00              
ATOM   3484  CD1 LEU A 225      35.454   9.545  10.844  1.00  0.00              
ATOM   3485  CD2 LEU A 225      35.814  11.188  12.700  1.00  0.00              
ATOM   3486  H   LEU A 225      39.130  11.203  10.358  1.00  0.00              
ATOM   3487  HA  LEU A 225      38.428  11.403  13.143  1.00  0.00              
ATOM   3488 1HB  LEU A 225      38.218   9.396  11.006  1.00  0.00              
ATOM   3489 2HB  LEU A 225      37.490   8.978  12.574  1.00  0.00              
ATOM   3490  HG  LEU A 225      36.716  11.311  10.779  1.00  0.00              
ATOM   3491 1HD1 LEU A 225      34.545  10.074  10.557  1.00  0.00              
ATOM   3492 2HD1 LEU A 225      35.909   9.100   9.959  1.00  0.00              
ATOM   3493 3HD1 LEU A 225      35.208   8.762  11.559  1.00  0.00              
ATOM   3494 1HD2 LEU A 225      34.901  11.708  12.408  1.00  0.00              
ATOM   3495 2HD2 LEU A 225      35.578  10.430  13.447  1.00  0.00              
ATOM   3496 3HD2 LEU A 225      36.520  11.904  13.122  1.00  0.00              
ATOM   3497  N   PRO A 226      40.822   9.239  12.700  1.00  0.00              
ATOM   3498  CA  PRO A 226      41.787   8.583  13.594  1.00  0.00              
ATOM   3499  C   PRO A 226      42.254   9.526  14.703  1.00  0.00              
ATOM   3500  O   PRO A 226      42.371   9.139  15.870  1.00  0.00              
ATOM   3501  CB  PRO A 226      42.936   8.173  12.667  1.00  0.00              
ATOM   3502  CG  PRO A 226      42.311   8.083  11.317  1.00  0.00              
ATOM   3503  CD  PRO A 226      41.287   9.186  11.278  1.00  0.00              
ATOM   3504  HA  PRO A 226      41.358   7.718  14.122  1.00  0.00              
ATOM   3505 1HB  PRO A 226      43.749   8.914  12.682  1.00  0.00              
ATOM   3506 2HB  PRO A 226      43.373   7.209  12.969  1.00  0.00              
ATOM   3507 1HG  PRO A 226      43.061   8.212  10.522  1.00  0.00              
ATOM   3508 2HG  PRO A 226      41.842   7.101  11.161  1.00  0.00              
ATOM   3509 1HD  PRO A 226      41.719  10.144  10.955  1.00  0.00              
ATOM   3510 2HD  PRO A 226      40.459   8.960  10.589  1.00  0.00              
ATOM   3511  N   LEU A 227      42.489  10.776  14.323  1.00  0.00              
ATOM   3512  CA  LEU A 227      42.856  11.826  15.263  1.00  0.00              
ATOM   3513  C   LEU A 227      41.724  12.145  16.225  1.00  0.00              
ATOM   3514  O   LEU A 227      41.939  12.248  17.429  1.00  0.00              
ATOM   3515  CB  LEU A 227      43.276  13.090  14.502  1.00  0.00              
ATOM   3516  CG  LEU A 227      43.798  14.236  15.377  1.00  0.00              
ATOM   3517  CD1 LEU A 227      45.050  13.794  16.123  1.00  0.00              
ATOM   3518  CD2 LEU A 227      44.089  15.449  14.507  1.00  0.00              
ATOM   3519  H   LEU A 227      42.407  11.001  13.342  1.00  0.00              
ATOM   3520  HA  LEU A 227      43.689  11.490  15.879  1.00  0.00              
ATOM   3521 1HB  LEU A 227      44.087  12.676  13.905  1.00  0.00              
ATOM   3522 2HB  LEU A 227      42.484  13.445  13.842  1.00  0.00              
ATOM   3523  HG  LEU A 227      42.999  14.505  16.069  1.00  0.00              
ATOM   3524 1HD1 LEU A 227      45.414  14.615  16.742  1.00  0.00              
ATOM   3525 2HD1 LEU A 227      44.814  12.940  16.757  1.00  0.00              
ATOM   3526 3HD1 LEU A 227      45.820  13.513  15.406  1.00  0.00              
ATOM   3527 1HD2 LEU A 227      44.459  16.264  15.130  1.00  0.00              
ATOM   3528 2HD2 LEU A 227      44.841  15.191  13.761  1.00  0.00              
ATOM   3529 3HD2 LEU A 227      43.174  15.765  14.005  1.00  0.00              
ATOM   3530  N   HIS A 228      40.513  12.320  15.703  1.00  0.00              
ATOM   3531  CA  HIS A 228      39.382  12.541  16.609  1.00  0.00              
ATOM   3532  C   HIS A 228      39.235  11.442  17.664  1.00  0.00              
ATOM   3533  O   HIS A 228      39.006  11.727  18.841  1.00  0.00              
ATOM   3534  CB  HIS A 228      38.080  12.660  15.810  1.00  0.00              
ATOM   3535  CG  HIS A 228      36.869  12.877  16.662  1.00  0.00              
ATOM   3536  ND1 HIS A 228      36.581  14.091  17.250  1.00  0.00              
ATOM   3537  CD2 HIS A 228      35.873  12.036  17.027  1.00  0.00              
ATOM   3538  CE1 HIS A 228      35.457  13.987  17.939  1.00  0.00              
ATOM   3539  NE2 HIS A 228      35.009  12.751  17.820  1.00  0.00              
ATOM   3540  H   HIS A 228      40.350  12.306  14.707  1.00  0.00              
ATOM   3541  HA  HIS A 228      39.538  13.462  17.171  1.00  0.00              
ATOM   3542 1HB  HIS A 228      38.135  13.507  15.125  1.00  0.00              
ATOM   3543 2HB  HIS A 228      37.904  11.747  15.243  1.00  0.00              
ATOM   3544  HD2 HIS A 228      35.673  10.987  16.809  1.00  0.00              
ATOM   3545  HE1 HIS A 228      35.057  14.844  18.480  1.00  0.00              
ATOM   3546  HE2 HIS A 228      34.168  12.382  18.240  1.00  0.00              
ATOM   3547  N   ILE A 229      39.373  10.193  17.225  1.00  0.00              
ATOM   3548  CA  ILE A 229      39.121   9.020  18.051  1.00  0.00              
ATOM   3549  C   ILE A 229      40.209   8.926  19.096  1.00  0.00              
ATOM   3550  O   ILE A 229      39.940   8.736  20.280  1.00  0.00              
ATOM   3551  CB  ILE A 229      39.080   7.720  17.227  1.00  0.00              
ATOM   3552  CG1 ILE A 229      37.853   7.706  16.312  1.00  0.00              
ATOM   3553  CG2 ILE A 229      39.076   6.508  18.146  1.00  0.00              
ATOM   3554  CD1 ILE A 229      37.885   6.616  15.265  1.00  0.00              
ATOM   3555  H   ILE A 229      39.669  10.066  16.268  1.00  0.00              
ATOM   3556  HA  ILE A 229      38.181   9.125  18.591  1.00  0.00              
ATOM   3557  HB  ILE A 229      39.956   7.682  16.580  1.00  0.00              
ATOM   3558 1HG1 ILE A 229      36.977   7.575  16.946  1.00  0.00              
ATOM   3559 2HG1 ILE A 229      37.804   8.678  15.822  1.00  0.00              
ATOM   3560 1HG2 ILE A 229      39.047   5.597  17.548  1.00  0.00              
ATOM   3561 2HG2 ILE A 229      39.978   6.511  18.757  1.00  0.00              
ATOM   3562 3HG2 ILE A 229      38.200   6.544  18.794  1.00  0.00              
ATOM   3563 1HD1 ILE A 229      36.983   6.670  14.654  1.00  0.00              
ATOM   3564 2HD1 ILE A 229      38.761   6.746  14.629  1.00  0.00              
ATOM   3565 3HD1 ILE A 229      37.933   5.643  15.752  1.00  0.00              
ATOM   3566  N   ILE A 230      41.449   9.062  18.647  1.00  0.00              
ATOM   3567  CA  ILE A 230      42.581   9.043  19.557  1.00  0.00              
ATOM   3568  C   ILE A 230      42.454  10.155  20.603  1.00  0.00              
ATOM   3569  O   ILE A 230      42.680   9.931  21.795  1.00  0.00              
ATOM   3570  CB  ILE A 230      43.914   9.199  18.801  1.00  0.00              
ATOM   3571  CG1 ILE A 230      44.210   7.944  17.976  1.00  0.00              
ATOM   3572  CG2 ILE A 230      45.048   9.479  19.775  1.00  0.00              
ATOM   3573  CD1 ILE A 230      45.339   8.116  16.986  1.00  0.00              
ATOM   3574  H   ILE A 230      41.616   9.181  17.658  1.00  0.00              
ATOM   3575  HA  ILE A 230      42.596   8.117  20.132  1.00  0.00              
ATOM   3576  HB  ILE A 230      43.827  10.025  18.096  1.00  0.00              
ATOM   3577 1HG1 ILE A 230      44.459   7.147  18.676  1.00  0.00              
ATOM   3578 2HG1 ILE A 230      43.295   7.684  17.442  1.00  0.00              
ATOM   3579 1HG2 ILE A 230      45.982   9.586  19.225  1.00  0.00              
ATOM   3580 2HG2 ILE A 230      44.840  10.400  20.320  1.00  0.00              
ATOM   3581 3HG2 ILE A 230      45.135   8.653  20.480  1.00  0.00              
ATOM   3582 1HD1 ILE A 230      45.489   7.185  16.439  1.00  0.00              
ATOM   3583 2HD1 ILE A 230      45.090   8.913  16.284  1.00  0.00              
ATOM   3584 3HD1 ILE A 230      46.254   8.375  17.517  1.00  0.00              
ATOM   3585  N   ASN A 231      42.088  11.351  20.142  1.00  0.00              
ATOM   3586  CA  ASN A 231      41.917  12.523  21.006  1.00  0.00              
ATOM   3587  C   ASN A 231      40.937  12.249  22.144  1.00  0.00              
ATOM   3588  O   ASN A 231      41.265  12.405  23.324  1.00  0.00              
ATOM   3589  CB  ASN A 231      41.464  13.734  20.210  1.00  0.00              
ATOM   3590  CG  ASN A 231      41.167  14.939  21.059  1.00  0.00              
ATOM   3591  OD1 ASN A 231      42.075  15.581  21.601  1.00  0.00              
ATOM   3592  ND2 ASN A 231      39.899  15.201  21.244  1.00  0.00              
ATOM   3593  H   ASN A 231      41.923  11.443  19.150  1.00  0.00              
ATOM   3594  HA  ASN A 231      42.868  12.777  21.478  1.00  0.00              
ATOM   3595 1HB  ASN A 231      42.005  14.050  19.317  1.00  0.00              
ATOM   3596 2HB  ASN A 231      40.522  13.269  19.919  1.00  0.00              
ATOM   3597 1HD2 ASN A 231      39.627  15.988  21.797  1.00  0.00              
ATOM   3598 2HD2 ASN A 231      39.202  14.615  20.831  1.00  0.00              
ATOM   3599  N   CYS A 232      39.731  11.840  21.771  1.00  0.00              
ATOM   3600  CA  CYS A 232      38.643  11.671  22.719  1.00  0.00              
ATOM   3601  C   CYS A 232      38.982  10.517  23.647  1.00  0.00              
ATOM   3602  O   CYS A 232      38.862  10.633  24.867  1.00  0.00              
ATOM   3603  CB  CYS A 232      37.448  11.328  21.829  1.00  0.00              
ATOM   3604  SG  CYS A 232      36.821  12.713  20.850  1.00  0.00              
ATOM   3605  H   CYS A 232      39.568  11.641  20.794  1.00  0.00              
ATOM   3606  HA  CYS A 232      38.407  12.578  23.275  1.00  0.00              
ATOM   3607 1HB  CYS A 232      37.720  10.551  21.114  1.00  0.00              
ATOM   3608 2HB  CYS A 232      36.611  10.985  22.438  1.00  0.00              
ATOM   3609  HG  CYS A 232      35.739  12.086  20.398  1.00  0.00              
ATOM   3610  N   PHE A 233      39.415   9.404  23.063  1.00  0.00              
ATOM   3611  CA  PHE A 233      39.787   8.231  23.843  1.00  0.00              
ATOM   3612  C   PHE A 233      40.840   8.577  24.892  1.00  0.00              
ATOM   3613  O   PHE A 233      40.680   8.243  26.064  1.00  0.00              
ATOM   3614  CB  PHE A 233      40.302   7.122  22.924  1.00  0.00              
ATOM   3615  CG  PHE A 233      40.832   5.924  23.659  1.00  0.00              
ATOM   3616  CD1 PHE A 233      39.980   4.904  24.057  1.00  0.00              
ATOM   3617  CD2 PHE A 233      42.182   5.813  23.955  1.00  0.00              
ATOM   3618  CE1 PHE A 233      40.466   3.801  24.733  1.00  0.00              
ATOM   3619  CE2 PHE A 233      42.671   4.712  24.629  1.00  0.00              
ATOM   3620  CZ  PHE A 233      41.811   3.704  25.019  1.00  0.00              
ATOM   3621  H   PHE A 233      39.489   9.369  22.057  1.00  0.00              
ATOM   3622  HA  PHE A 233      38.918   7.858  24.387  1.00  0.00              
ATOM   3623 1HB  PHE A 233      39.499   6.764  22.281  1.00  0.00              
ATOM   3624 2HB  PHE A 233      41.119   7.496  22.309  1.00  0.00              
ATOM   3625  HD1 PHE A 233      38.916   4.980  23.830  1.00  0.00              
ATOM   3626  HD2 PHE A 233      42.861   6.610  23.647  1.00  0.00              
ATOM   3627  HE1 PHE A 233      39.785   3.007  25.040  1.00  0.00              
ATOM   3628  HE2 PHE A 233      43.734   4.637  24.855  1.00  0.00              
ATOM   3629  HZ  PHE A 233      42.195   2.836  25.553  1.00  0.00              
ATOM   3630  N   THR A 234      41.905   9.260  24.479  1.00  0.00              
ATOM   3631  CA  THR A 234      43.002   9.556  25.401  1.00  0.00              
ATOM   3632  C   THR A 234      42.639  10.634  26.414  1.00  0.00              
ATOM   3633  O   THR A 234      43.214  10.698  27.500  1.00  0.00              
ATOM   3634  CB  THR A 234      44.265  10.000  24.639  1.00  0.00              
ATOM   3635  OG1 THR A 234      43.951  11.119  23.799  1.00  0.00              
ATOM   3636  CG2 THR A 234      44.800   8.863  23.783  1.00  0.00              
ATOM   3637  H   THR A 234      41.965   9.580  23.523  1.00  0.00              
ATOM   3638  HA  THR A 234      43.240   8.669  25.988  1.00  0.00              
ATOM   3639  HB  THR A 234      45.026  10.301  25.360  1.00  0.00              
ATOM   3640  HG1 THR A 234      43.236  10.880  23.203  1.00  0.00              
ATOM   3641 1HG2 THR A 234      45.693   9.196  23.254  1.00  0.00              
ATOM   3642 2HG2 THR A 234      45.051   8.015  24.421  1.00  0.00              
ATOM   3643 3HG2 THR A 234      44.041   8.563  23.063  1.00  0.00              
ATOM   3644  N   PHE A 235      41.693  11.489  26.054  1.00  0.00              
ATOM   3645  CA  PHE A 235      41.096  12.376  27.037  1.00  0.00              
ATOM   3646  C   PHE A 235      40.411  11.578  28.138  1.00  0.00              
ATOM   3647  O   PHE A 235      40.607  11.846  29.322  1.00  0.00              
ATOM   3648  CB  PHE A 235      40.098  13.323  26.368  1.00  0.00              
ATOM   3649  CG  PHE A 235      39.338  14.184  27.335  1.00  0.00              
ATOM   3650  CD1 PHE A 235      39.877  15.375  27.798  1.00  0.00              
ATOM   3651  CD2 PHE A 235      38.082  13.805  27.786  1.00  0.00              
ATOM   3652  CE1 PHE A 235      39.178  16.169  28.688  1.00  0.00              
ATOM   3653  CE2 PHE A 235      37.381  14.596  28.675  1.00  0.00              
ATOM   3654  CZ  PHE A 235      37.931  15.779  29.127  1.00  0.00              
ATOM   3655  H   PHE A 235      41.377  11.533  25.096  1.00  0.00              
ATOM   3656  HA  PHE A 235      41.873  12.972  27.517  1.00  0.00              
ATOM   3657 1HB  PHE A 235      40.618  13.999  25.691  1.00  0.00              
ATOM   3658 2HB  PHE A 235      39.357  12.752  25.810  1.00  0.00              
ATOM   3659  HD1 PHE A 235      40.863  15.684  27.450  1.00  0.00              
ATOM   3660  HD2 PHE A 235      37.649  12.870  27.430  1.00  0.00              
ATOM   3661  HE1 PHE A 235      39.614  17.102  29.043  1.00  0.00              
ATOM   3662  HE2 PHE A 235      36.395  14.287  29.021  1.00  0.00              
ATOM   3663  HZ  PHE A 235      37.380  16.403  29.829  1.00  0.00              
ATOM   3664  N   PHE A 236      39.600  10.601  27.741  1.00  0.00              
ATOM   3665  CA  PHE A 236      38.900   9.747  28.704  1.00  0.00              
ATOM   3666  C   PHE A 236      39.687   8.596  29.382  1.00  0.00              
ATOM   3667  O   PHE A 236      39.246   8.100  30.411  1.00  0.00              
ATOM   3668  CB  PHE A 236      37.675   9.153  28.005  1.00  0.00              
ATOM   3669  CG  PHE A 236      36.590  10.155  27.730  1.00  0.00              
ATOM   3670  CD1 PHE A 236      36.229  10.469  26.428  1.00  0.00              
ATOM   3671  CD2 PHE A 236      35.928  10.786  28.772  1.00  0.00              
ATOM   3672  CE1 PHE A 236      35.231  11.390  26.174  1.00  0.00              
ATOM   3673  CE2 PHE A 236      34.929  11.707  28.522  1.00  0.00              
ATOM   3674  CZ  PHE A 236      34.581  12.009  27.220  1.00  0.00              
ATOM   3675  H   PHE A 236      39.461  10.444  26.753  1.00  0.00              
ATOM   3676  HA  PHE A 236      38.585  10.339  29.564  1.00  0.00              
ATOM   3677 1HB  PHE A 236      37.960   8.731  27.043  1.00  0.00              
ATOM   3678 2HB  PHE A 236      37.231   8.376  28.625  1.00  0.00              
ATOM   3679  HD1 PHE A 236      36.743   9.978  25.601  1.00  0.00              
ATOM   3680  HD2 PHE A 236      36.203  10.548  29.800  1.00  0.00              
ATOM   3681  HE1 PHE A 236      34.958  11.627  25.146  1.00  0.00              
ATOM   3682  HE2 PHE A 236      34.416  12.196  29.350  1.00  0.00              
ATOM   3683  HZ  PHE A 236      33.795  12.736  27.021  1.00  0.00              
ATOM   3684  N   CYS A 237      40.830   8.158  28.853  1.00  0.00              
ATOM   3685  CA  CYS A 237      41.651   7.157  29.525  1.00  0.00              
ATOM   3686  C   CYS A 237      42.879   7.808  30.148  1.00  0.00              
ATOM   3687  O   CYS A 237      43.883   8.036  29.472  1.00  0.00              
ATOM   3688  CB  CYS A 237      42.049   6.224  28.381  1.00  0.00              
ATOM   3689  SG  CYS A 237      43.009   4.778  28.893  1.00  0.00              
ATOM   3690  H   CYS A 237      41.135   8.528  27.964  1.00  0.00              
ATOM   3691  HA  CYS A 237      41.106   6.581  30.272  1.00  0.00              
ATOM   3692 1HB  CYS A 237      41.159   5.835  27.885  1.00  0.00              
ATOM   3693 2HB  CYS A 237      42.667   6.756  27.658  1.00  0.00              
ATOM   3694  N   PRO A 238      42.794   8.105  31.440  1.00  0.00              
ATOM   3695  CA  PRO A 238      43.909   8.705  32.163  1.00  0.00              
ATOM   3696  C   PRO A 238      45.076   7.728  32.212  1.00  0.00              
ATOM   3697  O   PRO A 238      46.164   8.020  31.714  1.00  0.00              
ATOM   3698  CB  PRO A 238      43.345   9.011  33.555  1.00  0.00              
ATOM   3699  CG  PRO A 238      42.188   8.082  33.699  1.00  0.00              
ATOM   3700  CD  PRO A 238      41.610   7.947  32.315  1.00  0.00              
ATOM   3701  HA  PRO A 238      44.297   9.610  31.672  1.00  0.00              
ATOM   3702 1HB  PRO A 238      44.095   8.837  34.341  1.00  0.00              
ATOM   3703 2HB  PRO A 238      43.026  10.060  33.639  1.00  0.00              
ATOM   3704 1HG  PRO A 238      42.508   7.105  34.090  1.00  0.00              
ATOM   3705 2HG  PRO A 238      41.442   8.482  34.401  1.00  0.00              
ATOM   3706 1HD  PRO A 238      41.125   6.972  32.160  1.00  0.00              
ATOM   3707 2HD  PRO A 238      40.854   8.718  32.103  1.00  0.00              
ATOM   3708  N   ASP A 239      44.844   6.567  32.814  1.00  0.00              
ATOM   3709  CA  ASP A 239      45.870   5.534  32.908  1.00  0.00              
ATOM   3710  C   ASP A 239      45.990   4.775  31.593  1.00  0.00              
ATOM   3711  O   ASP A 239      45.535   3.637  31.478  1.00  0.00              
ATOM   3712  CB  ASP A 239      45.559   4.566  34.051  1.00  0.00              
ATOM   3713  CG  ASP A 239      46.662   3.557  34.339  1.00  0.00              
ATOM   3714  OD1 ASP A 239      47.709   3.665  33.745  1.00  0.00              
ATOM   3715  OD2 ASP A 239      46.511   2.787  35.258  1.00  0.00              
ATOM   3716  H   ASP A 239      43.934   6.394  33.216  1.00  0.00              
ATOM   3717  HA  ASP A 239      46.840   5.994  33.096  1.00  0.00              
ATOM   3718 1HB  ASP A 239      45.272   5.065  34.977  1.00  0.00              
ATOM   3719 2HB  ASP A 239      44.694   4.048  33.634  1.00  0.00              
ATOM   3720  N   CYS A 240      46.605   5.412  30.602  1.00  0.00              
ATOM   3721  CA  CYS A 240      46.781   4.800  29.290  1.00  0.00              
ATOM   3722  C   CYS A 240      48.222   4.892  28.807  1.00  0.00              
ATOM   3723  O   CYS A 240      48.942   5.831  29.147  1.00  0.00              
ATOM   3724  CB  CYS A 240      45.867   5.642  28.399  1.00  0.00              
ATOM   3725  SG  CYS A 240      44.550   4.710  27.582  1.00  0.00              
ATOM   3726  H   CYS A 240      46.960   6.344  30.761  1.00  0.00              
ATOM   3727  HA  CYS A 240      46.449   3.762  29.248  1.00  0.00              
ATOM   3728 1HB  CYS A 240      45.370   6.413  28.990  1.00  0.00              
ATOM   3729 2HB  CYS A 240      46.445   6.110  27.603  1.00  0.00              
ATOM   3730  N   SER A 241      48.638   3.913  28.011  1.00  0.00              
ATOM   3731  CA  SER A 241      50.020   3.832  27.554  1.00  0.00              
ATOM   3732  C   SER A 241      50.072   3.166  26.185  1.00  0.00              
ATOM   3733  O   SER A 241      51.151   2.912  25.648  1.00  0.00              
ATOM   3734  CB  SER A 241      50.868   3.070  28.554  1.00  0.00              
ATOM   3735  OG  SER A 241      50.452   1.739  28.691  1.00  0.00              
ATOM   3736  H   SER A 241      47.980   3.206  27.716  1.00  0.00              
ATOM   3737  HA  SER A 241      50.527   4.798  27.533  1.00  0.00              
ATOM   3738 1HB  SER A 241      51.903   3.085  28.215  1.00  0.00              
ATOM   3739 2HB  SER A 241      50.796   3.565  29.522  1.00  0.00              
ATOM   3740  HG  SER A 241      51.012   1.293  29.330  1.00  0.00              
ATOM   3741  N   HIS A 242      48.901   2.886  25.624  1.00  0.00              
ATOM   3742  CA  HIS A 242      48.807   2.104  24.397  1.00  0.00              
ATOM   3743  C   HIS A 242      48.996   3.011  23.188  1.00  0.00              
ATOM   3744  O   HIS A 242      48.093   3.160  22.364  1.00  0.00              
ATOM   3745  CB  HIS A 242      47.462   1.376  24.310  1.00  0.00              
ATOM   3746  CG  HIS A 242      47.222   0.420  25.437  1.00  0.00              
ATOM   3747  ND1 HIS A 242      47.944  -0.745  25.590  1.00  0.00              
ATOM   3748  CD2 HIS A 242      46.341   0.455  26.464  1.00  0.00              
ATOM   3749  CE1 HIS A 242      47.517  -1.385  26.665  1.00  0.00              
ATOM   3750  NE2 HIS A 242      46.545  -0.678  27.212  1.00  0.00              
ATOM   3751  H   HIS A 242      48.054   3.224  26.058  1.00  0.00              
ATOM   3752  HA  HIS A 242      49.607   1.365  24.372  1.00  0.00              
ATOM   3753 1HB  HIS A 242      46.642   2.095  24.332  1.00  0.00              
ATOM   3754 2HB  HIS A 242      47.409   0.794  23.390  1.00  0.00              
ATOM   3755  HD2 HIS A 242      45.573   1.171  26.757  1.00  0.00              
ATOM   3756  HE1 HIS A 242      47.964  -2.334  26.961  1.00  0.00              
ATOM   3757  HE2 HIS A 242      46.029  -0.923  28.046  1.00  0.00              
ATOM   3758  N   ALA A 243      50.174   3.617  23.087  1.00  0.00              
ATOM   3759  CA  ALA A 243      50.476   4.527  21.989  1.00  0.00              
ATOM   3760  C   ALA A 243      50.393   3.809  20.648  1.00  0.00              
ATOM   3761  O   ALA A 243      49.859   4.345  19.678  1.00  0.00              
ATOM   3762  CB  ALA A 243      51.851   5.150  22.180  1.00  0.00              
ATOM   3763  H   ALA A 243      50.878   3.443  23.790  1.00  0.00              
ATOM   3764  HA  ALA A 243      49.732   5.324  21.980  1.00  0.00              
ATOM   3765 1HB  ALA A 243      52.062   5.827  21.352  1.00  0.00              
ATOM   3766 2HB  ALA A 243      51.872   5.706  23.117  1.00  0.00              
ATOM   3767 3HB  ALA A 243      52.605   4.365  22.207  1.00  0.00              
ATOM   3768  N   PRO A 244      50.925   2.592  20.601  1.00  0.00              
ATOM   3769  CA  PRO A 244      50.898   1.791  19.383  1.00  0.00              
ATOM   3770  C   PRO A 244      49.479   1.678  18.841  1.00  0.00              
ATOM   3771  O   PRO A 244      49.276   1.436  17.651  1.00  0.00              
ATOM   3772  CB  PRO A 244      51.463   0.433  19.812  1.00  0.00              
ATOM   3773  CG  PRO A 244      52.368   0.751  20.953  1.00  0.00              
ATOM   3774  CD  PRO A 244      51.684   1.860  21.708  1.00  0.00              
ATOM   3775  HA  PRO A 244      51.483   2.239  18.566  1.00  0.00              
ATOM   3776 1HB  PRO A 244      50.663  -0.257  20.119  1.00  0.00              
ATOM   3777 2HB  PRO A 244      52.011  -0.053  18.992  1.00  0.00              
ATOM   3778 1HG  PRO A 244      52.522  -0.128  21.596  1.00  0.00              
ATOM   3779 2HG  PRO A 244      53.360   1.068  20.597  1.00  0.00              
ATOM   3780 1HD  PRO A 244      51.000   1.477  22.480  1.00  0.00              
ATOM   3781 2HD  PRO A 244      52.401   2.522  22.215  1.00  0.00              
ATOM   3782  N   LEU A 245      48.429   1.816  19.687  1.00  0.00              
ATOM   3783  CA  LEU A 245      47.059   1.679  19.206  1.00  0.00              
ATOM   3784  C   LEU A 245      46.459   3.060  18.974  1.00  0.00              
ATOM   3785  O   LEU A 245      45.653   3.251  18.063  1.00  0.00              
ATOM   3786  CB  LEU A 245      46.212   0.878  20.203  1.00  0.00              
ATOM   3787  CG  LEU A 245      46.670  -0.568  20.434  1.00  0.00              
ATOM   3788  CD1 LEU A 245      45.824  -1.215  21.522  1.00  0.00              
ATOM   3789  CD2 LEU A 245      46.564  -1.349  19.133  1.00  0.00              
ATOM   3790  H   LEU A 245      48.589   2.033  20.660  1.00  0.00              
ATOM   3791  HA  LEU A 245      47.046   1.171  18.242  1.00  0.00              
ATOM   3792 1HB  LEU A 245      46.385   1.473  21.099  1.00  0.00              
ATOM   3793 2HB  LEU A 245      45.153   0.906  19.946  1.00  0.00              
ATOM   3794  HG  LEU A 245      47.722  -0.533  20.718  1.00  0.00              
ATOM   3795 1HD1 LEU A 245      46.156  -2.241  21.680  1.00  0.00              
ATOM   3796 2HD1 LEU A 245      45.933  -0.653  22.450  1.00  0.00              
ATOM   3797 3HD1 LEU A 245      44.778  -1.215  21.218  1.00  0.00              
ATOM   3798 1HD2 LEU A 245      46.890  -2.376  19.298  1.00  0.00              
ATOM   3799 2HD2 LEU A 245      45.529  -1.347  18.790  1.00  0.00              
ATOM   3800 3HD2 LEU A 245      47.198  -0.885  18.377  1.00  0.00              
ATOM   3801  N   TRP A 246      46.855   4.019  19.803  1.00  0.00              
ATOM   3802  CA  TRP A 246      46.349   5.383  19.695  1.00  0.00              
ATOM   3803  C   TRP A 246      47.492   6.388  19.712  1.00  0.00              
ATOM   3804  O   TRP A 246      47.690   7.104  20.694  1.00  0.00              
ATOM   3805  CB  TRP A 246      45.368   5.682  20.831  1.00  0.00              
ATOM   3806  CG  TRP A 246      44.128   4.842  20.788  1.00  0.00              
ATOM   3807  CD1 TRP A 246      43.010   5.076  20.046  1.00  0.00              
ATOM   3808  CD2 TRP A 246      43.881   3.633  21.517  1.00  0.00              
ATOM   3809  NE1 TRP A 246      42.080   4.091  20.267  1.00  0.00              
ATOM   3810  CE2 TRP A 246      42.593   3.191  21.167  1.00  0.00              
ATOM   3811  CE3 TRP A 246      44.627   2.882  22.434  1.00  0.00              
ATOM   3812  CZ2 TRP A 246      42.033   2.039  21.696  1.00  0.00              
ATOM   3813  CZ3 TRP A 246      44.066   1.726  22.964  1.00  0.00              
ATOM   3814  CH2 TRP A 246      42.807   1.317  22.605  1.00  0.00              
ATOM   3815  H   TRP A 246      47.525   3.800  20.526  1.00  0.00              
ATOM   3816  HA  TRP A 246      45.829   5.510  18.746  1.00  0.00              
ATOM   3817 1HB  TRP A 246      45.839   5.494  21.796  1.00  0.00              
ATOM   3818 2HB  TRP A 246      45.043   6.721  20.782  1.00  0.00              
ATOM   3819  HD1 TRP A 246      43.014   5.965  19.417  1.00  0.00              
ATOM   3820  HE1 TRP A 246      41.167   4.036  19.838  1.00  0.00              
ATOM   3821  HE3 TRP A 246      45.632   3.160  22.750  1.00  0.00              
ATOM   3822  HZ2 TRP A 246      41.029   1.750  21.384  1.00  0.00              
ATOM   3823  HZ3 TRP A 246      44.657   1.151  23.677  1.00  0.00              
ATOM   3824  HH2 TRP A 246      42.403   0.403  23.044  1.00  0.00              
ATOM   3825  N   LEU A 247      48.246   6.436  18.618  1.00  0.00              
ATOM   3826  CA  LEU A 247      49.354   7.375  18.492  1.00  0.00              
ATOM   3827  C   LEU A 247      48.923   8.647  17.774  1.00  0.00              
ATOM   3828  O   LEU A 247      48.636   8.628  16.577  1.00  0.00              
ATOM   3829  CB  LEU A 247      50.525   6.717  17.751  1.00  0.00              
ATOM   3830  CG  LEU A 247      51.758   7.608  17.556  1.00  0.00              
ATOM   3831  CD1 LEU A 247      52.333   8.008  18.908  1.00  0.00              
ATOM   3832  CD2 LEU A 247      52.796   6.866  16.727  1.00  0.00              
ATOM   3833  H   LEU A 247      48.045   5.808  17.853  1.00  0.00              
ATOM   3834  HA  LEU A 247      49.690   7.679  19.483  1.00  0.00              
ATOM   3835 1HB  LEU A 247      50.750   5.916  18.453  1.00  0.00              
ATOM   3836 2HB  LEU A 247      50.211   6.288  16.800  1.00  0.00              
ATOM   3837  HG  LEU A 247      51.439   8.482  16.987  1.00  0.00              
ATOM   3838 1HD1 LEU A 247      53.208   8.641  18.759  1.00  0.00              
ATOM   3839 2HD1 LEU A 247      51.581   8.557  19.475  1.00  0.00              
ATOM   3840 3HD1 LEU A 247      52.622   7.114  19.459  1.00  0.00              
ATOM   3841 1HD2 LEU A 247      53.671   7.501  16.588  1.00  0.00              
ATOM   3842 2HD2 LEU A 247      53.088   5.951  17.243  1.00  0.00              
ATOM   3843 3HD2 LEU A 247      52.373   6.614  15.754  1.00  0.00              
ATOM   3844  N   MET A 248      48.879   9.751  18.512  1.00  0.00              
ATOM   3845  CA  MET A 248      48.505  11.047  17.945  1.00  0.00              
ATOM   3846  C   MET A 248      49.298  11.342  16.683  1.00  0.00              
ATOM   3847  O   MET A 248      48.747  11.761  15.652  1.00  0.00              
ATOM   3848  CB  MET A 248      48.718  12.157  18.972  1.00  0.00              
ATOM   3849  CG  MET A 248      48.307  13.543  18.495  1.00  0.00              
ATOM   3850  SD  MET A 248      48.580  14.817  19.743  1.00  0.00              
ATOM   3851  CE  MET A 248      48.057  16.280  18.853  1.00  0.00              
ATOM   3852  H   MET A 248      49.111   9.691  19.493  1.00  0.00              
ATOM   3853  HA  MET A 248      47.453  11.037  17.658  1.00  0.00              
ATOM   3854 1HB  MET A 248      48.137  11.890  19.854  1.00  0.00              
ATOM   3855 2HB  MET A 248      49.779  12.159  19.222  1.00  0.00              
ATOM   3856 1HG  MET A 248      48.890  13.783  17.606  1.00  0.00              
ATOM   3857 2HG  MET A 248      47.248  13.514  18.239  1.00  0.00              
ATOM   3858 1HE  MET A 248      48.166  17.155  19.494  1.00  0.00              
ATOM   3859 2HE  MET A 248      48.673  16.403  17.962  1.00  0.00              
ATOM   3860 3HE  MET A 248      47.012  16.173  18.560  1.00  0.00              
ATOM   3861  N   TYR A 249      50.604  11.125  16.776  1.00  0.00              
ATOM   3862  CA  TYR A 249      51.495  11.443  15.672  1.00  0.00              
ATOM   3863  C   TYR A 249      51.112  10.683  14.401  1.00  0.00              
ATOM   3864  O   TYR A 249      51.229  11.206  13.293  1.00  0.00              
ATOM   3865  CB  TYR A 249      52.943  11.129  16.056  1.00  0.00              
ATOM   3866  CG  TYR A 249      53.493  12.015  17.152  1.00  0.00              
ATOM   3867  CD1 TYR A 249      52.689  12.957  17.777  1.00  0.00              
ATOM   3868  CD2 TYR A 249      54.814  11.906  17.559  1.00  0.00              
ATOM   3869  CE1 TYR A 249      53.186  13.770  18.778  1.00  0.00              
ATOM   3870  CE2 TYR A 249      55.322  12.712  18.559  1.00  0.00              
ATOM   3871  CZ  TYR A 249      54.504  13.644  19.166  1.00  0.00              
ATOM   3872  OH  TYR A 249      55.005  14.449  20.163  1.00  0.00              
ATOM   3873  H   TYR A 249      50.990  10.734  17.623  1.00  0.00              
ATOM   3874  HA  TYR A 249      51.419  12.502  15.428  1.00  0.00              
ATOM   3875 1HB  TYR A 249      52.973  10.088  16.382  1.00  0.00              
ATOM   3876 2HB  TYR A 249      53.547  11.246  15.157  1.00  0.00              
ATOM   3877  HD1 TYR A 249      51.648  13.051  17.465  1.00  0.00              
ATOM   3878  HD2 TYR A 249      55.455  11.169  17.075  1.00  0.00              
ATOM   3879  HE1 TYR A 249      52.543  14.505  19.260  1.00  0.00              
ATOM   3880  HE2 TYR A 249      56.364  12.612  18.864  1.00  0.00              
ATOM   3881  HH  TYR A 249      55.951  14.593  20.090  1.00  0.00              
ATOM   3882  N   LEU A 250      50.644   9.451  14.568  1.00  0.00              
ATOM   3883  CA  LEU A 250      50.224   8.621  13.441  1.00  0.00              
ATOM   3884  C   LEU A 250      49.012   9.201  12.723  1.00  0.00              
ATOM   3885  O   LEU A 250      48.965   9.242  11.482  1.00  0.00              
ATOM   3886  CB  LEU A 250      49.919   7.197  13.922  1.00  0.00              
ATOM   3887  CG  LEU A 250      49.443   6.227  12.833  1.00  0.00              
ATOM   3888  CD1 LEU A 250      50.515   6.080  11.761  1.00  0.00              
ATOM   3889  CD2 LEU A 250      49.117   4.879  13.458  1.00  0.00              
ATOM   3890  H   LEU A 250      50.578   9.078  15.505  1.00  0.00              
ATOM   3891  HA  LEU A 250      51.021   8.582  12.699  1.00  0.00              
ATOM   3892 1HB  LEU A 250      50.910   6.911  14.270  1.00  0.00              
ATOM   3893 2HB  LEU A 250      49.225   7.194  14.762  1.00  0.00              
ATOM   3894  HG  LEU A 250      48.521   6.634  12.417  1.00  0.00              
ATOM   3895 1HD1 LEU A 250      50.169   5.390  10.992  1.00  0.00              
ATOM   3896 2HD1 LEU A 250      50.716   7.052  11.311  1.00  0.00              
ATOM   3897 3HD1 LEU A 250      51.428   5.692  12.211  1.00  0.00              
ATOM   3898 1HD2 LEU A 250      48.779   4.191  12.683  1.00  0.00              
ATOM   3899 2HD2 LEU A 250      50.009   4.475  13.939  1.00  0.00              
ATOM   3900 3HD2 LEU A 250      48.329   5.003  14.201  1.00  0.00              
ATOM   3901  N   ALA A 251      48.033   9.641  13.508  1.00  0.00              
ATOM   3902  CA  ALA A 251      46.852  10.271  12.952  1.00  0.00              
ATOM   3903  C   ALA A 251      47.211  11.576  12.262  1.00  0.00              
ATOM   3904  O   ALA A 251      46.619  11.936  11.233  1.00  0.00              
ATOM   3905  CB  ALA A 251      45.813  10.505  14.038  1.00  0.00              
ATOM   3906  H   ALA A 251      48.109   9.537  14.510  1.00  0.00              
ATOM   3907  HA  ALA A 251      46.424   9.608  12.199  1.00  0.00              
ATOM   3908 1HB  ALA A 251      44.933  10.979  13.603  1.00  0.00              
ATOM   3909 2HB  ALA A 251      45.528   9.551  14.482  1.00  0.00              
ATOM   3910 3HB  ALA A 251      46.231  11.153  14.807  1.00  0.00              
ATOM   3911  N   ILE A 252      48.193  12.281  12.818  1.00  0.00              
ATOM   3912  CA  ILE A 252      48.628  13.549  12.248  1.00  0.00              
ATOM   3913  C   ILE A 252      49.168  13.350  10.832  1.00  0.00              
ATOM   3914  O   ILE A 252      48.777  14.054   9.881  1.00  0.00              
ATOM   3915  CB  ILE A 252      49.709  14.218  13.116  1.00  0.00              
ATOM   3916  CG1 ILE A 252      49.105  14.713  14.433  1.00  0.00              
ATOM   3917  CG2 ILE A 252      50.362  15.366  12.362  1.00  0.00              
ATOM   3918  CD1 ILE A 252      50.134  15.169  15.443  1.00  0.00              
ATOM   3919  H   ILE A 252      48.647  11.933  13.651  1.00  0.00              
ATOM   3920  HA  ILE A 252      47.784  14.228  12.134  1.00  0.00              
ATOM   3921  HB  ILE A 252      50.464  13.477  13.376  1.00  0.00              
ATOM   3922 1HG1 ILE A 252      48.439  15.541  14.194  1.00  0.00              
ATOM   3923 2HG1 ILE A 252      48.525  13.891  14.853  1.00  0.00              
ATOM   3924 1HG2 ILE A 252      51.123  15.828  12.990  1.00  0.00              
ATOM   3925 2HG2 ILE A 252      50.825  14.987  11.452  1.00  0.00              
ATOM   3926 3HG2 ILE A 252      49.606  16.108  12.103  1.00  0.00              
ATOM   3927 1HD1 ILE A 252      49.630  15.505  16.350  1.00  0.00              
ATOM   3928 2HD1 ILE A 252      50.800  14.340  15.685  1.00  0.00              
ATOM   3929 3HD1 ILE A 252      50.714  15.991  15.027  1.00  0.00              
ATOM   3930  N   VAL A 253      50.055  12.370  10.688  1.00  0.00              
ATOM   3931  CA  VAL A 253      50.681  12.128   9.401  1.00  0.00              
ATOM   3932  C   VAL A 253      49.701  11.474   8.439  1.00  0.00              
ATOM   3933  O   VAL A 253      49.847  11.617   7.230  1.00  0.00              
ATOM   3934  CB  VAL A 253      51.931  11.237   9.537  1.00  0.00              
ATOM   3935  CG1 VAL A 253      52.965  11.904  10.432  1.00  0.00              
ATOM   3936  CG2 VAL A 253      51.553   9.871  10.089  1.00  0.00              
ATOM   3937  H   VAL A 253      50.302  11.785  11.473  1.00  0.00              
ATOM   3938  HA  VAL A 253      50.972  13.062   8.919  1.00  0.00              
ATOM   3939  HB  VAL A 253      52.358  11.073   8.548  1.00  0.00              
ATOM   3940 1HG1 VAL A 253      53.841  11.261  10.517  1.00  0.00              
ATOM   3941 2HG1 VAL A 253      53.258  12.860   9.999  1.00  0.00              
ATOM   3942 3HG1 VAL A 253      52.538  12.068  11.422  1.00  0.00              
ATOM   3943 1HG2 VAL A 253      52.447   9.254  10.178  1.00  0.00              
ATOM   3944 2HG2 VAL A 253      51.094   9.989  11.070  1.00  0.00              
ATOM   3945 3HG2 VAL A 253      50.847   9.388   9.413  1.00  0.00              
ATOM   3946  N   LEU A 254      48.692  10.781   8.963  1.00  0.00              
ATOM   3947  CA  LEU A 254      47.622  10.290   8.098  1.00  0.00              
ATOM   3948  C   LEU A 254      46.830  11.452   7.514  1.00  0.00              
ATOM   3949  O   LEU A 254      46.460  11.456   6.323  1.00  0.00              
ATOM   3950  CB  LEU A 254      46.695   9.346   8.874  1.00  0.00              
ATOM   3951  CG  LEU A 254      47.284   7.965   9.188  1.00  0.00              
ATOM   3952  CD1 LEU A 254      46.369   7.212  10.144  1.00  0.00              
ATOM   3953  CD2 LEU A 254      47.472   7.186   7.895  1.00  0.00              
ATOM   3954  H   LEU A 254      48.652  10.586   9.954  1.00  0.00              
ATOM   3955  HA  LEU A 254      48.052   9.747   7.257  1.00  0.00              
ATOM   3956 1HB  LEU A 254      46.584   9.922   9.791  1.00  0.00              
ATOM   3957 2HB  LEU A 254      45.724   9.244   8.389  1.00  0.00              
ATOM   3958  HG  LEU A 254      48.269   8.125   9.627  1.00  0.00              
ATOM   3959 1HD1 LEU A 254      46.795   6.233  10.361  1.00  0.00              
ATOM   3960 2HD1 LEU A 254      46.267   7.776  11.071  1.00  0.00              
ATOM   3961 3HD1 LEU A 254      45.389   7.087   9.686  1.00  0.00              
ATOM   3962 1HD2 LEU A 254      47.891   6.205   8.120  1.00  0.00              
ATOM   3963 2HD2 LEU A 254      46.508   7.065   7.400  1.00  0.00              
ATOM   3964 3HD2 LEU A 254      48.152   7.729   7.238  1.00  0.00              
ATOM   3965  N   SER A 255      46.579  12.438   8.369  1.00  0.00              
ATOM   3966  CA  SER A 255      45.876  13.642   7.960  1.00  0.00              
ATOM   3967  C   SER A 255      46.721  14.405   6.952  1.00  0.00              
ATOM   3968  O   SER A 255      46.200  15.021   6.018  1.00  0.00              
ATOM   3969  CB  SER A 255      45.557  14.508   9.163  1.00  0.00              
ATOM   3970  OG  SER A 255      44.653  13.886  10.034  1.00  0.00              
ATOM   3971  H   SER A 255      46.885  12.349   9.327  1.00  0.00              
ATOM   3972  HA  SER A 255      44.877  13.448   7.567  1.00  0.00              
ATOM   3973 1HB  SER A 255      46.483  14.712   9.700  1.00  0.00              
ATOM   3974 2HB  SER A 255      45.126  15.445   8.814  1.00  0.00              
ATOM   3975  HG  SER A 255      44.055  13.328   9.530  1.00  0.00              
ATOM   3976  N   HIS A 256      48.034  14.356   7.149  1.00  0.00              
ATOM   3977  CA  HIS A 256      48.976  14.878   6.159  1.00  0.00              
ATOM   3978  C   HIS A 256      48.828  14.262   4.764  1.00  0.00              
ATOM   3979  O   HIS A 256      48.832  14.965   3.741  1.00  0.00              
ATOM   3980  CB  HIS A 256      50.412  14.673   6.652  1.00  0.00              
ATOM   3981  CG  HIS A 256      51.417  15.536   5.954  1.00  0.00              
ATOM   3982  ND1 HIS A 256      52.776  15.318   6.044  1.00  0.00              
ATOM   3983  CD2 HIS A 256      51.261  16.619   5.155  1.00  0.00              
ATOM   3984  CE1 HIS A 256      53.413  16.230   5.329  1.00  0.00              
ATOM   3985  NE2 HIS A 256      52.517  17.030   4.781  1.00  0.00              
ATOM   3986  H   HIS A 256      48.391  13.948   8.001  1.00  0.00              
ATOM   3987  HA  HIS A 256      48.798  15.942   6.009  1.00  0.00              
ATOM   3988 1HB  HIS A 256      50.483  14.910   7.714  1.00  0.00              
ATOM   3989 2HB  HIS A 256      50.721  13.641   6.489  1.00  0.00              
ATOM   3990  HD1 HIS A 256      53.222  14.548   6.500  1.00  0.00              
ATOM   3991  HD2 HIS A 256      50.382  17.158   4.802  1.00  0.00              
ATOM   3992  HE1 HIS A 256      54.501  16.228   5.271  1.00  0.00              
ATOM   3993  N   THR A 257      48.706  12.939   4.731  1.00  0.00              
ATOM   3994  CA  THR A 257      48.425  12.251   3.486  1.00  0.00              
ATOM   3995  C   THR A 257      47.104  12.735   2.911  1.00  0.00              
ATOM   3996  O   THR A 257      46.998  12.957   1.709  1.00  0.00              
ATOM   3997  CB  THR A 257      48.373  10.723   3.675  1.00  0.00              
ATOM   3998  OG1 THR A 257      49.645  10.253   4.140  1.00  0.00              
ATOM   3999  CG2 THR A 257      48.030  10.034   2.363  1.00  0.00              
ATOM   4000  H   THR A 257      48.809  12.400   5.579  1.00  0.00              
ATOM   4001  HA  THR A 257      49.199  12.483   2.753  1.00  0.00              
ATOM   4002  HB  THR A 257      47.613  10.484   4.419  1.00  0.00              
ATOM   4003  HG1 THR A 257      49.609   9.301   4.260  1.00  0.00              
ATOM   4004 1HG2 THR A 257      47.998   8.956   2.518  1.00  0.00              
ATOM   4005 2HG2 THR A 257      47.058  10.382   2.013  1.00  0.00              
ATOM   4006 3HG2 THR A 257      48.790  10.272   1.620  1.00  0.00              
ATOM   4007  N   ASN A 258      46.096  12.898   3.767  1.00  0.00              
ATOM   4008  CA  ASN A 258      44.803  13.363   3.276  1.00  0.00              
ATOM   4009  C   ASN A 258      44.998  14.648   2.485  1.00  0.00              
ATOM   4010  O   ASN A 258      44.441  14.830   1.397  1.00  0.00              
ATOM   4011  CB  ASN A 258      43.808  13.574   4.402  1.00  0.00              
ATOM   4012  CG  ASN A 258      42.469  14.078   3.941  1.00  0.00              
ATOM   4013  OD1 ASN A 258      42.102  15.235   4.177  1.00  0.00              
ATOM   4014  ND2 ASN A 258      41.704  13.192   3.355  1.00  0.00              
ATOM   4015  H   ASN A 258      46.208  12.706   4.753  1.00  0.00              
ATOM   4016  HA  ASN A 258      44.374  12.621   2.602  1.00  0.00              
ATOM   4017 1HB  ASN A 258      43.659  12.809   5.166  1.00  0.00              
ATOM   4018 2HB  ASN A 258      44.369  14.407   4.828  1.00  0.00              
ATOM   4019 1HD2 ASN A 258      40.798  13.457   3.021  1.00  0.00              
ATOM   4020 2HD2 ASN A 258      42.024  12.252   3.241  1.00  0.00              
ATOM   4021  N   SER A 259      45.803  15.536   3.059  1.00  0.00              
ATOM   4022  CA  SER A 259      46.092  16.834   2.465  1.00  0.00              
ATOM   4023  C   SER A 259      46.716  16.679   1.089  1.00  0.00              
ATOM   4024  O   SER A 259      46.591  17.560   0.238  1.00  0.00              
ATOM   4025  CB  SER A 259      47.007  17.633   3.373  1.00  0.00              
ATOM   4026  OG  SER A 259      46.373  18.001   4.567  1.00  0.00              
ATOM   4027  H   SER A 259      46.228  15.293   3.942  1.00  0.00              
ATOM   4028  HA  SER A 259      45.220  17.487   2.408  1.00  0.00              
ATOM   4029 1HB  SER A 259      47.880  17.025   3.608  1.00  0.00              
ATOM   4030 2HB  SER A 259      47.322  18.532   2.847  1.00  0.00              
ATOM   4031  HG  SER A 259      45.611  18.551   4.368  1.00  0.00              
ATOM   4032  N   VAL A 260      47.389  15.556   0.871  1.00  0.00              
ATOM   4033  CA  VAL A 260      47.996  15.303  -0.431  1.00  0.00              
ATOM   4034  C   VAL A 260      46.944  14.882  -1.455  1.00  0.00              
ATOM   4035  O   VAL A 260      46.879  15.422  -2.560  1.00  0.00              
ATOM   4036  CB  VAL A 260      49.083  14.215  -0.346  1.00  0.00              
ATOM   4037  CG1 VAL A 260      49.570  13.840  -1.738  1.00  0.00              
ATOM   4038  CG2 VAL A 260      50.245  14.688   0.514  1.00  0.00              
ATOM   4039  H   VAL A 260      47.487  14.866   1.602  1.00  0.00              
ATOM   4040  HA  VAL A 260      48.442  16.209  -0.844  1.00  0.00              
ATOM   4041  HB  VAL A 260      48.665  13.335   0.142  1.00  0.00              
ATOM   4042 1HG1 VAL A 260      50.338  13.069  -1.659  1.00  0.00              
ATOM   4043 2HG1 VAL A 260      48.735  13.460  -2.326  1.00  0.00              
ATOM   4044 3HG1 VAL A 260      49.989  14.719  -2.226  1.00  0.00              
ATOM   4045 1HG2 VAL A 260      51.003  13.908   0.564  1.00  0.00              
ATOM   4046 2HG2 VAL A 260      50.678  15.588   0.076  1.00  0.00              
ATOM   4047 3HG2 VAL A 260      49.887  14.910   1.519  1.00  0.00              
ATOM   4048  N   VAL A 261      46.114  13.922  -1.064  1.00  0.00              
ATOM   4049  CA  VAL A 261      45.146  13.299  -1.958  1.00  0.00              
ATOM   4050  C   VAL A 261      43.904  14.150  -2.223  1.00  0.00              
ATOM   4051  O   VAL A 261      43.234  13.966  -3.236  1.00  0.00              
ATOM   4052  CB  VAL A 261      44.693  11.936  -1.403  1.00  0.00              
ATOM   4053  CG1 VAL A 261      45.897  11.052  -1.113  1.00  0.00              
ATOM   4054  CG2 VAL A 261      43.857  12.123  -0.146  1.00  0.00              
ATOM   4055  H   VAL A 261      46.163  13.616  -0.103  1.00  0.00              
ATOM   4056  HA  VAL A 261      45.562  13.157  -2.956  1.00  0.00              
ATOM   4057  HB  VAL A 261      44.054  11.448  -2.139  1.00  0.00              
ATOM   4058 1HG1 VAL A 261      45.559  10.092  -0.721  1.00  0.00              
ATOM   4059 2HG1 VAL A 261      46.460  10.890  -2.032  1.00  0.00              
ATOM   4060 3HG1 VAL A 261      46.536  11.538  -0.376  1.00  0.00              
ATOM   4061 1HG2 VAL A 261      43.545  11.151   0.233  1.00  0.00              
ATOM   4062 2HG2 VAL A 261      44.450  12.635   0.612  1.00  0.00              
ATOM   4063 3HG2 VAL A 261      42.975  12.720  -0.381  1.00  0.00              
ATOM   4064  N   ASN A 262      43.600  15.080  -1.320  1.00  0.00              
ATOM   4065  CA  ASN A 262      42.432  15.954  -1.495  1.00  0.00              
ATOM   4066  C   ASN A 262      42.368  16.723  -2.827  1.00  0.00              
ATOM   4067  O   ASN A 262      41.338  16.690  -3.511  1.00  0.00              
ATOM   4068  CB  ASN A 262      42.345  16.941  -0.345  1.00  0.00              
ATOM   4069  CG  ASN A 262      41.956  16.313   0.964  1.00  0.00              
ATOM   4070  OD1 ASN A 262      41.353  15.235   1.003  1.00  0.00              
ATOM   4071  ND2 ASN A 262      42.225  17.021   2.032  1.00  0.00              
ATOM   4072  H   ASN A 262      44.179  15.191  -0.500  1.00  0.00              
ATOM   4073  HA  ASN A 262      41.520  15.355  -1.500  1.00  0.00              
ATOM   4074 1HB  ASN A 262      43.141  17.667  -0.171  1.00  0.00              
ATOM   4075 2HB  ASN A 262      41.476  17.449  -0.764  1.00  0.00              
ATOM   4076 1HD2 ASN A 262      41.993  16.665   2.938  1.00  0.00              
ATOM   4077 2HD2 ASN A 262      42.660  17.916   1.942  1.00  0.00              
ATOM   4078  N   PRO A 263      43.466  17.410  -3.200  1.00  0.00              
ATOM   4079  CA  PRO A 263      43.450  18.170  -4.456  1.00  0.00              
ATOM   4080  C   PRO A 263      43.200  17.245  -5.634  1.00  0.00              
ATOM   4081  O   PRO A 263      42.700  17.682  -6.672  1.00  0.00              
ATOM   4082  CB  PRO A 263      44.832  18.829  -4.525  1.00  0.00              
ATOM   4083  CG  PRO A 263      45.669  18.037  -3.579  1.00  0.00              
ATOM   4084  CD  PRO A 263      44.737  17.625  -2.471  1.00  0.00              
ATOM   4085  HA  PRO A 263      42.642  18.916  -4.492  1.00  0.00              
ATOM   4086 1HB  PRO A 263      45.243  18.797  -5.544  1.00  0.00              
ATOM   4087 2HB  PRO A 263      44.789  19.888  -4.228  1.00  0.00              
ATOM   4088 1HG  PRO A 263      46.106  17.158  -4.075  1.00  0.00              
ATOM   4089 2HG  PRO A 263      46.505  18.637  -3.191  1.00  0.00              
ATOM   4090 1HD  PRO A 263      45.076  16.712  -1.960  1.00  0.00              
ATOM   4091 2HD  PRO A 263      44.636  18.405  -1.701  1.00  0.00              
ATOM   4092  N   PHE A 264      43.547  15.973  -5.464  1.00  0.00              
ATOM   4093  CA  PHE A 264      43.438  14.991  -6.537  1.00  0.00              
ATOM   4094  C   PHE A 264      41.998  14.516  -6.705  1.00  0.00              
ATOM   4095  O   PHE A 264      41.498  14.403  -7.822  1.00  0.00              
ATOM   4096  CB  PHE A 264      44.358  13.799  -6.266  1.00  0.00              
ATOM   4097  CG  PHE A 264      45.810  14.082  -6.528  1.00  0.00              
ATOM   4098  CD1 PHE A 264      46.678  14.355  -5.482  1.00  0.00              
ATOM   4099  CD2 PHE A 264      46.310  14.076  -7.821  1.00  0.00              
ATOM   4100  CE1 PHE A 264      48.014  14.616  -5.722  1.00  0.00              
ATOM   4101  CE2 PHE A 264      47.645  14.335  -8.064  1.00  0.00              
ATOM   4102  CZ  PHE A 264      48.498  14.606  -7.013  1.00  0.00              
ATOM   4103  H   PHE A 264      43.897  15.680  -4.563  1.00  0.00              
ATOM   4104  HA  PHE A 264      43.727  15.446  -7.486  1.00  0.00              
ATOM   4105 1HB  PHE A 264      44.283  13.497  -5.222  1.00  0.00              
ATOM   4106 2HB  PHE A 264      44.084  12.962  -6.906  1.00  0.00              
ATOM   4107  HD1 PHE A 264      46.296  14.362  -4.461  1.00  0.00              
ATOM   4108  HD2 PHE A 264      45.637  13.863  -8.652  1.00  0.00              
ATOM   4109  HE1 PHE A 264      48.685  14.829  -4.890  1.00  0.00              
ATOM   4110  HE2 PHE A 264      48.026  14.327  -9.086  1.00  0.00              
ATOM   4111  HZ  PHE A 264      49.550  14.812  -7.203  1.00  0.00              
ATOM   4112  N   ILE A 265      41.334  14.248  -5.584  1.00  0.00              
ATOM   4113  CA  ILE A 265      39.959  13.763  -5.599  1.00  0.00              
ATOM   4114  C   ILE A 265      38.995  14.872  -6.013  1.00  0.00              
ATOM   4115  O   ILE A 265      37.893  14.598  -6.500  1.00  0.00              
ATOM   4116  CB  ILE A 265      39.538  13.212  -4.224  1.00  0.00              
ATOM   4117  CG1 ILE A 265      39.553  14.327  -3.175  1.00  0.00              
ATOM   4118  CG2 ILE A 265      40.452  12.071  -3.805  1.00  0.00              
ATOM   4119  CD1 ILE A 265      38.942  13.928  -1.851  1.00  0.00              
ATOM   4120  H   ILE A 265      41.798  14.385  -4.697  1.00  0.00              
ATOM   4121  HA  ILE A 265      39.834  12.987  -6.353  1.00  0.00              
ATOM   4122  HB  ILE A 265      38.511  12.852  -4.285  1.00  0.00              
ATOM   4123 1HG1 ILE A 265      40.593  14.616  -3.023  1.00  0.00              
ATOM   4124 2HG1 ILE A 265      39.000  15.170  -3.590  1.00  0.00              
ATOM   4125 1HG2 ILE A 265      40.141  11.694  -2.831  1.00  0.00              
ATOM   4126 2HG2 ILE A 265      40.392  11.269  -4.540  1.00  0.00              
ATOM   4127 3HG2 ILE A 265      41.479  12.431  -3.744  1.00  0.00              
ATOM   4128 1HD1 ILE A 265      38.988  14.770  -1.160  1.00  0.00              
ATOM   4129 2HD1 ILE A 265      37.901  13.641  -2.002  1.00  0.00              
ATOM   4130 3HD1 ILE A 265      39.493  13.087  -1.434  1.00  0.00              
ATOM   4131  N   TYR A 266      39.413  16.121  -5.815  1.00  0.00              
ATOM   4132  CA  TYR A 266      38.683  17.253  -6.377  1.00  0.00              
ATOM   4133  C   TYR A 266      38.529  17.094  -7.880  1.00  0.00              
ATOM   4134  O   TYR A 266      37.423  17.161  -8.416  1.00  0.00              
ATOM   4135  CB  TYR A 266      39.394  18.569  -6.056  1.00  0.00              
ATOM   4136  CG  TYR A 266      39.475  18.878  -4.578  1.00  0.00              
ATOM   4137  CD1 TYR A 266      40.183  19.978  -4.117  1.00  0.00              
ATOM   4138  CD2 TYR A 266      38.840  18.069  -3.647  1.00  0.00              
ATOM   4139  CE1 TYR A 266      40.260  20.265  -2.767  1.00  0.00              
ATOM   4140  CE2 TYR A 266      38.910  18.346  -2.296  1.00  0.00              
ATOM   4141  CZ  TYR A 266      39.621  19.445  -1.859  1.00  0.00              
ATOM   4142  OH  TYR A 266      39.693  19.726  -0.514  1.00  0.00              
ATOM   4143  H   TYR A 266      40.246  16.295  -5.270  1.00  0.00              
ATOM   4144  HA  TYR A 266      37.678  17.291  -5.956  1.00  0.00              
ATOM   4145 1HB  TYR A 266      40.402  18.501  -6.469  1.00  0.00              
ATOM   4146 2HB  TYR A 266      38.847  19.363  -6.564  1.00  0.00              
ATOM   4147  HD1 TYR A 266      40.685  20.622  -4.840  1.00  0.00              
ATOM   4148  HD2 TYR A 266      38.281  17.202  -3.998  1.00  0.00              
ATOM   4149  HE1 TYR A 266      40.820  21.132  -2.420  1.00  0.00              
ATOM   4150  HE2 TYR A 266      38.405  17.696  -1.580  1.00  0.00              
ATOM   4151  HH  TYR A 266      40.550  20.066  -0.247  1.00  0.00              
ATOM   4152  N   ALA A 267      39.659  16.904  -8.556  1.00  0.00              
ATOM   4153  CA  ALA A 267      39.670  16.734 -10.001  1.00  0.00              
ATOM   4154  C   ALA A 267      38.979  15.444 -10.412  1.00  0.00              
ATOM   4155  O   ALA A 267      38.212  15.428 -11.373  1.00  0.00              
ATOM   4156  CB  ALA A 267      41.099  16.763 -10.525  1.00  0.00              
ATOM   4157  H   ALA A 267      40.533  16.877  -8.051  1.00  0.00              
ATOM   4158  HA  ALA A 267      39.116  17.556 -10.454  1.00  0.00              
ATOM   4159 1HB  ALA A 267      41.090  16.635 -11.608  1.00  0.00              
ATOM   4160 2HB  ALA A 267      41.559  17.719 -10.276  1.00  0.00              
ATOM   4161 3HB  ALA A 267      41.669  15.955 -10.070  1.00  0.00              
ATOM   4162  N   TYR A 268      39.247  14.369  -9.676  1.00  0.00              
ATOM   4163  CA  TYR A 268      38.694  13.055 -10.003  1.00  0.00              
ATOM   4164  C   TYR A 268      37.179  13.073 -10.186  1.00  0.00              
ATOM   4165  O   TYR A 268      36.659  12.557 -11.175  1.00  0.00              
ATOM   4166  CB  TYR A 268      39.066  12.045  -8.915  1.00  0.00              
ATOM   4167  CG  TYR A 268      40.542  11.718  -8.862  1.00  0.00              
ATOM   4168  CD1 TYR A 268      41.393  12.092  -9.891  1.00  0.00              
ATOM   4169  CD2 TYR A 268      41.080  11.036  -7.781  1.00  0.00              
ATOM   4170  CE1 TYR A 268      42.741  11.795  -9.848  1.00  0.00              
ATOM   4171  CE2 TYR A 268      42.427  10.734  -7.726  1.00  0.00              
ATOM   4172  CZ  TYR A 268      43.255  11.115  -8.763  1.00  0.00              
ATOM   4173  OH  TYR A 268      44.597  10.818  -8.713  1.00  0.00              
ATOM   4174  H   TYR A 268      39.849  14.463  -8.870  1.00  0.00              
ATOM   4175  HA  TYR A 268      39.096  12.710 -10.956  1.00  0.00              
ATOM   4176 1HB  TYR A 268      38.754  12.470  -7.960  1.00  0.00              
ATOM   4177 2HB  TYR A 268      38.499  11.136  -9.111  1.00  0.00              
ATOM   4178  HD1 TYR A 268      40.980  12.629 -10.746  1.00  0.00              
ATOM   4179  HD2 TYR A 268      40.421  10.737  -6.966  1.00  0.00              
ATOM   4180  HE1 TYR A 268      43.398  12.096 -10.665  1.00  0.00              
ATOM   4181  HE2 TYR A 268      42.831  10.196  -6.868  1.00  0.00              
ATOM   4182  HH  TYR A 268      44.848  10.345  -7.916  1.00  0.00              
ATOM   4183  N   ARG A 269      36.468  13.657  -9.229  1.00  0.00              
ATOM   4184  CA  ARG A 269      35.027  13.820  -9.367  1.00  0.00              
ATOM   4185  C   ARG A 269      34.646  14.892 -10.389  1.00  0.00              
ATOM   4186  O   ARG A 269      33.839  14.644 -11.284  1.00  0.00              
ATOM   4187  CB  ARG A 269      34.363  14.083  -8.023  1.00  0.00              
ATOM   4188  CG  ARG A 269      32.886  14.436  -8.098  1.00  0.00              
ATOM   4189  CD  ARG A 269      32.022  13.347  -8.622  1.00  0.00              
ATOM   4190  NE  ARG A 269      31.965  12.164  -7.779  1.00  0.00              
ATOM   4191  CZ  ARG A 269      31.231  11.067  -8.048  1.00  0.00              
ATOM   4192  NH1 ARG A 269      30.462  11.011  -9.113  1.00  0.00              
ATOM   4193  NH2 ARG A 269      31.285  10.055  -7.199  1.00  0.00              
ATOM   4194  H   ARG A 269      36.924  13.996  -8.394  1.00  0.00              
ATOM   4195  HA  ARG A 269      34.585  12.895  -9.738  1.00  0.00              
ATOM   4196 1HB  ARG A 269      34.487  13.181  -7.425  1.00  0.00              
ATOM   4197 2HB  ARG A 269      34.904  14.906  -7.557  1.00  0.00              
ATOM   4198 1HG  ARG A 269      32.538  14.687  -7.096  1.00  0.00              
ATOM   4199 2HG  ARG A 269      32.769  15.302  -8.751  1.00  0.00              
ATOM   4200 1HD  ARG A 269      31.004  13.722  -8.727  1.00  0.00              
ATOM   4201 2HD  ARG A 269      32.397  13.036  -9.597  1.00  0.00              
ATOM   4202  HE  ARG A 269      32.436  11.972  -6.904  1.00  0.00              
ATOM   4203 1HH1 ARG A 269      30.418  11.800  -9.743  1.00  0.00              
ATOM   4204 2HH1 ARG A 269      29.919  10.180  -9.297  1.00  0.00              
ATOM   4205 1HH2 ARG A 269      31.868  10.121  -6.376  1.00  0.00              
ATOM   4206 2HH2 ARG A 269      30.744   9.222  -7.377  1.00  0.00              
ATOM   4207  N   ILE A 270      35.244  16.075 -10.270  1.00  0.00              
ATOM   4208  CA  ILE A 270      34.817  17.229 -11.056  1.00  0.00              
ATOM   4209  C   ILE A 270      35.550  17.326 -12.385  1.00  0.00              
ATOM   4210  O   ILE A 270      36.738  17.651 -12.423  1.00  0.00              
ATOM   4211  CB  ILE A 270      35.025  18.542 -10.279  1.00  0.00              
ATOM   4212  CG1 ILE A 270      34.274  18.498  -8.945  1.00  0.00              
ATOM   4213  CG2 ILE A 270      34.569  19.730 -11.111  1.00  0.00              
ATOM   4214  CD1 ILE A 270      34.583  19.662  -8.032  1.00  0.00              
ATOM   4215  H   ILE A 270      36.011  16.179  -9.620  1.00  0.00              
ATOM   4216  HA  ILE A 270      33.769  17.135 -11.338  1.00  0.00              
ATOM   4217  HB  ILE A 270      36.082  18.649 -10.040  1.00  0.00              
ATOM   4218 1HG1 ILE A 270      33.209  18.488  -9.173  1.00  0.00              
ATOM   4219 2HG1 ILE A 270      34.547  17.566  -8.450  1.00  0.00              
ATOM   4220 1HG2 ILE A 270      34.723  20.650 -10.547  1.00  0.00              
ATOM   4221 2HG2 ILE A 270      35.146  19.771 -12.034  1.00  0.00              
ATOM   4222 3HG2 ILE A 270      33.511  19.624 -11.349  1.00  0.00              
ATOM   4223 1HD1 ILE A 270      34.014  19.561  -7.107  1.00  0.00              
ATOM   4224 2HD1 ILE A 270      35.649  19.672  -7.802  1.00  0.00              
ATOM   4225 3HD1 ILE A 270      34.310  20.594  -8.524  1.00  0.00              
ATOM   4226  N   ARG A 271      34.839  17.053 -13.474  1.00  0.00              
ATOM   4227  CA  ARG A 271      35.471  17.015 -14.786  1.00  0.00              
ATOM   4228  C   ARG A 271      35.986  18.401 -15.165  1.00  0.00              
ATOM   4229  O   ARG A 271      36.932  18.529 -15.948  1.00  0.00              
ATOM   4230  CB  ARG A 271      34.552  16.442 -15.854  1.00  0.00              
ATOM   4231  CG  ARG A 271      34.379  14.932 -15.806  1.00  0.00              
ATOM   4232  CD  ARG A 271      33.598  14.369 -16.938  1.00  0.00              
ATOM   4233  NE  ARG A 271      33.546  12.916 -16.969  1.00  0.00              
ATOM   4234  CZ  ARG A 271      32.942  12.193 -17.933  1.00  0.00              
ATOM   4235  NH1 ARG A 271      32.307  12.781 -18.923  1.00  0.00              
ATOM   4236  NH2 ARG A 271      32.984  10.875 -17.843  1.00  0.00              
ATOM   4237  H   ARG A 271      33.850  16.868 -13.399  1.00  0.00              
ATOM   4238  HA  ARG A 271      36.333  16.348 -14.761  1.00  0.00              
ATOM   4239 1HB  ARG A 271      33.581  16.919 -15.729  1.00  0.00              
ATOM   4240 2HB  ARG A 271      34.973  16.724 -16.820  1.00  0.00              
ATOM   4241 1HG  ARG A 271      35.366  14.469 -15.816  1.00  0.00              
ATOM   4242 2HG  ARG A 271      33.865  14.672 -14.880  1.00  0.00              
ATOM   4243 1HD  ARG A 271      32.573  14.731 -16.875  1.00  0.00              
ATOM   4244 2HD  ARG A 271      34.044  14.700 -17.875  1.00  0.00              
ATOM   4245  HE  ARG A 271      33.927  12.243 -16.318  1.00  0.00              
ATOM   4246 1HH1 ARG A 271      32.269  13.789 -18.967  1.00  0.00              
ATOM   4247 2HH1 ARG A 271      31.861  12.221 -19.635  1.00  0.00              
ATOM   4248 1HH2 ARG A 271      33.461  10.440 -17.066  1.00  0.00              
ATOM   4249 2HH2 ARG A 271      32.539  10.310 -18.551  1.00  0.00              
ATOM   4250  N   GLU A 272      35.363  19.430 -14.595  1.00  0.00              
ATOM   4251  CA  GLU A 272      35.773  20.810 -14.825  1.00  0.00              
ATOM   4252  C   GLU A 272      37.213  21.013 -14.360  1.00  0.00              
ATOM   4253  O   GLU A 272      38.021  21.653 -15.044  1.00  0.00              
ATOM   4254  CB  GLU A 272      34.837  21.782 -14.104  1.00  0.00              
ATOM   4255  CG  GLU A 272      35.004  23.238 -14.514  1.00  0.00              
ATOM   4256  CD  GLU A 272      34.650  23.441 -15.961  1.00  0.00              
ATOM   4257  OE1 GLU A 272      34.186  22.511 -16.576  1.00  0.00              
ATOM   4258  OE2 GLU A 272      34.738  24.555 -16.423  1.00  0.00              
ATOM   4259  H   GLU A 272      34.581  19.245 -13.983  1.00  0.00              
ATOM   4260  HA  GLU A 272      35.745  21.031 -15.893  1.00  0.00              
ATOM   4261 1HB  GLU A 272      33.817  21.459 -14.318  1.00  0.00              
ATOM   4262 2HB  GLU A 272      35.033  21.681 -13.036  1.00  0.00              
ATOM   4263 1HG  GLU A 272      34.429  23.930 -13.900  1.00  0.00              
ATOM   4264 2HG  GLU A 272      36.067  23.424 -14.371  1.00  0.00              
ATOM   4265  N   PHE A 273      37.530  20.451 -13.199  1.00  0.00              
ATOM   4266  CA  PHE A 273      38.893  20.475 -12.688  1.00  0.00              
ATOM   4267  C   PHE A 273      39.834  19.652 -13.576  1.00  0.00              
ATOM   4268  O   PHE A 273      40.963  20.067 -13.841  1.00  0.00              
ATOM   4269  CB  PHE A 273      38.929  19.953 -11.251  1.00  0.00              
ATOM   4270  CG  PHE A 273      38.828  21.033 -10.211  1.00  0.00              
ATOM   4271  CD1 PHE A 273      37.652  21.223  -9.501  1.00  0.00              
ATOM   4272  CD2 PHE A 273      39.907  21.861  -9.942  1.00  0.00              
ATOM   4273  CE1 PHE A 273      37.557  22.216  -8.544  1.00  0.00              
ATOM   4274  CE2 PHE A 273      39.815  22.854  -8.986  1.00  0.00              
ATOM   4275  CZ  PHE A 273      38.638  23.031  -8.287  1.00  0.00              
ATOM   4276  H   PHE A 273      36.809  19.996 -12.657  1.00  0.00              
ATOM   4277  HA  PHE A 273      39.275  21.497 -12.700  1.00  0.00              
ATOM   4278 1HB  PHE A 273      38.096  19.274 -11.077  1.00  0.00              
ATOM   4279 2HB  PHE A 273      39.867  19.431 -11.066  1.00  0.00              
ATOM   4280  HD1 PHE A 273      36.797  20.577  -9.704  1.00  0.00              
ATOM   4281  HD2 PHE A 273      40.836  21.721 -10.495  1.00  0.00              
ATOM   4282  HE1 PHE A 273      36.627  22.354  -7.994  1.00  0.00              
ATOM   4283  HE2 PHE A 273      40.671  23.498  -8.784  1.00  0.00              
ATOM   4284  HZ  PHE A 273      38.564  23.815  -7.534  1.00  0.00              
ATOM   4285  N   ARG A 274      39.364  18.493 -14.036  1.00  0.00              
ATOM   4286  CA  ARG A 274      40.138  17.650 -14.952  1.00  0.00              
ATOM   4287  C   ARG A 274      40.662  18.451 -16.137  1.00  0.00              
ATOM   4288  O   ARG A 274      41.866  18.475 -16.417  1.00  0.00              
ATOM   4289  CB  ARG A 274      39.354  16.431 -15.414  1.00  0.00              
ATOM   4290  CG  ARG A 274      39.148  15.363 -14.351  1.00  0.00              
ATOM   4291  CD  ARG A 274      38.245  14.257 -14.762  1.00  0.00              
ATOM   4292  NE  ARG A 274      38.090  13.206 -13.769  1.00  0.00              
ATOM   4293  CZ  ARG A 274      38.815  12.071 -13.736  1.00  0.00              
ATOM   4294  NH1 ARG A 274      39.719  11.818 -14.657  1.00  0.00              
ATOM   4295  NH2 ARG A 274      38.578  11.206 -12.766  1.00  0.00              
ATOM   4296  H   ARG A 274      38.447  18.188 -13.743  1.00  0.00              
ATOM   4297  HA  ARG A 274      41.013  17.253 -14.438  1.00  0.00              
ATOM   4298 1HB  ARG A 274      38.384  16.787 -15.759  1.00  0.00              
ATOM   4299 2HB  ARG A 274      39.901  16.000 -16.253  1.00  0.00              
ATOM   4300 1HG  ARG A 274      40.117  14.931 -14.101  1.00  0.00              
ATOM   4301 2HG  ARG A 274      38.721  15.835 -13.466  1.00  0.00              
ATOM   4302 1HD  ARG A 274      37.255  14.664 -14.964  1.00  0.00              
ATOM   4303 2HD  ARG A 274      38.640  13.796 -15.667  1.00  0.00              
ATOM   4304  HE  ARG A 274      37.454  13.150 -12.985  1.00  0.00              
ATOM   4305 1HH1 ARG A 274      39.876  12.481 -15.403  1.00  0.00              
ATOM   4306 2HH1 ARG A 274      40.252  10.962 -14.615  1.00  0.00              
ATOM   4307 1HH2 ARG A 274      37.867  11.408 -12.076  1.00  0.00              
ATOM   4308 2HH2 ARG A 274      39.106  10.348 -12.718  1.00  0.00              
ATOM   4309  N   GLN A 275      39.732  19.091 -16.838  1.00  0.00              
ATOM   4310  CA  GLN A 275      40.043  19.791 -18.076  1.00  0.00              
ATOM   4311  C   GLN A 275      40.612  21.182 -17.817  1.00  0.00              
ATOM   4312  O   GLN A 275      41.274  21.757 -18.682  1.00  0.00              
ATOM   4313  CB  GLN A 275      38.791  19.904 -18.950  1.00  0.00              
ATOM   4314  CG  GLN A 275      37.709  20.802 -18.375  1.00  0.00              
ATOM   4315  CD  GLN A 275      36.524  20.951 -19.309  1.00  0.00              
ATOM   4316  OE1 GLN A 275      36.598  20.601 -20.490  1.00  0.00              
ATOM   4317  NE2 GLN A 275      35.422  21.477 -18.786  1.00  0.00              
ATOM   4318  H   GLN A 275      38.781  19.091 -16.499  1.00  0.00              
ATOM   4319  HA  GLN A 275      40.816  19.247 -18.620  1.00  0.00              
ATOM   4320 1HB  GLN A 275      39.115  20.289 -19.917  1.00  0.00              
ATOM   4321 2HB  GLN A 275      38.403  18.893 -19.075  1.00  0.00              
ATOM   4322 1HG  GLN A 275      37.324  20.687 -17.362  1.00  0.00              
ATOM   4323 2HG  GLN A 275      38.310  21.710 -18.433  1.00  0.00              
ATOM   4324 1HE2 GLN A 275      34.607  21.600 -19.355  1.00  0.00              
ATOM   4325 2HE2 GLN A 275      35.405  21.749 -17.824  1.00  0.00              
ATOM   4326  N   THR A 276      40.359  21.723 -16.628  1.00  0.00              
ATOM   4327  CA  THR A 276      40.978  22.988 -16.247  1.00  0.00              
ATOM   4328  C   THR A 276      42.479  22.842 -16.000  1.00  0.00              
ATOM   4329  O   THR A 276      43.255  23.756 -16.279  1.00  0.00              
ATOM   4330  CB  THR A 276      40.318  23.574 -14.985  1.00  0.00              
ATOM   4331  OG1 THR A 276      38.946  23.883 -15.259  1.00  0.00              
ATOM   4332  CG2 THR A 276      41.041  24.837 -14.543  1.00  0.00              
ATOM   4333  H   THR A 276      39.738  21.263 -15.978  1.00  0.00              
ATOM   4334  HA  THR A 276      40.878  23.707 -17.061  1.00  0.00              
ATOM   4335  HB  THR A 276      40.362  22.833 -14.186  1.00  0.00              
ATOM   4336  HG1 THR A 276      38.570  23.200 -15.820  1.00  0.00              
ATOM   4337 1HG2 THR A 276      40.560  25.235 -13.649  1.00  0.00              
ATOM   4338 2HG2 THR A 276      42.082  24.602 -14.322  1.00  0.00              
ATOM   4339 3HG2 THR A 276      40.996  25.578 -15.340  1.00  0.00              
ATOM   4340  N   PHE A 277      42.883  21.689 -15.473  1.00  0.00              
ATOM   4341  CA  PHE A 277      44.297  21.341 -15.403  1.00  0.00              
ATOM   4342  C   PHE A 277      44.921  21.368 -16.789  1.00  0.00              
ATOM   4343  O   PHE A 277      46.057  21.818 -16.963  1.00  0.00              
ATOM   4344  CB  PHE A 277      44.485  19.963 -14.766  1.00  0.00              
ATOM   4345  CG  PHE A 277      44.166  19.926 -13.298  1.00  0.00              
ATOM   4346  CD1 PHE A 277      43.844  21.089 -12.614  1.00  0.00              
ATOM   4347  CD2 PHE A 277      44.190  18.730 -12.598  1.00  0.00              
ATOM   4348  CE1 PHE A 277      43.551  21.057 -11.264  1.00  0.00              
ATOM   4349  CE2 PHE A 277      43.896  18.694 -11.248  1.00  0.00              
ATOM   4350  CZ  PHE A 277      43.577  19.860 -10.581  1.00  0.00              
ATOM   4351  H   PHE A 277      42.198  21.040 -15.113  1.00  0.00              
ATOM   4352  HA  PHE A 277      44.830  22.077 -14.800  1.00  0.00              
ATOM   4353 1HB  PHE A 277      43.830  19.236 -15.244  1.00  0.00              
ATOM   4354 2HB  PHE A 277      45.520  19.641 -14.868  1.00  0.00              
ATOM   4355  HD1 PHE A 277      43.823  22.036 -13.155  1.00  0.00              
ATOM   4356  HD2 PHE A 277      44.442  17.809 -13.125  1.00  0.00              
ATOM   4357  HE1 PHE A 277      43.300  21.978 -10.739  1.00  0.00              
ATOM   4358  HE2 PHE A 277      43.917  17.747 -10.710  1.00  0.00              
ATOM   4359  HZ  PHE A 277      43.348  19.833  -9.517  1.00  0.00              
ATOM   4360  N   ARG A 278      44.162  20.892 -17.773  1.00  0.00              
ATOM   4361  CA  ARG A 278      44.598  20.922 -19.164  1.00  0.00              
ATOM   4362  C   ARG A 278      44.619  22.348 -19.711  1.00  0.00              
ATOM   4363  O   ARG A 278      45.472  22.697 -20.529  1.00  0.00              
ATOM   4364  CB  ARG A 278      43.766  20.000 -20.042  1.00  0.00              
ATOM   4365  CG  ARG A 278      43.990  18.515 -19.804  1.00  0.00              
ATOM   4366  CD  ARG A 278      43.334  17.629 -20.799  1.00  0.00              
ATOM   4367  NE  ARG A 278      41.890  17.534 -20.663  1.00  0.00              
ATOM   4368  CZ  ARG A 278      41.253  16.675 -19.844  1.00  0.00              
ATOM   4369  NH1 ARG A 278      41.924  15.810 -19.116  1.00  0.00              
ATOM   4370  NH2 ARG A 278      39.932  16.708 -19.810  1.00  0.00              
ATOM   4371  H   ARG A 278      43.258  20.500 -17.549  1.00  0.00              
ATOM   4372  HA  ARG A 278      45.620  20.549 -19.238  1.00  0.00              
ATOM   4373 1HB  ARG A 278      42.720  20.240 -19.856  1.00  0.00              
ATOM   4374 2HB  ARG A 278      44.014  20.237 -21.077  1.00  0.00              
ATOM   4375 1HG  ARG A 278      45.061  18.316 -19.832  1.00  0.00              
ATOM   4376 2HG  ARG A 278      43.599  18.260 -18.818  1.00  0.00              
ATOM   4377 1HD  ARG A 278      43.544  18.005 -21.800  1.00  0.00              
ATOM   4378 2HD  ARG A 278      43.738  16.622 -20.698  1.00  0.00              
ATOM   4379  HE  ARG A 278      41.163  18.062 -21.128  1.00  0.00              
ATOM   4380 1HH1 ARG A 278      42.932  15.786 -19.167  1.00  0.00              
ATOM   4381 2HH1 ARG A 278      41.427  15.174 -18.508  1.00  0.00              
ATOM   4382 1HH2 ARG A 278      39.431  17.367 -20.390  1.00  0.00              
ATOM   4383 2HH2 ARG A 278      39.430  16.074 -19.206  1.00  0.00              
ATOM   4384  N   LYS A 279      43.688  23.172 -19.245  1.00  0.00              
ATOM   4385  CA  LYS A 279      43.663  24.584 -19.608  1.00  0.00              
ATOM   4386  C   LYS A 279      44.922  25.269 -19.092  1.00  0.00              
ATOM   4387  O   LYS A 279      45.474  26.152 -19.750  1.00  0.00              
ATOM   4388  CB  LYS A 279      42.414  25.270 -19.050  1.00  0.00              
ATOM   4389  CG  LYS A 279      41.117  24.874 -19.742  1.00  0.00              
ATOM   4390  CD  LYS A 279      39.920  25.573 -19.115  1.00  0.00              
ATOM   4391  CE  LYS A 279      38.613  25.088 -19.725  1.00  0.00              
ATOM   4392  NZ  LYS A 279      37.431  25.746 -19.104  1.00  0.00              
ATOM   4393  H   LYS A 279      42.978  22.811 -18.624  1.00  0.00              
ATOM   4394  HA  LYS A 279      43.655  24.687 -20.693  1.00  0.00              
ATOM   4395 1HB  LYS A 279      42.355  25.012 -17.992  1.00  0.00              
ATOM   4396 2HB  LYS A 279      42.566  26.344 -19.152  1.00  0.00              
ATOM   4397 1HG  LYS A 279      41.188  25.148 -20.795  1.00  0.00              
ATOM   4398 2HG  LYS A 279      40.994  23.794 -19.656  1.00  0.00              
ATOM   4399 1HD  LYS A 279      39.919  25.368 -18.044  1.00  0.00              
ATOM   4400 2HD  LYS A 279      40.020  26.646 -19.278  1.00  0.00              
ATOM   4401 1HE  LYS A 279      38.631  25.307 -20.792  1.00  0.00              
ATOM   4402 2HE  LYS A 279      38.546  24.010 -19.578  1.00  0.00              
ATOM   4403 1HZ  LYS A 279      36.587  25.398 -19.536  1.00  0.00              
ATOM   4404 2HZ  LYS A 279      37.413  25.542 -18.115  1.00  0.00              
ATOM   4405 3HZ  LYS A 279      37.492  26.745 -19.241  1.00  0.00              
ATOM   4406  N   ILE A 280      45.371  24.858 -17.911  1.00  0.00              
ATOM   4407  CA  ILE A 280      46.624  25.354 -17.354  1.00  0.00              
ATOM   4408  C   ILE A 280      47.790  24.923 -18.235  1.00  0.00              
ATOM   4409  O   ILE A 280      48.631  25.739 -18.609  1.00  0.00              
ATOM   4410  CB  ILE A 280      46.853  24.850 -15.917  1.00  0.00              
ATOM   4411  CG1 ILE A 280      45.822  25.462 -14.966  1.00  0.00              
ATOM   4412  CG2 ILE A 280      48.266  25.177 -15.458  1.00  0.00              
ATOM   4413  CD1 ILE A 280      45.793  24.817 -13.599  1.00  0.00              
ATOM   4414  H   ILE A 280      44.832  24.184 -17.387  1.00  0.00              
ATOM   4415  HA  ILE A 280      46.642  26.443 -17.359  1.00  0.00              
ATOM   4416  HB  ILE A 280      46.703  23.771 -15.891  1.00  0.00              
ATOM   4417 1HG1 ILE A 280      46.062  26.520 -14.863  1.00  0.00              
ATOM   4418 2HG1 ILE A 280      44.844  25.357 -15.437  1.00  0.00              
ATOM   4419 1HG2 ILE A 280      48.411  24.814 -14.440  1.00  0.00              
ATOM   4420 2HG2 ILE A 280      48.984  24.695 -16.120  1.00  0.00              
ATOM   4421 3HG2 ILE A 280      48.416  26.256 -15.482  1.00  0.00              
ATOM   4422 1HD1 ILE A 280      45.038  25.303 -12.982  1.00  0.00              
ATOM   4423 2HD1 ILE A 280      45.551  23.758 -13.700  1.00  0.00              
ATOM   4424 3HD1 ILE A 280      46.769  24.922 -13.126  1.00  0.00              
ATOM   4425  N   ILE A 281      47.832  23.636 -18.562  1.00  0.00              
ATOM   4426  CA  ILE A 281      48.909  23.089 -19.380  1.00  0.00              
ATOM   4427  C   ILE A 281      49.000  23.857 -20.692  1.00  0.00              
ATOM   4428  O   ILE A 281      50.094  24.154 -21.174  1.00  0.00              
ATOM   4429  CB  ILE A 281      48.703  21.592 -19.674  1.00  0.00              
ATOM   4430  CG1 ILE A 281      48.859  20.770 -18.393  1.00  0.00              
ATOM   4431  CG2 ILE A 281      49.684  21.120 -20.737  1.00  0.00              
ATOM   4432  CD1 ILE A 281      48.385  19.340 -18.524  1.00  0.00              
ATOM   4433  H   ILE A 281      47.100  23.021 -18.236  1.00  0.00              
ATOM   4434  HA  ILE A 281      49.872  23.230 -18.891  1.00  0.00              
ATOM   4435  HB  ILE A 281      47.684  21.436 -20.026  1.00  0.00              
ATOM   4436 1HG1 ILE A 281      49.916  20.779 -18.128  1.00  0.00              
ATOM   4437 2HG1 ILE A 281      48.286  21.272 -17.614  1.00  0.00              
ATOM   4438 1HG2 ILE A 281      49.526  20.060 -20.932  1.00  0.00              
ATOM   4439 2HG2 ILE A 281      49.527  21.685 -21.654  1.00  0.00              
ATOM   4440 3HG2 ILE A 281      50.704  21.275 -20.385  1.00  0.00              
ATOM   4441 1HD1 ILE A 281      48.527  18.821 -17.575  1.00  0.00              
ATOM   4442 2HD1 ILE A 281      47.327  19.329 -18.788  1.00  0.00              
ATOM   4443 3HD1 ILE A 281      48.958  18.836 -19.301  1.00  0.00              
ATOM   4444  N   ARG A 282      47.846  24.177 -21.267  1.00  0.00              
ATOM   4445  CA  ARG A 282      47.794  24.917 -22.522  1.00  0.00              
ATOM   4446  C   ARG A 282      47.239  26.319 -22.302  1.00  0.00              
ATOM   4447  O   ARG A 282      46.460  26.822 -23.111  1.00  0.00              
ATOM   4448  CB  ARG A 282      47.019  24.173 -23.600  1.00  0.00              
ATOM   4449  CG  ARG A 282      47.653  22.868 -24.056  1.00  0.00              
ATOM   4450  CD  ARG A 282      46.932  22.193 -25.165  1.00  0.00              
ATOM   4451  NE  ARG A 282      47.562  20.971 -25.638  1.00  0.00              
ATOM   4452  CZ  ARG A 282      47.126  20.239 -26.682  1.00  0.00              
ATOM   4453  NH1 ARG A 282      46.040  20.579 -27.340  1.00  0.00              
ATOM   4454  NH2 ARG A 282      47.806  19.155 -27.013  1.00  0.00              
ATOM   4455  H   ARG A 282      46.982  23.899 -20.824  1.00  0.00              
ATOM   4456  HA  ARG A 282      48.801  25.037 -22.922  1.00  0.00              
ATOM   4457 1HB  ARG A 282      46.028  23.970 -23.197  1.00  0.00              
ATOM   4458 2HB  ARG A 282      46.933  24.847 -24.452  1.00  0.00              
ATOM   4459 1HG  ARG A 282      48.669  23.075 -24.393  1.00  0.00              
ATOM   4460 2HG  ARG A 282      47.683  22.183 -23.208  1.00  0.00              
ATOM   4461 1HD  ARG A 282      45.928  21.933 -24.829  1.00  0.00              
ATOM   4462 2HD  ARG A 282      46.866  22.875 -26.012  1.00  0.00              
ATOM   4463  HE  ARG A 282      48.381  20.492 -25.289  1.00  0.00              
ATOM   4464 1HH1 ARG A 282      45.521  21.400 -27.064  1.00  0.00              
ATOM   4465 2HH1 ARG A 282      45.729  20.017 -28.120  1.00  0.00              
ATOM   4466 1HH2 ARG A 282      48.629  18.899 -26.485  1.00  0.00              
ATOM   4467 2HH2 ARG A 282      47.501  18.589 -27.790  1.00  0.00              
ATOM   4468  N   SER A 283      47.645  26.944 -21.202  1.00  0.00              
ATOM   4469  CA  SER A 283      47.265  28.322 -20.920  1.00  0.00              
ATOM   4470  C   SER A 283      48.042  29.281 -21.812  1.00  0.00              
ATOM   4471  O   SER A 283      48.730  28.859 -22.742  1.00  0.00              
ATOM   4472  CB  SER A 283      47.500  28.646 -19.457  1.00  0.00              
ATOM   4473  OG  SER A 283      48.864  28.745 -19.153  1.00  0.00              
ATOM   4474  H   SER A 283      48.233  26.451 -20.544  1.00  0.00              
ATOM   4475  HA  SER A 283      46.192  28.503 -21.009  1.00  0.00              
ATOM   4476 1HB  SER A 283      47.016  29.595 -19.229  1.00  0.00              
ATOM   4477 2HB  SER A 283      47.057  27.858 -18.850  1.00  0.00              
ATOM   4478  HG  SER A 283      49.358  28.124 -19.694  1.00  0.00              
ATOM   4479  N   HIS A 284      47.929  30.574 -21.524  1.00  0.00              
ATOM   4480  CA  HIS A 284      48.795  31.573 -22.138  1.00  0.00              
ATOM   4481  C   HIS A 284      50.253  31.293 -21.799  1.00  0.00              
ATOM   4482  O   HIS A 284      51.162  31.769 -22.478  1.00  0.00              
ATOM   4483  CB  HIS A 284      48.408  32.984 -21.685  1.00  0.00              
ATOM   4484  CG  HIS A 284      48.665  33.241 -20.233  1.00  0.00              
ATOM   4485  ND1 HIS A 284      47.913  32.664 -19.231  1.00  0.00              
ATOM   4486  CD2 HIS A 284      49.589  34.013 -19.613  1.00  0.00              
ATOM   4487  CE1 HIS A 284      48.364  33.070 -18.057  1.00  0.00              
ATOM   4488  NE2 HIS A 284      49.380  33.889 -18.262  1.00  0.00              
ATOM   4489  H   HIS A 284      47.226  30.870 -20.862  1.00  0.00              
ATOM   4490  HA  HIS A 284      48.704  31.519 -23.223  1.00  0.00              
ATOM   4491 1HB  HIS A 284      48.983  33.728 -22.239  1.00  0.00              
ATOM   4492 2HB  HIS A 284      47.344  33.153 -21.849  1.00  0.00              
ATOM   4493  HD2 HIS A 284      50.390  34.652 -19.985  1.00  0.00              
ATOM   4494  HE1 HIS A 284      47.901  32.723 -17.134  1.00  0.00              
ATOM   4495  HE2 HIS A 284      49.921  34.353 -17.546  1.00  0.00              
ATOM   4496  N   VAL A 285      50.477  30.584 -20.681  1.00  0.00              
ATOM   4497  CA  VAL A 285      51.798  29.990 -20.516  1.00  0.00              
ATOM   4498  C   VAL A 285      51.793  28.515 -20.896  1.00  0.00              
ATOM   4499  O   VAL A 285      51.146  27.698 -20.240  1.00  0.00              
ATOM   4500  CB  VAL A 285      52.306  30.136 -19.070  1.00  0.00              
ATOM   4501  CG1 VAL A 285      53.661  29.463 -18.911  1.00  0.00              
ATOM   4502  CG2 VAL A 285      52.393  31.604 -18.681  1.00  0.00              
ATOM   4503  H   VAL A 285      49.765  30.400 -19.988  1.00  0.00              
ATOM   4504  HA  VAL A 285      52.525  30.448 -21.188  1.00  0.00              
ATOM   4505  HB  VAL A 285      51.588  29.672 -18.394  1.00  0.00              
ATOM   4506 1HG1 VAL A 285      54.005  29.575 -17.882  1.00  0.00              
ATOM   4507 2HG1 VAL A 285      53.571  28.403 -19.149  1.00  0.00              
ATOM   4508 3HG1 VAL A 285      54.380  29.928 -19.585  1.00  0.00              
ATOM   4509 1HG2 VAL A 285      52.753  31.689 -17.656  1.00  0.00              
ATOM   4510 2HG2 VAL A 285      53.083  32.117 -19.351  1.00  0.00              
ATOM   4511 3HG2 VAL A 285      51.406  32.060 -18.757  1.00  0.00              
ATOM   4512  N   LEU A 286      52.519  28.179 -21.956  1.00  0.00              
ATOM   4513  CA  LEU A 286      52.593  26.803 -22.429  1.00  0.00              
ATOM   4514  C   LEU A 286      53.462  25.934 -21.529  1.00  0.00              
ATOM   4515  O   LEU A 286      54.650  26.202 -21.349  1.00  0.00              
ATOM   4516  CB  LEU A 286      53.126  26.771 -23.867  1.00  0.00              
ATOM   4517  CG  LEU A 286      53.214  25.377 -24.500  1.00  0.00              
ATOM   4518  CD1 LEU A 286      51.820  24.778 -24.638  1.00  0.00              
ATOM   4519  CD2 LEU A 286      53.895  25.476 -25.857  1.00  0.00              
ATOM   4520  H   LEU A 286      53.033  28.897 -22.448  1.00  0.00              
ATOM   4521  HA  LEU A 286      51.600  26.355 -22.408  1.00  0.00              
ATOM   4522 1HB  LEU A 286      52.349  27.356 -24.357  1.00  0.00              
ATOM   4523 2HB  LEU A 286      54.081  27.289 -23.955  1.00  0.00              
ATOM   4524  HG  LEU A 286      53.845  24.766 -23.854  1.00  0.00              
ATOM   4525 1HD1 LEU A 286      51.892  23.788 -25.089  1.00  0.00              
ATOM   4526 2HD1 LEU A 286      51.361  24.694 -23.653  1.00  0.00              
ATOM   4527 3HD1 LEU A 286      51.210  25.420 -25.271  1.00  0.00              
ATOM   4528 1HD2 LEU A 286      53.957  24.484 -26.306  1.00  0.00              
ATOM   4529 2HD2 LEU A 286      53.318  26.134 -26.507  1.00  0.00              
ATOM   4530 3HD2 LEU A 286      54.899  25.880 -25.732  1.00  0.00              
ATOM   4531  N   ARG A 287      52.862  24.892 -20.963  1.00  0.00              
ATOM   4532  CA  ARG A 287      53.570  24.001 -20.052  1.00  0.00              
ATOM   4533  C   ARG A 287      53.784  22.640 -20.702  1.00  0.00              
ATOM   4534  O   ARG A 287      54.303  21.716 -20.076  1.00  0.00              
ATOM   4535  CB  ARG A 287      52.877  23.877 -18.704  1.00  0.00              
ATOM   4536  CG  ARG A 287      52.802  25.167 -17.902  1.00  0.00              
ATOM   4537  CD  ARG A 287      51.887  25.110 -16.734  1.00  0.00              
ATOM   4538  NE  ARG A 287      51.875  26.314 -15.918  1.00  0.00              
ATOM   4539  CZ  ARG A 287      51.172  27.427 -16.206  1.00  0.00              
ATOM   4540  NH1 ARG A 287      50.453  27.509 -17.304  1.00  0.00              
ATOM   4541  NH2 ARG A 287      51.242  28.445 -15.367  1.00  0.00              
ATOM   4542  H   ARG A 287      51.889  24.713 -21.168  1.00  0.00              
ATOM   4543  HA  ARG A 287      54.557  24.408 -19.831  1.00  0.00              
ATOM   4544 1HB  ARG A 287      51.868  23.515 -18.896  1.00  0.00              
ATOM   4545 2HB  ARG A 287      53.427  23.131 -18.130  1.00  0.00              
ATOM   4546 1HG  ARG A 287      53.800  25.406 -17.535  1.00  0.00              
ATOM   4547 2HG  ARG A 287      52.457  25.965 -18.562  1.00  0.00              
ATOM   4548 1HD  ARG A 287      50.870  24.947 -17.089  1.00  0.00              
ATOM   4549 2HD  ARG A 287      52.184  24.283 -16.091  1.00  0.00              
ATOM   4550  HE  ARG A 287      52.360  26.511 -15.053  1.00  0.00              
ATOM   4551 1HH1 ARG A 287      50.424  26.728 -17.945  1.00  0.00              
ATOM   4552 2HH1 ARG A 287      49.934  28.351 -17.502  1.00  0.00              
ATOM   4553 1HH2 ARG A 287      51.814  28.372 -14.536  1.00  0.00              
ATOM   4554 2HH2 ARG A 287      50.726  29.290 -15.559  1.00  0.00              
ATOM   4555  N   GLN A 288      53.380  22.521 -21.962  1.00  0.00              
ATOM   4556  CA  GLN A 288      53.566  21.287 -22.714  1.00  0.00              
ATOM   4557  C   GLN A 288      54.729  21.406 -23.690  1.00  0.00              
ATOM   4558  O   GLN A 288      55.512  20.787 -23.613  1.00  0.00              
ATOM   4559  OXT GLN A 288      54.708  22.242 -24.550  1.00  0.00              
ATOM   4560  CB  GLN A 288      52.288  20.926 -23.476  1.00  0.00              
ATOM   4561  CG  GLN A 288      52.362  19.608 -24.228  1.00  0.00              
ATOM   4562  CD  GLN A 288      51.033  19.219 -24.847  1.00  0.00              
ATOM   4563  OE1 GLN A 288      50.006  19.856 -24.597  1.00  0.00              
ATOM   4564  NE2 GLN A 288      51.044  18.166 -25.657  1.00  0.00              
ATOM   4565  H   GLN A 288      52.932  23.308 -22.411  1.00  0.00              
ATOM   4566  HA  GLN A 288      53.817  20.477 -22.030  1.00  0.00              
ATOM   4567 1HB  GLN A 288      51.483  20.887 -22.741  1.00  0.00              
ATOM   4568 2HB  GLN A 288      52.099  21.739 -24.177  1.00  0.00              
ATOM   4569 1HG  GLN A 288      53.146  19.384 -24.950  1.00  0.00              
ATOM   4570 2HG  GLN A 288      52.514  19.006 -23.331  1.00  0.00              
ATOM   4571 1HE2 GLN A 288      50.197  17.862 -26.094  1.00  0.00              
ATOM   4572 2HE2 GLN A 288      51.899  17.677 -25.830  1.00  0.00              
TER                                                                             
