# Supplementary material for: Assessment and Challenges of Ligand Docking into Comparative Models of G-Protein Coupled Receptors
Source: PLoS One. 2013 Jul 2;8(7):e67302. doi: 10.1371/journal.pone.0067302 (PMC3699586; doi:10.1371/journal.pone.0067302)
Supplement: File S2 — Files for protocol capture. The input files necessary to carry out the steps outlined in the protocol capture in File S1 as well as the output files relating to the results found in the manuscript are provided in this attachment. (ZIP) [file pone.0067302.s015.zip › FileS2_GPCR_model_dock/scripts/evaluate_score_vs_pocket_rmsd/structures/3emlA/3emlA_4.pdb]

ATOM      1  N   ILE A   1      57.464   6.623  11.763  1.00  0.00              
ATOM      2  CA  ILE A   1      57.451   7.950  12.366  1.00  0.00              
ATOM      3  C   ILE A   1      57.931   7.916  13.811  1.00  0.00              
ATOM      4  O   ILE A   1      57.366   8.581  14.679  1.00  0.00              
ATOM      5  CB  ILE A   1      56.044   8.574  12.320  1.00  0.00              
ATOM      6  CG1 ILE A   1      55.054   7.718  13.114  1.00  0.00              
ATOM      7  CG2 ILE A   1      55.580   8.733  10.880  1.00  0.00              
ATOM      8  CD1 ILE A   1      53.710   8.377  13.325  1.00  0.00              
ATOM      9 1H   ILE A   1      56.616   6.223  11.417  1.00  0.00              
ATOM     10 2H   ILE A   1      58.025   6.447  10.954  1.00  0.00              
ATOM     11 3H   ILE A   1      57.765   5.834  12.298  1.00  0.00              
ATOM     12  HA  ILE A   1      58.157   8.608  11.861  1.00  0.00              
ATOM     13  HB  ILE A   1      56.073   9.550  12.803  1.00  0.00              
ATOM     14 1HG1 ILE A   1      54.920   6.785  12.567  1.00  0.00              
ATOM     15 2HG1 ILE A   1      55.511   7.508  14.082  1.00  0.00              
ATOM     16 1HG2 ILE A   1      54.584   9.175  10.866  1.00  0.00              
ATOM     17 2HG2 ILE A   1      56.272   9.381  10.344  1.00  0.00              
ATOM     18 3HG2 ILE A   1      55.550   7.756  10.397  1.00  0.00              
ATOM     19 1HD1 ILE A   1      53.063   7.710  13.896  1.00  0.00              
ATOM     20 2HD1 ILE A   1      53.843   9.310  13.874  1.00  0.00              
ATOM     21 3HD1 ILE A   1      53.251   8.586  12.360  1.00  0.00              
ATOM     22  N   MET A   2      58.858   7.000  14.088  1.00  0.00              
ATOM     23  CA  MET A   2      59.360   6.876  15.452  1.00  0.00              
ATOM     24  C   MET A   2      60.343   7.994  15.776  1.00  0.00              
ATOM     25  O   MET A   2      61.028   8.506  14.891  1.00  0.00              
ATOM     26  CB  MET A   2      60.023   5.515  15.650  1.00  0.00              
ATOM     27  CG  MET A   2      59.081   4.328  15.507  1.00  0.00              
ATOM     28  SD  MET A   2      57.809   4.292  16.785  1.00  0.00              
ATOM     29  CE  MET A   2      56.394   4.902  15.873  1.00  0.00              
ATOM     30  H   MET A   2      59.224   6.390  13.372  1.00  0.00              
ATOM     31  HA  MET A   2      58.538   6.969  16.161  1.00  0.00              
ATOM     32 1HB  MET A   2      60.819   5.439  14.910  1.00  0.00              
ATOM     33 2HB  MET A   2      60.457   5.515  16.651  1.00  0.00              
ATOM     34 1HG  MET A   2      58.604   4.389  14.529  1.00  0.00              
ATOM     35 2HG  MET A   2      59.673   3.415  15.565  1.00  0.00              
ATOM     36 1HE  MET A   2      55.525   4.938  16.529  1.00  0.00              
ATOM     37 2HE  MET A   2      56.608   5.904  15.497  1.00  0.00              
ATOM     38 3HE  MET A   2      56.188   4.236  15.034  1.00  0.00              
ATOM     39  N   GLY A   3      60.407   8.369  17.049  1.00  0.00              
ATOM     40  CA  GLY A   3      61.224   9.498  17.474  1.00  0.00              
ATOM     41  C   GLY A   3      60.702  10.809  16.898  1.00  0.00              
ATOM     42  O   GLY A   3      59.528  11.142  17.054  1.00  0.00              
ATOM     43  H   GLY A   3      59.875   7.858  17.739  1.00  0.00              
ATOM     44 1HA  GLY A   3      61.208   9.559  18.562  1.00  0.00              
ATOM     45 2HA  GLY A   3      62.248   9.346  17.135  1.00  0.00              
ATOM     46  N   SER A   4      61.583  11.549  16.234  1.00  0.00              
ATOM     47  CA  SER A   4      61.191  12.773  15.546  1.00  0.00              
ATOM     48  C   SER A   4      61.557  12.729  14.068  1.00  0.00              
ATOM     49  O   SER A   4      60.791  13.178  13.215  1.00  0.00              
ATOM     50  CB  SER A   4      61.838  13.972  16.212  1.00  0.00              
ATOM     51  OG  SER A   4      61.460  14.095  17.556  1.00  0.00              
ATOM     52  H   SER A   4      62.549  11.254  16.202  1.00  0.00              
ATOM     53  HA  SER A   4      60.132  13.010  15.653  1.00  0.00              
ATOM     54 1HB  SER A   4      62.921  13.859  16.157  1.00  0.00              
ATOM     55 2HB  SER A   4      61.540  14.872  15.676  1.00  0.00              
ATOM     56  HG  SER A   4      60.509  14.214  17.611  1.00  0.00              
ATOM     57  N   SER A   5      62.733  12.187  13.771  1.00  0.00              
ATOM     58  CA  SER A   5      62.411  13.369  12.983  1.00  0.00              
ATOM     59  C   SER A   5      62.264  13.016  11.509  1.00  0.00              
ATOM     60  O   SER A   5      61.632  13.748  10.747  1.00  0.00              
ATOM     61  CB  SER A   5      63.477  14.431  13.171  1.00  0.00              
ATOM     62  OG  SER A   5      64.735  13.996  12.733  1.00  0.00              
ATOM     63  H   SER A   5      63.610  11.713  13.608  1.00  0.00              
ATOM     64  HA  SER A   5      61.520  13.894  13.334  1.00  0.00              
ATOM     65 1HB  SER A   5      63.191  15.316  12.605  1.00  0.00              
ATOM     66 2HB  SER A   5      63.538  14.682  14.229  1.00  0.00              
ATOM     67  HG  SER A   5      65.380  14.695  12.868  1.00  0.00              
ATOM     68  N   VAL A   6      62.843  11.885  11.112  1.00  0.00              
ATOM     69  CA  VAL A   6      63.003  11.563   9.696  1.00  0.00              
ATOM     70  C   VAL A   6      61.680  11.657   8.937  1.00  0.00              
ATOM     71  O   VAL A   6      61.608  12.277   7.879  1.00  0.00              
ATOM     72  CB  VAL A   6      63.590  10.152   9.505  1.00  0.00              
ATOM     73  CG1 VAL A   6      63.551   9.753   8.037  1.00  0.00              
ATOM     74  CG2 VAL A   6      65.015  10.092  10.034  1.00  0.00              
ATOM     75  H   VAL A   6      63.179  11.232  11.806  1.00  0.00              
ATOM     76  HA  VAL A   6      63.654  12.283   9.197  1.00  0.00              
ATOM     77  HB  VAL A   6      63.005   9.443  10.091  1.00  0.00              
ATOM     78 1HG1 VAL A   6      63.969   8.753   7.921  1.00  0.00              
ATOM     79 2HG1 VAL A   6      62.519   9.757   7.687  1.00  0.00              
ATOM     80 3HG1 VAL A   6      64.137  10.461   7.452  1.00  0.00              
ATOM     81 1HG2 VAL A   6      65.414   9.088   9.892  1.00  0.00              
ATOM     82 2HG2 VAL A   6      65.634  10.808   9.493  1.00  0.00              
ATOM     83 3HG2 VAL A   6      65.020  10.336  11.096  1.00  0.00              
ATOM     84  N   TYR A   7      60.640  11.027   9.476  1.00  0.00              
ATOM     85  CA  TYR A   7      59.361  10.927   8.777  1.00  0.00              
ATOM     86  C   TYR A   7      58.378  12.028   9.186  1.00  0.00              
ATOM     87  O   TYR A   7      57.680  12.595   8.344  1.00  0.00              
ATOM     88  CB  TYR A   7      58.733   9.554   9.026  1.00  0.00              
ATOM     89  CG  TYR A   7      59.651   8.394   8.710  1.00  0.00              
ATOM     90  CD1 TYR A   7      60.368   7.758   9.714  1.00  0.00              
ATOM     91  CD2 TYR A   7      59.797   7.937   7.409  1.00  0.00              
ATOM     92  CE1 TYR A   7      61.208   6.699   9.431  1.00  0.00              
ATOM     93  CE2 TYR A   7      60.633   6.878   7.114  1.00  0.00              
ATOM     94  CZ  TYR A   7      61.338   6.261   8.128  1.00  0.00              
ATOM     95  OH  TYR A   7      62.171   5.205   7.840  1.00  0.00              
ATOM     96  H   TYR A   7      60.736  10.607  10.389  1.00  0.00              
ATOM     97  HA  TYR A   7      59.514  11.055   7.705  1.00  0.00              
ATOM     98 1HB  TYR A   7      58.448   9.516  10.079  1.00  0.00              
ATOM     99 2HB  TYR A   7      57.840   9.490   8.405  1.00  0.00              
ATOM    100  HD1 TYR A   7      60.260   8.110  10.740  1.00  0.00              
ATOM    101  HD2 TYR A   7      59.238   8.428   6.613  1.00  0.00              
ATOM    102  HE1 TYR A   7      61.765   6.209  10.229  1.00  0.00              
ATOM    103  HE2 TYR A   7      60.735   6.534   6.085  1.00  0.00              
ATOM    104  HH  TYR A   7      62.187   4.983   6.906  1.00  0.00              
ATOM    105  N   ILE A   8      58.337  12.333  10.479  1.00  0.00              
ATOM    106  CA  ILE A   8      57.425  13.344  11.013  1.00  0.00              
ATOM    107  C   ILE A   8      57.587  14.732  10.383  1.00  0.00              
ATOM    108  O   ILE A   8      56.601  15.434  10.155  1.00  0.00              
ATOM    109  CB  ILE A   8      57.598  13.478  12.537  1.00  0.00              
ATOM    110  CG1 ILE A   8      57.099  12.215  13.245  1.00  0.00              
ATOM    111  CG2 ILE A   8      56.862  14.705  13.051  1.00  0.00              
ATOM    112  CD1 ILE A   8      57.496  12.134  14.701  1.00  0.00              
ATOM    113  H   ILE A   8      58.958  11.847  11.110  1.00  0.00              
ATOM    114  HA  ILE A   8      56.392  13.092  10.778  1.00  0.00              
ATOM    115  HB  ILE A   8      58.660  13.567  12.768  1.00  0.00              
ATOM    116 1HG1 ILE A   8      56.013  12.205  13.163  1.00  0.00              
ATOM    117 2HG1 ILE A   8      57.511  11.359  12.708  1.00  0.00              
ATOM    118 1HG2 ILE A   8      56.994  14.785  14.129  1.00  0.00              
ATOM    119 2HG2 ILE A   8      57.262  15.597  12.570  1.00  0.00              
ATOM    120 3HG2 ILE A   8      55.800  14.615  12.822  1.00  0.00              
ATOM    121 1HD1 ILE A   8      57.106  11.212  15.134  1.00  0.00              
ATOM    122 2HD1 ILE A   8      58.583  12.142  14.784  1.00  0.00              
ATOM    123 3HD1 ILE A   8      57.085  12.987  15.239  1.00  0.00              
ATOM    124  N   THR A   9      58.829  15.121  10.106  1.00  0.00              
ATOM    125  CA  THR A   9      59.126  16.397   9.451  1.00  0.00              
ATOM    126  C   THR A   9      58.550  16.514   8.041  1.00  0.00              
ATOM    127  O   THR A   9      58.387  17.621   7.511  1.00  0.00              
ATOM    128  CB  THR A   9      60.646  16.633   9.377  1.00  0.00              
ATOM    129  OG1 THR A   9      61.274  15.518   8.731  1.00  0.00              
ATOM    130  CG2 THR A   9      61.229  16.801  10.771  1.00  0.00              
ATOM    131  H   THR A   9      59.592  14.509  10.358  1.00  0.00              
ATOM    132  HA  THR A   9      58.666  17.213  10.009  1.00  0.00              
ATOM    133  HB  THR A   9      60.836  17.534   8.793  1.00  0.00              
ATOM    134  HG1 THR A   9      61.025  14.707   9.179  1.00  0.00              
ATOM    135 1HG2 THR A   9      62.303  16.967  10.698  1.00  0.00              
ATOM    136 2HG2 THR A   9      60.761  17.655  11.261  1.00  0.00              
ATOM    137 3HG2 THR A   9      61.040  15.900  11.354  1.00  0.00              
ATOM    138  N   VAL A  10      58.256  15.371   7.432  1.00  0.00              
ATOM    139  CA  VAL A  10      57.667  15.339   6.102  1.00  0.00              
ATOM    140  C   VAL A  10      56.272  15.961   6.147  1.00  0.00              
ATOM    141  O   VAL A  10      55.760  16.483   5.146  1.00  0.00              
ATOM    142  CB  VAL A  10      57.576  13.905   5.548  1.00  0.00              
ATOM    143  CG1 VAL A  10      56.834  13.893   4.220  1.00  0.00              
ATOM    144  CG2 VAL A  10      58.965  13.307   5.386  1.00  0.00              
ATOM    145  H   VAL A  10      58.448  14.500   7.907  1.00  0.00              
ATOM    146  HA  VAL A  10      58.241  15.944   5.399  1.00  0.00              
ATOM    147  HB  VAL A  10      57.045  13.281   6.267  1.00  0.00              
ATOM    148 1HG1 VAL A  10      56.779  12.871   3.843  1.00  0.00              
ATOM    149 2HG1 VAL A  10      55.826  14.281   4.363  1.00  0.00              
ATOM    150 3HG1 VAL A  10      57.365  14.516   3.501  1.00  0.00              
ATOM    151 1HG2 VAL A  10      58.883  12.294   4.994  1.00  0.00              
ATOM    152 2HG2 VAL A  10      59.544  13.918   4.693  1.00  0.00              
ATOM    153 3HG2 VAL A  10      59.466  13.282   6.354  1.00  0.00              
ATOM    154  N   GLU A  11      55.670  15.912   7.330  1.00  0.00              
ATOM    155  CA  GLU A  11      54.339  16.459   7.546  1.00  0.00              
ATOM    156  C   GLU A  11      54.305  17.951   7.241  1.00  0.00              
ATOM    157  O   GLU A  11      53.258  18.500   6.900  1.00  0.00              
ATOM    158  CB  GLU A  11      53.880  16.203   8.983  1.00  0.00              
ATOM    159  CG  GLU A  11      53.668  14.735   9.324  1.00  0.00              
ATOM    160  CD  GLU A  11      53.512  14.535  10.805  1.00  0.00              
ATOM    161  OE1 GLU A  11      53.532  15.506  11.522  1.00  0.00              
ATOM    162  OE2 GLU A  11      53.260  13.425  11.211  1.00  0.00              
ATOM    163  H   GLU A  11      56.155  15.480   8.104  1.00  0.00              
ATOM    164  HA  GLU A  11      53.630  15.986   6.865  1.00  0.00              
ATOM    165 1HB  GLU A  11      54.644  16.621   9.640  1.00  0.00              
ATOM    166 2HB  GLU A  11      52.945  16.746   9.121  1.00  0.00              
ATOM    167 1HG  GLU A  11      52.819  14.288   8.806  1.00  0.00              
ATOM    168 2HG  GLU A  11      54.588  14.259   8.988  1.00  0.00              
ATOM    169  N   LEU A  12      55.456  18.604   7.371  1.00  0.00              
ATOM    170  CA  LEU A  12      55.575  20.012   7.044  1.00  0.00              
ATOM    171  C   LEU A  12      55.345  20.257   5.565  1.00  0.00              
ATOM    172  O   LEU A  12      54.580  21.147   5.185  1.00  0.00              
ATOM    173  CB  LEU A  12      56.954  20.537   7.463  1.00  0.00              
ATOM    174  CG  LEU A  12      57.204  22.022   7.170  1.00  0.00              
ATOM    175  CD1 LEU A  12      56.195  22.879   7.922  1.00  0.00              
ATOM    176  CD2 LEU A  12      58.625  22.387   7.570  1.00  0.00              
ATOM    177  H   LEU A  12      56.268  18.107   7.707  1.00  0.00              
ATOM    178  HA  LEU A  12      54.806  20.575   7.572  1.00  0.00              
ATOM    179 1HB  LEU A  12      56.886  20.374   8.538  1.00  0.00              
ATOM    180 2HB  LEU A  12      57.759  19.927   7.054  1.00  0.00              
ATOM    181  HG  LEU A  12      57.115  22.158   6.092  1.00  0.00              
ATOM    182 1HD1 LEU A  12      56.380  23.932   7.707  1.00  0.00              
ATOM    183 2HD1 LEU A  12      55.185  22.617   7.603  1.00  0.00              
ATOM    184 3HD1 LEU A  12      56.295  22.705   8.992  1.00  0.00              
ATOM    185 1HD2 LEU A  12      58.802  23.443   7.360  1.00  0.00              
ATOM    186 2HD2 LEU A  12      58.764  22.200   8.635  1.00  0.00              
ATOM    187 3HD2 LEU A  12      59.331  21.782   7.000  1.00  0.00              
ATOM    188  N   ALA A  13      56.013  19.466   4.729  1.00  0.00              
ATOM    189  CA  ALA A  13      55.795  19.512   3.283  1.00  0.00              
ATOM    190  C   ALA A  13      54.331  19.215   2.946  1.00  0.00              
ATOM    191  O   ALA A  13      53.736  19.858   2.067  1.00  0.00              
ATOM    192  CB  ALA A  13      56.719  18.533   2.574  1.00  0.00              
ATOM    193  H   ALA A  13      56.690  18.817   5.104  1.00  0.00              
ATOM    194  HA  ALA A  13      56.017  20.518   2.928  1.00  0.00              
ATOM    195 1HB  ALA A  13      56.541  18.579   1.499  1.00  0.00              
ATOM    196 2HB  ALA A  13      57.757  18.796   2.781  1.00  0.00              
ATOM    197 3HB  ALA A  13      56.522  17.523   2.930  1.00  0.00              
ATOM    198  N   ILE A  14      53.748  18.252   3.659  1.00  0.00              
ATOM    199  CA  ILE A  14      52.316  17.970   3.518  1.00  0.00              
ATOM    200  C   ILE A  14      51.426  19.183   3.846  1.00  0.00              
ATOM    201  O   ILE A  14      50.457  19.471   3.131  1.00  0.00              
ATOM    202  CB  ILE A  14      51.899  16.792   4.417  1.00  0.00              
ATOM    203  CG1 ILE A  14      52.509  15.486   3.902  1.00  0.00              
ATOM    204  CG2 ILE A  14      50.383  16.685   4.484  1.00  0.00              
ATOM    205  CD1 ILE A  14      52.335  14.317   4.846  1.00  0.00              
ATOM    206  H   ILE A  14      54.296  17.704   4.307  1.00  0.00              
ATOM    207  HA  ILE A  14      52.069  17.749   2.481  1.00  0.00              
ATOM    208  HB  ILE A  14      52.297  16.951   5.419  1.00  0.00              
ATOM    209 1HG1 ILE A  14      52.032  15.258   2.950  1.00  0.00              
ATOM    210 2HG1 ILE A  14      53.572  15.666   3.741  1.00  0.00              
ATOM    211 1HG2 ILE A  14      50.105  15.847   5.123  1.00  0.00              
ATOM    212 2HG2 ILE A  14      49.972  17.606   4.895  1.00  0.00              
ATOM    213 3HG2 ILE A  14      49.985  16.525   3.482  1.00  0.00              
ATOM    214 1HD1 ILE A  14      52.793  13.428   4.413  1.00  0.00              
ATOM    215 2HD1 ILE A  14      52.813  14.543   5.799  1.00  0.00              
ATOM    216 3HD1 ILE A  14      51.273  14.134   5.007  1.00  0.00              
ATOM    217  N   ALA A  15      51.758  19.891   4.922  1.00  0.00              
ATOM    218  CA  ALA A  15      51.032  21.100   5.300  1.00  0.00              
ATOM    219  C   ALA A  15      51.079  22.137   4.186  1.00  0.00              
ATOM    220  O   ALA A  15      50.066  22.751   3.845  1.00  0.00              
ATOM    221  CB  ALA A  15      51.595  21.677   6.591  1.00  0.00              
ATOM    222  H   ALA A  15      52.533  19.585   5.492  1.00  0.00              
ATOM    223  HA  ALA A  15      49.985  20.842   5.463  1.00  0.00              
ATOM    224 1HB  ALA A  15      51.043  22.579   6.856  1.00  0.00              
ATOM    225 2HB  ALA A  15      51.498  20.944   7.391  1.00  0.00              
ATOM    226 3HB  ALA A  15      52.646  21.924   6.450  1.00  0.00              
ATOM    227  N   VAL A  16      52.266  22.328   3.624  1.00  0.00              
ATOM    228  CA  VAL A  16      52.461  23.320   2.580  1.00  0.00              
ATOM    229  C   VAL A  16      51.619  22.952   1.363  1.00  0.00              
ATOM    230  O   VAL A  16      50.947  23.802   0.772  1.00  0.00              
ATOM    231  CB  VAL A  16      53.940  23.439   2.169  1.00  0.00              
ATOM    232  CG1 VAL A  16      54.082  24.325   0.940  1.00  0.00              
ATOM    233  CG2 VAL A  16      54.771  23.988   3.319  1.00  0.00              
ATOM    234  H   VAL A  16      53.053  21.773   3.927  1.00  0.00              
ATOM    235  HA  VAL A  16      52.112  24.304   2.898  1.00  0.00              
ATOM    236  HB  VAL A  16      54.327  22.444   1.946  1.00  0.00              
ATOM    237 1HG1 VAL A  16      55.134  24.398   0.663  1.00  0.00              
ATOM    238 2HG1 VAL A  16      53.519  23.893   0.113  1.00  0.00              
ATOM    239 3HG1 VAL A  16      53.697  25.320   1.163  1.00  0.00              
ATOM    240 1HG2 VAL A  16      55.813  24.065   3.011  1.00  0.00              
ATOM    241 2HG2 VAL A  16      54.400  24.975   3.595  1.00  0.00              
ATOM    242 3HG2 VAL A  16      54.694  23.318   4.175  1.00  0.00              
ATOM    243  N   LEU A  17      51.649  21.673   1.001  1.00  0.00              
ATOM    244  CA  LEU A  17      50.891  21.197  -0.153  1.00  0.00              
ATOM    245  C   LEU A  17      49.389  21.426   0.039  1.00  0.00              
ATOM    246  O   LEU A  17      48.686  21.824  -0.893  1.00  0.00              
ATOM    247  CB  LEU A  17      51.180  19.710  -0.397  1.00  0.00              
ATOM    248  CG  LEU A  17      52.590  19.396  -0.913  1.00  0.00              
ATOM    249  CD1 LEU A  17      52.828  17.892  -0.896  1.00  0.00              
ATOM    250  CD2 LEU A  17      52.752  19.951  -2.320  1.00  0.00              
ATOM    251  H   LEU A  17      52.205  21.015   1.530  1.00  0.00              
ATOM    252  HA  LEU A  17      51.179  21.764  -1.037  1.00  0.00              
ATOM    253 1HB  LEU A  17      51.062  19.338   0.619  1.00  0.00              
ATOM    254 2HB  LEU A  17      50.428  19.254  -1.040  1.00  0.00              
ATOM    255  HG  LEU A  17      53.296  19.916  -0.265  1.00  0.00              
ATOM    256 1HD1 LEU A  17      53.832  17.678  -1.264  1.00  0.00              
ATOM    257 2HD1 LEU A  17      52.730  17.519   0.124  1.00  0.00              
ATOM    258 3HD1 LEU A  17      52.096  17.400  -1.535  1.00  0.00              
ATOM    259 1HD2 LEU A  17      53.755  19.727  -2.685  1.00  0.00              
ATOM    260 2HD2 LEU A  17      52.014  19.494  -2.980  1.00  0.00              
ATOM    261 3HD2 LEU A  17      52.605  21.031  -2.304  1.00  0.00              
ATOM    262  N   ALA A  18      48.906  21.181   1.254  1.00  0.00              
ATOM    263  CA  ALA A  18      47.511  21.444   1.593  1.00  0.00              
ATOM    264  C   ALA A  18      47.151  22.922   1.448  1.00  0.00              
ATOM    265  O   ALA A  18      46.119  23.269   0.861  1.00  0.00              
ATOM    266  CB  ALA A  18      47.218  20.967   3.008  1.00  0.00              
ATOM    267  H   ALA A  18      49.521  20.802   1.960  1.00  0.00              
ATOM    268  HA  ALA A  18      46.873  20.897   0.899  1.00  0.00              
ATOM    269 1HB  ALA A  18      46.172  21.159   3.247  1.00  0.00              
ATOM    270 2HB  ALA A  18      47.415  19.897   3.079  1.00  0.00              
ATOM    271 3HB  ALA A  18      47.855  21.501   3.711  1.00  0.00              
ATOM    272  N   ILE A  19      48.004  23.788   1.988  1.00  0.00              
ATOM    273  CA  ILE A  19      47.776  25.231   1.905  1.00  0.00              
ATOM    274  C   ILE A  19      47.613  25.737   0.466  1.00  0.00              
ATOM    275  O   ILE A  19      46.645  26.437   0.149  1.00  0.00              
ATOM    276  CB  ILE A  19      48.926  26.006   2.573  1.00  0.00              
ATOM    277  CG1 ILE A  19      48.929  25.760   4.084  1.00  0.00              
ATOM    278  CG2 ILE A  19      48.810  27.493   2.273  1.00  0.00              
ATOM    279  CD1 ILE A  19      50.202  26.199   4.771  1.00  0.00              
ATOM    280  H   ILE A  19      48.826  23.447   2.465  1.00  0.00              
ATOM    281  HA  ILE A  19      46.830  25.498   2.374  1.00  0.00              
ATOM    282  HB  ILE A  19      49.876  25.632   2.191  1.00  0.00              
ATOM    283 1HG1 ILE A  19      48.084  26.304   4.503  1.00  0.00              
ATOM    284 2HG1 ILE A  19      48.784  24.691   4.238  1.00  0.00              
ATOM    285 1HG2 ILE A  19      49.630  28.026   2.753  1.00  0.00              
ATOM    286 2HG2 ILE A  19      48.855  27.651   1.196  1.00  0.00              
ATOM    287 3HG2 ILE A  19      47.860  27.868   2.655  1.00  0.00              
ATOM    288 1HD1 ILE A  19      50.130  25.992   5.839  1.00  0.00              
ATOM    289 2HD1 ILE A  19      51.049  25.653   4.353  1.00  0.00              
ATOM    290 3HD1 ILE A  19      50.349  27.267   4.619  1.00  0.00              
ATOM    291  N   LEU A  20      48.548  25.372  -0.406  1.00  0.00              
ATOM    292  CA  LEU A  20      48.484  25.815  -1.795  1.00  0.00              
ATOM    293  C   LEU A  20      47.269  25.241  -2.525  1.00  0.00              
ATOM    294  O   LEU A  20      46.503  25.981  -3.143  1.00  0.00              
ATOM    295  CB  LEU A  20      49.774  25.425  -2.527  1.00  0.00              
ATOM    296  CG  LEU A  20      49.814  25.787  -4.018  1.00  0.00              
ATOM    297  CD1 LEU A  20      49.681  27.294  -4.193  1.00  0.00              
ATOM    298  CD2 LEU A  20      51.114  25.286  -4.628  1.00  0.00              
ATOM    299  H   LEU A  20      49.314  24.784  -0.112  1.00  0.00              
ATOM    300  HA  LEU A  20      48.369  26.898  -1.829  1.00  0.00              
ATOM    301 1HB  LEU A  20      50.484  26.039  -1.975  1.00  0.00              
ATOM    302 2HB  LEU A  20      50.017  24.372  -2.385  1.00  0.00              
ATOM    303  HG  LEU A  20      48.993  25.258  -4.501  1.00  0.00              
ATOM    304 1HD1 LEU A  20      49.710  27.541  -5.254  1.00  0.00              
ATOM    305 2HD1 LEU A  20      48.733  27.627  -3.770  1.00  0.00              
ATOM    306 3HD1 LEU A  20      50.503  27.793  -3.682  1.00  0.00              
ATOM    307 1HD2 LEU A  20      51.141  25.543  -5.688  1.00  0.00              
ATOM    308 2HD2 LEU A  20      51.959  25.751  -4.120  1.00  0.00              
ATOM    309 3HD2 LEU A  20      51.176  24.203  -4.517  1.00  0.00              
ATOM    310  N   GLY A  21      47.096  23.924  -2.465  1.00  0.00              
ATOM    311  CA  GLY A  21      46.014  23.284  -3.189  1.00  0.00              
ATOM    312  C   GLY A  21      44.687  23.895  -2.782  1.00  0.00              
ATOM    313  O   GLY A  21      43.830  24.195  -3.618  1.00  0.00              
ATOM    314  H   GLY A  21      47.722  23.356  -1.912  1.00  0.00              
ATOM    315 1HA  GLY A  21      46.169  23.424  -4.259  1.00  0.00              
ATOM    316 2HA  GLY A  21      46.013  22.219  -2.960  1.00  0.00              
ATOM    317  N   ASN A  22      44.531  24.104  -1.480  1.00  0.00              
ATOM    318  CA  ASN A  22      43.242  24.499  -0.931  1.00  0.00              
ATOM    319  C   ASN A  22      42.965  26.001  -1.088  1.00  0.00              
ATOM    320  O   ASN A  22      41.805  26.421  -1.216  1.00  0.00              
ATOM    321  CB  ASN A  22      43.134  24.100   0.529  1.00  0.00              
ATOM    322  CG  ASN A  22      42.867  22.636   0.738  1.00  0.00              
ATOM    323  OD1 ASN A  22      41.754  22.148   0.511  1.00  0.00              
ATOM    324  ND2 ASN A  22      43.858  21.948   1.247  1.00  0.00              
ATOM    325  H   ASN A  22      45.317  23.989  -0.856  1.00  0.00              
ATOM    326  HA  ASN A  22      42.439  23.999  -1.475  1.00  0.00              
ATOM    327 1HB  ASN A  22      43.875  24.437   1.256  1.00  0.00              
ATOM    328 2HB  ASN A  22      42.205  24.651   0.677  1.00  0.00              
ATOM    329 1HD2 ASN A  22      43.752  20.968   1.413  1.00  0.00              
ATOM    330 2HD2 ASN A  22      44.720  22.403   1.469  1.00  0.00              
ATOM    331  N   VAL A  23      44.025  26.807  -1.088  1.00  0.00              
ATOM    332  CA  VAL A  23      43.885  28.247  -1.289  1.00  0.00              
ATOM    333  C   VAL A  23      43.567  28.544  -2.762  1.00  0.00              
ATOM    334  O   VAL A  23      42.925  29.555  -3.096  1.00  0.00              
ATOM    335  CB  VAL A  23      45.160  29.007  -0.876  1.00  0.00              
ATOM    336  CG1 VAL A  23      46.171  29.009  -2.012  1.00  0.00              
ATOM    337  CG2 VAL A  23      44.821  30.432  -0.465  1.00  0.00              
ATOM    338  H   VAL A  23      44.946  26.416  -0.945  1.00  0.00              
ATOM    339  HA  VAL A  23      43.045  28.648  -0.721  1.00  0.00              
ATOM    340  HB  VAL A  23      45.595  28.521  -0.003  1.00  0.00              
ATOM    341 1HG1 VAL A  23      47.066  29.550  -1.703  1.00  0.00              
ATOM    342 2HG1 VAL A  23      46.438  27.982  -2.263  1.00  0.00              
ATOM    343 3HG1 VAL A  23      45.738  29.496  -2.885  1.00  0.00              
ATOM    344 1HG2 VAL A  23      45.732  30.954  -0.176  1.00  0.00              
ATOM    345 2HG2 VAL A  23      44.356  30.951  -1.304  1.00  0.00              
ATOM    346 3HG2 VAL A  23      44.131  30.414   0.379  1.00  0.00              
ATOM    347  N   LEU A  24      43.994  27.628  -3.631  1.00  0.00              
ATOM    348  CA  LEU A  24      43.585  27.627  -5.029  1.00  0.00              
ATOM    349  C   LEU A  24      42.103  27.339  -5.155  1.00  0.00              
ATOM    350  O   LEU A  24      41.428  27.917  -5.995  1.00  0.00              
ATOM    351  CB  LEU A  24      44.398  26.598  -5.824  1.00  0.00              
ATOM    352  CG  LEU A  24      45.868  26.968  -6.060  1.00  0.00              
ATOM    353  CD1 LEU A  24      46.625  25.771  -6.617  1.00  0.00              
ATOM    354  CD2 LEU A  24      45.948  28.149  -7.015  1.00  0.00              
ATOM    355  H   LEU A  24      44.625  26.911  -3.302  1.00  0.00              
ATOM    356  HA  LEU A  24      43.751  28.614  -5.459  1.00  0.00              
ATOM    357 1HB  LEU A  24      44.330  25.753  -5.141  1.00  0.00              
ATOM    358 2HB  LEU A  24      43.914  26.343  -6.767  1.00  0.00              
ATOM    359  HG  LEU A  24      46.279  27.286  -5.101  1.00  0.00              
ATOM    360 1HD1 LEU A  24      47.668  26.043  -6.781  1.00  0.00              
ATOM    361 2HD1 LEU A  24      46.574  24.945  -5.907  1.00  0.00              
ATOM    362 3HD1 LEU A  24      46.178  25.465  -7.562  1.00  0.00              
ATOM    363 1HD2 LEU A  24      46.993  28.412  -7.181  1.00  0.00              
ATOM    364 2HD2 LEU A  24      45.485  27.881  -7.965  1.00  0.00              
ATOM    365 3HD2 LEU A  24      45.424  29.003  -6.584  1.00  0.00              
ATOM    366  N   VAL A  25      41.596  26.434  -4.329  1.00  0.00              
ATOM    367  CA  VAL A  25      40.176  26.125  -4.367  1.00  0.00              
ATOM    368  C   VAL A  25      39.382  27.352  -3.941  1.00  0.00              
ATOM    369  O   VAL A  25      38.385  27.726  -4.575  1.00  0.00              
ATOM    370  CB  VAL A  25      39.818  24.937  -3.455  1.00  0.00              
ATOM    371  CG1 VAL A  25      38.308  24.797  -3.328  1.00  0.00              
ATOM    372  CG2 VAL A  25      40.427  23.650  -3.992  1.00  0.00              
ATOM    373  H   VAL A  25      42.187  25.951  -3.666  1.00  0.00              
ATOM    374  HA  VAL A  25      39.848  25.890  -5.380  1.00  0.00              
ATOM    375  HB  VAL A  25      40.251  25.104  -2.469  1.00  0.00              
ATOM    376 1HG1 VAL A  25      38.074  23.953  -2.680  1.00  0.00              
ATOM    377 2HG1 VAL A  25      37.893  25.709  -2.900  1.00  0.00              
ATOM    378 3HG1 VAL A  25      37.875  24.629  -4.314  1.00  0.00              
ATOM    379 1HG2 VAL A  25      40.165  22.821  -3.335  1.00  0.00              
ATOM    380 2HG2 VAL A  25      40.042  23.457  -4.993  1.00  0.00              
ATOM    381 3HG2 VAL A  25      41.512  23.751  -4.034  1.00  0.00              
ATOM    382  N   CYS A  26      39.847  27.992  -2.875  1.00  0.00              
ATOM    383  CA  CYS A  26      39.198  29.191  -2.364  1.00  0.00              
ATOM    384  C   CYS A  26      39.149  30.279  -3.433  1.00  0.00              
ATOM    385  O   CYS A  26      38.101  30.901  -3.670  1.00  0.00              
ATOM    386  CB  CYS A  26      40.112  29.606  -1.211  1.00  0.00              
ATOM    387  SG  CYS A  26      40.035  28.521   0.234  1.00  0.00              
ATOM    388  H   CYS A  26      40.671  27.641  -2.408  1.00  0.00              
ATOM    389  HA  CYS A  26      38.199  29.008  -1.968  1.00  0.00              
ATOM    390 1HB  CYS A  26      41.153  29.605  -1.535  1.00  0.00              
ATOM    391 2HB  CYS A  26      39.842  30.601  -0.856  1.00  0.00              
ATOM    392  HG  CYS A  26      40.815  29.267   1.010  1.00  0.00              
ATOM    393  N   TRP A  27      40.285  30.489  -4.088  1.00  0.00              
ATOM    394  CA  TRP A  27      40.355  31.462  -5.169  1.00  0.00              
ATOM    395  C   TRP A  27      39.441  31.090  -6.334  1.00  0.00              
ATOM    396  O   TRP A  27      38.793  31.952  -6.927  1.00  0.00              
ATOM    397  CB  TRP A  27      41.798  31.597  -5.660  1.00  0.00              
ATOM    398  CG  TRP A  27      42.732  32.153  -4.628  1.00  0.00              
ATOM    399  CD1 TRP A  27      42.387  32.836  -3.500  1.00  0.00              
ATOM    400  CD2 TRP A  27      44.163  32.073  -4.628  1.00  0.00              
ATOM    401  NE1 TRP A  27      43.513  33.188  -2.797  1.00  0.00              
ATOM    402  CE2 TRP A  27      44.617  32.729  -3.470  1.00  0.00              
ATOM    403  CE3 TRP A  27      45.104  31.508  -5.498  1.00  0.00              
ATOM    404  CZ2 TRP A  27      45.963  32.838  -3.159  1.00  0.00              
ATOM    405  CZ3 TRP A  27      46.453  31.617  -5.185  1.00  0.00              
ATOM    406  CH2 TRP A  27      46.871  32.263  -4.048  1.00  0.00              
ATOM    407  H   TRP A  27      41.114  29.971  -3.838  1.00  0.00              
ATOM    408  HA  TRP A  27      40.013  32.434  -4.814  1.00  0.00              
ATOM    409 1HB  TRP A  27      42.193  30.622  -5.945  1.00  0.00              
ATOM    410 2HB  TRP A  27      41.842  32.271  -6.516  1.00  0.00              
ATOM    411  HD1 TRP A  27      41.325  32.996  -3.326  1.00  0.00              
ATOM    412  HE1 TRP A  27      43.528  33.701  -1.928  1.00  0.00              
ATOM    413  HE3 TRP A  27      44.827  30.983  -6.412  1.00  0.00              
ATOM    414  HZ2 TRP A  27      46.251  33.360  -2.246  1.00  0.00              
ATOM    415  HZ3 TRP A  27      47.175  31.174  -5.871  1.00  0.00              
ATOM    416  HH2 TRP A  27      47.939  32.326  -3.839  1.00  0.00              
ATOM    417  N   ALA A  28      39.392  29.801  -6.652  1.00  0.00              
ATOM    418  CA  ALA A  28      38.547  29.287  -7.724  1.00  0.00              
ATOM    419  C   ALA A  28      37.097  29.686  -7.532  1.00  0.00              
ATOM    420  O   ALA A  28      36.459  30.180  -8.461  1.00  0.00              
ATOM    421  CB  ALA A  28      38.669  27.773  -7.817  1.00  0.00              
ATOM    422  H   ALA A  28      39.965  29.156  -6.127  1.00  0.00              
ATOM    423  HA  ALA A  28      38.877  29.721  -8.668  1.00  0.00              
ATOM    424 1HB  ALA A  28      38.032  27.406  -8.622  1.00  0.00              
ATOM    425 2HB  ALA A  28      39.705  27.504  -8.023  1.00  0.00              
ATOM    426 3HB  ALA A  28      38.357  27.325  -6.875  1.00  0.00              
ATOM    427  N   VAL A  29      36.580  29.471  -6.324  1.00  0.00              
ATOM    428  CA  VAL A  29      35.206  29.851  -6.011  1.00  0.00              
ATOM    429  C   VAL A  29      35.029  31.363  -5.986  1.00  0.00              
ATOM    430  O   VAL A  29      34.050  31.886  -6.522  1.00  0.00              
ATOM    431  CB  VAL A  29      34.759  29.274  -4.654  1.00  0.00              
ATOM    432  CG1 VAL A  29      33.408  29.846  -4.251  1.00  0.00              
ATOM    433  CG2 VAL A  29      34.696  27.755  -4.716  1.00  0.00              
ATOM    434  H   VAL A  29      37.147  29.038  -5.609  1.00  0.00              
ATOM    435  HA  VAL A  29      34.514  29.507  -6.781  1.00  0.00              
ATOM    436  HB  VAL A  29      35.502  29.529  -3.899  1.00  0.00              
ATOM    437 1HG1 VAL A  29      33.108  29.428  -3.290  1.00  0.00              
ATOM    438 2HG1 VAL A  29      33.483  30.930  -4.167  1.00  0.00              
ATOM    439 3HG1 VAL A  29      32.665  29.590  -5.006  1.00  0.00              
ATOM    440 1HG2 VAL A  29      34.379  27.364  -3.749  1.00  0.00              
ATOM    441 2HG2 VAL A  29      33.981  27.453  -5.482  1.00  0.00              
ATOM    442 3HG2 VAL A  29      35.681  27.359  -4.961  1.00  0.00              
ATOM    443  N   TRP A  30      35.957  32.064  -5.341  1.00  0.00              
ATOM    444  CA  TRP A  30      35.800  33.508  -5.166  1.00  0.00              
ATOM    445  C   TRP A  30      35.818  34.258  -6.504  1.00  0.00              
ATOM    446  O   TRP A  30      35.128  35.264  -6.669  1.00  0.00              
ATOM    447  CB  TRP A  30      36.902  34.049  -4.253  1.00  0.00              
ATOM    448  CG  TRP A  30      36.834  33.516  -2.854  1.00  0.00              
ATOM    449  CD1 TRP A  30      35.754  32.945  -2.250  1.00  0.00              
ATOM    450  CD2 TRP A  30      37.889  33.505  -1.884  1.00  0.00              
ATOM    451  NE1 TRP A  30      36.069  32.579  -0.965  1.00  0.00              
ATOM    452  CE2 TRP A  30      37.376  32.911  -0.717  1.00  0.00              
ATOM    453  CE3 TRP A  30      39.220  33.940  -1.892  1.00  0.00              
ATOM    454  CZ2 TRP A  30      38.140  32.742   0.427  1.00  0.00              
ATOM    455  CZ3 TRP A  30      39.986  33.769  -0.745  1.00  0.00              
ATOM    456  CH2 TRP A  30      39.461  33.187   0.381  1.00  0.00              
ATOM    457  H   TRP A  30      36.778  31.610  -4.967  1.00  0.00              
ATOM    458  HA  TRP A  30      34.832  33.723  -4.714  1.00  0.00              
ATOM    459 1HB  TRP A  30      37.883  33.778  -4.643  1.00  0.00              
ATOM    460 2HB  TRP A  30      36.829  35.134  -4.178  1.00  0.00              
ATOM    461  HD1 TRP A  30      34.844  32.865  -2.843  1.00  0.00              
ATOM    462  HE1 TRP A  30      35.441  32.138  -0.309  1.00  0.00              
ATOM    463  HE3 TRP A  30      39.687  34.405  -2.760  1.00  0.00              
ATOM    464  HZ2 TRP A  30      37.683  32.275   1.300  1.00  0.00              
ATOM    465  HZ3 TRP A  30      41.020  34.112  -0.764  1.00  0.00              
ATOM    466  HH2 TRP A  30      40.096  33.071   1.261  1.00  0.00              
ATOM    467  N   LEU A  31      36.606  33.762  -7.455  1.00  0.00              
ATOM    468  CA  LEU A  31      36.761  34.424  -8.750  1.00  0.00              
ATOM    469  C   LEU A  31      35.806  33.918  -9.838  1.00  0.00              
ATOM    470  O   LEU A  31      35.277  34.709 -10.619  1.00  0.00              
ATOM    471  CB  LEU A  31      38.211  34.271  -9.226  1.00  0.00              
ATOM    472  CG  LEU A  31      39.268  34.912  -8.317  1.00  0.00              
ATOM    473  CD1 LEU A  31      40.664  34.577  -8.822  1.00  0.00              
ATOM    474  CD2 LEU A  31      39.056  36.418  -8.274  1.00  0.00              
ATOM    475  H   LEU A  31      37.111  32.905  -7.277  1.00  0.00              
ATOM    476  HA  LEU A  31      36.523  35.482  -8.650  1.00  0.00              
ATOM    477 1HB  LEU A  31      38.296  33.186  -9.190  1.00  0.00              
ATOM    478 2HB  LEU A  31      38.337  34.611 -10.254  1.00  0.00              
ATOM    479  HG  LEU A  31      39.107  34.524  -7.310  1.00  0.00              
ATOM    480 1HD1 LEU A  31      41.408  35.036  -8.170  1.00  0.00              
ATOM    481 2HD1 LEU A  31      40.802  33.495  -8.822  1.00  0.00              
ATOM    482 3HD1 LEU A  31      40.785  34.959  -9.835  1.00  0.00              
ATOM    483 1HD2 LEU A  31      39.807  36.872  -7.627  1.00  0.00              
ATOM    484 2HD2 LEU A  31      39.148  36.827  -9.280  1.00  0.00              
ATOM    485 3HD2 LEU A  31      38.062  36.635  -7.883  1.00  0.00              
ATOM    486  N   ASN A  32      35.578  32.608  -9.885  1.00  0.00              
ATOM    487  CA  ASN A  32      34.702  32.030 -10.903  1.00  0.00              
ATOM    488  C   ASN A  32      33.273  31.803 -10.394  1.00  0.00              
ATOM    489  O   ASN A  32      33.041  30.963  -9.520  1.00  0.00              
ATOM    490  CB  ASN A  32      35.274  30.730 -11.436  1.00  0.00              
ATOM    491  CG  ASN A  32      34.404  30.062 -12.465  1.00  0.00              
ATOM    492  OD1 ASN A  32      33.432  30.646 -12.959  1.00  0.00              
ATOM    493  ND2 ASN A  32      34.698  28.815 -12.730  1.00  0.00              
ATOM    494  H   ASN A  32      36.015  31.998  -9.208  1.00  0.00              
ATOM    495  HA  ASN A  32      34.605  32.720 -11.743  1.00  0.00              
ATOM    496 1HB  ASN A  32      36.316  30.667 -11.754  1.00  0.00              
ATOM    497 2HB  ASN A  32      35.153  30.212 -10.485  1.00  0.00              
ATOM    498 1HD2 ASN A  32      34.162  28.308 -13.405  1.00  0.00              
ATOM    499 2HD2 ASN A  32      35.459  28.370 -12.258  1.00  0.00              
ATOM    500  N   SER A  33      32.315  32.527 -10.965  1.00  0.00              
ATOM    501  CA  SER A  33      30.936  32.455 -10.494  1.00  0.00              
ATOM    502  C   SER A  33      30.341  31.073 -10.722  1.00  0.00              
ATOM    503  O   SER A  33      29.375  30.689 -10.065  1.00  0.00              
ATOM    504  CB  SER A  33      30.094  33.510 -11.184  1.00  0.00              
ATOM    505  OG  SER A  33      29.972  33.270 -12.560  1.00  0.00              
ATOM    506  H   SER A  33      32.540  33.138 -11.738  1.00  0.00              
ATOM    507  HA  SER A  33      30.821  32.737  -9.447  1.00  0.00              
ATOM    508 1HB  SER A  33      29.101  33.512 -10.735  1.00  0.00              
ATOM    509 2HB  SER A  33      30.561  34.483 -11.034  1.00  0.00              
ATOM    510  HG  SER A  33      29.433  33.958 -12.958  1.00  0.00              
ATOM    511  N   ASN A  34      30.913  30.333 -11.665  1.00  0.00              
ATOM    512  CA  ASN A  34      30.426  28.998 -11.984  1.00  0.00              
ATOM    513  C   ASN A  34      30.623  28.069 -10.802  1.00  0.00              
ATOM    514  O   ASN A  34      29.948  27.049 -10.679  1.00  0.00              
ATOM    515  CB  ASN A  34      31.103  28.432 -13.219  1.00  0.00              
ATOM    516  CG  ASN A  34      30.688  29.105 -14.498  1.00  0.00              
ATOM    517  OD1 ASN A  34      29.649  29.771 -14.565  1.00  0.00              
ATOM    518  ND2 ASN A  34      31.452  28.868 -15.534  1.00  0.00              
ATOM    519  H   ASN A  34      31.703  30.703 -12.173  1.00  0.00              
ATOM    520  HA  ASN A  34      29.355  29.034 -12.188  1.00  0.00              
ATOM    521 1HB  ASN A  34      32.180  28.263 -13.237  1.00  0.00              
ATOM    522 2HB  ASN A  34      30.586  27.476 -13.142  1.00  0.00              
ATOM    523 1HD2 ASN A  34      31.237  29.283 -16.419  1.00  0.00              
ATOM    524 2HD2 ASN A  34      32.249  28.272 -15.442  1.00  0.00              
ATOM    525  N   LEU A  35      31.562  28.425  -9.939  1.00  0.00              
ATOM    526  CA  LEU A  35      31.830  27.622  -8.761  1.00  0.00              
ATOM    527  C   LEU A  35      31.279  28.258  -7.487  1.00  0.00              
ATOM    528  O   LEU A  35      31.748  27.962  -6.390  1.00  0.00              
ATOM    529  CB  LEU A  35      33.339  27.386  -8.627  1.00  0.00              
ATOM    530  CG  LEU A  35      33.990  26.637  -9.796  1.00  0.00              
ATOM    531  CD1 LEU A  35      35.497  26.560  -9.594  1.00  0.00              
ATOM    532  CD2 LEU A  35      33.389  25.243  -9.905  1.00  0.00              
ATOM    533  H   LEU A  35      32.103  29.264 -10.096  1.00  0.00              
ATOM    534  HA  LEU A  35      31.324  26.661  -8.852  1.00  0.00              
ATOM    535 1HB  LEU A  35      33.679  28.421  -8.610  1.00  0.00              
ATOM    536 2HB  LEU A  35      33.590  26.906  -7.681  1.00  0.00              
ATOM    537  HG  LEU A  35      33.740  27.180 -10.708  1.00  0.00              
ATOM    538 1HD1 LEU A  35      35.950  26.027 -10.429  1.00  0.00              
ATOM    539 2HD1 LEU A  35      35.909  27.568  -9.542  1.00  0.00              
ATOM    540 3HD1 LEU A  35      35.713  26.031  -8.666  1.00  0.00              
ATOM    541 1HD2 LEU A  35      33.851  24.712 -10.737  1.00  0.00              
ATOM    542 2HD2 LEU A  35      33.568  24.696  -8.979  1.00  0.00              
ATOM    543 3HD2 LEU A  35      32.315  25.322 -10.077  1.00  0.00              
ATOM    544  N   GLN A  36      30.274  29.117  -7.623  1.00  0.00              
ATOM    545  CA  GLN A  36      29.647  29.705  -6.446  1.00  0.00              
ATOM    546  C   GLN A  36      28.218  29.198  -6.309  1.00  0.00              
ATOM    547  O   GLN A  36      27.332  29.578  -7.070  1.00  0.00              
ATOM    548  CB  GLN A  36      29.654  31.234  -6.533  1.00  0.00              
ATOM    549  CG  GLN A  36      31.039  31.855  -6.467  1.00  0.00              
ATOM    550  CD  GLN A  36      31.005  33.298  -6.001  1.00  0.00              
ATOM    551  OE1 GLN A  36      29.938  33.846  -5.711  1.00  0.00              
ATOM    552  NE2 GLN A  36      32.175  33.923  -5.929  1.00  0.00              
ATOM    553  H   GLN A  36      29.935  29.370  -8.540  1.00  0.00              
ATOM    554  HA  GLN A  36      30.188  29.397  -5.552  1.00  0.00              
ATOM    555 1HB  GLN A  36      29.176  31.498  -7.476  1.00  0.00              
ATOM    556 2HB  GLN A  36      29.048  31.599  -5.704  1.00  0.00              
ATOM    557 1HG  GLN A  36      31.882  31.365  -5.980  1.00  0.00              
ATOM    558 2HG  GLN A  36      31.190  31.845  -7.547  1.00  0.00              
ATOM    559 1HE2 GLN A  36      32.215  34.877  -5.628  1.00  0.00              
ATOM    560 2HE2 GLN A  36      33.016  33.441  -6.175  1.00  0.00              
ATOM    561  N   ASN A  37      27.996  28.373  -5.295  1.00  0.00              
ATOM    562  CA  ASN A  37      26.701  27.751  -5.061  1.00  0.00              
ATOM    563  C   ASN A  37      26.694  27.318  -3.609  1.00  0.00              
ATOM    564  O   ASN A  37      27.712  27.409  -2.926  1.00  0.00              
ATOM    565  CB  ASN A  37      26.430  26.581  -5.989  1.00  0.00              
ATOM    566  CG  ASN A  37      24.969  26.355  -6.268  1.00  0.00              
ATOM    567  OD1 ASN A  37      24.098  26.772  -5.496  1.00  0.00              
ATOM    568  ND2 ASN A  37      24.702  25.627  -7.322  1.00  0.00              
ATOM    569  H   ASN A  37      28.758  28.173  -4.665  1.00  0.00              
ATOM    570  HA  ASN A  37      25.905  28.478  -5.231  1.00  0.00              
ATOM    571 1HB  ASN A  37      26.993  26.461  -6.915  1.00  0.00              
ATOM    572 2HB  ASN A  37      26.767  25.843  -5.261  1.00  0.00              
ATOM    573 1HD2 ASN A  37      23.751  25.436  -7.568  1.00  0.00              
ATOM    574 2HD2 ASN A  37      25.447  25.263  -7.880  1.00  0.00              
ATOM    575  N   VAL A  38      25.566  26.817  -3.135  1.00  0.00              
ATOM    576  CA  VAL A  38      25.468  26.485  -1.729  1.00  0.00              
ATOM    577  C   VAL A  38      26.613  25.547  -1.323  1.00  0.00              
ATOM    578  O   VAL A  38      27.488  25.916  -0.525  1.00  0.00              
ATOM    579  CB  VAL A  38      24.116  25.826  -1.398  1.00  0.00              
ATOM    580  CG1 VAL A  38      24.120  25.290   0.027  1.00  0.00              
ATOM    581  CG2 VAL A  38      22.979  26.817  -1.590  1.00  0.00              
ATOM    582  H   VAL A  38      24.767  26.660  -3.734  1.00  0.00              
ATOM    583  HA  VAL A  38      25.587  27.370  -1.103  1.00  0.00              
ATOM    584  HB  VAL A  38      23.943  25.005  -2.094  1.00  0.00              
ATOM    585 1HG1 VAL A  38      23.157  24.827   0.244  1.00  0.00              
ATOM    586 2HG1 VAL A  38      24.911  24.548   0.135  1.00  0.00              
ATOM    587 3HG1 VAL A  38      24.292  26.110   0.723  1.00  0.00              
ATOM    588 1HG2 VAL A  38      22.031  26.334  -1.353  1.00  0.00              
ATOM    589 2HG2 VAL A  38      23.127  27.672  -0.930  1.00  0.00              
ATOM    590 3HG2 VAL A  38      22.963  27.156  -2.626  1.00  0.00              
ATOM    591  N   THR A  39      26.621  24.349  -1.903  1.00  0.00              
ATOM    592  CA  THR A  39      27.721  23.399  -1.730  1.00  0.00              
ATOM    593  C   THR A  39      29.092  24.009  -2.048  1.00  0.00              
ATOM    594  O   THR A  39      30.104  23.725  -1.378  1.00  0.00              
ATOM    595  CB  THR A  39      27.519  22.153  -2.613  1.00  0.00              
ATOM    596  OG1 THR A  39      26.446  21.361  -2.088  1.00  0.00              
ATOM    597  CG2 THR A  39      28.789  21.317  -2.654  1.00  0.00              
ATOM    598  H   THR A  39      25.836  24.091  -2.484  1.00  0.00              
ATOM    599  HA  THR A  39      27.780  23.088  -0.687  1.00  0.00              
ATOM    600  HB  THR A  39      27.263  22.473  -3.623  1.00  0.00              
ATOM    601  HG1 THR A  39      26.744  20.455  -1.973  1.00  0.00              
ATOM    602 1HG2 THR A  39      28.626  20.442  -3.283  1.00  0.00              
ATOM    603 2HG2 THR A  39      29.604  21.913  -3.064  1.00  0.00              
ATOM    604 3HG2 THR A  39      29.045  20.997  -1.645  1.00  0.00              
ATOM    605  N   ASN A  40      29.120  24.857  -3.071  1.00  0.00              
ATOM    606  CA  ASN A  40      30.372  25.388  -3.583  1.00  0.00              
ATOM    607  C   ASN A  40      30.855  26.562  -2.741  1.00  0.00              
ATOM    608  O   ASN A  40      31.895  27.155  -3.022  1.00  0.00              
ATOM    609  CB  ASN A  40      30.245  25.800  -5.038  1.00  0.00              
ATOM    610  CG  ASN A  40      30.078  24.642  -5.982  1.00  0.00              
ATOM    611  OD1 ASN A  40      30.464  23.507  -5.679  1.00  0.00              
ATOM    612  ND2 ASN A  40      29.581  24.938  -7.156  1.00  0.00              
ATOM    613  H   ASN A  40      28.252  25.139  -3.504  1.00  0.00              
ATOM    614  HA  ASN A  40      31.149  24.625  -3.524  1.00  0.00              
ATOM    615 1HB  ASN A  40      29.569  26.603  -5.334  1.00  0.00              
ATOM    616 2HB  ASN A  40      31.275  26.153  -5.094  1.00  0.00              
ATOM    617 1HD2 ASN A  40      29.442  24.217  -7.836  1.00  0.00              
ATOM    618 2HD2 ASN A  40      29.340  25.883  -7.373  1.00  0.00              
ATOM    619  N   TYR A  41      30.094  26.888  -1.704  1.00  0.00              
ATOM    620  CA  TYR A  41      30.596  27.729  -0.630  1.00  0.00              
ATOM    621  C   TYR A  41      31.110  26.849   0.502  1.00  0.00              
ATOM    622  O   TYR A  41      32.112  27.170   1.173  1.00  0.00              
ATOM    623  CB  TYR A  41      29.506  28.676  -0.123  1.00  0.00              
ATOM    624  CG  TYR A  41      29.145  29.774  -1.099  1.00  0.00              
ATOM    625  CD1 TYR A  41      27.845  29.917  -1.561  1.00  0.00              
ATOM    626  CD2 TYR A  41      30.105  30.665  -1.554  1.00  0.00              
ATOM    627  CE1 TYR A  41      27.510  30.917  -2.453  1.00  0.00              
ATOM    628  CE2 TYR A  41      29.782  31.669  -2.445  1.00  0.00              
ATOM    629  CZ  TYR A  41      28.482  31.793  -2.893  1.00  0.00              
ATOM    630  OH  TYR A  41      28.154  32.792  -3.780  1.00  0.00              
ATOM    631  H   TYR A  41      29.146  26.544  -1.658  1.00  0.00              
ATOM    632  HA  TYR A  41      31.432  28.329  -0.990  1.00  0.00              
ATOM    633 1HB  TYR A  41      28.623  28.070   0.085  1.00  0.00              
ATOM    634 2HB  TYR A  41      29.870  29.119   0.804  1.00  0.00              
ATOM    635  HD1 TYR A  41      27.082  29.222  -1.210  1.00  0.00              
ATOM    636  HD2 TYR A  41      31.130  30.562  -1.197  1.00  0.00              
ATOM    637  HE1 TYR A  41      26.484  31.018  -2.808  1.00  0.00              
ATOM    638  HE2 TYR A  41      30.551  32.359  -2.792  1.00  0.00              
ATOM    639  HH  TYR A  41      28.889  33.053  -4.340  1.00  0.00              
ATOM    640  N   PHE A  42      30.429  25.729   0.711  1.00  0.00              
ATOM    641  CA  PHE A  42      30.814  24.826   1.789  1.00  0.00              
ATOM    642  C   PHE A  42      32.198  24.246   1.504  1.00  0.00              
ATOM    643  O   PHE A  42      32.975  23.984   2.431  1.00  0.00              
ATOM    644  CB  PHE A  42      29.785  23.705   1.953  1.00  0.00              
ATOM    645  CG  PHE A  42      28.575  24.104   2.748  1.00  0.00              
ATOM    646  CD1 PHE A  42      27.350  24.292   2.127  1.00  0.00              
ATOM    647  CD2 PHE A  42      28.660  24.294   4.119  1.00  0.00              
ATOM    648  CE1 PHE A  42      26.236  24.660   2.858  1.00  0.00              
ATOM    649  CE2 PHE A  42      27.548  24.660   4.853  1.00  0.00              
ATOM    650  CZ  PHE A  42      26.335  24.843   4.221  1.00  0.00              
ATOM    651  H   PHE A  42      29.640  25.491   0.128  1.00  0.00              
ATOM    652  HA  PHE A  42      30.876  25.376   2.729  1.00  0.00              
ATOM    653 1HB  PHE A  42      29.424  23.382   0.977  1.00  0.00              
ATOM    654 2HB  PHE A  42      30.233  22.859   2.471  1.00  0.00              
ATOM    655  HD1 PHE A  42      27.271  24.146   1.049  1.00  0.00              
ATOM    656  HD2 PHE A  42      29.619  24.149   4.619  1.00  0.00              
ATOM    657  HE1 PHE A  42      25.279  24.805   2.357  1.00  0.00              
ATOM    658  HE2 PHE A  42      27.628  24.805   5.930  1.00  0.00              
ATOM    659  HZ  PHE A  42      25.458  25.134   4.798  1.00  0.00              
ATOM    660  N   VAL A  43      32.515  24.067   0.223  1.00  0.00              
ATOM    661  CA  VAL A  43      33.848  23.587  -0.150  1.00  0.00              
ATOM    662  C   VAL A  43      34.954  24.616   0.146  1.00  0.00              
ATOM    663  O   VAL A  43      36.149  24.282   0.214  1.00  0.00              
ATOM    664  CB  VAL A  43      33.902  23.215  -1.644  1.00  0.00              
ATOM    665  CG1 VAL A  43      32.885  22.128  -1.959  1.00  0.00              
ATOM    666  CG2 VAL A  43      33.653  24.441  -2.508  1.00  0.00              
ATOM    667  H   VAL A  43      31.840  24.260  -0.504  1.00  0.00              
ATOM    668  HA  VAL A  43      34.136  22.717   0.441  1.00  0.00              
ATOM    669  HB  VAL A  43      34.903  22.857  -1.884  1.00  0.00              
ATOM    670 1HG1 VAL A  43      32.937  21.877  -3.019  1.00  0.00              
ATOM    671 2HG1 VAL A  43      33.105  21.240  -1.365  1.00  0.00              
ATOM    672 3HG1 VAL A  43      31.884  22.486  -1.720  1.00  0.00              
ATOM    673 1HG2 VAL A  43      33.695  24.161  -3.560  1.00  0.00              
ATOM    674 2HG2 VAL A  43      32.669  24.852  -2.281  1.00  0.00              
ATOM    675 3HG2 VAL A  43      34.416  25.192  -2.303  1.00  0.00              
ATOM    676  N   VAL A  44      34.542  25.864   0.343  1.00  0.00              
ATOM    677  CA  VAL A  44      35.462  26.920   0.742  1.00  0.00              
ATOM    678  C   VAL A  44      35.738  26.824   2.239  1.00  0.00              
ATOM    679  O   VAL A  44      36.875  27.006   2.686  1.00  0.00              
ATOM    680  CB  VAL A  44      34.910  28.319   0.409  1.00  0.00              
ATOM    681  CG1 VAL A  44      35.847  29.399   0.929  1.00  0.00              
ATOM    682  CG2 VAL A  44      34.708  28.469  -1.091  1.00  0.00              
ATOM    683  H   VAL A  44      33.565  26.086   0.213  1.00  0.00              
ATOM    684  HA  VAL A  44      36.431  26.807   0.253  1.00  0.00              
ATOM    685  HB  VAL A  44      33.930  28.433   0.873  1.00  0.00              
ATOM    686 1HG1 VAL A  44      35.441  30.381   0.685  1.00  0.00              
ATOM    687 2HG1 VAL A  44      35.944  29.305   2.011  1.00  0.00              
ATOM    688 3HG1 VAL A  44      36.826  29.286   0.464  1.00  0.00              
ATOM    689 1HG2 VAL A  44      34.317  29.462  -1.309  1.00  0.00              
ATOM    690 2HG2 VAL A  44      35.662  28.334  -1.602  1.00  0.00              
ATOM    691 3HG2 VAL A  44      34.000  27.717  -1.440  1.00  0.00              
ATOM    692  N   SER A  45      34.699  26.527   3.017  1.00  0.00              
ATOM    693  CA  SER A  45      34.917  26.268   4.436  1.00  0.00              
ATOM    694  C   SER A  45      35.760  25.005   4.630  1.00  0.00              
ATOM    695  O   SER A  45      36.598  24.926   5.542  1.00  0.00              
ATOM    696  CB  SER A  45      33.588  26.140   5.155  1.00  0.00              
ATOM    697  OG  SER A  45      32.810  25.095   4.640  1.00  0.00              
ATOM    698  H   SER A  45      33.761  26.477   2.646  1.00  0.00              
ATOM    699  HA  SER A  45      35.369  27.109   4.965  1.00  0.00              
ATOM    700 1HB  SER A  45      33.780  25.953   6.211  1.00  0.00              
ATOM    701 2HB  SER A  45      33.041  27.076   5.047  1.00  0.00              
ATOM    702  HG  SER A  45      32.665  24.438   5.325  1.00  0.00              
ATOM    703  N   LEU A  46      35.544  24.020   3.760  1.00  0.00              
ATOM    704  CA  LEU A  46      36.341  22.800   3.804  1.00  0.00              
ATOM    705  C   LEU A  46      37.787  23.075   3.430  1.00  0.00              
ATOM    706  O   LEU A  46      38.704  22.599   4.102  1.00  0.00              
ATOM    707  CB  LEU A  46      35.743  21.740   2.870  1.00  0.00              
ATOM    708  CG  LEU A  46      34.385  21.176   3.308  1.00  0.00              
ATOM    709  CD1 LEU A  46      33.789  20.326   2.194  1.00  0.00              
ATOM    710  CD2 LEU A  46      34.561  20.355   4.577  1.00  0.00              
ATOM    711  H   LEU A  46      34.823  24.112   3.059  1.00  0.00              
ATOM    712  HA  LEU A  46      36.353  22.408   4.820  1.00  0.00              
ATOM    713 1HB  LEU A  46      35.624  22.343   1.971  1.00  0.00              
ATOM    714 2HB  LEU A  46      36.446  20.931   2.674  1.00  0.00              
ATOM    715  HG  LEU A  46      33.743  22.024   3.546  1.00  0.00              
ATOM    716 1HD1 LEU A  46      32.826  19.929   2.514  1.00  0.00              
ATOM    717 2HD1 LEU A  46      33.651  20.939   1.303  1.00  0.00              
ATOM    718 3HD1 LEU A  46      34.463  19.501   1.966  1.00  0.00              
ATOM    719 1HD2 LEU A  46      33.595  19.955   4.888  1.00  0.00              
ATOM    720 2HD2 LEU A  46      35.251  19.533   4.386  1.00  0.00              
ATOM    721 3HD2 LEU A  46      34.962  20.989   5.368  1.00  0.00              
ATOM    722  N   ALA A  47      37.993  23.854   2.370  1.00  0.00              
ATOM    723  CA  ALA A  47      39.353  24.240   1.997  1.00  0.00              
ATOM    724  C   ALA A  47      40.021  25.029   3.125  1.00  0.00              
ATOM    725  O   ALA A  47      41.196  24.823   3.424  1.00  0.00              
ATOM    726  CB  ALA A  47      39.341  25.049   0.708  1.00  0.00              
ATOM    727  H   ALA A  47      37.217  24.186   1.815  1.00  0.00              
ATOM    728  HA  ALA A  47      39.940  23.336   1.835  1.00  0.00              
ATOM    729 1HB  ALA A  47      40.362  25.329   0.447  1.00  0.00              
ATOM    730 2HB  ALA A  47      38.914  24.449  -0.095  1.00  0.00              
ATOM    731 3HB  ALA A  47      38.743  25.948   0.849  1.00  0.00              
ATOM    732  N   ALA A  48      39.263  25.924   3.755  1.00  0.00              
ATOM    733  CA  ALA A  48      39.786  26.716   4.867  1.00  0.00              
ATOM    734  C   ALA A  48      40.175  25.853   6.061  1.00  0.00              
ATOM    735  O   ALA A  48      41.141  26.152   6.776  1.00  0.00              
ATOM    736  CB  ALA A  48      38.767  27.765   5.288  1.00  0.00              
ATOM    737  H   ALA A  48      38.306  26.061   3.461  1.00  0.00              
ATOM    738  HA  ALA A  48      40.694  27.223   4.539  1.00  0.00              
ATOM    739 1HB  ALA A  48      39.171  28.354   6.111  1.00  0.00              
ATOM    740 2HB  ALA A  48      38.551  28.421   4.445  1.00  0.00              
ATOM    741 3HB  ALA A  48      37.851  27.273   5.610  1.00  0.00              
ATOM    742  N   ALA A  49      39.415  24.787   6.288  1.00  0.00              
ATOM    743  CA  ALA A  49      39.795  23.838   7.321  1.00  0.00              
ATOM    744  C   ALA A  49      41.093  23.155   6.904  1.00  0.00              
ATOM    745  O   ALA A  49      42.005  22.990   7.714  1.00  0.00              
ATOM    746  CB  ALA A  49      38.690  22.820   7.560  1.00  0.00              
ATOM    747  H   ALA A  49      38.574  24.622   5.753  1.00  0.00              
ATOM    748  HA  ALA A  49      39.967  24.382   8.250  1.00  0.00              
ATOM    749 1HB  ALA A  49      39.009  22.111   8.325  1.00  0.00              
ATOM    750 2HB  ALA A  49      37.789  23.333   7.896  1.00  0.00              
ATOM    751 3HB  ALA A  49      38.481  22.285   6.635  1.00  0.00              
ATOM    752  N   ASP A  50      41.180  22.792   5.626  1.00  0.00              
ATOM    753  CA  ASP A  50      42.357  22.110   5.096  1.00  0.00              
ATOM    754  C   ASP A  50      43.551  23.035   4.903  1.00  0.00              
ATOM    755  O   ASP A  50      44.660  22.579   4.629  1.00  0.00              
ATOM    756  CB  ASP A  50      42.015  21.434   3.766  1.00  0.00              
ATOM    757  CG  ASP A  50      41.175  20.171   3.900  1.00  0.00              
ATOM    758  OD1 ASP A  50      41.061  19.670   4.994  1.00  0.00              
ATOM    759  OD2 ASP A  50      40.528  19.808   2.947  1.00  0.00              
ATOM    760  H   ASP A  50      40.409  22.996   5.007  1.00  0.00              
ATOM    761  HA  ASP A  50      42.693  21.350   5.802  1.00  0.00              
ATOM    762 1HB  ASP A  50      41.548  22.105   3.045  1.00  0.00              
ATOM    763 2HB  ASP A  50      43.015  21.169   3.422  1.00  0.00              
ATOM    764  N   ILE A  51      43.321  24.336   5.032  1.00  0.00              
ATOM    765  CA  ILE A  51      44.423  25.278   5.164  1.00  0.00              
ATOM    766  C   ILE A  51      44.824  25.446   6.626  1.00  0.00              
ATOM    767  O   ILE A  51      46.008  25.423   6.961  1.00  0.00              
ATOM    768  CB  ILE A  51      44.065  26.654   4.575  1.00  0.00              
ATOM    769  CG1 ILE A  51      43.871  26.552   3.060  1.00  0.00              
ATOM    770  CG2 ILE A  51      45.143  27.673   4.909  1.00  0.00              
ATOM    771  CD1 ILE A  51      43.218  27.769   2.444  1.00  0.00              
ATOM    772  H   ILE A  51      42.373  24.685   5.040  1.00  0.00              
ATOM    773  HA  ILE A  51      45.317  24.895   4.673  1.00  0.00              
ATOM    774  HB  ILE A  51      43.113  26.982   4.992  1.00  0.00              
ATOM    775 1HG1 ILE A  51      44.855  26.404   2.616  1.00  0.00              
ATOM    776 2HG1 ILE A  51      43.253  25.674   2.871  1.00  0.00              
ATOM    777 1HG2 ILE A  51      44.875  28.640   4.484  1.00  0.00              
ATOM    778 2HG2 ILE A  51      45.235  27.765   5.991  1.00  0.00              
ATOM    779 3HG2 ILE A  51      46.096  27.346   4.491  1.00  0.00              
ATOM    780 1HD1 ILE A  51      43.113  27.622   1.369  1.00  0.00              
ATOM    781 2HD1 ILE A  51      42.232  27.917   2.887  1.00  0.00              
ATOM    782 3HD1 ILE A  51      43.834  28.647   2.631  1.00  0.00              
ATOM    783  N   ALA A  52      43.833  25.591   7.502  1.00  0.00              
ATOM    784  CA  ALA A  52      44.124  25.760   8.921  1.00  0.00              
ATOM    785  C   ALA A  52      44.992  24.603   9.434  1.00  0.00              
ATOM    786  O   ALA A  52      45.947  24.813  10.178  1.00  0.00              
ATOM    787  CB  ALA A  52      42.833  25.864   9.719  1.00  0.00              
ATOM    788  H   ALA A  52      42.871  25.585   7.194  1.00  0.00              
ATOM    789  HA  ALA A  52      44.690  26.683   9.054  1.00  0.00              
ATOM    790 1HB  ALA A  52      43.068  25.990  10.776  1.00  0.00              
ATOM    791 2HB  ALA A  52      42.258  26.723   9.372  1.00  0.00              
ATOM    792 3HB  ALA A  52      42.247  24.956   9.584  1.00  0.00              
ATOM    793  N   VAL A  53      44.676  23.387   9.000  1.00  0.00              
ATOM    794  CA  VAL A  53      45.443  22.208   9.399  1.00  0.00              
ATOM    795  C   VAL A  53      46.926  22.335   9.039  1.00  0.00              
ATOM    796  O   VAL A  53      47.779  21.716   9.675  1.00  0.00              
ATOM    797  CB  VAL A  53      44.880  20.931   8.748  1.00  0.00              
ATOM    798  CG1 VAL A  53      45.277  20.861   7.281  1.00  0.00              
ATOM    799  CG2 VAL A  53      45.368  19.696   9.490  1.00  0.00              
ATOM    800  H   VAL A  53      43.886  23.273   8.381  1.00  0.00              
ATOM    801  HA  VAL A  53      45.441  22.081  10.482  1.00  0.00              
ATOM    802  HB  VAL A  53      43.793  20.941   8.830  1.00  0.00              
ATOM    803 1HG1 VAL A  53      44.871  19.952   6.837  1.00  0.00              
ATOM    804 2HG1 VAL A  53      44.882  21.730   6.755  1.00  0.00              
ATOM    805 3HG1 VAL A  53      46.364  20.849   7.198  1.00  0.00              
ATOM    806 1HG2 VAL A  53      44.960  18.802   9.017  1.00  0.00              
ATOM    807 2HG2 VAL A  53      46.457  19.659   9.457  1.00  0.00              
ATOM    808 3HG2 VAL A  53      45.036  19.740  10.527  1.00  0.00              
ATOM    809  N   GLY A  54      47.232  23.146   8.031  1.00  0.00              
ATOM    810  CA  GLY A  54      48.605  23.322   7.580  1.00  0.00              
ATOM    811  C   GLY A  54      49.335  24.508   8.195  1.00  0.00              
ATOM    812  O   GLY A  54      50.549  24.659   8.037  1.00  0.00              
ATOM    813  H   GLY A  54      46.493  23.652   7.566  1.00  0.00              
ATOM    814 1HA  GLY A  54      49.179  22.429   7.827  1.00  0.00              
ATOM    815 2HA  GLY A  54      48.609  23.468   6.500  1.00  0.00              
ATOM    816  N   VAL A  55      48.586  25.364   8.882  1.00  0.00              
ATOM    817  CA  VAL A  55      49.165  26.514   9.567  1.00  0.00              
ATOM    818  C   VAL A  55      48.950  26.448  11.084  1.00  0.00              
ATOM    819  O   VAL A  55      49.430  27.306  11.822  1.00  0.00              
ATOM    820  CB  VAL A  55      48.575  27.834   9.034  1.00  0.00              
ATOM    821  CG1 VAL A  55      48.891  27.998   7.555  1.00  0.00              
ATOM    822  CG2 VAL A  55      47.073  27.878   9.264  1.00  0.00              
ATOM    823  H   VAL A  55      47.588  25.213   8.931  1.00  0.00              
ATOM    824  HA  VAL A  55      50.249  26.541   9.450  1.00  0.00              
ATOM    825  HB  VAL A  55      49.006  28.665   9.592  1.00  0.00              
ATOM    826 1HG1 VAL A  55      48.467  28.936   7.194  1.00  0.00              
ATOM    827 2HG1 VAL A  55      49.972  28.011   7.412  1.00  0.00              
ATOM    828 3HG1 VAL A  55      48.460  27.168   6.996  1.00  0.00              
ATOM    829 1HG2 VAL A  55      46.673  28.817   8.882  1.00  0.00              
ATOM    830 2HG2 VAL A  55      46.601  27.044   8.744  1.00  0.00              
ATOM    831 3HG2 VAL A  55      46.866  27.804  10.332  1.00  0.00              
ATOM    832  N   LEU A  56      48.248  25.418  11.548  1.00  0.00              
ATOM    833  CA  LEU A  56      48.020  25.242  12.980  1.00  0.00              
ATOM    834  C   LEU A  56      48.241  23.805  13.451  1.00  0.00              
ATOM    835  O   LEU A  56      49.152  23.538  14.230  1.00  0.00              
ATOM    836  CB  LEU A  56      46.597  25.695  13.333  1.00  0.00              
ATOM    837  CG  LEU A  56      46.321  25.869  14.832  1.00  0.00              
ATOM    838  CD1 LEU A  56      45.040  26.667  15.037  1.00  0.00              
ATOM    839  CD2 LEU A  56      46.217  24.503  15.492  1.00  0.00              
ATOM    840  H   LEU A  56      47.865  24.742  10.902  1.00  0.00              
ATOM    841  HA  LEU A  56      48.736  25.842  13.540  1.00  0.00              
ATOM    842 1HB  LEU A  56      46.592  26.664  12.836  1.00  0.00              
ATOM    843 2HB  LEU A  56      45.844  25.051  12.879  1.00  0.00              
ATOM    844  HG  LEU A  56      47.181  26.383  15.262  1.00  0.00              
ATOM    845 1HD1 LEU A  56      44.852  26.786  16.104  1.00  0.00              
ATOM    846 2HD1 LEU A  56      45.145  27.649  14.576  1.00  0.00              
ATOM    847 3HD1 LEU A  56      44.205  26.138  14.578  1.00  0.00              
ATOM    848 1HD2 LEU A  56      46.021  24.628  16.557  1.00  0.00              
ATOM    849 2HD2 LEU A  56      45.403  23.939  15.037  1.00  0.00              
ATOM    850 3HD2 LEU A  56      47.153  23.961  15.357  1.00  0.00              
ATOM    851  N   ALA A  57      47.408  22.885  12.973  1.00  0.00              
ATOM    852  CA  ALA A  57      47.391  21.521  13.493  1.00  0.00              
ATOM    853  C   ALA A  57      48.690  20.757  13.239  1.00  0.00              
ATOM    854  O   ALA A  57      49.288  20.212  14.170  1.00  0.00              
ATOM    855  CB  ALA A  57      46.215  20.760  12.897  1.00  0.00              
ATOM    856  H   ALA A  57      46.771  23.137  12.230  1.00  0.00              
ATOM    857  HA  ALA A  57      47.274  21.561  14.576  1.00  0.00              
ATOM    858 1HB  ALA A  57      46.194  19.749  13.304  1.00  0.00              
ATOM    859 2HB  ALA A  57      45.286  21.271  13.149  1.00  0.00              
ATOM    860 3HB  ALA A  57      46.323  20.713  11.815  1.00  0.00              
ATOM    861  N   ILE A  58      49.124  20.721  11.982  1.00  0.00              
ATOM    862  CA  ILE A  58      50.294  19.930  11.604  1.00  0.00              
ATOM    863  C   ILE A  58      51.557  20.520  12.223  1.00  0.00              
ATOM    864  O   ILE A  58      52.369  19.811  12.825  1.00  0.00              
ATOM    865  CB  ILE A  58      50.463  19.856  10.076  1.00  0.00              
ATOM    866  CG1 ILE A  58      49.362  18.990   9.458  1.00  0.00              
ATOM    867  CG2 ILE A  58      51.837  19.309   9.719  1.00  0.00              
ATOM    868  CD1 ILE A  58      49.265  19.106   7.954  1.00  0.00              
ATOM    869  H   ILE A  58      48.638  21.250  11.272  1.00  0.00              
ATOM    870  HA  ILE A  58      50.222  18.921  12.008  1.00  0.00              
ATOM    871  HB  ILE A  58      50.349  20.855   9.656  1.00  0.00              
ATOM    872 1HG1 ILE A  58      49.572  17.956   9.730  1.00  0.00              
ATOM    873 2HG1 ILE A  58      48.418  19.298   9.908  1.00  0.00              
ATOM    874 1HG2 ILE A  58      51.940  19.262   8.636  1.00  0.00              
ATOM    875 2HG2 ILE A  58      52.606  19.963  10.129  1.00  0.00              
ATOM    876 3HG2 ILE A  58      51.952  18.309  10.138  1.00  0.00              
ATOM    877 1HD1 ILE A  58      48.463  18.464   7.590  1.00  0.00              
ATOM    878 2HD1 ILE A  58      49.054  20.140   7.681  1.00  0.00              
ATOM    879 3HD1 ILE A  58      50.208  18.797   7.503  1.00  0.00              
ATOM    880  N   PRO A  59      51.693  21.834  12.104  1.00  0.00              
ATOM    881  CA  PRO A  59      52.790  22.547  12.740  1.00  0.00              
ATOM    882  C   PRO A  59      52.930  22.206  14.214  1.00  0.00              
ATOM    883  O   PRO A  59      54.027  21.913  14.676  1.00  0.00              
ATOM    884  CB  PRO A  59      52.436  24.023  12.527  1.00  0.00              
ATOM    885  CG  PRO A  59      51.662  24.039  11.253  1.00  0.00              
ATOM    886  CD  PRO A  59      50.813  22.797  11.286  1.00  0.00              
ATOM    887  HA  PRO A  59      53.769  22.290  12.311  1.00  0.00              
ATOM    888 1HB  PRO A  59      51.839  24.418  13.361  1.00  0.00              
ATOM    889 2HB  PRO A  59      53.339  24.647  12.452  1.00  0.00              
ATOM    890 1HG  PRO A  59      51.039  24.942  11.178  1.00  0.00              
ATOM    891 2HG  PRO A  59      52.332  24.037  10.381  1.00  0.00              
ATOM    892 1HD  PRO A  59      49.842  22.969  11.773  1.00  0.00              
ATOM    893 2HD  PRO A  59      50.602  22.410  10.278  1.00  0.00              
ATOM    894  N   PHE A  60      51.824  22.262  14.955  1.00  0.00              
ATOM    895  CA  PHE A  60      51.861  22.023  16.399  1.00  0.00              
ATOM    896  C   PHE A  60      52.148  20.558  16.701  1.00  0.00              
ATOM    897  O   PHE A  60      52.868  20.229  17.651  1.00  0.00              
ATOM    898  CB  PHE A  60      50.541  22.445  17.049  1.00  0.00              
ATOM    899  CG  PHE A  60      50.304  23.928  17.031  1.00  0.00              
ATOM    900  CD1 PHE A  60      51.299  24.799  16.615  1.00  0.00              
ATOM    901  CD2 PHE A  60      49.085  24.455  17.430  1.00  0.00              
ATOM    902  CE1 PHE A  60      51.082  26.164  16.599  1.00  0.00              
ATOM    903  CE2 PHE A  60      48.864  25.818  17.414  1.00  0.00              
ATOM    904  CZ  PHE A  60      49.865  26.674  16.998  1.00  0.00              
ATOM    905  H   PHE A  60      50.940  22.474  14.514  1.00  0.00              
ATOM    906  HA  PHE A  60      52.669  22.601  16.849  1.00  0.00              
ATOM    907 1HB  PHE A  60      49.702  21.988  16.525  1.00  0.00              
ATOM    908 2HB  PHE A  60      50.524  22.139  18.094  1.00  0.00              
ATOM    909  HD1 PHE A  60      52.262  24.396  16.299  1.00  0.00              
ATOM    910  HD2 PHE A  60      48.295  23.779  17.759  1.00  0.00              
ATOM    911  HE1 PHE A  60      51.873  26.838  16.270  1.00  0.00              
ATOM    912  HE2 PHE A  60      47.901  26.220  17.730  1.00  0.00              
ATOM    913  HZ  PHE A  60      49.693  27.749  16.986  1.00  0.00              
ATOM    914  N   ALA A  61      51.583  19.685  15.875  1.00  0.00              
ATOM    915  CA  ALA A  61      51.797  18.251  15.991  1.00  0.00              
ATOM    916  C   ALA A  61      53.284  17.943  15.870  1.00  0.00              
ATOM    917  O   ALA A  61      53.836  17.161  16.649  1.00  0.00              
ATOM    918  CB  ALA A  61      50.998  17.500  14.936  1.00  0.00              
ATOM    919  H   ALA A  61      50.984  20.035  15.141  1.00  0.00              
ATOM    920  HA  ALA A  61      51.460  17.925  16.975  1.00  0.00              
ATOM    921 1HB  ALA A  61      51.182  16.430  15.035  1.00  0.00              
ATOM    922 2HB  ALA A  61      49.935  17.699  15.073  1.00  0.00              
ATOM    923 3HB  ALA A  61      51.304  17.830  13.944  1.00  0.00              
ATOM    924  N   ILE A  62      53.928  18.564  14.888  1.00  0.00              
ATOM    925  CA  ILE A  62      55.357  18.381  14.687  1.00  0.00              
ATOM    926  C   ILE A  62      56.134  18.940  15.879  1.00  0.00              
ATOM    927  O   ILE A  62      57.000  18.267  16.448  1.00  0.00              
ATOM    928  CB  ILE A  62      55.842  19.062  13.394  1.00  0.00              
ATOM    929  CG1 ILE A  62      55.249  18.363  12.168  1.00  0.00              
ATOM    930  CG2 ILE A  62      57.362  19.059  13.329  1.00  0.00              
ATOM    931  CD1 ILE A  62      55.436  19.129  10.878  1.00  0.00              
ATOM    932  H   ILE A  62      53.419  19.177  14.266  1.00  0.00              
ATOM    933  HA  ILE A  62      55.608  17.322  14.653  1.00  0.00              
ATOM    934  HB  ILE A  62      55.479  20.089  13.376  1.00  0.00              
ATOM    935 1HG1 ILE A  62      55.729  17.389  12.085  1.00  0.00              
ATOM    936 2HG1 ILE A  62      54.184  18.226  12.357  1.00  0.00              
ATOM    937 1HG2 ILE A  62      57.687  19.543  12.408  1.00  0.00              
ATOM    938 2HG2 ILE A  62      57.764  19.600  14.184  1.00  0.00              
ATOM    939 3HG2 ILE A  62      57.725  18.031  13.346  1.00  0.00              
ATOM    940 1HD1 ILE A  62      54.989  18.571  10.055  1.00  0.00              
ATOM    941 2HD1 ILE A  62      54.954  20.103  10.959  1.00  0.00              
ATOM    942 3HD1 ILE A  62      56.499  19.265  10.687  1.00  0.00              
ATOM    943  N   THR A  63      55.811  20.172  16.253  1.00  0.00              
ATOM    944  CA  THR A  63      56.479  20.865  17.348  1.00  0.00              
ATOM    945  C   THR A  63      56.545  20.004  18.605  1.00  0.00              
ATOM    946  O   THR A  63      57.601  19.876  19.237  1.00  0.00              
ATOM    947  CB  THR A  63      55.774  22.191  17.687  1.00  0.00              
ATOM    948  OG1 THR A  63      55.790  23.051  16.540  1.00  0.00              
ATOM    949  CG2 THR A  63      56.471  22.886  18.846  1.00  0.00              
ATOM    950  H   THR A  63      55.070  20.643  15.753  1.00  0.00              
ATOM    951  HA  THR A  63      57.513  21.078  17.074  1.00  0.00              
ATOM    952  HB  THR A  63      54.739  21.983  17.959  1.00  0.00              
ATOM    953  HG1 THR A  63      55.348  23.876  16.753  1.00  0.00              
ATOM    954 1HG2 THR A  63      55.958  23.821  19.071  1.00  0.00              
ATOM    955 2HG2 THR A  63      56.450  22.239  19.723  1.00  0.00              
ATOM    956 3HG2 THR A  63      57.505  23.096  18.574  1.00  0.00              
ATOM    957  N   ILE A  64      55.408  19.406  18.957  1.00  0.00              
ATOM    958  CA  ILE A  64      55.325  18.551  20.135  1.00  0.00              
ATOM    959  C   ILE A  64      56.093  17.254  19.914  1.00  0.00              
ATOM    960  O   ILE A  64      56.844  16.811  20.783  1.00  0.00              
ATOM    961  CB  ILE A  64      53.866  18.221  20.496  1.00  0.00              
ATOM    962  CG1 ILE A  64      53.128  19.485  20.947  1.00  0.00              
ATOM    963  CG2 ILE A  64      53.814  17.155  21.580  1.00  0.00              
ATOM    964  CD1 ILE A  64      51.630  19.315  21.045  1.00  0.00              
ATOM    965  H   ILE A  64      54.582  19.549  18.393  1.00  0.00              
ATOM    966  HA  ILE A  64      55.812  19.024  20.987  1.00  0.00              
ATOM    967  HB  ILE A  64      53.352  17.859  19.606  1.00  0.00              
ATOM    968 1HG1 ILE A  64      53.528  19.763  21.921  1.00  0.00              
ATOM    969 2HG1 ILE A  64      53.358  20.268  20.224  1.00  0.00              
ATOM    970 1HG2 ILE A  64      52.775  16.934  21.824  1.00  0.00              
ATOM    971 2HG2 ILE A  64      54.303  16.250  21.224  1.00  0.00              
ATOM    972 3HG2 ILE A  64      54.326  17.518  22.471  1.00  0.00              
ATOM    973 1HD1 ILE A  64      51.177  20.252  21.370  1.00  0.00              
ATOM    974 2HD1 ILE A  64      51.229  19.038  20.070  1.00  0.00              
ATOM    975 3HD1 ILE A  64      51.398  18.533  21.767  1.00  0.00              
ATOM    976  N   SER A  65      55.901  16.649  18.747  1.00  0.00              
ATOM    977  CA  SER A  65      56.476  15.341  18.457  1.00  0.00              
ATOM    978  C   SER A  65      57.968  15.478  18.179  1.00  0.00              
ATOM    979  O   SER A  65      58.670  14.482  18.006  1.00  0.00              
ATOM    980  CB  SER A  65      55.768  14.699  17.280  1.00  0.00              
ATOM    981  OG  SER A  65      55.929  15.440  16.102  1.00  0.00              
ATOM    982  H   SER A  65      55.341  17.108  18.042  1.00  0.00              
ATOM    983  HA  SER A  65      56.299  14.607  19.244  1.00  0.00              
ATOM    984 1HB  SER A  65      56.178  13.701  17.130  1.00  0.00              
ATOM    985 2HB  SER A  65      54.706  14.624  17.510  1.00  0.00              
ATOM    986  HG  SER A  65      55.191  15.266  15.512  1.00  0.00              
ATOM    987  N   THR A  66      58.446  16.717  18.136  1.00  0.00              
ATOM    988  CA  THR A  66      59.879  16.984  18.103  1.00  0.00              
ATOM    989  C   THR A  66      60.399  17.314  19.496  1.00  0.00              
ATOM    990  O   THR A  66      61.464  17.913  19.646  1.00  0.00              
ATOM    991  CB  THR A  66      60.218  18.145  17.149  1.00  0.00              
ATOM    992  OG1 THR A  66      59.405  19.282  17.467  1.00  0.00              
ATOM    993  CG2 THR A  66      59.971  17.737  15.705  1.00  0.00              
ATOM    994  H   THR A  66      57.800  17.493  18.125  1.00  0.00              
ATOM    995  HA  THR A  66      60.413  16.093  17.773  1.00  0.00              
ATOM    996  HB  THR A  66      61.267  18.412  17.276  1.00  0.00              
ATOM    997  HG1 THR A  66      59.620  20.004  16.873  1.00  0.00              
ATOM    998 1HG2 THR A  66      60.216  18.570  15.046  1.00  0.00              
ATOM    999 2HG2 THR A  66      60.596  16.880  15.457  1.00  0.00              
ATOM   1000 3HG2 THR A  66      58.922  17.471  15.577  1.00  0.00              
ATOM   1001  N   GLY A  67      59.642  16.919  20.514  1.00  0.00              
ATOM   1002  CA  GLY A  67      60.131  16.944  21.887  1.00  0.00              
ATOM   1003  C   GLY A  67      59.869  18.289  22.553  1.00  0.00              
ATOM   1004  O   GLY A  67      60.721  18.815  23.269  1.00  0.00              
ATOM   1005  H   GLY A  67      58.704  16.592  20.331  1.00  0.00              
ATOM   1006 1HA  GLY A  67      59.626  16.165  22.460  1.00  0.00              
ATOM   1007 2HA  GLY A  67      61.204  16.756  21.887  1.00  0.00              
ATOM   1008  N   PHE A  68      58.684  18.842  22.313  1.00  0.00              
ATOM   1009  CA  PHE A  68      58.290  20.105  22.925  1.00  0.00              
ATOM   1010  C   PHE A  68      57.247  19.877  24.011  1.00  0.00              
ATOM   1011  O   PHE A  68      56.389  19.003  23.887  1.00  0.00              
ATOM   1012  CB  PHE A  68      57.750  21.069  21.867  1.00  0.00              
ATOM   1013  CG  PHE A  68      57.374  22.417  22.412  1.00  0.00              
ATOM   1014  CD1 PHE A  68      58.350  23.312  22.825  1.00  0.00              
ATOM   1015  CD2 PHE A  68      56.043  22.794  22.513  1.00  0.00              
ATOM   1016  CE1 PHE A  68      58.005  24.553  23.326  1.00  0.00              
ATOM   1017  CE2 PHE A  68      55.695  24.034  23.013  1.00  0.00              
ATOM   1018  CZ  PHE A  68      56.678  24.914  23.420  1.00  0.00              
ATOM   1019  H   PHE A  68      58.041  18.375  21.690  1.00  0.00              
ATOM   1020  HA  PHE A  68      59.152  20.566  23.409  1.00  0.00              
ATOM   1021 1HB  PHE A  68      58.502  21.242  21.098  1.00  0.00              
ATOM   1022 2HB  PHE A  68      56.852  20.657  21.409  1.00  0.00              
ATOM   1023  HD1 PHE A  68      59.400  23.026  22.749  1.00  0.00              
ATOM   1024  HD2 PHE A  68      55.267  22.099  22.192  1.00  0.00              
ATOM   1025  HE1 PHE A  68      58.783  25.245  23.647  1.00  0.00              
ATOM   1026  HE2 PHE A  68      54.646  24.318  23.087  1.00  0.00              
ATOM   1027  HZ  PHE A  68      56.405  25.891  23.816  1.00  0.00              
ATOM   1028  N   CYS A  69      57.326  20.667  25.076  1.00  0.00              
ATOM   1029  CA  CYS A  69      56.469  20.474  26.239  1.00  0.00              
ATOM   1030  C   CYS A  69      55.752  21.770  26.592  1.00  0.00              
ATOM   1031  O   CYS A  69      56.197  22.520  27.461  1.00  0.00              
ATOM   1032  CB  CYS A  69      57.466  20.085  27.332  1.00  0.00              
ATOM   1033  SG  CYS A  69      56.720  19.305  28.783  1.00  0.00              
ATOM   1034  H   CYS A  69      57.997  21.422  25.079  1.00  0.00              
ATOM   1035  HA  CYS A  69      55.751  19.663  26.118  1.00  0.00              
ATOM   1036 1HB  CYS A  69      58.192  19.371  26.943  1.00  0.00              
ATOM   1037 2HB  CYS A  69      57.986  20.970  27.698  1.00  0.00              
ATOM   1038  N   ALA A  70      54.640  22.030  25.912  1.00  0.00              
ATOM   1039  CA  ALA A  70      53.874  23.251  26.133  1.00  0.00              
ATOM   1040  C   ALA A  70      53.282  23.300  27.536  1.00  0.00              
ATOM   1041  O   ALA A  70      53.202  22.281  28.222  1.00  0.00              
ATOM   1042  CB  ALA A  70      52.772  23.380  25.092  1.00  0.00              
ATOM   1043  H   ALA A  70      54.317  21.364  25.225  1.00  0.00              
ATOM   1044  HA  ALA A  70      54.544  24.105  26.038  1.00  0.00              
ATOM   1045 1HB  ALA A  70      52.210  24.297  25.271  1.00  0.00              
ATOM   1046 2HB  ALA A  70      53.214  23.414  24.096  1.00  0.00              
ATOM   1047 3HB  ALA A  70      52.102  22.525  25.163  1.00  0.00              
ATOM   1048  N   ALA A  71      53.013  24.565  28.150  1.00  0.00              
ATOM   1049  CA  ALA A  71      52.292  24.483  29.415  1.00  0.00              
ATOM   1050  C   ALA A  71      51.048  23.620  29.244  1.00  0.00              
ATOM   1051  O   ALA A  71      50.542  23.456  28.134  1.00  0.00              
ATOM   1052  CB  ALA A  71      51.915  25.867  29.923  1.00  0.00              
ATOM   1053  H   ALA A  71      53.097  25.460  27.689  1.00  0.00              
ATOM   1054  HA  ALA A  71      52.923  23.999  30.160  1.00  0.00              
ATOM   1055 1HB  ALA A  71      51.359  25.772  30.855  1.00  0.00              
ATOM   1056 2HB  ALA A  71      52.820  26.450  30.097  1.00  0.00              
ATOM   1057 3HB  ALA A  71      51.296  26.370  29.181  1.00  0.00              
ATOM   1058  N   CYS A  72      50.560  23.070  30.350  1.00  0.00              
ATOM   1059  CA  CYS A  72      49.426  22.154  30.314  1.00  0.00              
ATOM   1060  C   CYS A  72      48.303  22.756  29.479  1.00  0.00              
ATOM   1061  O   CYS A  72      47.607  22.046  28.754  1.00  0.00              
ATOM   1062  CB  CYS A  72      49.009  22.047  31.781  1.00  0.00              
ATOM   1063  SG  CYS A  72      48.405  23.592  32.503  1.00  0.00              
ATOM   1064  H   CYS A  72      50.985  23.292  31.239  1.00  0.00              
ATOM   1065  HA  CYS A  72      49.668  21.157  29.947  1.00  0.00              
ATOM   1066 1HB  CYS A  72      48.200  21.325  31.892  1.00  0.00              
ATOM   1067 2HB  CYS A  72      49.857  21.740  32.392  1.00  0.00              
ATOM   1068  N   HIS A  73      48.132  24.070  29.586  1.00  0.00              
ATOM   1069  CA  HIS A  73      47.109  24.768  28.806  1.00  0.00              
ATOM   1070  C   HIS A  73      47.444  24.852  27.315  1.00  0.00              
ATOM   1071  O   HIS A  73      46.543  24.898  26.475  1.00  0.00              
ATOM   1072  CB  HIS A  73      46.895  26.180  29.362  1.00  0.00              
ATOM   1073  CG  HIS A  73      46.167  26.207  30.671  1.00  0.00              
ATOM   1074  ND1 HIS A  73      44.882  25.730  30.817  1.00  0.00              
ATOM   1075  CD2 HIS A  73      46.545  26.653  31.892  1.00  0.00              
ATOM   1076  CE1 HIS A  73      44.500  25.882  32.074  1.00  0.00              
ATOM   1077  NE2 HIS A  73      45.490  26.440  32.745  1.00  0.00              
ATOM   1078  H   HIS A  73      48.718  24.599  30.216  1.00  0.00              
ATOM   1079  HA  HIS A  73      46.169  24.219  28.860  1.00  0.00              
ATOM   1080 1HB  HIS A  73      47.855  26.668  29.530  1.00  0.00              
ATOM   1081 2HB  HIS A  73      46.303  26.772  28.665  1.00  0.00              
ATOM   1082  HD2 HIS A  73      47.463  27.110  32.262  1.00  0.00              
ATOM   1083  HE1 HIS A  73      43.508  25.563  32.395  1.00  0.00              
ATOM   1084  HE2 HIS A  73      45.483  26.675  33.727  1.00  0.00              
ATOM   1085  N   GLY A  74      48.732  24.889  26.989  1.00  0.00              
ATOM   1086  CA  GLY A  74      49.148  24.892  25.593  1.00  0.00              
ATOM   1087  C   GLY A  74      48.705  23.585  24.954  1.00  0.00              
ATOM   1088  O   GLY A  74      48.079  23.568  23.899  1.00  0.00              
ATOM   1089  H   GLY A  74      49.437  24.917  27.712  1.00  0.00              
ATOM   1090 1HA  GLY A  74      48.684  25.738  25.085  1.00  0.00              
ATOM   1091 2HA  GLY A  74      50.231  24.989  25.543  1.00  0.00              
ATOM   1092  N   CYS A  75      49.040  22.495  25.631  1.00  0.00              
ATOM   1093  CA  CYS A  75      48.647  21.132  25.268  1.00  0.00              
ATOM   1094  C   CYS A  75      47.127  21.047  25.084  1.00  0.00              
ATOM   1095  O   CYS A  75      46.648  20.533  24.066  1.00  0.00              
ATOM   1096  CB  CYS A  75      49.094  20.313  26.480  1.00  0.00              
ATOM   1097  SG  CYS A  75      49.381  18.561  26.135  1.00  0.00              
ATOM   1098  H   CYS A  75      49.608  22.640  26.453  1.00  0.00              
ATOM   1099  HA  CYS A  75      49.161  20.754  24.385  1.00  0.00              
ATOM   1100 1HB  CYS A  75      50.034  20.702  26.872  1.00  0.00              
ATOM   1101 2HB  CYS A  75      48.333  20.347  27.259  1.00  0.00              
ATOM   1102  N   LEU A  76      46.391  21.545  26.071  1.00  0.00              
ATOM   1103  CA  LEU A  76      44.937  21.505  26.041  1.00  0.00              
ATOM   1104  C   LEU A  76      44.388  22.242  24.819  1.00  0.00              
ATOM   1105  O   LEU A  76      43.573  21.697  24.074  1.00  0.00              
ATOM   1106  CB  LEU A  76      44.368  22.107  27.332  1.00  0.00              
ATOM   1107  CG  LEU A  76      44.628  21.290  28.604  1.00  0.00              
ATOM   1108  CD1 LEU A  76      44.277  22.114  29.835  1.00  0.00              
ATOM   1109  CD2 LEU A  76      43.810  20.008  28.561  1.00  0.00              
ATOM   1110  H   LEU A  76      46.855  21.963  26.865  1.00  0.00              
ATOM   1111  HA  LEU A  76      44.602  20.473  25.953  1.00  0.00              
ATOM   1112 1HB  LEU A  76      44.937  23.035  27.361  1.00  0.00              
ATOM   1113 2HB  LEU A  76      43.306  22.335  27.237  1.00  0.00              
ATOM   1114  HG  LEU A  76      45.683  21.013  28.600  1.00  0.00              
ATOM   1115 1HD1 LEU A  76      44.465  21.526  30.733  1.00  0.00              
ATOM   1116 2HD1 LEU A  76      44.890  23.015  29.857  1.00  0.00              
ATOM   1117 3HD1 LEU A  76      43.224  22.392  29.798  1.00  0.00              
ATOM   1118 1HD2 LEU A  76      43.997  19.428  29.465  1.00  0.00              
ATOM   1119 2HD2 LEU A  76      42.750  20.254  28.499  1.00  0.00              
ATOM   1120 3HD2 LEU A  76      44.097  19.421  27.688  1.00  0.00              
ATOM   1121  N   PHE A  77      44.844  23.474  24.611  1.00  0.00              
ATOM   1122  CA  PHE A  77      44.297  24.324  23.553  1.00  0.00              
ATOM   1123  C   PHE A  77      44.686  23.840  22.158  1.00  0.00              
ATOM   1124  O   PHE A  77      43.932  24.017  21.197  1.00  0.00              
ATOM   1125  CB  PHE A  77      44.758  25.770  23.748  1.00  0.00              
ATOM   1126  CG  PHE A  77      43.954  26.531  24.763  1.00  0.00              
ATOM   1127  CD1 PHE A  77      44.568  27.099  25.870  1.00  0.00              
ATOM   1128  CD2 PHE A  77      42.584  26.681  24.613  1.00  0.00              
ATOM   1129  CE1 PHE A  77      43.829  27.800  26.804  1.00  0.00              
ATOM   1130  CE2 PHE A  77      41.844  27.382  25.545  1.00  0.00              
ATOM   1131  CZ  PHE A  77      42.467  27.942  26.642  1.00  0.00              
ATOM   1132  H   PHE A  77      45.586  23.833  25.196  1.00  0.00              
ATOM   1133  HA  PHE A  77      43.206  24.296  23.584  1.00  0.00              
ATOM   1134 1HB  PHE A  77      45.792  25.791  24.089  1.00  0.00              
ATOM   1135 2HB  PHE A  77      44.675  26.318  22.810  1.00  0.00              
ATOM   1136  HD1 PHE A  77      45.645  26.988  25.997  1.00  0.00              
ATOM   1137  HD2 PHE A  77      42.091  26.239  23.747  1.00  0.00              
ATOM   1138  HE1 PHE A  77      44.324  28.240  27.670  1.00  0.00              
ATOM   1139  HE2 PHE A  77      40.767  27.493  25.416  1.00  0.00              
ATOM   1140  HZ  PHE A  77      41.885  28.493  27.379  1.00  0.00              
ATOM   1141  N   ILE A  78      45.860  23.228  22.048  1.00  0.00              
ATOM   1142  CA  ILE A  78      46.273  22.624  20.791  1.00  0.00              
ATOM   1143  C   ILE A  78      45.348  21.464  20.449  1.00  0.00              
ATOM   1144  O   ILE A  78      44.894  21.331  19.302  1.00  0.00              
ATOM   1145  CB  ILE A  78      47.728  22.122  20.845  1.00  0.00              
ATOM   1146  CG1 ILE A  78      48.698  23.305  20.912  1.00  0.00              
ATOM   1147  CG2 ILE A  78      48.034  21.247  19.640  1.00  0.00              
ATOM   1148  CD1 ILE A  78      50.119  22.911  21.243  1.00  0.00              
ATOM   1149  H   ILE A  78      46.480  23.178  22.845  1.00  0.00              
ATOM   1150  HA  ILE A  78      46.168  23.333  19.972  1.00  0.00              
ATOM   1151  HB  ILE A  78      47.872  21.547  21.759  1.00  0.00              
ATOM   1152 1HG1 ILE A  78      48.674  23.800  19.942  1.00  0.00              
ATOM   1153 2HG1 ILE A  78      48.324  23.988  21.676  1.00  0.00              
ATOM   1154 1HG2 ILE A  78      49.066  20.902  19.693  1.00  0.00              
ATOM   1155 2HG2 ILE A  78      47.364  20.388  19.635  1.00  0.00              
ATOM   1156 3HG2 ILE A  78      47.891  21.823  18.726  1.00  0.00              
ATOM   1157 1HD1 ILE A  78      50.747  23.802  21.273  1.00  0.00              
ATOM   1158 2HD1 ILE A  78      50.144  22.417  22.215  1.00  0.00              
ATOM   1159 3HD1 ILE A  78      50.495  22.230  20.481  1.00  0.00              
ATOM   1160  N   ALA A  79      45.044  20.639  21.447  1.00  0.00              
ATOM   1161  CA  ALA A  79      44.137  19.526  21.202  1.00  0.00              
ATOM   1162  C   ALA A  79      42.757  20.032  20.794  1.00  0.00              
ATOM   1163  O   ALA A  79      42.122  19.476  19.902  1.00  0.00              
ATOM   1164  CB  ALA A  79      44.041  18.637  22.433  1.00  0.00              
ATOM   1165  H   ALA A  79      45.427  20.765  22.373  1.00  0.00              
ATOM   1166  HA  ALA A  79      44.527  18.933  20.375  1.00  0.00              
ATOM   1167 1HB  ALA A  79      43.358  17.812  22.232  1.00  0.00              
ATOM   1168 2HB  ALA A  79      45.028  18.241  22.674  1.00  0.00              
ATOM   1169 3HB  ALA A  79      43.668  19.219  23.274  1.00  0.00              
ATOM   1170  N   CYS A  80      42.306  21.099  21.445  1.00  0.00              
ATOM   1171  CA  CYS A  80      41.042  21.743  21.102  1.00  0.00              
ATOM   1172  C   CYS A  80      41.037  22.295  19.682  1.00  0.00              
ATOM   1173  O   CYS A  80      40.046  22.168  18.966  1.00  0.00              
ATOM   1174  CB  CYS A  80      40.966  22.885  22.116  1.00  0.00              
ATOM   1175  SG  CYS A  80      40.676  22.354  23.821  1.00  0.00              
ATOM   1176  H   CYS A  80      42.860  21.474  22.202  1.00  0.00              
ATOM   1177  HA  CYS A  80      40.175  21.096  21.236  1.00  0.00              
ATOM   1178 1HB  CYS A  80      41.904  23.441  22.128  1.00  0.00              
ATOM   1179 2HB  CYS A  80      40.147  23.557  21.865  1.00  0.00              
ATOM   1180  HG  CYS A  80      40.769  23.565  24.361  1.00  0.00              
ATOM   1181  N   PHE A  81      42.140  22.913  19.277  1.00  0.00              
ATOM   1182  CA  PHE A  81      42.230  23.473  17.940  1.00  0.00              
ATOM   1183  C   PHE A  81      42.061  22.353  16.920  1.00  0.00              
ATOM   1184  O   PHE A  81      41.280  22.473  15.968  1.00  0.00              
ATOM   1185  CB  PHE A  81      43.563  24.196  17.738  1.00  0.00              
ATOM   1186  CG  PHE A  81      43.735  25.406  18.612  1.00  0.00              
ATOM   1187  CD1 PHE A  81      42.634  26.048  19.158  1.00  0.00              
ATOM   1188  CD2 PHE A  81      44.999  25.904  18.890  1.00  0.00              
ATOM   1189  CE1 PHE A  81      42.792  27.160  19.962  1.00  0.00              
ATOM   1190  CE2 PHE A  81      45.160  27.015  19.695  1.00  0.00              
ATOM   1191  CZ  PHE A  81      44.054  27.644  20.231  1.00  0.00              
ATOM   1192  H   PHE A  81      42.930  23.000  19.900  1.00  0.00              
ATOM   1193  HA  PHE A  81      41.423  24.191  17.785  1.00  0.00              
ATOM   1194 1HB  PHE A  81      44.391  23.527  17.965  1.00  0.00              
ATOM   1195 2HB  PHE A  81      43.648  24.542  16.708  1.00  0.00              
ATOM   1196  HD1 PHE A  81      41.635  25.665  18.946  1.00  0.00              
ATOM   1197  HD2 PHE A  81      45.873  25.407  18.466  1.00  0.00              
ATOM   1198  HE1 PHE A  81      41.917  27.655  20.384  1.00  0.00              
ATOM   1199  HE2 PHE A  81      46.159  27.396  19.906  1.00  0.00              
ATOM   1200  HZ  PHE A  81      44.179  28.521  20.864  1.00  0.00              
ATOM   1201  N   VAL A  82      42.775  21.253  17.139  1.00  0.00              
ATOM   1202  CA  VAL A  82      42.729  20.118  16.218  1.00  0.00              
ATOM   1203  C   VAL A  82      41.347  19.449  16.081  1.00  0.00              
ATOM   1204  O   VAL A  82      40.873  19.205  14.964  1.00  0.00              
ATOM   1205  CB  VAL A  82      43.746  19.043  16.645  1.00  0.00              
ATOM   1206  CG1 VAL A  82      43.562  17.777  15.822  1.00  0.00              
ATOM   1207  CG2 VAL A  82      45.167  19.568  16.502  1.00  0.00              
ATOM   1208  H   VAL A  82      43.363  21.198  17.958  1.00  0.00              
ATOM   1209  HA  VAL A  82      42.940  20.428  15.195  1.00  0.00              
ATOM   1210  HB  VAL A  82      43.599  18.815  17.701  1.00  0.00              
ATOM   1211 1HG1 VAL A  82      44.289  17.029  16.137  1.00  0.00              
ATOM   1212 2HG1 VAL A  82      42.554  17.389  15.972  1.00  0.00              
ATOM   1213 3HG1 VAL A  82      43.711  18.005  14.767  1.00  0.00              
ATOM   1214 1HG2 VAL A  82      45.873  18.797  16.808  1.00  0.00              
ATOM   1215 2HG2 VAL A  82      45.351  19.837  15.461  1.00  0.00              
ATOM   1216 3HG2 VAL A  82      45.296  20.448  17.132  1.00  0.00              
ATOM   1217  N   LEU A  83      40.716  19.145  17.214  1.00  0.00              
ATOM   1218  CA  LEU A  83      39.391  18.531  17.223  1.00  0.00              
ATOM   1219  C   LEU A  83      38.309  19.465  16.702  1.00  0.00              
ATOM   1220  O   LEU A  83      37.450  19.047  15.935  1.00  0.00              
ATOM   1221  CB  LEU A  83      39.042  18.066  18.643  1.00  0.00              
ATOM   1222  CG  LEU A  83      37.668  17.401  18.792  1.00  0.00              
ATOM   1223  CD1 LEU A  83      37.575  16.186  17.879  1.00  0.00              
ATOM   1224  CD2 LEU A  83      37.452  17.002  20.244  1.00  0.00              
ATOM   1225  H   LEU A  83      41.170  19.347  18.093  1.00  0.00              
ATOM   1226  HA  LEU A  83      39.383  17.671  16.554  1.00  0.00              
ATOM   1227 1HB  LEU A  83      39.832  17.331  18.787  1.00  0.00              
ATOM   1228 2HB  LEU A  83      39.157  18.870  19.370  1.00  0.00              
ATOM   1229  HG  LEU A  83      36.917  18.148  18.536  1.00  0.00              
ATOM   1230 1HD1 LEU A  83      36.596  15.720  17.992  1.00  0.00              
ATOM   1231 2HD1 LEU A  83      37.709  16.498  16.843  1.00  0.00              
ATOM   1232 3HD1 LEU A  83      38.350  15.469  18.147  1.00  0.00              
ATOM   1233 1HD2 LEU A  83      36.475  16.530  20.350  1.00  0.00              
ATOM   1234 2HD2 LEU A  83      38.229  16.301  20.550  1.00  0.00              
ATOM   1235 3HD2 LEU A  83      37.495  17.889  20.876  1.00  0.00              
ATOM   1236  N   VAL A  84      38.331  20.721  17.129  1.00  0.00              
ATOM   1237  CA  VAL A  84      37.343  21.668  16.638  1.00  0.00              
ATOM   1238  C   VAL A  84      37.484  21.740  15.128  1.00  0.00              
ATOM   1239  O   VAL A  84      36.490  21.678  14.403  1.00  0.00              
ATOM   1240  CB  VAL A  84      37.514  23.072  17.249  1.00  0.00              
ATOM   1241  CG1 VAL A  84      36.664  24.086  16.500  1.00  0.00              
ATOM   1242  CG2 VAL A  84      37.149  23.058  18.725  1.00  0.00              
ATOM   1243  H   VAL A  84      39.025  21.035  17.793  1.00  0.00              
ATOM   1244  HA  VAL A  84      36.328  21.329  16.850  1.00  0.00              
ATOM   1245  HB  VAL A  84      38.564  23.360  17.185  1.00  0.00              
ATOM   1246 1HG1 VAL A  84      36.797  25.073  16.945  1.00  0.00              
ATOM   1247 2HG1 VAL A  84      36.969  24.116  15.454  1.00  0.00              
ATOM   1248 3HG1 VAL A  84      35.614  23.799  16.564  1.00  0.00              
ATOM   1249 1HG2 VAL A  84      37.276  24.057  19.141  1.00  0.00              
ATOM   1250 2HG2 VAL A  84      36.110  22.747  18.839  1.00  0.00              
ATOM   1251 3HG2 VAL A  84      37.797  22.360  19.255  1.00  0.00              
ATOM   1252  N   LEU A  85      38.729  21.830  14.662  1.00  0.00              
ATOM   1253  CA  LEU A  85      39.013  21.913  13.231  1.00  0.00              
ATOM   1254  C   LEU A  85      38.414  20.768  12.410  1.00  0.00              
ATOM   1255  O   LEU A  85      37.655  21.010  11.471  1.00  0.00              
ATOM   1256  CB  LEU A  85      40.531  21.964  13.017  1.00  0.00              
ATOM   1257  CG  LEU A  85      40.982  22.016  11.552  1.00  0.00              
ATOM   1258  CD1 LEU A  85      40.460  23.283  10.889  1.00  0.00              
ATOM   1259  CD2 LEU A  85      42.501  21.959  11.485  1.00  0.00              
ATOM   1260  H   LEU A  85      39.497  21.842  15.318  1.00  0.00              
ATOM   1261  HA  LEU A  85      38.560  22.814  12.820  1.00  0.00              
ATOM   1262 1HB  LEU A  85      40.747  22.911  13.508  1.00  0.00              
ATOM   1263 2HB  LEU A  85      41.040  21.157  13.544  1.00  0.00              
ATOM   1264  HG  LEU A  85      40.593  21.123  11.061  1.00  0.00              
ATOM   1265 1HD1 LEU A  85      40.785  23.311   9.849  1.00  0.00              
ATOM   1266 2HD1 LEU A  85      39.370  23.292  10.928  1.00  0.00              
ATOM   1267 3HD1 LEU A  85      40.849  24.155  11.414  1.00  0.00              
ATOM   1268 1HD2 LEU A  85      42.821  21.995  10.443  1.00  0.00              
ATOM   1269 2HD2 LEU A  85      42.922  22.809  12.024  1.00  0.00              
ATOM   1270 3HD2 LEU A  85      42.852  21.032  11.939  1.00  0.00              
ATOM   1271  N   THR A  86      38.732  19.529  12.777  1.00  0.00              
ATOM   1272  CA  THR A  86      38.306  18.373  11.988  1.00  0.00              
ATOM   1273  C   THR A  86      36.801  18.136  12.144  1.00  0.00              
ATOM   1274  O   THR A  86      36.114  17.684  11.218  1.00  0.00              
ATOM   1275  CB  THR A  86      39.066  17.097  12.395  1.00  0.00              
ATOM   1276  OG1 THR A  86      38.858  16.838  13.790  1.00  0.00              
ATOM   1277  CG2 THR A  86      40.555  17.256  12.129  1.00  0.00              
ATOM   1278  H   THR A  86      39.277  19.379  13.614  1.00  0.00              
ATOM   1279  HA  THR A  86      38.485  18.563  10.930  1.00  0.00              
ATOM   1280  HB  THR A  86      38.682  16.257  11.818  1.00  0.00              
ATOM   1281  HG1 THR A  86      39.332  16.042  14.041  1.00  0.00              
ATOM   1282 1HG2 THR A  86      41.075  16.344  12.423  1.00  0.00              
ATOM   1283 2HG2 THR A  86      40.717  17.441  11.068  1.00  0.00              
ATOM   1284 3HG2 THR A  86      40.939  18.095  12.707  1.00  0.00              
ATOM   1285  N   GLN A  87      36.294  18.456  13.328  1.00  0.00              
ATOM   1286  CA  GLN A  87      34.879  18.315  13.627  1.00  0.00              
ATOM   1287  C   GLN A  87      34.091  19.337  12.822  1.00  0.00              
ATOM   1288  O   GLN A  87      33.000  19.060  12.331  1.00  0.00              
ATOM   1289  CB  GLN A  87      34.614  18.500  15.123  1.00  0.00              
ATOM   1290  CG  GLN A  87      33.171  18.261  15.533  1.00  0.00              
ATOM   1291  CD  GLN A  87      32.977  18.329  17.036  1.00  0.00              
ATOM   1292  OE1 GLN A  87      33.797  18.906  17.756  1.00  0.00              
ATOM   1293  NE2 GLN A  87      31.892  17.736  17.520  1.00  0.00              
ATOM   1294  H   GLN A  87      36.915  18.810  14.043  1.00  0.00              
ATOM   1295  HA  GLN A  87      34.540  17.324  13.326  1.00  0.00              
ATOM   1296 1HB  GLN A  87      35.267  17.803  15.648  1.00  0.00              
ATOM   1297 2HB  GLN A  87      34.901  19.522  15.370  1.00  0.00              
ATOM   1298 1HG  GLN A  87      32.331  18.773  15.064  1.00  0.00              
ATOM   1299 2HG  GLN A  87      33.168  17.212  15.232  1.00  0.00              
ATOM   1300 1HE2 GLN A  87      31.711  17.748  18.504  1.00  0.00              
ATOM   1301 2HE2 GLN A  87      31.254  17.278  16.900  1.00  0.00              
ATOM   1302  N   SER A  88      34.674  20.518  12.674  1.00  0.00              
ATOM   1303  CA  SER A  88      34.063  21.578  11.892  1.00  0.00              
ATOM   1304  C   SER A  88      33.936  21.148  10.438  1.00  0.00              
ATOM   1305  O   SER A  88      32.890  21.338   9.826  1.00  0.00              
ATOM   1306  CB  SER A  88      34.874  22.854  12.006  1.00  0.00              
ATOM   1307  OG  SER A  88      34.303  23.907  11.278  1.00  0.00              
ATOM   1308  H   SER A  88      35.566  20.686  13.117  1.00  0.00              
ATOM   1309  HA  SER A  88      33.097  21.903  12.283  1.00  0.00              
ATOM   1310 1HB  SER A  88      34.930  23.139  13.056  1.00  0.00              
ATOM   1311 2HB  SER A  88      35.877  22.665  11.628  1.00  0.00              
ATOM   1312  HG  SER A  88      34.260  23.667  10.349  1.00  0.00              
ATOM   1313  N   SER A  89      35.007  20.574   9.894  1.00  0.00              
ATOM   1314  CA  SER A  89      34.998  20.009   8.543  1.00  0.00              
ATOM   1315  C   SER A  89      33.923  18.925   8.378  1.00  0.00              
ATOM   1316  O   SER A  89      33.198  18.884   7.369  1.00  0.00              
ATOM   1317  CB  SER A  89      36.366  19.445   8.212  1.00  0.00              
ATOM   1318  OG  SER A  89      36.412  18.896   6.924  1.00  0.00              
ATOM   1319  H   SER A  89      35.855  20.530  10.441  1.00  0.00              
ATOM   1320  HA  SER A  89      34.875  20.759   7.760  1.00  0.00              
ATOM   1321 1HB  SER A  89      37.100  20.248   8.282  1.00  0.00              
ATOM   1322 2HB  SER A  89      36.609  18.669   8.937  1.00  0.00              
ATOM   1323  HG  SER A  89      37.300  18.575   6.745  1.00  0.00              
ATOM   1324  N   ILE A  90      33.807  18.056   9.377  1.00  0.00              
ATOM   1325  CA  ILE A  90      32.765  17.034   9.335  1.00  0.00              
ATOM   1326  C   ILE A  90      31.375  17.675   9.290  1.00  0.00              
ATOM   1327  O   ILE A  90      30.526  17.276   8.494  1.00  0.00              
ATOM   1328  CB  ILE A  90      32.851  16.088  10.547  1.00  0.00              
ATOM   1329  CG1 ILE A  90      34.121  15.237  10.471  1.00  0.00              
ATOM   1330  CG2 ILE A  90      31.617  15.202  10.619  1.00  0.00              
ATOM   1331  CD1 ILE A  90      34.455  14.523  11.761  1.00  0.00              
ATOM   1332  H   ILE A  90      34.431  18.090  10.170  1.00  0.00              
ATOM   1333  HA  ILE A  90      32.835  16.452   8.416  1.00  0.00              
ATOM   1334  HB  ILE A  90      32.925  16.683  11.457  1.00  0.00              
ATOM   1335 1HG1 ILE A  90      33.975  14.505   9.678  1.00  0.00              
ATOM   1336 2HG1 ILE A  90      34.942  15.903  10.203  1.00  0.00              
ATOM   1337 1HG2 ILE A  90      31.694  14.540  11.480  1.00  0.00              
ATOM   1338 2HG2 ILE A  90      30.728  15.824  10.718  1.00  0.00              
ATOM   1339 3HG2 ILE A  90      31.543  14.606   9.709  1.00  0.00              
ATOM   1340 1HD1 ILE A  90      35.368  13.941  11.630  1.00  0.00              
ATOM   1341 2HD1 ILE A  90      34.604  15.254  12.556  1.00  0.00              
ATOM   1342 3HD1 ILE A  90      33.638  13.856  12.030  1.00  0.00              
ATOM   1343  N   PHE A  91      31.155  18.685  10.130  1.00  0.00              
ATOM   1344  CA  PHE A  91      29.862  19.365  10.188  1.00  0.00              
ATOM   1345  C   PHE A  91      29.564  20.095   8.883  1.00  0.00              
ATOM   1346  O   PHE A  91      28.422  20.158   8.447  1.00  0.00              
ATOM   1347  CB  PHE A  91      29.826  20.348  11.360  1.00  0.00              
ATOM   1348  CG  PHE A  91      29.716  19.685  12.703  1.00  0.00              
ATOM   1349  CD1 PHE A  91      29.679  18.303  12.810  1.00  0.00              
ATOM   1350  CD2 PHE A  91      29.650  20.442  13.863  1.00  0.00              
ATOM   1351  CE1 PHE A  91      29.578  17.692  14.045  1.00  0.00              
ATOM   1352  CE2 PHE A  91      29.550  19.834  15.100  1.00  0.00              
ATOM   1353  CZ  PHE A  91      29.514  18.457  15.190  1.00  0.00              
ATOM   1354  H   PHE A  91      31.898  18.988  10.743  1.00  0.00              
ATOM   1355  HA  PHE A  91      29.064  18.633  10.323  1.00  0.00              
ATOM   1356 1HB  PHE A  91      30.738  20.942  11.379  1.00  0.00              
ATOM   1357 2HB  PHE A  91      28.965  21.009  11.267  1.00  0.00              
ATOM   1358  HD1 PHE A  91      29.731  17.697  11.904  1.00  0.00              
ATOM   1359  HD2 PHE A  91      29.678  21.530  13.791  1.00  0.00              
ATOM   1360  HE1 PHE A  91      29.550  16.605  14.114  1.00  0.00              
ATOM   1361  HE2 PHE A  91      29.499  20.441  16.004  1.00  0.00              
ATOM   1362  HZ  PHE A  91      29.433  17.977  16.164  1.00  0.00              
ATOM   1363  N   SER A  92      30.598  20.646   8.259  1.00  0.00              
ATOM   1364  CA  SER A  92      30.441  21.292   6.964  1.00  0.00              
ATOM   1365  C   SER A  92      29.975  20.283   5.921  1.00  0.00              
ATOM   1366  O   SER A  92      29.098  20.585   5.105  1.00  0.00              
ATOM   1367  CB  SER A  92      31.743  21.940   6.537  1.00  0.00              
ATOM   1368  OG  SER A  92      31.613  22.638   5.329  1.00  0.00              
ATOM   1369  H   SER A  92      31.512  20.619   8.688  1.00  0.00              
ATOM   1370  HA  SER A  92      29.770  22.153   6.988  1.00  0.00              
ATOM   1371 1HB  SER A  92      32.058  22.635   7.315  1.00  0.00              
ATOM   1372 2HB  SER A  92      32.497  21.164   6.418  1.00  0.00              
ATOM   1373  HG  SER A  92      31.659  22.019   4.596  1.00  0.00              
ATOM   1374  N   LEU A  93      30.556  19.083   5.946  1.00  0.00              
ATOM   1375  CA  LEU A  93      30.122  18.026   5.035  1.00  0.00              
ATOM   1376  C   LEU A  93      28.688  17.575   5.300  1.00  0.00              
ATOM   1377  O   LEU A  93      27.925  17.296   4.367  1.00  0.00              
ATOM   1378  CB  LEU A  93      31.075  16.829   5.135  1.00  0.00              
ATOM   1379  CG  LEU A  93      32.502  17.087   4.634  1.00  0.00              
ATOM   1380  CD1 LEU A  93      33.415  15.939   5.045  1.00  0.00              
ATOM   1381  CD2 LEU A  93      32.489  17.250   3.122  1.00  0.00              
ATOM   1382  H   LEU A  93      31.303  18.894   6.598  1.00  0.00              
ATOM   1383  HA  LEU A  93      30.127  18.401   4.012  1.00  0.00              
ATOM   1384 1HB  LEU A  93      31.077  16.694   6.216  1.00  0.00              
ATOM   1385 2HB  LEU A  93      30.659  15.941   4.659  1.00  0.00              
ATOM   1386  HG  LEU A  93      32.832  18.031   5.069  1.00  0.00              
ATOM   1387 1HD1 LEU A  93      34.426  16.131   4.686  1.00  0.00              
ATOM   1388 2HD1 LEU A  93      33.427  15.856   6.132  1.00  0.00              
ATOM   1389 3HD1 LEU A  93      33.047  15.010   4.613  1.00  0.00              
ATOM   1390 1HD2 LEU A  93      33.503  17.434   2.767  1.00  0.00              
ATOM   1391 2HD2 LEU A  93      32.101  16.342   2.661  1.00  0.00              
ATOM   1392 3HD2 LEU A  93      31.852  18.093   2.852  1.00  0.00              
ATOM   1393  N   LEU A  94      28.322  17.509   6.576  1.00  0.00              
ATOM   1394  CA  LEU A  94      26.956  17.162   6.960  1.00  0.00              
ATOM   1395  C   LEU A  94      25.981  18.221   6.458  1.00  0.00              
ATOM   1396  O   LEU A  94      24.893  17.894   5.978  1.00  0.00              
ATOM   1397  CB  LEU A  94      26.849  17.009   8.483  1.00  0.00              
ATOM   1398  CG  LEU A  94      25.481  16.542   8.997  1.00  0.00              
ATOM   1399  CD1 LEU A  94      25.152  15.168   8.428  1.00  0.00              
ATOM   1400  CD2 LEU A  94      25.494  16.507  10.517  1.00  0.00              
ATOM   1401  H   LEU A  94      29.002  17.702   7.298  1.00  0.00              
ATOM   1402  HA  LEU A  94      26.674  16.220   6.492  1.00  0.00              
ATOM   1403 1HB  LEU A  94      27.592  16.229   8.635  1.00  0.00              
ATOM   1404 2HB  LEU A  94      27.161  17.915   9.002  1.00  0.00              
ATOM   1405  HG  LEU A  94      24.747  17.285   8.686  1.00  0.00              
ATOM   1406 1HD1 LEU A  94      24.179  14.844   8.798  1.00  0.00              
ATOM   1407 2HD1 LEU A  94      25.125  15.222   7.339  1.00  0.00              
ATOM   1408 3HD1 LEU A  94      25.913  14.454   8.738  1.00  0.00              
ATOM   1409 1HD2 LEU A  94      24.521  16.175  10.881  1.00  0.00              
ATOM   1410 2HD2 LEU A  94      26.265  15.816  10.860  1.00  0.00              
ATOM   1411 3HD2 LEU A  94      25.704  17.504  10.903  1.00  0.00              
ATOM   1412  N   ALA A  95      26.395  19.483   6.547  1.00  0.00              
ATOM   1413  CA  ALA A  95      25.590  20.604   6.084  1.00  0.00              
ATOM   1414  C   ALA A  95      25.370  20.482   4.590  1.00  0.00              
ATOM   1415  O   ALA A  95      24.270  20.726   4.092  1.00  0.00              
ATOM   1416  CB  ALA A  95      26.254  21.930   6.428  1.00  0.00              
ATOM   1417  H   ALA A  95      27.302  19.663   6.952  1.00  0.00              
ATOM   1418  HA  ALA A  95      24.621  20.567   6.580  1.00  0.00              
ATOM   1419 1HB  ALA A  95      25.640  22.750   6.055  1.00  0.00              
ATOM   1420 2HB  ALA A  95      26.356  22.016   7.510  1.00  0.00              
ATOM   1421 3HB  ALA A  95      27.238  21.974   5.966  1.00  0.00              
ATOM   1422  N   ILE A  96      26.429  20.104   3.879  1.00  0.00              
ATOM   1423  CA  ILE A  96      26.337  19.847   2.450  1.00  0.00              
ATOM   1424  C   ILE A  96      25.299  18.759   2.132  1.00  0.00              
ATOM   1425  O   ILE A  96      24.424  18.950   1.264  1.00  0.00              
ATOM   1426  CB  ILE A  96      27.702  19.429   1.873  1.00  0.00              
ATOM   1427  CG1 ILE A  96      28.672  20.613   1.885  1.00  0.00              
ATOM   1428  CG2 ILE A  96      27.539  18.885   0.462  1.00  0.00              
ATOM   1429  CD1 ILE A  96      30.099  20.237   1.560  1.00  0.00              
ATOM   1430  H   ILE A  96      27.319  19.993   4.343  1.00  0.00              
ATOM   1431  HA  ILE A  96      25.971  20.728   1.924  1.00  0.00              
ATOM   1432  HB  ILE A  96      28.137  18.660   2.511  1.00  0.00              
ATOM   1433 1HG1 ILE A  96      28.311  21.336   1.154  1.00  0.00              
ATOM   1434 2HG1 ILE A  96      28.631  21.055   2.881  1.00  0.00              
ATOM   1435 1HG2 ILE A  96      28.513  18.595   0.069  1.00  0.00              
ATOM   1436 2HG2 ILE A  96      26.882  18.016   0.480  1.00  0.00              
ATOM   1437 3HG2 ILE A  96      27.105  19.655  -0.177  1.00  0.00              
ATOM   1438 1HD1 ILE A  96      30.727  21.128   1.588  1.00  0.00              
ATOM   1439 2HD1 ILE A  96      30.462  19.514   2.292  1.00  0.00              
ATOM   1440 3HD1 ILE A  96      30.142  19.797   0.564  1.00  0.00              
ATOM   1441  N   ALA A  97      25.378  17.632   2.838  1.00  0.00              
ATOM   1442  CA  ALA A  97      24.439  16.534   2.597  1.00  0.00              
ATOM   1443  C   ALA A  97      22.995  16.951   2.827  1.00  0.00              
ATOM   1444  O   ALA A  97      22.102  16.644   2.029  1.00  0.00              
ATOM   1445  CB  ALA A  97      24.786  15.343   3.478  1.00  0.00              
ATOM   1446  H   ALA A  97      26.088  17.525   3.548  1.00  0.00              
ATOM   1447  HA  ALA A  97      24.516  16.230   1.553  1.00  0.00              
ATOM   1448 1HB  ALA A  97      24.083  14.532   3.286  1.00  0.00              
ATOM   1449 2HB  ALA A  97      25.798  15.006   3.254  1.00  0.00              
ATOM   1450 3HB  ALA A  97      24.724  15.635   4.525  1.00  0.00              
ATOM   1451  N   ILE A  98      22.776  17.658   3.928  1.00  0.00              
ATOM   1452  CA  ILE A  98      21.445  18.110   4.289  1.00  0.00              
ATOM   1453  C   ILE A  98      20.915  19.105   3.275  1.00  0.00              
ATOM   1454  O   ILE A  98      19.756  19.030   2.874  1.00  0.00              
ATOM   1455  CB  ILE A  98      21.426  18.755   5.687  1.00  0.00              
ATOM   1456  CG1 ILE A  98      21.707  17.703   6.764  1.00  0.00              
ATOM   1457  CG2 ILE A  98      20.091  19.437   5.940  1.00  0.00              
ATOM   1458  CD1 ILE A  98      21.994  18.287   8.128  1.00  0.00              
ATOM   1459  H   ILE A  98      23.554  17.887   4.530  1.00  0.00              
ATOM   1460  HA  ILE A  98      20.738  17.282   4.263  1.00  0.00              
ATOM   1461  HB  ILE A  98      22.228  19.490   5.750  1.00  0.00              
ATOM   1462 1HG1 ILE A  98      20.832  17.057   6.822  1.00  0.00              
ATOM   1463 2HG1 ILE A  98      22.566  17.120   6.431  1.00  0.00              
ATOM   1464 1HG2 ILE A  98      20.095  19.887   6.933  1.00  0.00              
ATOM   1465 2HG2 ILE A  98      19.931  20.212   5.192  1.00  0.00              
ATOM   1466 3HG2 ILE A  98      19.289  18.702   5.879  1.00  0.00              
ATOM   1467 1HD1 ILE A  98      22.183  17.482   8.838  1.00  0.00              
ATOM   1468 2HD1 ILE A  98      22.871  18.933   8.071  1.00  0.00              
ATOM   1469 3HD1 ILE A  98      21.136  18.869   8.463  1.00  0.00              
ATOM   1470  N   ASP A  99      21.767  20.038   2.864  1.00  0.00              
ATOM   1471  CA  ASP A  99      21.374  21.022   1.864  1.00  0.00              
ATOM   1472  C   ASP A  99      20.867  20.336   0.602  1.00  0.00              
ATOM   1473  O   ASP A  99      19.743  20.594   0.156  1.00  0.00              
ATOM   1474  CB  ASP A  99      22.546  21.947   1.528  1.00  0.00              
ATOM   1475  CG  ASP A  99      22.646  23.183   2.413  1.00  0.00              
ATOM   1476  OD1 ASP A  99      21.790  24.030   2.316  1.00  0.00              
ATOM   1477  OD2 ASP A  99      23.483  23.198   3.284  1.00  0.00              
ATOM   1478  H   ASP A  99      22.701  20.071   3.246  1.00  0.00              
ATOM   1479  HA  ASP A  99      20.552  21.628   2.246  1.00  0.00              
ATOM   1480 1HB  ASP A  99      23.510  21.437   1.507  1.00  0.00              
ATOM   1481 2HB  ASP A  99      22.270  22.247   0.517  1.00  0.00              
ATOM   1482  N   ARG A 100      21.693  19.466   0.024  1.00  0.00              
ATOM   1483  CA  ARG A 100      21.318  18.831  -1.242  1.00  0.00              
ATOM   1484  C   ARG A 100      20.113  17.891  -1.085  1.00  0.00              
ATOM   1485  O   ARG A 100      19.266  17.777  -1.986  1.00  0.00              
ATOM   1486  CB  ARG A 100      22.497  18.116  -1.885  1.00  0.00              
ATOM   1487  CG  ARG A 100      23.721  18.986  -2.123  1.00  0.00              
ATOM   1488  CD  ARG A 100      23.680  19.769  -3.384  1.00  0.00              
ATOM   1489  NE  ARG A 100      22.710  20.852  -3.391  1.00  0.00              
ATOM   1490  CZ  ARG A 100      22.805  21.969  -2.643  1.00  0.00              
ATOM   1491  NH1 ARG A 100      23.802  22.138  -1.803  1.00  0.00              
ATOM   1492  NH2 ARG A 100      21.856  22.881  -2.760  1.00  0.00              
ATOM   1493  H   ARG A 100      22.580  19.234   0.447  1.00  0.00              
ATOM   1494  HA  ARG A 100      21.011  19.593  -1.960  1.00  0.00              
ATOM   1495 1HB  ARG A 100      22.765  17.290  -1.228  1.00  0.00              
ATOM   1496 2HB  ARG A 100      22.147  17.721  -2.840  1.00  0.00              
ATOM   1497 1HG  ARG A 100      23.813  19.689  -1.294  1.00  0.00              
ATOM   1498 2HG  ARG A 100      24.602  18.343  -2.154  1.00  0.00              
ATOM   1499 1HD  ARG A 100      24.661  20.209  -3.560  1.00  0.00              
ATOM   1500 2HD  ARG A 100      23.430  19.101  -4.208  1.00  0.00              
ATOM   1501  HE  ARG A 100      21.854  20.947  -3.921  1.00  0.00              
ATOM   1502 1HH1 ARG A 100      24.510  21.424  -1.712  1.00  0.00              
ATOM   1503 2HH1 ARG A 100      23.855  22.983  -1.251  1.00  0.00              
ATOM   1504 1HH2 ARG A 100      21.087  22.726  -3.398  1.00  0.00              
ATOM   1505 2HH2 ARG A 100      21.902  23.726  -2.211  1.00  0.00              
ATOM   1506  N   TYR A 101      20.024  17.237   0.070  1.00  0.00              
ATOM   1507  CA  TYR A 101      18.911  16.337   0.339  1.00  0.00              
ATOM   1508  C   TYR A 101      17.596  17.097   0.343  1.00  0.00              
ATOM   1509  O   TYR A 101      16.640  16.690  -0.305  1.00  0.00              
ATOM   1510  CB  TYR A 101      19.108  15.618   1.676  1.00  0.00              
ATOM   1511  CG  TYR A 101      18.024  14.614   1.998  1.00  0.00              
ATOM   1512  CD1 TYR A 101      17.980  13.384   1.358  1.00  0.00              
ATOM   1513  CD2 TYR A 101      17.049  14.898   2.943  1.00  0.00              
ATOM   1514  CE1 TYR A 101      16.991  12.463   1.648  1.00  0.00              
ATOM   1515  CE2 TYR A 101      16.057  13.985   3.241  1.00  0.00              
ATOM   1516  CZ  TYR A 101      16.031  12.768   2.592  1.00  0.00              
ATOM   1517  OH  TYR A 101      15.045  11.854   2.886  1.00  0.00              
ATOM   1518  H   TYR A 101      20.737  17.362   0.775  1.00  0.00              
ATOM   1519  HA  TYR A 101      18.842  15.587  -0.449  1.00  0.00              
ATOM   1520 1HB  TYR A 101      20.073  15.110   1.630  1.00  0.00              
ATOM   1521 2HB  TYR A 101      19.137  16.383   2.452  1.00  0.00              
ATOM   1522  HD1 TYR A 101      18.741  13.150   0.614  1.00  0.00              
ATOM   1523  HD2 TYR A 101      17.075  15.861   3.452  1.00  0.00              
ATOM   1524  HE1 TYR A 101      16.968  11.500   1.137  1.00  0.00              
ATOM   1525  HE2 TYR A 101      15.299  14.228   3.986  1.00  0.00              
ATOM   1526  HH  TYR A 101      14.441  12.160   3.567  1.00  0.00              
ATOM   1527  N   ILE A 102      17.557  18.210   1.067  1.00  0.00              
ATOM   1528  CA  ILE A 102      16.336  19.007   1.174  1.00  0.00              
ATOM   1529  C   ILE A 102      15.980  19.655  -0.160  1.00  0.00              
ATOM   1530  O   ILE A 102      14.816  19.720  -0.545  1.00  0.00              
ATOM   1531  CB  ILE A 102      16.470  20.104   2.246  1.00  0.00              
ATOM   1532  CG1 ILE A 102      16.590  19.479   3.638  1.00  0.00              
ATOM   1533  CG2 ILE A 102      15.283  21.054   2.187  1.00  0.00              
ATOM   1534  CD1 ILE A 102      16.972  20.464   4.720  1.00  0.00              
ATOM   1535  H   ILE A 102      18.388  18.515   1.554  1.00  0.00              
ATOM   1536  HA  ILE A 102      15.483  18.373   1.410  1.00  0.00              
ATOM   1537  HB  ILE A 102      17.390  20.661   2.072  1.00  0.00              
ATOM   1538 1HG1 ILE A 102      15.626  19.032   3.878  1.00  0.00              
ATOM   1539 2HG1 ILE A 102      17.347  18.696   3.577  1.00  0.00              
ATOM   1540 1HG2 ILE A 102      15.394  21.823   2.951  1.00  0.00              
ATOM   1541 2HG2 ILE A 102      15.242  21.523   1.205  1.00  0.00              
ATOM   1542 3HG2 ILE A 102      14.363  20.497   2.362  1.00  0.00              
ATOM   1543 1HD1 ILE A 102      17.038  19.947   5.677  1.00  0.00              
ATOM   1544 2HD1 ILE A 102      17.938  20.911   4.482  1.00  0.00              
ATOM   1545 3HD1 ILE A 102      16.217  21.246   4.783  1.00  0.00              
ATOM   1546  N   ALA A 103      17.004  20.096  -0.879  1.00  0.00              
ATOM   1547  CA  ALA A 103      16.832  20.654  -2.212  1.00  0.00              
ATOM   1548  C   ALA A 103      16.090  19.643  -3.090  1.00  0.00              
ATOM   1549  O   ALA A 103      15.149  20.001  -3.799  1.00  0.00              
ATOM   1550  CB  ALA A 103      18.176  21.027  -2.819  1.00  0.00              
ATOM   1551  H   ALA A 103      17.933  20.042  -0.485  1.00  0.00              
ATOM   1552  HA  ALA A 103      16.225  21.557  -2.137  1.00  0.00              
ATOM   1553 1HB  ALA A 103      18.023  21.431  -3.820  1.00  0.00              
ATOM   1554 2HB  ALA A 103      18.662  21.778  -2.196  1.00  0.00              
ATOM   1555 3HB  ALA A 103      18.807  20.141  -2.878  1.00  0.00              
ATOM   1556  N   ILE A 104      16.481  18.367  -3.005  1.00  0.00              
ATOM   1557  CA  ILE A 104      15.759  17.308  -3.738  1.00  0.00              
ATOM   1558  C   ILE A 104      14.312  17.126  -3.264  1.00  0.00              
ATOM   1559  O   ILE A 104      13.386  17.082  -4.075  1.00  0.00              
ATOM   1560  CB  ILE A 104      16.486  15.956  -3.619  1.00  0.00              
ATOM   1561  CG1 ILE A 104      17.827  16.004  -4.355  1.00  0.00              
ATOM   1562  CG2 ILE A 104      15.616  14.835  -4.164  1.00  0.00              
ATOM   1563  CD1 ILE A 104      18.743  14.846  -4.033  1.00  0.00              
ATOM   1564  H   ILE A 104      17.277  18.117  -2.435  1.00  0.00              
ATOM   1565  HA  ILE A 104      15.651  17.575  -4.789  1.00  0.00              
ATOM   1566  HB  ILE A 104      16.711  15.765  -2.570  1.00  0.00              
ATOM   1567 1HG1 ILE A 104      17.611  16.010  -5.423  1.00  0.00              
ATOM   1568 2HG1 ILE A 104      18.315  16.940  -4.079  1.00  0.00              
ATOM   1569 1HG2 ILE A 104      16.145  13.886  -4.072  1.00  0.00              
ATOM   1570 2HG2 ILE A 104      14.686  14.787  -3.598  1.00  0.00              
ATOM   1571 3HG2 ILE A 104      15.391  15.025  -5.213  1.00  0.00              
ATOM   1572 1HD1 ILE A 104      19.673  14.949  -4.592  1.00  0.00              
ATOM   1573 2HD1 ILE A 104      18.961  14.840  -2.964  1.00  0.00              
ATOM   1574 3HD1 ILE A 104      18.258  13.910  -4.308  1.00  0.00              
ATOM   1575  N   ARG A 105      14.121  17.013  -1.951  1.00  0.00              
ATOM   1576  CA  ARG A 105      12.796  16.748  -1.385  1.00  0.00              
ATOM   1577  C   ARG A 105      11.738  17.815  -1.685  1.00  0.00              
ATOM   1578  O   ARG A 105      10.724  17.524  -2.322  1.00  0.00              
ATOM   1579  CB  ARG A 105      12.886  16.494   0.112  1.00  0.00              
ATOM   1580  CG  ARG A 105      13.596  15.207   0.501  1.00  0.00              
ATOM   1581  CD  ARG A 105      12.971  13.974  -0.043  1.00  0.00              
ATOM   1582  NE  ARG A 105      13.510  12.736   0.496  1.00  0.00              
ATOM   1583  CZ  ARG A 105      13.298  11.515  -0.032  1.00  0.00              
ATOM   1584  NH1 ARG A 105      12.530  11.358  -1.088  1.00  0.00              
ATOM   1585  NH2 ARG A 105      13.864  10.475   0.554  1.00  0.00              
ATOM   1586  H   ARG A 105      14.911  17.112  -1.329  1.00  0.00              
ATOM   1587  HA  ARG A 105      12.385  15.837  -1.820  1.00  0.00              
ATOM   1588 1HB  ARG A 105      13.414  17.341   0.548  1.00  0.00              
ATOM   1589 2HB  ARG A 105      11.865  16.469   0.492  1.00  0.00              
ATOM   1590 1HG  ARG A 105      14.622  15.252   0.136  1.00  0.00              
ATOM   1591 2HG  ARG A 105      13.601  15.130   1.589  1.00  0.00              
ATOM   1592 1HD  ARG A 105      11.904  13.990   0.180  1.00  0.00              
ATOM   1593 2HD  ARG A 105      13.115  13.951  -1.122  1.00  0.00              
ATOM   1594  HE  ARG A 105      14.098  12.588   1.305  1.00  0.00              
ATOM   1595 1HH1 ARG A 105      12.091  12.162  -1.514  1.00  0.00              
ATOM   1596 2HH1 ARG A 105      12.384  10.434  -1.468  1.00  0.00              
ATOM   1597 1HH2 ARG A 105      14.436  10.611   1.376  1.00  0.00              
ATOM   1598 2HH2 ARG A 105      13.720   9.549   0.180  1.00  0.00              
ATOM   1599  N   ILE A 106      11.970  19.042  -1.229  1.00  0.00              
ATOM   1600  CA  ILE A 106      11.012  20.121  -1.457  1.00  0.00              
ATOM   1601  C   ILE A 106      11.698  21.386  -1.965  1.00  0.00              
ATOM   1602  O   ILE A 106      12.047  22.271  -1.183  1.00  0.00              
ATOM   1603  CB  ILE A 106      10.229  20.456  -0.174  1.00  0.00              
ATOM   1604  CG1 ILE A 106       9.653  19.182   0.449  1.00  0.00              
ATOM   1605  CG2 ILE A 106       9.121  21.454  -0.473  1.00  0.00              
ATOM   1606  CD1 ILE A 106       8.920  19.415   1.750  1.00  0.00              
ATOM   1607  H   ILE A 106      12.819  19.238  -0.718  1.00  0.00              
ATOM   1608  HA  ILE A 106      10.314  19.854  -2.249  1.00  0.00              
ATOM   1609  HB  ILE A 106      10.914  20.882   0.559  1.00  0.00              
ATOM   1610 1HG1 ILE A 106       8.971  18.744  -0.279  1.00  0.00              
ATOM   1611 2HG1 ILE A 106      10.487  18.500   0.620  1.00  0.00              
ATOM   1612 1HG2 ILE A 106       8.577  21.680   0.444  1.00  0.00              
ATOM   1613 2HG2 ILE A 106       9.554  22.370  -0.872  1.00  0.00              
ATOM   1614 3HG2 ILE A 106       8.435  21.028  -1.205  1.00  0.00              
ATOM   1615 1HD1 ILE A 106       8.541  18.466   2.130  1.00  0.00              
ATOM   1616 2HD1 ILE A 106       9.602  19.852   2.480  1.00  0.00              
ATOM   1617 3HD1 ILE A 106       8.086  20.095   1.581  1.00  0.00              
ATOM   1618  N   PRO A 107      11.897  21.467  -3.292  1.00  0.00              
ATOM   1619  CA  PRO A 107      12.481  22.641  -3.950  1.00  0.00              
ATOM   1620  C   PRO A 107      11.778  23.952  -3.601  1.00  0.00              
ATOM   1621  O   PRO A 107      12.418  25.001  -3.572  1.00  0.00              
ATOM   1622  CB  PRO A 107      12.356  22.315  -5.442  1.00  0.00              
ATOM   1623  CG  PRO A 107      12.331  20.826  -5.496  1.00  0.00              
ATOM   1624  CD  PRO A 107      11.572  20.395  -4.269  1.00  0.00              
ATOM   1625  HA  PRO A 107      13.524  22.822  -3.650  1.00  0.00              
ATOM   1626 1HB  PRO A 107      11.440  22.745  -5.873  1.00  0.00              
ATOM   1627 2HB  PRO A 107      13.203  22.720  -6.015  1.00  0.00              
ATOM   1628 1HG  PRO A 107      11.837  20.469  -6.412  1.00  0.00              
ATOM   1629 2HG  PRO A 107      13.349  20.410  -5.497  1.00  0.00              
ATOM   1630 1HD  PRO A 107      10.489  20.332  -4.451  1.00  0.00              
ATOM   1631 2HD  PRO A 107      11.894  19.408  -3.906  1.00  0.00              
ATOM   1632  N   LEU A 108      10.482  23.882  -3.311  1.00  0.00              
ATOM   1633  CA  LEU A 108       9.682  25.065  -3.010  1.00  0.00              
ATOM   1634  C   LEU A 108      10.002  25.640  -1.645  1.00  0.00              
ATOM   1635  O   LEU A 108       9.733  26.806  -1.372  1.00  0.00              
ATOM   1636  CB  LEU A 108       8.189  24.726  -3.099  1.00  0.00              
ATOM   1637  CG  LEU A 108       7.689  24.341  -4.497  1.00  0.00              
ATOM   1638  CD1 LEU A 108       6.226  23.924  -4.432  1.00  0.00              
ATOM   1639  CD2 LEU A 108       7.872  25.518  -5.444  1.00  0.00              
ATOM   1640  H   LEU A 108      10.041  22.974  -3.300  1.00  0.00              
ATOM   1641  HA  LEU A 108       9.910  25.852  -3.728  1.00  0.00              
ATOM   1642 1HB  LEU A 108       8.165  23.858  -2.442  1.00  0.00              
ATOM   1643 2HB  LEU A 108       7.569  25.518  -2.678  1.00  0.00              
ATOM   1644  HG  LEU A 108       8.318  23.526  -4.854  1.00  0.00              
ATOM   1645 1HD1 LEU A 108       5.879  23.653  -5.429  1.00  0.00              
ATOM   1646 2HD1 LEU A 108       6.121  23.066  -3.767  1.00  0.00              
ATOM   1647 3HD1 LEU A 108       5.628  24.752  -4.054  1.00  0.00              
ATOM   1648 1HD2 LEU A 108       7.517  25.243  -6.438  1.00  0.00              
ATOM   1649 2HD2 LEU A 108       7.302  26.373  -5.078  1.00  0.00              
ATOM   1650 3HD2 LEU A 108       8.928  25.782  -5.498  1.00  0.00              
ATOM   1651  N   ARG A 109      10.569  24.800  -0.791  1.00  0.00              
ATOM   1652  CA  ARG A 109      10.957  25.204   0.551  1.00  0.00              
ATOM   1653  C   ARG A 109      12.459  25.423   0.685  1.00  0.00              
ATOM   1654  O   ARG A 109      12.914  26.117   1.596  1.00  0.00              
ATOM   1655  CB  ARG A 109      10.449  24.226   1.600  1.00  0.00              
ATOM   1656  CG  ARG A 109       8.940  24.212   1.783  1.00  0.00              
ATOM   1657  CD  ARG A 109       8.456  23.244   2.801  1.00  0.00              
ATOM   1658  NE  ARG A 109       7.009  23.154   2.906  1.00  0.00              
ATOM   1659  CZ  ARG A 109       6.352  22.267   3.679  1.00  0.00              
ATOM   1660  NH1 ARG A 109       7.004  21.370   4.385  1.00  0.00              
ATOM   1661  NH2 ARG A 109       5.031  22.307   3.690  1.00  0.00              
ATOM   1662  H   ARG A 109      10.735  23.849  -1.086  1.00  0.00              
ATOM   1663  HA  ARG A 109      10.498  26.162   0.795  1.00  0.00              
ATOM   1664 1HB  ARG A 109      10.785  23.234   1.300  1.00  0.00              
ATOM   1665 2HB  ARG A 109      10.922  24.499   2.544  1.00  0.00              
ATOM   1666 1HG  ARG A 109       8.618  25.208   2.088  1.00  0.00              
ATOM   1667 2HG  ARG A 109       8.478  23.956   0.829  1.00  0.00              
ATOM   1668 1HD  ARG A 109       8.827  22.251   2.549  1.00  0.00              
ATOM   1669 2HD  ARG A 109       8.837  23.537   3.778  1.00  0.00              
ATOM   1670  HE  ARG A 109       6.294  23.704   2.449  1.00  0.00              
ATOM   1671 1HH1 ARG A 109       8.013  21.341   4.352  1.00  0.00              
ATOM   1672 2HH1 ARG A 109       6.493  20.714   4.958  1.00  0.00              
ATOM   1673 1HH2 ARG A 109       4.544  22.992   3.128  1.00  0.00              
ATOM   1674 2HH2 ARG A 109       4.514  21.654   4.260  1.00  0.00              
ATOM   1675  N   TYR A 110      13.220  24.837  -0.236  1.00  0.00              
ATOM   1676  CA  TYR A 110      14.655  25.082  -0.338  1.00  0.00              
ATOM   1677  C   TYR A 110      15.021  26.171  -1.353  1.00  0.00              
ATOM   1678  O   TYR A 110      15.474  27.256  -0.982  1.00  0.00              
ATOM   1679  CB  TYR A 110      15.375  23.780  -0.700  1.00  0.00              
ATOM   1680  CG  TYR A 110      16.883  23.873  -0.626  1.00  0.00              
ATOM   1681  CD1 TYR A 110      17.563  23.521   0.530  1.00  0.00              
ATOM   1682  CD2 TYR A 110      17.622  24.310  -1.716  1.00  0.00              
ATOM   1683  CE1 TYR A 110      18.941  23.604   0.603  1.00  0.00              
ATOM   1684  CE2 TYR A 110      18.999  24.397  -1.655  1.00  0.00              
ATOM   1685  CZ  TYR A 110      19.655  24.043  -0.494  1.00  0.00              
ATOM   1686  OH  TYR A 110      21.027  24.126  -0.428  1.00  0.00              
ATOM   1687  H   TYR A 110      12.781  24.201  -0.886  1.00  0.00              
ATOM   1688  HA  TYR A 110      15.038  25.445   0.617  1.00  0.00              
ATOM   1689 1HB  TYR A 110      15.024  23.014  -0.007  1.00  0.00              
ATOM   1690 2HB  TYR A 110      15.076  23.518  -1.714  1.00  0.00              
ATOM   1691  HD1 TYR A 110      16.992  23.176   1.392  1.00  0.00              
ATOM   1692  HD2 TYR A 110      17.098  24.589  -2.630  1.00  0.00              
ATOM   1693  HE1 TYR A 110      19.462  23.325   1.518  1.00  0.00              
ATOM   1694  HE2 TYR A 110      19.563  24.744  -2.522  1.00  0.00              
ATOM   1695  HH  TYR A 110      21.358  24.176   0.472  1.00  0.00              
ATOM   1696  N   ASN A 111      14.834  25.868  -2.633  1.00  0.00              
ATOM   1697  CA  ASN A 111      15.393  26.691  -3.700  1.00  0.00              
ATOM   1698  C   ASN A 111      14.998  28.158  -3.563  1.00  0.00              
ATOM   1699  O   ASN A 111      15.795  29.048  -3.838  1.00  0.00              
ATOM   1700  CB  ASN A 111      14.985  26.169  -5.066  1.00  0.00              
ATOM   1701  CG  ASN A 111      15.673  24.890  -5.455  1.00  0.00              
ATOM   1702  OD1 ASN A 111      16.727  24.539  -4.914  1.00  0.00              
ATOM   1703  ND2 ASN A 111      15.127  24.235  -6.448  1.00  0.00              
ATOM   1704  H   ASN A 111      14.293  25.051  -2.875  1.00  0.00              
ATOM   1705  HA  ASN A 111      16.483  26.670  -3.650  1.00  0.00              
ATOM   1706 1HB  ASN A 111      13.934  26.111  -5.349  1.00  0.00              
ATOM   1707 2HB  ASN A 111      15.458  26.997  -5.594  1.00  0.00              
ATOM   1708 1HD2 ASN A 111      15.531  23.375  -6.761  1.00  0.00              
ATOM   1709 2HD2 ASN A 111      14.307  24.594  -6.892  1.00  0.00              
ATOM   1710  N   GLY A 112      13.766  28.397  -3.126  1.00  0.00              
ATOM   1711  CA  GLY A 112      13.221  29.753  -3.015  1.00  0.00              
ATOM   1712  C   GLY A 112      13.533  30.458  -1.694  1.00  0.00              
ATOM   1713  O   GLY A 112      13.311  31.663  -1.554  1.00  0.00              
ATOM   1714  H   GLY A 112      13.189  27.612  -2.861  1.00  0.00              
ATOM   1715 1HA  GLY A 112      13.632  30.368  -3.816  1.00  0.00              
ATOM   1716 2HA  GLY A 112      12.137  29.711  -3.112  1.00  0.00              
ATOM   1717  N   LEU A 113      14.004  29.700  -0.715  1.00  0.00              
ATOM   1718  CA  LEU A 113      14.178  30.216   0.637  1.00  0.00              
ATOM   1719  C   LEU A 113      15.634  30.075   1.064  1.00  0.00              
ATOM   1720  O   LEU A 113      16.021  30.523   2.143  1.00  0.00              
ATOM   1721  CB  LEU A 113      13.253  29.483   1.617  1.00  0.00              
ATOM   1722  CG  LEU A 113      11.753  29.626   1.329  1.00  0.00              
ATOM   1723  CD1 LEU A 113      10.951  28.760   2.292  1.00  0.00              
ATOM   1724  CD2 LEU A 113      11.347  31.087   1.453  1.00  0.00              
ATOM   1725  H   LEU A 113      14.247  28.740  -0.910  1.00  0.00              
ATOM   1726  HA  LEU A 113      13.937  31.278   0.656  1.00  0.00              
ATOM   1727 1HB  LEU A 113      13.573  28.459   1.431  1.00  0.00              
ATOM   1728 2HB  LEU A 113      13.468  29.750   2.652  1.00  0.00              
ATOM   1729  HG  LEU A 113      11.591  29.322   0.294  1.00  0.00              
ATOM   1730 1HD1 LEU A 113       9.888  28.867   2.079  1.00  0.00              
ATOM   1731 2HD1 LEU A 113      11.241  27.716   2.170  1.00  0.00              
ATOM   1732 3HD1 LEU A 113      11.150  29.075   3.315  1.00  0.00              
ATOM   1733 1HD2 LEU A 113      10.281  31.187   1.247  1.00  0.00              
ATOM   1734 2HD2 LEU A 113      11.557  31.439   2.463  1.00  0.00              
ATOM   1735 3HD2 LEU A 113      11.912  31.684   0.736  1.00  0.00              
ATOM   1736  N   VAL A 114      16.437  29.448   0.211  1.00  0.00              
ATOM   1737  CA  VAL A 114      17.838  29.195   0.523  1.00  0.00              
ATOM   1738  C   VAL A 114      18.769  29.840  -0.497  1.00  0.00              
ATOM   1739  O   VAL A 114      18.539  29.752  -1.703  1.00  0.00              
ATOM   1740  CB  VAL A 114      18.136  27.685   0.587  1.00  0.00              
ATOM   1741  CG1 VAL A 114      19.613  27.445   0.861  1.00  0.00              
ATOM   1742  CG2 VAL A 114      17.281  27.019   1.655  1.00  0.00              
ATOM   1743  H   VAL A 114      16.067  29.138  -0.676  1.00  0.00              
ATOM   1744  HA  VAL A 114      18.120  29.648   1.474  1.00  0.00              
ATOM   1745  HB  VAL A 114      17.864  27.230  -0.366  1.00  0.00              
ATOM   1746 1HG1 VAL A 114      19.805  26.372   0.903  1.00  0.00              
ATOM   1747 2HG1 VAL A 114      20.208  27.889   0.063  1.00  0.00              
ATOM   1748 3HG1 VAL A 114      19.884  27.898   1.814  1.00  0.00              
ATOM   1749 1HG2 VAL A 114      17.504  25.953   1.686  1.00  0.00              
ATOM   1750 2HG2 VAL A 114      17.501  27.464   2.625  1.00  0.00              
ATOM   1751 3HG2 VAL A 114      16.227  27.162   1.419  1.00  0.00              
ATOM   1752  N   THR A 115      20.007  30.614  -0.027  1.00  0.00              
ATOM   1753  CA  THR A 115      20.969  31.219  -0.940  1.00  0.00              
ATOM   1754  C   THR A 115      22.360  31.203  -0.320  1.00  0.00              
ATOM   1755  O   THR A 115      22.549  30.708   0.791  1.00  0.00              
ATOM   1756  CB  THR A 115      20.586  32.666  -1.300  1.00  0.00              
ATOM   1757  OG1 THR A 115      21.431  33.138  -2.357  1.00  0.00              
ATOM   1758  CG2 THR A 115      20.740  33.575  -0.090  1.00  0.00              
ATOM   1759  H   THR A 115      20.134  30.729   0.969  1.00  0.00              
ATOM   1760  HA  THR A 115      21.020  30.636  -1.860  1.00  0.00              
ATOM   1761  HB  THR A 115      19.551  32.686  -1.639  1.00  0.00              
ATOM   1762  HG1 THR A 115      21.378  34.096  -2.405  1.00  0.00              
ATOM   1763 1HG2 THR A 115      20.465  34.593  -0.363  1.00  0.00              
ATOM   1764 2HG2 THR A 115      20.089  33.225   0.712  1.00  0.00              
ATOM   1765 3HG2 THR A 115      21.775  33.557   0.249  1.00  0.00              
ATOM   1766  N   GLY A 116      23.332  31.748  -1.044  1.00  0.00              
ATOM   1767  CA  GLY A 116      24.726  31.691  -0.622  1.00  0.00              
ATOM   1768  C   GLY A 116      24.920  32.257   0.779  1.00  0.00              
ATOM   1769  O   GLY A 116      25.691  31.720   1.574  1.00  0.00              
ATOM   1770  H   GLY A 116      23.098  32.213  -1.910  1.00  0.00              
ATOM   1771 1HA  GLY A 116      25.058  30.653  -0.628  1.00  0.00              
ATOM   1772 2HA  GLY A 116      25.333  32.270  -1.318  1.00  0.00              
ATOM   1773  N   THR A 117      24.216  33.344   1.075  1.00  0.00              
ATOM   1774  CA  THR A 117      24.278  33.949   2.402  1.00  0.00              
ATOM   1775  C   THR A 117      23.867  32.949   3.472  1.00  0.00              
ATOM   1776  O   THR A 117      24.447  32.899   4.564  1.00  0.00              
ATOM   1777  CB  THR A 117      23.376  35.194   2.502  1.00  0.00              
ATOM   1778  OG1 THR A 117      23.819  36.185   1.566  1.00  0.00              
ATOM   1779  CG2 THR A 117      23.422  35.773   3.907  1.00  0.00              
ATOM   1780  H   THR A 117      23.625  33.762   0.370  1.00  0.00              
ATOM   1781  HA  THR A 117      25.303  34.244   2.626  1.00  0.00              
ATOM   1782  HB  THR A 117      22.352  34.910   2.260  1.00  0.00              
ATOM   1783  HG1 THR A 117      23.255  36.959   1.629  1.00  0.00              
ATOM   1784 1HG2 THR A 117      22.778  36.652   3.959  1.00  0.00              
ATOM   1785 2HG2 THR A 117      23.074  35.026   4.620  1.00  0.00              
ATOM   1786 3HG2 THR A 117      24.445  36.058   4.150  1.00  0.00              
ATOM   1787  N   ARG A 118      22.843  32.167   3.150  1.00  0.00              
ATOM   1788  CA  ARG A 118      22.277  31.212   4.087  1.00  0.00              
ATOM   1789  C   ARG A 118      23.270  30.070   4.299  1.00  0.00              
ATOM   1790  O   ARG A 118      23.452  29.589   5.426  1.00  0.00              
ATOM   1791  CB  ARG A 118      20.907  30.711   3.656  1.00  0.00              
ATOM   1792  CG  ARG A 118      20.225  29.781   4.648  1.00  0.00              
ATOM   1793  CD  ARG A 118      18.798  29.504   4.345  1.00  0.00              
ATOM   1794  NE  ARG A 118      18.140  28.625   5.298  1.00  0.00              
ATOM   1795  CZ  ARG A 118      16.827  28.324   5.281  1.00  0.00              
ATOM   1796  NH1 ARG A 118      16.022  28.855   4.388  1.00  0.00              
ATOM   1797  NH2 ARG A 118      16.363  27.497   6.202  1.00  0.00              
ATOM   1798  H   ARG A 118      22.448  32.240   2.224  1.00  0.00              
ATOM   1799  HA  ARG A 118      22.114  31.694   5.051  1.00  0.00              
ATOM   1800 1HB  ARG A 118      20.282  31.588   3.498  1.00  0.00              
ATOM   1801 2HB  ARG A 118      21.044  30.187   2.710  1.00  0.00              
ATOM   1802 1HG  ARG A 118      20.758  28.830   4.655  1.00  0.00              
ATOM   1803 2HG  ARG A 118      20.277  30.234   5.639  1.00  0.00              
ATOM   1804 1HD  ARG A 118      18.249  30.445   4.336  1.00  0.00              
ATOM   1805 2HD  ARG A 118      18.729  29.033   3.365  1.00  0.00              
ATOM   1806  HE  ARG A 118      18.527  28.122   6.086  1.00  0.00              
ATOM   1807 1HH1 ARG A 118      16.388  29.499   3.702  1.00  0.00              
ATOM   1808 2HH1 ARG A 118      15.040  28.617   4.392  1.00  0.00              
ATOM   1809 1HH2 ARG A 118      16.993  27.111   6.893  1.00  0.00              
ATOM   1810 2HH2 ARG A 118      15.384  27.255   6.213  1.00  0.00              
ATOM   1811  N   ALA A 119      23.934  29.670   3.216  1.00  0.00              
ATOM   1812  CA  ALA A 119      24.992  28.664   3.287  1.00  0.00              
ATOM   1813  C   ALA A 119      26.128  29.121   4.204  1.00  0.00              
ATOM   1814  O   ALA A 119      26.648  28.338   5.005  1.00  0.00              
ATOM   1815  CB  ALA A 119      25.522  28.353   1.895  1.00  0.00              
ATOM   1816  H   ALA A 119      23.698  30.073   2.320  1.00  0.00              
ATOM   1817  HA  ALA A 119      24.578  27.750   3.714  1.00  0.00              
ATOM   1818 1HB  ALA A 119      26.309  27.602   1.966  1.00  0.00              
ATOM   1819 2HB  ALA A 119      24.712  27.972   1.274  1.00  0.00              
ATOM   1820 3HB  ALA A 119      25.926  29.260   1.449  1.00  0.00              
ATOM   1821  N   LYS A 120      26.513  30.387   4.080  1.00  0.00              
ATOM   1822  CA  LYS A 120      27.577  30.934   4.900  1.00  0.00              
ATOM   1823  C   LYS A 120      27.184  30.967   6.362  1.00  0.00              
ATOM   1824  O   LYS A 120      27.991  30.669   7.247  1.00  0.00              
ATOM   1825  CB  LYS A 120      27.949  32.340   4.425  1.00  0.00              
ATOM   1826  CG  LYS A 120      28.632  32.384   3.064  1.00  0.00              
ATOM   1827  CD  LYS A 120      28.874  33.817   2.613  1.00  0.00              
ATOM   1828  CE  LYS A 120      29.446  33.865   1.204  1.00  0.00              
ATOM   1829  NZ  LYS A 120      29.627  35.262   0.724  1.00  0.00              
ATOM   1830  H   LYS A 120      26.058  30.982   3.404  1.00  0.00              
ATOM   1831  HA  LYS A 120      28.460  30.299   4.831  1.00  0.00              
ATOM   1832 1HB  LYS A 120      27.025  32.919   4.386  1.00  0.00              
ATOM   1833 2HB  LYS A 120      28.612  32.767   5.177  1.00  0.00              
ATOM   1834 1HG  LYS A 120      29.585  31.860   3.138  1.00  0.00              
ATOM   1835 2HG  LYS A 120      27.994  31.877   2.340  1.00  0.00              
ATOM   1836 1HD  LYS A 120      27.925  34.354   2.639  1.00  0.00              
ATOM   1837 2HD  LYS A 120      29.574  34.285   3.304  1.00  0.00              
ATOM   1838 1HE  LYS A 120      30.408  33.355   1.208  1.00  0.00              
ATOM   1839 2HE  LYS A 120      28.760  33.339   0.539  1.00  0.00              
ATOM   1840 1HZ  LYS A 120      30.007  35.249  -0.212  1.00  0.00              
ATOM   1841 2HZ  LYS A 120      28.734  35.735   0.719  1.00  0.00              
ATOM   1842 3HZ  LYS A 120      30.263  35.749   1.339  1.00  0.00              
ATOM   1843  N   GLY A 121      25.926  31.316   6.614  1.00  0.00              
ATOM   1844  CA  GLY A 121      25.401  31.295   7.973  1.00  0.00              
ATOM   1845  C   GLY A 121      25.477  29.896   8.551  1.00  0.00              
ATOM   1846  O   GLY A 121      25.876  29.708   9.697  1.00  0.00              
ATOM   1847  H   GLY A 121      25.320  31.601   5.858  1.00  0.00              
ATOM   1848 1HA  GLY A 121      25.988  31.974   8.592  1.00  0.00              
ATOM   1849 2HA  GLY A 121      24.363  31.624   7.958  1.00  0.00              
ATOM   1850  N   ILE A 122      25.097  28.911   7.749  1.00  0.00              
ATOM   1851  CA  ILE A 122      25.168  27.526   8.188  1.00  0.00              
ATOM   1852  C   ILE A 122      26.608  27.108   8.495  1.00  0.00              
ATOM   1853  O   ILE A 122      26.864  26.418   9.487  1.00  0.00              
ATOM   1854  CB  ILE A 122      24.579  26.574   7.132  1.00  0.00              
ATOM   1855  CG1 ILE A 122      23.070  26.798   6.994  1.00  0.00              
ATOM   1856  CG2 ILE A 122      24.875  25.127   7.496  1.00  0.00              
ATOM   1857  CD1 ILE A 122      22.463  26.133   5.780  1.00  0.00              
ATOM   1858  H   ILE A 122      24.754  29.116   6.822  1.00  0.00              
ATOM   1859  HA  ILE A 122      24.641  27.396   9.132  1.00  0.00              
ATOM   1860  HB  ILE A 122      25.019  26.803   6.162  1.00  0.00              
ATOM   1861 1HG1 ILE A 122      22.601  26.406   7.896  1.00  0.00              
ATOM   1862 2HG1 ILE A 122      22.906  27.874   6.939  1.00  0.00              
ATOM   1863 1HG2 ILE A 122      24.450  24.468   6.739  1.00  0.00              
ATOM   1864 2HG2 ILE A 122      25.952  24.978   7.544  1.00  0.00              
ATOM   1865 3HG2 ILE A 122      24.433  24.898   8.465  1.00  0.00              
ATOM   1866 1HD1 ILE A 122      21.392  26.337   5.750  1.00  0.00              
ATOM   1867 2HD1 ILE A 122      22.931  26.526   4.876  1.00  0.00              
ATOM   1868 3HD1 ILE A 122      22.625  25.058   5.833  1.00  0.00              
ATOM   1869  N   ILE A 123      27.552  27.550   7.670  1.00  0.00              
ATOM   1870  CA  ILE A 123      28.967  27.311   7.950  1.00  0.00              
ATOM   1871  C   ILE A 123      29.396  27.849   9.320  1.00  0.00              
ATOM   1872  O   ILE A 123      30.099  27.166  10.080  1.00  0.00              
ATOM   1873  CB  ILE A 123      29.859  27.943   6.865  1.00  0.00              
ATOM   1874  CG1 ILE A 123      29.683  27.208   5.534  1.00  0.00              
ATOM   1875  CG2 ILE A 123      31.317  27.925   7.298  1.00  0.00              
ATOM   1876  CD1 ILE A 123      30.279  27.936   4.351  1.00  0.00              
ATOM   1877  H   ILE A 123      27.294  28.059   6.837  1.00  0.00              
ATOM   1878  HA  ILE A 123      29.170  26.243   8.015  1.00  0.00              
ATOM   1879  HB  ILE A 123      29.541  28.972   6.700  1.00  0.00              
ATOM   1880 1HG1 ILE A 123      30.156  26.232   5.637  1.00  0.00              
ATOM   1881 2HG1 ILE A 123      28.612  27.076   5.376  1.00  0.00              
ATOM   1882 1HG2 ILE A 123      31.933  28.375   6.520  1.00  0.00              
ATOM   1883 2HG2 ILE A 123      31.429  28.491   8.222  1.00  0.00              
ATOM   1884 3HG2 ILE A 123      31.635  26.895   7.463  1.00  0.00              
ATOM   1885 1HD1 ILE A 123      30.115  27.354   3.444  1.00  0.00              
ATOM   1886 2HD1 ILE A 123      29.805  28.912   4.246  1.00  0.00              
ATOM   1887 3HD1 ILE A 123      31.349  28.068   4.506  1.00  0.00              
ATOM   1888  N   ALA A 124      28.972  29.072   9.630  1.00  0.00              
ATOM   1889  CA  ALA A 124      29.259  29.670  10.923  1.00  0.00              
ATOM   1890  C   ALA A 124      28.655  28.861  12.056  1.00  0.00              
ATOM   1891  O   ALA A 124      29.289  28.646  13.095  1.00  0.00              
ATOM   1892  CB  ALA A 124      28.753  31.104  10.965  1.00  0.00              
ATOM   1893  H   ALA A 124      28.438  29.597   8.952  1.00  0.00              
ATOM   1894  HA  ALA A 124      30.339  29.677  11.072  1.00  0.00              
ATOM   1895 1HB  ALA A 124      28.977  31.540  11.938  1.00  0.00              
ATOM   1896 2HB  ALA A 124      29.243  31.687  10.185  1.00  0.00              
ATOM   1897 3HB  ALA A 124      27.676  31.115  10.803  1.00  0.00              
ATOM   1898  N   ILE A 125      27.421  28.408  11.854  1.00  0.00              
ATOM   1899  CA  ILE A 125      26.731  27.608  12.858  1.00  0.00              
ATOM   1900  C   ILE A 125      27.500  26.318  13.146  1.00  0.00              
ATOM   1901  O   ILE A 125      27.669  25.931  14.305  1.00  0.00              
ATOM   1902  CB  ILE A 125      25.298  27.259  12.415  1.00  0.00              
ATOM   1903  CG1 ILE A 125      24.427  28.518  12.386  1.00  0.00              
ATOM   1904  CG2 ILE A 125      24.696  26.212  13.340  1.00  0.00              
ATOM   1905  CD1 ILE A 125      23.097  28.324  11.694  1.00  0.00              
ATOM   1906  H   ILE A 125      26.951  28.621  10.986  1.00  0.00              
ATOM   1907  HA  ILE A 125      26.698  28.134  13.811  1.00  0.00              
ATOM   1908  HB  ILE A 125      25.325  26.873  11.397  1.00  0.00              
ATOM   1909 1HG1 ILE A 125      24.259  28.820  13.419  1.00  0.00              
ATOM   1910 2HG1 ILE A 125      24.995  29.293  11.870  1.00  0.00              
ATOM   1911 1HG2 ILE A 125      23.683  25.978  13.013  1.00  0.00              
ATOM   1912 2HG2 ILE A 125      25.304  25.309  13.312  1.00  0.00              
ATOM   1913 3HG2 ILE A 125      24.668  26.599  14.359  1.00  0.00              
ATOM   1914 1HD1 ILE A 125      22.537  29.259  11.713  1.00  0.00              
ATOM   1915 2HD1 ILE A 125      23.265  28.023  10.660  1.00  0.00              
ATOM   1916 3HD1 ILE A 125      22.528  27.551  12.209  1.00  0.00              
ATOM   1917  N   CYS A 126      27.960  25.657  12.084  1.00  0.00              
ATOM   1918  CA  CYS A 126      28.725  24.419  12.223  1.00  0.00              
ATOM   1919  C   CYS A 126      30.049  24.642  12.958  1.00  0.00              
ATOM   1920  O   CYS A 126      30.469  23.808  13.769  1.00  0.00              
ATOM   1921  CB  CYS A 126      28.980  24.022  10.769  1.00  0.00              
ATOM   1922  SG  CYS A 126      27.517  23.428   9.887  1.00  0.00              
ATOM   1923  H   CYS A 126      27.775  26.021  11.160  1.00  0.00              
ATOM   1924  HA  CYS A 126      28.170  23.619  12.713  1.00  0.00              
ATOM   1925 1HB  CYS A 126      29.347  24.878  10.203  1.00  0.00              
ATOM   1926 2HB  CYS A 126      29.710  23.214  10.721  1.00  0.00              
ATOM   1927  HG  CYS A 126      27.239  22.438  10.730  1.00  0.00              
ATOM   1928  N   TRP A 127      30.715  25.758  12.669  1.00  0.00              
ATOM   1929  CA  TRP A 127      31.935  26.083  13.407  1.00  0.00              
ATOM   1930  C   TRP A 127      31.625  26.255  14.890  1.00  0.00              
ATOM   1931  O   TRP A 127      32.327  25.709  15.739  1.00  0.00              
ATOM   1932  CB  TRP A 127      32.581  27.353  12.851  1.00  0.00              
ATOM   1933  CG  TRP A 127      33.848  27.737  13.554  1.00  0.00              
ATOM   1934  CD1 TRP A 127      35.108  27.320  13.249  1.00  0.00              
ATOM   1935  CD2 TRP A 127      33.976  28.616  14.679  1.00  0.00              
ATOM   1936  NE1 TRP A 127      36.015  27.881  14.114  1.00  0.00              
ATOM   1937  CE2 TRP A 127      35.343  28.684  15.001  1.00  0.00              
ATOM   1938  CE3 TRP A 127      33.064  29.353  15.445  1.00  0.00              
ATOM   1939  CZ2 TRP A 127      35.822  29.452  16.051  1.00  0.00              
ATOM   1940  CZ3 TRP A 127      33.545  30.124  16.496  1.00  0.00              
ATOM   1941  CH2 TRP A 127      34.884  30.173  16.790  1.00  0.00              
ATOM   1942  H   TRP A 127      30.394  26.387  11.948  1.00  0.00              
ATOM   1943  HA  TRP A 127      32.649  25.265  13.320  1.00  0.00              
ATOM   1944 1HB  TRP A 127      32.837  27.217  11.800  1.00  0.00              
ATOM   1945 2HB  TRP A 127      31.899  28.197  12.952  1.00  0.00              
ATOM   1946  HD1 TRP A 127      35.211  26.636  12.408  1.00  0.00              
ATOM   1947  HE1 TRP A 127      37.013  27.729  14.100  1.00  0.00              
ATOM   1948  HE3 TRP A 127      31.992  29.353  15.253  1.00  0.00              
ATOM   1949  HZ2 TRP A 127      36.894  29.461  16.250  1.00  0.00              
ATOM   1950  HZ3 TRP A 127      32.824  30.693  17.085  1.00  0.00              
ATOM   1951  HH2 TRP A 127      35.220  30.791  17.623  1.00  0.00              
ATOM   1952  N   VAL A 128      30.569  27.003  15.201  1.00  0.00              
ATOM   1953  CA  VAL A 128      30.233  27.254  16.599  1.00  0.00              
ATOM   1954  C   VAL A 128      29.926  25.952  17.346  1.00  0.00              
ATOM   1955  O   VAL A 128      30.370  25.770  18.483  1.00  0.00              
ATOM   1956  CB  VAL A 128      29.025  28.202  16.723  1.00  0.00              
ATOM   1957  CG1 VAL A 128      28.540  28.261  18.164  1.00  0.00              
ATOM   1958  CG2 VAL A 128      29.388  29.594  16.227  1.00  0.00              
ATOM   1959  H   VAL A 128      29.992  27.404  14.476  1.00  0.00              
ATOM   1960  HA  VAL A 128      31.075  27.688  17.138  1.00  0.00              
ATOM   1961  HB  VAL A 128      28.221  27.838  16.083  1.00  0.00              
ATOM   1962 1HG1 VAL A 128      27.686  28.936  18.233  1.00  0.00              
ATOM   1963 2HG1 VAL A 128      28.241  27.265  18.488  1.00  0.00              
ATOM   1964 3HG1 VAL A 128      29.343  28.627  18.803  1.00  0.00              
ATOM   1965 1HG2 VAL A 128      28.524  30.251  16.321  1.00  0.00              
ATOM   1966 2HG2 VAL A 128      30.211  29.989  16.823  1.00  0.00              
ATOM   1967 3HG2 VAL A 128      29.690  29.540  15.181  1.00  0.00              
ATOM   1968  N   LEU A 129      29.179  25.051  16.710  1.00  0.00              
ATOM   1969  CA  LEU A 129      28.852  23.766  17.327  1.00  0.00              
ATOM   1970  C   LEU A 129      30.096  22.910  17.561  1.00  0.00              
ATOM   1971  O   LEU A 129      30.275  22.359  18.647  1.00  0.00              
ATOM   1972  CB  LEU A 129      27.845  23.007  16.454  1.00  0.00              
ATOM   1973  CG  LEU A 129      26.439  23.616  16.399  1.00  0.00              
ATOM   1974  CD1 LEU A 129      25.602  22.905  15.344  1.00  0.00              
ATOM   1975  CD2 LEU A 129      25.784  23.509  17.769  1.00  0.00              
ATOM   1976  H   LEU A 129      28.829  25.256  15.784  1.00  0.00              
ATOM   1977  HA  LEU A 129      28.415  23.934  18.310  1.00  0.00              
ATOM   1978 1HB  LEU A 129      28.335  23.110  15.487  1.00  0.00              
ATOM   1979 2HB  LEU A 129      27.793  21.952  16.723  1.00  0.00              
ATOM   1980  HG  LEU A 129      26.553  24.675  16.166  1.00  0.00              
ATOM   1981 1HD1 LEU A 129      24.605  23.344  15.313  1.00  0.00              
ATOM   1982 2HD1 LEU A 129      26.077  23.014  14.369  1.00  0.00              
ATOM   1983 3HD1 LEU A 129      25.524  21.847  15.594  1.00  0.00              
ATOM   1984 1HD2 LEU A 129      24.785  23.943  17.729  1.00  0.00              
ATOM   1985 2HD2 LEU A 129      25.714  22.460  18.058  1.00  0.00              
ATOM   1986 3HD2 LEU A 129      26.384  24.048  18.502  1.00  0.00              
ATOM   1987  N   SER A 130      30.952  22.812  16.545  1.00  0.00              
ATOM   1988  CA  SER A 130      32.182  22.026  16.642  1.00  0.00              
ATOM   1989  C   SER A 130      33.144  22.671  17.635  1.00  0.00              
ATOM   1990  O   SER A 130      33.937  21.993  18.302  1.00  0.00              
ATOM   1991  CB  SER A 130      32.834  21.891  15.280  1.00  0.00              
ATOM   1992  OG  SER A 130      33.252  23.128  14.771  1.00  0.00              
ATOM   1993  H   SER A 130      30.743  23.296  15.682  1.00  0.00              
ATOM   1994  HA  SER A 130      32.008  20.980  16.900  1.00  0.00              
ATOM   1995 1HB  SER A 130      33.699  21.235  15.371  1.00  0.00              
ATOM   1996 2HB  SER A 130      32.116  21.449  14.591  1.00  0.00              
ATOM   1997  HG  SER A 130      33.951  23.482  15.327  1.00  0.00              
ATOM   1998  N   PHE A 131      33.049  23.991  17.724  1.00  0.00              
ATOM   1999  CA  PHE A 131      33.895  24.781  18.600  1.00  0.00              
ATOM   2000  C   PHE A 131      33.647  24.450  20.070  1.00  0.00              
ATOM   2001  O   PHE A 131      34.558  24.009  20.776  1.00  0.00              
ATOM   2002  CB  PHE A 131      33.664  26.273  18.350  1.00  0.00              
ATOM   2003  CG  PHE A 131      34.481  27.169  19.236  1.00  0.00              
ATOM   2004  CD1 PHE A 131      35.837  27.350  19.004  1.00  0.00              
ATOM   2005  CD2 PHE A 131      33.896  27.833  20.304  1.00  0.00              
ATOM   2006  CE1 PHE A 131      36.589  28.174  19.820  1.00  0.00              
ATOM   2007  CE2 PHE A 131      34.646  28.659  21.120  1.00  0.00              
ATOM   2008  CZ  PHE A 131      35.994  28.829  20.877  1.00  0.00              
ATOM   2009  H   PHE A 131      32.358  24.458  17.155  1.00  0.00              
ATOM   2010  HA  PHE A 131      34.944  24.551  18.409  1.00  0.00              
ATOM   2011 1HB  PHE A 131      33.927  26.526  17.324  1.00  0.00              
ATOM   2012 2HB  PHE A 131      32.620  26.526  18.529  1.00  0.00              
ATOM   2013  HD1 PHE A 131      36.307  26.833  18.167  1.00  0.00              
ATOM   2014  HD2 PHE A 131      32.831  27.698  20.496  1.00  0.00              
ATOM   2015  HE1 PHE A 131      37.653  28.307  19.626  1.00  0.00              
ATOM   2016  HE2 PHE A 131      34.174  29.175  21.956  1.00  0.00              
ATOM   2017  HZ  PHE A 131      36.586  29.478  21.520  1.00  0.00              
ATOM   2018  N   ALA A 132      32.412  24.642  20.520  1.00  0.00              
ATOM   2019  CA  ALA A 132      32.047  24.343  21.897  1.00  0.00              
ATOM   2020  C   ALA A 132      32.173  22.859  22.233  1.00  0.00              
ATOM   2021  O   ALA A 132      32.699  22.496  23.287  1.00  0.00              
ATOM   2022  CB  ALA A 132      30.630  24.825  22.172  1.00  0.00              
ATOM   2023  H   ALA A 132      31.708  25.003  19.893  1.00  0.00              
ATOM   2024  HA  ALA A 132      32.733  24.867  22.562  1.00  0.00              
ATOM   2025 1HB  ALA A 132      30.369  24.613  23.209  1.00  0.00              
ATOM   2026 2HB  ALA A 132      30.571  25.899  21.997  1.00  0.00              
ATOM   2027 3HB  ALA A 132      29.935  24.310  21.511  1.00  0.00              
ATOM   2028  N   ILE A 133      31.694  21.996  21.344  1.00  0.00              
ATOM   2029  CA  ILE A 133      31.686  20.566  21.632  1.00  0.00              
ATOM   2030  C   ILE A 133      33.101  19.989  21.645  1.00  0.00              
ATOM   2031  O   ILE A 133      33.448  19.183  22.507  1.00  0.00              
ATOM   2032  CB  ILE A 133      30.836  19.793  20.608  1.00  0.00              
ATOM   2033  CG1 ILE A 133      29.361  20.184  20.734  1.00  0.00              
ATOM   2034  CG2 ILE A 133      31.010  18.294  20.797  1.00  0.00              
ATOM   2035  CD1 ILE A 133      28.498  19.686  19.597  1.00  0.00              
ATOM   2036  H   ILE A 133      31.331  22.322  20.460  1.00  0.00              
ATOM   2037  HA  ILE A 133      31.306  20.379  22.636  1.00  0.00              
ATOM   2038  HB  ILE A 133      31.150  20.071  19.603  1.00  0.00              
ATOM   2039 1HG1 ILE A 133      28.996  19.774  21.675  1.00  0.00              
ATOM   2040 2HG1 ILE A 133      29.317  21.273  20.772  1.00  0.00              
ATOM   2041 1HG2 ILE A 133      30.401  17.762  20.066  1.00  0.00              
ATOM   2042 2HG2 ILE A 133      32.057  18.029  20.659  1.00  0.00              
ATOM   2043 3HG2 ILE A 133      30.694  18.014  21.802  1.00  0.00              
ATOM   2044 1HD1 ILE A 133      27.467  20.003  19.756  1.00  0.00              
ATOM   2045 2HD1 ILE A 133      28.862  20.097  18.655  1.00  0.00              
ATOM   2046 3HD1 ILE A 133      28.539  18.598  19.558  1.00  0.00              
ATOM   2047  N   GLY A 134      33.935  20.442  20.714  1.00  0.00              
ATOM   2048  CA  GLY A 134      35.307  19.947  20.654  1.00  0.00              
ATOM   2049  C   GLY A 134      36.218  20.507  21.740  1.00  0.00              
ATOM   2050  O   GLY A 134      37.019  19.778  22.324  1.00  0.00              
ATOM   2051  H   GLY A 134      33.629  21.130  20.040  1.00  0.00              
ATOM   2052 1HA  GLY A 134      35.300  18.862  20.759  1.00  0.00              
ATOM   2053 2HA  GLY A 134      35.741  20.215  19.691  1.00  0.00              
ATOM   2054  N   LEU A 135      36.089  21.805  22.004  1.00  0.00              
ATOM   2055  CA  LEU A 135      36.964  22.494  22.953  1.00  0.00              
ATOM   2056  C   LEU A 135      36.830  22.035  24.412  1.00  0.00              
ATOM   2057  O   LEU A 135      37.815  21.603  25.011  1.00  0.00              
ATOM   2058  CB  LEU A 135      36.704  24.003  22.865  1.00  0.00              
ATOM   2059  CG  LEU A 135      37.782  24.889  23.504  1.00  0.00              
ATOM   2060  CD1 LEU A 135      37.602  26.334  23.058  1.00  0.00              
ATOM   2061  CD2 LEU A 135      37.700  24.778  25.019  1.00  0.00              
ATOM   2062  H   LEU A 135      35.365  22.329  21.533  1.00  0.00              
ATOM   2063  HA  LEU A 135      38.004  22.288  22.706  1.00  0.00              
ATOM   2064 1HB  LEU A 135      36.716  24.122  21.783  1.00  0.00              
ATOM   2065 2HB  LEU A 135      35.719  24.266  23.249  1.00  0.00              
ATOM   2066  HG  LEU A 135      38.750  24.496  23.193  1.00  0.00              
ATOM   2067 1HD1 LEU A 135      38.371  26.955  23.516  1.00  0.00              
ATOM   2068 2HD1 LEU A 135      37.688  26.393  21.973  1.00  0.00              
ATOM   2069 3HD1 LEU A 135      36.619  26.689  23.365  1.00  0.00              
ATOM   2070 1HD2 LEU A 135      38.467  25.407  25.471  1.00  0.00              
ATOM   2071 2HD2 LEU A 135      36.715  25.105  25.355  1.00  0.00              
ATOM   2072 3HD2 LEU A 135      37.859  23.742  25.318  1.00  0.00              
ATOM   2073  N   THR A 136      35.617  22.111  24.986  1.00  0.00              
ATOM   2074  CA  THR A 136      35.527  22.015  26.447  1.00  0.00              
ATOM   2075  C   THR A 136      36.072  20.679  26.953  1.00  0.00              
ATOM   2076  O   THR A 136      36.827  20.641  27.922  1.00  0.00              
ATOM   2077  CB  THR A 136      34.076  22.180  26.936  1.00  0.00              
ATOM   2078  OG1 THR A 136      33.587  23.475  26.561  1.00  0.00              
ATOM   2079  CG2 THR A 136      34.002  22.033  28.448  1.00  0.00              
ATOM   2080  H   THR A 136      34.771  22.232  24.448  1.00  0.00              
ATOM   2081  HA  THR A 136      36.140  22.790  26.906  1.00  0.00              
ATOM   2082  HB  THR A 136      33.455  21.418  26.466  1.00  0.00              
ATOM   2083  HG1 THR A 136      32.682  23.575  26.866  1.00  0.00              
ATOM   2084 1HG2 THR A 136      32.969  22.152  28.774  1.00  0.00              
ATOM   2085 2HG2 THR A 136      34.362  21.045  28.734  1.00  0.00              
ATOM   2086 3HG2 THR A 136      34.622  22.795  28.917  1.00  0.00              
ATOM   2087  N   PRO A 137      35.703  19.593  26.282  1.00  0.00              
ATOM   2088  CA  PRO A 137      36.148  18.267  26.686  1.00  0.00              
ATOM   2089  C   PRO A 137      37.667  18.185  26.660  1.00  0.00              
ATOM   2090  O   PRO A 137      38.271  17.413  27.407  1.00  0.00              
ATOM   2091  CB  PRO A 137      35.498  17.323  25.670  1.00  0.00              
ATOM   2092  CG  PRO A 137      34.306  18.071  25.178  1.00  0.00              
ATOM   2093  CD  PRO A 137      34.732  19.514  25.129  1.00  0.00              
ATOM   2094  HA  PRO A 137      35.860  18.018  27.718  1.00  0.00              
ATOM   2095 1HB  PRO A 137      36.185  17.083  24.845  1.00  0.00              
ATOM   2096 2HB  PRO A 137      35.206  16.370  26.134  1.00  0.00              
ATOM   2097 1HG  PRO A 137      33.996  17.716  24.184  1.00  0.00              
ATOM   2098 2HG  PRO A 137      33.446  17.935  25.851  1.00  0.00              
ATOM   2099 1HD  PRO A 137      35.218  19.772  24.176  1.00  0.00              
ATOM   2100 2HD  PRO A 137      33.884  20.203  25.254  1.00  0.00              
ATOM   2101  N   MET A 138      38.282  19.000  25.811  1.00  0.00              
ATOM   2102  CA  MET A 138      39.734  18.983  25.653  1.00  0.00              
ATOM   2103  C   MET A 138      40.456  20.114  26.389  1.00  0.00              
ATOM   2104  O   MET A 138      41.652  20.320  26.200  1.00  0.00              
ATOM   2105  CB  MET A 138      40.080  19.036  24.166  1.00  0.00              
ATOM   2106  CG  MET A 138      39.635  17.816  23.372  1.00  0.00              
ATOM   2107  SD  MET A 138      40.499  16.311  23.867  1.00  0.00              
ATOM   2108  CE  MET A 138      39.629  15.086  22.894  1.00  0.00              
ATOM   2109  H   MET A 138      37.734  19.647  25.262  1.00  0.00              
ATOM   2110  HA  MET A 138      40.143  18.068  26.082  1.00  0.00              
ATOM   2111 1HB  MET A 138      39.602  19.927  23.761  1.00  0.00              
ATOM   2112 2HB  MET A 138      41.163  19.140  24.095  1.00  0.00              
ATOM   2113 1HG  MET A 138      38.565  17.681  23.526  1.00  0.00              
ATOM   2114 2HG  MET A 138      39.829  18.008  22.317  1.00  0.00              
ATOM   2115 1HE  MET A 138      40.049  14.099  23.090  1.00  0.00              
ATOM   2116 2HE  MET A 138      38.572  15.091  23.162  1.00  0.00              
ATOM   2117 3HE  MET A 138      39.736  15.321  21.834  1.00  0.00              
ATOM   2118  N   LEU A 139      39.727  20.844  27.224  1.00  0.00              
ATOM   2119  CA  LEU A 139      40.328  21.867  28.071  1.00  0.00              
ATOM   2120  C   LEU A 139      40.138  21.526  29.544  1.00  0.00              
ATOM   2121  O   LEU A 139      41.106  21.430  30.298  1.00  0.00              
ATOM   2122  CB  LEU A 139      39.724  23.242  27.756  1.00  0.00              
ATOM   2123  CG  LEU A 139      40.272  24.403  28.596  1.00  0.00              
ATOM   2124  CD1 LEU A 139      41.730  24.661  28.241  1.00  0.00              
ATOM   2125  CD2 LEU A 139      39.430  25.647  28.355  1.00  0.00              
ATOM   2126  H   LEU A 139      38.731  20.686  27.275  1.00  0.00              
ATOM   2127  HA  LEU A 139      41.402  21.904  27.894  1.00  0.00              
ATOM   2128 1HB  LEU A 139      40.047  23.344  26.722  1.00  0.00              
ATOM   2129 2HB  LEU A 139      38.635  23.224  27.797  1.00  0.00              
ATOM   2130  HG  LEU A 139      40.163  24.125  29.644  1.00  0.00              
ATOM   2131 1HD1 LEU A 139      42.110  25.487  28.842  1.00  0.00              
ATOM   2132 2HD1 LEU A 139      42.318  23.766  28.444  1.00  0.00              
ATOM   2133 3HD1 LEU A 139      41.808  24.916  27.185  1.00  0.00              
ATOM   2134 1HD2 LEU A 139      39.820  26.471  28.953  1.00  0.00              
ATOM   2135 2HD2 LEU A 139      39.468  25.914  27.298  1.00  0.00              
ATOM   2136 3HD2 LEU A 139      38.397  25.449  28.641  1.00  0.00              
ATOM   2137  N   GLY A 140      38.885  21.345  29.948  1.00  0.00              
ATOM   2138  CA  GLY A 140      38.563  21.065  31.342  1.00  0.00              
ATOM   2139  C   GLY A 140      38.867  22.277  32.212  1.00  0.00              
ATOM   2140  O   GLY A 140      38.943  23.403  31.720  1.00  0.00              
ATOM   2141  H   GLY A 140      38.137  21.403  29.271  1.00  0.00              
ATOM   2142 1HA  GLY A 140      37.503  20.820  31.420  1.00  0.00              
ATOM   2143 2HA  GLY A 140      39.156  20.217  31.681  1.00  0.00              
ATOM   2144  N   TRP A 141      39.041  22.041  33.507  1.00  0.00              
ATOM   2145  CA  TRP A 141      39.335  23.114  34.450  1.00  0.00              
ATOM   2146  C   TRP A 141      40.362  22.636  35.468  1.00  0.00              
ATOM   2147  O   TRP A 141      40.827  23.409  36.305  1.00  0.00              
ATOM   2148  CB  TRP A 141      38.061  23.582  35.156  1.00  0.00              
ATOM   2149  CG  TRP A 141      37.405  22.513  35.976  1.00  0.00              
ATOM   2150  CD1 TRP A 141      36.509  21.584  35.538  1.00  0.00              
ATOM   2151  CD2 TRP A 141      37.592  22.264  37.374  1.00  0.00              
ATOM   2152  NE1 TRP A 141      36.125  20.771  36.575  1.00  0.00              
ATOM   2153  CE2 TRP A 141      36.778  21.168  37.715  1.00  0.00              
ATOM   2154  CE3 TRP A 141      38.371  22.862  38.372  1.00  0.00              
ATOM   2155  CZ2 TRP A 141      36.718  20.660  39.003  1.00  0.00              
ATOM   2156  CZ3 TRP A 141      38.311  22.351  39.663  1.00  0.00              
ATOM   2157  CH2 TRP A 141      37.508  21.281  39.969  1.00  0.00              
ATOM   2158  H   TRP A 141      38.968  21.093  33.849  1.00  0.00              
ATOM   2159  HA  TRP A 141      39.771  23.961  33.921  1.00  0.00              
ATOM   2160 1HB  TRP A 141      38.287  24.403  35.836  1.00  0.00              
ATOM   2161 2HB  TRP A 141      37.324  23.910  34.423  1.00  0.00              
ATOM   2162  HD1 TRP A 141      36.241  21.617  34.483  1.00  0.00              
ATOM   2163  HE1 TRP A 141      35.469  20.006  36.511  1.00  0.00              
ATOM   2164  HE3 TRP A 141      39.027  23.712  38.183  1.00  0.00              
ATOM   2165  HZ2 TRP A 141      36.067  19.808  39.202  1.00  0.00              
ATOM   2166  HZ3 TRP A 141      38.922  22.827  40.431  1.00  0.00              
ATOM   2167  HH2 TRP A 141      37.491  20.911  40.995  1.00  0.00              
ATOM   2168  N   ASN A 142      40.713  21.357  35.390  1.00  0.00              
ATOM   2169  CA  ASN A 142      41.553  20.730  36.404  1.00  0.00              
ATOM   2170  C   ASN A 142      42.575  19.783  35.788  1.00  0.00              
ATOM   2171  O   ASN A 142      43.027  18.837  36.434  1.00  0.00              
ATOM   2172  CB  ASN A 142      40.716  19.995  37.434  1.00  0.00              
ATOM   2173  CG  ASN A 142      39.901  18.870  36.860  1.00  0.00              
ATOM   2174  OD1 ASN A 142      39.906  18.628  35.648  1.00  0.00              
ATOM   2175  ND2 ASN A 142      39.138  18.234  37.712  1.00  0.00              
ATOM   2176  H   ASN A 142      40.390  20.804  34.609  1.00  0.00              
ATOM   2177  HA  ASN A 142      42.128  21.493  36.932  1.00  0.00              
ATOM   2178 1HB  ASN A 142      41.152  19.674  38.382  1.00  0.00              
ATOM   2179 2HB  ASN A 142      40.063  20.850  37.607  1.00  0.00              
ATOM   2180 1HD2 ASN A 142      38.567  17.473  37.400  1.00  0.00              
ATOM   2181 2HD2 ASN A 142      39.125  18.507  38.673  1.00  0.00              
ATOM   2182  N   ASN A 143      42.934  20.041  34.535  1.00  0.00              
ATOM   2183  CA  ASN A 143      43.871  19.187  33.815  1.00  0.00              
ATOM   2184  C   ASN A 143      45.289  19.734  33.926  1.00  0.00              
ATOM   2185  O   ASN A 143      46.202  19.258  33.253  1.00  0.00              
ATOM   2186  CB  ASN A 143      43.478  19.030  32.358  1.00  0.00              
ATOM   2187  CG  ASN A 143      42.222  18.228  32.154  1.00  0.00              
ATOM   2188  OD1 ASN A 143      42.153  17.044  32.504  1.00  0.00              
ATOM   2189  ND2 ASN A 143      41.259  18.842  31.515  1.00  0.00              
ATOM   2190  H   ASN A 143      42.548  20.850  34.070  1.00  0.00              
ATOM   2191  HA  ASN A 143      43.883  18.192  34.262  1.00  0.00              
ATOM   2192 1HB  ASN A 143      43.467  19.889  31.687  1.00  0.00              
ATOM   2193 2HB  ASN A 143      44.338  18.400  32.128  1.00  0.00              
ATOM   2194 1HD2 ASN A 143      40.394  18.369  31.344  1.00  0.00              
ATOM   2195 2HD2 ASN A 143      41.387  19.781  31.200  1.00  0.00              
ATOM   2196  N   CYS A 144      45.466  20.737  34.779  1.00  0.00              
ATOM   2197  CA  CYS A 144      46.795  21.243  35.102  1.00  0.00              
ATOM   2198  C   CYS A 144      47.124  20.990  36.568  1.00  0.00              
ATOM   2199  O   CYS A 144      46.233  20.958  37.417  1.00  0.00              
ATOM   2200  CB  CYS A 144      46.663  22.740  34.824  1.00  0.00              
ATOM   2201  SG  CYS A 144      46.514  23.167  33.073  1.00  0.00              
ATOM   2202  H   CYS A 144      44.659  21.160  35.215  1.00  0.00              
ATOM   2203  HA  CYS A 144      47.580  20.837  34.464  1.00  0.00              
ATOM   2204 1HB  CYS A 144      45.771  23.137  35.310  1.00  0.00              
ATOM   2205 2HB  CYS A 144      47.543  23.270  35.190  1.00  0.00              
ATOM   2206  N   GLY A 145      48.408  20.812  36.859  1.00  0.00              
ATOM   2207  CA  GLY A 145      48.855  20.548  38.221  1.00  0.00              
ATOM   2208  C   GLY A 145      48.844  19.058  38.537  1.00  0.00              
ATOM   2209  O   GLY A 145      48.922  18.660  39.699  1.00  0.00              
ATOM   2210  H   GLY A 145      49.091  20.860  36.117  1.00  0.00              
ATOM   2211 1HA  GLY A 145      49.871  20.925  38.342  1.00  0.00              
ATOM   2212 2HA  GLY A 145      48.194  21.060  38.919  1.00  0.00              
ATOM   2213  N   GLN A 146      48.747  18.238  37.496  1.00  0.00              
ATOM   2214  CA  GLN A 146      48.779  16.789  37.656  1.00  0.00              
ATOM   2215  C   GLN A 146      50.168  16.218  37.401  1.00  0.00              
ATOM   2216  O   GLN A 146      51.145  16.635  38.022  1.00  0.00              
ATOM   2217  CB  GLN A 146      47.772  16.129  36.711  1.00  0.00              
ATOM   2218  CG  GLN A 146      46.331  16.545  36.947  1.00  0.00              
ATOM   2219  CD  GLN A 146      45.352  15.740  36.114  1.00  0.00              
ATOM   2220  OE1 GLN A 146      45.669  14.643  35.646  1.00  0.00              
ATOM   2221  NE2 GLN A 146      44.155  16.283  35.920  1.00  0.00              
ATOM   2222  H   GLN A 146      48.648  18.629  36.570  1.00  0.00              
ATOM   2223  HA  GLN A 146      48.529  16.530  38.685  1.00  0.00              
ATOM   2224 1HB  GLN A 146      48.072  16.394  35.697  1.00  0.00              
ATOM   2225 2HB  GLN A 146      47.871  15.052  36.848  1.00  0.00              
ATOM   2226 1HG  GLN A 146      45.906  16.660  37.944  1.00  0.00              
ATOM   2227 2HG  GLN A 146      46.448  17.528  36.488  1.00  0.00              
ATOM   2228 1HE2 GLN A 146      43.467  15.798  35.377  1.00  0.00              
ATOM   2229 2HE2 GLN A 146      43.940  17.176  36.316  1.00  0.00              
ATOM   2230  N   SER A 147      50.248  15.259  36.484  1.00  0.00              
ATOM   2231  CA  SER A 147      51.520  14.637  36.136  1.00  0.00              
ATOM   2232  C   SER A 147      52.541  15.713  35.788  1.00  0.00              
ATOM   2233  O   SER A 147      52.185  16.784  35.297  1.00  0.00              
ATOM   2234  CB  SER A 147      51.341  13.672  34.980  1.00  0.00              
ATOM   2235  OG  SER A 147      50.371  12.699  35.252  1.00  0.00              
ATOM   2236  H   SER A 147      49.407  14.954  36.017  1.00  0.00              
ATOM   2237  HA  SER A 147      51.905  13.975  36.912  1.00  0.00              
ATOM   2238 1HB  SER A 147      51.040  14.237  34.098  1.00  0.00              
ATOM   2239 2HB  SER A 147      52.293  13.179  34.786  1.00  0.00              
ATOM   2240  HG  SER A 147      49.918  12.464  34.438  1.00  0.00              
ATOM   2241  N   GLN A 148      53.846  15.415  35.731  1.00  0.00              
ATOM   2242  CA  GLN A 148      54.879  16.415  35.487  1.00  0.00              
ATOM   2243  C   GLN A 148      54.918  16.802  34.014  1.00  0.00              
ATOM   2244  O   GLN A 148      55.155  17.961  33.673  1.00  0.00              
ATOM   2245  CB  GLN A 148      56.250  15.891  35.922  1.00  0.00              
ATOM   2246  CG  GLN A 148      56.407  15.730  37.425  1.00  0.00              
ATOM   2247  CD  GLN A 148      57.745  15.126  37.806  1.00  0.00              
ATOM   2248  OE1 GLN A 148      58.539  14.746  36.941  1.00  0.00              
ATOM   2249  NE2 GLN A 148      58.001  15.030  39.106  1.00  0.00              
ATOM   2250  H   GLN A 148      54.109  14.442  35.794  1.00  0.00              
ATOM   2251  HA  GLN A 148      54.650  17.325  36.041  1.00  0.00              
ATOM   2252 1HB  GLN A 148      56.390  14.927  35.432  1.00  0.00              
ATOM   2253 2HB  GLN A 148      56.990  16.598  35.549  1.00  0.00              
ATOM   2254 1HG  GLN A 148      56.189  16.532  38.129  1.00  0.00              
ATOM   2255 2HG  GLN A 148      55.642  14.957  37.509  1.00  0.00              
ATOM   2256 1HE2 GLN A 148      58.868  14.639  39.418  1.00  0.00              
ATOM   2257 2HE2 GLN A 148      57.328  15.348  39.773  1.00  0.00              
ATOM   2258  N   GLY A 149      54.685  15.826  33.144  1.00  0.00              
ATOM   2259  CA  GLY A 149      54.776  16.043  31.705  1.00  0.00              
ATOM   2260  C   GLY A 149      53.625  16.897  31.188  1.00  0.00              
ATOM   2261  O   GLY A 149      52.536  16.899  31.761  1.00  0.00              
ATOM   2262  H   GLY A 149      54.437  14.909  33.488  1.00  0.00              
ATOM   2263 1HA  GLY A 149      55.718  16.546  31.486  1.00  0.00              
ATOM   2264 2HA  GLY A 149      54.756  15.077  31.202  1.00  0.00              
ATOM   2265  N   CYS A 150      53.874  17.621  30.103  1.00  0.00              
ATOM   2266  CA  CYS A 150      52.889  18.547  29.558  1.00  0.00              
ATOM   2267  C   CYS A 150      51.742  17.812  28.875  1.00  0.00              
ATOM   2268  O   CYS A 150      51.699  17.712  27.649  1.00  0.00              
ATOM   2269  CB  CYS A 150      53.706  19.337  28.535  1.00  0.00              
ATOM   2270  SG  CYS A 150      55.041  20.328  29.247  1.00  0.00              
ATOM   2271  H   CYS A 150      54.768  17.528  29.643  1.00  0.00              
ATOM   2272  HA  CYS A 150      52.496  19.241  30.301  1.00  0.00              
ATOM   2273 1HB  CYS A 150      54.179  18.659  27.824  1.00  0.00              
ATOM   2274 2HB  CYS A 150      53.064  20.037  28.000  1.00  0.00              
ATOM   2275  N   GLY A 151      50.815  17.299  29.677  1.00  0.00              
ATOM   2276  CA  GLY A 151      49.710  16.501  29.158  1.00  0.00              
ATOM   2277  C   GLY A 151      49.860  15.031  29.528  1.00  0.00              
ATOM   2278  O   GLY A 151      49.082  14.187  29.084  1.00  0.00              
ATOM   2279  H   GLY A 151      50.876  17.467  30.671  1.00  0.00              
ATOM   2280 1HA  GLY A 151      48.776  16.879  29.574  1.00  0.00              
ATOM   2281 2HA  GLY A 151      49.687  16.594  28.073  1.00  0.00              
ATOM   2282  N   GLU A 152      50.864  14.732  30.345  1.00  0.00              
ATOM   2283  CA  GLU A 152      51.162  13.355  30.720  1.00  0.00              
ATOM   2284  C   GLU A 152      49.982  12.699  31.427  1.00  0.00              
ATOM   2285  O   GLU A 152      49.729  12.959  32.604  1.00  0.00              
ATOM   2286  CB  GLU A 152      52.402  13.302  31.614  1.00  0.00              
ATOM   2287  CG  GLU A 152      52.805  11.900  32.049  1.00  0.00              
ATOM   2288  CD  GLU A 152      53.974  11.935  32.994  1.00  0.00              
ATOM   2289  OE1 GLU A 152      54.394  13.011  33.349  1.00  0.00              
ATOM   2290  OE2 GLU A 152      54.375  10.891  33.451  1.00  0.00              
ATOM   2291  H   GLU A 152      51.437  15.477  30.715  1.00  0.00              
ATOM   2292  HA  GLU A 152      51.353  12.763  29.824  1.00  0.00              
ATOM   2293 1HB  GLU A 152      53.219  13.756  31.053  1.00  0.00              
ATOM   2294 2HB  GLU A 152      52.187  13.907  32.495  1.00  0.00              
ATOM   2295 1HG  GLU A 152      51.990  11.335  32.501  1.00  0.00              
ATOM   2296 2HG  GLU A 152      53.106  11.420  31.119  1.00  0.00              
ATOM   2297  N   GLY A 153      49.263  11.849  30.703  1.00  0.00              
ATOM   2298  CA  GLY A 153      48.148  11.106  31.278  1.00  0.00              
ATOM   2299  C   GLY A 153      46.839  11.880  31.185  1.00  0.00              
ATOM   2300  O   GLY A 153      45.792  11.404  31.623  1.00  0.00              
ATOM   2301  H   GLY A 153      49.495  11.713  29.730  1.00  0.00              
ATOM   2302 1HA  GLY A 153      48.042  10.164  30.740  1.00  0.00              
ATOM   2303 2HA  GLY A 153      48.366  10.903  32.325  1.00  0.00              
ATOM   2304  N   GLN A 154      46.905  13.077  30.611  1.00  0.00              
ATOM   2305  CA  GLN A 154      45.720  13.906  30.430  1.00  0.00              
ATOM   2306  C   GLN A 154      45.183  13.814  29.007  1.00  0.00              
ATOM   2307  O   GLN A 154      45.675  14.489  28.103  1.00  0.00              
ATOM   2308  CB  GLN A 154      46.034  15.367  30.767  1.00  0.00              
ATOM   2309  CG  GLN A 154      46.259  15.630  32.246  1.00  0.00              
ATOM   2310  CD  GLN A 154      47.669  15.288  32.687  1.00  0.00              
ATOM   2311  OE1 GLN A 154      48.647  15.659  32.031  1.00  0.00              
ATOM   2312  NE2 GLN A 154      47.783  14.574  33.801  1.00  0.00              
ATOM   2313  H   GLN A 154      47.800  13.421  30.293  1.00  0.00              
ATOM   2314  HA  GLN A 154      44.925  13.550  31.085  1.00  0.00              
ATOM   2315 1HB  GLN A 154      46.929  15.634  30.204  1.00  0.00              
ATOM   2316 2HB  GLN A 154      45.191  15.960  30.412  1.00  0.00              
ATOM   2317 1HG  GLN A 154      45.974  16.564  32.729  1.00  0.00              
ATOM   2318 2HG  GLN A 154      45.591  14.833  32.578  1.00  0.00              
ATOM   2319 1HE2 GLN A 154      48.689  14.318  34.141  1.00  0.00              
ATOM   2320 2HE2 GLN A 154      46.964  14.292  34.301  1.00  0.00              
ATOM   2321  N   VAL A 155      44.172  12.973  28.815  1.00  0.00              
ATOM   2322  CA  VAL A 155      43.593  12.761  27.494  1.00  0.00              
ATOM   2323  C   VAL A 155      42.990  14.056  26.966  1.00  0.00              
ATOM   2324  O   VAL A 155      42.781  14.210  25.763  1.00  0.00              
ATOM   2325  CB  VAL A 155      42.509  11.666  27.515  1.00  0.00              
ATOM   2326  CG1 VAL A 155      41.277  12.150  28.265  1.00  0.00              
ATOM   2327  CG2 VAL A 155      42.141  11.254  26.098  1.00  0.00              
ATOM   2328  H   VAL A 155      43.796  12.468  29.605  1.00  0.00              
ATOM   2329  HA  VAL A 155      44.351  12.486  26.761  1.00  0.00              
ATOM   2330  HB  VAL A 155      42.910  10.781  28.008  1.00  0.00              
ATOM   2331 1HG1 VAL A 155      40.522  11.364  28.270  1.00  0.00              
ATOM   2332 2HG1 VAL A 155      41.550  12.398  29.291  1.00  0.00              
ATOM   2333 3HG1 VAL A 155      40.875  13.035  27.772  1.00  0.00              
ATOM   2334 1HG2 VAL A 155      41.375  10.480  26.131  1.00  0.00              
ATOM   2335 2HG2 VAL A 155      41.759  12.120  25.556  1.00  0.00              
ATOM   2336 3HG2 VAL A 155      43.025  10.868  25.590  1.00  0.00              
ATOM   2337  N   ALA A 156      42.711  14.986  27.874  1.00  0.00              
ATOM   2338  CA  ALA A 156      42.203  16.299  27.494  1.00  0.00              
ATOM   2339  C   ALA A 156      43.086  16.931  26.425  1.00  0.00              
ATOM   2340  O   ALA A 156      42.604  17.671  25.567  1.00  0.00              
ATOM   2341  CB  ALA A 156      42.106  17.208  28.710  1.00  0.00              
ATOM   2342  H   ALA A 156      42.855  14.778  28.851  1.00  0.00              
ATOM   2343  HA  ALA A 156      41.207  16.183  27.066  1.00  0.00              
ATOM   2344 1HB  ALA A 156      41.732  18.185  28.404  1.00  0.00              
ATOM   2345 2HB  ALA A 156      41.424  16.770  29.439  1.00  0.00              
ATOM   2346 3HB  ALA A 156      43.092  17.322  29.159  1.00  0.00              
ATOM   2347  N   CYS A 157      44.379  16.634  26.481  1.00  0.00              
ATOM   2348  CA  CYS A 157      45.279  16.915  25.368  1.00  0.00              
ATOM   2349  C   CYS A 157      45.508  15.658  24.538  1.00  0.00              
ATOM   2350  O   CYS A 157      46.431  14.888  24.801  1.00  0.00              
ATOM   2351  CB  CYS A 157      46.568  17.343  26.070  1.00  0.00              
ATOM   2352  SG  CYS A 157      47.875  17.910  24.956  1.00  0.00              
ATOM   2353  H   CYS A 157      44.749  16.202  27.316  1.00  0.00              
ATOM   2354  HA  CYS A 157      44.944  17.729  24.726  1.00  0.00              
ATOM   2355 1HB  CYS A 157      46.370  18.171  26.751  1.00  0.00              
ATOM   2356 2HB  CYS A 157      46.989  16.506  26.627  1.00  0.00              
ATOM   2357  N   LEU A 158      44.661  15.457  23.534  1.00  0.00              
ATOM   2358  CA  LEU A 158      44.641  14.204  22.788  1.00  0.00              
ATOM   2359  C   LEU A 158      45.840  14.092  21.855  1.00  0.00              
ATOM   2360  O   LEU A 158      45.780  14.513  20.700  1.00  0.00              
ATOM   2361  CB  LEU A 158      43.335  14.083  21.994  1.00  0.00              
ATOM   2362  CG  LEU A 158      43.094  12.717  21.339  1.00  0.00              
ATOM   2363  CD1 LEU A 158      42.978  11.638  22.407  1.00  0.00              
ATOM   2364  CD2 LEU A 158      41.831  12.775  20.492  1.00  0.00              
ATOM   2365  H   LEU A 158      44.015  16.191  23.280  1.00  0.00              
ATOM   2366  HA  LEU A 158      44.711  13.367  23.483  1.00  0.00              
ATOM   2367 1HB  LEU A 158      42.621  14.241  22.801  1.00  0.00              
ATOM   2368 2HB  LEU A 158      43.234  14.881  21.258  1.00  0.00              
ATOM   2369  HG  LEU A 158      43.934  12.525  20.671  1.00  0.00              
ATOM   2370 1HD1 LEU A 158      42.807  10.672  21.933  1.00  0.00              
ATOM   2371 2HD1 LEU A 158      43.902  11.599  22.986  1.00  0.00              
ATOM   2372 3HD1 LEU A 158      42.144  11.870  23.069  1.00  0.00              
ATOM   2373 1HD2 LEU A 158      41.661  11.803  20.026  1.00  0.00              
ATOM   2374 2HD2 LEU A 158      40.980  13.029  21.125  1.00  0.00              
ATOM   2375 3HD2 LEU A 158      41.946  13.533  19.717  1.00  0.00              
ATOM   2376  N   PHE A 159      46.928  13.523  22.363  1.00  0.00              
ATOM   2377  CA  PHE A 159      48.102  13.250  21.544  1.00  0.00              
ATOM   2378  C   PHE A 159      48.909  12.118  22.167  1.00  0.00              
ATOM   2379  O   PHE A 159      49.265  12.172  23.344  1.00  0.00              
ATOM   2380  CB  PHE A 159      48.966  14.503  21.392  1.00  0.00              
ATOM   2381  CG  PHE A 159      49.924  14.443  20.236  1.00  0.00              
ATOM   2382  CD1 PHE A 159      49.791  13.470  19.257  1.00  0.00              
ATOM   2383  CD2 PHE A 159      50.959  15.359  20.126  1.00  0.00              
ATOM   2384  CE1 PHE A 159      50.672  13.414  18.193  1.00  0.00              
ATOM   2385  CE2 PHE A 159      51.840  15.306  19.063  1.00  0.00              
ATOM   2386  CZ  PHE A 159      51.696  14.332  18.096  1.00  0.00              
ATOM   2387  H   PHE A 159      46.941  13.274  23.341  1.00  0.00              
ATOM   2388  HA  PHE A 159      47.806  12.909  20.551  1.00  0.00              
ATOM   2389 1HB  PHE A 159      48.336  15.376  21.230  1.00  0.00              
ATOM   2390 2HB  PHE A 159      49.568  14.653  22.288  1.00  0.00              
ATOM   2391  HD1 PHE A 159      48.981  12.745  19.333  1.00  0.00              
ATOM   2392  HD2 PHE A 159      51.073  16.128  20.891  1.00  0.00              
ATOM   2393  HE1 PHE A 159      50.556  12.644  17.431  1.00  0.00              
ATOM   2394  HE2 PHE A 159      52.649  16.032  18.988  1.00  0.00              
ATOM   2395  HZ  PHE A 159      52.391  14.288  17.259  1.00  0.00              
ATOM   2396  N   GLU A 160      49.194  11.093  21.371  1.00  0.00              
ATOM   2397  CA  GLU A 160      49.802   9.871  21.883  1.00  0.00              
ATOM   2398  C   GLU A 160      51.134  10.150  22.566  1.00  0.00              
ATOM   2399  O   GLU A 160      51.583   9.377  23.413  1.00  0.00              
ATOM   2400  CB  GLU A 160      49.996   8.858  20.752  1.00  0.00              
ATOM   2401  CG  GLU A 160      51.221   9.110  19.886  1.00  0.00              
ATOM   2402  CD  GLU A 160      51.285   8.145  18.735  1.00  0.00              
ATOM   2403  OE1 GLU A 160      50.260   7.627  18.361  1.00  0.00              
ATOM   2404  OE2 GLU A 160      52.337   8.009  18.156  1.00  0.00              
ATOM   2405  H   GLU A 160      48.984  11.162  20.385  1.00  0.00              
ATOM   2406  HA  GLU A 160      49.153   9.428  22.639  1.00  0.00              
ATOM   2407 1HB  GLU A 160      50.076   7.874  21.216  1.00  0.00              
ATOM   2408 2HB  GLU A 160      49.099   8.895  20.133  1.00  0.00              
ATOM   2409 1HG  GLU A 160      51.282  10.130  19.507  1.00  0.00              
ATOM   2410 2HG  GLU A 160      52.055   8.925  20.561  1.00  0.00              
ATOM   2411  N   ASP A 161      51.764  11.259  22.193  1.00  0.00              
ATOM   2412  CA  ASP A 161      53.069  11.618  22.735  1.00  0.00              
ATOM   2413  C   ASP A 161      52.972  11.870  24.234  1.00  0.00              
ATOM   2414  O   ASP A 161      53.933  11.652  24.973  1.00  0.00              
ATOM   2415  CB  ASP A 161      53.629  12.853  22.025  1.00  0.00              
ATOM   2416  CG  ASP A 161      54.104  12.599  20.600  1.00  0.00              
ATOM   2417  OD1 ASP A 161      54.186  11.455  20.218  1.00  0.00              
ATOM   2418  OD2 ASP A 161      54.229  13.544  19.860  1.00  0.00              
ATOM   2419  H   ASP A 161      51.326  11.869  21.518  1.00  0.00              
ATOM   2420  HA  ASP A 161      53.770  10.793  22.603  1.00  0.00              
ATOM   2421 1HB  ASP A 161      52.949  13.705  22.033  1.00  0.00              
ATOM   2422 2HB  ASP A 161      54.488  13.067  22.661  1.00  0.00              
ATOM   2423  N   VAL A 162      51.807  12.329  24.678  1.00  0.00              
ATOM   2424  CA  VAL A 162      51.599  12.659  26.083  1.00  0.00              
ATOM   2425  C   VAL A 162      50.511  11.775  26.679  1.00  0.00              
ATOM   2426  O   VAL A 162      50.330  11.731  27.896  1.00  0.00              
ATOM   2427  CB  VAL A 162      51.213  14.138  26.271  1.00  0.00              
ATOM   2428  CG1 VAL A 162      52.318  15.047  25.754  1.00  0.00              
ATOM   2429  CG2 VAL A 162      49.901  14.441  25.563  1.00  0.00              
ATOM   2430  H   VAL A 162      51.046  12.453  24.025  1.00  0.00              
ATOM   2431  HA  VAL A 162      52.486  12.452  26.681  1.00  0.00              
ATOM   2432  HB  VAL A 162      51.051  14.330  27.332  1.00  0.00              
ATOM   2433 1HG1 VAL A 162      52.029  16.088  25.895  1.00  0.00              
ATOM   2434 2HG1 VAL A 162      53.238  14.849  26.303  1.00  0.00              
ATOM   2435 3HG1 VAL A 162      52.479  14.857  24.693  1.00  0.00              
ATOM   2436 1HG2 VAL A 162      49.643  15.490  25.706  1.00  0.00              
ATOM   2437 2HG2 VAL A 162      50.008  14.236  24.497  1.00  0.00              
ATOM   2438 3HG2 VAL A 162      49.111  13.814  25.975  1.00  0.00              
ATOM   2439  N   VAL A 163      49.787  11.072  25.814  1.00  0.00              
ATOM   2440  CA  VAL A 163      48.718  10.183  26.254  1.00  0.00              
ATOM   2441  C   VAL A 163      49.159   8.725  26.225  1.00  0.00              
ATOM   2442  O   VAL A 163      49.401   8.161  25.158  1.00  0.00              
ATOM   2443  CB  VAL A 163      47.458  10.344  25.384  1.00  0.00              
ATOM   2444  CG1 VAL A 163      46.391   9.342  25.801  1.00  0.00              
ATOM   2445  CG2 VAL A 163      46.920  11.763  25.481  1.00  0.00              
ATOM   2446  H   VAL A 163      49.982  11.155  24.827  1.00  0.00              
ATOM   2447  HA  VAL A 163      48.449  10.373  27.294  1.00  0.00              
ATOM   2448  HB  VAL A 163      47.724  10.177  24.340  1.00  0.00              
ATOM   2449 1HG1 VAL A 163      45.507   9.469  25.175  1.00  0.00              
ATOM   2450 2HG1 VAL A 163      46.777   8.329  25.682  1.00  0.00              
ATOM   2451 3HG1 VAL A 163      46.123   9.509  26.844  1.00  0.00              
ATOM   2452 1HG2 VAL A 163      46.030  11.859  24.860  1.00  0.00              
ATOM   2453 2HG2 VAL A 163      46.665  11.984  26.518  1.00  0.00              
ATOM   2454 3HG2 VAL A 163      47.680  12.465  25.136  1.00  0.00              
ATOM   2455  N   PRO A 164      49.262   8.120  27.404  1.00  0.00              
ATOM   2456  CA  PRO A 164      49.729   6.744  27.520  1.00  0.00              
ATOM   2457  C   PRO A 164      48.746   5.765  26.891  1.00  0.00              
ATOM   2458  O   PRO A 164      47.693   6.162  26.393  1.00  0.00              
ATOM   2459  CB  PRO A 164      49.872   6.525  29.029  1.00  0.00              
ATOM   2460  CG  PRO A 164      49.952   7.901  29.598  1.00  0.00              
ATOM   2461  CD  PRO A 164      49.073   8.749  28.717  1.00  0.00              
ATOM   2462  HA  PRO A 164      50.678   6.573  26.990  1.00  0.00              
ATOM   2463 1HB  PRO A 164      49.013   5.974  29.440  1.00  0.00              
ATOM   2464 2HB  PRO A 164      50.773   5.942  29.269  1.00  0.00              
ATOM   2465 1HG  PRO A 164      49.604   7.921  30.641  1.00  0.00              
ATOM   2466 2HG  PRO A 164      50.988   8.272  29.597  1.00  0.00              
ATOM   2467 1HD  PRO A 164      48.019   8.721  29.032  1.00  0.00              
ATOM   2468 2HD  PRO A 164      49.380   9.805  28.716  1.00  0.00              
ATOM   2469  N   MET A 165      49.096   4.484  26.917  1.00  0.00              
ATOM   2470  CA  MET A 165      48.331   3.466  26.207  1.00  0.00              
ATOM   2471  C   MET A 165      46.973   3.229  26.856  1.00  0.00              
ATOM   2472  O   MET A 165      46.885   2.961  28.054  1.00  0.00              
ATOM   2473  CB  MET A 165      49.121   2.160  26.150  1.00  0.00              
ATOM   2474  CG  MET A 165      50.379   2.222  25.294  1.00  0.00              
ATOM   2475  SD  MET A 165      51.349   0.703  25.374  1.00  0.00              
ATOM   2476  CE  MET A 165      52.623   1.052  24.165  1.00  0.00              
ATOM   2477  H   MET A 165      49.914   4.207  27.442  1.00  0.00              
ATOM   2478  HA  MET A 165      48.134   3.798  25.188  1.00  0.00              
ATOM   2479 1HB  MET A 165      49.391   1.908  27.175  1.00  0.00              
ATOM   2480 2HB  MET A 165      48.449   1.399  25.753  1.00  0.00              
ATOM   2481 1HG  MET A 165      50.079   2.401  24.262  1.00  0.00              
ATOM   2482 2HG  MET A 165      50.988   3.054  25.646  1.00  0.00              
ATOM   2483 1HE  MET A 165      53.305   0.204  24.099  1.00  0.00              
ATOM   2484 2HE  MET A 165      52.163   1.226  23.192  1.00  0.00              
ATOM   2485 3HE  MET A 165      53.178   1.941  24.468  1.00  0.00              
ATOM   2486  N   ASN A 166      45.916   3.329  26.057  1.00  0.00              
ATOM   2487  CA  ASN A 166      44.563   3.083  26.542  1.00  0.00              
ATOM   2488  C   ASN A 166      44.011   4.309  27.256  1.00  0.00              
ATOM   2489  O   ASN A 166      42.951   4.252  27.879  1.00  0.00              
ATOM   2490  CB  ASN A 166      44.510   1.872  27.456  1.00  0.00              
ATOM   2491  CG  ASN A 166      43.127   1.311  27.637  1.00  0.00              
ATOM   2492  OD1 ASN A 166      42.504   1.469  28.693  1.00  0.00              
ATOM   2493  ND2 ASN A 166      42.678   0.586  26.644  1.00  0.00              
ATOM   2494  H   ASN A 166      46.053   3.581  25.088  1.00  0.00              
ATOM   2495  HA  ASN A 166      43.898   2.886  25.699  1.00  0.00              
ATOM   2496 1HB  ASN A 166      45.217   1.050  27.336  1.00  0.00              
ATOM   2497 2HB  ASN A 166      44.773   2.451  28.342  1.00  0.00              
ATOM   2498 1HD2 ASN A 166      41.764   0.181  26.696  1.00  0.00              
ATOM   2499 2HD2 ASN A 166      43.246   0.439  25.836  1.00  0.00              
ATOM   2500  N   TYR A 167      44.723   5.473  27.161  1.00  0.00              
ATOM   2501  CA  TYR A 167      44.209   6.701  27.754  1.00  0.00              
ATOM   2502  C   TYR A 167      43.599   7.616  26.700  1.00  0.00              
ATOM   2503  O   TYR A 167      43.612   8.839  26.844  1.00  0.00              
ATOM   2504  CB  TYR A 167      45.321   7.436  28.506  1.00  0.00              
ATOM   2505  CG  TYR A 167      45.677   6.813  29.837  1.00  0.00              
ATOM   2506  CD1 TYR A 167      46.525   5.717  29.907  1.00  0.00              
ATOM   2507  CD2 TYR A 167      45.165   7.323  31.021  1.00  0.00              
ATOM   2508  CE1 TYR A 167      46.854   5.143  31.120  1.00  0.00              
ATOM   2509  CE2 TYR A 167      45.487   6.758  32.240  1.00  0.00              
ATOM   2510  CZ  TYR A 167      46.332   5.668  32.285  1.00  0.00              
ATOM   2511  OH  TYR A 167      46.656   5.102  33.497  1.00  0.00              
ATOM   2512  H   TYR A 167      45.608   5.493  26.675  1.00  0.00              
ATOM   2513  HA  TYR A 167      43.409   6.466  28.457  1.00  0.00              
ATOM   2514 1HB  TYR A 167      46.200   7.440  27.859  1.00  0.00              
ATOM   2515 2HB  TYR A 167      44.981   8.459  28.663  1.00  0.00              
ATOM   2516  HD1 TYR A 167      46.934   5.309  28.982  1.00  0.00              
ATOM   2517  HD2 TYR A 167      44.498   8.184  30.978  1.00  0.00              
ATOM   2518  HE1 TYR A 167      47.521   4.283  31.159  1.00  0.00              
ATOM   2519  HE2 TYR A 167      45.073   7.173  33.159  1.00  0.00              
ATOM   2520  HH  TYR A 167      46.240   5.544  34.241  1.00  0.00              
ATOM   2521  N   MET A 168      43.065   7.017  25.641  1.00  0.00              
ATOM   2522  CA  MET A 168      42.427   7.776  24.572  1.00  0.00              
ATOM   2523  C   MET A 168      40.921   7.879  24.771  1.00  0.00              
ATOM   2524  O   MET A 168      40.313   7.034  25.428  1.00  0.00              
ATOM   2525  CB  MET A 168      42.734   7.134  23.220  1.00  0.00              
ATOM   2526  CG  MET A 168      44.211   7.123  22.849  1.00  0.00              
ATOM   2527  SD  MET A 168      44.869   8.779  22.569  1.00  0.00              
ATOM   2528  CE  MET A 168      46.601   8.414  22.300  1.00  0.00              
ATOM   2529  H   MET A 168      43.101   6.010  25.576  1.00  0.00              
ATOM   2530  HA  MET A 168      42.803   8.799  24.567  1.00  0.00              
ATOM   2531 1HB  MET A 168      42.363   6.111  23.264  1.00  0.00              
ATOM   2532 2HB  MET A 168      42.175   7.693  22.469  1.00  0.00              
ATOM   2533 1HG  MET A 168      44.762   6.652  23.662  1.00  0.00              
ATOM   2534 2HG  MET A 168      44.327   6.534  21.940  1.00  0.00              
ATOM   2535 1HE  MET A 168      47.144   9.340  22.113  1.00  0.00              
ATOM   2536 2HE  MET A 168      47.011   7.924  23.184  1.00  0.00              
ATOM   2537 3HE  MET A 168      46.703   7.753  21.439  1.00  0.00              
ATOM   2538  N   VAL A 169      40.324   8.921  24.201  1.00  0.00              
ATOM   2539  CA  VAL A 169      38.872   9.057  24.185  1.00  0.00              
ATOM   2540  C   VAL A 169      38.223   7.940  23.377  1.00  0.00              
ATOM   2541  O   VAL A 169      38.873   7.300  22.552  1.00  0.00              
ATOM   2542  CB  VAL A 169      38.438  10.416  23.605  1.00  0.00              
ATOM   2543  CG1 VAL A 169      38.954  11.554  24.472  1.00  0.00              
ATOM   2544  CG2 VAL A 169      38.935  10.569  22.176  1.00  0.00              
ATOM   2545  H   VAL A 169      40.890   9.635  23.768  1.00  0.00              
ATOM   2546  HA  VAL A 169      38.454   8.957  25.187  1.00  0.00              
ATOM   2547  HB  VAL A 169      37.349  10.453  23.567  1.00  0.00              
ATOM   2548 1HG1 VAL A 169      38.637  12.508  24.048  1.00  0.00              
ATOM   2549 2HG1 VAL A 169      38.551  11.455  25.480  1.00  0.00              
ATOM   2550 3HG1 VAL A 169      40.042  11.519  24.510  1.00  0.00              
ATOM   2551 1HG2 VAL A 169      38.619  11.534  21.781  1.00  0.00              
ATOM   2552 2HG2 VAL A 169      40.024  10.510  22.162  1.00  0.00              
ATOM   2553 3HG2 VAL A 169      38.521   9.772  21.559  1.00  0.00              
ATOM   2554  N   TYR A 170      36.937   7.712  23.620  1.00  0.00              
ATOM   2555  CA  TYR A 170      36.214   6.628  22.967  1.00  0.00              
ATOM   2556  C   TYR A 170      34.966   7.177  22.287  1.00  0.00              
ATOM   2557  O   TYR A 170      34.848   7.142  21.062  1.00  0.00              
ATOM   2558  CB  TYR A 170      35.840   5.538  23.973  1.00  0.00              
ATOM   2559  CG  TYR A 170      35.153   4.341  23.353  1.00  0.00              
ATOM   2560  CD1 TYR A 170      35.822   3.522  22.454  1.00  0.00              
ATOM   2561  CD2 TYR A 170      33.839   4.032  23.670  1.00  0.00              
ATOM   2562  CE1 TYR A 170      35.200   2.428  21.884  1.00  0.00              
ATOM   2563  CE2 TYR A 170      33.207   2.940  23.107  1.00  0.00              
ATOM   2564  CZ  TYR A 170      33.891   2.140  22.214  1.00  0.00              
ATOM   2565  OH  TYR A 170      33.267   1.051  21.651  1.00  0.00              
ATOM   2566  H   TYR A 170      36.447   8.304  24.276  1.00  0.00              
ATOM   2567  HA  TYR A 170      36.838   6.182  22.192  1.00  0.00              
ATOM   2568 1HB  TYR A 170      36.762   5.216  24.459  1.00  0.00              
ATOM   2569 2HB  TYR A 170      35.179   5.993  24.710  1.00  0.00              
ATOM   2570  HD1 TYR A 170      36.856   3.756  22.198  1.00  0.00              
ATOM   2571  HD2 TYR A 170      33.304   4.667  24.375  1.00  0.00              
ATOM   2572  HE1 TYR A 170      35.737   1.795  21.179  1.00  0.00              
ATOM   2573  HE2 TYR A 170      32.173   2.714  23.368  1.00  0.00              
ATOM   2574  HH  TYR A 170      32.360   0.942  21.949  1.00  0.00              
ATOM   2575  N   PHE A 171      34.036   7.682  23.090  1.00  0.00              
ATOM   2576  CA  PHE A 171      32.746   8.131  22.580  1.00  0.00              
ATOM   2577  C   PHE A 171      32.910   9.438  21.816  1.00  0.00              
ATOM   2578  O   PHE A 171      32.023   9.847  21.068  1.00  0.00              
ATOM   2579  CB  PHE A 171      31.743   8.304  23.722  1.00  0.00              
ATOM   2580  CG  PHE A 171      31.258   7.007  24.305  1.00  0.00              
ATOM   2581  CD1 PHE A 171      31.657   6.608  25.572  1.00  0.00              
ATOM   2582  CD2 PHE A 171      30.405   6.182  23.587  1.00  0.00              
ATOM   2583  CE1 PHE A 171      31.212   5.414  26.109  1.00  0.00              
ATOM   2584  CE2 PHE A 171      29.958   4.990  24.122  1.00  0.00              
ATOM   2585  CZ  PHE A 171      30.362   4.606  25.385  1.00  0.00              
ATOM   2586  H   PHE A 171      34.227   7.760  24.079  1.00  0.00              
ATOM   2587  HA  PHE A 171      32.348   7.395  21.880  1.00  0.00              
ATOM   2588 1HB  PHE A 171      32.197   8.862  24.539  1.00  0.00              
ATOM   2589 2HB  PHE A 171      30.860   8.834  23.368  1.00  0.00              
ATOM   2590  HD1 PHE A 171      32.327   7.248  26.146  1.00  0.00              
ATOM   2591  HD2 PHE A 171      30.085   6.486  22.590  1.00  0.00              
ATOM   2592  HE1 PHE A 171      31.533   5.113  27.106  1.00  0.00              
ATOM   2593  HE2 PHE A 171      29.286   4.352  23.548  1.00  0.00              
ATOM   2594  HZ  PHE A 171      30.012   3.665  25.807  1.00  0.00              
ATOM   2595  N   ASN A 172      34.052  10.090  22.009  1.00  0.00              
ATOM   2596  CA  ASN A 172      34.375  11.304  21.269  1.00  0.00              
ATOM   2597  C   ASN A 172      34.325  11.064  19.767  1.00  0.00              
ATOM   2598  O   ASN A 172      33.649  11.787  19.034  1.00  0.00              
ATOM   2599  CB  ASN A 172      35.733  11.852  21.668  1.00  0.00              
ATOM   2600  CG  ASN A 172      36.123  13.101  20.927  1.00  0.00              
ATOM   2601  OD1 ASN A 172      35.496  14.156  21.074  1.00  0.00              
ATOM   2602  ND2 ASN A 172      37.104  12.967  20.071  1.00  0.00              
ATOM   2603  H   ASN A 172      34.712   9.736  22.685  1.00  0.00              
ATOM   2604  HA  ASN A 172      33.634  12.076  21.484  1.00  0.00              
ATOM   2605 1HB  ASN A 172      36.005  11.959  22.718  1.00  0.00              
ATOM   2606 2HB  ASN A 172      36.271  11.006  21.238  1.00  0.00              
ATOM   2607 1HD2 ASN A 172      37.417  13.756  19.542  1.00  0.00              
ATOM   2608 2HD2 ASN A 172      37.540  12.076  19.945  1.00  0.00              
ATOM   2609  N   PHE A 173      35.044  10.044  19.311  1.00  0.00              
ATOM   2610  CA  PHE A 173      35.114   9.756  17.885  1.00  0.00              
ATOM   2611  C   PHE A 173      33.818   9.091  17.433  1.00  0.00              
ATOM   2612  O   PHE A 173      33.422   9.228  16.278  1.00  0.00              
ATOM   2613  CB  PHE A 173      36.315   8.864  17.567  1.00  0.00              
ATOM   2614  CG  PHE A 173      37.630   9.590  17.577  1.00  0.00              
ATOM   2615  CD1 PHE A 173      38.405   9.636  18.727  1.00  0.00              
ATOM   2616  CD2 PHE A 173      38.095  10.230  16.438  1.00  0.00              
ATOM   2617  CE1 PHE A 173      39.614  10.305  18.738  1.00  0.00              
ATOM   2618  CE2 PHE A 173      39.304  10.898  16.446  1.00  0.00              
ATOM   2619  CZ  PHE A 173      40.064  10.935  17.597  1.00  0.00              
ATOM   2620  H   PHE A 173      35.552   9.457  19.957  1.00  0.00              
ATOM   2621  HA  PHE A 173      35.219  10.686  17.324  1.00  0.00              
ATOM   2622 1HB  PHE A 173      36.395   8.065  18.304  1.00  0.00              
ATOM   2623 2HB  PHE A 173      36.207   8.430  16.574  1.00  0.00              
ATOM   2624  HD1 PHE A 173      38.050   9.136  19.629  1.00  0.00              
ATOM   2625  HD2 PHE A 173      37.494  10.201  15.529  1.00  0.00              
ATOM   2626  HE1 PHE A 173      40.213  10.333  19.648  1.00  0.00              
ATOM   2627  HE2 PHE A 173      39.658  11.396  15.543  1.00  0.00              
ATOM   2628  HZ  PHE A 173      41.017  11.463  17.605  1.00  0.00              
ATOM   2629  N   PHE A 174      33.155   8.375  18.338  1.00  0.00              
ATOM   2630  CA  PHE A 174      31.820   7.859  18.039  1.00  0.00              
ATOM   2631  C   PHE A 174      30.885   8.972  17.605  1.00  0.00              
ATOM   2632  O   PHE A 174      30.235   8.884  16.562  1.00  0.00              
ATOM   2633  CB  PHE A 174      31.239   7.133  19.254  1.00  0.00              
ATOM   2634  CG  PHE A 174      29.809   6.708  19.079  1.00  0.00              
ATOM   2635  CD1 PHE A 174      29.497   5.526  18.424  1.00  0.00              
ATOM   2636  CD2 PHE A 174      28.773   7.489  19.569  1.00  0.00              
ATOM   2637  CE1 PHE A 174      28.182   5.134  18.262  1.00  0.00              
ATOM   2638  CE2 PHE A 174      27.457   7.099  19.410  1.00  0.00              
ATOM   2639  CZ  PHE A 174      27.162   5.919  18.755  1.00  0.00              
ATOM   2640  H   PHE A 174      33.567   8.182  19.239  1.00  0.00              
ATOM   2641  HA  PHE A 174      31.873   7.155  17.207  1.00  0.00              
ATOM   2642 1HB  PHE A 174      31.810   6.229  19.460  1.00  0.00              
ATOM   2643 2HB  PHE A 174      31.265   7.785  20.127  1.00  0.00              
ATOM   2644  HD1 PHE A 174      30.304   4.904  18.035  1.00  0.00              
ATOM   2645  HD2 PHE A 174      29.006   8.420  20.085  1.00  0.00              
ATOM   2646  HE1 PHE A 174      27.951   4.203  17.745  1.00  0.00              
ATOM   2647  HE2 PHE A 174      26.652   7.721  19.800  1.00  0.00              
ATOM   2648  HZ  PHE A 174      26.125   5.612  18.628  1.00  0.00              
ATOM   2649  N   ALA A 175      30.815  10.015  18.428  1.00  0.00              
ATOM   2650  CA  ALA A 175      29.870  11.100  18.215  1.00  0.00              
ATOM   2651  C   ALA A 175      30.300  11.957  17.036  1.00  0.00              
ATOM   2652  O   ALA A 175      29.491  12.277  16.172  1.00  0.00              
ATOM   2653  CB  ALA A 175      29.734  11.945  19.473  1.00  0.00              
ATOM   2654  H   ALA A 175      31.437  10.053  19.223  1.00  0.00              
ATOM   2655  HA  ALA A 175      28.895  10.673  17.978  1.00  0.00              
ATOM   2656 1HB  ALA A 175      29.027  12.755  19.291  1.00  0.00              
ATOM   2657 2HB  ALA A 175      29.371  11.324  20.292  1.00  0.00              
ATOM   2658 3HB  ALA A 175      30.704  12.364  19.736  1.00  0.00              
ATOM   2659  N   CYS A 176      31.584  12.310  17.011  1.00  0.00              
ATOM   2660  CA  CYS A 176      32.131  13.276  16.057  1.00  0.00              
ATOM   2661  C   CYS A 176      32.323  12.703  14.659  1.00  0.00              
ATOM   2662  O   CYS A 176      32.136  13.399  13.671  1.00  0.00              
ATOM   2663  CB  CYS A 176      33.486  13.614  16.679  1.00  0.00              
ATOM   2664  SG  CYS A 176      33.391  14.581  18.205  1.00  0.00              
ATOM   2665  H   CYS A 176      32.200  11.884  17.688  1.00  0.00              
ATOM   2666  HA  CYS A 176      31.541  14.189  15.979  1.00  0.00              
ATOM   2667 1HB  CYS A 176      34.023  12.700  16.933  1.00  0.00              
ATOM   2668 2HB  CYS A 176      34.082  14.205  15.984  1.00  0.00              
ATOM   2669  HG  CYS A 176      32.242  14.062  18.626  1.00  0.00              
ATOM   2670  N   VAL A 177      32.719  11.439  14.581  1.00  0.00              
ATOM   2671  CA  VAL A 177      33.102  10.841  13.308  1.00  0.00              
ATOM   2672  C   VAL A 177      32.104   9.795  12.851  1.00  0.00              
ATOM   2673  O   VAL A 177      31.464   9.943  11.811  1.00  0.00              
ATOM   2674  CB  VAL A 177      34.498  10.195  13.387  1.00  0.00              
ATOM   2675  CG1 VAL A 177      34.855   9.534  12.064  1.00  0.00              
ATOM   2676  CG2 VAL A 177      35.545  11.232  13.764  1.00  0.00              
ATOM   2677  H   VAL A 177      32.755  10.877  15.419  1.00  0.00              
ATOM   2678  HA  VAL A 177      33.106  11.582  12.507  1.00  0.00              
ATOM   2679  HB  VAL A 177      34.496   9.445  14.179  1.00  0.00              
ATOM   2680 1HG1 VAL A 177      35.845   9.082  12.138  1.00  0.00              
ATOM   2681 2HG1 VAL A 177      34.121   8.763  11.832  1.00  0.00              
ATOM   2682 3HG1 VAL A 177      34.858  10.284  11.273  1.00  0.00              
ATOM   2683 1HG2 VAL A 177      36.525  10.758  13.816  1.00  0.00              
ATOM   2684 2HG2 VAL A 177      35.562  12.020  13.010  1.00  0.00              
ATOM   2685 3HG2 VAL A 177      35.299  11.662  14.734  1.00  0.00              
ATOM   2686  N   LEU A 178      31.977   8.729  13.627  1.00  0.00              
ATOM   2687  CA  LEU A 178      31.210   7.580  13.175  1.00  0.00              
ATOM   2688  C   LEU A 178      29.757   7.930  12.846  1.00  0.00              
ATOM   2689  O   LEU A 178      29.301   7.706  11.721  1.00  0.00              
ATOM   2690  CB  LEU A 178      31.259   6.478  14.241  1.00  0.00              
ATOM   2691  CG  LEU A 178      30.481   5.201  13.896  1.00  0.00              
ATOM   2692  CD1 LEU A 178      31.118   4.508  12.699  1.00  0.00              
ATOM   2693  CD2 LEU A 178      30.457   4.278  15.105  1.00  0.00              
ATOM   2694  H   LEU A 178      32.411   8.704  14.539  1.00  0.00              
ATOM   2695  HA  LEU A 178      31.634   7.200  12.246  1.00  0.00              
ATOM   2696 1HB  LEU A 178      32.329   6.275  14.237  1.00  0.00              
ATOM   2697 2HB  LEU A 178      30.963   6.851  15.221  1.00  0.00              
ATOM   2698  HG  LEU A 178      29.453   5.497  13.682  1.00  0.00              
ATOM   2699 1HD1 LEU A 178      30.559   3.603  12.462  1.00  0.00              
ATOM   2700 2HD1 LEU A 178      31.103   5.179  11.840  1.00  0.00              
ATOM   2701 3HD1 LEU A 178      32.148   4.245  12.938  1.00  0.00              
ATOM   2702 1HD2 LEU A 178      29.903   3.372  14.859  1.00  0.00              
ATOM   2703 2HD2 LEU A 178      31.478   4.016  15.383  1.00  0.00              
ATOM   2704 3HD2 LEU A 178      29.972   4.783  15.940  1.00  0.00              
ATOM   2705  N   VAL A 179      29.043   8.508  13.807  1.00  0.00              
ATOM   2706  CA  VAL A 179      27.609   8.762  13.642  1.00  0.00              
ATOM   2707  C   VAL A 179      27.308   9.638  12.419  1.00  0.00              
ATOM   2708  O   VAL A 179      26.491   9.268  11.568  1.00  0.00              
ATOM   2709  CB  VAL A 179      27.017   9.435  14.894  1.00  0.00              
ATOM   2710  CG1 VAL A 179      25.604   9.926  14.616  1.00  0.00              
ATOM   2711  CG2 VAL A 179      27.022   8.470  16.070  1.00  0.00              
ATOM   2712  H   VAL A 179      29.495   8.778  14.669  1.00  0.00              
ATOM   2713  HA  VAL A 179      27.063   7.838  13.447  1.00  0.00              
ATOM   2714  HB  VAL A 179      27.647  10.279  15.174  1.00  0.00              
ATOM   2715 1HG1 VAL A 179      25.201  10.400  15.512  1.00  0.00              
ATOM   2716 2HG1 VAL A 179      25.624  10.650  13.802  1.00  0.00              
ATOM   2717 3HG1 VAL A 179      24.973   9.082  14.338  1.00  0.00              
ATOM   2718 1HG2 VAL A 179      26.601   8.962  16.947  1.00  0.00              
ATOM   2719 2HG2 VAL A 179      26.424   7.593  15.823  1.00  0.00              
ATOM   2720 3HG2 VAL A 179      28.046   8.163  16.285  1.00  0.00              
ATOM   2721  N   PRO A 180      27.968  10.802  12.318  1.00  0.00              
ATOM   2722  CA  PRO A 180      27.639  11.727  11.231  1.00  0.00              
ATOM   2723  C   PRO A 180      28.029  11.178   9.864  1.00  0.00              
ATOM   2724  O   PRO A 180      27.368  11.488   8.866  1.00  0.00              
ATOM   2725  CB  PRO A 180      28.421  12.998  11.577  1.00  0.00              
ATOM   2726  CG  PRO A 180      29.511  12.528  12.479  1.00  0.00              
ATOM   2727  CD  PRO A 180      28.907  11.410  13.287  1.00  0.00              
ATOM   2728  HA  PRO A 180      26.558  11.918  11.147  1.00  0.00              
ATOM   2729 1HB  PRO A 180      28.829  13.478  10.676  1.00  0.00              
ATOM   2730 2HB  PRO A 180      27.782  13.740  12.077  1.00  0.00              
ATOM   2731 1HG  PRO A 180      30.379  12.176  11.904  1.00  0.00              
ATOM   2732 2HG  PRO A 180      29.865  13.340  13.131  1.00  0.00              
ATOM   2733 1HD  PRO A 180      29.664  10.692  13.634  1.00  0.00              
ATOM   2734 2HD  PRO A 180      28.381  11.779  14.180  1.00  0.00              
ATOM   2735  N   LEU A 181      29.082  10.370   9.817  1.00  0.00              
ATOM   2736  CA  LEU A 181      29.462   9.738   8.565  1.00  0.00              
ATOM   2737  C   LEU A 181      28.421   8.700   8.150  1.00  0.00              
ATOM   2738  O   LEU A 181      28.068   8.596   6.970  1.00  0.00              
ATOM   2739  CB  LEU A 181      30.848   9.094   8.694  1.00  0.00              
ATOM   2740  CG  LEU A 181      32.024  10.078   8.739  1.00  0.00              
ATOM   2741  CD1 LEU A 181      33.330   9.321   8.943  1.00  0.00              
ATOM   2742  CD2 LEU A 181      32.063  10.883   7.448  1.00  0.00              
ATOM   2743  H   LEU A 181      29.628  10.186  10.646  1.00  0.00              
ATOM   2744  HA  LEU A 181      29.493  10.487   7.773  1.00  0.00              
ATOM   2745 1HB  LEU A 181      30.728   8.610   9.662  1.00  0.00              
ATOM   2746 2HB  LEU A 181      31.014   8.337   7.927  1.00  0.00              
ATOM   2747  HG  LEU A 181      31.835  10.771   9.559  1.00  0.00              
ATOM   2748 1HD1 LEU A 181      34.159  10.028   8.974  1.00  0.00              
ATOM   2749 2HD1 LEU A 181      33.288   8.771   9.883  1.00  0.00              
ATOM   2750 3HD1 LEU A 181      33.478   8.624   8.120  1.00  0.00              
ATOM   2751 1HD2 LEU A 181      32.899  11.582   7.482  1.00  0.00              
ATOM   2752 2HD2 LEU A 181      32.188  10.208   6.601  1.00  0.00              
ATOM   2753 3HD2 LEU A 181      31.131  11.437   7.336  1.00  0.00              
ATOM   2754  N   LEU A 182      27.902   7.950   9.114  1.00  0.00              
ATOM   2755  CA  LEU A 182      26.870   6.982   8.777  1.00  0.00              
ATOM   2756  C   LEU A 182      25.621   7.712   8.284  1.00  0.00              
ATOM   2757  O   LEU A 182      24.976   7.281   7.322  1.00  0.00              
ATOM   2758  CB  LEU A 182      26.544   6.098   9.988  1.00  0.00              
ATOM   2759  CG  LEU A 182      27.662   5.138  10.415  1.00  0.00              
ATOM   2760  CD1 LEU A 182      27.303   4.474  11.737  1.00  0.00              
ATOM   2761  CD2 LEU A 182      27.879   4.095   9.328  1.00  0.00              
ATOM   2762  H   LEU A 182      28.204   8.033  10.074  1.00  0.00              
ATOM   2763  HA  LEU A 182      27.217   6.346   7.963  1.00  0.00              
ATOM   2764 1HB  LEU A 182      26.410   6.873  10.741  1.00  0.00              
ATOM   2765 2HB  LEU A 182      25.608   5.557   9.853  1.00  0.00              
ATOM   2766  HG  LEU A 182      28.577   5.724  10.501  1.00  0.00              
ATOM   2767 1HD1 LEU A 182      28.102   3.794  12.032  1.00  0.00              
ATOM   2768 2HD1 LEU A 182      27.175   5.237  12.505  1.00  0.00              
ATOM   2769 3HD1 LEU A 182      26.375   3.914  11.622  1.00  0.00              
ATOM   2770 1HD2 LEU A 182      28.674   3.413   9.633  1.00  0.00              
ATOM   2771 2HD2 LEU A 182      26.957   3.533   9.174  1.00  0.00              
ATOM   2772 3HD2 LEU A 182      28.162   4.590   8.399  1.00  0.00              
ATOM   2773  N   LEU A 183      25.307   8.844   8.913  1.00  0.00              
ATOM   2774  CA  LEU A 183      24.188   9.671   8.448  1.00  0.00              
ATOM   2775  C   LEU A 183      24.386  10.200   7.018  1.00  0.00              
ATOM   2776  O   LEU A 183      23.458  10.175   6.194  1.00  0.00              
ATOM   2777  CB  LEU A 183      23.976  10.842   9.416  1.00  0.00              
ATOM   2778  CG  LEU A 183      23.449  10.455  10.803  1.00  0.00              
ATOM   2779  CD1 LEU A 183      23.475  11.665  11.728  1.00  0.00              
ATOM   2780  CD2 LEU A 183      22.036   9.905  10.675  1.00  0.00              
ATOM   2781  H   LEU A 183      25.839   9.143   9.718  1.00  0.00              
ATOM   2782  HA  LEU A 183      23.280   9.069   8.410  1.00  0.00              
ATOM   2783 1HB  LEU A 183      25.003  11.197   9.492  1.00  0.00              
ATOM   2784 2HB  LEU A 183      23.354  11.622   8.976  1.00  0.00              
ATOM   2785  HG  LEU A 183      24.086   9.655  11.180  1.00  0.00              
ATOM   2786 1HD1 LEU A 183      23.099  11.381  12.710  1.00  0.00              
ATOM   2787 2HD1 LEU A 183      24.498  12.028  11.823  1.00  0.00              
ATOM   2788 3HD1 LEU A 183      22.847  12.453  11.313  1.00  0.00              
ATOM   2789 1HD2 LEU A 183      21.663   9.630  11.662  1.00  0.00              
ATOM   2790 2HD2 LEU A 183      21.387  10.665  10.240  1.00  0.00              
ATOM   2791 3HD2 LEU A 183      22.045   9.024  10.033  1.00  0.00              
ATOM   2792  N   MET A 184      25.592  10.676   6.726  1.00  0.00              
ATOM   2793  CA  MET A 184      25.913  11.101   5.370  1.00  0.00              
ATOM   2794  C   MET A 184      25.675   9.993   4.358  1.00  0.00              
ATOM   2795  O   MET A 184      25.102  10.231   3.300  1.00  0.00              
ATOM   2796  CB  MET A 184      27.364  11.573   5.298  1.00  0.00              
ATOM   2797  CG  MET A 184      27.634  12.889   6.013  1.00  0.00              
ATOM   2798  SD  MET A 184      29.382  13.337   6.008  1.00  0.00              
ATOM   2799  CE  MET A 184      29.502  14.247   7.546  1.00  0.00              
ATOM   2800  H   MET A 184      26.299  10.747   7.444  1.00  0.00              
ATOM   2801  HA  MET A 184      25.262  11.925   5.075  1.00  0.00              
ATOM   2802 1HB  MET A 184      27.975  10.787   5.739  1.00  0.00              
ATOM   2803 2HB  MET A 184      27.612  11.678   4.241  1.00  0.00              
ATOM   2804 1HG  MET A 184      27.063  13.671   5.514  1.00  0.00              
ATOM   2805 2HG  MET A 184      27.293  12.791   7.044  1.00  0.00              
ATOM   2806 1HE  MET A 184      30.527  14.591   7.686  1.00  0.00              
ATOM   2807 2HE  MET A 184      28.831  15.106   7.514  1.00  0.00              
ATOM   2808 3HE  MET A 184      29.221  13.597   8.375  1.00  0.00              
ATOM   2809  N   LEU A 185      26.118   8.785   4.680  1.00  0.00              
ATOM   2810  CA  LEU A 185      25.989   7.672   3.751  1.00  0.00              
ATOM   2811  C   LEU A 185      24.522   7.441   3.404  1.00  0.00              
ATOM   2812  O   LEU A 185      24.153   7.319   2.234  1.00  0.00              
ATOM   2813  CB  LEU A 185      26.611   6.403   4.347  1.00  0.00              
ATOM   2814  CG  LEU A 185      28.141   6.416   4.459  1.00  0.00              
ATOM   2815  CD1 LEU A 185      28.616   5.211   5.261  1.00  0.00              
ATOM   2816  CD2 LEU A 185      28.752   6.411   3.066  1.00  0.00              
ATOM   2817  H   LEU A 185      26.552   8.628   5.579  1.00  0.00              
ATOM   2818  HA  LEU A 185      26.503   7.912   2.821  1.00  0.00              
ATOM   2819 1HB  LEU A 185      26.163   6.436   5.339  1.00  0.00              
ATOM   2820 2HB  LEU A 185      26.275   5.506   3.827  1.00  0.00              
ATOM   2821  HG  LEU A 185      28.422   7.351   4.944  1.00  0.00              
ATOM   2822 1HD1 LEU A 185      29.703   5.229   5.335  1.00  0.00              
ATOM   2823 2HD1 LEU A 185      28.184   5.247   6.261  1.00  0.00              
ATOM   2824 3HD1 LEU A 185      28.301   4.295   4.762  1.00  0.00              
ATOM   2825 1HD2 LEU A 185      29.840   6.421   3.146  1.00  0.00              
ATOM   2826 2HD2 LEU A 185      28.436   5.515   2.531  1.00  0.00              
ATOM   2827 3HD2 LEU A 185      28.422   7.295   2.520  1.00  0.00              
ATOM   2828  N   GLY A 186      23.686   7.390   4.433  1.00  0.00              
ATOM   2829  CA  GLY A 186      22.267   7.114   4.244  1.00  0.00              
ATOM   2830  C   GLY A 186      21.629   8.215   3.404  1.00  0.00              
ATOM   2831  O   GLY A 186      20.841   7.952   2.469  1.00  0.00              
ATOM   2832  H   GLY A 186      24.037   7.545   5.368  1.00  0.00              
ATOM   2833 1HA  GLY A 186      22.155   6.156   3.738  1.00  0.00              
ATOM   2834 2HA  GLY A 186      21.780   7.069   5.218  1.00  0.00              
ATOM   2835  N   VAL A 187      21.989   9.453   3.734  1.00  0.00              
ATOM   2836  CA  VAL A 187      21.408  10.610   3.078  1.00  0.00              
ATOM   2837  C   VAL A 187      21.811  10.615   1.618  1.00  0.00              
ATOM   2838  O   VAL A 187      20.983  10.851   0.741  1.00  0.00              
ATOM   2839  CB  VAL A 187      21.848  11.931   3.737  1.00  0.00              
ATOM   2840  CG1 VAL A 187      21.471  13.115   2.859  1.00  0.00              
ATOM   2841  CG2 VAL A 187      21.224  12.072   5.116  1.00  0.00              
ATOM   2842  H   VAL A 187      22.681   9.593   4.457  1.00  0.00              
ATOM   2843  HA  VAL A 187      20.319  10.568   3.089  1.00  0.00              
ATOM   2844  HB  VAL A 187      22.929  11.913   3.878  1.00  0.00              
ATOM   2845 1HG1 VAL A 187      21.790  14.041   3.340  1.00  0.00              
ATOM   2846 2HG1 VAL A 187      21.963  13.022   1.891  1.00  0.00              
ATOM   2847 3HG1 VAL A 187      20.391  13.134   2.718  1.00  0.00              
ATOM   2848 1HG2 VAL A 187      21.546  13.010   5.568  1.00  0.00              
ATOM   2849 2HG2 VAL A 187      20.138  12.066   5.025  1.00  0.00              
ATOM   2850 3HG2 VAL A 187      21.540  11.240   5.746  1.00  0.00              
ATOM   2851  N   TYR A 188      23.083  10.334   1.362  1.00  0.00              
ATOM   2852  CA  TYR A 188      23.609  10.440   0.011  1.00  0.00              
ATOM   2853  C   TYR A 188      23.077   9.309  -0.849  1.00  0.00              
ATOM   2854  O   TYR A 188      22.927   9.471  -2.054  1.00  0.00              
ATOM   2855  CB  TYR A 188      25.139  10.423   0.021  1.00  0.00              
ATOM   2856  CG  TYR A 188      25.765  11.786   0.217  1.00  0.00              
ATOM   2857  CD1 TYR A 188      25.596  12.791  -0.724  1.00  0.00              
ATOM   2858  CD2 TYR A 188      26.523  12.065   1.345  1.00  0.00              
ATOM   2859  CE1 TYR A 188      26.166  14.037  -0.550  1.00  0.00              
ATOM   2860  CE2 TYR A 188      27.097  13.308   1.530  1.00  0.00              
ATOM   2861  CZ  TYR A 188      26.916  14.292   0.580  1.00  0.00              
ATOM   2862  OH  TYR A 188      27.486  15.531   0.759  1.00  0.00              
ATOM   2863  H   TYR A 188      23.699  10.043   2.108  1.00  0.00              
ATOM   2864  HA  TYR A 188      23.277  11.373  -0.443  1.00  0.00              
ATOM   2865 1HB  TYR A 188      25.450   9.761   0.831  1.00  0.00              
ATOM   2866 2HB  TYR A 188      25.463  10.008  -0.933  1.00  0.00              
ATOM   2867  HD1 TYR A 188      25.002  12.582  -1.614  1.00  0.00              
ATOM   2868  HD2 TYR A 188      26.662  11.283   2.092  1.00  0.00              
ATOM   2869  HE1 TYR A 188      26.025  14.816  -1.299  1.00  0.00              
ATOM   2870  HE2 TYR A 188      27.690  13.506   2.423  1.00  0.00              
ATOM   2871  HH  TYR A 188      27.360  16.115   0.007  1.00  0.00              
ATOM   2872  N   LEU A 189      22.748   8.183  -0.223  1.00  0.00              
ATOM   2873  CA  LEU A 189      22.053   7.117  -0.940  1.00  0.00              
ATOM   2874  C   LEU A 189      20.733   7.621  -1.507  1.00  0.00              
ATOM   2875  O   LEU A 189      20.481   7.499  -2.710  1.00  0.00              
ATOM   2876  CB  LEU A 189      21.816   5.917  -0.015  1.00  0.00              
ATOM   2877  CG  LEU A 189      21.025   4.759  -0.637  1.00  0.00              
ATOM   2878  CD1 LEU A 189      21.782   4.191  -1.830  1.00  0.00              
ATOM   2879  CD2 LEU A 189      20.786   3.684   0.412  1.00  0.00              
ATOM   2880  H   LEU A 189      22.974   8.054   0.753  1.00  0.00              
ATOM   2881  HA  LEU A 189      22.657   6.794  -1.787  1.00  0.00              
ATOM   2882 1HB  LEU A 189      22.849   5.616   0.153  1.00  0.00              
ATOM   2883 2HB  LEU A 189      21.368   6.219   0.931  1.00  0.00              
ATOM   2884  HG  LEU A 189      20.054   5.155  -0.936  1.00  0.00              
ATOM   2885 1HD1 LEU A 189      21.212   3.370  -2.265  1.00  0.00              
ATOM   2886 2HD1 LEU A 189      21.921   4.972  -2.578  1.00  0.00              
ATOM   2887 3HD1 LEU A 189      22.754   3.824  -1.502  1.00  0.00              
ATOM   2888 1HD2 LEU A 189      20.223   2.862  -0.031  1.00  0.00              
ATOM   2889 2HD2 LEU A 189      21.744   3.313   0.778  1.00  0.00              
ATOM   2890 3HD2 LEU A 189      20.219   4.105   1.243  1.00  0.00              
ATOM   2891  N   ARG A 190      19.903   8.215  -0.650  1.00  0.00              
ATOM   2892  CA  ARG A 190      18.598   8.691  -1.114  1.00  0.00              
ATOM   2893  C   ARG A 190      18.731   9.891  -2.055  1.00  0.00              
ATOM   2894  O   ARG A 190      17.901  10.093  -2.945  1.00  0.00              
ATOM   2895  CB  ARG A 190      17.660   8.999   0.044  1.00  0.00              
ATOM   2896  CG  ARG A 190      17.259   7.793   0.879  1.00  0.00              
ATOM   2897  CD  ARG A 190      16.069   8.014   1.741  1.00  0.00              
ATOM   2898  NE  ARG A 190      16.189   9.137   2.657  1.00  0.00              
ATOM   2899  CZ  ARG A 190      16.819   9.091   3.847  1.00  0.00              
ATOM   2900  NH1 ARG A 190      17.354   7.973   4.287  1.00  0.00              
ATOM   2901  NH2 ARG A 190      16.864  10.194   4.573  1.00  0.00              
ATOM   2902  H   ARG A 190      20.157   8.343   0.319  1.00  0.00              
ATOM   2903  HA  ARG A 190      18.102   7.909  -1.690  1.00  0.00              
ATOM   2904 1HB  ARG A 190      18.165   9.724   0.679  1.00  0.00              
ATOM   2905 2HB  ARG A 190      16.765   9.452  -0.384  1.00  0.00              
ATOM   2906 1HG  ARG A 190      17.037   6.964   0.207  1.00  0.00              
ATOM   2907 2HG  ARG A 190      18.096   7.525   1.523  1.00  0.00              
ATOM   2908 1HD  ARG A 190      15.203   8.200   1.108  1.00  0.00              
ATOM   2909 2HD  ARG A 190      15.896   7.121   2.341  1.00  0.00              
ATOM   2910  HE  ARG A 190      15.844  10.083   2.564  1.00  0.00              
ATOM   2911 1HH1 ARG A 190      17.295   7.134   3.728  1.00  0.00              
ATOM   2912 2HH1 ARG A 190      17.821   7.959   5.181  1.00  0.00              
ATOM   2913 1HH2 ARG A 190      16.432  11.040   4.227  1.00  0.00              
ATOM   2914 2HH2 ARG A 190      17.329  10.187   5.468  1.00  0.00              
ATOM   2915  N   ILE A 191      19.778  10.684  -1.852  1.00  0.00              
ATOM   2916  CA  ILE A 191      20.115  11.761  -2.772  1.00  0.00              
ATOM   2917  C   ILE A 191      20.343  11.207  -4.174  1.00  0.00              
ATOM   2918  O   ILE A 191      19.731  11.668  -5.135  1.00  0.00              
ATOM   2919  CB  ILE A 191      21.369  12.529  -2.316  1.00  0.00              
ATOM   2920  CG1 ILE A 191      21.038  13.436  -1.128  1.00  0.00              
ATOM   2921  CG2 ILE A 191      21.942  13.343  -3.466  1.00  0.00              
ATOM   2922  CD1 ILE A 191      22.248  14.096  -0.507  1.00  0.00              
ATOM   2923  H   ILE A 191      20.356  10.535  -1.037  1.00  0.00              
ATOM   2924  HA  ILE A 191      19.283  12.457  -2.870  1.00  0.00              
ATOM   2925  HB  ILE A 191      22.116  11.816  -1.968  1.00  0.00              
ATOM   2926 1HG1 ILE A 191      20.349  14.201  -1.485  1.00  0.00              
ATOM   2927 2HG1 ILE A 191      20.537  12.820  -0.380  1.00  0.00              
ATOM   2928 1HG2 ILE A 191      22.828  13.880  -3.127  1.00  0.00              
ATOM   2929 2HG2 ILE A 191      22.214  12.676  -4.283  1.00  0.00              
ATOM   2930 3HG2 ILE A 191      21.196  14.057  -3.814  1.00  0.00              
ATOM   2931 1HD1 ILE A 191      21.933  14.722   0.328  1.00  0.00              
ATOM   2932 2HD1 ILE A 191      22.937  13.332  -0.147  1.00  0.00              
ATOM   2933 3HD1 ILE A 191      22.748  14.713  -1.252  1.00  0.00              
ATOM   2934  N   PHE A 192      21.209  10.204  -4.274  1.00  0.00              
ATOM   2935  CA  PHE A 192      21.514   9.530  -5.535  1.00  0.00              
ATOM   2936  C   PHE A 192      20.251   8.990  -6.216  1.00  0.00              
ATOM   2937  O   PHE A 192      20.072   9.154  -7.429  1.00  0.00              
ATOM   2938  CB  PHE A 192      22.507   8.391  -5.295  1.00  0.00              
ATOM   2939  CG  PHE A 192      22.826   7.596  -6.530  1.00  0.00              
ATOM   2940  CD1 PHE A 192      23.771   8.048  -7.438  1.00  0.00              
ATOM   2941  CD2 PHE A 192      22.181   6.395  -6.785  1.00  0.00              
ATOM   2942  CE1 PHE A 192      24.066   7.318  -8.574  1.00  0.00              
ATOM   2943  CE2 PHE A 192      22.474   5.663  -7.919  1.00  0.00              
ATOM   2944  CZ  PHE A 192      23.417   6.125  -8.814  1.00  0.00              
ATOM   2945  H   PHE A 192      21.673   9.903  -3.430  1.00  0.00              
ATOM   2946  HA  PHE A 192      21.955  10.239  -6.237  1.00  0.00              
ATOM   2947 1HB  PHE A 192      23.452   8.788  -4.927  1.00  0.00              
ATOM   2948 2HB  PHE A 192      22.102   7.688  -4.569  1.00  0.00              
ATOM   2949  HD1 PHE A 192      24.285   8.991  -7.247  1.00  0.00              
ATOM   2950  HD2 PHE A 192      21.435   6.030  -6.078  1.00  0.00              
ATOM   2951  HE1 PHE A 192      24.811   7.685  -9.279  1.00  0.00              
ATOM   2952  HE2 PHE A 192      21.960   4.720  -8.108  1.00  0.00              
ATOM   2953  HZ  PHE A 192      23.648   5.549  -9.710  1.00  0.00              
ATOM   2954  N   LEU A 193      19.386   8.342  -5.436  1.00  0.00              
ATOM   2955  CA  LEU A 193      18.162   7.744  -5.970  1.00  0.00              
ATOM   2956  C   LEU A 193      17.200   8.809  -6.514  1.00  0.00              
ATOM   2957  O   LEU A 193      16.697   8.686  -7.636  1.00  0.00              
ATOM   2958  CB  LEU A 193      17.472   6.906  -4.886  1.00  0.00              
ATOM   2959  CG  LEU A 193      18.240   5.656  -4.439  1.00  0.00              
ATOM   2960  CD1 LEU A 193      17.569   5.039  -3.220  1.00  0.00              
ATOM   2961  CD2 LEU A 193      18.299   4.658  -5.586  1.00  0.00              
ATOM   2962  H   LEU A 193      19.582   8.262  -4.449  1.00  0.00              
ATOM   2963  HA  LEU A 193      18.408   7.100  -6.814  1.00  0.00              
ATOM   2964 1HB  LEU A 193      17.451   7.640  -4.082  1.00  0.00              
ATOM   2965 2HB  LEU A 193      16.451   6.645  -5.166  1.00  0.00              
ATOM   2966  HG  LEU A 193      19.261   5.967  -4.215  1.00  0.00              
ATOM   2967 1HD1 LEU A 193      18.122   4.152  -2.909  1.00  0.00              
ATOM   2968 2HD1 LEU A 193      17.559   5.763  -2.405  1.00  0.00              
ATOM   2969 3HD1 LEU A 193      16.547   4.759  -3.470  1.00  0.00              
ATOM   2970 1HD2 LEU A 193      18.847   3.770  -5.266  1.00  0.00              
ATOM   2971 2HD2 LEU A 193      17.287   4.376  -5.876  1.00  0.00              
ATOM   2972 3HD2 LEU A 193      18.808   5.110  -6.437  1.00  0.00              
ATOM   2973  N   ALA A 194      16.961   9.849  -5.715  1.00  0.00              
ATOM   2974  CA  ALA A 194      15.938  10.860  -5.991  1.00  0.00              
ATOM   2975  C   ALA A 194      16.375  12.171  -6.665  1.00  0.00              
ATOM   2976  O   ALA A 194      15.525  12.998  -7.004  1.00  0.00              
ATOM   2977  CB  ALA A 194      15.233  11.190  -4.684  1.00  0.00              
ATOM   2978  H   ALA A 194      17.522   9.932  -4.879  1.00  0.00              
ATOM   2979  HA  ALA A 194      15.221  10.447  -6.701  1.00  0.00              
ATOM   2980 1HB  ALA A 194      14.424  11.895  -4.876  1.00  0.00              
ATOM   2981 2HB  ALA A 194      14.823  10.278  -4.251  1.00  0.00              
ATOM   2982 3HB  ALA A 194      15.943  11.635  -3.990  1.00  0.00              
ATOM   2983  N   ALA A 195      17.675  12.386  -6.832  1.00  0.00              
ATOM   2984  CA  ALA A 195      18.180  13.638  -7.383  1.00  0.00              
ATOM   2985  C   ALA A 195      17.569  13.934  -8.746  1.00  0.00              
ATOM   2986  O   ALA A 195      16.909  14.957  -8.932  1.00  0.00              
ATOM   2987  CB  ALA A 195      19.698  13.597  -7.480  1.00  0.00              
ATOM   2988  H   ALA A 195      18.330  11.663  -6.570  1.00  0.00              
ATOM   2989  HA  ALA A 195      17.895  14.453  -6.718  1.00  0.00              
ATOM   2990 1HB  ALA A 195      20.061  14.539  -7.891  1.00  0.00              
ATOM   2991 2HB  ALA A 195      20.123  13.447  -6.487  1.00  0.00              
ATOM   2992 3HB  ALA A 195      19.999  12.778  -8.131  1.00  0.00              
ATOM   2993  N   ARG A 196      17.791  13.033  -9.698  1.00  0.00              
ATOM   2994  CA  ARG A 196      17.248  13.189 -11.042  1.00  0.00              
ATOM   2995  C   ARG A 196      15.729  13.074 -11.035  1.00  0.00              
ATOM   2996  O   ARG A 196      15.053  13.597 -11.921  1.00  0.00              
ATOM   2997  CB  ARG A 196      17.876  12.220 -12.032  1.00  0.00              
ATOM   2998  CG  ARG A 196      19.275  12.596 -12.494  1.00  0.00              
ATOM   2999  CD  ARG A 196      19.795  11.767 -13.611  1.00  0.00              
ATOM   3000  NE  ARG A 196      21.044  12.241 -14.184  1.00  0.00              
ATOM   3001  CZ  ARG A 196      21.745  11.593 -15.134  1.00  0.00              
ATOM   3002  NH1 ARG A 196      21.346  10.427 -15.594  1.00  0.00              
ATOM   3003  NH2 ARG A 196      22.860  12.148 -15.576  1.00  0.00              
ATOM   3004  H   ARG A 196      18.350  12.220  -9.484  1.00  0.00              
ATOM   3005  HA  ARG A 196      17.483  14.184 -11.422  1.00  0.00              
ATOM   3006 1HB  ARG A 196      17.908  11.246 -11.547  1.00  0.00              
ATOM   3007 2HB  ARG A 196      17.214  12.175 -12.896  1.00  0.00              
ATOM   3008 1HG  ARG A 196      19.264  13.635 -12.825  1.00  0.00              
ATOM   3009 2HG  ARG A 196      19.959  12.491 -11.651  1.00  0.00              
ATOM   3010 1HD  ARG A 196      19.966  10.753 -13.250  1.00  0.00              
ATOM   3011 2HD  ARG A 196      19.055  11.747 -14.411  1.00  0.00              
ATOM   3012  HE  ARG A 196      21.567  13.083 -13.982  1.00  0.00              
ATOM   3013 1HH1 ARG A 196      20.501  10.008 -15.233  1.00  0.00              
ATOM   3014 2HH1 ARG A 196      21.886   9.957 -16.306  1.00  0.00              
ATOM   3015 1HH2 ARG A 196      23.163  13.036 -15.199  1.00  0.00              
ATOM   3016 2HH2 ARG A 196      23.405  11.683 -16.287  1.00  0.00              
ATOM   3017  N   ARG A 197      15.198  12.386 -10.030  1.00  0.00              
ATOM   3018  CA  ARG A 197      13.754  12.245  -9.877  1.00  0.00              
ATOM   3019  C   ARG A 197      13.076  13.585  -9.627  1.00  0.00              
ATOM   3020  O   ARG A 197      11.998  13.855 -10.156  1.00  0.00              
ATOM   3021  CB  ARG A 197      13.393  11.233  -8.798  1.00  0.00              
ATOM   3022  CG  ARG A 197      11.902  11.014  -8.601  1.00  0.00              
ATOM   3023  CD  ARG A 197      11.563   9.986  -7.584  1.00  0.00              
ATOM   3024  NE  ARG A 197      10.138   9.802  -7.364  1.00  0.00              
ATOM   3025  CZ  ARG A 197       9.606   8.979  -6.439  1.00  0.00              
ATOM   3026  NH1 ARG A 197      10.373   8.235  -5.674  1.00  0.00              
ATOM   3027  NH2 ARG A 197       8.290   8.922  -6.338  1.00  0.00              
ATOM   3028  H   ARG A 197      15.808  11.949  -9.355  1.00  0.00              
ATOM   3029  HA  ARG A 197      13.322  11.854 -10.798  1.00  0.00              
ATOM   3030 1HB  ARG A 197      13.861  10.290  -9.077  1.00  0.00              
ATOM   3031 2HB  ARG A 197      13.829  11.594  -7.866  1.00  0.00              
ATOM   3032 1HG  ARG A 197      11.451  11.956  -8.288  1.00  0.00              
ATOM   3033 2HG  ARG A 197      11.469  10.703  -9.552  1.00  0.00              
ATOM   3034 1HD  ARG A 197      11.970   9.026  -7.903  1.00  0.00              
ATOM   3035 2HD  ARG A 197      12.007  10.270  -6.631  1.00  0.00              
ATOM   3036  HE  ARG A 197       9.352  10.232  -7.834  1.00  0.00              
ATOM   3037 1HH1 ARG A 197      11.377   8.277  -5.776  1.00  0.00              
ATOM   3038 2HH1 ARG A 197       9.955   7.624  -4.987  1.00  0.00              
ATOM   3039 1HH2 ARG A 197       7.714   9.487  -6.946  1.00  0.00              
ATOM   3040 2HH2 ARG A 197       7.865   8.313  -5.654  1.00  0.00              
ATOM   3041  N   GLN A 198      13.713  14.423  -8.816  1.00  0.00              
ATOM   3042  CA  GLN A 198      13.106  15.672  -8.373  1.00  0.00              
ATOM   3043  C   GLN A 198      14.007  16.855  -8.702  1.00  0.00              
ATOM   3044  O   GLN A 198      13.607  17.771  -9.422  1.00  0.00              
ATOM   3045  CB  GLN A 198      12.828  15.632  -6.868  1.00  0.00              
ATOM   3046  CG  GLN A 198      11.835  14.562  -6.447  1.00  0.00              
ATOM   3047  CD  GLN A 198      11.576  14.568  -4.952  1.00  0.00              
ATOM   3048  OE1 GLN A 198      10.838  15.414  -4.440  1.00  0.00              
ATOM   3049  NE2 GLN A 198      12.187  13.626  -4.243  1.00  0.00              
ATOM   3050  H   GLN A 198      14.644  14.189  -8.499  1.00  0.00              
ATOM   3051  HA  GLN A 198      12.169  15.831  -8.906  1.00  0.00              
ATOM   3052 1HB  GLN A 198      13.785  15.461  -6.375  1.00  0.00              
ATOM   3053 2HB  GLN A 198      12.448  16.615  -6.592  1.00  0.00              
ATOM   3054 1HG  GLN A 198      10.880  14.411  -6.951  1.00  0.00              
ATOM   3055 2HG  GLN A 198      12.501  13.730  -6.678  1.00  0.00              
ATOM   3056 1HE2 GLN A 198      12.054  13.581  -3.252  1.00  0.00              
ATOM   3057 2HE2 GLN A 198      12.779  12.961  -4.698  1.00  0.00              
ATOM   3058  N   LEU A 199      15.225  16.831  -8.171  1.00  0.00              
ATOM   3059  CA  LEU A 199      16.093  18.002  -8.193  1.00  0.00              
ATOM   3060  C   LEU A 199      16.426  18.438  -9.614  1.00  0.00              
ATOM   3061  O   LEU A 199      16.614  19.625  -9.881  1.00  0.00              
ATOM   3062  CB  LEU A 199      17.382  17.714  -7.412  1.00  0.00              
ATOM   3063  CG  LEU A 199      18.376  18.880  -7.340  1.00  0.00              
ATOM   3064  CD1 LEU A 199      17.722  20.084  -6.677  1.00  0.00              
ATOM   3065  CD2 LEU A 199      19.614  18.446  -6.569  1.00  0.00              
ATOM   3066  H   LEU A 199      15.557  15.980  -7.742  1.00  0.00              
ATOM   3067  HA  LEU A 199      15.580  18.846  -7.732  1.00  0.00              
ATOM   3068 1HB  LEU A 199      16.955  17.526  -6.428  1.00  0.00              
ATOM   3069 2HB  LEU A 199      17.878  16.812  -7.771  1.00  0.00              
ATOM   3070  HG  LEU A 199      18.683  19.108  -8.362  1.00  0.00              
ATOM   3071 1HD1 LEU A 199      18.435  20.907  -6.630  1.00  0.00              
ATOM   3072 2HD1 LEU A 199      16.852  20.392  -7.258  1.00  0.00              
ATOM   3073 3HD1 LEU A 199      17.409  19.818  -5.668  1.00  0.00              
ATOM   3074 1HD2 LEU A 199      20.320  19.275  -6.520  1.00  0.00              
ATOM   3075 2HD2 LEU A 199      19.329  18.150  -5.559  1.00  0.00              
ATOM   3076 3HD2 LEU A 199      20.082  17.602  -7.076  1.00  0.00              
ATOM   3077  N   ARG A 200      16.499  17.471 -10.521  1.00  0.00              
ATOM   3078  CA  ARG A 200      16.767  17.758 -11.926  1.00  0.00              
ATOM   3079  C   ARG A 200      15.807  18.809 -12.467  1.00  0.00              
ATOM   3080  O   ARG A 200      16.152  19.574 -13.367  1.00  0.00              
ATOM   3081  CB  ARG A 200      16.754  16.500 -12.781  1.00  0.00              
ATOM   3082  CG  ARG A 200      17.059  16.724 -14.254  1.00  0.00              
ATOM   3083  CD  ARG A 200      17.268  15.477 -15.033  1.00  0.00              
ATOM   3084  NE  ARG A 200      17.604  15.690 -16.432  1.00  0.00              
ATOM   3085  CZ  ARG A 200      16.708  15.725 -17.437  1.00  0.00              
ATOM   3086  NH1 ARG A 200      15.429  15.525 -17.212  1.00  0.00              
ATOM   3087  NH2 ARG A 200      17.153  15.942 -18.663  1.00  0.00              
ATOM   3088  H   ARG A 200      16.364  16.513 -10.232  1.00  0.00              
ATOM   3089  HA  ARG A 200      17.771  18.170 -12.033  1.00  0.00              
ATOM   3090 1HB  ARG A 200      17.495  15.821 -12.360  1.00  0.00              
ATOM   3091 2HB  ARG A 200      15.762  16.059 -12.684  1.00  0.00              
ATOM   3092 1HG  ARG A 200      16.226  17.265 -14.702  1.00  0.00              
ATOM   3093 2HG  ARG A 200      17.966  17.326 -14.332  1.00  0.00              
ATOM   3094 1HD  ARG A 200      18.084  14.911 -14.584  1.00  0.00              
ATOM   3095 2HD  ARG A 200      16.355  14.884 -15.003  1.00  0.00              
ATOM   3096  HE  ARG A 200      18.507  15.838 -16.862  1.00  0.00              
ATOM   3097 1HH1 ARG A 200      15.107  15.342 -16.271  1.00  0.00              
ATOM   3098 2HH1 ARG A 200      14.773  15.555 -17.979  1.00  0.00              
ATOM   3099 1HH2 ARG A 200      18.143  16.075 -18.821  1.00  0.00              
ATOM   3100 2HH2 ARG A 200      16.504  15.972 -19.434  1.00  0.00              
ATOM   3101  N   SER A 201      14.600  18.842 -11.911  1.00  0.00              
ATOM   3102  CA  SER A 201      13.583  19.793 -12.344  1.00  0.00              
ATOM   3103  C   SER A 201      14.027  21.236 -12.147  1.00  0.00              
ATOM   3104  O   SER A 201      13.541  22.144 -12.822  1.00  0.00              
ATOM   3105  CB  SER A 201      12.288  19.538 -11.598  1.00  0.00              
ATOM   3106  OG  SER A 201      12.381  19.894 -10.246  1.00  0.00              
ATOM   3107  H   SER A 201      14.382  18.192 -11.170  1.00  0.00              
ATOM   3108  HA  SER A 201      13.271  19.651 -13.379  1.00  0.00              
ATOM   3109 1HB  SER A 201      11.496  20.123 -12.065  1.00  0.00              
ATOM   3110 2HB  SER A 201      12.046  18.478 -11.670  1.00  0.00              
ATOM   3111  HG  SER A 201      11.543  19.717  -9.811  1.00  0.00              
ATOM   3112  N   THR A 202      14.953  21.443 -11.216  1.00  0.00              
ATOM   3113  CA  THR A 202      15.565  22.752 -11.021  1.00  0.00              
ATOM   3114  C   THR A 202      16.879  22.882 -11.781  1.00  0.00              
ATOM   3115  O   THR A 202      17.042  23.778 -12.609  1.00  0.00              
ATOM   3116  CB  THR A 202      15.821  23.035  -9.529  1.00  0.00              
ATOM   3117  OG1 THR A 202      14.570  23.128  -8.836  1.00  0.00              
ATOM   3118  CG2 THR A 202      16.590  24.336  -9.357  1.00  0.00              
ATOM   3119  H   THR A 202      15.240  20.674 -10.628  1.00  0.00              
ATOM   3120  HA  THR A 202      14.910  23.528 -11.418  1.00  0.00              
ATOM   3121  HB  THR A 202      16.400  22.213  -9.107  1.00  0.00              
ATOM   3122  HG1 THR A 202      14.031  22.361  -9.045  1.00  0.00              
ATOM   3123 1HG2 THR A 202      16.761  24.518  -8.296  1.00  0.00              
ATOM   3124 2HG2 THR A 202      17.546  24.264  -9.874  1.00  0.00              
ATOM   3125 3HG2 THR A 202      16.011  25.157  -9.778  1.00  0.00              
ATOM   3126  N   LEU A 203      17.814  21.983 -11.494  1.00  0.00              
ATOM   3127  CA  LEU A 203      19.151  22.059 -12.067  1.00  0.00              
ATOM   3128  C   LEU A 203      19.840  20.702 -12.016  1.00  0.00              
ATOM   3129  O   LEU A 203      20.024  20.129 -10.942  1.00  0.00              
ATOM   3130  CB  LEU A 203      19.987  23.114 -11.331  1.00  0.00              
ATOM   3131  CG  LEU A 203      21.404  23.324 -11.880  1.00  0.00              
ATOM   3132  CD1 LEU A 203      21.339  23.883 -13.294  1.00  0.00              
ATOM   3133  CD2 LEU A 203      22.171  24.265 -10.962  1.00  0.00              
ATOM   3134  H   LEU A 203      17.592  21.228 -10.861  1.00  0.00              
ATOM   3135  HA  LEU A 203      19.082  22.336 -13.119  1.00  0.00              
ATOM   3136 1HB  LEU A 203      19.376  23.993 -11.528  1.00  0.00              
ATOM   3137 2HB  LEU A 203      20.018  22.927 -10.258  1.00  0.00              
ATOM   3138  HG  LEU A 203      21.906  22.356 -11.859  1.00  0.00              
ATOM   3139 1HD1 LEU A 203      22.350  24.028 -13.675  1.00  0.00              
ATOM   3140 2HD1 LEU A 203      20.807  23.183 -13.938  1.00  0.00              
ATOM   3141 3HD1 LEU A 203      20.815  24.838 -13.284  1.00  0.00              
ATOM   3142 1HD2 LEU A 203      23.178  24.412 -11.353  1.00  0.00              
ATOM   3143 2HD2 LEU A 203      21.656  25.224 -10.912  1.00  0.00              
ATOM   3144 3HD2 LEU A 203      22.229  23.832  -9.963  1.00  0.00              
ATOM   3145  N   GLN A 204      20.218  20.190 -13.182  1.00  0.00              
ATOM   3146  CA  GLN A 204      20.879  18.894 -13.272  1.00  0.00              
ATOM   3147  C   GLN A 204      22.351  18.990 -12.893  1.00  0.00              
ATOM   3148  O   GLN A 204      22.962  18.005 -12.478  1.00  0.00              
ATOM   3149  CB  GLN A 204      20.749  18.326 -14.688  1.00  0.00              
ATOM   3150  CG  GLN A 204      21.295  16.917 -14.846  1.00  0.00              
ATOM   3151  CD  GLN A 204      20.990  16.327 -16.210  1.00  0.00              
ATOM   3152  OE1 GLN A 204      20.129  16.827 -16.939  1.00  0.00              
ATOM   3153  NE2 GLN A 204      21.693  15.257 -16.561  1.00  0.00              
ATOM   3154  H   GLN A 204      20.044  20.714 -14.028  1.00  0.00              
ATOM   3155  HA  GLN A 204      20.424  18.203 -12.563  1.00  0.00              
ATOM   3156 1HB  GLN A 204      19.687  18.340 -14.936  1.00  0.00              
ATOM   3157 2HB  GLN A 204      21.285  19.005 -15.350  1.00  0.00              
ATOM   3158 1HG  GLN A 204      22.319  16.649 -14.586  1.00  0.00              
ATOM   3159 2HG  GLN A 204      20.611  16.477 -14.119  1.00  0.00              
ATOM   3160 1HE2 GLN A 204      21.536  14.824 -17.449  1.00  0.00              
ATOM   3161 2HE2 GLN A 204      22.381  14.883 -15.938  1.00  0.00              
ATOM   3162  N   LYS A 205      22.916  20.184 -13.036  1.00  0.00              
ATOM   3163  CA  LYS A 205      24.246  20.470 -12.512  1.00  0.00              
ATOM   3164  C   LYS A 205      24.316  20.198 -11.014  1.00  0.00              
ATOM   3165  O   LYS A 205      25.266  19.585 -10.528  1.00  0.00              
ATOM   3166  CB  LYS A 205      24.636  21.920 -12.803  1.00  0.00              
ATOM   3167  CG  LYS A 205      25.993  22.331 -12.245  1.00  0.00              
ATOM   3168  CD  LYS A 205      26.315  23.779 -12.583  1.00  0.00              
ATOM   3169  CE  LYS A 205      27.567  24.251 -11.860  1.00  0.00              
ATOM   3170  NZ  LYS A 205      27.861  25.684 -12.135  1.00  0.00              
ATOM   3171  H   LYS A 205      22.412  20.913 -13.521  1.00  0.00              
ATOM   3172  HA  LYS A 205      24.978  19.812 -12.982  1.00  0.00              
ATOM   3173 1HB  LYS A 205      24.638  22.039 -13.886  1.00  0.00              
ATOM   3174 2HB  LYS A 205      23.861  22.553 -12.370  1.00  0.00              
ATOM   3175 1HG  LYS A 205      25.974  22.205 -11.162  1.00  0.00              
ATOM   3176 2HG  LYS A 205      26.754  21.679 -12.673  1.00  0.00              
ATOM   3177 1HD  LYS A 205      26.464  23.859 -13.661  1.00  0.00              
ATOM   3178 2HD  LYS A 205      25.470  24.401 -12.288  1.00  0.00              
ATOM   3179 1HE  LYS A 205      27.419  24.110 -10.791  1.00  0.00              
ATOM   3180 2HE  LYS A 205      28.405  23.639 -12.194  1.00  0.00              
ATOM   3181 1HZ  LYS A 205      28.698  25.957 -11.639  1.00  0.00              
ATOM   3182 2HZ  LYS A 205      28.001  25.816 -13.127  1.00  0.00              
ATOM   3183 3HZ  LYS A 205      27.086  26.252 -11.826  1.00  0.00              
ATOM   3184  N   GLU A 206      23.304  20.660 -10.287  1.00  0.00              
ATOM   3185  CA  GLU A 206      23.229  20.433  -8.848  1.00  0.00              
ATOM   3186  C   GLU A 206      23.004  18.954  -8.565  1.00  0.00              
ATOM   3187  O   GLU A 206      23.541  18.408  -7.602  1.00  0.00              
ATOM   3188  CB  GLU A 206      22.112  21.272  -8.223  1.00  0.00              
ATOM   3189  CG  GLU A 206      22.082  21.243  -6.701  1.00  0.00              
ATOM   3190  CD  GLU A 206      20.917  22.028  -6.163  1.00  0.00              
ATOM   3191  OE1 GLU A 206      20.283  22.714  -6.929  1.00  0.00              
ATOM   3192  OE2 GLU A 206      20.592  21.856  -5.012  1.00  0.00              
ATOM   3193  H   GLU A 206      22.567  21.180 -10.742  1.00  0.00              
ATOM   3194  HA  GLU A 206      24.174  20.713  -8.381  1.00  0.00              
ATOM   3195 1HB  GLU A 206      22.255  22.298  -8.563  1.00  0.00              
ATOM   3196 2HB  GLU A 206      21.169  20.888  -8.612  1.00  0.00              
ATOM   3197 1HG  GLU A 206      22.062  20.236  -6.287  1.00  0.00              
ATOM   3198 2HG  GLU A 206      23.012  21.733  -6.417  1.00  0.00              
ATOM   3199  N   VAL A 207      22.207  18.309  -9.411  1.00  0.00              
ATOM   3200  CA  VAL A 207      22.005  16.868  -9.325  1.00  0.00              
ATOM   3201  C   VAL A 207      23.350  16.153  -9.371  1.00  0.00              
ATOM   3202  O   VAL A 207      23.673  15.362  -8.485  1.00  0.00              
ATOM   3203  CB  VAL A 207      21.108  16.345 -10.463  1.00  0.00              
ATOM   3204  CG1 VAL A 207      21.210  14.831 -10.569  1.00  0.00              
ATOM   3205  CG2 VAL A 207      19.663  16.766 -10.238  1.00  0.00              
ATOM   3206  H   VAL A 207      21.729  18.831 -10.131  1.00  0.00              
ATOM   3207  HA  VAL A 207      21.553  16.587  -8.373  1.00  0.00              
ATOM   3208  HB  VAL A 207      21.427  16.798 -11.402  1.00  0.00              
ATOM   3209 1HG1 VAL A 207      20.570  14.479 -11.378  1.00  0.00              
ATOM   3210 2HG1 VAL A 207      22.243  14.550 -10.775  1.00  0.00              
ATOM   3211 3HG1 VAL A 207      20.890  14.378  -9.630  1.00  0.00              
ATOM   3212 1HG2 VAL A 207      19.043  16.389 -11.051  1.00  0.00              
ATOM   3213 2HG2 VAL A 207      19.309  16.357  -9.292  1.00  0.00              
ATOM   3214 3HG2 VAL A 207      19.601  17.854 -10.210  1.00  0.00              
ATOM   3215  N   HIS A 208      24.130  16.438 -10.409  1.00  0.00              
ATOM   3216  CA  HIS A 208      25.381  15.727 -10.643  1.00  0.00              
ATOM   3217  C   HIS A 208      26.372  15.960  -9.509  1.00  0.00              
ATOM   3218  O   HIS A 208      27.082  15.044  -9.094  1.00  0.00              
ATOM   3219  CB  HIS A 208      26.003  16.154 -11.976  1.00  0.00              
ATOM   3220  CG  HIS A 208      25.263  15.647 -13.175  1.00  0.00              
ATOM   3221  ND1 HIS A 208      25.592  16.016 -14.463  1.00  0.00              
ATOM   3222  CD2 HIS A 208      24.211  14.802 -13.282  1.00  0.00              
ATOM   3223  CE1 HIS A 208      24.773  15.418 -15.311  1.00  0.00              
ATOM   3224  NE2 HIS A 208      23.927  14.676 -14.620  1.00  0.00              
ATOM   3225  H   HIS A 208      23.848  17.164 -11.051  1.00  0.00              
ATOM   3226  HA  HIS A 208      25.193  14.654 -10.672  1.00  0.00              
ATOM   3227 1HB  HIS A 208      26.016  17.241 -12.055  1.00  0.00              
ATOM   3228 2HB  HIS A 208      27.021  15.773 -12.054  1.00  0.00              
ATOM   3229  HD1 HIS A 208      26.374  16.576 -14.736  1.00  0.00              
ATOM   3230  HD2 HIS A 208      23.617  14.262 -12.544  1.00  0.00              
ATOM   3231  HE1 HIS A 208      24.870  15.580 -16.384  1.00  0.00              
ATOM   3232  N   ALA A 209      26.415  17.191  -9.012  1.00  0.00              
ATOM   3233  CA  ALA A 209      27.217  17.516  -7.837  1.00  0.00              
ATOM   3234  C   ALA A 209      26.690  16.760  -6.624  1.00  0.00              
ATOM   3235  O   ALA A 209      27.463  16.232  -5.826  1.00  0.00              
ATOM   3236  CB  ALA A 209      27.217  19.016  -7.582  1.00  0.00              
ATOM   3237  H   ALA A 209      25.879  17.921  -9.458  1.00  0.00              
ATOM   3238  HA  ALA A 209      28.244  17.197  -8.016  1.00  0.00              
ATOM   3239 1HB  ALA A 209      27.812  19.233  -6.695  1.00  0.00              
ATOM   3240 2HB  ALA A 209      27.646  19.531  -8.442  1.00  0.00              
ATOM   3241 3HB  ALA A 209      26.195  19.358  -7.426  1.00  0.00              
ATOM   3242  N   ALA A 210      25.373  16.700  -6.426  1.00  0.00              
ATOM   3243  CA  ALA A 210      24.811  16.045  -5.250  1.00  0.00              
ATOM   3244  C   ALA A 210      25.240  14.584  -5.201  1.00  0.00              
ATOM   3245  O   ALA A 210      25.527  14.047  -4.132  1.00  0.00              
ATOM   3246  CB  ALA A 210      23.294  16.162  -5.246  1.00  0.00              
ATOM   3247  H   ALA A 210      24.749  17.098  -7.113  1.00  0.00              
ATOM   3248  HA  ALA A 210      25.197  16.537  -4.357  1.00  0.00              
ATOM   3249 1HB  ALA A 210      22.894  15.661  -4.364  1.00  0.00              
ATOM   3250 2HB  ALA A 210      23.009  17.214  -5.226  1.00  0.00              
ATOM   3251 3HB  ALA A 210      22.891  15.693  -6.142  1.00  0.00              
ATOM   3252  N   LYS A 211      25.280  13.946  -6.366  1.00  0.00              
ATOM   3253  CA  LYS A 211      25.696  12.551  -6.460  1.00  0.00              
ATOM   3254  C   LYS A 211      27.192  12.427  -6.207  1.00  0.00              
ATOM   3255  O   LYS A 211      27.632  11.580  -5.429  1.00  0.00              
ATOM   3256  CB  LYS A 211      25.338  11.970  -7.829  1.00  0.00              
ATOM   3257  CG  LYS A 211      23.845  11.795  -8.068  1.00  0.00              
ATOM   3258  CD  LYS A 211      23.569  11.209  -9.444  1.00  0.00              
ATOM   3259  CE  LYS A 211      22.078  11.010  -9.674  1.00  0.00              
ATOM   3260  NZ  LYS A 211      21.796  10.394 -10.999  1.00  0.00              
ATOM   3261  H   LYS A 211      25.016  14.439  -7.207  1.00  0.00              
ATOM   3262  HA  LYS A 211      25.191  11.963  -5.693  1.00  0.00              
ATOM   3263 1HB  LYS A 211      25.749  12.646  -8.580  1.00  0.00              
ATOM   3264 2HB  LYS A 211      25.833  11.002  -7.905  1.00  0.00              
ATOM   3265 1HG  LYS A 211      23.447  11.128  -7.302  1.00  0.00              
ATOM   3266 2HG  LYS A 211      23.364  12.769  -7.984  1.00  0.00              
ATOM   3267 1HD  LYS A 211      23.966  11.890 -10.198  1.00  0.00              
ATOM   3268 2HD  LYS A 211      24.078  10.248  -9.521  1.00  0.00              
ATOM   3269 1HE  LYS A 211      21.693  10.366  -8.885  1.00  0.00              
ATOM   3270 2HE  LYS A 211      21.591  11.984  -9.616  1.00  0.00              
ATOM   3271 1HZ  LYS A 211      20.799  10.280 -11.111  1.00  0.00              
ATOM   3272 2HZ  LYS A 211      22.152  10.991 -11.731  1.00  0.00              
ATOM   3273 3HZ  LYS A 211      22.246   9.491 -11.052  1.00  0.00              
ATOM   3274  N   SER A 212      27.972  13.276  -6.869  1.00  0.00              
ATOM   3275  CA  SER A 212      29.425  13.215  -6.774  1.00  0.00              
ATOM   3276  C   SER A 212      29.892  13.459  -5.345  1.00  0.00              
ATOM   3277  O   SER A 212      30.918  12.930  -4.919  1.00  0.00              
ATOM   3278  CB  SER A 212      30.053  14.224  -7.715  1.00  0.00              
ATOM   3279  OG  SER A 212      29.756  13.949  -9.057  1.00  0.00              
ATOM   3280  H   SER A 212      27.546  13.983  -7.451  1.00  0.00              
ATOM   3281  HA  SER A 212      29.844  12.280  -7.148  1.00  0.00              
ATOM   3282 1HB  SER A 212      29.676  15.216  -7.465  1.00  0.00              
ATOM   3283 2HB  SER A 212      31.134  14.203  -7.580  1.00  0.00              
ATOM   3284  HG  SER A 212      29.328  14.712  -9.453  1.00  0.00              
ATOM   3285  N   LEU A 213      29.133  14.264  -4.609  1.00  0.00              
ATOM   3286  CA  LEU A 213      29.489  14.614  -3.240  1.00  0.00              
ATOM   3287  C   LEU A 213      29.536  13.359  -2.378  1.00  0.00              
ATOM   3288  O   LEU A 213      30.216  13.322  -1.353  1.00  0.00              
ATOM   3289  CB  LEU A 213      28.492  15.628  -2.666  1.00  0.00              
ATOM   3290  CG  LEU A 213      28.638  17.060  -3.198  1.00  0.00              
ATOM   3291  CD1 LEU A 213      27.380  17.861  -2.890  1.00  0.00              
ATOM   3292  CD2 LEU A 213      29.861  17.713  -2.572  1.00  0.00              
ATOM   3293  H   LEU A 213      28.286  14.643  -5.009  1.00  0.00              
ATOM   3294  HA  LEU A 213      30.486  15.054  -3.223  1.00  0.00              
ATOM   3295 1HB  LEU A 213      27.564  15.188  -3.026  1.00  0.00              
ATOM   3296 2HB  LEU A 213      28.496  15.626  -1.576  1.00  0.00              
ATOM   3297  HG  LEU A 213      28.810  16.990  -4.272  1.00  0.00              
ATOM   3298 1HD1 LEU A 213      27.493  18.876  -3.272  1.00  0.00              
ATOM   3299 2HD1 LEU A 213      26.522  17.389  -3.367  1.00  0.00              
ATOM   3300 3HD1 LEU A 213      27.225  17.895  -1.812  1.00  0.00              
ATOM   3301 1HD2 LEU A 213      29.963  18.730  -2.952  1.00  0.00              
ATOM   3302 2HD2 LEU A 213      29.745  17.740  -1.488  1.00  0.00              
ATOM   3303 3HD2 LEU A 213      30.752  17.140  -2.828  1.00  0.00              
ATOM   3304  N   ALA A 214      28.807  12.331  -2.800  1.00  0.00              
ATOM   3305  CA  ALA A 214      28.833  11.063  -2.099  1.00  0.00              
ATOM   3306  C   ALA A 214      30.252  10.535  -2.158  1.00  0.00              
ATOM   3307  O   ALA A 214      30.779  10.047  -1.160  1.00  0.00              
ATOM   3308  CB  ALA A 214      27.846  10.075  -2.702  1.00  0.00              
ATOM   3309  H   ALA A 214      28.225  12.427  -3.620  1.00  0.00              
ATOM   3310  HA  ALA A 214      28.551  11.233  -1.060  1.00  0.00              
ATOM   3311 1HB  ALA A 214      27.913   9.126  -2.170  1.00  0.00              
ATOM   3312 2HB  ALA A 214      26.834  10.470  -2.612  1.00  0.00              
ATOM   3313 3HB  ALA A 214      28.084   9.919  -3.753  1.00  0.00              
ATOM   3314  N   ILE A 215      30.877  10.664  -3.324  1.00  0.00              
ATOM   3315  CA  ILE A 215      32.249  10.192  -3.522  1.00  0.00              
ATOM   3316  C   ILE A 215      33.280  11.006  -2.734  1.00  0.00              
ATOM   3317  O   ILE A 215      34.182  10.449  -2.101  1.00  0.00              
ATOM   3318  CB  ILE A 215      32.633  10.221  -5.013  1.00  0.00              
ATOM   3319  CG1 ILE A 215      31.800   9.205  -5.799  1.00  0.00              
ATOM   3320  CG2 ILE A 215      34.118   9.944  -5.186  1.00  0.00              
ATOM   3321  CD1 ILE A 215      31.904   9.359  -7.299  1.00  0.00              
ATOM   3322  H   ILE A 215      30.391  11.099  -4.094  1.00  0.00              
ATOM   3323  HA  ILE A 215      32.368   9.182  -3.132  1.00  0.00              
ATOM   3324  HB  ILE A 215      32.396  11.203  -5.422  1.00  0.00              
ATOM   3325 1HG1 ILE A 215      32.143   8.212  -5.510  1.00  0.00              
ATOM   3326 2HG1 ILE A 215      30.761   9.332  -5.493  1.00  0.00              
ATOM   3327 1HG2 ILE A 215      34.372   9.967  -6.245  1.00  0.00              
ATOM   3328 2HG2 ILE A 215      34.694  10.703  -4.658  1.00  0.00              
ATOM   3329 3HG2 ILE A 215      34.355   8.961  -4.778  1.00  0.00              
ATOM   3330 1HD1 ILE A 215      31.287   8.604  -7.787  1.00  0.00              
ATOM   3331 2HD1 ILE A 215      31.560  10.352  -7.589  1.00  0.00              
ATOM   3332 3HD1 ILE A 215      32.941   9.231  -7.607  1.00  0.00              
ATOM   3333  N   ILE A 216      33.131  12.326  -2.783  1.00  0.00              
ATOM   3334  CA  ILE A 216      34.010  13.234  -2.057  1.00  0.00              
ATOM   3335  C   ILE A 216      33.964  12.978  -0.556  1.00  0.00              
ATOM   3336  O   ILE A 216      35.005  12.908   0.107  1.00  0.00              
ATOM   3337  CB  ILE A 216      33.645  14.706  -2.326  1.00  0.00              
ATOM   3338  CG1 ILE A 216      33.957  15.076  -3.778  1.00  0.00              
ATOM   3339  CG2 ILE A 216      34.390  15.622  -1.367  1.00  0.00              
ATOM   3340  CD1 ILE A 216      33.378  16.405  -4.207  1.00  0.00              
ATOM   3341  H   ILE A 216      32.383  12.708  -3.343  1.00  0.00              
ATOM   3342  HA  ILE A 216      35.051  13.062  -2.330  1.00  0.00              
ATOM   3343  HB  ILE A 216      32.572  14.835  -2.192  1.00  0.00              
ATOM   3344 1HG1 ILE A 216      35.041  15.102  -3.881  1.00  0.00              
ATOM   3345 2HG1 ILE A 216      33.552  14.284  -4.408  1.00  0.00              
ATOM   3346 1HG2 ILE A 216      34.121  16.658  -1.572  1.00  0.00              
ATOM   3347 2HG2 ILE A 216      34.120  15.373  -0.342  1.00  0.00              
ATOM   3348 3HG2 ILE A 216      35.464  15.494  -1.501  1.00  0.00              
ATOM   3349 1HD1 ILE A 216      33.640  16.598  -5.247  1.00  0.00              
ATOM   3350 2HD1 ILE A 216      32.292  16.380  -4.106  1.00  0.00              
ATOM   3351 3HD1 ILE A 216      33.782  17.198  -3.579  1.00  0.00              
ATOM   3352  N   VAL A 217      32.751  12.825  -0.028  1.00  0.00              
ATOM   3353  CA  VAL A 217      32.584  12.576   1.391  1.00  0.00              
ATOM   3354  C   VAL A 217      33.166  11.223   1.773  1.00  0.00              
ATOM   3355  O   VAL A 217      33.733  11.063   2.852  1.00  0.00              
ATOM   3356  CB  VAL A 217      31.101  12.627   1.803  1.00  0.00              
ATOM   3357  CG1 VAL A 217      30.921  12.084   3.213  1.00  0.00              
ATOM   3358  CG2 VAL A 217      30.570  14.049   1.710  1.00  0.00              
ATOM   3359  H   VAL A 217      31.934  12.883  -0.617  1.00  0.00              
ATOM   3360  HA  VAL A 217      33.136  13.302   1.989  1.00  0.00              
ATOM   3361  HB  VAL A 217      30.518  12.025   1.106  1.00  0.00              
ATOM   3362 1HG1 VAL A 217      29.867  12.127   3.488  1.00  0.00              
ATOM   3363 2HG1 VAL A 217      31.264  11.050   3.252  1.00  0.00              
ATOM   3364 3HG1 VAL A 217      31.502  12.686   3.912  1.00  0.00              
ATOM   3365 1HG2 VAL A 217      29.521  14.067   2.004  1.00  0.00              
ATOM   3366 2HG2 VAL A 217      31.145  14.695   2.374  1.00  0.00              
ATOM   3367 3HG2 VAL A 217      30.665  14.407   0.685  1.00  0.00              
ATOM   3368  N   GLY A 218      33.026  10.256   0.870  1.00  0.00              
ATOM   3369  CA  GLY A 218      33.706   8.965   0.982  1.00  0.00              
ATOM   3370  C   GLY A 218      35.218   9.111   1.127  1.00  0.00              
ATOM   3371  O   GLY A 218      35.841   8.476   1.992  1.00  0.00              
ATOM   3372  H   GLY A 218      32.424  10.428   0.077  1.00  0.00              
ATOM   3373 1HA  GLY A 218      33.327   8.437   1.857  1.00  0.00              
ATOM   3374 2HA  GLY A 218      33.503   8.377   0.087  1.00  0.00              
ATOM   3375  N   LEU A 219      35.801   9.951   0.280  1.00  0.00              
ATOM   3376  CA  LEU A 219      37.228  10.211   0.348  1.00  0.00              
ATOM   3377  C   LEU A 219      37.587  10.713   1.749  1.00  0.00              
ATOM   3378  O   LEU A 219      38.567  10.258   2.360  1.00  0.00              
ATOM   3379  CB  LEU A 219      37.642  11.228  -0.723  1.00  0.00              
ATOM   3380  CG  LEU A 219      39.130  11.601  -0.728  1.00  0.00              
ATOM   3381  CD1 LEU A 219      39.973  10.379  -1.064  1.00  0.00              
ATOM   3382  CD2 LEU A 219      39.371  12.716  -1.735  1.00  0.00              
ATOM   3383  H   LEU A 219      35.250  10.419  -0.425  1.00  0.00              
ATOM   3384  HA  LEU A 219      37.776   9.284   0.182  1.00  0.00              
ATOM   3385 1HB  LEU A 219      37.397  10.655  -1.615  1.00  0.00              
ATOM   3386 2HB  LEU A 219      37.024  12.126  -0.687  1.00  0.00              
ATOM   3387  HG  LEU A 219      39.370  11.988   0.262  1.00  0.00              
ATOM   3388 1HD1 LEU A 219      41.028  10.654  -1.066  1.00  0.00              
ATOM   3389 2HD1 LEU A 219      39.803   9.603  -0.318  1.00  0.00              
ATOM   3390 3HD1 LEU A 219      39.695  10.005  -2.049  1.00  0.00              
ATOM   3391 1HD2 LEU A 219      40.429  12.981  -1.737  1.00  0.00              
ATOM   3392 2HD2 LEU A 219      39.078  12.379  -2.729  1.00  0.00              
ATOM   3393 3HD2 LEU A 219      38.779  13.590  -1.459  1.00  0.00              
ATOM   3394  N   PHE A 220      36.779  11.638   2.261  1.00  0.00              
ATOM   3395  CA  PHE A 220      36.946  12.143   3.624  1.00  0.00              
ATOM   3396  C   PHE A 220      36.873  11.038   4.683  1.00  0.00              
ATOM   3397  O   PHE A 220      37.710  10.960   5.598  1.00  0.00              
ATOM   3398  CB  PHE A 220      35.889  13.210   3.916  1.00  0.00              
ATOM   3399  CG  PHE A 220      36.273  14.587   3.455  1.00  0.00              
ATOM   3400  CD1 PHE A 220      35.715  15.131   2.308  1.00  0.00              
ATOM   3401  CD2 PHE A 220      37.194  15.340   4.167  1.00  0.00              
ATOM   3402  CE1 PHE A 220      36.068  16.397   1.883  1.00  0.00              
ATOM   3403  CE2 PHE A 220      37.548  16.607   3.745  1.00  0.00              
ATOM   3404  CZ  PHE A 220      36.984  17.136   2.601  1.00  0.00              
ATOM   3405  H   PHE A 220      36.029  12.001   1.691  1.00  0.00              
ATOM   3406  HA  PHE A 220      37.936  12.587   3.736  1.00  0.00              
ATOM   3407 1HB  PHE A 220      34.956  12.961   3.412  1.00  0.00              
ATOM   3408 2HB  PHE A 220      35.713  13.278   4.989  1.00  0.00              
ATOM   3409  HD1 PHE A 220      34.989  14.547   1.741  1.00  0.00              
ATOM   3410  HD2 PHE A 220      37.640  14.923   5.070  1.00  0.00              
ATOM   3411  HE1 PHE A 220      35.621  16.812   0.979  1.00  0.00              
ATOM   3412  HE2 PHE A 220      38.273  17.190   4.313  1.00  0.00              
ATOM   3413  HZ  PHE A 220      37.264  18.134   2.266  1.00  0.00              
ATOM   3414  N   ALA A 221      35.869  10.185   4.551  1.00  0.00              
ATOM   3415  CA  ALA A 221      35.683   9.089   5.476  1.00  0.00              
ATOM   3416  C   ALA A 221      36.909   8.183   5.506  1.00  0.00              
ATOM   3417  O   ALA A 221      37.312   7.723   6.568  1.00  0.00              
ATOM   3418  CB  ALA A 221      34.437   8.297   5.110  1.00  0.00              
ATOM   3419  H   ALA A 221      35.217  10.300   3.788  1.00  0.00              
ATOM   3420  HA  ALA A 221      35.556   9.496   6.479  1.00  0.00              
ATOM   3421 1HB  ALA A 221      34.306   7.477   5.817  1.00  0.00              
ATOM   3422 2HB  ALA A 221      33.565   8.950   5.148  1.00  0.00              
ATOM   3423 3HB  ALA A 221      34.545   7.893   4.104  1.00  0.00              
ATOM   3424  N   LEU A 222      37.527   7.979   4.345  1.00  0.00              
ATOM   3425  CA  LEU A 222      38.679   7.094   4.244  1.00  0.00              
ATOM   3426  C   LEU A 222      39.878   7.534   5.088  1.00  0.00              
ATOM   3427  O   LEU A 222      40.819   6.768   5.257  1.00  0.00              
ATOM   3428  CB  LEU A 222      39.096   6.973   2.773  1.00  0.00              
ATOM   3429  CG  LEU A 222      38.122   6.194   1.879  1.00  0.00              
ATOM   3430  CD1 LEU A 222      38.564   6.280   0.425  1.00  0.00              
ATOM   3431  CD2 LEU A 222      38.057   4.745   2.339  1.00  0.00              
ATOM   3432  H   LEU A 222      37.191   8.447   3.516  1.00  0.00              
ATOM   3433  HA  LEU A 222      38.418   6.108   4.628  1.00  0.00              
ATOM   3434 1HB  LEU A 222      39.093   8.027   2.500  1.00  0.00              
ATOM   3435 2HB  LEU A 222      40.106   6.575   2.671  1.00  0.00              
ATOM   3436  HG  LEU A 222      37.133   6.633   2.020  1.00  0.00              
ATOM   3437 1HD1 LEU A 222      37.866   5.725  -0.202  1.00  0.00              
ATOM   3438 2HD1 LEU A 222      38.581   7.324   0.111  1.00  0.00              
ATOM   3439 3HD1 LEU A 222      39.561   5.854   0.322  1.00  0.00              
ATOM   3440 1HD2 LEU A 222      37.363   4.194   1.704  1.00  0.00              
ATOM   3441 2HD2 LEU A 222      39.048   4.297   2.270  1.00  0.00              
ATOM   3442 3HD2 LEU A 222      37.712   4.706   3.372  1.00  0.00              
ATOM   3443  N   CYS A 223      39.862   8.771   5.590  1.00  0.00              
ATOM   3444  CA  CYS A 223      40.964   9.253   6.435  1.00  0.00              
ATOM   3445  C   CYS A 223      40.521   9.544   7.872  1.00  0.00              
ATOM   3446  O   CYS A 223      41.355   9.849   8.726  1.00  0.00              
ATOM   3447  CB  CYS A 223      41.373  10.549   5.733  1.00  0.00              
ATOM   3448  SG  CYS A 223      40.260  11.944   6.026  1.00  0.00              
ATOM   3449  H   CYS A 223      39.087   9.387   5.392  1.00  0.00              
ATOM   3450  HA  CYS A 223      41.820   8.579   6.457  1.00  0.00              
ATOM   3451 1HB  CYS A 223      42.357  10.869   6.077  1.00  0.00              
ATOM   3452 2HB  CYS A 223      41.395  10.401   4.654  1.00  0.00              
ATOM   3453  HG  CYS A 223      40.749  12.263   7.220  1.00  0.00              
ATOM   3454  N   TRP A 224      39.221   9.424   8.145  1.00  0.00              
ATOM   3455  CA  TRP A 224      38.678   9.659   9.488  1.00  0.00              
ATOM   3456  C   TRP A 224      38.191   8.375  10.173  1.00  0.00              
ATOM   3457  O   TRP A 224      38.336   8.201  11.395  1.00  0.00              
ATOM   3458  CB  TRP A 224      37.530  10.667   9.414  1.00  0.00              
ATOM   3459  CG  TRP A 224      37.982  12.069   9.137  1.00  0.00              
ATOM   3460  CD1 TRP A 224      39.207  12.599   9.408  1.00  0.00              
ATOM   3461  CD2 TRP A 224      37.214  13.118   8.534  1.00  0.00              
ATOM   3462  NE1 TRP A 224      39.252  13.913   9.013  1.00  0.00              
ATOM   3463  CE2 TRP A 224      38.039  14.255   8.471  1.00  0.00              
ATOM   3464  CE3 TRP A 224      35.906  13.204   8.040  1.00  0.00              
ATOM   3465  CZ2 TRP A 224      37.605  15.460   7.940  1.00  0.00              
ATOM   3466  CZ3 TRP A 224      35.472  14.412   7.506  1.00  0.00              
ATOM   3467  CH2 TRP A 224      36.297  15.507   7.457  1.00  0.00              
ATOM   3468  H   TRP A 224      38.593   9.163   7.398  1.00  0.00              
ATOM   3469  HA  TRP A 224      39.456  10.057  10.138  1.00  0.00              
ATOM   3470 1HB  TRP A 224      36.840  10.398   8.614  1.00  0.00              
ATOM   3471 2HB  TRP A 224      36.992  10.695  10.362  1.00  0.00              
ATOM   3472  HD1 TRP A 224      39.937  11.939   9.874  1.00  0.00              
ATOM   3473  HE1 TRP A 224      40.048  14.529   9.106  1.00  0.00              
ATOM   3474  HE3 TRP A 224      35.211  12.366   8.052  1.00  0.00              
ATOM   3475  HZ2 TRP A 224      38.293  16.305   7.921  1.00  0.00              
ATOM   3476  HZ3 TRP A 224      34.452  14.466   7.126  1.00  0.00              
ATOM   3477  HH2 TRP A 224      35.917  16.436   7.030  1.00  0.00              
ATOM   3478  N   LEU A 225      37.550   7.513   9.390  1.00  0.00              
ATOM   3479  CA  LEU A 225      37.158   6.173   9.845  1.00  0.00              
ATOM   3480  C   LEU A 225      38.274   5.244  10.334  1.00  0.00              
ATOM   3481  O   LEU A 225      38.105   4.589  11.349  1.00  0.00              
ATOM   3482  CB  LEU A 225      36.398   5.477   8.709  1.00  0.00              
ATOM   3483  CG  LEU A 225      35.935   4.047   9.014  1.00  0.00              
ATOM   3484  CD1 LEU A 225      34.981   4.049  10.201  1.00  0.00              
ATOM   3485  CD2 LEU A 225      35.263   3.457   7.783  1.00  0.00              
ATOM   3486  H   LEU A 225      37.327   7.797   8.447  1.00  0.00              
ATOM   3487  HA  LEU A 225      36.516   6.258  10.721  1.00  0.00              
ATOM   3488 1HB  LEU A 225      35.538   6.141   8.638  1.00  0.00              
ATOM   3489 2HB  LEU A 225      36.957   5.505   7.773  1.00  0.00              
ATOM   3490  HG  LEU A 225      36.827   3.455   9.223  1.00  0.00              
ATOM   3491 1HD1 LEU A 225      34.658   3.029  10.410  1.00  0.00              
ATOM   3492 2HD1 LEU A 225      35.490   4.453  11.076  1.00  0.00              
ATOM   3493 3HD1 LEU A 225      34.113   4.664   9.969  1.00  0.00              
ATOM   3494 1HD2 LEU A 225      34.935   2.440   8.001  1.00  0.00              
ATOM   3495 2HD2 LEU A 225      34.401   4.066   7.511  1.00  0.00              
ATOM   3496 3HD2 LEU A 225      35.971   3.439   6.954  1.00  0.00              
ATOM   3497  N   PRO A 226      39.383   5.119   9.587  1.00  0.00              
ATOM   3498  CA  PRO A 226      40.432   4.236  10.115  1.00  0.00              
ATOM   3499  C   PRO A 226      40.956   4.732  11.464  1.00  0.00              
ATOM   3500  O   PRO A 226      41.325   3.944  12.341  1.00  0.00              
ATOM   3501  CB  PRO A 226      41.519   4.257   9.035  1.00  0.00              
ATOM   3502  CG  PRO A 226      41.285   5.532   8.298  1.00  0.00              
ATOM   3503  CD  PRO A 226      39.792   5.723   8.296  1.00  0.00              
ATOM   3504  HA  PRO A 226      40.070   3.216  10.312  1.00  0.00              
ATOM   3505 1HB  PRO A 226      42.526   4.231   9.476  1.00  0.00              
ATOM   3506 2HB  PRO A 226      41.437   3.389   8.364  1.00  0.00              
ATOM   3507 1HG  PRO A 226      41.791   6.375   8.792  1.00  0.00              
ATOM   3508 2HG  PRO A 226      41.678   5.476   7.273  1.00  0.00              
ATOM   3509 1HD  PRO A 226      39.508   6.784   8.239  1.00  0.00              
ATOM   3510 2HD  PRO A 226      39.309   5.216   7.447  1.00  0.00              
ATOM   3511  N   LEU A 227      40.954   6.050  11.623  1.00  0.00              
ATOM   3512  CA  LEU A 227      41.267   6.687  12.894  1.00  0.00              
ATOM   3513  C   LEU A 227      40.242   6.348  13.964  1.00  0.00              
ATOM   3514  O   LEU A 227      40.603   6.018  15.090  1.00  0.00              
ATOM   3515  CB  LEU A 227      41.358   8.207  12.712  1.00  0.00              
ATOM   3516  CG  LEU A 227      41.486   9.014  14.010  1.00  0.00              
ATOM   3517  CD1 LEU A 227      42.730   8.581  14.774  1.00  0.00              
ATOM   3518  CD2 LEU A 227      41.543  10.498  13.683  1.00  0.00              
ATOM   3519  H   LEU A 227      40.724   6.627  10.827  1.00  0.00              
ATOM   3520  HA  LEU A 227      42.222   6.316  13.263  1.00  0.00              
ATOM   3521 1HB  LEU A 227      42.286   8.262  12.145  1.00  0.00              
ATOM   3522 2HB  LEU A 227      40.538   8.591  12.105  1.00  0.00              
ATOM   3523  HG  LEU A 227      40.582   8.835  14.593  1.00  0.00              
ATOM   3524 1HD1 LEU A 227      42.813   9.159  15.694  1.00  0.00              
ATOM   3525 2HD1 LEU A 227      42.657   7.521  15.017  1.00  0.00              
ATOM   3526 3HD1 LEU A 227      43.612   8.752  14.158  1.00  0.00              
ATOM   3527 1HD2 LEU A 227      41.633  11.071  14.607  1.00  0.00              
ATOM   3528 2HD2 LEU A 227      42.405  10.698  13.047  1.00  0.00              
ATOM   3529 3HD2 LEU A 227      40.632  10.792  13.163  1.00  0.00              
ATOM   3530  N   HIS A 228      38.959   6.441  13.629  1.00  0.00              
ATOM   3531  CA  HIS A 228      37.948   5.972  14.581  1.00  0.00              
ATOM   3532  C   HIS A 228      38.164   4.522  15.020  1.00  0.00              
ATOM   3533  O   HIS A 228      38.076   4.205  16.208  1.00  0.00              
ATOM   3534  CB  HIS A 228      36.547   6.120  13.979  1.00  0.00              
ATOM   3535  CG  HIS A 228      35.469   5.477  14.797  1.00  0.00              
ATOM   3536  ND1 HIS A 228      34.927   6.077  15.914  1.00  0.00              
ATOM   3537  CD2 HIS A 228      34.835   4.289  14.661  1.00  0.00              
ATOM   3538  CE1 HIS A 228      34.003   5.283  16.430  1.00  0.00              
ATOM   3539  NE2 HIS A 228      33.929   4.194  15.688  1.00  0.00              
ATOM   3540  H   HIS A 228      38.661   6.822  12.743  1.00  0.00              
ATOM   3541  HA  HIS A 228      38.004   6.562  15.495  1.00  0.00              
ATOM   3542 1HB  HIS A 228      36.284   7.175  13.892  1.00  0.00              
ATOM   3543 2HB  HIS A 228      36.510   5.655  12.994  1.00  0.00              
ATOM   3544  HD1 HIS A 228      35.126   6.999  16.246  1.00  0.00              
ATOM   3545  HD2 HIS A 228      34.925   3.480  13.935  1.00  0.00              
ATOM   3546  HE1 HIS A 228      33.453   5.580  17.323  1.00  0.00              
ATOM   3547  N   ILE A 229      38.451   3.657  14.050  1.00  0.00              
ATOM   3548  CA  ILE A 229      38.568   2.221  14.264  1.00  0.00              
ATOM   3549  C   ILE A 229      39.750   1.966  15.170  1.00  0.00              
ATOM   3550  O   ILE A 229      39.664   1.200  16.128  1.00  0.00              
ATOM   3551  CB  ILE A 229      38.748   1.444  12.947  1.00  0.00              
ATOM   3552  CG1 ILE A 229      37.469   1.509  12.109  1.00  0.00              
ATOM   3553  CG2 ILE A 229      39.130  -0.001  13.230  1.00  0.00              
ATOM   3554  CD1 ILE A 229      37.644   1.026  10.687  1.00  0.00              
ATOM   3555  H   ILE A 229      38.592   4.029  13.122  1.00  0.00              
ATOM   3556  HA  ILE A 229      37.691   1.837  14.783  1.00  0.00              
ATOM   3557  HB  ILE A 229      39.533   1.919  12.359  1.00  0.00              
ATOM   3558 1HG1 ILE A 229      36.720   0.897  12.611  1.00  0.00              
ATOM   3559 2HG1 ILE A 229      37.140   2.549  12.100  1.00  0.00              
ATOM   3560 1HG2 ILE A 229      39.253  -0.536  12.288  1.00  0.00              
ATOM   3561 2HG2 ILE A 229      40.065  -0.028  13.787  1.00  0.00              
ATOM   3562 3HG2 ILE A 229      38.344  -0.477  13.817  1.00  0.00              
ATOM   3563 1HD1 ILE A 229      36.695   1.103  10.156  1.00  0.00              
ATOM   3564 2HD1 ILE A 229      38.392   1.639  10.183  1.00  0.00              
ATOM   3565 3HD1 ILE A 229      37.972  -0.013  10.693  1.00  0.00              
ATOM   3566  N   ILE A 230      40.862   2.618  14.861  1.00  0.00              
ATOM   3567  CA  ILE A 230      42.075   2.444  15.642  1.00  0.00              
ATOM   3568  C   ILE A 230      41.879   2.967  17.069  1.00  0.00              
ATOM   3569  O   ILE A 230      42.377   2.378  18.031  1.00  0.00              
ATOM   3570  CB  ILE A 230      43.271   3.161  14.991  1.00  0.00              
ATOM   3571  CG1 ILE A 230      43.675   2.456  13.694  1.00  0.00              
ATOM   3572  CG2 ILE A 230      44.445   3.221  15.956  1.00  0.00              
ATOM   3573  CD1 ILE A 230      44.656   3.241  12.852  1.00  0.00              
ATOM   3574  H   ILE A 230      40.872   3.247  14.071  1.00  0.00              
ATOM   3575  HA  ILE A 230      42.306   1.386  15.760  1.00  0.00              
ATOM   3576  HB  ILE A 230      42.973   4.173  14.718  1.00  0.00              
ATOM   3577 1HG1 ILE A 230      44.117   1.499  13.968  1.00  0.00              
ATOM   3578 2HG1 ILE A 230      42.764   2.284  13.121  1.00  0.00              
ATOM   3579 1HG2 ILE A 230      45.282   3.730  15.480  1.00  0.00              
ATOM   3580 2HG2 ILE A 230      44.151   3.765  16.853  1.00  0.00              
ATOM   3581 3HG2 ILE A 230      44.744   2.208  16.228  1.00  0.00              
ATOM   3582 1HD1 ILE A 230      44.895   2.678  11.950  1.00  0.00              
ATOM   3583 2HD1 ILE A 230      44.215   4.199  12.575  1.00  0.00              
ATOM   3584 3HD1 ILE A 230      45.568   3.414  13.422  1.00  0.00              
ATOM   3585  N   ASN A 231      41.149   4.075  17.189  1.00  0.00              
ATOM   3586  CA  ASN A 231      40.804   4.669  18.484  1.00  0.00              
ATOM   3587  C   ASN A 231      40.013   3.699  19.359  1.00  0.00              
ATOM   3588  O   ASN A 231      40.309   3.515  20.543  1.00  0.00              
ATOM   3589  CB  ASN A 231      40.028   5.962  18.310  1.00  0.00              
ATOM   3590  CG  ASN A 231      39.703   6.652  19.606  1.00  0.00              
ATOM   3591  OD1 ASN A 231      40.589   7.162  20.301  1.00  0.00              
ATOM   3592  ND2 ASN A 231      38.448   6.599  19.974  1.00  0.00              
ATOM   3593  H   ASN A 231      40.823   4.519  16.342  1.00  0.00              
ATOM   3594  HA  ASN A 231      41.715   4.904  19.038  1.00  0.00              
ATOM   3595 1HB  ASN A 231      40.342   6.707  17.577  1.00  0.00              
ATOM   3596 2HB  ASN A 231      39.135   5.452  17.950  1.00  0.00              
ATOM   3597 1HD2 ASN A 231      38.159   7.037  20.826  1.00  0.00              
ATOM   3598 2HD2 ASN A 231      37.780   6.122  19.405  1.00  0.00              
ATOM   3599  N   CYS A 232      39.003   3.083  18.756  1.00  0.00              
ATOM   3600  CA  CYS A 232      38.147   2.137  19.452  1.00  0.00              
ATOM   3601  C   CYS A 232      38.986   0.948  19.885  1.00  0.00              
ATOM   3602  O   CYS A 232      38.874   0.474  21.015  1.00  0.00              
ATOM   3603  CB  CYS A 232      37.128   1.733  18.386  1.00  0.00              
ATOM   3604  SG  CYS A 232      35.932   3.023  17.965  1.00  0.00              
ATOM   3605  H   CYS A 232      38.828   3.281  17.781  1.00  0.00              
ATOM   3606  HA  CYS A 232      37.609   2.577  20.292  1.00  0.00              
ATOM   3607 1HB  CYS A 232      37.636   1.476  17.456  1.00  0.00              
ATOM   3608 2HB  CYS A 232      36.543   0.880  18.729  1.00  0.00              
ATOM   3609  HG  CYS A 232      35.449   3.172  19.194  1.00  0.00              
ATOM   3610  N   PHE A 233      39.837   0.472  18.980  1.00  0.00              
ATOM   3611  CA  PHE A 233      40.797  -0.571  19.314  1.00  0.00              
ATOM   3612  C   PHE A 233      41.600  -0.204  20.559  1.00  0.00              
ATOM   3613  O   PHE A 233      41.675  -0.988  21.502  1.00  0.00              
ATOM   3614  CB  PHE A 233      41.738  -0.826  18.136  1.00  0.00              
ATOM   3615  CG  PHE A 233      42.803  -1.847  18.420  1.00  0.00              
ATOM   3616  CD1 PHE A 233      42.523  -3.203  18.339  1.00  0.00              
ATOM   3617  CD2 PHE A 233      44.086  -1.454  18.770  1.00  0.00              
ATOM   3618  CE1 PHE A 233      43.502  -4.143  18.601  1.00  0.00              
ATOM   3619  CE2 PHE A 233      45.067  -2.391  19.031  1.00  0.00              
ATOM   3620  CZ  PHE A 233      44.774  -3.737  18.946  1.00  0.00              
ATOM   3621  H   PHE A 233      39.818   0.841  18.040  1.00  0.00              
ATOM   3622  HA  PHE A 233      40.271  -1.498  19.548  1.00  0.00              
ATOM   3623 1HB  PHE A 233      41.175  -1.193  17.278  1.00  0.00              
ATOM   3624 2HB  PHE A 233      42.254   0.094  17.863  1.00  0.00              
ATOM   3625  HD1 PHE A 233      41.518  -3.524  18.064  1.00  0.00              
ATOM   3626  HD2 PHE A 233      44.317  -0.390  18.837  1.00  0.00              
ATOM   3627  HE1 PHE A 233      43.269  -5.205  18.533  1.00  0.00              
ATOM   3628  HE2 PHE A 233      46.071  -2.069  19.304  1.00  0.00              
ATOM   3629  HZ  PHE A 233      45.545  -4.477  19.154  1.00  0.00              
ATOM   3630  N   THR A 234      42.185   0.992  20.571  1.00  0.00              
ATOM   3631  CA  THR A 234      42.914   1.452  21.754  1.00  0.00              
ATOM   3632  C   THR A 234      42.104   1.298  23.035  1.00  0.00              
ATOM   3633  O   THR A 234      42.602   0.790  24.039  1.00  0.00              
ATOM   3634  CB  THR A 234      43.335   2.926  21.611  1.00  0.00              
ATOM   3635  OG1 THR A 234      44.222   3.066  20.494  1.00  0.00              
ATOM   3636  CG2 THR A 234      44.036   3.405  22.873  1.00  0.00              
ATOM   3637  H   THR A 234      42.131   1.594  19.762  1.00  0.00              
ATOM   3638  HA  THR A 234      43.807   0.843  21.896  1.00  0.00              
ATOM   3639  HB  THR A 234      42.447   3.533  21.437  1.00  0.00              
ATOM   3640  HG1 THR A 234      43.773   2.785  19.692  1.00  0.00              
ATOM   3641 1HG2 THR A 234      44.325   4.449  22.753  1.00  0.00              
ATOM   3642 2HG2 THR A 234      43.360   3.310  23.723  1.00  0.00              
ATOM   3643 3HG2 THR A 234      44.924   2.800  23.047  1.00  0.00              
ATOM   3644  N   PHE A 235      40.858   1.747  23.004  1.00  0.00              
ATOM   3645  CA  PHE A 235      39.984   1.558  24.149  1.00  0.00              
ATOM   3646  C   PHE A 235      40.000   0.105  24.605  1.00  0.00              
ATOM   3647  O   PHE A 235      40.073  -0.176  25.800  1.00  0.00              
ATOM   3648  CB  PHE A 235      38.557   1.993  23.810  1.00  0.00              
ATOM   3649  CG  PHE A 235      37.567   1.734  24.911  1.00  0.00              
ATOM   3650  CD1 PHE A 235      37.470   2.598  25.991  1.00  0.00              
ATOM   3651  CD2 PHE A 235      36.733   0.628  24.868  1.00  0.00              
ATOM   3652  CE1 PHE A 235      36.560   2.362  27.005  1.00  0.00              
ATOM   3653  CE2 PHE A 235      35.822   0.389  25.879  1.00  0.00              
ATOM   3654  CZ  PHE A 235      35.736   1.258  26.948  1.00  0.00              
ATOM   3655  H   PHE A 235      40.503   2.225  22.188  1.00  0.00              
ATOM   3656  HA  PHE A 235      40.339   2.156  24.989  1.00  0.00              
ATOM   3657 1HB  PHE A 235      38.528   3.063  23.610  1.00  0.00              
ATOM   3658 2HB  PHE A 235      38.198   1.451  22.936  1.00  0.00              
ATOM   3659  HD1 PHE A 235      38.121   3.472  26.035  1.00  0.00              
ATOM   3660  HD2 PHE A 235      36.802  -0.058  24.023  1.00  0.00              
ATOM   3661  HE1 PHE A 235      36.494   3.048  27.848  1.00  0.00              
ATOM   3662  HE2 PHE A 235      35.172  -0.484  25.833  1.00  0.00              
ATOM   3663  HZ  PHE A 235      35.020   1.070  27.747  1.00  0.00              
ATOM   3664  N   PHE A 236      39.922  -0.815  23.647  1.00  0.00              
ATOM   3665  CA  PHE A 236      39.918  -2.247  23.958  1.00  0.00              
ATOM   3666  C   PHE A 236      41.278  -2.965  24.152  1.00  0.00              
ATOM   3667  O   PHE A 236      41.309  -4.190  24.145  1.00  0.00              
ATOM   3668  CB  PHE A 236      39.139  -2.967  22.855  1.00  0.00              
ATOM   3669  CG  PHE A 236      37.678  -2.618  22.819  1.00  0.00              
ATOM   3670  CD1 PHE A 236      37.147  -1.906  21.753  1.00  0.00              
ATOM   3671  CD2 PHE A 236      36.833  -3.000  23.849  1.00  0.00              
ATOM   3672  CE1 PHE A 236      35.803  -1.585  21.719  1.00  0.00              
ATOM   3673  CE2 PHE A 236      35.489  -2.681  23.816  1.00  0.00              
ATOM   3674  CZ  PHE A 236      34.974  -1.972  22.750  1.00  0.00              
ATOM   3675  H   PHE A 236      39.863  -0.521  22.683  1.00  0.00              
ATOM   3676  HA  PHE A 236      39.437  -2.416  24.922  1.00  0.00              
ATOM   3677 1HB  PHE A 236      39.546  -2.708  21.878  1.00  0.00              
ATOM   3678 2HB  PHE A 236      39.198  -4.045  22.998  1.00  0.00              
ATOM   3679  HD1 PHE A 236      37.803  -1.601  20.937  1.00  0.00              
ATOM   3680  HD2 PHE A 236      37.240  -3.560  24.692  1.00  0.00              
ATOM   3681  HE1 PHE A 236      35.399  -1.025  20.876  1.00  0.00              
ATOM   3682  HE2 PHE A 236      34.835  -2.988  24.633  1.00  0.00              
ATOM   3683  HZ  PHE A 236      33.916  -1.718  22.724  1.00  0.00              
ATOM   3684  N   CYS A 237      42.395  -2.259  24.328  1.00  0.00              
ATOM   3685  CA  CYS A 237      43.661  -2.899  24.664  1.00  0.00              
ATOM   3686  C   CYS A 237      44.522  -1.988  25.530  1.00  0.00              
ATOM   3687  O   CYS A 237      44.597  -0.782  25.294  1.00  0.00              
ATOM   3688  CB  CYS A 237      44.307  -3.111  23.295  1.00  0.00              
ATOM   3689  SG  CYS A 237      44.256  -1.664  22.210  1.00  0.00              
ATOM   3690  H   CYS A 237      42.364  -1.255  24.226  1.00  0.00              
ATOM   3691  HA  CYS A 237      43.542  -3.869  25.147  1.00  0.00              
ATOM   3692 1HB  CYS A 237      45.361  -3.366  23.409  1.00  0.00              
ATOM   3693 2HB  CYS A 237      43.795  -3.909  22.757  1.00  0.00              
ATOM   3694  N   PRO A 238      45.171  -2.571  26.532  1.00  0.00              
ATOM   3695  CA  PRO A 238      45.938  -1.798  27.501  1.00  0.00              
ATOM   3696  C   PRO A 238      47.284  -1.360  26.939  1.00  0.00              
ATOM   3697  O   PRO A 238      47.897  -0.414  27.435  1.00  0.00              
ATOM   3698  CB  PRO A 238      46.096  -2.750  28.691  1.00  0.00              
ATOM   3699  CG  PRO A 238      46.047  -4.111  28.087  1.00  0.00              
ATOM   3700  CD  PRO A 238      45.075  -4.006  26.942  1.00  0.00              
ATOM   3701  HA  PRO A 238      45.439  -0.861  27.788  1.00  0.00              
ATOM   3702 1HB  PRO A 238      47.046  -2.581  29.219  1.00  0.00              
ATOM   3703 2HB  PRO A 238      45.290  -2.612  29.427  1.00  0.00              
ATOM   3704 1HG  PRO A 238      47.041  -4.426  27.735  1.00  0.00              
ATOM   3705 2HG  PRO A 238      45.714  -4.860  28.821  1.00  0.00              
ATOM   3706 1HD  PRO A 238      45.341  -4.672  26.108  1.00  0.00              
ATOM   3707 2HD  PRO A 238      44.049  -4.262  27.243  1.00  0.00              
ATOM   3708  N   ASP A 239      47.740  -2.053  25.902  1.00  0.00              
ATOM   3709  CA  ASP A 239      49.069  -1.820  25.348  1.00  0.00              
ATOM   3710  C   ASP A 239      48.983  -1.630  23.839  1.00  0.00              
ATOM   3711  O   ASP A 239      49.223  -2.562  23.072  1.00  0.00              
ATOM   3712  CB  ASP A 239      50.010  -2.978  25.686  1.00  0.00              
ATOM   3713  CG  ASP A 239      50.265  -3.168  27.175  1.00  0.00              
ATOM   3714  OD1 ASP A 239      50.841  -2.292  27.776  1.00  0.00              
ATOM   3715  OD2 ASP A 239      49.747  -4.107  27.731  1.00  0.00              
ATOM   3716  H   ASP A 239      47.151  -2.761  25.485  1.00  0.00              
ATOM   3717  HA  ASP A 239      49.485  -0.901  25.762  1.00  0.00              
ATOM   3718 1HB  ASP A 239      49.706  -3.928  25.246  1.00  0.00              
ATOM   3719 2HB  ASP A 239      50.924  -2.629  25.203  1.00  0.00              
ATOM   3720  N   CYS A 240      48.639  -0.417  23.419  1.00  0.00              
ATOM   3721  CA  CYS A 240      48.431  -0.126  22.006  1.00  0.00              
ATOM   3722  C   CYS A 240      48.271   1.367  21.752  1.00  0.00              
ATOM   3723  O   CYS A 240      48.374   2.178  22.673  1.00  0.00              
ATOM   3724  CB  CYS A 240      47.127  -0.861  21.698  1.00  0.00              
ATOM   3725  SG  CYS A 240      45.750  -0.434  22.790  1.00  0.00              
ATOM   3726  H   CYS A 240      48.518   0.322  24.097  1.00  0.00              
ATOM   3727  HA  CYS A 240      49.216  -0.523  21.362  1.00  0.00              
ATOM   3728 1HB  CYS A 240      46.793  -0.630  20.686  1.00  0.00              
ATOM   3729 2HB  CYS A 240      47.268  -1.937  21.797  1.00  0.00              
ATOM   3730  N   SER A 241      48.018   1.725  20.497  1.00  0.00              
ATOM   3731  CA  SER A 241      47.856   3.124  20.118  1.00  0.00              
ATOM   3732  C   SER A 241      49.212   3.782  19.901  1.00  0.00              
ATOM   3733  O   SER A 241      49.295   4.908  19.410  1.00  0.00              
ATOM   3734  CB  SER A 241      47.067   3.868  21.177  1.00  0.00              
ATOM   3735  OG  SER A 241      47.899   4.586  22.046  1.00  0.00              
ATOM   3736  H   SER A 241      47.936   1.010  19.789  1.00  0.00              
ATOM   3737  HA  SER A 241      47.225   3.263  19.239  1.00  0.00              
ATOM   3738 1HB  SER A 241      46.388   4.562  20.682  1.00  0.00              
ATOM   3739 2HB  SER A 241      46.489   3.147  21.754  1.00  0.00              
ATOM   3740  HG  SER A 241      48.584   4.005  22.385  1.00  0.00              
ATOM   3741  N   HIS A 242      50.274   3.074  20.270  1.00  0.00              
ATOM   3742  CA  HIS A 242      51.632   3.552  20.038  1.00  0.00              
ATOM   3743  C   HIS A 242      52.416   2.557  19.192  1.00  0.00              
ATOM   3744  O   HIS A 242      53.519   2.853  18.731  1.00  0.00              
ATOM   3745  CB  HIS A 242      52.356   3.800  21.365  1.00  0.00              
ATOM   3746  CG  HIS A 242      51.701   4.838  22.223  1.00  0.00              
ATOM   3747  ND1 HIS A 242      50.548   4.592  22.938  1.00  0.00              
ATOM   3748  CD2 HIS A 242      52.037   6.124  22.479  1.00  0.00              
ATOM   3749  CE1 HIS A 242      50.203   5.684  23.598  1.00  0.00              
ATOM   3750  NE2 HIS A 242      51.090   6.627  23.337  1.00  0.00              
ATOM   3751  H   HIS A 242      50.137   2.182  20.723  1.00  0.00              
ATOM   3752  HA  HIS A 242      51.601   4.485  19.477  1.00  0.00              
ATOM   3753 1HB  HIS A 242      52.386   2.883  21.955  1.00  0.00              
ATOM   3754 2HB  HIS A 242      53.373   4.145  21.179  1.00  0.00              
ATOM   3755  HD2 HIS A 242      52.860   6.756  22.143  1.00  0.00              
ATOM   3756  HE1 HIS A 242      49.313   5.694  24.228  1.00  0.00              
ATOM   3757  HE2 HIS A 242      51.081   7.568  23.703  1.00  0.00              
ATOM   3758  N   ALA A 243      51.841   1.376  18.991  1.00  0.00              
ATOM   3759  CA  ALA A 243      52.454   0.359  18.145  1.00  0.00              
ATOM   3760  C   ALA A 243      52.393   0.756  16.675  1.00  0.00              
ATOM   3761  O   ALA A 243      51.435   1.391  16.233  1.00  0.00              
ATOM   3762  CB  ALA A 243      51.781  -0.988  18.363  1.00  0.00              
ATOM   3763  H   ALA A 243      50.956   1.178  19.436  1.00  0.00              
ATOM   3764  HA  ALA A 243      53.507   0.270  18.413  1.00  0.00              
ATOM   3765 1HB  ALA A 243      52.250  -1.736  17.723  1.00  0.00              
ATOM   3766 2HB  ALA A 243      51.888  -1.284  19.406  1.00  0.00              
ATOM   3767 3HB  ALA A 243      50.724  -0.910  18.113  1.00  0.00              
ATOM   3768  N   PRO A 244      53.419   0.376  15.922  1.00  0.00              
ATOM   3769  CA  PRO A 244      53.486   0.696  14.501  1.00  0.00              
ATOM   3770  C   PRO A 244      52.204   0.296  13.782  1.00  0.00              
ATOM   3771  O   PRO A 244      51.779   0.957  12.835  1.00  0.00              
ATOM   3772  CB  PRO A 244      54.701  -0.092  14.000  1.00  0.00              
ATOM   3773  CG  PRO A 244      55.592  -0.196  15.191  1.00  0.00              
ATOM   3774  CD  PRO A 244      54.668  -0.339  16.370  1.00  0.00              
ATOM   3775  HA  PRO A 244      53.591   1.775  14.312  1.00  0.00              
ATOM   3776 1HB  PRO A 244      54.411  -1.087  13.631  1.00  0.00              
ATOM   3777 2HB  PRO A 244      55.204   0.426  13.170  1.00  0.00              
ATOM   3778 1HG  PRO A 244      56.265  -1.063  15.109  1.00  0.00              
ATOM   3779 2HG  PRO A 244      56.227   0.696  15.291  1.00  0.00              
ATOM   3780 1HD  PRO A 244      54.454  -1.391  16.607  1.00  0.00              
ATOM   3781 2HD  PRO A 244      55.082   0.118  17.281  1.00  0.00              
ATOM   3782  N   LEU A 245      51.564  -0.754  14.200  1.00  0.00              
ATOM   3783  CA  LEU A 245      50.345  -1.308  13.622  1.00  0.00              
ATOM   3784  C   LEU A 245      49.178  -0.365  13.884  1.00  0.00              
ATOM   3785  O   LEU A 245      48.279  -0.228  13.054  1.00  0.00              
ATOM   3786  CB  LEU A 245      50.058  -2.701  14.198  1.00  0.00              
ATOM   3787  CG  LEU A 245      51.036  -3.801  13.764  1.00  0.00              
ATOM   3788  CD1 LEU A 245      50.746  -5.087  14.526  1.00  0.00              
ATOM   3789  CD2 LEU A 245      50.917  -4.024  12.264  1.00  0.00              
ATOM   3790  H   LEU A 245      52.004  -1.233  14.972  1.00  0.00              
ATOM   3791  HA  LEU A 245      50.442  -1.386  12.540  1.00  0.00              
ATOM   3792 1HB  LEU A 245      50.186  -2.484  15.257  1.00  0.00              
ATOM   3793 2HB  LEU A 245      49.030  -3.011  14.012  1.00  0.00              
ATOM   3794  HG  LEU A 245      52.043  -3.437  13.969  1.00  0.00              
ATOM   3795 1HD1 LEU A 245      51.445  -5.862  14.212  1.00  0.00              
ATOM   3796 2HD1 LEU A 245      50.860  -4.909  15.596  1.00  0.00              
ATOM   3797 3HD1 LEU A 245      49.727  -5.411  14.318  1.00  0.00              
ATOM   3798 1HD2 LEU A 245      51.613  -4.805  11.957  1.00  0.00              
ATOM   3799 2HD2 LEU A 245      49.899  -4.328  12.020  1.00  0.00              
ATOM   3800 3HD2 LEU A 245      51.156  -3.100  11.738  1.00  0.00              
ATOM   3801  N   TRP A 246      49.197   0.284  15.044  1.00  0.00              
ATOM   3802  CA  TRP A 246      48.093   1.142  15.459  1.00  0.00              
ATOM   3803  C   TRP A 246      48.611   2.479  15.972  1.00  0.00              
ATOM   3804  O   TRP A 246      48.489   2.791  17.157  1.00  0.00              
ATOM   3805  CB  TRP A 246      47.255   0.454  16.538  1.00  0.00              
ATOM   3806  CG  TRP A 246      46.623  -0.826  16.080  1.00  0.00              
ATOM   3807  CD1 TRP A 246      45.494  -0.953  15.327  1.00  0.00              
ATOM   3808  CD2 TRP A 246      47.084  -2.157  16.343  1.00  0.00              
ATOM   3809  NE1 TRP A 246      45.221  -2.281  15.105  1.00  0.00              
ATOM   3810  CE2 TRP A 246      46.185  -3.040  15.719  1.00  0.00              
ATOM   3811  CE3 TRP A 246      48.172  -2.686  17.047  1.00  0.00              
ATOM   3812  CZ2 TRP A 246      46.335  -4.417  15.777  1.00  0.00              
ATOM   3813  CZ3 TRP A 246      48.323  -4.067  17.104  1.00  0.00              
ATOM   3814  CH2 TRP A 246      47.432  -4.907  16.486  1.00  0.00              
ATOM   3815  H   TRP A 246      49.996   0.181  15.653  1.00  0.00              
ATOM   3816  HA  TRP A 246      47.451   1.358  14.606  1.00  0.00              
ATOM   3817 1HB  TRP A 246      47.877   0.204  17.398  1.00  0.00              
ATOM   3818 2HB  TRP A 246      46.442   1.107  16.856  1.00  0.00              
ATOM   3819  HD1 TRP A 246      44.997  -0.033  15.025  1.00  0.00              
ATOM   3820  HE1 TRP A 246      44.439  -2.640  14.578  1.00  0.00              
ATOM   3821  HE3 TRP A 246      48.911  -2.065  17.553  1.00  0.00              
ATOM   3822  HZ2 TRP A 246      45.604  -5.048  15.272  1.00  0.00              
ATOM   3823  HZ3 TRP A 246      49.174  -4.466  17.657  1.00  0.00              
ATOM   3824  HH2 TRP A 246      47.587  -5.984  16.555  1.00  0.00              
ATOM   3825  N   LEU A 247      49.192   3.266  15.073  1.00  0.00              
ATOM   3826  CA  LEU A 247      49.685   4.594  15.421  1.00  0.00              
ATOM   3827  C   LEU A 247      48.577   5.635  15.338  1.00  0.00              
ATOM   3828  O   LEU A 247      48.049   5.908  14.260  1.00  0.00              
ATOM   3829  CB  LEU A 247      50.851   4.983  14.504  1.00  0.00              
ATOM   3830  CG  LEU A 247      52.105   4.109  14.636  1.00  0.00              
ATOM   3831  CD1 LEU A 247      53.109   4.470  13.549  1.00  0.00              
ATOM   3832  CD2 LEU A 247      52.714   4.299  16.017  1.00  0.00              
ATOM   3833  H   LEU A 247      49.293   2.938  14.123  1.00  0.00              
ATOM   3834  HA  LEU A 247      50.032   4.595  16.454  1.00  0.00              
ATOM   3835 1HB  LEU A 247      50.379   4.816  13.537  1.00  0.00              
ATOM   3836 2HB  LEU A 247      51.110   6.037  14.604  1.00  0.00              
ATOM   3837  HG  LEU A 247      51.786   3.070  14.551  1.00  0.00              
ATOM   3838 1HD1 LEU A 247      53.996   3.844  13.651  1.00  0.00              
ATOM   3839 2HD1 LEU A 247      52.661   4.305  12.570  1.00  0.00              
ATOM   3840 3HD1 LEU A 247      53.392   5.517  13.648  1.00  0.00              
ATOM   3841 1HD2 LEU A 247      53.605   3.676  16.110  1.00  0.00              
ATOM   3842 2HD2 LEU A 247      52.986   5.345  16.155  1.00  0.00              
ATOM   3843 3HD2 LEU A 247      51.989   4.009  16.778  1.00  0.00              
ATOM   3844  N   MET A 248      48.229   6.214  16.482  1.00  0.00              
ATOM   3845  CA  MET A 248      47.234   7.285  16.537  1.00  0.00              
ATOM   3846  C   MET A 248      47.729   8.530  15.819  1.00  0.00              
ATOM   3847  O   MET A 248      46.991   9.179  15.059  1.00  0.00              
ATOM   3848  CB  MET A 248      46.889   7.616  17.987  1.00  0.00              
ATOM   3849  CG  MET A 248      46.088   6.540  18.706  1.00  0.00              
ATOM   3850  SD  MET A 248      44.461   6.278  17.973  1.00  0.00              
ATOM   3851  CE  MET A 248      43.614   7.769  18.489  1.00  0.00              
ATOM   3852  H   MET A 248      48.667   5.904  17.338  1.00  0.00              
ATOM   3853  HA  MET A 248      46.323   6.972  16.027  1.00  0.00              
ATOM   3854 1HB  MET A 248      47.832   7.777  18.508  1.00  0.00              
ATOM   3855 2HB  MET A 248      46.318   8.545  17.974  1.00  0.00              
ATOM   3856 1HG  MET A 248      46.654   5.610  18.663  1.00  0.00              
ATOM   3857 2HG  MET A 248      45.968   6.844  19.746  1.00  0.00              
ATOM   3858 1HE  MET A 248      42.591   7.756  18.112  1.00  0.00              
ATOM   3859 2HE  MET A 248      43.599   7.821  19.579  1.00  0.00              
ATOM   3860 3HE  MET A 248      44.136   8.640  18.091  1.00  0.00              
ATOM   3861  N   TYR A 249      48.988   8.862  16.073  1.00  0.00              
ATOM   3862  CA  TYR A 249      49.635   9.947  15.354  1.00  0.00              
ATOM   3863  C   TYR A 249      49.458   9.806  13.841  1.00  0.00              
ATOM   3864  O   TYR A 249      48.982  10.723  13.172  1.00  0.00              
ATOM   3865  CB  TYR A 249      51.123  10.001  15.706  1.00  0.00              
ATOM   3866  CG  TYR A 249      51.795  11.304  15.333  1.00  0.00              
ATOM   3867  CD1 TYR A 249      51.075  12.336  14.750  1.00  0.00              
ATOM   3868  CD2 TYR A 249      53.148  11.499  15.568  1.00  0.00              
ATOM   3869  CE1 TYR A 249      51.683  13.528  14.407  1.00  0.00              
ATOM   3870  CE2 TYR A 249      53.767  12.687  15.230  1.00  0.00              
ATOM   3871  CZ  TYR A 249      53.031  13.699  14.649  1.00  0.00              
ATOM   3872  OH  TYR A 249      53.643  14.885  14.311  1.00  0.00              
ATOM   3873  H   TYR A 249      49.510   8.358  16.775  1.00  0.00              
ATOM   3874  HA  TYR A 249      49.176  10.898  15.626  1.00  0.00              
ATOM   3875 1HB  TYR A 249      51.206   9.845  16.783  1.00  0.00              
ATOM   3876 2HB  TYR A 249      51.609   9.179  15.181  1.00  0.00              
ATOM   3877  HD1 TYR A 249      50.010  12.193  14.561  1.00  0.00              
ATOM   3878  HD2 TYR A 249      53.724  10.695  16.027  1.00  0.00              
ATOM   3879  HE1 TYR A 249      51.105  14.329  13.948  1.00  0.00              
ATOM   3880  HE2 TYR A 249      54.832  12.820  15.422  1.00  0.00              
ATOM   3881  HH  TYR A 249      53.582  15.085  13.374  1.00  0.00              
ATOM   3882  N   LEU A 250      49.834   8.648  13.309  1.00  0.00              
ATOM   3883  CA  LEU A 250      49.738   8.386  11.874  1.00  0.00              
ATOM   3884  C   LEU A 250      48.296   8.397  11.384  1.00  0.00              
ATOM   3885  O   LEU A 250      47.998   8.906  10.290  1.00  0.00              
ATOM   3886  CB  LEU A 250      50.398   7.042  11.540  1.00  0.00              
ATOM   3887  CG  LEU A 250      50.444   6.691  10.047  1.00  0.00              
ATOM   3888  CD1 LEU A 250      51.254   7.735   9.290  1.00  0.00              
ATOM   3889  CD2 LEU A 250      51.048   5.306   9.869  1.00  0.00              
ATOM   3890  H   LEU A 250      50.196   7.927  13.917  1.00  0.00              
ATOM   3891  HA  LEU A 250      50.247   9.178  11.324  1.00  0.00              
ATOM   3892 1HB  LEU A 250      51.403   7.242  11.908  1.00  0.00              
ATOM   3893 2HB  LEU A 250      49.957   6.224  12.110  1.00  0.00              
ATOM   3894  HG  LEU A 250      49.414   6.654   9.691  1.00  0.00              
ATOM   3895 1HD1 LEU A 250      51.281   7.477   8.231  1.00  0.00              
ATOM   3896 2HD1 LEU A 250      50.790   8.714   9.412  1.00  0.00              
ATOM   3897 3HD1 LEU A 250      52.270   7.762   9.683  1.00  0.00              
ATOM   3898 1HD2 LEU A 250      51.080   5.057   8.808  1.00  0.00              
ATOM   3899 2HD2 LEU A 250      52.060   5.295  10.275  1.00  0.00              
ATOM   3900 3HD2 LEU A 250      50.438   4.572  10.395  1.00  0.00              
ATOM   3901  N   ALA A 251      47.408   7.829  12.195  1.00  0.00              
ATOM   3902  CA  ALA A 251      46.000   7.789  11.852  1.00  0.00              
ATOM   3903  C   ALA A 251      45.443   9.194  11.690  1.00  0.00              
ATOM   3904  O   ALA A 251      44.549   9.433  10.866  1.00  0.00              
ATOM   3905  CB  ALA A 251      45.219   7.020  12.908  1.00  0.00              
ATOM   3906  H   ALA A 251      47.714   7.418  13.064  1.00  0.00              
ATOM   3907  HA  ALA A 251      45.887   7.279  10.896  1.00  0.00              
ATOM   3908 1HB  ALA A 251      44.163   7.001  12.636  1.00  0.00              
ATOM   3909 2HB  ALA A 251      45.596   6.000  12.969  1.00  0.00              
ATOM   3910 3HB  ALA A 251      45.335   7.509  13.874  1.00  0.00              
ATOM   3911  N   ILE A 252      45.983  10.129  12.467  1.00  0.00              
ATOM   3912  CA  ILE A 252      45.658  11.538  12.288  1.00  0.00              
ATOM   3913  C   ILE A 252      46.291  12.082  11.007  1.00  0.00              
ATOM   3914  O   ILE A 252      45.659  12.828  10.234  1.00  0.00              
ATOM   3915  CB  ILE A 252      46.126  12.384  13.487  1.00  0.00              
ATOM   3916  CG1 ILE A 252      45.330  12.017  14.742  1.00  0.00              
ATOM   3917  CG2 ILE A 252      45.987  13.867  13.178  1.00  0.00              
ATOM   3918  CD1 ILE A 252      45.911  12.580  16.019  1.00  0.00              
ATOM   3919  H   ILE A 252      46.630   9.862  13.195  1.00  0.00              
ATOM   3920  HA  ILE A 252      44.585  11.670  12.149  1.00  0.00              
ATOM   3921  HB  ILE A 252      47.170  12.153  13.698  1.00  0.00              
ATOM   3922 1HG1 ILE A 252      44.317  12.395  14.606  1.00  0.00              
ATOM   3923 2HG1 ILE A 252      45.305  10.929  14.803  1.00  0.00              
ATOM   3924 1HG2 ILE A 252      46.321  14.450  14.036  1.00  0.00              
ATOM   3925 2HG2 ILE A 252      46.596  14.116  12.310  1.00  0.00              
ATOM   3926 3HG2 ILE A 252      44.943  14.098  12.968  1.00  0.00              
ATOM   3927 1HD1 ILE A 252      45.293  12.277  16.865  1.00  0.00              
ATOM   3928 2HD1 ILE A 252      46.924  12.200  16.157  1.00  0.00              
ATOM   3929 3HD1 ILE A 252      45.936  13.667  15.961  1.00  0.00              
ATOM   3930  N   VAL A 253      47.539  11.689  10.771  1.00  0.00              
ATOM   3931  CA  VAL A 253      48.227  12.109   9.564  1.00  0.00              
ATOM   3932  C   VAL A 253      47.444  11.694   8.327  1.00  0.00              
ATOM   3933  O   VAL A 253      47.538  12.355   7.298  1.00  0.00              
ATOM   3934  CB  VAL A 253      49.648  11.520   9.487  1.00  0.00              
ATOM   3935  CG1 VAL A 253      50.263  11.787   8.122  1.00  0.00              
ATOM   3936  CG2 VAL A 253      50.524  12.099  10.587  1.00  0.00              
ATOM   3937  H   VAL A 253      48.021  11.095  11.431  1.00  0.00              
ATOM   3938  HA  VAL A 253      48.297  13.195   9.505  1.00  0.00              
ATOM   3939  HB  VAL A 253      49.595  10.444   9.658  1.00  0.00              
ATOM   3940 1HG1 VAL A 253      51.267  11.364   8.086  1.00  0.00              
ATOM   3941 2HG1 VAL A 253      49.647  11.327   7.349  1.00  0.00              
ATOM   3942 3HG1 VAL A 253      50.317  12.862   7.952  1.00  0.00              
ATOM   3943 1HG2 VAL A 253      51.524  11.671  10.519  1.00  0.00              
ATOM   3944 2HG2 VAL A 253      50.583  13.181  10.473  1.00  0.00              
ATOM   3945 3HG2 VAL A 253      50.094  11.859  11.560  1.00  0.00              
ATOM   3946  N   LEU A 254      46.657  10.625   8.424  1.00  0.00              
ATOM   3947  CA  LEU A 254      45.795  10.254   7.304  1.00  0.00              
ATOM   3948  C   LEU A 254      44.907  11.424   6.901  1.00  0.00              
ATOM   3949  O   LEU A 254      44.697  11.701   5.703  1.00  0.00              
ATOM   3950  CB  LEU A 254      44.941   9.033   7.666  1.00  0.00              
ATOM   3951  CG  LEU A 254      45.722   7.729   7.874  1.00  0.00              
ATOM   3952  CD1 LEU A 254      44.788   6.636   8.376  1.00  0.00              
ATOM   3953  CD2 LEU A 254      46.381   7.317   6.566  1.00  0.00              
ATOM   3954  H   LEU A 254      46.644  10.062   9.262  1.00  0.00              
ATOM   3955  HA  LEU A 254      46.408  10.010   6.437  1.00  0.00              
ATOM   3956 1HB  LEU A 254      44.531   9.378   8.614  1.00  0.00              
ATOM   3957 2HB  LEU A 254      44.130   8.881   6.953  1.00  0.00              
ATOM   3958  HG  LEU A 254      46.513   7.937   8.595  1.00  0.00              
ATOM   3959 1HD1 LEU A 254      45.351   5.714   8.521  1.00  0.00              
ATOM   3960 2HD1 LEU A 254      44.346   6.942   9.324  1.00  0.00              
ATOM   3961 3HD1 LEU A 254      43.999   6.467   7.644  1.00  0.00              
ATOM   3962 1HD2 LEU A 254      46.936   6.390   6.716  1.00  0.00              
ATOM   3963 2HD2 LEU A 254      45.616   7.163   5.805  1.00  0.00              
ATOM   3964 3HD2 LEU A 254      47.065   8.100   6.240  1.00  0.00              
ATOM   3965  N   SER A 255      44.392  12.107   7.918  1.00  0.00              
ATOM   3966  CA  SER A 255      43.524  13.252   7.707  1.00  0.00              
ATOM   3967  C   SER A 255      44.333  14.404   7.132  1.00  0.00              
ATOM   3968  O   SER A 255      43.875  15.125   6.243  1.00  0.00              
ATOM   3969  CB  SER A 255      42.853  13.658   9.005  1.00  0.00              
ATOM   3970  OG  SER A 255      41.988  14.747   8.831  1.00  0.00              
ATOM   3971  H   SER A 255      44.611  11.823   8.863  1.00  0.00              
ATOM   3972  HA  SER A 255      42.659  13.029   7.081  1.00  0.00              
ATOM   3973 1HB  SER A 255      42.283  12.809   9.383  1.00  0.00              
ATOM   3974 2HB  SER A 255      43.622  13.928   9.726  1.00  0.00              
ATOM   3975  HG  SER A 255      42.447  15.559   9.059  1.00  0.00              
ATOM   3976  N   HIS A 256      45.547  14.566   7.649  1.00  0.00              
ATOM   3977  CA  HIS A 256      46.485  15.547   7.103  1.00  0.00              
ATOM   3978  C   HIS A 256      46.757  15.389   5.604  1.00  0.00              
ATOM   3979  O   HIS A 256      46.876  16.376   4.859  1.00  0.00              
ATOM   3980  CB  HIS A 256      47.812  15.476   7.867  1.00  0.00              
ATOM   3981  CG  HIS A 256      47.697  15.865   9.308  1.00  0.00              
ATOM   3982  ND1 HIS A 256      48.709  15.647  10.220  1.00  0.00              
ATOM   3983  CD2 HIS A 256      46.691  16.455   9.996  1.00  0.00              
ATOM   3984  CE1 HIS A 256      48.329  16.088  11.407  1.00  0.00              
ATOM   3985  NE2 HIS A 256      47.110  16.582  11.297  1.00  0.00              
ATOM   3986  H   HIS A 256      45.829  14.001   8.437  1.00  0.00              
ATOM   3987  HA  HIS A 256      46.068  16.549   7.203  1.00  0.00              
ATOM   3988 1HB  HIS A 256      48.203  14.459   7.849  1.00  0.00              
ATOM   3989 2HB  HIS A 256      48.539  16.152   7.418  1.00  0.00              
ATOM   3990  HD2 HIS A 256      45.701  16.807   9.703  1.00  0.00              
ATOM   3991  HE1 HIS A 256      48.994  16.008  12.267  1.00  0.00              
ATOM   3992  HE2 HIS A 256      46.565  16.990  12.044  1.00  0.00              
ATOM   3993  N   THR A 257      46.863  14.139   5.168  1.00  0.00              
ATOM   3994  CA  THR A 257      47.041  13.857   3.757  1.00  0.00              
ATOM   3995  C   THR A 257      45.753  14.142   3.003  1.00  0.00              
ATOM   3996  O   THR A 257      45.784  14.727   1.924  1.00  0.00              
ATOM   3997  CB  THR A 257      47.465  12.396   3.513  1.00  0.00              
ATOM   3998  OG1 THR A 257      48.719  12.146   4.161  1.00  0.00              
ATOM   3999  CG2 THR A 257      47.604  12.122   2.024  1.00  0.00              
ATOM   4000  H   THR A 257      46.820  13.370   5.822  1.00  0.00              
ATOM   4001  HA  THR A 257      47.808  14.513   3.343  1.00  0.00              
ATOM   4002  HB  THR A 257      46.709  11.733   3.935  1.00  0.00              
ATOM   4003  HG1 THR A 257      48.980  11.234   4.010  1.00  0.00              
ATOM   4004 1HG2 THR A 257      47.903  11.085   1.872  1.00  0.00              
ATOM   4005 2HG2 THR A 257      46.649  12.301   1.531  1.00  0.00              
ATOM   4006 3HG2 THR A 257      48.360  12.784   1.602  1.00  0.00              
ATOM   4007  N   ASN A 258      44.619  13.730   3.568  1.00  0.00              
ATOM   4008  CA  ASN A 258      43.350  13.955   2.882  1.00  0.00              
ATOM   4009  C   ASN A 258      43.225  15.428   2.524  1.00  0.00              
ATOM   4010  O   ASN A 258      42.774  15.794   1.433  1.00  0.00              
ATOM   4011  CB  ASN A 258      42.164  13.503   3.714  1.00  0.00              
ATOM   4012  CG  ASN A 258      40.839  13.981   3.189  1.00  0.00              
ATOM   4013  OD1 ASN A 258      40.200  14.866   3.770  1.00  0.00              
ATOM   4014  ND2 ASN A 258      40.384  13.344   2.140  1.00  0.00              
ATOM   4015  H   ASN A 258      44.617  13.265   4.464  1.00  0.00              
ATOM   4016  HA  ASN A 258      43.327  13.384   1.952  1.00  0.00              
ATOM   4017 1HB  ASN A 258      42.069  12.465   4.034  1.00  0.00              
ATOM   4018 2HB  ASN A 258      42.447  14.121   4.567  1.00  0.00              
ATOM   4019 1HD2 ASN A 258      39.508  13.608   1.736  1.00  0.00              
ATOM   4020 2HD2 ASN A 258      40.913  12.594   1.743  1.00  0.00              
ATOM   4021  N   SER A 259      43.635  16.265   3.472  1.00  0.00              
ATOM   4022  CA  SER A 259      43.608  17.712   3.307  1.00  0.00              
ATOM   4023  C   SER A 259      44.347  18.133   2.049  1.00  0.00              
ATOM   4024  O   SER A 259      43.945  19.078   1.369  1.00  0.00              
ATOM   4025  CB  SER A 259      44.208  18.388   4.524  1.00  0.00              
ATOM   4026  OG  SER A 259      43.416  18.215   5.667  1.00  0.00              
ATOM   4027  H   SER A 259      43.977  15.874   4.338  1.00  0.00              
ATOM   4028  HA  SER A 259      42.599  18.128   3.304  1.00  0.00              
ATOM   4029 1HB  SER A 259      45.194  17.961   4.708  1.00  0.00              
ATOM   4030 2HB  SER A 259      44.307  19.453   4.319  1.00  0.00              
ATOM   4031  HG  SER A 259      42.583  18.679   5.551  1.00  0.00              
ATOM   4032  N   VAL A 260      45.429  17.430   1.739  1.00  0.00              
ATOM   4033  CA  VAL A 260      46.183  17.736   0.528  1.00  0.00              
ATOM   4034  C   VAL A 260      45.436  17.265  -0.717  1.00  0.00              
ATOM   4035  O   VAL A 260      45.379  17.965  -1.729  1.00  0.00              
ATOM   4036  CB  VAL A 260      47.581  17.088   0.554  1.00  0.00              
ATOM   4037  CG1 VAL A 260      48.282  17.282  -0.782  1.00  0.00              
ATOM   4038  CG2 VAL A 260      48.417  17.671   1.683  1.00  0.00              
ATOM   4039  H   VAL A 260      45.742  16.678   2.337  1.00  0.00              
ATOM   4040  HA  VAL A 260      46.301  18.812   0.395  1.00  0.00              
ATOM   4041  HB  VAL A 260      47.473  16.023   0.757  1.00  0.00              
ATOM   4042 1HG1 VAL A 260      49.268  16.818  -0.746  1.00  0.00              
ATOM   4043 2HG1 VAL A 260      47.692  16.819  -1.573  1.00  0.00              
ATOM   4044 3HG1 VAL A 260      48.391  18.347  -0.985  1.00  0.00              
ATOM   4045 1HG2 VAL A 260      49.401  17.202   1.687  1.00  0.00              
ATOM   4046 2HG2 VAL A 260      48.528  18.745   1.535  1.00  0.00              
ATOM   4047 3HG2 VAL A 260      47.923  17.484   2.636  1.00  0.00              
ATOM   4048  N   VAL A 261      44.851  16.076  -0.622  1.00  0.00              
ATOM   4049  CA  VAL A 261      44.169  15.436  -1.740  1.00  0.00              
ATOM   4050  C   VAL A 261      42.879  16.135  -2.165  1.00  0.00              
ATOM   4051  O   VAL A 261      42.604  16.254  -3.358  1.00  0.00              
ATOM   4052  CB  VAL A 261      43.842  13.969  -1.407  1.00  0.00              
ATOM   4053  CG1 VAL A 261      43.000  13.347  -2.512  1.00  0.00              
ATOM   4054  CG2 VAL A 261      45.120  13.171  -1.201  1.00  0.00              
ATOM   4055  H   VAL A 261      44.886  15.602   0.270  1.00  0.00              
ATOM   4056  HA  VAL A 261      44.776  15.470  -2.646  1.00  0.00              
ATOM   4057  HB  VAL A 261      43.291  13.933  -0.467  1.00  0.00              
ATOM   4058 1HG1 VAL A 261      42.778  12.310  -2.260  1.00  0.00              
ATOM   4059 2HG1 VAL A 261      42.068  13.903  -2.616  1.00  0.00              
ATOM   4060 3HG1 VAL A 261      43.551  13.382  -3.452  1.00  0.00              
ATOM   4061 1HG2 VAL A 261      44.870  12.136  -0.966  1.00  0.00              
ATOM   4062 2HG2 VAL A 261      45.719  13.202  -2.112  1.00  0.00              
ATOM   4063 3HG2 VAL A 261      45.689  13.602  -0.377  1.00  0.00              
ATOM   4064  N   ASN A 262      42.090  16.600  -1.199  1.00  0.00              
ATOM   4065  CA  ASN A 262      40.765  17.156  -1.501  1.00  0.00              
ATOM   4066  C   ASN A 262      40.725  18.214  -2.619  1.00  0.00              
ATOM   4067  O   ASN A 262      39.904  18.111  -3.539  1.00  0.00              
ATOM   4068  CB  ASN A 262      40.146  17.738  -0.243  1.00  0.00              
ATOM   4069  CG  ASN A 262      39.953  16.732   0.857  1.00  0.00              
ATOM   4070  OD1 ASN A 262      39.448  15.625   0.634  1.00  0.00              
ATOM   4071  ND2 ASN A 262      40.277  17.139   2.058  1.00  0.00              
ATOM   4072  H   ASN A 262      42.405  16.573  -0.239  1.00  0.00              
ATOM   4073  HA  ASN A 262      40.109  16.367  -1.871  1.00  0.00              
ATOM   4074 1HB  ASN A 262      40.520  18.669   0.184  1.00  0.00              
ATOM   4075 2HB  ASN A 262      39.185  17.920  -0.724  1.00  0.00              
ATOM   4076 1HD2 ASN A 262      40.176  16.522   2.839  1.00  0.00              
ATOM   4077 2HD2 ASN A 262      40.626  18.066   2.194  1.00  0.00              
ATOM   4078  N   PRO A 263      41.611  19.228  -2.546  1.00  0.00              
ATOM   4079  CA  PRO A 263      41.624  20.253  -3.597  1.00  0.00              
ATOM   4080  C   PRO A 263      41.937  19.628  -4.945  1.00  0.00              
ATOM   4081  O   PRO A 263      41.524  20.149  -5.982  1.00  0.00              
ATOM   4082  CB  PRO A 263      42.707  21.243  -3.156  1.00  0.00              
ATOM   4083  CG  PRO A 263      43.551  20.469  -2.202  1.00  0.00              
ATOM   4084  CD  PRO A 263      42.600  19.549  -1.483  1.00  0.00              
ATOM   4085  HA  PRO A 263      40.649  20.746  -3.722  1.00  0.00              
ATOM   4086 1HB  PRO A 263      43.299  21.600  -4.012  1.00  0.00              
ATOM   4087 2HB  PRO A 263      42.270  22.129  -2.673  1.00  0.00              
ATOM   4088 1HG  PRO A 263      44.329  19.899  -2.730  1.00  0.00              
ATOM   4089 2HG  PRO A 263      44.066  21.137  -1.495  1.00  0.00              
ATOM   4090 1HD  PRO A 263      43.101  18.647  -1.103  1.00  0.00              
ATOM   4091 2HD  PRO A 263      42.121  20.037  -0.621  1.00  0.00              
ATOM   4092  N   PHE A 264      42.662  18.514  -4.921  1.00  0.00              
ATOM   4093  CA  PHE A 264      43.079  17.835  -6.143  1.00  0.00              
ATOM   4094  C   PHE A 264      41.926  17.046  -6.755  1.00  0.00              
ATOM   4095  O   PHE A 264      41.699  17.095  -7.962  1.00  0.00              
ATOM   4096  CB  PHE A 264      44.262  16.907  -5.861  1.00  0.00              
ATOM   4097  CG  PHE A 264      45.467  17.612  -5.306  1.00  0.00              
ATOM   4098  CD1 PHE A 264      45.545  18.996  -5.320  1.00  0.00              
ATOM   4099  CD2 PHE A 264      46.523  16.892  -4.768  1.00  0.00              
ATOM   4100  CE1 PHE A 264      46.653  19.646  -4.809  1.00  0.00              
ATOM   4101  CE2 PHE A 264      47.631  17.539  -4.256  1.00  0.00              
ATOM   4102  CZ  PHE A 264      47.696  18.918  -4.277  1.00  0.00              
ATOM   4103  H   PHE A 264      42.932  18.128  -4.027  1.00  0.00              
ATOM   4104  HA  PHE A 264      43.383  18.570  -6.890  1.00  0.00              
ATOM   4105 1HB  PHE A 264      43.979  16.150  -5.131  1.00  0.00              
ATOM   4106 2HB  PHE A 264      44.583  16.420  -6.781  1.00  0.00              
ATOM   4107  HD1 PHE A 264      44.720  19.572  -5.740  1.00  0.00              
ATOM   4108  HD2 PHE A 264      46.472  15.803  -4.752  1.00  0.00              
ATOM   4109  HE1 PHE A 264      46.702  20.734  -4.827  1.00  0.00              
ATOM   4110  HE2 PHE A 264      48.455  16.962  -3.836  1.00  0.00              
ATOM   4111  HZ  PHE A 264      48.570  19.429  -3.875  1.00  0.00              
ATOM   4112  N   ILE A 265      41.195  16.324  -5.910  1.00  0.00              
ATOM   4113  CA  ILE A 265      40.071  15.511  -6.361  1.00  0.00              
ATOM   4114  C   ILE A 265      38.897  16.391  -6.783  1.00  0.00              
ATOM   4115  O   ILE A 265      38.011  15.946  -7.521  1.00  0.00              
ATOM   4116  CB  ILE A 265      39.605  14.532  -5.268  1.00  0.00              
ATOM   4117  CG1 ILE A 265      38.906  13.324  -5.896  1.00  0.00              
ATOM   4118  CG2 ILE A 265      38.681  15.235  -4.285  1.00  0.00              
ATOM   4119  CD1 ILE A 265      39.809  12.481  -6.767  1.00  0.00              
ATOM   4120  H   ILE A 265      41.426  16.340  -4.927  1.00  0.00              
ATOM   4121  HA  ILE A 265      40.338  14.952  -7.258  1.00  0.00              
ATOM   4122  HB  ILE A 265      40.477  14.150  -4.738  1.00  0.00              
ATOM   4123 1HG1 ILE A 265      38.516  12.715  -5.081  1.00  0.00              
ATOM   4124 2HG1 ILE A 265      38.077  13.703  -6.493  1.00  0.00              
ATOM   4125 1HG2 ILE A 265      38.360  14.529  -3.519  1.00  0.00              
ATOM   4126 2HG2 ILE A 265      39.210  16.063  -3.816  1.00  0.00              
ATOM   4127 3HG2 ILE A 265      37.808  15.616  -4.815  1.00  0.00              
ATOM   4128 1HD1 ILE A 265      39.243  11.644  -7.177  1.00  0.00              
ATOM   4129 2HD1 ILE A 265      40.199  13.089  -7.584  1.00  0.00              
ATOM   4130 3HD1 ILE A 265      40.638  12.100  -6.172  1.00  0.00              
ATOM   4131  N   TYR A 266      38.894  17.637  -6.310  1.00  0.00              
ATOM   4132  CA  TYR A 266      37.939  18.623  -6.805  1.00  0.00              
ATOM   4133  C   TYR A 266      38.184  18.910  -8.276  1.00  0.00              
ATOM   4134  O   TYR A 266      37.258  18.896  -9.088  1.00  0.00              
ATOM   4135  CB  TYR A 266      38.028  19.917  -5.993  1.00  0.00              
ATOM   4136  CG  TYR A 266      37.557  19.777  -4.563  1.00  0.00              
ATOM   4137  CD1 TYR A 266      36.911  18.627  -4.134  1.00  0.00              
ATOM   4138  CD2 TYR A 266      37.761  20.796  -3.644  1.00  0.00              
ATOM   4139  CE1 TYR A 266      36.478  18.494  -2.829  1.00  0.00              
ATOM   4140  CE2 TYR A 266      37.333  20.674  -2.337  1.00  0.00              
ATOM   4141  CZ  TYR A 266      36.692  19.521  -1.933  1.00  0.00              
ATOM   4142  OH  TYR A 266      36.264  19.394  -0.631  1.00  0.00              
ATOM   4143  H   TYR A 266      39.559  17.909  -5.600  1.00  0.00              
ATOM   4144  HA  TYR A 266      36.925  18.231  -6.721  1.00  0.00              
ATOM   4145 1HB  TYR A 266      39.072  20.233  -6.003  1.00  0.00              
ATOM   4146 2HB  TYR A 266      37.418  20.661  -6.506  1.00  0.00              
ATOM   4147  HD1 TYR A 266      36.746  17.819  -4.848  1.00  0.00              
ATOM   4148  HD2 TYR A 266      38.267  21.705  -3.970  1.00  0.00              
ATOM   4149  HE1 TYR A 266      35.972  17.584  -2.507  1.00  0.00              
ATOM   4150  HE2 TYR A 266      37.502  21.487  -1.630  1.00  0.00              
ATOM   4151  HH  TYR A 266      35.427  18.931  -0.554  1.00  0.00              
ATOM   4152  N   ALA A 267      39.441  19.193  -8.605  1.00  0.00              
ATOM   4153  CA  ALA A 267      39.836  19.451  -9.981  1.00  0.00              
ATOM   4154  C   ALA A 267      39.659  18.216 -10.850  1.00  0.00              
ATOM   4155  O   ALA A 267      39.211  18.317 -11.990  1.00  0.00              
ATOM   4156  CB  ALA A 267      41.277  19.937 -10.036  1.00  0.00              
ATOM   4157  H   ALA A 267      40.141  19.228  -7.878  1.00  0.00              
ATOM   4158  HA  ALA A 267      39.190  20.228 -10.390  1.00  0.00              
ATOM   4159 1HB  ALA A 267      41.556  20.128 -11.072  1.00  0.00              
ATOM   4160 2HB  ALA A 267      41.372  20.858  -9.459  1.00  0.00              
ATOM   4161 3HB  ALA A 267      41.933  19.176  -9.617  1.00  0.00              
ATOM   4162  N   TYR A 268      40.002  17.054 -10.302  1.00  0.00              
ATOM   4163  CA  TYR A 268      39.878  15.792 -11.032  1.00  0.00              
ATOM   4164  C   TYR A 268      38.431  15.420 -11.340  1.00  0.00              
ATOM   4165  O   TYR A 268      38.095  15.093 -12.478  1.00  0.00              
ATOM   4166  CB  TYR A 268      40.539  14.662 -10.239  1.00  0.00              
ATOM   4167  CG  TYR A 268      42.019  14.864 -10.003  1.00  0.00              
ATOM   4168  CD1 TYR A 268      42.730  15.824 -10.709  1.00  0.00              
ATOM   4169  CD2 TYR A 268      42.702  14.094  -9.073  1.00  0.00              
ATOM   4170  CE1 TYR A 268      44.082  16.011 -10.498  1.00  0.00              
ATOM   4171  CE2 TYR A 268      44.054  14.273  -8.853  1.00  0.00              
ATOM   4172  CZ  TYR A 268      44.741  15.233  -9.567  1.00  0.00              
ATOM   4173  OH  TYR A 268      46.087  15.417  -9.351  1.00  0.00              
ATOM   4174  H   TYR A 268      40.359  17.043  -9.357  1.00  0.00              
ATOM   4175  HA  TYR A 268      40.368  15.876 -12.002  1.00  0.00              
ATOM   4176 1HB  TYR A 268      40.024  14.596  -9.280  1.00  0.00              
ATOM   4177 2HB  TYR A 268      40.382  13.741 -10.800  1.00  0.00              
ATOM   4178  HD1 TYR A 268      42.202  16.435 -11.442  1.00  0.00              
ATOM   4179  HD2 TYR A 268      42.154  13.337  -8.513  1.00  0.00              
ATOM   4180  HE1 TYR A 268      44.627  16.769 -11.060  1.00  0.00              
ATOM   4181  HE2 TYR A 268      44.573  13.657  -8.118  1.00  0.00              
ATOM   4182  HH  TYR A 268      46.444  14.825  -8.685  1.00  0.00              
ATOM   4183  N   ARG A 269      37.574  15.462 -10.327  1.00  0.00              
ATOM   4184  CA  ARG A 269      36.168  15.133 -10.528  1.00  0.00              
ATOM   4185  C   ARG A 269      35.424  16.188 -11.346  1.00  0.00              
ATOM   4186  O   ARG A 269      34.696  15.855 -12.282  1.00  0.00              
ATOM   4187  CB  ARG A 269      35.463  14.866  -9.206  1.00  0.00              
ATOM   4188  CG  ARG A 269      33.981  14.545  -9.325  1.00  0.00              
ATOM   4189  CD  ARG A 269      33.684  13.286 -10.055  1.00  0.00              
ATOM   4190  NE  ARG A 269      32.275  12.930 -10.093  1.00  0.00              
ATOM   4191  CZ  ARG A 269      31.767  11.888 -10.781  1.00  0.00              
ATOM   4192  NH1 ARG A 269      32.540  11.122 -11.518  1.00  0.00              
ATOM   4193  NH2 ARG A 269      30.465  11.671 -10.714  1.00  0.00              
ATOM   4194  H   ARG A 269      37.891  15.723  -9.405  1.00  0.00              
ATOM   4195  HA  ARG A 269      36.083  14.208 -11.099  1.00  0.00              
ATOM   4196 1HB  ARG A 269      35.975  14.028  -8.736  1.00  0.00              
ATOM   4197 2HB  ARG A 269      35.588  15.759  -8.593  1.00  0.00              
ATOM   4198 1HG  ARG A 269      33.563  14.459  -8.322  1.00  0.00              
ATOM   4199 2HG  ARG A 269      33.491  15.364  -9.854  1.00  0.00              
ATOM   4200 1HD  ARG A 269      34.023  13.386 -11.086  1.00  0.00              
ATOM   4201 2HD  ARG A 269      34.216  12.465  -9.576  1.00  0.00              
ATOM   4202  HE  ARG A 269      31.486  13.371  -9.639  1.00  0.00              
ATOM   4203 1HH1 ARG A 269      33.531  11.312 -11.573  1.00  0.00              
ATOM   4204 2HH1 ARG A 269      32.141  10.347 -12.026  1.00  0.00              
ATOM   4205 1HH2 ARG A 269      29.883  12.280 -10.156  1.00  0.00              
ATOM   4206 2HH2 ARG A 269      30.059  10.898 -11.220  1.00  0.00              
ATOM   4207  N   ILE A 270      35.623  17.460 -11.010  1.00  0.00              
ATOM   4208  CA  ILE A 270      34.908  18.546 -11.675  1.00  0.00              
ATOM   4209  C   ILE A 270      35.787  19.296 -12.665  1.00  0.00              
ATOM   4210  O   ILE A 270      36.758  19.946 -12.274  1.00  0.00              
ATOM   4211  CB  ILE A 270      34.344  19.551 -10.654  1.00  0.00              
ATOM   4212  CG1 ILE A 270      33.505  18.826  -9.599  1.00  0.00              
ATOM   4213  CG2 ILE A 270      33.517  20.617 -11.357  1.00  0.00              
ATOM   4214  CD1 ILE A 270      32.325  18.073 -10.169  1.00  0.00              
ATOM   4215  H   ILE A 270      36.283  17.681 -10.278  1.00  0.00              
ATOM   4216  HA  ILE A 270      34.096  18.154 -12.287  1.00  0.00              
ATOM   4217  HB  ILE A 270      35.172  20.023 -10.126  1.00  0.00              
ATOM   4218 1HG1 ILE A 270      34.164  18.131  -9.081  1.00  0.00              
ATOM   4219 2HG1 ILE A 270      33.149  19.579  -8.895  1.00  0.00              
ATOM   4220 1HG2 ILE A 270      33.126  21.319 -10.620  1.00  0.00              
ATOM   4221 2HG2 ILE A 270      34.143  21.151 -12.070  1.00  0.00              
ATOM   4222 3HG2 ILE A 270      32.688  20.145 -11.884  1.00  0.00              
ATOM   4223 1HD1 ILE A 270      31.778  17.586  -9.361  1.00  0.00              
ATOM   4224 2HD1 ILE A 270      31.663  18.769 -10.686  1.00  0.00              
ATOM   4225 3HD1 ILE A 270      32.678  17.320 -10.872  1.00  0.00              
ATOM   4226  N   ARG A 271      35.441  19.212 -13.945  1.00  0.00              
ATOM   4227  CA  ARG A 271      36.282  19.790 -14.984  1.00  0.00              
ATOM   4228  C   ARG A 271      36.335  21.308 -14.839  1.00  0.00              
ATOM   4229  O   ARG A 271      37.326  21.944 -15.210  1.00  0.00              
ATOM   4230  CB  ARG A 271      35.849  19.370 -16.380  1.00  0.00              
ATOM   4231  CG  ARG A 271      36.115  17.913 -16.722  1.00  0.00              
ATOM   4232  CD  ARG A 271      35.607  17.493 -18.053  1.00  0.00              
ATOM   4233  NE  ARG A 271      35.829  16.091 -18.368  1.00  0.00              
ATOM   4234  CZ  ARG A 271      35.314  15.457 -19.440  1.00  0.00              
ATOM   4235  NH1 ARG A 271      34.519  16.082 -20.279  1.00  0.00              
ATOM   4236  NH2 ARG A 271      35.610  14.181 -19.612  1.00  0.00              
ATOM   4237  H   ARG A 271      34.586  18.744 -14.208  1.00  0.00              
ATOM   4238  HA  ARG A 271      37.304  19.423 -14.878  1.00  0.00              
ATOM   4239 1HB  ARG A 271      34.780  19.567 -16.454  1.00  0.00              
ATOM   4240 2HB  ARG A 271      36.384  20.007 -17.084  1.00  0.00              
ATOM   4241 1HG  ARG A 271      37.192  17.744 -16.706  1.00  0.00              
ATOM   4242 2HG  ARG A 271      35.638  17.287 -15.967  1.00  0.00              
ATOM   4243 1HD  ARG A 271      34.533  17.671 -18.094  1.00  0.00              
ATOM   4244 2HD  ARG A 271      36.102  18.084 -18.823  1.00  0.00              
ATOM   4245  HE  ARG A 271      36.371  15.397 -17.872  1.00  0.00              
ATOM   4246 1HH1 ARG A 271      34.288  17.053 -20.124  1.00  0.00              
ATOM   4247 2HH1 ARG A 271      34.143  15.589 -21.076  1.00  0.00              
ATOM   4248 1HH2 ARG A 271      36.209  13.710 -18.947  1.00  0.00              
ATOM   4249 2HH2 ARG A 271      35.237  13.682 -20.406  1.00  0.00              
ATOM   4250  N   GLU A 272      35.266  21.878 -14.287  1.00  0.00              
ATOM   4251  CA  GLU A 272      35.179  23.317 -14.068  1.00  0.00              
ATOM   4252  C   GLU A 272      36.231  23.758 -13.054  1.00  0.00              
ATOM   4253  O   GLU A 272      36.985  24.710 -13.287  1.00  0.00              
ATOM   4254  CB  GLU A 272      33.779  23.709 -13.589  1.00  0.00              
ATOM   4255  CG  GLU A 272      33.563  25.208 -13.438  1.00  0.00              
ATOM   4256  CD  GLU A 272      33.666  25.911 -14.762  1.00  0.00              
ATOM   4257  OE1 GLU A 272      33.693  25.243 -15.768  1.00  0.00              
ATOM   4258  OE2 GLU A 272      33.605  27.118 -14.778  1.00  0.00              
ATOM   4259  H   GLU A 272      34.492  21.291 -14.011  1.00  0.00              
ATOM   4260  HA  GLU A 272      35.387  23.846 -14.998  1.00  0.00              
ATOM   4261 1HB  GLU A 272      33.071  23.313 -14.318  1.00  0.00              
ATOM   4262 2HB  GLU A 272      33.622  23.221 -12.627  1.00  0.00              
ATOM   4263 1HG  GLU A 272      32.616  25.464 -12.964  1.00  0.00              
ATOM   4264 2HG  GLU A 272      34.385  25.521 -12.795  1.00  0.00              
ATOM   4265  N   PHE A 273      36.286  23.048 -11.932  1.00  0.00              
ATOM   4266  CA  PHE A 273      37.330  23.267 -10.942  1.00  0.00              
ATOM   4267  C   PHE A 273      38.724  23.155 -11.569  1.00  0.00              
ATOM   4268  O   PHE A 273      39.599  23.978 -11.297  1.00  0.00              
ATOM   4269  CB  PHE A 273      37.186  22.271  -9.790  1.00  0.00              
ATOM   4270  CG  PHE A 273      36.441  22.818  -8.605  1.00  0.00              
ATOM   4271  CD1 PHE A 273      35.158  22.380  -8.312  1.00  0.00              
ATOM   4272  CD2 PHE A 273      37.021  23.771  -7.782  1.00  0.00              
ATOM   4273  CE1 PHE A 273      34.472  22.883  -7.223  1.00  0.00              
ATOM   4274  CE2 PHE A 273      36.338  24.274  -6.692  1.00  0.00              
ATOM   4275  CZ  PHE A 273      35.062  23.829  -6.413  1.00  0.00              
ATOM   4276  H   PHE A 273      35.587  22.339 -11.761  1.00  0.00              
ATOM   4277  HA  PHE A 273      37.253  24.279 -10.541  1.00  0.00              
ATOM   4278 1HB  PHE A 273      36.638  21.390 -10.122  1.00  0.00              
ATOM   4279 2HB  PHE A 273      38.168  21.972  -9.428  1.00  0.00              
ATOM   4280  HD1 PHE A 273      34.692  21.630  -8.952  1.00  0.00              
ATOM   4281  HD2 PHE A 273      38.029  24.123  -8.004  1.00  0.00              
ATOM   4282  HE1 PHE A 273      33.464  22.530  -7.004  1.00  0.00              
ATOM   4283  HE2 PHE A 273      36.806  25.023  -6.053  1.00  0.00              
ATOM   4284  HZ  PHE A 273      34.521  24.227  -5.554  1.00  0.00              
ATOM   4285  N   ARG A 274      38.923  22.141 -12.411  1.00  0.00              
ATOM   4286  CA  ARG A 274      40.206  21.937 -13.091  1.00  0.00              
ATOM   4287  C   ARG A 274      40.632  23.179 -13.861  1.00  0.00              
ATOM   4288  O   ARG A 274      41.685  23.772 -13.596  1.00  0.00              
ATOM   4289  CB  ARG A 274      40.193  20.709 -13.989  1.00  0.00              
ATOM   4290  CG  ARG A 274      41.538  20.020 -14.150  1.00  0.00              
ATOM   4291  CD  ARG A 274      41.490  18.757 -14.930  1.00  0.00              
ATOM   4292  NE  ARG A 274      40.431  17.843 -14.532  1.00  0.00              
ATOM   4293  CZ  ARG A 274      39.873  16.921 -15.340  1.00  0.00              
ATOM   4294  NH1 ARG A 274      40.241  16.810 -16.597  1.00  0.00              
ATOM   4295  NH2 ARG A 274      38.927  16.145 -14.841  1.00  0.00              
ATOM   4296  H   ARG A 274      38.166  21.495 -12.585  1.00  0.00              
ATOM   4297  HA  ARG A 274      40.987  21.747 -12.354  1.00  0.00              
ATOM   4298 1HB  ARG A 274      39.479  20.008 -13.558  1.00  0.00              
ATOM   4299 2HB  ARG A 274      39.837  21.034 -14.967  1.00  0.00              
ATOM   4300 1HG  ARG A 274      42.219  20.703 -14.660  1.00  0.00              
ATOM   4301 2HG  ARG A 274      41.930  19.790 -13.159  1.00  0.00              
ATOM   4302 1HD  ARG A 274      41.337  18.995 -15.982  1.00  0.00              
ATOM   4303 2HD  ARG A 274      42.437  18.231 -14.811  1.00  0.00              
ATOM   4304  HE  ARG A 274      39.962  17.749 -13.641  1.00  0.00              
ATOM   4305 1HH1 ARG A 274      40.953  17.423 -16.968  1.00  0.00              
ATOM   4306 2HH1 ARG A 274      39.810  16.112 -17.186  1.00  0.00              
ATOM   4307 1HH2 ARG A 274      38.643  16.255 -13.877  1.00  0.00              
ATOM   4308 2HH2 ARG A 274      38.491  15.446 -15.424  1.00  0.00              
ATOM   4309  N   GLN A 275      39.804  23.552 -14.831  1.00  0.00              
ATOM   4310  CA  GLN A 275      40.137  24.618 -15.765  1.00  0.00              
ATOM   4311  C   GLN A 275      40.018  25.996 -15.123  1.00  0.00              
ATOM   4312  O   GLN A 275      40.597  26.965 -15.615  1.00  0.00              
ATOM   4313  CB  GLN A 275      39.230  24.545 -16.997  1.00  0.00              
ATOM   4314  CG  GLN A 275      37.776  24.887 -16.720  1.00  0.00              
ATOM   4315  CD  GLN A 275      36.910  24.783 -17.961  1.00  0.00              
ATOM   4316  OE1 GLN A 275      37.413  24.586 -19.071  1.00  0.00              
ATOM   4317  NE2 GLN A 275      35.601  24.917 -17.782  1.00  0.00              
ATOM   4318  H   GLN A 275      38.916  23.079 -14.919  1.00  0.00              
ATOM   4319  HA  GLN A 275      41.177  24.519 -16.076  1.00  0.00              
ATOM   4320 1HB  GLN A 275      39.639  25.239 -17.730  1.00  0.00              
ATOM   4321 2HB  GLN A 275      39.302  23.528 -17.381  1.00  0.00              
ATOM   4322 1HG  GLN A 275      37.218  24.461 -15.886  1.00  0.00              
ATOM   4323 2HG  GLN A 275      37.971  25.942 -16.523  1.00  0.00              
ATOM   4324 1HE2 GLN A 275      34.980  24.858 -18.564  1.00  0.00              
ATOM   4325 2HE2 GLN A 275      35.236  25.078 -16.865  1.00  0.00              
ATOM   4326  N   THR A 276      39.272  26.085 -14.025  1.00  0.00              
ATOM   4327  CA  THR A 276      39.140  27.359 -13.326  1.00  0.00              
ATOM   4328  C   THR A 276      40.492  27.904 -12.866  1.00  0.00              
ATOM   4329  O   THR A 276      40.644  29.105 -12.643  1.00  0.00              
ATOM   4330  CB  THR A 276      38.211  27.230 -12.104  1.00  0.00              
ATOM   4331  OG1 THR A 276      36.860  27.048 -12.545  1.00  0.00              
ATOM   4332  CG2 THR A 276      38.294  28.478 -11.238  1.00  0.00              
ATOM   4333  H   THR A 276      38.791  25.274 -13.665  1.00  0.00              
ATOM   4334  HA  THR A 276      38.730  28.110 -14.002  1.00  0.00              
ATOM   4335  HB  THR A 276      38.514  26.362 -11.519  1.00  0.00              
ATOM   4336  HG1 THR A 276      36.856  26.545 -13.363  1.00  0.00              
ATOM   4337 1HG2 THR A 276      37.631  28.368 -10.379  1.00  0.00              
ATOM   4338 2HG2 THR A 276      39.318  28.613 -10.892  1.00  0.00              
ATOM   4339 3HG2 THR A 276      37.991  29.346 -11.822  1.00  0.00              
ATOM   4340  N   PHE A 277      41.471  27.014 -12.721  1.00  0.00              
ATOM   4341  CA  PHE A 277      42.829  27.429 -12.388  1.00  0.00              
ATOM   4342  C   PHE A 277      43.361  28.396 -13.432  1.00  0.00              
ATOM   4343  O   PHE A 277      44.011  29.391 -13.099  1.00  0.00              
ATOM   4344  CB  PHE A 277      43.752  26.214 -12.274  1.00  0.00              
ATOM   4345  CG  PHE A 277      43.404  25.293 -11.139  1.00  0.00              
ATOM   4346  CD1 PHE A 277      42.593  25.725 -10.100  1.00  0.00              
ATOM   4347  CD2 PHE A 277      43.887  23.994 -11.108  1.00  0.00              
ATOM   4348  CE1 PHE A 277      42.273  24.879  -9.056  1.00  0.00              
ATOM   4349  CE2 PHE A 277      43.567  23.145 -10.066  1.00  0.00              
ATOM   4350  CZ  PHE A 277      42.759  23.589  -9.038  1.00  0.00              
ATOM   4351  H   PHE A 277      41.272  26.032 -12.843  1.00  0.00              
ATOM   4352  HA  PHE A 277      42.832  27.956 -11.434  1.00  0.00              
ATOM   4353 1HB  PHE A 277      43.704  25.619 -13.185  1.00  0.00              
ATOM   4354 2HB  PHE A 277      44.779  26.539 -12.108  1.00  0.00              
ATOM   4355  HD1 PHE A 277      42.208  26.745 -10.114  1.00  0.00              
ATOM   4356  HD2 PHE A 277      44.526  23.643 -11.919  1.00  0.00              
ATOM   4357  HE1 PHE A 277      41.635  25.231  -8.246  1.00  0.00              
ATOM   4358  HE2 PHE A 277      43.953  22.126 -10.054  1.00  0.00              
ATOM   4359  HZ  PHE A 277      42.508  22.922  -8.215  1.00  0.00              
ATOM   4360  N   ARG A 278      43.068  28.101 -14.696  1.00  0.00              
ATOM   4361  CA  ARG A 278      43.391  29.006 -15.792  1.00  0.00              
ATOM   4362  C   ARG A 278      42.517  30.259 -15.757  1.00  0.00              
ATOM   4363  O   ARG A 278      42.988  31.364 -16.033  1.00  0.00              
ATOM   4364  CB  ARG A 278      43.318  28.313 -17.145  1.00  0.00              
ATOM   4365  CG  ARG A 278      43.588  29.213 -18.340  1.00  0.00              
ATOM   4366  CD  ARG A 278      44.950  29.804 -18.367  1.00  0.00              
ATOM   4367  NE  ARG A 278      45.247  30.580 -19.561  1.00  0.00              
ATOM   4368  CZ  ARG A 278      46.336  31.358 -19.716  1.00  0.00              
ATOM   4369  NH1 ARG A 278      47.213  31.498 -18.746  1.00  0.00              
ATOM   4370  NH2 ARG A 278      46.488  31.998 -20.862  1.00  0.00              
ATOM   4371  H   ARG A 278      42.608  27.224 -14.901  1.00  0.00              
ATOM   4372  HA  ARG A 278      44.422  29.348 -15.696  1.00  0.00              
ATOM   4373 1HB  ARG A 278      44.051  27.507 -17.129  1.00  0.00              
ATOM   4374 2HB  ARG A 278      42.317  27.891 -17.232  1.00  0.00              
ATOM   4375 1HG  ARG A 278      43.457  28.629 -19.251  1.00  0.00              
ATOM   4376 2HG  ARG A 278      42.867  30.031 -18.327  1.00  0.00              
ATOM   4377 1HD  ARG A 278      45.066  30.466 -17.510  1.00  0.00              
ATOM   4378 2HD  ARG A 278      45.685  29.001 -18.308  1.00  0.00              
ATOM   4379  HE  ARG A 278      44.724  30.663 -20.422  1.00  0.00              
ATOM   4380 1HH1 ARG A 278      47.073  31.016 -17.869  1.00  0.00              
ATOM   4381 2HH1 ARG A 278      48.022  32.086 -18.882  1.00  0.00              
ATOM   4382 1HH2 ARG A 278      45.795  31.894 -21.591  1.00  0.00              
ATOM   4383 2HH2 ARG A 278      47.294  32.588 -21.004  1.00  0.00              
ATOM   4384  N   LYS A 279      41.250  30.083 -15.403  1.00  0.00              
ATOM   4385  CA  LYS A 279      40.322  31.203 -15.293  1.00  0.00              
ATOM   4386  C   LYS A 279      40.779  32.140 -14.182  1.00  0.00              
ATOM   4387  O   LYS A 279      40.497  33.338 -14.212  1.00  0.00              
ATOM   4388  CB  LYS A 279      38.899  30.710 -15.026  1.00  0.00              
ATOM   4389  CG  LYS A 279      38.276  29.933 -16.179  1.00  0.00              
ATOM   4390  CD  LYS A 279      36.829  29.569 -15.882  1.00  0.00              
ATOM   4391  CE  LYS A 279      36.184  28.857 -17.062  1.00  0.00              
ATOM   4392  NZ  LYS A 279      34.712  28.719 -16.892  1.00  0.00              
ATOM   4393  H   LYS A 279      40.920  29.150 -15.205  1.00  0.00              
ATOM   4394  HA  LYS A 279      40.320  31.773 -16.222  1.00  0.00              
ATOM   4395 1HB  LYS A 279      38.942  30.074 -14.142  1.00  0.00              
ATOM   4396 2HB  LYS A 279      38.291  31.588 -14.811  1.00  0.00              
ATOM   4397 1HG  LYS A 279      38.319  30.552 -17.076  1.00  0.00              
ATOM   4398 2HG  LYS A 279      38.855  29.024 -16.337  1.00  0.00              
ATOM   4399 1HD  LYS A 279      36.807  28.917 -15.008  1.00  0.00              
ATOM   4400 2HD  LYS A 279      36.278  30.484 -15.666  1.00  0.00              
ATOM   4401 1HE  LYS A 279      36.393  29.431 -17.964  1.00  0.00              
ATOM   4402 2HE  LYS A 279      36.633  27.867 -17.150  1.00  0.00              
ATOM   4403 1HZ  LYS A 279      34.324  28.242 -17.694  1.00  0.00              
ATOM   4404 2HZ  LYS A 279      34.518  28.186 -16.056  1.00  0.00              
ATOM   4405 3HZ  LYS A 279      34.296  29.635 -16.811  1.00  0.00              
ATOM   4406  N   ILE A 280      41.483  31.586 -13.200  1.00  0.00              
ATOM   4407  CA  ILE A 280      42.101  32.391 -12.153  1.00  0.00              
ATOM   4408  C   ILE A 280      43.261  33.191 -12.732  1.00  0.00              
ATOM   4409  O   ILE A 280      43.343  34.405 -12.548  1.00  0.00              
ATOM   4410  CB  ILE A 280      42.607  31.525 -10.986  1.00  0.00              
ATOM   4411  CG1 ILE A 280      41.428  30.920 -10.219  1.00  0.00              
ATOM   4412  CG2 ILE A 280      43.486  32.347 -10.055  1.00  0.00              
ATOM   4413  CD1 ILE A 280      41.825  29.832  -9.248  1.00  0.00              
ATOM   4414  H   ILE A 280      41.593  30.583 -13.179  1.00  0.00              
ATOM   4415  HA  ILE A 280      41.398  33.131 -11.772  1.00  0.00              
ATOM   4416  HB  ILE A 280      43.182  30.690 -11.386  1.00  0.00              
ATOM   4417 1HG1 ILE A 280      40.943  31.732  -9.677  1.00  0.00              
ATOM   4418 2HG1 ILE A 280      40.737  30.513 -10.957  1.00  0.00              
ATOM   4419 1HG2 ILE A 280      43.835  31.719  -9.236  1.00  0.00              
ATOM   4420 2HG2 ILE A 280      44.343  32.730 -10.608  1.00  0.00              
ATOM   4421 3HG2 ILE A 280      42.911  33.181  -9.654  1.00  0.00              
ATOM   4422 1HD1 ILE A 280      40.937  29.452  -8.743  1.00  0.00              
ATOM   4423 2HD1 ILE A 280      42.309  29.018  -9.790  1.00  0.00              
ATOM   4424 3HD1 ILE A 280      42.515  30.236  -8.509  1.00  0.00              
ATOM   4425  N   ILE A 281      44.156  32.502 -13.433  1.00  0.00              
ATOM   4426  CA  ILE A 281      45.320  33.146 -14.029  1.00  0.00              
ATOM   4427  C   ILE A 281      44.878  34.335 -14.872  1.00  0.00              
ATOM   4428  O   ILE A 281      45.541  35.372 -14.896  1.00  0.00              
ATOM   4429  CB  ILE A 281      46.131  32.171 -14.903  1.00  0.00              
ATOM   4430  CG1 ILE A 281      46.779  31.089 -14.035  1.00  0.00              
ATOM   4431  CG2 ILE A 281      47.187  32.923 -15.698  1.00  0.00              
ATOM   4432  CD1 ILE A 281      47.353  29.935 -14.825  1.00  0.00              
ATOM   4433  H   ILE A 281      44.025  31.509 -13.556  1.00  0.00              
ATOM   4434  HA  ILE A 281      45.968  33.559 -13.257  1.00  0.00              
ATOM   4435  HB  ILE A 281      45.454  31.661 -15.588  1.00  0.00              
ATOM   4436 1HG1 ILE A 281      47.571  31.565 -13.460  1.00  0.00              
ATOM   4437 2HG1 ILE A 281      46.012  30.717 -13.356  1.00  0.00              
ATOM   4438 1HG2 ILE A 281      47.752  32.219 -16.310  1.00  0.00              
ATOM   4439 2HG2 ILE A 281      46.704  33.656 -16.342  1.00  0.00              
ATOM   4440 3HG2 ILE A 281      47.865  33.432 -15.013  1.00  0.00              
ATOM   4441 1HD1 ILE A 281      47.794  29.209 -14.142  1.00  0.00              
ATOM   4442 2HD1 ILE A 281      46.560  29.456 -15.401  1.00  0.00              
ATOM   4443 3HD1 ILE A 281      48.120  30.305 -15.504  1.00  0.00              
ATOM   4444  N   ARG A 282      43.754  34.179 -15.563  1.00  0.00              
ATOM   4445  CA  ARG A 282      43.236  35.229 -16.432  1.00  0.00              
ATOM   4446  C   ARG A 282      41.849  35.669 -15.985  1.00  0.00              
ATOM   4447  O   ARG A 282      40.969  35.914 -16.810  1.00  0.00              
ATOM   4448  CB  ARG A 282      43.248  34.822 -17.898  1.00  0.00              
ATOM   4449  CG  ARG A 282      44.602  34.377 -18.427  1.00  0.00              
ATOM   4450  CD  ARG A 282      45.626  35.452 -18.473  1.00  0.00              
ATOM   4451  NE  ARG A 282      46.811  35.124 -19.249  1.00  0.00              
ATOM   4452  CZ  ARG A 282      46.974  35.411 -20.555  1.00  0.00              
ATOM   4453  NH1 ARG A 282      46.020  35.996 -21.245  1.00  0.00              
ATOM   4454  NH2 ARG A 282      48.112  35.066 -21.133  1.00  0.00              
ATOM   4455  H   ARG A 282      43.244  33.310 -15.484  1.00  0.00              
ATOM   4456  HA  ARG A 282      43.879  36.108 -16.372  1.00  0.00              
ATOM   4457 1HB  ARG A 282      42.534  34.008 -18.008  1.00  0.00              
ATOM   4458 2HB  ARG A 282      42.906  35.685 -18.470  1.00  0.00              
ATOM   4459 1HG  ARG A 282      44.981  33.581 -17.786  1.00  0.00              
ATOM   4460 2HG  ARG A 282      44.470  33.995 -19.440  1.00  0.00              
ATOM   4461 1HD  ARG A 282      45.183  36.344 -18.916  1.00  0.00              
ATOM   4462 2HD  ARG A 282      45.951  35.675 -17.458  1.00  0.00              
ATOM   4463  HE  ARG A 282      47.660  34.656 -18.962  1.00  0.00              
ATOM   4464 1HH1 ARG A 282      45.149  36.237 -20.793  1.00  0.00              
ATOM   4465 2HH1 ARG A 282      46.161  36.202 -22.223  1.00  0.00              
ATOM   4466 1HH2 ARG A 282      48.828  34.601 -20.593  1.00  0.00              
ATOM   4467 2HH2 ARG A 282      48.260  35.269 -22.110  1.00  0.00              
ATOM   4468  N   SER A 283      41.659  35.766 -14.674  1.00  0.00              
ATOM   4469  CA  SER A 283      40.377  36.178 -14.114  1.00  0.00              
ATOM   4470  C   SER A 283      40.152  37.666 -14.342  1.00  0.00              
ATOM   4471  O   SER A 283      41.009  38.356 -14.895  1.00  0.00              
ATOM   4472  CB  SER A 283      40.317  35.850 -12.635  1.00  0.00              
ATOM   4473  OG  SER A 283      41.053  36.760 -11.864  1.00  0.00              
ATOM   4474  H   SER A 283      42.421  35.549 -14.048  1.00  0.00              
ATOM   4475  HA  SER A 283      39.533  35.602 -14.495  1.00  0.00              
ATOM   4476 1HB  SER A 283      39.276  35.875 -12.315  1.00  0.00              
ATOM   4477 2HB  SER A 283      40.720  34.850 -12.482  1.00  0.00              
ATOM   4478  HG  SER A 283      41.946  36.825 -12.211  1.00  0.00              
ATOM   4479  N   HIS A 284      38.995  38.158 -13.912  1.00  0.00              
ATOM   4480  CA  HIS A 284      38.743  39.593 -13.865  1.00  0.00              
ATOM   4481  C   HIS A 284      39.840  40.299 -13.078  1.00  0.00              
ATOM   4482  O   HIS A 284      40.049  41.503 -13.228  1.00  0.00              
ATOM   4483  CB  HIS A 284      37.374  39.889 -13.244  1.00  0.00              
ATOM   4484  CG  HIS A 284      37.249  39.441 -11.821  1.00  0.00              
ATOM   4485  ND1 HIS A 284      37.400  40.302 -10.754  1.00  0.00              
ATOM   4486  CD2 HIS A 284      36.990  38.223 -11.289  1.00  0.00              
ATOM   4487  CE1 HIS A 284      37.237  39.632  -9.626  1.00  0.00              
ATOM   4488  NE2 HIS A 284      36.988  38.370  -9.923  1.00  0.00              
ATOM   4489  H   HIS A 284      38.272  37.521 -13.609  1.00  0.00              
ATOM   4490  HA  HIS A 284      38.762  40.002 -14.875  1.00  0.00              
ATOM   4491 1HB  HIS A 284      37.181  40.962 -13.250  1.00  0.00              
ATOM   4492 2HB  HIS A 284      36.590  39.377 -13.802  1.00  0.00              
ATOM   4493  HD1 HIS A 284      37.526  41.293 -10.807  1.00  0.00              
ATOM   4494  HD2 HIS A 284      36.802  37.246 -11.733  1.00  0.00              
ATOM   4495  HE1 HIS A 284      37.317  40.138  -8.664  1.00  0.00              
ATOM   4496  N   VAL A 285      40.486  39.558 -12.164  1.00  0.00              
ATOM   4497  CA  VAL A 285      41.773  40.052 -11.689  1.00  0.00              
ATOM   4498  C   VAL A 285      42.929  39.353 -12.393  1.00  0.00              
ATOM   4499  O   VAL A 285      43.271  38.216 -12.066  1.00  0.00              
ATOM   4500  CB  VAL A 285      41.922  39.863 -10.168  1.00  0.00              
ATOM   4501  CG1 VAL A 285      43.283  40.358  -9.701  1.00  0.00              
ATOM   4502  CG2 VAL A 285      40.810  40.591  -9.428  1.00  0.00              
ATOM   4503  H   VAL A 285      40.153  38.661 -11.840  1.00  0.00              
ATOM   4504  HA  VAL A 285      41.903  41.109 -11.923  1.00  0.00              
ATOM   4505  HB  VAL A 285      41.820  38.804  -9.931  1.00  0.00              
ATOM   4506 1HG1 VAL A 285      43.372  40.216  -8.623  1.00  0.00              
ATOM   4507 2HG1 VAL A 285      44.068  39.795 -10.206  1.00  0.00              
ATOM   4508 3HG1 VAL A 285      43.386  41.417  -9.937  1.00  0.00              
ATOM   4509 1HG2 VAL A 285      40.931  40.446  -8.355  1.00  0.00              
ATOM   4510 2HG2 VAL A 285      40.857  41.655  -9.659  1.00  0.00              
ATOM   4511 3HG2 VAL A 285      39.844  40.193  -9.741  1.00  0.00              
ATOM   4512  N   LEU A 286      43.527  40.038 -13.361  1.00  0.00              
ATOM   4513  CA  LEU A 286      44.571  39.445 -14.187  1.00  0.00              
ATOM   4514  C   LEU A 286      45.797  39.058 -13.370  1.00  0.00              
ATOM   4515  O   LEU A 286      46.372  39.886 -12.664  1.00  0.00              
ATOM   4516  CB  LEU A 286      44.968  40.416 -15.306  1.00  0.00              
ATOM   4517  CG  LEU A 286      45.947  39.852 -16.343  1.00  0.00              
ATOM   4518  CD1 LEU A 286      45.291  38.718 -17.118  1.00  0.00              
ATOM   4519  CD2 LEU A 286      46.388  40.963 -17.284  1.00  0.00              
ATOM   4520  H   LEU A 286      43.252  40.996 -13.528  1.00  0.00              
ATOM   4521  HA  LEU A 286      44.204  38.521 -14.631  1.00  0.00              
ATOM   4522 1HB  LEU A 286      43.990  40.571 -15.761  1.00  0.00              
ATOM   4523 2HB  LEU A 286      45.337  41.361 -14.909  1.00  0.00              
ATOM   4524  HG  LEU A 286      46.828  39.504 -15.802  1.00  0.00              
ATOM   4525 1HD1 LEU A 286      45.994  38.323 -17.852  1.00  0.00              
ATOM   4526 2HD1 LEU A 286      45.005  37.923 -16.429  1.00  0.00              
ATOM   4527 3HD1 LEU A 286      44.405  39.092 -17.630  1.00  0.00              
ATOM   4528 1HD2 LEU A 286      47.085  40.561 -18.020  1.00  0.00              
ATOM   4529 2HD2 LEU A 286      45.518  41.375 -17.794  1.00  0.00              
ATOM   4530 3HD2 LEU A 286      46.880  41.751 -16.712  1.00  0.00              
ATOM   4531  N   ARG A 287      46.192  37.793 -13.470  1.00  0.00              
ATOM   4532  CA  ARG A 287      47.353  37.293 -12.743  1.00  0.00              
ATOM   4533  C   ARG A 287      48.567  37.230 -13.661  1.00  0.00              
ATOM   4534  O   ARG A 287      49.654  37.681 -13.301  1.00  0.00              
ATOM   4535  CB  ARG A 287      47.086  35.953 -12.073  1.00  0.00              
ATOM   4536  CG  ARG A 287      45.847  35.915 -11.191  1.00  0.00              
ATOM   4537  CD  ARG A 287      45.933  36.767  -9.977  1.00  0.00              
ATOM   4538  NE  ARG A 287      44.726  36.784  -9.167  1.00  0.00              
ATOM   4539  CZ  ARG A 287      44.571  37.506  -8.040  1.00  0.00              
ATOM   4540  NH1 ARG A 287      45.553  38.241  -7.566  1.00  0.00              
ATOM   4541  NH2 ARG A 287      43.412  37.438  -7.409  1.00  0.00              
ATOM   4542  H   ARG A 287      45.675  37.161 -14.065  1.00  0.00              
ATOM   4543  HA  ARG A 287      47.601  37.976 -11.930  1.00  0.00              
ATOM   4544 1HB  ARG A 287      46.985  35.215 -12.866  1.00  0.00              
ATOM   4545 2HB  ARG A 287      47.962  35.720 -11.468  1.00  0.00              
ATOM   4546 1HG  ARG A 287      44.993  36.253 -11.779  1.00  0.00              
ATOM   4547 2HG  ARG A 287      45.682  34.886 -10.870  1.00  0.00              
ATOM   4548 1HD  ARG A 287      46.744  36.403  -9.347  1.00  0.00              
ATOM   4549 2HD  ARG A 287      46.139  37.793 -10.278  1.00  0.00              
ATOM   4550  HE  ARG A 287      43.853  36.291  -9.300  1.00  0.00              
ATOM   4551 1HH1 ARG A 287      46.439  38.268  -8.050  1.00  0.00              
ATOM   4552 2HH1 ARG A 287      45.417  38.775  -6.720  1.00  0.00              
ATOM   4553 1HH2 ARG A 287      42.673  36.855  -7.778  1.00  0.00              
ATOM   4554 2HH2 ARG A 287      43.269  37.969  -6.563  1.00  0.00              
ATOM   4555  N   GLN A 288      48.376  36.668 -14.850  1.00  0.00              
ATOM   4556  CA  GLN A 288      49.441  36.589 -15.841  1.00  0.00              
ATOM   4557  C   GLN A 288      49.397  37.778 -16.792  1.00  0.00              
ATOM   4558  O   GLN A 288      50.182  38.395 -16.857  1.00  0.00              
ATOM   4559  OXT GLN A 288      48.422  37.975 -17.463  1.00  0.00              
ATOM   4560  CB  GLN A 288      49.335  35.286 -16.638  1.00  0.00              
ATOM   4561  CG  GLN A 288      50.390  35.131 -17.720  1.00  0.00              
ATOM   4562  CD  GLN A 288      50.275  33.809 -18.456  1.00  0.00              
ATOM   4563  OE1 GLN A 288      49.255  33.522 -19.088  1.00  0.00              
ATOM   4564  NE2 GLN A 288      51.321  32.995 -18.374  1.00  0.00              
ATOM   4565  H   GLN A 288      47.467  36.284 -15.071  1.00  0.00              
ATOM   4566  HA  GLN A 288      50.408  36.627 -15.341  1.00  0.00              
ATOM   4567 1HB  GLN A 288      49.420  34.470 -15.920  1.00  0.00              
ATOM   4568 2HB  GLN A 288      48.342  35.271 -17.087  1.00  0.00              
ATOM   4569 1HG  GLN A 288      50.598  35.907 -18.457  1.00  0.00              
ATOM   4570 2HG  GLN A 288      51.223  35.065 -17.020  1.00  0.00              
ATOM   4571 1HE2 GLN A 288      51.303  32.108 -18.839  1.00  0.00              
ATOM   4572 2HE2 GLN A 288      52.127  33.267 -17.849  1.00  0.00              
TER                                                                             
