# Supplementary material for: Assessment and Challenges of Ligand Docking into Comparative Models of G-Protein Coupled Receptors
Source: PLoS One. 2013 Jul 2;8(7):e67302. doi: 10.1371/journal.pone.0067302 (PMC3699586; doi:10.1371/journal.pone.0067302)
Supplement: File S2 — Files for protocol capture. The input files necessary to carry out the steps outlined in the protocol capture in File S1 as well as the output files relating to the results found in the manuscript are provided in this attachment. (ZIP) [file pone.0067302.s015.zip › FileS2_GPCR_model_dock/scripts/evaluate_score_vs_pocket_rmsd/structures/3emlA/3emlA_5.pdb]

ATOM      1  N   ILE A   1      57.464   6.623  11.763  1.00  0.00              
ATOM      2  CA  ILE A   1      57.451   7.950  12.366  1.00  0.00              
ATOM      3  C   ILE A   1      57.931   7.916  13.811  1.00  0.00              
ATOM      4  O   ILE A   1      57.207   8.309  14.725  1.00  0.00              
ATOM      5  CB  ILE A   1      56.044   8.574  12.320  1.00  0.00              
ATOM      6  CG1 ILE A   1      55.008   7.597  12.882  1.00  0.00              
ATOM      7  CG2 ILE A   1      55.686   8.974  10.897  1.00  0.00              
ATOM      8  CD1 ILE A   1      54.667   7.838  14.335  1.00  0.00              
ATOM      9 1H   ILE A   1      56.616   6.223  11.417  1.00  0.00              
ATOM     10 2H   ILE A   1      58.025   6.447  10.954  1.00  0.00              
ATOM     11 3H   ILE A   1      57.765   5.834  12.298  1.00  0.00              
ATOM     12  HA  ILE A   1      58.157   8.608  11.861  1.00  0.00              
ATOM     13  HB  ILE A   1      56.025   9.455  12.961  1.00  0.00              
ATOM     14 1HG1 ILE A   1      54.108   7.695  12.276  1.00  0.00              
ATOM     15 2HG1 ILE A   1      55.415   6.592  12.766  1.00  0.00              
ATOM     16 1HG2 ILE A   1      54.689   9.413  10.882  1.00  0.00              
ATOM     17 2HG2 ILE A   1      56.408   9.703  10.531  1.00  0.00              
ATOM     18 3HG2 ILE A   1      55.704   8.093  10.255  1.00  0.00              
ATOM     19 1HD1 ILE A   1      53.927   7.107  14.662  1.00  0.00              
ATOM     20 2HD1 ILE A   1      55.567   7.739  14.942  1.00  0.00              
ATOM     21 3HD1 ILE A   1      54.260   8.841  14.452  1.00  0.00              
ATOM     22  N   MET A   2      59.081   7.277  14.021  1.00  0.00              
ATOM     23  CA  MET A   2      59.757   7.417  15.305  1.00  0.00              
ATOM     24  C   MET A   2      60.796   8.530  15.258  1.00  0.00              
ATOM     25  O   MET A   2      61.485   8.706  14.254  1.00  0.00              
ATOM     26  CB  MET A   2      60.414   6.097  15.705  1.00  0.00              
ATOM     27  CG  MET A   2      59.446   4.931  15.850  1.00  0.00              
ATOM     28  SD  MET A   2      58.208   5.210  17.132  1.00  0.00              
ATOM     29  CE  MET A   2      59.228   5.167  18.603  1.00  0.00              
ATOM     30  H   MET A   2      59.499   6.700  13.306  1.00  0.00              
ATOM     31  HA  MET A   2      59.038   7.695  16.076  1.00  0.00              
ATOM     32 1HB  MET A   2      61.151   5.865  14.937  1.00  0.00              
ATOM     33 2HB  MET A   2      60.920   6.269  16.655  1.00  0.00              
ATOM     34 1HG  MET A   2      58.945   4.785  14.894  1.00  0.00              
ATOM     35 2HG  MET A   2      60.023   4.041  16.098  1.00  0.00              
ATOM     36 1HE  MET A   2      58.605   5.324  19.483  1.00  0.00              
ATOM     37 2HE  MET A   2      59.721   4.196  18.675  1.00  0.00              
ATOM     38 3HE  MET A   2      59.982   5.953  18.546  1.00  0.00              
ATOM     39  N   GLY A   3      60.902   9.281  16.349  1.00  0.00              
ATOM     40  CA  GLY A   3      61.815  10.416  16.412  1.00  0.00              
ATOM     41  C   GLY A   3      61.279  11.603  15.623  1.00  0.00              
ATOM     42  O   GLY A   3      60.217  12.140  15.935  1.00  0.00              
ATOM     43  H   GLY A   3      60.336   9.059  17.156  1.00  0.00              
ATOM     44 1HA  GLY A   3      61.943  10.712  17.453  1.00  0.00              
ATOM     45 2HA  GLY A   3      62.778  10.121  15.998  1.00  0.00              
ATOM     46  N   SER A   4      62.022  12.010  14.599  1.00  0.00              
ATOM     47  CA  SER A   4      61.557  13.038  13.676  1.00  0.00              
ATOM     48  C   SER A   4      61.993  12.748  12.246  1.00  0.00              
ATOM     49  O   SER A   4      61.267  13.038  11.295  1.00  0.00              
ATOM     50  CB  SER A   4      62.066  14.398  14.115  1.00  0.00              
ATOM     51  OG  SER A   4      63.447  14.391  14.352  1.00  0.00              
ATOM     52  H   SER A   4      62.931  11.594  14.455  1.00  0.00              
ATOM     53  HA  SER A   4      60.477  13.191  13.705  1.00  0.00              
ATOM     54 1HB  SER A   4      61.844  15.122  13.332  1.00  0.00              
ATOM     55 2HB  SER A   4      61.551  14.685  15.031  1.00  0.00              
ATOM     56  HG  SER A   4      63.656  13.722  15.009  1.00  0.00              
ATOM     57  N   SER A   5      63.183  12.175  12.100  1.00  0.00              
ATOM     58  CA  SER A   5      62.800  13.034  10.988  1.00  0.00              
ATOM     59  C   SER A   5      62.547  12.213   9.730  1.00  0.00              
ATOM     60  O   SER A   5      61.975  12.710   8.760  1.00  0.00              
ATOM     61  CB  SER A   5      63.873  14.075  10.736  1.00  0.00              
ATOM     62  OG  SER A   5      63.915  15.044  11.748  1.00  0.00              
ATOM     63  H   SER A   5      64.073  11.699  12.070  1.00  0.00              
ATOM     64  HA  SER A   5      61.936  13.664  11.205  1.00  0.00              
ATOM     65 1HB  SER A   5      64.839  13.573  10.686  1.00  0.00              
ATOM     66 2HB  SER A   5      63.670  14.564   9.785  1.00  0.00              
ATOM     67  HG  SER A   5      64.102  14.620  12.589  1.00  0.00              
ATOM     68  N   VAL A   6      62.968  10.951   9.754  1.00  0.00              
ATOM     69  CA  VAL A   6      62.940  10.111   8.558  1.00  0.00              
ATOM     70  C   VAL A   6      61.554  10.081   7.916  1.00  0.00              
ATOM     71  O   VAL A   6      61.430  10.088   6.694  1.00  0.00              
ATOM     72  CB  VAL A   6      63.375   8.668   8.876  1.00  0.00              
ATOM     73  CG1 VAL A   6      63.161   7.769   7.668  1.00  0.00              
ATOM     74  CG2 VAL A   6      64.832   8.635   9.312  1.00  0.00              
ATOM     75  H   VAL A   6      63.315  10.562  10.619  1.00  0.00              
ATOM     76  HA  VAL A   6      63.591  10.510   7.779  1.00  0.00              
ATOM     77  HB  VAL A   6      62.785   8.297   9.714  1.00  0.00              
ATOM     78 1HG1 VAL A   6      63.474   6.753   7.910  1.00  0.00              
ATOM     79 2HG1 VAL A   6      62.105   7.768   7.397  1.00  0.00              
ATOM     80 3HG1 VAL A   6      63.751   8.139   6.830  1.00  0.00              
ATOM     81 1HG2 VAL A   6      65.123   7.608   9.533  1.00  0.00              
ATOM     82 2HG2 VAL A   6      65.460   9.026   8.510  1.00  0.00              
ATOM     83 3HG2 VAL A   6      64.959   9.248  10.204  1.00  0.00              
ATOM     84  N   TYR A   7      60.515  10.034   8.745  1.00  0.00              
ATOM     85  CA  TYR A   7      59.141  10.008   8.249  1.00  0.00              
ATOM     86  C   TYR A   7      58.349  11.259   8.639  1.00  0.00              
ATOM     87  O   TYR A   7      57.652  11.847   7.810  1.00  0.00              
ATOM     88  CB  TYR A   7      58.422   8.759   8.765  1.00  0.00              
ATOM     89  CG  TYR A   7      59.077   7.460   8.352  1.00  0.00              
ATOM     90  CD1 TYR A   7      59.923   6.781   9.217  1.00  0.00              
ATOM     91  CD2 TYR A   7      58.845   6.915   7.098  1.00  0.00              
ATOM     92  CE1 TYR A   7      60.524   5.595   8.844  1.00  0.00              
ATOM     93  CE2 TYR A   7      59.440   5.728   6.715  1.00  0.00              
ATOM     94  CZ  TYR A   7      60.279   5.071   7.591  1.00  0.00              
ATOM     95  OH  TYR A   7      60.874   3.888   7.214  1.00  0.00              
ATOM     96  H   TYR A   7      60.679  10.017   9.742  1.00  0.00              
ATOM     97  HA  TYR A   7      59.141   9.988   7.159  1.00  0.00              
ATOM     98 1HB  TYR A   7      58.402   8.826   9.854  1.00  0.00              
ATOM     99 2HB  TYR A   7      57.403   8.792   8.380  1.00  0.00              
ATOM    100  HD1 TYR A   7      60.111   7.201  10.205  1.00  0.00              
ATOM    101  HD2 TYR A   7      58.182   7.439   6.410  1.00  0.00              
ATOM    102  HE1 TYR A   7      61.187   5.073   9.534  1.00  0.00              
ATOM    103  HE2 TYR A   7      59.246   5.317   5.724  1.00  0.00              
ATOM    104  HH  TYR A   7      60.635   3.615   6.325  1.00  0.00              
ATOM    105  N   ILE A   8      58.470  11.668   9.897  1.00  0.00              
ATOM    106  CA  ILE A   8      57.700  12.791  10.430  1.00  0.00              
ATOM    107  C   ILE A   8      58.000  14.136   9.754  1.00  0.00              
ATOM    108  O   ILE A   8      57.088  14.809   9.274  1.00  0.00              
ATOM    109  CB  ILE A   8      57.940  12.943  11.943  1.00  0.00              
ATOM    110  CG1 ILE A   8      57.352  11.748  12.699  1.00  0.00              
ATOM    111  CG2 ILE A   8      57.340  14.245  12.449  1.00  0.00              
ATOM    112  CD1 ILE A   8      57.814  11.647  14.135  1.00  0.00              
ATOM    113  H   ILE A   8      59.118  11.184  10.502  1.00  0.00              
ATOM    114  HA  ILE A   8      56.637  12.655  10.234  1.00  0.00              
ATOM    115  HB  ILE A   8      59.013  12.938  12.135  1.00  0.00              
ATOM    116 1HG1 ILE A   8      56.268  11.850  12.673  1.00  0.00              
ATOM    117 2HG1 ILE A   8      57.645  10.847  12.159  1.00  0.00              
ATOM    118 1HG2 ILE A   8      57.517  14.336  13.521  1.00  0.00              
ATOM    119 2HG2 ILE A   8      57.803  15.084  11.933  1.00  0.00              
ATOM    120 3HG2 ILE A   8      56.266  14.250  12.259  1.00  0.00              
ATOM    121 1HD1 ILE A   8      57.356  10.776  14.605  1.00  0.00              
ATOM    122 2HD1 ILE A   8      58.899  11.544  14.162  1.00  0.00              
ATOM    123 3HD1 ILE A   8      57.522  12.545  14.676  1.00  0.00              
ATOM    124  N   THR A   9      59.274  14.517   9.723  1.00  0.00              
ATOM    125  CA  THR A   9      59.709  15.752   9.067  1.00  0.00              
ATOM    126  C   THR A   9      59.497  15.753   7.554  1.00  0.00              
ATOM    127  O   THR A   9      59.181  16.790   6.957  1.00  0.00              
ATOM    128  CB  THR A   9      61.197  16.027   9.349  1.00  0.00              
ATOM    129  OG1 THR A   9      61.394  16.209  10.758  1.00  0.00              
ATOM    130  CG2 THR A   9      61.658  17.275   8.612  1.00  0.00              
ATOM    131  H   THR A   9      59.963  13.930  10.171  1.00  0.00              
ATOM    132  HA  THR A   9      59.116  16.592   9.432  1.00  0.00              
ATOM    133  HB  THR A   9      61.785  15.172   9.017  1.00  0.00              
ATOM    134  HG1 THR A   9      62.271  15.902  11.000  1.00  0.00              
ATOM    135 1HG2 THR A   9      62.713  17.452   8.823  1.00  0.00              
ATOM    136 2HG2 THR A   9      61.521  17.135   7.540  1.00  0.00              
ATOM    137 3HG2 THR A   9      61.072  18.130   8.944  1.00  0.00              
ATOM    138  N   VAL A  10      59.684  14.592   6.937  1.00  0.00              
ATOM    139  CA  VAL A  10      59.431  14.431   5.513  1.00  0.00              
ATOM    140  C   VAL A  10      57.957  14.706   5.222  1.00  0.00              
ATOM    141  O   VAL A  10      57.605  15.462   4.304  1.00  0.00              
ATOM    142  CB  VAL A  10      59.801  13.019   5.020  1.00  0.00              
ATOM    143  CG1 VAL A  10      59.332  12.815   3.587  1.00  0.00              
ATOM    144  CG2 VAL A  10      61.301  12.793   5.126  1.00  0.00              
ATOM    145  H   VAL A  10      60.011  13.800   7.472  1.00  0.00              
ATOM    146  HA  VAL A  10      59.993  15.158   4.925  1.00  0.00              
ATOM    147  HB  VAL A  10      59.324  12.282   5.667  1.00  0.00              
ATOM    148 1HG1 VAL A  10      59.602  11.812   3.255  1.00  0.00              
ATOM    149 2HG1 VAL A  10      58.250  12.935   3.537  1.00  0.00              
ATOM    150 3HG1 VAL A  10      59.810  13.551   2.940  1.00  0.00              
ATOM    151 1HG2 VAL A  10      61.545  11.791   4.775  1.00  0.00              
ATOM    152 2HG2 VAL A  10      61.823  13.530   4.514  1.00  0.00              
ATOM    153 3HG2 VAL A  10      61.613  12.899   6.165  1.00  0.00              
ATOM    154  N   GLU A  11      57.098  14.093   6.029  1.00  0.00              
ATOM    155  CA  GLU A  11      55.659  14.264   5.903  1.00  0.00              
ATOM    156  C   GLU A  11      55.256  15.711   6.160  1.00  0.00              
ATOM    157  O   GLU A  11      54.342  16.232   5.521  1.00  0.00              
ATOM    158  CB  GLU A  11      54.921  13.332   6.866  1.00  0.00              
ATOM    159  CG  GLU A  11      54.886  11.875   6.427  1.00  0.00              
ATOM    160  CD  GLU A  11      54.403  10.982   7.536  1.00  0.00              
ATOM    161  OE1 GLU A  11      53.312  11.192   8.010  1.00  0.00              
ATOM    162  OE2 GLU A  11      55.074  10.022   7.834  1.00  0.00              
ATOM    163  H   GLU A  11      57.460  13.488   6.753  1.00  0.00              
ATOM    164  HA  GLU A  11      55.346  14.030   4.884  1.00  0.00              
ATOM    165 1HB  GLU A  11      55.424  13.408   7.830  1.00  0.00              
ATOM    166 2HB  GLU A  11      53.902  13.708   6.957  1.00  0.00              
ATOM    167 1HG  GLU A  11      54.282  11.705   5.536  1.00  0.00              
ATOM    168 2HG  GLU A  11      55.928  11.648   6.207  1.00  0.00              
ATOM    169  N   LEU A  12      55.940  16.353   7.102  1.00  0.00              
ATOM    170  CA  LEU A  12      55.770  17.775   7.331  1.00  0.00              
ATOM    171  C   LEU A  12      55.998  18.571   6.061  1.00  0.00              
ATOM    172  O   LEU A  12      55.162  19.388   5.670  1.00  0.00              
ATOM    173  CB  LEU A  12      56.723  18.249   8.436  1.00  0.00              
ATOM    174  CG  LEU A  12      56.411  19.634   9.017  1.00  0.00              
ATOM    175  CD1 LEU A  12      57.045  19.778  10.394  1.00  0.00              
ATOM    176  CD2 LEU A  12      56.926  20.709   8.071  1.00  0.00              
ATOM    177  H   LEU A  12      56.594  15.837   7.672  1.00  0.00              
ATOM    178  HA  LEU A  12      54.744  17.975   7.639  1.00  0.00              
ATOM    179 1HB  LEU A  12      56.527  17.479   9.181  1.00  0.00              
ATOM    180 2HB  LEU A  12      57.765  18.193   8.122  1.00  0.00              
ATOM    181  HG  LEU A  12      55.326  19.727   9.068  1.00  0.00              
ATOM    182 1HD1 LEU A  12      56.818  20.765  10.798  1.00  0.00              
ATOM    183 2HD1 LEU A  12      56.645  19.013  11.060  1.00  0.00              
ATOM    184 3HD1 LEU A  12      58.124  19.659  10.311  1.00  0.00              
ATOM    185 1HD2 LEU A  12      56.704  21.694   8.485  1.00  0.00              
ATOM    186 2HD2 LEU A  12      58.004  20.601   7.950  1.00  0.00              
ATOM    187 3HD2 LEU A  12      56.440  20.605   7.101  1.00  0.00              
ATOM    188  N   ALA A  13      57.139  18.333   5.417  1.00  0.00              
ATOM    189  CA  ALA A  13      57.470  19.005   4.161  1.00  0.00              
ATOM    190  C   ALA A  13      56.377  18.768   3.114  1.00  0.00              
ATOM    191  O   ALA A  13      55.987  19.689   2.380  1.00  0.00              
ATOM    192  CB  ALA A  13      58.821  18.533   3.644  1.00  0.00              
ATOM    193  H   ALA A  13      57.792  17.670   5.807  1.00  0.00              
ATOM    194  HA  ALA A  13      57.525  20.079   4.342  1.00  0.00              
ATOM    195 1HB  ALA A  13      59.050  19.041   2.708  1.00  0.00              
ATOM    196 2HB  ALA A  13      59.593  18.762   4.379  1.00  0.00              
ATOM    197 3HB  ALA A  13      58.789  17.458   3.474  1.00  0.00              
ATOM    198  N   ILE A  14      55.873  17.536   3.061  1.00  0.00              
ATOM    199  CA  ILE A  14      54.751  17.218   2.173  1.00  0.00              
ATOM    200  C   ILE A  14      53.481  18.030   2.487  1.00  0.00              
ATOM    201  O   ILE A  14      52.779  18.488   1.576  1.00  0.00              
ATOM    202  CB  ILE A  14      54.408  15.718   2.239  1.00  0.00              
ATOM    203  CG1 ILE A  14      55.540  14.884   1.632  1.00  0.00              
ATOM    204  CG2 ILE A  14      53.095  15.440   1.523  1.00  0.00              
ATOM    205  CD1 ILE A  14      55.415  13.401   1.896  1.00  0.00              
ATOM    206  H   ILE A  14      56.266  16.806   3.638  1.00  0.00              
ATOM    207  HA  ILE A  14      54.982  17.498   1.146  1.00  0.00              
ATOM    208  HB  ILE A  14      54.324  15.419   3.283  1.00  0.00              
ATOM    209 1HG1 ILE A  14      55.535  15.064   0.558  1.00  0.00              
ATOM    210 2HG1 ILE A  14      56.475  15.251   2.056  1.00  0.00              
ATOM    211 1HG2 ILE A  14      52.868  14.376   1.579  1.00  0.00              
ATOM    212 2HG2 ILE A  14      52.295  16.007   1.998  1.00  0.00              
ATOM    213 3HG2 ILE A  14      53.180  15.739   0.478  1.00  0.00              
ATOM    214 1HD1 ILE A  14      56.253  12.877   1.436  1.00  0.00              
ATOM    215 2HD1 ILE A  14      55.422  13.220   2.972  1.00  0.00              
ATOM    216 3HD1 ILE A  14      54.482  13.033   1.473  1.00  0.00              
ATOM    217  N   ALA A  15      53.194  18.210   3.774  1.00  0.00              
ATOM    218  CA  ALA A  15      52.063  19.030   4.200  1.00  0.00              
ATOM    219  C   ALA A  15      52.241  20.477   3.759  1.00  0.00              
ATOM    220  O   ALA A  15      51.280  21.148   3.377  1.00  0.00              
ATOM    221  CB  ALA A  15      51.889  18.950   5.710  1.00  0.00              
ATOM    222  H   ALA A  15      53.772  17.767   4.473  1.00  0.00              
ATOM    223  HA  ALA A  15      51.158  18.652   3.726  1.00  0.00              
ATOM    224 1HB  ALA A  15      51.043  19.570   6.010  1.00  0.00              
ATOM    225 2HB  ALA A  15      51.702  17.917   6.001  1.00  0.00              
ATOM    226 3HB  ALA A  15      52.792  19.309   6.200  1.00  0.00              
ATOM    227  N   VAL A  16      53.479  20.952   3.817  1.00  0.00              
ATOM    228  CA  VAL A  16      53.797  22.298   3.372  1.00  0.00              
ATOM    229  C   VAL A  16      53.457  22.438   1.892  1.00  0.00              
ATOM    230  O   VAL A  16      52.841  23.422   1.470  1.00  0.00              
ATOM    231  CB  VAL A  16      55.282  22.641   3.595  1.00  0.00              
ATOM    232  CG1 VAL A  16      55.631  23.961   2.924  1.00  0.00              
ATOM    233  CG2 VAL A  16      55.597  22.702   5.082  1.00  0.00              
ATOM    234  H   VAL A  16      54.218  20.366   4.179  1.00  0.00              
ATOM    235  HA  VAL A  16      53.190  23.041   3.890  1.00  0.00              
ATOM    236  HB  VAL A  16      55.897  21.845   3.174  1.00  0.00              
ATOM    237 1HG1 VAL A  16      56.684  24.188   3.092  1.00  0.00              
ATOM    238 2HG1 VAL A  16      55.443  23.885   1.853  1.00  0.00              
ATOM    239 3HG1 VAL A  16      55.017  24.757   3.346  1.00  0.00              
ATOM    240 1HG2 VAL A  16      56.650  22.944   5.222  1.00  0.00              
ATOM    241 2HG2 VAL A  16      54.981  23.469   5.552  1.00  0.00              
ATOM    242 3HG2 VAL A  16      55.384  21.735   5.539  1.00  0.00              
ATOM    243  N   LEU A  17      53.850  21.440   1.107  1.00  0.00              
ATOM    244  CA  LEU A  17      53.528  21.427  -0.317  1.00  0.00              
ATOM    245  C   LEU A  17      52.013  21.404  -0.542  1.00  0.00              
ATOM    246  O   LEU A  17      51.496  22.086  -1.430  1.00  0.00              
ATOM    247  CB  LEU A  17      54.190  20.222  -0.997  1.00  0.00              
ATOM    248  CG  LEU A  17      55.722  20.272  -1.068  1.00  0.00              
ATOM    249  CD1 LEU A  17      56.264  18.943  -1.575  1.00  0.00              
ATOM    250  CD2 LEU A  17      56.151  21.413  -1.979  1.00  0.00              
ATOM    251  H   LEU A  17      54.381  20.674   1.499  1.00  0.00              
ATOM    252  HA  LEU A  17      53.895  22.341  -0.782  1.00  0.00              
ATOM    253 1HB  LEU A  17      53.873  19.436  -0.312  1.00  0.00              
ATOM    254 2HB  LEU A  17      53.769  20.034  -1.984  1.00  0.00              
ATOM    255  HG  LEU A  17      56.086  20.492  -0.064  1.00  0.00              
ATOM    256 1HD1 LEU A  17      57.353  18.988  -1.623  1.00  0.00              
ATOM    257 2HD1 LEU A  17      55.965  18.144  -0.896  1.00  0.00              
ATOM    258 3HD1 LEU A  17      55.867  18.743  -2.570  1.00  0.00              
ATOM    259 1HD2 LEU A  17      57.240  21.448  -2.028  1.00  0.00              
ATOM    260 2HD2 LEU A  17      55.747  21.253  -2.979  1.00  0.00              
ATOM    261 3HD2 LEU A  17      55.776  22.356  -1.583  1.00  0.00              
ATOM    262  N   ALA A  18      51.309  20.622   0.272  1.00  0.00              
ATOM    263  CA  ALA A  18      49.856  20.524   0.174  1.00  0.00              
ATOM    264  C   ALA A  18      49.170  21.871   0.393  1.00  0.00              
ATOM    265  O   ALA A  18      48.272  22.257  -0.365  1.00  0.00              
ATOM    266  CB  ALA A  18      49.334  19.498   1.169  1.00  0.00              
ATOM    267  H   ALA A  18      51.792  20.083   0.976  1.00  0.00              
ATOM    268  HA  ALA A  18      49.595  20.200  -0.834  1.00  0.00              
ATOM    269 1HB  ALA A  18      48.250  19.426   1.081  1.00  0.00              
ATOM    270 2HB  ALA A  18      49.781  18.526   0.958  1.00  0.00              
ATOM    271 3HB  ALA A  18      49.596  19.807   2.180  1.00  0.00              
ATOM    272  N   ILE A  19      49.594  22.582   1.435  1.00  0.00              
ATOM    273  CA  ILE A  19      48.986  23.867   1.776  1.00  0.00              
ATOM    274  C   ILE A  19      49.417  25.008   0.845  1.00  0.00              
ATOM    275  O   ILE A  19      48.722  26.023   0.726  1.00  0.00              
ATOM    276  CB  ILE A  19      49.317  24.263   3.226  1.00  0.00              
ATOM    277  CG1 ILE A  19      50.818  24.519   3.380  1.00  0.00              
ATOM    278  CG2 ILE A  19      48.856  23.181   4.191  1.00  0.00              
ATOM    279  CD1 ILE A  19      51.204  25.100   4.721  1.00  0.00              
ATOM    280  H   ILE A  19      50.350  22.229   2.004  1.00  0.00              
ATOM    281  HA  ILE A  19      47.905  23.829   1.641  1.00  0.00              
ATOM    282  HB  ILE A  19      48.813  25.200   3.463  1.00  0.00              
ATOM    283 1HG1 ILE A  19      51.326  23.566   3.237  1.00  0.00              
ATOM    284 2HG1 ILE A  19      51.112  25.208   2.588  1.00  0.00              
ATOM    285 1HG2 ILE A  19      49.099  23.476   5.211  1.00  0.00              
ATOM    286 2HG2 ILE A  19      47.779  23.046   4.099  1.00  0.00              
ATOM    287 3HG2 ILE A  19      49.361  22.244   3.955  1.00  0.00              
ATOM    288 1HD1 ILE A  19      52.283  25.254   4.755  1.00  0.00              
ATOM    289 2HD1 ILE A  19      50.698  26.055   4.864  1.00  0.00              
ATOM    290 3HD1 ILE A  19      50.913  24.413   5.514  1.00  0.00              
ATOM    291  N   LEU A  20      50.553  24.836   0.175  1.00  0.00              
ATOM    292  CA  LEU A  20      50.878  25.681  -0.969  1.00  0.00              
ATOM    293  C   LEU A  20      49.914  25.463  -2.137  1.00  0.00              
ATOM    294  O   LEU A  20      49.530  26.414  -2.817  1.00  0.00              
ATOM    295  CB  LEU A  20      52.321  25.421  -1.418  1.00  0.00              
ATOM    296  CG  LEU A  20      53.405  25.928  -0.458  1.00  0.00              
ATOM    297  CD1 LEU A  20      54.772  25.425  -0.901  1.00  0.00              
ATOM    298  CD2 LEU A  20      53.377  27.449  -0.418  1.00  0.00              
ATOM    299  H   LEU A  20      51.203  24.116   0.455  1.00  0.00              
ATOM    300  HA  LEU A  20      50.775  26.729  -0.690  1.00  0.00              
ATOM    301 1HB  LEU A  20      52.310  24.332  -1.427  1.00  0.00              
ATOM    302 2HB  LEU A  20      52.503  25.790  -2.427  1.00  0.00              
ATOM    303  HG  LEU A  20      53.152  25.564   0.538  1.00  0.00              
ATOM    304 1HD1 LEU A  20      55.535  25.790  -0.213  1.00  0.00              
ATOM    305 2HD1 LEU A  20      54.776  24.335  -0.900  1.00  0.00              
ATOM    306 3HD1 LEU A  20      54.985  25.788  -1.905  1.00  0.00              
ATOM    307 1HD2 LEU A  20      54.147  27.808   0.265  1.00  0.00              
ATOM    308 2HD2 LEU A  20      53.564  27.843  -1.417  1.00  0.00              
ATOM    309 3HD2 LEU A  20      52.400  27.787  -0.072  1.00  0.00              
ATOM    310  N   GLY A  21      49.533  24.212  -2.377  1.00  0.00              
ATOM    311  CA  GLY A  21      48.487  23.927  -3.342  1.00  0.00              
ATOM    312  C   GLY A  21      47.207  24.637  -2.943  1.00  0.00              
ATOM    313  O   GLY A  21      46.516  25.237  -3.772  1.00  0.00              
ATOM    314  H   GLY A  21      49.971  23.445  -1.886  1.00  0.00              
ATOM    315 1HA  GLY A  21      48.807  24.273  -4.325  1.00  0.00              
ATOM    316 2HA  GLY A  21      48.315  22.852  -3.375  1.00  0.00              
ATOM    317  N   ASN A  22      46.907  24.588  -1.651  1.00  0.00              
ATOM    318  CA  ASN A  22      45.775  25.327  -1.113  1.00  0.00              
ATOM    319  C   ASN A  22      45.822  26.822  -1.461  1.00  0.00              
ATOM    320  O   ASN A  22      44.827  27.396  -1.926  1.00  0.00              
ATOM    321  CB  ASN A  22      45.678  25.146   0.390  1.00  0.00              
ATOM    322  CG  ASN A  22      45.066  23.836   0.804  1.00  0.00              
ATOM    323  OD1 ASN A  22      44.227  23.268   0.095  1.00  0.00              
ATOM    324  ND2 ASN A  22      45.420  23.395   1.984  1.00  0.00              
ATOM    325  H   ASN A  22      47.471  24.029  -1.026  1.00  0.00              
ATOM    326  HA  ASN A  22      44.848  24.957  -1.555  1.00  0.00              
ATOM    327 1HB  ASN A  22      46.531  25.362   1.035  1.00  0.00              
ATOM    328 2HB  ASN A  22      44.931  25.933   0.501  1.00  0.00              
ATOM    329 1HD2 ASN A  22      45.053  22.529   2.324  1.00  0.00              
ATOM    330 2HD2 ASN A  22      46.058  23.923   2.544  1.00  0.00              
ATOM    331  N   VAL A  23      46.977  27.448  -1.245  1.00  0.00              
ATOM    332  CA  VAL A  23      47.140  28.869  -1.546  1.00  0.00              
ATOM    333  C   VAL A  23      46.893  29.121  -3.040  1.00  0.00              
ATOM    334  O   VAL A  23      46.244  30.106  -3.433  1.00  0.00              
ATOM    335  CB  VAL A  23      48.543  29.376  -1.163  1.00  0.00              
ATOM    336  CG1 VAL A  23      48.763  30.786  -1.692  1.00  0.00              
ATOM    337  CG2 VAL A  23      48.730  29.340   0.346  1.00  0.00              
ATOM    338  H   VAL A  23      47.759  26.933  -0.865  1.00  0.00              
ATOM    339  HA  VAL A  23      46.399  29.473  -1.020  1.00  0.00              
ATOM    340  HB  VAL A  23      49.290  28.707  -1.591  1.00  0.00              
ATOM    341 1HG1 VAL A  23      49.759  31.128  -1.413  1.00  0.00              
ATOM    342 2HG1 VAL A  23      48.670  30.785  -2.778  1.00  0.00              
ATOM    343 3HG1 VAL A  23      48.017  31.455  -1.264  1.00  0.00              
ATOM    344 1HG2 VAL A  23      49.727  29.701   0.598  1.00  0.00              
ATOM    345 2HG2 VAL A  23      47.983  29.976   0.819  1.00  0.00              
ATOM    346 3HG2 VAL A  23      48.615  28.316   0.702  1.00  0.00              
ATOM    347  N   LEU A  24      47.390  28.198  -3.862  1.00  0.00              
ATOM    348  CA  LEU A  24      47.235  28.274  -5.308  1.00  0.00              
ATOM    349  C   LEU A  24      45.773  28.188  -5.697  1.00  0.00              
ATOM    350  O   LEU A  24      45.330  28.882  -6.602  1.00  0.00              
ATOM    351  CB  LEU A  24      48.036  27.159  -5.993  1.00  0.00              
ATOM    352  CG  LEU A  24      47.980  27.162  -7.526  1.00  0.00              
ATOM    353  CD1 LEU A  24      48.543  28.469  -8.066  1.00  0.00              
ATOM    354  CD2 LEU A  24      48.762  25.974  -8.065  1.00  0.00              
ATOM    355  H   LEU A  24      47.893  27.419  -3.461  1.00  0.00              
ATOM    356  HA  LEU A  24      47.599  29.237  -5.664  1.00  0.00              
ATOM    357 1HB  LEU A  24      49.036  27.426  -5.655  1.00  0.00              
ATOM    358 2HB  LEU A  24      47.772  26.176  -5.604  1.00  0.00              
ATOM    359  HG  LEU A  24      46.936  27.032  -7.812  1.00  0.00              
ATOM    360 1HD1 LEU A  24      48.499  28.462  -9.155  1.00  0.00              
ATOM    361 2HD1 LEU A  24      47.954  29.304  -7.686  1.00  0.00              
ATOM    362 3HD1 LEU A  24      49.578  28.579  -7.746  1.00  0.00              
ATOM    363 1HD2 LEU A  24      48.720  25.977  -9.155  1.00  0.00              
ATOM    364 2HD2 LEU A  24      49.800  26.043  -7.741  1.00  0.00              
ATOM    365 3HD2 LEU A  24      48.325  25.049  -7.689  1.00  0.00              
ATOM    366  N   VAL A  25      45.024  27.327  -5.023  1.00  0.00              
ATOM    367  CA  VAL A  25      43.613  27.181  -5.343  1.00  0.00              
ATOM    368  C   VAL A  25      42.896  28.496  -5.073  1.00  0.00              
ATOM    369  O   VAL A  25      42.100  28.976  -5.892  1.00  0.00              
ATOM    370  CB  VAL A  25      42.950  26.054  -4.528  1.00  0.00              
ATOM    371  CG1 VAL A  25      41.437  26.104  -4.683  1.00  0.00              
ATOM    372  CG2 VAL A  25      43.484  24.698  -4.961  1.00  0.00              
ATOM    373  H   VAL A  25      45.422  26.765  -4.283  1.00  0.00              
ATOM    374  HA  VAL A  25      43.466  26.969  -6.402  1.00  0.00              
ATOM    375  HB  VAL A  25      43.211  26.177  -3.476  1.00  0.00              
ATOM    376 1HG1 VAL A  25      40.984  25.301  -4.101  1.00  0.00              
ATOM    377 2HG1 VAL A  25      41.066  27.065  -4.326  1.00  0.00              
ATOM    378 3HG1 VAL A  25      41.175  25.981  -5.734  1.00  0.00              
ATOM    379 1HG2 VAL A  25      43.005  23.914  -4.374  1.00  0.00              
ATOM    380 2HG2 VAL A  25      43.269  24.543  -6.018  1.00  0.00              
ATOM    381 3HG2 VAL A  25      44.562  24.663  -4.800  1.00  0.00              
ATOM    382  N   CYS A  26      43.205  29.090  -3.926  1.00  0.00              
ATOM    383  CA  CYS A  26      42.592  30.351  -3.533  1.00  0.00              
ATOM    384  C   CYS A  26      42.913  31.448  -4.543  1.00  0.00              
ATOM    385  O   CYS A  26      42.042  32.248  -4.923  1.00  0.00              
ATOM    386  CB  CYS A  26      43.254  30.645  -2.186  1.00  0.00              
ATOM    387  SG  CYS A  26      42.747  29.541  -0.845  1.00  0.00              
ATOM    388  H   CYS A  26      43.881  28.659  -3.312  1.00  0.00              
ATOM    389  HA  CYS A  26      41.514  30.281  -3.383  1.00  0.00              
ATOM    390 1HB  CYS A  26      44.336  30.544  -2.268  1.00  0.00              
ATOM    391 2HB  CYS A  26      43.006  31.654  -1.857  1.00  0.00              
ATOM    392  HG  CYS A  26      43.720  29.886  -0.007  1.00  0.00              
ATOM    393  N   TRP A  27      44.164  31.468  -4.989  1.00  0.00              
ATOM    394  CA  TRP A  27      44.575  32.408  -6.022  1.00  0.00              
ATOM    395  C   TRP A  27      43.762  32.239  -7.305  1.00  0.00              
ATOM    396  O   TRP A  27      43.294  33.216  -7.887  1.00  0.00              
ATOM    397  CB  TRP A  27      46.065  32.239  -6.322  1.00  0.00              
ATOM    398  CG  TRP A  27      46.957  32.852  -5.286  1.00  0.00              
ATOM    399  CD1 TRP A  27      46.594  33.744  -4.321  1.00  0.00              
ATOM    400  CD2 TRP A  27      48.360  32.618  -5.109  1.00  0.00              
ATOM    401  NE1 TRP A  27      47.682  34.082  -3.555  1.00  0.00              
ATOM    402  CE2 TRP A  27      48.779  33.402  -4.019  1.00  0.00              
ATOM    403  CE3 TRP A  27      49.302  31.820  -5.769  1.00  0.00              
ATOM    404  CZ2 TRP A  27      50.092  33.414  -3.575  1.00  0.00              
ATOM    405  CZ3 TRP A  27      50.618  31.831  -5.322  1.00  0.00              
ATOM    406  CH2 TRP A  27      51.001  32.605  -4.256  1.00  0.00              
ATOM    407  H   TRP A  27      44.844  30.825  -4.610  1.00  0.00              
ATOM    408  HA  TRP A  27      44.398  33.429  -5.685  1.00  0.00              
ATOM    409 1HB  TRP A  27      46.324  31.181  -6.370  1.00  0.00              
ATOM    410 2HB  TRP A  27      46.314  32.717  -7.270  1.00  0.00              
ATOM    411  HD1 TRP A  27      45.548  34.045  -4.298  1.00  0.00              
ATOM    412  HE1 TRP A  27      47.676  34.727  -2.778  1.00  0.00              
ATOM    413  HE3 TRP A  27      49.051  31.185  -6.618  1.00  0.00              
ATOM    414  HZ2 TRP A  27      50.353  34.044  -2.724  1.00  0.00              
ATOM    415  HZ3 TRP A  27      51.342  31.206  -5.845  1.00  0.00              
ATOM    416  HH2 TRP A  27      52.044  32.586  -3.937  1.00  0.00              
ATOM    417  N   ALA A  28      43.599  30.992  -7.735  1.00  0.00              
ATOM    418  CA  ALA A  28      42.883  30.673  -8.965  1.00  0.00              
ATOM    419  C   ALA A  28      41.453  31.175  -8.926  1.00  0.00              
ATOM    420  O   ALA A  28      40.976  31.769  -9.892  1.00  0.00              
ATOM    421  CB  ALA A  28      42.909  29.173  -9.219  1.00  0.00              
ATOM    422  H   ALA A  28      43.988  30.241  -7.184  1.00  0.00              
ATOM    423  HA  ALA A  28      43.377  31.175  -9.797  1.00  0.00              
ATOM    424 1HB  ALA A  28      42.371  28.952 -10.141  1.00  0.00              
ATOM    425 2HB  ALA A  28      43.942  28.837  -9.313  1.00  0.00              
ATOM    426 3HB  ALA A  28      42.432  28.655  -8.389  1.00  0.00              
ATOM    427  N   VAL A  29      40.774  30.934  -7.807  1.00  0.00              
ATOM    428  CA  VAL A  29      39.392  31.381  -7.650  1.00  0.00              
ATOM    429  C   VAL A  29      39.292  32.900  -7.599  1.00  0.00              
ATOM    430  O   VAL A  29      38.397  33.487  -8.210  1.00  0.00              
ATOM    431  CB  VAL A  29      38.754  30.796  -6.377  1.00  0.00              
ATOM    432  CG1 VAL A  29      37.388  31.420  -6.131  1.00  0.00              
ATOM    433  CG2 VAL A  29      38.635  29.284  -6.487  1.00  0.00              
ATOM    434  H   VAL A  29      41.218  30.434  -7.051  1.00  0.00              
ATOM    435  HA  VAL A  29      38.783  31.096  -8.509  1.00  0.00              
ATOM    436  HB  VAL A  29      39.405  31.002  -5.527  1.00  0.00              
ATOM    437 1HG1 VAL A  29      36.951  30.995  -5.227  1.00  0.00              
ATOM    438 2HG1 VAL A  29      37.497  32.497  -6.009  1.00  0.00              
ATOM    439 3HG1 VAL A  29      36.736  31.214  -6.979  1.00  0.00              
ATOM    440 1HG2 VAL A  29      38.183  28.887  -5.578  1.00  0.00              
ATOM    441 2HG2 VAL A  29      38.011  29.030  -7.344  1.00  0.00              
ATOM    442 3HG2 VAL A  29      39.626  28.849  -6.617  1.00  0.00              
ATOM    443  N   TRP A  30      40.191  33.535  -6.851  1.00  0.00              
ATOM    444  CA  TRP A  30      40.134  34.990  -6.708  1.00  0.00              
ATOM    445  C   TRP A  30      40.344  35.710  -8.045  1.00  0.00              
ATOM    446  O   TRP A  30      39.688  36.713  -8.328  1.00  0.00              
ATOM    447  CB  TRP A  30      41.179  35.459  -5.694  1.00  0.00              
ATOM    448  CG  TRP A  30      40.921  34.973  -4.300  1.00  0.00              
ATOM    449  CD1 TRP A  30      39.726  34.565  -3.788  1.00  0.00              
ATOM    450  CD2 TRP A  30      41.878  34.843  -3.242  1.00  0.00              
ATOM    451  NE1 TRP A  30      39.877  34.191  -2.475  1.00  0.00              
ATOM    452  CE2 TRP A  30      41.192  34.351  -2.117  1.00  0.00              
ATOM    453  CE3 TRP A  30      43.251  35.096  -3.138  1.00  0.00              
ATOM    454  CZ2 TRP A  30      41.825  34.109  -0.908  1.00  0.00              
ATOM    455  CZ3 TRP A  30      43.886  34.852  -1.926  1.00  0.00              
ATOM    456  CH2 TRP A  30      43.193  34.372  -0.843  1.00  0.00              
ATOM    457  H   TRP A  30      40.919  33.021  -6.376  1.00  0.00              
ATOM    458  HA  TRP A  30      39.146  35.288  -6.358  1.00  0.00              
ATOM    459 1HB  TRP A  30      42.167  35.093  -5.974  1.00  0.00              
ATOM    460 2HB  TRP A  30      41.195  36.547  -5.648  1.00  0.00              
ATOM    461  HD1 TRP A  30      38.867  34.593  -4.456  1.00  0.00              
ATOM    462  HE1 TRP A  30      39.142  33.853  -1.871  1.00  0.00              
ATOM    463  HE3 TRP A  30      43.849  35.475  -3.967  1.00  0.00              
ATOM    464  HZ2 TRP A  30      41.236  33.728  -0.073  1.00  0.00              
ATOM    465  HZ3 TRP A  30      44.955  35.054  -1.859  1.00  0.00              
ATOM    466  HH2 TRP A  30      43.729  34.193   0.089  1.00  0.00              
ATOM    467  N   LEU A  31      41.258  35.194  -8.864  1.00  0.00              
ATOM    468  CA  LEU A  31      41.541  35.783 -10.173  1.00  0.00              
ATOM    469  C   LEU A  31      40.488  35.478 -11.245  1.00  0.00              
ATOM    470  O   LEU A  31      39.887  36.395 -11.807  1.00  0.00              
ATOM    471  CB  LEU A  31      42.918  35.309 -10.653  1.00  0.00              
ATOM    472  CG  LEU A  31      43.341  35.825 -12.034  1.00  0.00              
ATOM    473  CD1 LEU A  31      43.459  37.343 -12.010  1.00  0.00              
ATOM    474  CD2 LEU A  31      44.664  35.188 -12.432  1.00  0.00              
ATOM    475  H   LEU A  31      41.769  34.373  -8.573  1.00  0.00              
ATOM    476  HA  LEU A  31      41.540  36.870 -10.092  1.00  0.00              
ATOM    477 1HB  LEU A  31      43.539  35.758  -9.880  1.00  0.00              
ATOM    478 2HB  LEU A  31      43.009  34.224 -10.608  1.00  0.00              
ATOM    479  HG  LEU A  31      42.585  35.498 -12.748  1.00  0.00              
ATOM    480 1HD1 LEU A  31      43.760  37.701 -12.995  1.00  0.00              
ATOM    481 2HD1 LEU A  31      42.495  37.779 -11.746  1.00  0.00              
ATOM    482 3HD1 LEU A  31      44.206  37.639 -11.274  1.00  0.00              
ATOM    483 1HD2 LEU A  31      44.963  35.555 -13.414  1.00  0.00              
ATOM    484 2HD2 LEU A  31      45.428  35.447 -11.699  1.00  0.00              
ATOM    485 3HD2 LEU A  31      44.550  34.104 -12.470  1.00  0.00              
ATOM    486  N   ASN A  32      40.257  34.198 -11.522  1.00  0.00              
ATOM    487  CA  ASN A  32      39.386  33.811 -12.632  1.00  0.00              
ATOM    488  C   ASN A  32      37.919  33.668 -12.210  1.00  0.00              
ATOM    489  O   ASN A  32      37.566  32.761 -11.452  1.00  0.00              
ATOM    490  CB  ASN A  32      39.867  32.523 -13.276  1.00  0.00              
ATOM    491  CG  ASN A  32      39.009  32.062 -14.421  1.00  0.00              
ATOM    492  OD1 ASN A  32      38.124  32.786 -14.891  1.00  0.00              
ATOM    493  ND2 ASN A  32      39.211  30.831 -14.817  1.00  0.00              
ATOM    494  H   ASN A  32      40.687  33.477 -10.961  1.00  0.00              
ATOM    495  HA  ASN A  32      39.394  34.589 -13.397  1.00  0.00              
ATOM    496 1HB  ASN A  32      40.917  32.389 -13.539  1.00  0.00              
ATOM    497 2HB  ASN A  32      39.634  31.922 -12.397  1.00  0.00              
ATOM    498 1HD2 ASN A  32      38.676  30.456 -15.574  1.00  0.00              
ATOM    499 2HD2 ASN A  32      39.899  30.266 -14.362  1.00  0.00              
ATOM    500  N   SER A  33      37.062  34.543 -12.729  1.00  0.00              
ATOM    501  CA  SER A  33      35.658  34.545 -12.333  1.00  0.00              
ATOM    502  C   SER A  33      34.957  33.263 -12.759  1.00  0.00              
ATOM    503  O   SER A  33      33.917  32.904 -12.209  1.00  0.00              
ATOM    504  CB  SER A  33      34.952  35.751 -12.923  1.00  0.00              
ATOM    505  OG  SER A  33      34.881  35.688 -14.321  1.00  0.00              
ATOM    506  H   SER A  33      37.383  35.219 -13.408  1.00  0.00              
ATOM    507  HA  SER A  33      35.509  34.708 -11.265  1.00  0.00              
ATOM    508 1HB  SER A  33      33.941  35.796 -12.518  1.00  0.00              
ATOM    509 2HB  SER A  33      35.497  36.649 -12.636  1.00  0.00              
ATOM    510  HG  SER A  33      34.429  36.467 -14.653  1.00  0.00              
ATOM    511  N   ASN A  34      35.522  32.584 -13.750  1.00  0.00              
ATOM    512  CA  ASN A  34      34.946  31.341 -14.246  1.00  0.00              
ATOM    513  C   ASN A  34      34.889  30.308 -13.138  1.00  0.00              
ATOM    514  O   ASN A  34      34.022  29.438 -13.126  1.00  0.00              
ATOM    515  CB  ASN A  34      35.717  30.799 -15.435  1.00  0.00              
ATOM    516  CG  ASN A  34      35.564  31.623 -16.683  1.00  0.00              
ATOM    517  OD1 ASN A  34      34.641  32.437 -16.804  1.00  0.00              
ATOM    518  ND2 ASN A  34      36.413  31.358 -17.642  1.00  0.00              
ATOM    519  H   ASN A  34      36.370  32.935 -14.171  1.00  0.00              
ATOM    520  HA  ASN A  34      33.920  31.514 -14.575  1.00  0.00              
ATOM    521 1HB  ASN A  34      36.760  30.495 -15.333  1.00  0.00              
ATOM    522 2HB  ASN A  34      35.088  29.913 -15.520  1.00  0.00              
ATOM    523 1HD2 ASN A  34      36.371  31.868 -18.502  1.00  0.00              
ATOM    524 2HD2 ASN A  34      37.105  30.647 -17.516  1.00  0.00              
ATOM    525  N   LEU A  35      35.831  30.405 -12.210  1.00  0.00              
ATOM    526  CA  LEU A  35      35.916  29.433 -11.136  1.00  0.00              
ATOM    527  C   LEU A  35      35.073  29.828  -9.927  1.00  0.00              
ATOM    528  O   LEU A  35      34.939  29.054  -8.982  1.00  0.00              
ATOM    529  CB  LEU A  35      37.382  29.246 -10.724  1.00  0.00              
ATOM    530  CG  LEU A  35      38.280  28.594 -11.782  1.00  0.00              
ATOM    531  CD1 LEU A  35      39.726  28.584 -11.305  1.00  0.00              
ATOM    532  CD2 LEU A  35      37.794  27.180 -12.062  1.00  0.00              
ATOM    533  H   LEU A  35      36.500  31.161 -12.244  1.00  0.00              
ATOM    534  HA  LEU A  35      35.515  28.478 -11.476  1.00  0.00              
ATOM    535 1HB  LEU A  35      37.662  30.289 -10.586  1.00  0.00              
ATOM    536 2HB  LEU A  35      37.469  28.718  -9.774  1.00  0.00              
ATOM    537  HG  LEU A  35      38.170  29.172 -12.701  1.00  0.00              
ATOM    538 1HD1 LEU A  35      40.357  28.119 -12.064  1.00  0.00              
ATOM    539 2HD1 LEU A  35      40.060  29.607 -11.134  1.00  0.00              
ATOM    540 3HD1 LEU A  35      39.799  28.017 -10.378  1.00  0.00              
ATOM    541 1HD2 LEU A  35      38.433  26.718 -12.815  1.00  0.00              
ATOM    542 2HD2 LEU A  35      37.833  26.593 -11.143  1.00  0.00              
ATOM    543 3HD2 LEU A  35      36.768  27.213 -12.428  1.00  0.00              
ATOM    544  N   GLN A  36      34.489  31.021  -9.958  1.00  0.00              
ATOM    545  CA  GLN A  36      33.798  31.531  -8.780  1.00  0.00              
ATOM    546  C   GLN A  36      32.337  31.104  -8.807  1.00  0.00              
ATOM    547  O   GLN A  36      31.652  31.243  -9.818  1.00  0.00              
ATOM    548  CB  GLN A  36      33.896  33.058  -8.710  1.00  0.00              
ATOM    549  CG  GLN A  36      35.300  33.580  -8.455  1.00  0.00              
ATOM    550  CD  GLN A  36      35.327  35.080  -8.232  1.00  0.00              
ATOM    551  OE1 GLN A  36      34.281  35.733  -8.174  1.00  0.00              
ATOM    552  NE2 GLN A  36      36.526  35.637  -8.108  1.00  0.00              
ATOM    553  H   GLN A  36      34.517  31.586 -10.795  1.00  0.00              
ATOM    554  HA  GLN A  36      34.244  31.104  -7.882  1.00  0.00              
ATOM    555 1HB  GLN A  36      33.526  33.441  -9.661  1.00  0.00              
ATOM    556 2HB  GLN A  36      33.233  33.379  -7.907  1.00  0.00              
ATOM    557 1HG  GLN A  36      35.978  33.122  -7.736  1.00  0.00              
ATOM    558 2HG  GLN A  36      35.653  33.376  -9.467  1.00  0.00              
ATOM    559 1HE2 GLN A  36      36.607  36.624  -7.959  1.00  0.00              
ATOM    560 2HE2 GLN A  36      37.349  35.072  -8.163  1.00  0.00              
ATOM    561  N   ASN A  37      31.856  30.628  -7.668  1.00  0.00              
ATOM    562  CA  ASN A  37      30.486  30.153  -7.533  1.00  0.00              
ATOM    563  C   ASN A  37      30.256  29.935  -6.051  1.00  0.00              
ATOM    564  O   ASN A  37      31.200  29.951  -5.264  1.00  0.00              
ATOM    565  CB  ASN A  37      30.217  28.888  -8.328  1.00  0.00              
ATOM    566  CG  ASN A  37      28.780  28.727  -8.740  1.00  0.00              
ATOM    567  OD1 ASN A  37      27.877  29.352  -8.174  1.00  0.00              
ATOM    568  ND2 ASN A  37      28.557  27.830  -9.667  1.00  0.00              
ATOM    569  H   ASN A  37      32.468  30.596  -6.865  1.00  0.00              
ATOM    570  HA  ASN A  37      29.794  30.911  -7.904  1.00  0.00              
ATOM    571 1HB  ASN A  37      30.862  28.605  -9.161  1.00  0.00              
ATOM    572 2HB  ASN A  37      30.414  28.236  -7.477  1.00  0.00              
ATOM    573 1HD2 ASN A  37      27.624  27.669  -9.991  1.00  0.00              
ATOM    574 2HD2 ASN A  37      29.317  27.308 -10.051  1.00  0.00              
ATOM    575  N   VAL A  38      29.014  29.698  -5.663  1.00  0.00              
ATOM    576  CA  VAL A  38      28.715  29.605  -4.250  1.00  0.00              
ATOM    577  C   VAL A  38      29.616  28.556  -3.582  1.00  0.00              
ATOM    578  O   VAL A  38      30.432  28.881  -2.707  1.00  0.00              
ATOM    579  CB  VAL A  38      27.237  29.245  -4.009  1.00  0.00              
ATOM    580  CG1 VAL A  38      26.982  29.002  -2.529  1.00  0.00              
ATOM    581  CG2 VAL A  38      26.328  30.348  -4.530  1.00  0.00              
ATOM    582  H   VAL A  38      28.267  29.580  -6.333  1.00  0.00              
ATOM    583  HA  VAL A  38      28.934  30.541  -3.735  1.00  0.00              
ATOM    584  HB  VAL A  38      26.995  28.344  -4.572  1.00  0.00              
ATOM    585 1HG1 VAL A  38      25.932  28.749  -2.377  1.00  0.00              
ATOM    586 2HG1 VAL A  38      27.607  28.179  -2.182  1.00  0.00              
ATOM    587 3HG1 VAL A  38      27.222  29.904  -1.965  1.00  0.00              
ATOM    588 1HG2 VAL A  38      25.288  30.078  -4.353  1.00  0.00              
ATOM    589 2HG2 VAL A  38      26.555  31.280  -4.012  1.00  0.00              
ATOM    590 3HG2 VAL A  38      26.491  30.479  -5.600  1.00  0.00              
ATOM    591  N   THR A  39      29.489  27.308  -4.027  1.00  0.00              
ATOM    592  CA  THR A  39      30.400  26.235  -3.627  1.00  0.00              
ATOM    593  C   THR A  39      31.877  26.616  -3.785  1.00  0.00              
ATOM    594  O   THR A  39      32.718  26.346  -2.905  1.00  0.00              
ATOM    595  CB  THR A  39      30.132  24.953  -4.437  1.00  0.00              
ATOM    596  OG1 THR A  39      28.872  24.393  -4.048  1.00  0.00              
ATOM    597  CG2 THR A  39      31.233  23.931  -4.198  1.00  0.00              
ATOM    598  H   THR A  39      28.733  27.100  -4.664  1.00  0.00              
ATOM    599  HA  THR A  39      30.271  26.017  -2.567  1.00  0.00              
ATOM    600  HB  THR A  39      30.096  25.204  -5.497  1.00  0.00              
ATOM    601  HG1 THR A  39      28.915  23.435  -4.110  1.00  0.00              
ATOM    602 1HG2 THR A  39      31.026  23.032  -4.779  1.00  0.00              
ATOM    603 2HG2 THR A  39      32.191  24.350  -4.504  1.00  0.00              
ATOM    604 3HG2 THR A  39      31.269  23.678  -3.139  1.00  0.00              
ATOM    605  N   ASN A  40      32.188  27.253  -4.909  1.00  0.00              
ATOM    606  CA  ASN A  40      33.570  27.533  -5.265  1.00  0.00              
ATOM    607  C   ASN A  40      34.103  28.734  -4.494  1.00  0.00              
ATOM    608  O   ASN A  40      35.247  29.145  -4.678  1.00  0.00              
ATOM    609  CB  ASN A  40      33.722  27.755  -6.759  1.00  0.00              
ATOM    610  CG  ASN A  40      33.480  26.521  -7.582  1.00  0.00              
ATOM    611  OD1 ASN A  40      33.297  25.420  -7.049  1.00  0.00              
ATOM    612  ND2 ASN A  40      33.559  26.682  -8.878  1.00  0.00              
ATOM    613  H   ASN A  40      31.450  27.550  -5.531  1.00  0.00              
ATOM    614  HA  ASN A  40      34.201  26.685  -4.993  1.00  0.00              
ATOM    615 1HB  ASN A  40      33.251  28.609  -7.247  1.00  0.00              
ATOM    616 2HB  ASN A  40      34.797  27.925  -6.688  1.00  0.00              
ATOM    617 1HD2 ASN A  40      33.409  25.904  -9.489  1.00  0.00              
ATOM    618 2HD2 ASN A  40      33.769  27.583  -9.258  1.00  0.00              
ATOM    619  N   TYR A  41      33.266  29.288  -3.627  1.00  0.00              
ATOM    620  CA  TYR A  41      33.737  30.187  -2.587  1.00  0.00              
ATOM    621  C   TYR A  41      34.047  29.387  -1.329  1.00  0.00              
ATOM    622  O   TYR A  41      34.933  29.748  -0.529  1.00  0.00              
ATOM    623  CB  TYR A  41      32.700  31.273  -2.292  1.00  0.00              
ATOM    624  CG  TYR A  41      32.544  32.289  -3.401  1.00  0.00              
ATOM    625  CD1 TYR A  41      33.638  32.994  -3.881  1.00  0.00              
ATOM    626  CD2 TYR A  41      31.302  32.539  -3.967  1.00  0.00              
ATOM    627  CE1 TYR A  41      33.501  33.924  -4.894  1.00  0.00              
ATOM    628  CE2 TYR A  41      31.153  33.466  -4.981  1.00  0.00              
ATOM    629  CZ  TYR A  41      32.255  34.157  -5.442  1.00  0.00              
ATOM    630  OH  TYR A  41      32.113  35.080  -6.452  1.00  0.00              
ATOM    631  H   TYR A  41      32.280  29.080  -3.688  1.00  0.00              
ATOM    632  HA  TYR A  41      34.660  30.672  -2.907  1.00  0.00              
ATOM    633 1HB  TYR A  41      31.746  30.771  -2.122  1.00  0.00              
ATOM    634 2HB  TYR A  41      33.013  31.778  -1.378  1.00  0.00              
ATOM    635  HD1 TYR A  41      34.619  32.805  -3.444  1.00  0.00              
ATOM    636  HD2 TYR A  41      30.436  31.991  -3.598  1.00  0.00              
ATOM    637  HE1 TYR A  41      34.369  34.471  -5.261  1.00  0.00              
ATOM    638  HE2 TYR A  41      30.169  33.649  -5.411  1.00  0.00              
ATOM    639  HH  TYR A  41      32.923  35.224  -6.946  1.00  0.00              
ATOM    640  N   PHE A  42      33.322  28.288  -1.156  1.00  0.00              
ATOM    641  CA  PHE A  42      33.491  27.477   0.043  1.00  0.00              
ATOM    642  C   PHE A  42      34.748  26.619  -0.091  1.00  0.00              
ATOM    643  O   PHE A  42      35.358  26.232   0.915  1.00  0.00              
ATOM    644  CB  PHE A  42      32.263  26.597   0.283  1.00  0.00              
ATOM    645  CG  PHE A  42      31.081  27.344   0.834  1.00  0.00              
ATOM    646  CD1 PHE A  42      29.988  27.630   0.031  1.00  0.00              
ATOM    647  CD2 PHE A  42      31.062  27.761   2.156  1.00  0.00              
ATOM    648  CE1 PHE A  42      28.900  28.317   0.537  1.00  0.00              
ATOM    649  CE2 PHE A  42      29.976  28.447   2.665  1.00  0.00              
ATOM    650  CZ  PHE A  42      28.894  28.725   1.854  1.00  0.00              
ATOM    651  H   PHE A  42      32.647  28.004  -1.851  1.00  0.00              
ATOM    652  HA  PHE A  42      33.627  28.123   0.911  1.00  0.00              
ATOM    653 1HB  PHE A  42      31.937  26.145  -0.653  1.00  0.00              
ATOM    654 2HB  PHE A  42      32.498  25.813   1.001  1.00  0.00              
ATOM    655  HD1 PHE A  42      29.992  27.307  -1.010  1.00  0.00              
ATOM    656  HD2 PHE A  42      31.917  27.542   2.797  1.00  0.00              
ATOM    657  HE1 PHE A  42      28.047  28.536  -0.105  1.00  0.00              
ATOM    658  HE2 PHE A  42      29.973  28.769   3.707  1.00  0.00              
ATOM    659  HZ  PHE A  42      28.038  29.267   2.254  1.00  0.00              
ATOM    660  N   VAL A  43      35.148  26.339  -1.331  1.00  0.00              
ATOM    661  CA  VAL A  43      36.414  25.640  -1.560  1.00  0.00              
ATOM    662  C   VAL A  43      37.640  26.492  -1.183  1.00  0.00              
ATOM    663  O   VAL A  43      38.742  25.972  -0.940  1.00  0.00              
ATOM    664  CB  VAL A  43      36.545  25.205  -3.032  1.00  0.00              
ATOM    665  CG1 VAL A  43      35.317  24.419  -3.466  1.00  0.00              
ATOM    666  CG2 VAL A  43      36.744  26.417  -3.930  1.00  0.00              
ATOM    667  H   VAL A  43      34.582  26.606  -2.123  1.00  0.00              
ATOM    668  HA  VAL A  43      36.503  24.760  -0.922  1.00  0.00              
ATOM    669  HB  VAL A  43      37.433  24.582  -3.140  1.00  0.00              
ATOM    670 1HG1 VAL A  43      35.426  24.119  -4.508  1.00  0.00              
ATOM    671 2HG1 VAL A  43      35.215  23.530  -2.842  1.00  0.00              
ATOM    672 3HG1 VAL A  43      34.429  25.042  -3.359  1.00  0.00              
ATOM    673 1HG2 VAL A  43      36.835  26.091  -4.966  1.00  0.00              
ATOM    674 2HG2 VAL A  43      35.888  27.085  -3.833  1.00  0.00              
ATOM    675 3HG2 VAL A  43      37.652  26.944  -3.635  1.00  0.00              
ATOM    676  N   VAL A  44      37.431  27.804  -1.116  1.00  0.00              
ATOM    677  CA  VAL A  44      38.462  28.720  -0.650  1.00  0.00              
ATOM    678  C   VAL A  44      38.576  28.636   0.869  1.00  0.00              
ATOM    679  O   VAL A  44      39.681  28.642   1.422  1.00  0.00              
ATOM    680  CB  VAL A  44      38.169  30.174  -1.065  1.00  0.00              
ATOM    681  CG1 VAL A  44      39.185  31.120  -0.442  1.00  0.00              
ATOM    682  CG2 VAL A  44      38.178  30.308  -2.580  1.00  0.00              
ATOM    683  H   VAL A  44      36.534  28.174  -1.397  1.00  0.00              
ATOM    684  HA  VAL A  44      39.444  28.442  -1.037  1.00  0.00              
ATOM    685  HB  VAL A  44      37.168  30.443  -0.729  1.00  0.00              
ATOM    686 1HG1 VAL A  44      38.962  32.144  -0.746  1.00  0.00              
ATOM    687 2HG1 VAL A  44      39.134  31.046   0.644  1.00  0.00              
ATOM    688 3HG1 VAL A  44      40.186  30.852  -0.779  1.00  0.00              
ATOM    689 1HG2 VAL A  44      37.968  31.341  -2.856  1.00  0.00              
ATOM    690 2HG2 VAL A  44      39.157  30.020  -2.965  1.00  0.00              
ATOM    691 3HG2 VAL A  44      37.415  29.657  -3.008  1.00  0.00              
ATOM    692  N   SER A  45      37.434  28.548   1.547  1.00  0.00              
ATOM    693  CA  SER A  45      37.471  28.380   2.995  1.00  0.00              
ATOM    694  C   SER A  45      37.942  26.970   3.363  1.00  0.00              
ATOM    695  O   SER A  45      38.554  26.753   4.421  1.00  0.00              
ATOM    696  CB  SER A  45      36.104  28.657   3.589  1.00  0.00              
ATOM    697  OG  SER A  45      35.161  27.689   3.218  1.00  0.00              
ATOM    698  H   SER A  45      36.539  28.595   1.079  1.00  0.00              
ATOM    699  HA  SER A  45      38.083  29.127   3.502  1.00  0.00              
ATOM    700 1HB  SER A  45      36.192  28.669   4.675  1.00  0.00              
ATOM    701 2HB  SER A  45      35.764  29.633   3.243  1.00  0.00              
ATOM    702  HG  SER A  45      35.393  27.331   2.358  1.00  0.00              
ATOM    703  N   LEU A  46      37.669  26.014   2.477  1.00  0.00              
ATOM    704  CA  LEU A  46      38.225  24.675   2.631  1.00  0.00              
ATOM    705  C   LEU A  46      39.737  24.690   2.498  1.00  0.00              
ATOM    706  O   LEU A  46      40.441  24.129   3.340  1.00  0.00              
ATOM    707  CB  LEU A  46      37.610  23.722   1.598  1.00  0.00              
ATOM    708  CG  LEU A  46      36.199  23.220   1.931  1.00  0.00              
ATOM    709  CD1 LEU A  46      35.598  22.513   0.723  1.00  0.00              
ATOM    710  CD2 LEU A  46      36.261  22.284   3.128  1.00  0.00              
ATOM    711  H   LEU A  46      37.070  26.210   1.688  1.00  0.00              
ATOM    712  HA  LEU A  46      38.005  24.301   3.630  1.00  0.00              
ATOM    713 1HB  LEU A  46      37.576  24.390   0.739  1.00  0.00              
ATOM    714 2HB  LEU A  46      38.271  22.882   1.380  1.00  0.00              
ATOM    715  HG  LEU A  46      35.606  24.089   2.217  1.00  0.00              
ATOM    716 1HD1 LEU A  46      34.596  22.161   0.969  1.00  0.00              
ATOM    717 2HD1 LEU A  46      35.541  23.208  -0.114  1.00  0.00              
ATOM    718 3HD1 LEU A  46      36.224  21.665   0.450  1.00  0.00              
ATOM    719 1HD2 LEU A  46      35.258  21.928   3.364  1.00  0.00              
ATOM    720 2HD2 LEU A  46      36.902  21.433   2.893  1.00  0.00              
ATOM    721 3HD2 LEU A  46      36.668  22.817   3.987  1.00  0.00              
ATOM    722  N   ALA A  47      40.240  25.343   1.453  1.00  0.00              
ATOM    723  CA  ALA A  47      41.687  25.439   1.274  1.00  0.00              
ATOM    724  C   ALA A  47      42.335  26.142   2.469  1.00  0.00              
ATOM    725  O   ALA A  47      43.328  25.663   3.015  1.00  0.00              
ATOM    726  CB  ALA A  47      42.017  26.167  -0.021  1.00  0.00              
ATOM    727  H   ALA A  47      39.630  25.778   0.774  1.00  0.00              
ATOM    728  HA  ALA A  47      42.100  24.431   1.220  1.00  0.00              
ATOM    729 1HB  ALA A  47      43.099  26.231  -0.136  1.00  0.00              
ATOM    730 2HB  ALA A  47      41.594  25.620  -0.864  1.00  0.00              
ATOM    731 3HB  ALA A  47      41.596  27.171   0.009  1.00  0.00              
ATOM    732  N   ALA A  48      41.762  27.271   2.878  1.00  0.00              
ATOM    733  CA  ALA A  48      42.326  28.057   3.975  1.00  0.00              
ATOM    734  C   ALA A  48      42.313  27.298   5.296  1.00  0.00              
ATOM    735  O   ALA A  48      43.294  27.319   6.053  1.00  0.00              
ATOM    736  CB  ALA A  48      41.572  29.371   4.119  1.00  0.00              
ATOM    737  H   ALA A  48      40.920  27.595   2.423  1.00  0.00              
ATOM    738  HA  ALA A  48      43.370  28.274   3.750  1.00  0.00              
ATOM    739 1HB  ALA A  48      42.006  29.951   4.934  1.00  0.00              
ATOM    740 2HB  ALA A  48      41.649  29.938   3.190  1.00  0.00              
ATOM    741 3HB  ALA A  48      40.525  29.168   4.336  1.00  0.00              
ATOM    742  N   ALA A  49      41.198  26.636   5.584  1.00  0.00              
ATOM    743  CA  ALA A  49      41.124  25.841   6.799  1.00  0.00              
ATOM    744  C   ALA A  49      42.174  24.738   6.726  1.00  0.00              
ATOM    745  O   ALA A  49      42.894  24.490   7.693  1.00  0.00              
ATOM    746  CB  ALA A  49      39.730  25.263   6.990  1.00  0.00              
ATOM    747  H   ALA A  49      40.395  26.674   4.972  1.00  0.00              
ATOM    748  HA  ALA A  49      41.348  26.483   7.651  1.00  0.00              
ATOM    749 1HB  ALA A  49      39.709  24.657   7.896  1.00  0.00              
ATOM    750 2HB  ALA A  49      39.008  26.074   7.079  1.00  0.00              
ATOM    751 3HB  ALA A  49      39.474  24.641   6.133  1.00  0.00              
ATOM    752  N   ASP A  50      42.276  24.102   5.561  1.00  0.00              
ATOM    753  CA  ASP A  50      43.250  23.036   5.345  1.00  0.00              
ATOM    754  C   ASP A  50      44.693  23.518   5.419  1.00  0.00              
ATOM    755  O   ASP A  50      45.594  22.751   5.751  1.00  0.00              
ATOM    756  CB  ASP A  50      43.003  22.368   3.991  1.00  0.00              
ATOM    757  CG  ASP A  50      41.809  21.423   3.964  1.00  0.00              
ATOM    758  OD1 ASP A  50      41.313  21.095   5.015  1.00  0.00              
ATOM    759  OD2 ASP A  50      41.306  21.164   2.897  1.00  0.00              
ATOM    760  H   ASP A  50      41.660  24.366   4.806  1.00  0.00              
ATOM    761  HA  ASP A  50      43.157  22.286   6.131  1.00  0.00              
ATOM    762 1HB  ASP A  50      42.925  23.075   3.165  1.00  0.00              
ATOM    763 2HB  ASP A  50      43.924  21.792   3.891  1.00  0.00              
ATOM    764  N   ILE A  51      44.913  24.787   5.095  1.00  0.00              
ATOM    765  CA  ILE A  51      46.227  25.386   5.278  1.00  0.00              
ATOM    766  C   ILE A  51      46.607  25.422   6.754  1.00  0.00              
ATOM    767  O   ILE A  51      47.651  24.903   7.149  1.00  0.00              
ATOM    768  CB  ILE A  51      46.282  26.813   4.704  1.00  0.00              
ATOM    769  CG1 ILE A  51      46.249  26.776   3.174  1.00  0.00              
ATOM    770  CG2 ILE A  51      47.528  27.535   5.195  1.00  0.00              
ATOM    771  CD1 ILE A  51      46.036  28.129   2.535  1.00  0.00              
ATOM    772  H   ILE A  51      44.164  25.349   4.715  1.00  0.00              
ATOM    773  HA  ILE A  51      46.996  24.776   4.807  1.00  0.00              
ATOM    774  HB  ILE A  51      45.396  27.360   5.025  1.00  0.00              
ATOM    775 1HG1 ILE A  51      47.198  26.360   2.839  1.00  0.00              
ATOM    776 2HG1 ILE A  51      45.438  26.106   2.885  1.00  0.00              
ATOM    777 1HG2 ILE A  51      47.553  28.542   4.779  1.00  0.00              
ATOM    778 2HG2 ILE A  51      47.511  27.592   6.282  1.00  0.00              
ATOM    779 3HG2 ILE A  51      48.416  26.989   4.874  1.00  0.00              
ATOM    780 1HD1 ILE A  51      46.023  28.021   1.450  1.00  0.00              
ATOM    781 2HD1 ILE A  51      45.085  28.545   2.869  1.00  0.00              
ATOM    782 3HD1 ILE A  51      46.846  28.799   2.822  1.00  0.00              
ATOM    783  N   ALA A  52      45.746  26.016   7.576  1.00  0.00              
ATOM    784  CA  ALA A  52      46.032  26.103   9.004  1.00  0.00              
ATOM    785  C   ALA A  52      46.118  24.701   9.622  1.00  0.00              
ATOM    786  O   ALA A  52      46.917  24.457  10.523  1.00  0.00              
ATOM    787  CB  ALA A  52      44.974  26.941   9.707  1.00  0.00              
ATOM    788  H   ALA A  52      44.887  26.411   7.222  1.00  0.00              
ATOM    789  HA  ALA A  52      47.001  26.584   9.137  1.00  0.00              
ATOM    790 1HB  ALA A  52      45.203  26.994  10.772  1.00  0.00              
ATOM    791 2HB  ALA A  52      44.967  27.946   9.287  1.00  0.00              
ATOM    792 3HB  ALA A  52      43.997  26.482   9.570  1.00  0.00              
ATOM    793  N   VAL A  53      45.318  23.774   9.105  1.00  0.00              
ATOM    794  CA  VAL A  53      45.436  22.366   9.478  1.00  0.00              
ATOM    795  C   VAL A  53      46.831  21.805   9.189  1.00  0.00              
ATOM    796  O   VAL A  53      47.432  21.153  10.043  1.00  0.00              
ATOM    797  CB  VAL A  53      44.391  21.505   8.743  1.00  0.00              
ATOM    798  CG1 VAL A  53      44.721  20.027   8.888  1.00  0.00              
ATOM    799  CG2 VAL A  53      42.995  21.792   9.275  1.00  0.00              
ATOM    800  H   VAL A  53      44.612  24.048   8.437  1.00  0.00              
ATOM    801  HA  VAL A  53      45.310  22.229  10.553  1.00  0.00              
ATOM    802  HB  VAL A  53      44.389  21.776   7.687  1.00  0.00              
ATOM    803 1HG1 VAL A  53      43.973  19.434   8.362  1.00  0.00              
ATOM    804 2HG1 VAL A  53      45.704  19.830   8.461  1.00  0.00              
ATOM    805 3HG1 VAL A  53      44.722  19.756   9.943  1.00  0.00              
ATOM    806 1HG2 VAL A  53      42.269  21.177   8.744  1.00  0.00              
ATOM    807 2HG2 VAL A  53      42.958  21.562  10.339  1.00  0.00              
ATOM    808 3HG2 VAL A  53      42.757  22.845   9.123  1.00  0.00              
ATOM    809  N   GLY A  54      47.349  22.070   7.994  1.00  0.00              
ATOM    810  CA  GLY A  54      48.687  21.632   7.625  1.00  0.00              
ATOM    811  C   GLY A  54      49.818  22.338   8.359  1.00  0.00              
ATOM    812  O   GLY A  54      50.917  21.797   8.505  1.00  0.00              
ATOM    813  H   GLY A  54      46.799  22.588   7.324  1.00  0.00              
ATOM    814 1HA  GLY A  54      48.784  20.567   7.835  1.00  0.00              
ATOM    815 2HA  GLY A  54      48.838  21.806   6.560  1.00  0.00              
ATOM    816  N   VAL A  55      49.552  23.561   8.805  1.00  0.00              
ATOM    817  CA  VAL A  55      50.504  24.305   9.624  1.00  0.00              
ATOM    818  C   VAL A  55      50.654  23.698  11.024  1.00  0.00              
ATOM    819  O   VAL A  55      51.770  23.492  11.500  1.00  0.00              
ATOM    820  CB  VAL A  55      50.086  25.781   9.759  1.00  0.00              
ATOM    821  CG1 VAL A  55      50.945  26.484  10.800  1.00  0.00              
ATOM    822  CG2 VAL A  55      50.190  26.490   8.417  1.00  0.00              
ATOM    823  H   VAL A  55      48.668  23.988   8.570  1.00  0.00              
ATOM    824  HA  VAL A  55      51.509  24.261   9.202  1.00  0.00              
ATOM    825  HB  VAL A  55      49.039  25.827  10.061  1.00  0.00              
ATOM    826 1HG1 VAL A  55      50.636  27.527  10.883  1.00  0.00              
ATOM    827 2HG1 VAL A  55      50.824  25.993  11.764  1.00  0.00              
ATOM    828 3HG1 VAL A  55      51.991  26.440  10.498  1.00  0.00              
ATOM    829 1HG2 VAL A  55      49.890  27.531   8.531  1.00  0.00              
ATOM    830 2HG2 VAL A  55      51.219  26.444   8.062  1.00  0.00              
ATOM    831 3HG2 VAL A  55      49.534  26.001   7.696  1.00  0.00              
ATOM    832  N   LEU A  56      49.533  23.390  11.671  1.00  0.00              
ATOM    833  CA  LEU A  56      49.566  22.862  13.031  1.00  0.00              
ATOM    834  C   LEU A  56      49.163  21.390  13.113  1.00  0.00              
ATOM    835  O   LEU A  56      49.928  20.560  13.597  1.00  0.00              
ATOM    836  CB  LEU A  56      48.655  23.705  13.933  1.00  0.00              
ATOM    837  CG  LEU A  56      49.087  25.166  14.113  1.00  0.00              
ATOM    838  CD1 LEU A  56      48.070  25.908  14.971  1.00  0.00              
ATOM    839  CD2 LEU A  56      50.467  25.214  14.751  1.00  0.00              
ATOM    840  H   LEU A  56      48.641  23.524  11.216  1.00  0.00              
ATOM    841  HA  LEU A  56      50.586  22.902  13.414  1.00  0.00              
ATOM    842 1HB  LEU A  56      47.736  23.656  13.351  1.00  0.00              
ATOM    843 2HB  LEU A  56      48.497  23.232  14.902  1.00  0.00              
ATOM    844  HG  LEU A  56      49.163  25.606  13.119  1.00  0.00              
ATOM    845 1HD1 LEU A  56      48.385  26.945  15.093  1.00  0.00              
ATOM    846 2HD1 LEU A  56      47.095  25.881  14.484  1.00  0.00              
ATOM    847 3HD1 LEU A  56      48.002  25.432  15.948  1.00  0.00              
ATOM    848 1HD2 LEU A  56      50.773  26.253  14.878  1.00  0.00              
ATOM    849 2HD2 LEU A  56      50.437  24.722  15.724  1.00  0.00              
ATOM    850 3HD2 LEU A  56      51.183  24.702  14.108  1.00  0.00              
ATOM    851  N   ALA A  57      47.963  21.073  12.636  1.00  0.00              
ATOM    852  CA  ALA A  57      47.314  19.807  12.969  1.00  0.00              
ATOM    853  C   ALA A  57      48.019  18.589  12.373  1.00  0.00              
ATOM    854  O   ALA A  57      48.224  17.586  13.061  1.00  0.00              
ATOM    855  CB  ALA A  57      45.862  19.841  12.517  1.00  0.00              
ATOM    856  H   ALA A  57      47.487  21.724  12.028  1.00  0.00              
ATOM    857  HA  ALA A  57      47.346  19.672  14.050  1.00  0.00              
ATOM    858 1HB  ALA A  57      45.376  18.903  12.786  1.00  0.00              
ATOM    859 2HB  ALA A  57      45.347  20.668  13.007  1.00  0.00              
ATOM    860 3HB  ALA A  57      45.820  19.975  11.438  1.00  0.00              
ATOM    861  N   ILE A  58      48.388  18.678  11.098  1.00  0.00              
ATOM    862  CA  ILE A  58      48.924  17.524  10.379  1.00  0.00              
ATOM    863  C   ILE A  58      50.244  17.077  10.999  1.00  0.00              
ATOM    864  O   ILE A  58      50.400  15.925  11.414  1.00  0.00              
ATOM    865  CB  ILE A  58      49.140  17.831   8.886  1.00  0.00              
ATOM    866  CG1 ILE A  58      47.795  17.959   8.167  1.00  0.00              
ATOM    867  CG2 ILE A  58      49.993  16.751   8.239  1.00  0.00              
ATOM    868  CD1 ILE A  58      47.918  18.289   6.696  1.00  0.00              
ATOM    869  H   ILE A  58      48.298  19.561  10.615  1.00  0.00              
ATOM    870  HA  ILE A  58      48.257  16.668  10.477  1.00  0.00              
ATOM    871  HB  ILE A  58      49.640  18.795   8.791  1.00  0.00              
ATOM    872 1HG1 ILE A  58      47.273  17.010   8.284  1.00  0.00              
ATOM    873 2HG1 ILE A  58      47.233  18.746   8.669  1.00  0.00              
ATOM    874 1HG2 ILE A  58      50.136  16.983   7.184  1.00  0.00              
ATOM    875 2HG2 ILE A  58      50.962  16.707   8.735  1.00  0.00              
ATOM    876 3HG2 ILE A  58      49.493  15.787   8.334  1.00  0.00              
ATOM    877 1HD1 ILE A  58      46.924  18.363   6.255  1.00  0.00              
ATOM    878 2HD1 ILE A  58      48.439  19.239   6.578  1.00  0.00              
ATOM    879 3HD1 ILE A  58      48.479  17.503   6.192  1.00  0.00              
ATOM    880  N   PRO A  59      51.178  18.013  11.093  1.00  0.00              
ATOM    881  CA  PRO A  59      52.488  17.728  11.655  1.00  0.00              
ATOM    882  C   PRO A  59      52.431  17.416  13.141  1.00  0.00              
ATOM    883  O   PRO A  59      53.226  16.625  13.635  1.00  0.00              
ATOM    884  CB  PRO A  59      53.291  19.002  11.371  1.00  0.00              
ATOM    885  CG  PRO A  59      52.260  20.071  11.247  1.00  0.00              
ATOM    886  CD  PRO A  59      51.094  19.422  10.551  1.00  0.00              
ATOM    887  HA  PRO A  59      52.956  16.837  11.212  1.00  0.00              
ATOM    888 1HB  PRO A  59      53.998  19.223  12.184  1.00  0.00              
ATOM    889 2HB  PRO A  59      53.881  18.909  10.447  1.00  0.00              
ATOM    890 1HG  PRO A  59      51.966  20.457  12.234  1.00  0.00              
ATOM    891 2HG  PRO A  59      52.641  20.926  10.668  1.00  0.00              
ATOM    892 1HD  PRO A  59      50.140  19.914  10.791  1.00  0.00              
ATOM    893 2HD  PRO A  59      51.199  19.443   9.456  1.00  0.00              
ATOM    894  N   PHE A  60      51.502  18.051  13.856  1.00  0.00              
ATOM    895  CA  PHE A  60      51.312  17.769  15.280  1.00  0.00              
ATOM    896  C   PHE A  60      50.951  16.306  15.503  1.00  0.00              
ATOM    897  O   PHE A  60      51.587  15.603  16.297  1.00  0.00              
ATOM    898  CB  PHE A  60      50.227  18.673  15.868  1.00  0.00              
ATOM    899  CG  PHE A  60      49.913  18.386  17.309  1.00  0.00              
ATOM    900  CD1 PHE A  60      50.739  18.853  18.320  1.00  0.00              
ATOM    901  CD2 PHE A  60      48.792  17.647  17.655  1.00  0.00              
ATOM    902  CE1 PHE A  60      50.452  18.589  19.646  1.00  0.00              
ATOM    903  CE2 PHE A  60      48.501  17.383  18.980  1.00  0.00              
ATOM    904  CZ  PHE A  60      49.333  17.854  19.976  1.00  0.00              
ATOM    905  H   PHE A  60      50.916  18.741  13.409  1.00  0.00              
ATOM    906  HA  PHE A  60      52.243  17.949  15.820  1.00  0.00              
ATOM    907 1HB  PHE A  60      50.540  19.716  15.819  1.00  0.00              
ATOM    908 2HB  PHE A  60      49.297  18.548  15.316  1.00  0.00              
ATOM    909  HD1 PHE A  60      51.624  19.435  18.059  1.00  0.00              
ATOM    910  HD2 PHE A  60      48.135  17.275  16.868  1.00  0.00              
ATOM    911  HE1 PHE A  60      51.110  18.961  20.430  1.00  0.00              
ATOM    912  HE2 PHE A  60      47.616  16.802  19.239  1.00  0.00              
ATOM    913  HZ  PHE A  60      49.106  17.645  21.020  1.00  0.00              
ATOM    914  N   ALA A  61      49.928  15.856  14.784  1.00  0.00              
ATOM    915  CA  ALA A  61      49.390  14.515  14.948  1.00  0.00              
ATOM    916  C   ALA A  61      50.418  13.490  14.486  1.00  0.00              
ATOM    917  O   ALA A  61      50.595  12.441  15.112  1.00  0.00              
ATOM    918  CB  ALA A  61      48.085  14.361  14.182  1.00  0.00              
ATOM    919  H   ALA A  61      49.513  16.473  14.100  1.00  0.00              
ATOM    920  HA  ALA A  61      49.190  14.346  16.006  1.00  0.00              
ATOM    921 1HB  ALA A  61      47.706  13.347  14.310  1.00  0.00              
ATOM    922 2HB  ALA A  61      47.352  15.072  14.563  1.00  0.00              
ATOM    923 3HB  ALA A  61      48.259  14.551  13.124  1.00  0.00              
ATOM    924  N   ILE A  62      51.094  13.802  13.386  1.00  0.00              
ATOM    925  CA  ILE A  62      52.085  12.895  12.826  1.00  0.00              
ATOM    926  C   ILE A  62      53.233  12.691  13.815  1.00  0.00              
ATOM    927  O   ILE A  62      53.697  11.566  14.030  1.00  0.00              
ATOM    928  CB  ILE A  62      52.645  13.418  11.490  1.00  0.00              
ATOM    929  CG1 ILE A  62      51.585  13.317  10.391  1.00  0.00              
ATOM    930  CG2 ILE A  62      53.896  12.647  11.100  1.00  0.00              
ATOM    931  CD1 ILE A  62      51.957  14.038   9.116  1.00  0.00              
ATOM    932  H   ILE A  62      50.920  14.684  12.926  1.00  0.00              
ATOM    933  HA  ILE A  62      51.658  11.905  12.675  1.00  0.00              
ATOM    934  HB  ILE A  62      52.888  14.475  11.596  1.00  0.00              
ATOM    935 1HG1 ILE A  62      51.436  12.259  10.180  1.00  0.00              
ATOM    936 2HG1 ILE A  62      50.662  13.739  10.791  1.00  0.00              
ATOM    937 1HG2 ILE A  62      54.279  13.028  10.153  1.00  0.00              
ATOM    938 2HG2 ILE A  62      54.655  12.768  11.872  1.00  0.00              
ATOM    939 3HG2 ILE A  62      53.654  11.589  10.992  1.00  0.00              
ATOM    940 1HD1 ILE A  62      51.156  13.922   8.384  1.00  0.00              
ATOM    941 2HD1 ILE A  62      52.104  15.098   9.326  1.00  0.00              
ATOM    942 3HD1 ILE A  62      52.877  13.617   8.714  1.00  0.00              
ATOM    943  N   THR A  63      53.679  13.787  14.417  1.00  0.00              
ATOM    944  CA  THR A  63      54.754  13.765  15.402  1.00  0.00              
ATOM    945  C   THR A  63      54.384  12.928  16.621  1.00  0.00              
ATOM    946  O   THR A  63      55.056  11.940  16.945  1.00  0.00              
ATOM    947  CB  THR A  63      55.122  15.187  15.863  1.00  0.00              
ATOM    948  OG1 THR A  63      55.484  15.982  14.727  1.00  0.00              
ATOM    949  CG2 THR A  63      56.286  15.146  16.841  1.00  0.00              
ATOM    950  H   THR A  63      53.251  14.670  14.177  1.00  0.00              
ATOM    951  HA  THR A  63      55.639  13.296  14.971  1.00  0.00              
ATOM    952  HB  THR A  63      54.256  15.637  16.349  1.00  0.00              
ATOM    953  HG1 THR A  63      55.711  16.869  15.017  1.00  0.00              
ATOM    954 1HG2 THR A  63      56.530  16.160  17.157  1.00  0.00              
ATOM    955 2HG2 THR A  63      56.008  14.551  17.712  1.00  0.00              
ATOM    956 3HG2 THR A  63      57.152  14.697  16.356  1.00  0.00              
ATOM    957  N   ILE A  64      53.304  13.326  17.290  1.00  0.00              
ATOM    958  CA  ILE A  64      52.768  12.556  18.406  1.00  0.00              
ATOM    959  C   ILE A  64      51.246  12.537  18.338  1.00  0.00              
ATOM    960  O   ILE A  64      50.610  13.577  18.164  1.00  0.00              
ATOM    961  CB  ILE A  64      53.213  13.127  19.765  1.00  0.00              
ATOM    962  CG1 ILE A  64      54.735  13.041  19.907  1.00  0.00              
ATOM    963  CG2 ILE A  64      52.527  12.387  20.903  1.00  0.00              
ATOM    964  CD1 ILE A  64      55.271  13.710  21.152  1.00  0.00              
ATOM    965  H   ILE A  64      52.844  14.183  17.018  1.00  0.00              
ATOM    966  HA  ILE A  64      53.072  11.512  18.335  1.00  0.00              
ATOM    967  HB  ILE A  64      52.953  14.184  19.809  1.00  0.00              
ATOM    968 1HG1 ILE A  64      55.001  11.985  19.919  1.00  0.00              
ATOM    969 2HG1 ILE A  64      55.170  13.514  19.025  1.00  0.00              
ATOM    970 1HG2 ILE A  64      52.854  12.803  21.856  1.00  0.00              
ATOM    971 2HG2 ILE A  64      51.448  12.498  20.811  1.00  0.00              
ATOM    972 3HG2 ILE A  64      52.788  11.330  20.861  1.00  0.00              
ATOM    973 1HD1 ILE A  64      56.356  13.609  21.182  1.00  0.00              
ATOM    974 2HD1 ILE A  64      55.007  14.768  21.140  1.00  0.00              
ATOM    975 3HD1 ILE A  64      54.839  13.239  22.034  1.00  0.00              
ATOM    976  N   SER A  65      50.667  11.350  18.477  1.00  0.00              
ATOM    977  CA  SER A  65      49.217  11.202  18.500  1.00  0.00              
ATOM    978  C   SER A  65      48.647  11.549  19.870  1.00  0.00              
ATOM    979  O   SER A  65      47.724  12.355  19.983  1.00  0.00              
ATOM    980  CB  SER A  65      48.830   9.789  18.110  1.00  0.00              
ATOM    981  OG  SER A  65      49.313   8.841  19.021  1.00  0.00              
ATOM    982  H   SER A  65      51.246  10.527  18.568  1.00  0.00              
ATOM    983  HA  SER A  65      48.710  11.786  17.731  1.00  0.00              
ATOM    984 1HB  SER A  65      47.743   9.724  18.073  1.00  0.00              
ATOM    985 2HB  SER A  65      49.240   9.575  17.124  1.00  0.00              
ATOM    986  HG  SER A  65      48.662   8.143  19.131  1.00  0.00              
ATOM    987  N   THR A  66      49.203  10.935  20.909  1.00  0.00              
ATOM    988  CA  THR A  66      48.811  11.240  22.279  1.00  0.00              
ATOM    989  C   THR A  66      49.975  11.070  23.247  1.00  0.00              
ATOM    990  O   THR A  66      50.974  10.426  22.925  1.00  0.00              
ATOM    991  CB  THR A  66      47.642  10.351  22.741  1.00  0.00              
ATOM    992  OG1 THR A  66      47.217  10.757  24.049  1.00  0.00              
ATOM    993  CG2 THR A  66      48.066   8.891  22.781  1.00  0.00              
ATOM    994  H   THR A  66      49.916  10.239  20.745  1.00  0.00              
ATOM    995  HA  THR A  66      48.505  12.284  22.352  1.00  0.00              
ATOM    996  HB  THR A  66      46.811  10.469  22.046  1.00  0.00              
ATOM    997  HG1 THR A  66      46.278  10.578  24.149  1.00  0.00              
ATOM    998 1HG2 THR A  66      47.226   8.278  23.109  1.00  0.00              
ATOM    999 2HG2 THR A  66      48.379   8.576  21.785  1.00  0.00              
ATOM   1000 3HG2 THR A  66      48.895   8.772  23.476  1.00  0.00              
ATOM   1001  N   GLY A  67      49.840  11.650  24.435  1.00  0.00              
ATOM   1002  CA  GLY A  67      50.914  11.636  25.420  1.00  0.00              
ATOM   1003  C   GLY A  67      52.016  12.615  25.035  1.00  0.00              
ATOM   1004  O   GLY A  67      53.173  12.445  25.419  1.00  0.00              
ATOM   1005  H   GLY A  67      48.971  12.112  24.661  1.00  0.00              
ATOM   1006 1HA  GLY A  67      50.509  11.917  26.393  1.00  0.00              
ATOM   1007 2HA  GLY A  67      51.332  10.632  25.478  1.00  0.00              
ATOM   1008  N   PHE A  68      51.649  13.641  24.274  1.00  0.00              
ATOM   1009  CA  PHE A  68      52.608  14.642  23.824  1.00  0.00              
ATOM   1010  C   PHE A  68      53.076  15.506  24.988  1.00  0.00              
ATOM   1011  O   PHE A  68      52.499  15.466  26.074  1.00  0.00              
ATOM   1012  CB  PHE A  68      51.996  15.518  22.729  1.00  0.00              
ATOM   1013  CG  PHE A  68      50.508  15.684  22.846  1.00  0.00              
ATOM   1014  CD1 PHE A  68      49.968  16.656  23.675  1.00  0.00              
ATOM   1015  CD2 PHE A  68      49.645  14.868  22.130  1.00  0.00              
ATOM   1016  CE1 PHE A  68      48.598  16.810  23.784  1.00  0.00              
ATOM   1017  CE2 PHE A  68      48.276  15.020  22.237  1.00  0.00              
ATOM   1018  CZ  PHE A  68      47.753  15.992  23.065  1.00  0.00              
ATOM   1019  H   PHE A  68      50.681  13.729  24.000  1.00  0.00              
ATOM   1020  HA  PHE A  68      53.495  14.151  23.421  1.00  0.00              
ATOM   1021 1HB  PHE A  68      52.425  16.518  22.765  1.00  0.00              
ATOM   1022 2HB  PHE A  68      52.184  15.079  21.750  1.00  0.00              
ATOM   1023  HD1 PHE A  68      50.636  17.304  24.242  1.00  0.00              
ATOM   1024  HD2 PHE A  68      50.059  14.100  21.476  1.00  0.00              
ATOM   1025  HE1 PHE A  68      48.187  17.578  24.439  1.00  0.00              
ATOM   1026  HE2 PHE A  68      47.609  14.372  21.668  1.00  0.00              
ATOM   1027  HZ  PHE A  68      46.674  16.112  23.152  1.00  0.00              
ATOM   1028  N   CYS A  69      54.126  16.286  24.754  1.00  0.00              
ATOM   1029  CA  CYS A  69      54.727  17.097  25.807  1.00  0.00              
ATOM   1030  C   CYS A  69      54.246  18.541  25.755  1.00  0.00              
ATOM   1031  O   CYS A  69      54.852  19.429  26.355  1.00  0.00              
ATOM   1032  CB  CYS A  69      56.219  17.021  25.481  1.00  0.00              
ATOM   1033  SG  CYS A  69      56.902  15.346  25.482  1.00  0.00              
ATOM   1034  H   CYS A  69      54.517  16.319  23.824  1.00  0.00              
ATOM   1035  HA  CYS A  69      54.568  16.695  26.808  1.00  0.00              
ATOM   1036 1HB  CYS A  69      56.409  17.424  24.486  1.00  0.00              
ATOM   1037 2HB  CYS A  69      56.794  17.581  26.217  1.00  0.00              
ATOM   1038  N   ALA A  70      53.154  18.770  25.034  1.00  0.00              
ATOM   1039  CA  ALA A  70      52.593  20.109  24.897  1.00  0.00              
ATOM   1040  C   ALA A  70      52.398  20.744  26.268  1.00  0.00              
ATOM   1041  O   ALA A  70      51.542  20.319  27.044  1.00  0.00              
ATOM   1042  CB  ALA A  70      51.280  20.058  24.129  1.00  0.00              
ATOM   1043  H   ALA A  70      52.700  17.997  24.569  1.00  0.00              
ATOM   1044  HA  ALA A  70      53.297  20.728  24.341  1.00  0.00              
ATOM   1045 1HB  ALA A  70      50.875  21.065  24.036  1.00  0.00              
ATOM   1046 2HB  ALA A  70      51.455  19.644  23.136  1.00  0.00              
ATOM   1047 3HB  ALA A  70      50.570  19.429  24.665  1.00  0.00              
ATOM   1048  N   ALA A  71      52.705  21.956  26.633  1.00  0.00              
ATOM   1049  CA  ALA A  71      52.556  22.632  27.917  1.00  0.00              
ATOM   1050  C   ALA A  71      51.133  23.154  28.069  1.00  0.00              
ATOM   1051  O   ALA A  71      50.401  23.285  27.088  1.00  0.00              
ATOM   1052  CB  ALA A  71      53.559  23.767  28.056  1.00  0.00              
ATOM   1053  H   ALA A  71      52.988  22.492  25.825  1.00  0.00              
ATOM   1054  HA  ALA A  71      52.727  21.916  28.721  1.00  0.00              
ATOM   1055 1HB  ALA A  71      53.413  24.265  29.014  1.00  0.00              
ATOM   1056 2HB  ALA A  71      54.572  23.367  28.006  1.00  0.00              
ATOM   1057 3HB  ALA A  71      53.411  24.484  27.249  1.00  0.00              
ATOM   1058  N   CYS A  72      50.747  23.452  29.305  1.00  0.00              
ATOM   1059  CA  CYS A  72      49.375  23.845  29.605  1.00  0.00              
ATOM   1060  C   CYS A  72      48.924  24.946  28.654  1.00  0.00              
ATOM   1061  O   CYS A  72      47.784  24.950  28.189  1.00  0.00              
ATOM   1062  CB  CYS A  72      49.467  24.374  31.037  1.00  0.00              
ATOM   1063  SG  CYS A  72      49.031  23.167  32.311  1.00  0.00              
ATOM   1064  H   CYS A  72      51.421  23.406  30.056  1.00  0.00              
ATOM   1065  HA  CYS A  72      48.663  23.020  29.584  1.00  0.00              
ATOM   1066 1HB  CYS A  72      50.487  24.691  31.257  1.00  0.00              
ATOM   1067 2HB  CYS A  72      48.788  25.215  31.172  1.00  0.00              
ATOM   1068  N   HIS A  73      49.825  25.880  28.368  1.00  0.00              
ATOM   1069  CA  HIS A  73      49.567  26.897  27.347  1.00  0.00              
ATOM   1070  C   HIS A  73      49.155  26.303  25.999  1.00  0.00              
ATOM   1071  O   HIS A  73      48.215  26.787  25.364  1.00  0.00              
ATOM   1072  CB  HIS A  73      50.803  27.782  27.161  1.00  0.00              
ATOM   1073  CG  HIS A  73      50.630  28.846  26.121  1.00  0.00              
ATOM   1074  ND1 HIS A  73      50.906  28.633  24.787  1.00  0.00              
ATOM   1075  CD2 HIS A  73      50.211  30.129  26.220  1.00  0.00              
ATOM   1076  CE1 HIS A  73      50.662  29.742  24.109  1.00  0.00              
ATOM   1077  NE2 HIS A  73      50.240  30.663  24.955  1.00  0.00              
ATOM   1078  H   HIS A  73      50.706  25.891  28.862  1.00  0.00              
ATOM   1079  HA  HIS A  73      48.728  27.521  27.656  1.00  0.00              
ATOM   1080 1HB  HIS A  73      51.044  28.294  28.093  1.00  0.00              
ATOM   1081 2HB  HIS A  73      51.654  27.177  26.849  1.00  0.00              
ATOM   1082  HD1 HIS A  73      51.167  27.763  24.368  1.00  0.00              
ATOM   1083  HD2 HIS A  73      49.888  30.740  27.063  1.00  0.00              
ATOM   1084  HE1 HIS A  73      50.818  29.779  23.031  1.00  0.00              
ATOM   1085  N   GLY A  74      49.865  25.270  25.554  1.00  0.00              
ATOM   1086  CA  GLY A  74      49.585  24.679  24.252  1.00  0.00              
ATOM   1087  C   GLY A  74      48.181  24.097  24.277  1.00  0.00              
ATOM   1088  O   GLY A  74      47.371  24.340  23.387  1.00  0.00              
ATOM   1089  H   GLY A  74      50.608  24.886  26.119  1.00  0.00              
ATOM   1090 1HA  GLY A  74      49.662  25.452  23.486  1.00  0.00              
ATOM   1091 2HA  GLY A  74      50.316  23.897  24.052  1.00  0.00              
ATOM   1092  N   CYS A  75      47.917  23.331  25.327  1.00  0.00              
ATOM   1093  CA  CYS A  75      46.624  22.699  25.596  1.00  0.00              
ATOM   1094  C   CYS A  75      45.491  23.725  25.459  1.00  0.00              
ATOM   1095  O   CYS A  75      44.500  23.472  24.762  1.00  0.00              
ATOM   1096  CB  CYS A  75      46.764  22.236  27.046  1.00  0.00              
ATOM   1097  SG  CYS A  75      48.358  21.476  27.439  1.00  0.00              
ATOM   1098  H   CYS A  75      48.678  23.187  25.974  1.00  0.00              
ATOM   1099  HA  CYS A  75      46.428  21.828  24.971  1.00  0.00              
ATOM   1100 1HB  CYS A  75      46.658  23.083  27.725  1.00  0.00              
ATOM   1101 2HB  CYS A  75      46.007  21.487  27.278  1.00  0.00              
ATOM   1102  HG  CYS A  75      48.084  21.230  28.716  1.00  0.00              
ATOM   1103  N   LEU A  76      45.649  24.861  26.128  1.00  0.00              
ATOM   1104  CA  LEU A  76      44.627  25.896  26.137  1.00  0.00              
ATOM   1105  C   LEU A  76      44.419  26.482  24.740  1.00  0.00              
ATOM   1106  O   LEU A  76      43.284  26.678  24.307  1.00  0.00              
ATOM   1107  CB  LEU A  76      45.004  27.000  27.132  1.00  0.00              
ATOM   1108  CG  LEU A  76      44.958  26.590  28.610  1.00  0.00              
ATOM   1109  CD1 LEU A  76      45.530  27.703  29.478  1.00  0.00              
ATOM   1110  CD2 LEU A  76      43.523  26.279  29.007  1.00  0.00              
ATOM   1111  H   LEU A  76      46.504  25.010  26.644  1.00  0.00              
ATOM   1112  HA  LEU A  76      43.672  25.462  26.433  1.00  0.00              
ATOM   1113 1HB  LEU A  76      46.034  27.171  26.824  1.00  0.00              
ATOM   1114 2HB  LEU A  76      44.421  27.906  26.970  1.00  0.00              
ATOM   1115  HG  LEU A  76      45.538  25.672  28.709  1.00  0.00              
ATOM   1116 1HD1 LEU A  76      45.493  27.403  30.525  1.00  0.00              
ATOM   1117 2HD1 LEU A  76      46.564  27.893  29.192  1.00  0.00              
ATOM   1118 3HD1 LEU A  76      44.942  28.610  29.340  1.00  0.00              
ATOM   1119 1HD2 LEU A  76      43.492  25.988  30.057  1.00  0.00              
ATOM   1120 2HD2 LEU A  76      42.904  27.164  28.857  1.00  0.00              
ATOM   1121 3HD2 LEU A  76      43.144  25.462  28.393  1.00  0.00              
ATOM   1122  N   PHE A  77      45.516  26.748  24.036  1.00  0.00              
ATOM   1123  CA  PHE A  77      45.452  27.459  22.759  1.00  0.00              
ATOM   1124  C   PHE A  77      45.658  26.529  21.565  1.00  0.00              
ATOM   1125  O   PHE A  77      44.765  26.373  20.727  1.00  0.00              
ATOM   1126  CB  PHE A  77      46.491  28.581  22.728  1.00  0.00              
ATOM   1127  CG  PHE A  77      46.202  29.702  23.685  1.00  0.00              
ATOM   1128  CD1 PHE A  77      46.850  29.773  24.909  1.00  0.00              
ATOM   1129  CD2 PHE A  77      45.281  30.687  23.364  1.00  0.00              
ATOM   1130  CE1 PHE A  77      46.585  30.804  25.790  1.00  0.00              
ATOM   1131  CE2 PHE A  77      45.014  31.720  24.242  1.00  0.00              
ATOM   1132  CZ  PHE A  77      45.667  31.777  25.457  1.00  0.00              
ATOM   1133  H   PHE A  77      46.416  26.454  24.391  1.00  0.00              
ATOM   1134  HA  PHE A  77      44.460  27.895  22.628  1.00  0.00              
ATOM   1135 1HB  PHE A  77      47.473  28.191  22.992  1.00  0.00              
ATOM   1136 2HB  PHE A  77      46.534  29.024  21.733  1.00  0.00              
ATOM   1137  HD1 PHE A  77      47.577  29.003  25.172  1.00  0.00              
ATOM   1138  HD2 PHE A  77      44.765  30.642  22.404  1.00  0.00              
ATOM   1139  HE1 PHE A  77      47.101  30.847  26.749  1.00  0.00              
ATOM   1140  HE2 PHE A  77      44.288  32.488  23.978  1.00  0.00              
ATOM   1141  HZ  PHE A  77      45.456  32.589  26.152  1.00  0.00              
ATOM   1142  N   ILE A  78      46.833  25.912  21.489  1.00  0.00              
ATOM   1143  CA  ILE A  78      47.223  25.195  20.285  1.00  0.00              
ATOM   1144  C   ILE A  78      46.297  24.007  20.071  1.00  0.00              
ATOM   1145  O   ILE A  78      45.808  23.776  18.954  1.00  0.00              
ATOM   1146  CB  ILE A  78      48.681  24.705  20.356  1.00  0.00              
ATOM   1147  CG1 ILE A  78      49.645  25.894  20.349  1.00  0.00              
ATOM   1148  CG2 ILE A  78      48.982  23.765  19.199  1.00  0.00              
ATOM   1149  CD1 ILE A  78      51.071  25.526  20.690  1.00  0.00              
ATOM   1150  H   ILE A  78      47.468  25.938  22.274  1.00  0.00              
ATOM   1151  HA  ILE A  78      47.099  25.826  19.405  1.00  0.00              
ATOM   1152  HB  ILE A  78      48.834  24.182  21.299  1.00  0.00              
ATOM   1153 1HG1 ILE A  78      49.611  26.334  19.353  1.00  0.00              
ATOM   1154 2HG1 ILE A  78      49.273  26.617  21.076  1.00  0.00              
ATOM   1155 1HG2 ILE A  78      50.017  23.428  19.264  1.00  0.00              
ATOM   1156 2HG2 ILE A  78      48.317  22.904  19.247  1.00  0.00              
ATOM   1157 3HG2 ILE A  78      48.830  24.288  18.255  1.00  0.00              
ATOM   1158 1HD1 ILE A  78      51.694  26.420  20.666  1.00  0.00              
ATOM   1159 2HD1 ILE A  78      51.106  25.088  21.688  1.00  0.00              
ATOM   1160 3HD1 ILE A  78      51.445  24.805  19.965  1.00  0.00              
ATOM   1161  N   ALA A  79      46.030  23.266  21.143  1.00  0.00              
ATOM   1162  CA  ALA A  79      45.246  22.048  20.993  1.00  0.00              
ATOM   1163  C   ALA A  79      43.846  22.366  20.477  1.00  0.00              
ATOM   1164  O   ALA A  79      43.316  21.659  19.624  1.00  0.00              
ATOM   1165  CB  ALA A  79      45.175  21.296  22.313  1.00  0.00              
ATOM   1166  H   ALA A  79      46.359  23.529  22.061  1.00  0.00              
ATOM   1167  HA  ALA A  79      45.731  21.409  20.255  1.00  0.00              
ATOM   1168 1HB  ALA A  79      44.584  20.389  22.183  1.00  0.00              
ATOM   1169 2HB  ALA A  79      46.181  21.030  22.636  1.00  0.00              
ATOM   1170 3HB  ALA A  79      44.707  21.928  23.067  1.00  0.00              
ATOM   1171  N   CYS A  80      43.261  23.442  20.990  1.00  0.00              
ATOM   1172  CA  CYS A  80      41.970  23.929  20.512  1.00  0.00              
ATOM   1173  C   CYS A  80      42.028  24.406  19.067  1.00  0.00              
ATOM   1174  O   CYS A  80      41.108  24.158  18.290  1.00  0.00              
ATOM   1175  CB  CYS A  80      41.692  25.104  21.449  1.00  0.00              
ATOM   1176  SG  CYS A  80      41.298  24.630  23.150  1.00  0.00              
ATOM   1177  H   CYS A  80      43.728  23.938  21.737  1.00  0.00              
ATOM   1178  HA  CYS A  80      41.166  23.200  20.616  1.00  0.00              
ATOM   1179 1HB  CYS A  80      42.567  25.753  21.511  1.00  0.00              
ATOM   1180 2HB  CYS A  80      40.838  25.679  21.090  1.00  0.00              
ATOM   1181  HG  CYS A  80      42.420  23.953  23.369  1.00  0.00              
ATOM   1182  N   PHE A  81      43.104  25.096  18.708  1.00  0.00              
ATOM   1183  CA  PHE A  81      43.274  25.547  17.338  1.00  0.00              
ATOM   1184  C   PHE A  81      43.176  24.345  16.403  1.00  0.00              
ATOM   1185  O   PHE A  81      42.438  24.371  15.410  1.00  0.00              
ATOM   1186  CB  PHE A  81      44.612  26.266  17.160  1.00  0.00              
ATOM   1187  CG  PHE A  81      44.716  27.552  17.929  1.00  0.00              
ATOM   1188  CD1 PHE A  81      43.583  28.157  18.453  1.00  0.00              
ATOM   1189  CD2 PHE A  81      45.946  28.160  18.129  1.00  0.00              
ATOM   1190  CE1 PHE A  81      43.678  29.340  19.161  1.00  0.00              
ATOM   1191  CE2 PHE A  81      46.044  29.342  18.837  1.00  0.00              
ATOM   1192  CZ  PHE A  81      44.908  29.933  19.353  1.00  0.00              
ATOM   1193  H   PHE A  81      43.817  25.314  19.389  1.00  0.00              
ATOM   1194  HA  PHE A  81      42.474  26.240  17.075  1.00  0.00              
ATOM   1195 1HB  PHE A  81      45.428  25.631  17.503  1.00  0.00              
ATOM   1196 2HB  PHE A  81      44.765  26.517  16.111  1.00  0.00              
ATOM   1197  HD1 PHE A  81      42.611  27.687  18.302  1.00  0.00              
ATOM   1198  HD2 PHE A  81      46.843  27.694  17.721  1.00  0.00              
ATOM   1199  HE1 PHE A  81      42.780  29.805  19.567  1.00  0.00              
ATOM   1200  HE2 PHE A  81      47.017  29.810  18.987  1.00  0.00              
ATOM   1201  HZ  PHE A  81      44.983  30.866  19.909  1.00  0.00              
ATOM   1202  N   VAL A  82      43.901  23.283  16.742  1.00  0.00              
ATOM   1203  CA  VAL A  82      43.923  22.080  15.912  1.00  0.00              
ATOM   1204  C   VAL A  82      42.536  21.540  15.512  1.00  0.00              
ATOM   1205  O   VAL A  82      42.265  21.318  14.325  1.00  0.00              
ATOM   1206  CB  VAL A  82      44.693  20.954  16.628  1.00  0.00              
ATOM   1207  CG1 VAL A  82      44.480  19.627  15.915  1.00  0.00              
ATOM   1208  CG2 VAL A  82      46.176  21.285  16.703  1.00  0.00              
ATOM   1209  H   VAL A  82      44.448  23.307  17.590  1.00  0.00              
ATOM   1210  HA  VAL A  82      44.386  22.273  14.944  1.00  0.00              
ATOM   1211  HB  VAL A  82      44.334  20.876  17.655  1.00  0.00              
ATOM   1212 1HG1 VAL A  82      45.031  18.842  16.435  1.00  0.00              
ATOM   1213 2HG1 VAL A  82      43.418  19.382  15.911  1.00  0.00              
ATOM   1214 3HG1 VAL A  82      44.840  19.703  14.889  1.00  0.00              
ATOM   1215 1HG2 VAL A  82      46.704  20.480  17.212  1.00  0.00              
ATOM   1216 2HG2 VAL A  82      46.573  21.400  15.694  1.00  0.00              
ATOM   1217 3HG2 VAL A  82      46.313  22.215  17.255  1.00  0.00              
ATOM   1218  N   LEU A  83      41.673  21.321  16.503  1.00  0.00              
ATOM   1219  CA  LEU A  83      40.352  20.746  16.267  1.00  0.00              
ATOM   1220  C   LEU A  83      39.405  21.717  15.578  1.00  0.00              
ATOM   1221  O   LEU A  83      38.647  21.323  14.701  1.00  0.00              
ATOM   1222  CB  LEU A  83      39.744  20.276  17.594  1.00  0.00              
ATOM   1223  CG  LEU A  83      38.388  19.567  17.477  1.00  0.00              
ATOM   1224  CD1 LEU A  83      38.498  18.385  16.524  1.00  0.00              
ATOM   1225  CD2 LEU A  83      37.932  19.110  18.854  1.00  0.00              
ATOM   1226  H   LEU A  83      41.943  21.562  17.446  1.00  0.00              
ATOM   1227  HA  LEU A  83      40.440  19.895  15.593  1.00  0.00              
ATOM   1228 1HB  LEU A  83      40.511  19.566  17.899  1.00  0.00              
ATOM   1229 2HB  LEU A  83      39.689  21.085  18.322  1.00  0.00              
ATOM   1230  HG  LEU A  83      37.669  20.302  17.115  1.00  0.00              
ATOM   1231 1HD1 LEU A  83      37.531  17.888  16.447  1.00  0.00              
ATOM   1232 2HD1 LEU A  83      38.803  18.738  15.539  1.00  0.00              
ATOM   1233 3HD1 LEU A  83      39.238  17.680  16.902  1.00  0.00              
ATOM   1234 1HD2 LEU A  83      36.968  18.607  18.769  1.00  0.00              
ATOM   1235 2HD2 LEU A  83      38.667  18.420  19.270  1.00  0.00              
ATOM   1236 3HD2 LEU A  83      37.834  19.974  19.511  1.00  0.00              
ATOM   1237  N   VAL A  84      39.428  22.981  15.983  1.00  0.00              
ATOM   1238  CA  VAL A  84      38.447  23.923  15.465  1.00  0.00              
ATOM   1239  C   VAL A  84      38.809  24.216  14.021  1.00  0.00              
ATOM   1240  O   VAL A  84      37.934  24.506  13.203  1.00  0.00              
ATOM   1241  CB  VAL A  84      38.404  25.233  16.273  1.00  0.00              
ATOM   1242  CG1 VAL A  84      38.116  24.946  17.739  1.00  0.00              
ATOM   1243  CG2 VAL A  84      39.713  25.993  16.127  1.00  0.00              
ATOM   1244  H   VAL A  84      40.116  23.304  16.648  1.00  0.00              
ATOM   1245  HA  VAL A  84      37.445  23.492  15.465  1.00  0.00              
ATOM   1246  HB  VAL A  84      37.620  25.873  15.867  1.00  0.00              
ATOM   1247 1HG1 VAL A  84      38.089  25.884  18.295  1.00  0.00              
ATOM   1248 2HG1 VAL A  84      37.154  24.443  17.829  1.00  0.00              
ATOM   1249 3HG1 VAL A  84      38.901  24.308  18.145  1.00  0.00              
ATOM   1250 1HG2 VAL A  84      39.665  26.917  16.703  1.00  0.00              
ATOM   1251 2HG2 VAL A  84      40.533  25.377  16.496  1.00  0.00              
ATOM   1252 3HG2 VAL A  84      39.881  26.231  15.076  1.00  0.00              
ATOM   1253  N   LEU A  85      40.098  24.100  13.706  1.00  0.00              
ATOM   1254  CA  LEU A  85      40.577  24.272  12.336  1.00  0.00              
ATOM   1255  C   LEU A  85      40.211  23.117  11.399  1.00  0.00              
ATOM   1256  O   LEU A  85      39.782  23.350  10.269  1.00  0.00              
ATOM   1257  CB  LEU A  85      42.099  24.464  12.351  1.00  0.00              
ATOM   1258  CG  LEU A  85      42.582  25.807  12.913  1.00  0.00              
ATOM   1259  CD1 LEU A  85      44.096  25.792  13.071  1.00  0.00              
ATOM   1260  CD2 LEU A  85      42.147  26.932  11.986  1.00  0.00              
ATOM   1261  H   LEU A  85      40.762  23.887  14.437  1.00  0.00              
ATOM   1262  HA  LEU A  85      40.107  25.148  11.892  1.00  0.00              
ATOM   1263 1HB  LEU A  85      42.373  23.655  13.027  1.00  0.00              
ATOM   1264 2HB  LEU A  85      42.538  24.281  11.370  1.00  0.00              
ATOM   1265  HG  LEU A  85      42.085  25.954  13.872  1.00  0.00              
ATOM   1266 1HD1 LEU A  85      44.430  26.750  13.471  1.00  0.00              
ATOM   1267 2HD1 LEU A  85      44.383  24.994  13.756  1.00  0.00              
ATOM   1268 3HD1 LEU A  85      44.562  25.623  12.100  1.00  0.00              
ATOM   1269 1HD2 LEU A  85      42.491  27.886  12.387  1.00  0.00              
ATOM   1270 2HD2 LEU A  85      42.579  26.777  10.997  1.00  0.00              
ATOM   1271 3HD2 LEU A  85      41.060  26.942  11.910  1.00  0.00              
ATOM   1272  N   THR A  86      40.356  21.883  11.874  1.00  0.00              
ATOM   1273  CA  THR A  86      39.866  20.723  11.129  1.00  0.00              
ATOM   1274  C   THR A  86      38.339  20.757  11.017  1.00  0.00              
ATOM   1275  O   THR A  86      37.750  20.323  10.017  1.00  0.00              
ATOM   1276  CB  THR A  86      40.298  19.401  11.790  1.00  0.00              
ATOM   1277  OG1 THR A  86      39.859  19.380  13.154  1.00  0.00              
ATOM   1278  CG2 THR A  86      41.811  19.251  11.746  1.00  0.00              
ATOM   1279  H   THR A  86      40.812  21.739  12.764  1.00  0.00              
ATOM   1280  HA  THR A  86      40.256  20.748  10.111  1.00  0.00              
ATOM   1281  HB  THR A  86      39.836  18.571  11.256  1.00  0.00              
ATOM   1282  HG1 THR A  86      40.129  18.555  13.564  1.00  0.00              
ATOM   1283 1HG2 THR A  86      42.096  18.311  12.217  1.00  0.00              
ATOM   1284 2HG2 THR A  86      42.146  19.256  10.709  1.00  0.00              
ATOM   1285 3HG2 THR A  86      42.273  20.080  12.280  1.00  0.00              
ATOM   1286  N   GLN A  87      37.704  21.288  12.054  1.00  0.00              
ATOM   1287  CA  GLN A  87      36.255  21.369  12.113  1.00  0.00              
ATOM   1288  C   GLN A  87      35.775  22.478  11.190  1.00  0.00              
ATOM   1289  O   GLN A  87      34.687  22.412  10.623  1.00  0.00              
ATOM   1290  CB  GLN A  87      35.778  21.629  13.545  1.00  0.00              
ATOM   1291  CG  GLN A  87      34.316  21.293  13.785  1.00  0.00              
ATOM   1292  CD  GLN A  87      34.021  19.818  13.588  1.00  0.00              
ATOM   1293  OE1 GLN A  87      34.805  18.955  13.991  1.00  0.00              
ATOM   1294  NE2 GLN A  87      32.887  19.521  12.964  1.00  0.00              
ATOM   1295  H   GLN A  87      38.249  21.647  12.825  1.00  0.00              
ATOM   1296  HA  GLN A  87      35.822  20.434  11.759  1.00  0.00              
ATOM   1297 1HB  GLN A  87      36.407  21.026  14.200  1.00  0.00              
ATOM   1298 2HB  GLN A  87      35.951  22.685  13.748  1.00  0.00              
ATOM   1299 1HG  GLN A  87      33.771  21.630  14.666  1.00  0.00              
ATOM   1300 2HG  GLN A  87      33.958  21.836  12.909  1.00  0.00              
ATOM   1301 1HE2 GLN A  87      32.639  18.564  12.805  1.00  0.00              
ATOM   1302 2HE2 GLN A  87      32.281  20.252  12.652  1.00  0.00              
ATOM   1303  N   SER A  88      36.616  23.490  11.029  1.00  0.00              
ATOM   1304  CA  SER A  88      36.353  24.557  10.080  1.00  0.00              
ATOM   1305  C   SER A  88      36.212  23.986   8.677  1.00  0.00              
ATOM   1306  O   SER A  88      35.250  24.291   7.980  1.00  0.00              
ATOM   1307  CB  SER A  88      37.460  25.593  10.128  1.00  0.00              
ATOM   1308  OG  SER A  88      37.497  26.267  11.356  1.00  0.00              
ATOM   1309  H   SER A  88      37.462  23.520  11.581  1.00  0.00              
ATOM   1310  HA  SER A  88      35.483  25.162  10.339  1.00  0.00              
ATOM   1311 1HB  SER A  88      38.414  25.090   9.971  1.00  0.00              
ATOM   1312 2HB  SER A  88      37.297  26.317   9.331  1.00  0.00              
ATOM   1313  HG  SER A  88      38.074  27.031  11.284  1.00  0.00              
ATOM   1314  N   SER A  89      37.175  23.162   8.272  1.00  0.00              
ATOM   1315  CA  SER A  89      37.120  22.451   6.992  1.00  0.00              
ATOM   1316  C   SER A  89      35.866  21.572   6.875  1.00  0.00              
ATOM   1317  O   SER A  89      35.188  21.553   5.833  1.00  0.00              
ATOM   1318  CB  SER A  89      38.369  21.609   6.817  1.00  0.00              
ATOM   1319  OG  SER A  89      38.496  21.121   5.510  1.00  0.00              
ATOM   1320  H   SER A  89      37.973  23.026   8.877  1.00  0.00              
ATOM   1321  HA  SER A  89      37.178  23.113   6.127  1.00  0.00              
ATOM   1322 1HB  SER A  89      39.238  22.223   7.052  1.00  0.00              
ATOM   1323 2HB  SER A  89      38.323  20.768   7.507  1.00  0.00              
ATOM   1324  HG  SER A  89      39.425  21.080   5.273  1.00  0.00              
ATOM   1325  N   ILE A  90      35.548  20.857   7.948  1.00  0.00              
ATOM   1326  CA  ILE A  90      34.352  20.018   7.936  1.00  0.00              
ATOM   1327  C   ILE A  90      33.098  20.864   7.694  1.00  0.00              
ATOM   1328  O   ILE A  90      32.269  20.526   6.850  1.00  0.00              
ATOM   1329  CB  ILE A  90      34.194  19.238   9.254  1.00  0.00              
ATOM   1330  CG1 ILE A  90      35.311  18.202   9.398  1.00  0.00              
ATOM   1331  CG2 ILE A  90      32.830  18.568   9.314  1.00  0.00              
ATOM   1332  CD1 ILE A  90      35.391  17.577  10.772  1.00  0.00              
ATOM   1333  H   ILE A  90      36.122  20.882   8.779  1.00  0.00              
ATOM   1334  HA  ILE A  90      34.383  19.318   7.102  1.00  0.00              
ATOM   1335  HB  ILE A  90      34.297  19.929  10.090  1.00  0.00              
ATOM   1336 1HG1 ILE A  90      35.131  17.425   8.655  1.00  0.00              
ATOM   1337 2HG1 ILE A  90      36.252  18.706   9.174  1.00  0.00              
ATOM   1338 1HG2 ILE A  90      32.735  18.020  10.252  1.00  0.00              
ATOM   1339 2HG2 ILE A  90      32.050  19.325   9.256  1.00  0.00              
ATOM   1340 3HG2 ILE A  90      32.727  17.875   8.478  1.00  0.00              
ATOM   1341 1HD1 ILE A  90      36.206  16.853  10.797  1.00  0.00              
ATOM   1342 2HD1 ILE A  90      35.572  18.353  11.516  1.00  0.00              
ATOM   1343 3HD1 ILE A  90      34.453  17.072  10.997  1.00  0.00              
ATOM   1344  N   PHE A  91      32.975  21.973   8.420  1.00  0.00              
ATOM   1345  CA  PHE A  91      31.779  22.810   8.342  1.00  0.00              
ATOM   1346  C   PHE A  91      31.662  23.482   6.979  1.00  0.00              
ATOM   1347  O   PHE A  91      30.568  23.671   6.465  1.00  0.00              
ATOM   1348  CB  PHE A  91      31.792  23.866   9.449  1.00  0.00              
ATOM   1349  CG  PHE A  91      31.078  23.442  10.701  1.00  0.00              
ATOM   1350  CD1 PHE A  91      29.695  23.347  10.729  1.00  0.00              
ATOM   1351  CD2 PHE A  91      31.788  23.137  11.852  1.00  0.00              
ATOM   1352  CE1 PHE A  91      29.037  22.957  11.880  1.00  0.00              
ATOM   1353  CE2 PHE A  91      31.133  22.746  13.004  1.00  0.00              
ATOM   1354  CZ  PHE A  91      29.756  22.656  13.017  1.00  0.00              
ATOM   1355  H   PHE A  91      33.725  22.243   9.040  1.00  0.00              
ATOM   1356  HA  PHE A  91      30.887  22.193   8.461  1.00  0.00              
ATOM   1357 1HB  PHE A  91      32.817  24.095   9.737  1.00  0.00              
ATOM   1358 2HB  PHE A  91      31.302  24.776   9.104  1.00  0.00              
ATOM   1359  HD1 PHE A  91      29.126  23.584   9.829  1.00  0.00              
ATOM   1360  HD2 PHE A  91      32.876  23.209  11.842  1.00  0.00              
ATOM   1361  HE1 PHE A  91      27.949  22.887  11.888  1.00  0.00              
ATOM   1362  HE2 PHE A  91      31.703  22.509  13.902  1.00  0.00              
ATOM   1363  HZ  PHE A  91      29.238  22.349  13.925  1.00  0.00              
ATOM   1364  N   SER A  92      32.798  23.841   6.393  1.00  0.00              
ATOM   1365  CA  SER A  92      32.809  24.405   5.051  1.00  0.00              
ATOM   1366  C   SER A  92      32.150  23.444   4.067  1.00  0.00              
ATOM   1367  O   SER A  92      31.311  23.856   3.258  1.00  0.00              
ATOM   1368  CB  SER A  92      34.230  24.717   4.622  1.00  0.00              
ATOM   1369  OG  SER A  92      34.774  25.787   5.344  1.00  0.00              
ATOM   1370  H   SER A  92      33.673  23.724   6.885  1.00  0.00              
ATOM   1371  HA  SER A  92      32.345  25.390   4.991  1.00  0.00              
ATOM   1372 1HB  SER A  92      34.844  23.831   4.783  1.00  0.00              
ATOM   1373 2HB  SER A  92      34.227  24.968   3.562  1.00  0.00              
ATOM   1374  HG  SER A  92      34.945  26.520   4.748  1.00  0.00              
ATOM   1375  N   LEU A  93      32.521  22.167   4.136  1.00  0.00              
ATOM   1376  CA  LEU A  93      31.904  21.163   3.271  1.00  0.00              
ATOM   1377  C   LEU A  93      30.416  20.980   3.554  1.00  0.00              
ATOM   1378  O   LEU A  93      29.609  20.805   2.633  1.00  0.00              
ATOM   1379  CB  LEU A  93      32.636  19.824   3.423  1.00  0.00              
ATOM   1380  CG  LEU A  93      32.174  18.715   2.468  1.00  0.00              
ATOM   1381  CD1 LEU A  93      32.402  19.142   1.024  1.00  0.00              
ATOM   1382  CD2 LEU A  93      32.928  17.431   2.777  1.00  0.00              
ATOM   1383  H   LEU A  93      33.235  21.879   4.790  1.00  0.00              
ATOM   1384  HA  LEU A  93      31.967  21.488   2.233  1.00  0.00              
ATOM   1385 1HB  LEU A  93      33.644  20.143   3.165  1.00  0.00              
ATOM   1386 2HB  LEU A  93      32.619  19.470   4.454  1.00  0.00              
ATOM   1387  HG  LEU A  93      31.117  18.537   2.667  1.00  0.00              
ATOM   1388 1HD1 LEU A  93      32.071  18.348   0.354  1.00  0.00              
ATOM   1389 2HD1 LEU A  93      31.834  20.049   0.819  1.00  0.00              
ATOM   1390 3HD1 LEU A  93      33.462  19.332   0.865  1.00  0.00              
ATOM   1391 1HD2 LEU A  93      32.598  16.644   2.098  1.00  0.00              
ATOM   1392 2HD2 LEU A  93      33.998  17.597   2.649  1.00  0.00              
ATOM   1393 3HD2 LEU A  93      32.729  17.129   3.806  1.00  0.00              
ATOM   1394  N   LEU A  94      30.054  21.026   4.832  1.00  0.00              
ATOM   1395  CA  LEU A  94      28.649  20.964   5.228  1.00  0.00              
ATOM   1396  C   LEU A  94      27.869  22.106   4.587  1.00  0.00              
ATOM   1397  O   LEU A  94      26.766  21.902   4.073  1.00  0.00              
ATOM   1398  CB  LEU A  94      28.520  21.014   6.756  1.00  0.00              
ATOM   1399  CG  LEU A  94      27.081  21.006   7.290  1.00  0.00              
ATOM   1400  CD1 LEU A  94      26.380  19.718   6.881  1.00  0.00              
ATOM   1401  CD2 LEU A  94      27.100  21.154   8.804  1.00  0.00              
ATOM   1402  H   LEU A  94      30.763  21.104   5.547  1.00  0.00              
ATOM   1403  HA  LEU A  94      28.209  20.035   4.869  1.00  0.00              
ATOM   1404 1HB  LEU A  94      29.016  20.078   7.006  1.00  0.00              
ATOM   1405 2HB  LEU A  94      29.079  21.847   7.182  1.00  0.00              
ATOM   1406  HG  LEU A  94      26.578  21.880   6.876  1.00  0.00              
ATOM   1407 1HD1 LEU A  94      25.359  19.722   7.264  1.00  0.00              
ATOM   1408 2HD1 LEU A  94      26.358  19.645   5.794  1.00  0.00              
ATOM   1409 3HD1 LEU A  94      26.918  18.865   7.292  1.00  0.00              
ATOM   1410 1HD2 LEU A  94      26.077  21.149   9.182  1.00  0.00              
ATOM   1411 2HD2 LEU A  94      27.654  20.324   9.244  1.00  0.00              
ATOM   1412 3HD2 LEU A  94      27.581  22.094   9.073  1.00  0.00              
ATOM   1413  N   ALA A  95      28.464  23.297   4.598  1.00  0.00              
ATOM   1414  CA  ALA A  95      27.829  24.493   4.065  1.00  0.00              
ATOM   1415  C   ALA A  95      27.594  24.320   2.579  1.00  0.00              
ATOM   1416  O   ALA A  95      26.552  24.715   2.054  1.00  0.00              
ATOM   1417  CB  ALA A  95      28.676  25.728   4.340  1.00  0.00              
ATOM   1418  H   ALA A  95      29.392  23.365   4.991  1.00  0.00              
ATOM   1419  HA  ALA A  95      26.864  24.624   4.555  1.00  0.00              
ATOM   1420 1HB  ALA A  95      28.187  26.605   3.917  1.00  0.00              
ATOM   1421 2HB  ALA A  95      28.789  25.860   5.417  1.00  0.00              
ATOM   1422 3HB  ALA A  95      29.657  25.604   3.884  1.00  0.00              
ATOM   1423  N   ILE A  96      28.575  23.726   1.904  1.00  0.00              
ATOM   1424  CA  ILE A  96      28.440  23.392   0.495  1.00  0.00              
ATOM   1425  C   ILE A  96      27.222  22.490   0.237  1.00  0.00              
ATOM   1426  O   ILE A  96      26.409  22.764  -0.667  1.00  0.00              
ATOM   1427  CB  ILE A  96      29.707  22.695  -0.034  1.00  0.00              
ATOM   1428  CG1 ILE A  96      30.877  23.681  -0.082  1.00  0.00              
ATOM   1429  CG2 ILE A  96      29.451  22.100  -1.410  1.00  0.00              
ATOM   1430  CD1 ILE A  96      32.212  23.031  -0.364  1.00  0.00              
ATOM   1431  H   ILE A  96      29.436  23.501   2.383  1.00  0.00              
ATOM   1432  HA  ILE A  96      28.240  24.286  -0.094  1.00  0.00              
ATOM   1433  HB  ILE A  96      29.992  21.903   0.658  1.00  0.00              
ATOM   1434 1HG1 ILE A  96      30.656  24.409  -0.862  1.00  0.00              
ATOM   1435 2HG1 ILE A  96      30.915  24.186   0.884  1.00  0.00              
ATOM   1436 1HG2 ILE A  96      30.357  21.612  -1.770  1.00  0.00              
ATOM   1437 2HG2 ILE A  96      28.647  21.368  -1.346  1.00  0.00              
ATOM   1438 3HG2 ILE A  96      29.167  22.892  -2.103  1.00  0.00              
ATOM   1439 1HD1 ILE A  96      32.992  23.792  -0.382  1.00  0.00              
ATOM   1440 2HD1 ILE A  96      32.435  22.303   0.417  1.00  0.00              
ATOM   1441 3HD1 ILE A  96      32.176  22.527  -1.329  1.00  0.00              
ATOM   1442  N   ALA A  97      27.081  21.432   1.035  1.00  0.00              
ATOM   1443  CA  ALA A  97      25.943  20.524   0.876  1.00  0.00              
ATOM   1444  C   ALA A  97      24.610  21.238   1.044  1.00  0.00              
ATOM   1445  O   ALA A  97      23.674  21.045   0.261  1.00  0.00              
ATOM   1446  CB  ALA A  97      26.047  19.372   1.864  1.00  0.00              
ATOM   1447  H   ALA A  97      27.761  21.245   1.758  1.00  0.00              
ATOM   1448  HA  ALA A  97      25.957  20.119  -0.136  1.00  0.00              
ATOM   1449 1HB  ALA A  97      25.197  18.703   1.732  1.00  0.00              
ATOM   1450 2HB  ALA A  97      26.972  18.822   1.686  1.00  0.00              
ATOM   1451 3HB  ALA A  97      26.046  19.763   2.880  1.00  0.00              
ATOM   1452  N   ILE A  98      24.537  22.068   2.076  1.00  0.00              
ATOM   1453  CA  ILE A  98      23.320  22.797   2.381  1.00  0.00              
ATOM   1454  C   ILE A  98      22.939  23.721   1.240  1.00  0.00              
ATOM   1455  O   ILE A  98      21.786  23.750   0.818  1.00  0.00              
ATOM   1456  CB  ILE A  98      23.462  23.622   3.673  1.00  0.00              
ATOM   1457  CG1 ILE A  98      23.595  22.696   4.885  1.00  0.00              
ATOM   1458  CG2 ILE A  98      22.275  24.557   3.841  1.00  0.00              
ATOM   1459  CD1 ILE A  98      24.035  23.402   6.147  1.00  0.00              
ATOM   1460  H   ILE A  98      25.348  22.196   2.665  1.00  0.00              
ATOM   1461  HA  ILE A  98      22.477  22.114   2.479  1.00  0.00              
ATOM   1462  HB  ILE A  98      24.381  24.206   3.622  1.00  0.00              
ATOM   1463 1HG1 ILE A  98      22.623  22.233   5.048  1.00  0.00              
ATOM   1464 2HG1 ILE A  98      24.324  21.927   4.627  1.00  0.00              
ATOM   1465 1HG2 ILE A  98      22.391  25.132   4.759  1.00  0.00              
ATOM   1466 2HG2 ILE A  98      22.224  25.237   2.992  1.00  0.00              
ATOM   1467 3HG2 ILE A  98      21.356  23.972   3.893  1.00  0.00              
ATOM   1468 1HD1 ILE A  98      24.107  22.681   6.962  1.00  0.00              
ATOM   1469 2HD1 ILE A  98      25.010  23.865   5.986  1.00  0.00              
ATOM   1470 3HD1 ILE A  98      23.308  24.170   6.408  1.00  0.00              
ATOM   1471  N   ASP A  99      23.913  24.477   0.745  1.00  0.00              
ATOM   1472  CA  ASP A  99      23.653  25.419  -0.336  1.00  0.00              
ATOM   1473  C   ASP A  99      23.169  24.690  -1.582  1.00  0.00              
ATOM   1474  O   ASP A  99      22.182  25.098  -2.205  1.00  0.00              
ATOM   1475  CB  ASP A  99      24.909  26.234  -0.655  1.00  0.00              
ATOM   1476  CG  ASP A  99      25.088  27.477   0.207  1.00  0.00              
ATOM   1477  OD1 ASP A  99      24.252  28.347   0.141  1.00  0.00              
ATOM   1478  OD2 ASP A  99      25.968  27.480   1.034  1.00  0.00              
ATOM   1479  H   ASP A  99      24.849  24.403   1.118  1.00  0.00              
ATOM   1480  HA  ASP A  99      22.859  26.106  -0.044  1.00  0.00              
ATOM   1481 1HB  ASP A  99      25.826  25.645  -0.635  1.00  0.00              
ATOM   1482 2HB  ASP A  99      24.689  26.532  -1.680  1.00  0.00              
ATOM   1483  N   ARG A 100      23.862  23.614  -1.951  1.00  0.00              
ATOM   1484  CA  ARG A 100      23.523  22.914  -3.192  1.00  0.00              
ATOM   1485  C   ARG A 100      22.152  22.225  -3.113  1.00  0.00              
ATOM   1486  O   ARG A 100      21.399  22.181  -4.100  1.00  0.00              
ATOM   1487  CB  ARG A 100      24.612  21.933  -3.602  1.00  0.00              
ATOM   1488  CG  ARG A 100      25.977  22.557  -3.844  1.00  0.00              
ATOM   1489  CD  ARG A 100      26.089  23.310  -5.120  1.00  0.00              
ATOM   1490  NE  ARG A 100      25.299  24.530  -5.171  1.00  0.00              
ATOM   1491  CZ  ARG A 100      25.525  25.620  -4.412  1.00  0.00              
ATOM   1492  NH1 ARG A 100      26.488  25.634  -3.517  1.00  0.00              
ATOM   1493  NH2 ARG A 100      24.736  26.667  -4.573  1.00  0.00              
ATOM   1494  H   ARG A 100      24.624  23.269  -1.383  1.00  0.00              
ATOM   1495  HA  ARG A 100      23.451  23.630  -4.012  1.00  0.00              
ATOM   1496 1HB  ARG A 100      24.690  21.194  -2.807  1.00  0.00              
ATOM   1497 2HB  ARG A 100      24.273  21.447  -4.517  1.00  0.00              
ATOM   1498 1HG  ARG A 100      26.193  23.246  -3.028  1.00  0.00              
ATOM   1499 2HG  ARG A 100      26.724  21.762  -3.856  1.00  0.00              
ATOM   1500 1HD  ARG A 100      27.131  23.589  -5.276  1.00  0.00              
ATOM   1501 2HD  ARG A 100      25.757  22.672  -5.938  1.00  0.00              
ATOM   1502  HE  ARG A 100      24.499  24.756  -5.746  1.00  0.00              
ATOM   1503 1HH1 ARG A 100      27.072  24.819  -3.393  1.00  0.00              
ATOM   1504 2HH1 ARG A 100      26.641  26.461  -2.958  1.00  0.00              
ATOM   1505 1HH2 ARG A 100      23.988  26.633  -5.252  1.00  0.00              
ATOM   1506 2HH2 ARG A 100      24.882  27.496  -4.016  1.00  0.00              
ATOM   1507  N   TYR A 101      21.820  21.710  -1.933  1.00  0.00              
ATOM   1508  CA  TYR A 101      20.528  21.068  -1.731  1.00  0.00              
ATOM   1509  C   TYR A 101      19.401  22.076  -1.877  1.00  0.00              
ATOM   1510  O   TYR A 101      18.425  21.822  -2.572  1.00  0.00              
ATOM   1511  CB  TYR A 101      20.464  20.402  -0.354  1.00  0.00              
ATOM   1512  CG  TYR A 101      19.200  19.607  -0.116  1.00  0.00              
ATOM   1513  CD1 TYR A 101      18.989  18.394  -0.755  1.00  0.00              
ATOM   1514  CD2 TYR A 101      18.221  20.071   0.751  1.00  0.00              
ATOM   1515  CE1 TYR A 101      17.836  17.664  -0.541  1.00  0.00              
ATOM   1516  CE2 TYR A 101      17.064  19.350   0.973  1.00  0.00              
ATOM   1517  CZ  TYR A 101      16.875  18.146   0.325  1.00  0.00              
ATOM   1518  OH  TYR A 101      15.725  17.423   0.544  1.00  0.00              
ATOM   1519  H   TYR A 101      22.469  21.761  -1.161  1.00  0.00              
ATOM   1520  HA  TYR A 101      20.371  20.304  -2.493  1.00  0.00              
ATOM   1521 1HB  TYR A 101      21.329  19.742  -0.275  1.00  0.00              
ATOM   1522 2HB  TYR A 101      20.542  21.194   0.390  1.00  0.00              
ATOM   1523  HD1 TYR A 101      19.752  18.020  -1.438  1.00  0.00              
ATOM   1524  HD2 TYR A 101      18.377  21.023   1.259  1.00  0.00              
ATOM   1525  HE1 TYR A 101      17.683  16.713  -1.050  1.00  0.00              
ATOM   1526  HE2 TYR A 101      16.307  19.733   1.657  1.00  0.00              
ATOM   1527  HH  TYR A 101      15.268  17.679   1.349  1.00  0.00              
ATOM   1528  N   ILE A 102      19.545  23.225  -1.228  1.00  0.00              
ATOM   1529  CA  ILE A 102      18.530  24.275  -1.299  1.00  0.00              
ATOM   1530  C   ILE A 102      18.385  24.807  -2.722  1.00  0.00              
ATOM   1531  O   ILE A 102      17.280  25.040  -3.204  1.00  0.00              
ATOM   1532  CB  ILE A 102      18.860  25.446  -0.355  1.00  0.00              
ATOM   1533  CG1 ILE A 102      18.755  25.000   1.105  1.00  0.00              
ATOM   1534  CG2 ILE A 102      17.934  26.622  -0.624  1.00  0.00              
ATOM   1535  CD1 ILE A 102      19.328  25.993   2.090  1.00  0.00              
ATOM   1536  H   ILE A 102      20.374  23.380  -0.671  1.00  0.00              
ATOM   1537  HA  ILE A 102      17.547  23.876  -1.052  1.00  0.00              
ATOM   1538  HB  ILE A 102      19.893  25.752  -0.516  1.00  0.00              
ATOM   1539 1HG1 ILE A 102      17.698  24.843   1.321  1.00  0.00              
ATOM   1540 2HG1 ILE A 102      19.287  24.052   1.194  1.00  0.00              
ATOM   1541 1HG2 ILE A 102      18.180  27.441   0.052  1.00  0.00              
ATOM   1542 2HG2 ILE A 102      18.057  26.954  -1.654  1.00  0.00              
ATOM   1543 3HG2 ILE A 102      16.900  26.317  -0.462  1.00  0.00              
ATOM   1544 1HD1 ILE A 102      19.218  25.607   3.104  1.00  0.00              
ATOM   1545 2HD1 ILE A 102      20.386  26.150   1.875  1.00  0.00              
ATOM   1546 3HD1 ILE A 102      18.797  26.940   2.004  1.00  0.00              
ATOM   1547  N   ALA A 103      19.516  24.956  -3.400  1.00  0.00              
ATOM   1548  CA  ALA A 103      19.535  25.404  -4.784  1.00  0.00              
ATOM   1549  C   ALA A 103      18.688  24.454  -5.635  1.00  0.00              
ATOM   1550  O   ALA A 103      17.836  24.895  -6.405  1.00  0.00              
ATOM   1551  CB  ALA A 103      20.962  25.484  -5.306  1.00  0.00              
ATOM   1552  H   ALA A 103      20.390  24.751  -2.937  1.00  0.00              
ATOM   1553  HA  ALA A 103      19.094  26.399  -4.836  1.00  0.00              
ATOM   1554 1HB  ALA A 103      20.951  25.810  -6.346  1.00  0.00              
ATOM   1555 2HB  ALA A 103      21.529  26.198  -4.709  1.00  0.00              
ATOM   1556 3HB  ALA A 103      21.429  24.502  -5.239  1.00  0.00              
ATOM   1557  N   ILE A 104      18.888  23.144  -5.456  1.00  0.00              
ATOM   1558  CA  ILE A 104      18.123  22.153  -6.240  1.00  0.00              
ATOM   1559  C   ILE A 104      16.615  22.198  -5.962  1.00  0.00              
ATOM   1560  O   ILE A 104      15.803  22.132  -6.886  1.00  0.00              
ATOM   1561  CB  ILE A 104      18.626  20.723  -5.969  1.00  0.00              
ATOM   1562  CG1 ILE A 104      20.037  20.538  -6.535  1.00  0.00              
ATOM   1563  CG2 ILE A 104      17.672  19.701  -6.567  1.00  0.00              
ATOM   1564  CD1 ILE A 104      20.713  19.263  -6.085  1.00  0.00              
ATOM   1565  H   ILE A 104      19.566  22.820  -4.781  1.00  0.00              
ATOM   1566  HA  ILE A 104      18.192  22.370  -7.305  1.00  0.00              
ATOM   1567  HB  ILE A 104      18.697  20.569  -4.893  1.00  0.00              
ATOM   1568 1HG1 ILE A 104      19.954  20.542  -7.621  1.00  0.00              
ATOM   1569 2HG1 ILE A 104      20.629  21.396  -6.214  1.00  0.00              
ATOM   1570 1HG2 ILE A 104      18.043  18.696  -6.367  1.00  0.00              
ATOM   1571 2HG2 ILE A 104      16.686  19.819  -6.119  1.00  0.00              
ATOM   1572 3HG2 ILE A 104      17.602  19.854  -7.644  1.00  0.00              
ATOM   1573 1HD1 ILE A 104      21.708  19.203  -6.525  1.00  0.00              
ATOM   1574 2HD1 ILE A 104      20.798  19.259  -4.997  1.00  0.00              
ATOM   1575 3HD1 ILE A 104      20.123  18.406  -6.405  1.00  0.00              
ATOM   1576  N   ARG A 105      16.243  22.303  -4.687  1.00  0.00              
ATOM   1577  CA  ARG A 105      14.833  22.359  -4.299  1.00  0.00              
ATOM   1578  C   ARG A 105      14.056  23.562  -4.846  1.00  0.00              
ATOM   1579  O   ARG A 105      12.935  23.409  -5.334  1.00  0.00              
ATOM   1580  CB  ARG A 105      14.681  22.270  -2.788  1.00  0.00              
ATOM   1581  CG  ARG A 105      15.071  20.931  -2.183  1.00  0.00              
ATOM   1582  CD  ARG A 105      14.325  19.770  -2.733  1.00  0.00              
ATOM   1583  NE  ARG A 105      14.569  18.515  -2.042  1.00  0.00              
ATOM   1584  CZ  ARG A 105      14.255  17.299  -2.531  1.00  0.00              
ATOM   1585  NH1 ARG A 105      13.654  17.170  -3.693  1.00  0.00              
ATOM   1586  NH2 ARG A 105      14.548  16.238  -1.799  1.00  0.00              
ATOM   1587  H   ARG A 105      16.953  22.345  -3.970  1.00  0.00              
ATOM   1588  HA  ARG A 105      14.304  21.496  -4.705  1.00  0.00              
ATOM   1589 1HB  ARG A 105      15.306  23.053  -2.359  1.00  0.00              
ATOM   1590 2HB  ARG A 105      13.635  22.475  -2.560  1.00  0.00              
ATOM   1591 1HG  ARG A 105      16.133  20.764  -2.365  1.00  0.00              
ATOM   1592 2HG  ARG A 105      14.888  20.970  -1.109  1.00  0.00              
ATOM   1593 1HD  ARG A 105      13.256  19.975  -2.671  1.00  0.00              
ATOM   1594 2HD  ARG A 105      14.608  19.630  -3.776  1.00  0.00              
ATOM   1595  HE  ARG A 105      14.987  18.348  -1.136  1.00  0.00              
ATOM   1596 1HH1 ARG A 105      13.421  17.993  -4.231  1.00  0.00              
ATOM   1597 2HH1 ARG A 105      13.427  16.250  -4.041  1.00  0.00              
ATOM   1598 1HH2 ARG A 105      14.994  16.355  -0.900  1.00  0.00              
ATOM   1599 2HH2 ARG A 105      14.323  15.315  -2.142  1.00  0.00              
ATOM   1600  N   ILE A 106      14.647  24.750  -4.764  1.00  0.00              
ATOM   1601  CA  ILE A 106      14.095  25.911  -5.458  1.00  0.00              
ATOM   1602  C   ILE A 106      15.175  26.684  -6.210  1.00  0.00              
ATOM   1603  O   ILE A 106      15.741  27.646  -5.688  1.00  0.00              
ATOM   1604  CB  ILE A 106      13.385  26.865  -4.480  1.00  0.00              
ATOM   1605  CG1 ILE A 106      12.427  26.086  -3.575  1.00  0.00              
ATOM   1606  CG2 ILE A 106      12.639  27.950  -5.242  1.00  0.00              
ATOM   1607  CD1 ILE A 106      11.733  26.942  -2.540  1.00  0.00              
ATOM   1608  H   ILE A 106      15.488  24.858  -4.217  1.00  0.00              
ATOM   1609  HA  ILE A 106      13.396  25.599  -6.233  1.00  0.00              
ATOM   1610  HB  ILE A 106      14.129  27.324  -3.829  1.00  0.00              
ATOM   1611 1HG1 ILE A 106      11.683  25.617  -4.218  1.00  0.00              
ATOM   1612 2HG1 ILE A 106      13.011  25.313  -3.075  1.00  0.00              
ATOM   1613 1HG2 ILE A 106      12.143  28.615  -4.536  1.00  0.00              
ATOM   1614 2HG2 ILE A 106      13.344  28.521  -5.844  1.00  0.00              
ATOM   1615 3HG2 ILE A 106      11.895  27.491  -5.893  1.00  0.00              
ATOM   1616 1HD1 ILE A 106      11.071  26.320  -1.937  1.00  0.00              
ATOM   1617 2HD1 ILE A 106      12.477  27.410  -1.895  1.00  0.00              
ATOM   1618 3HD1 ILE A 106      11.148  27.714  -3.039  1.00  0.00              
ATOM   1619  N   PRO A 107      15.468  26.252  -7.449  1.00  0.00              
ATOM   1620  CA  PRO A 107      16.562  26.801  -8.257  1.00  0.00              
ATOM   1621  C   PRO A 107      16.440  28.303  -8.516  1.00  0.00              
ATOM   1622  O   PRO A 107      17.434  29.021  -8.437  1.00  0.00              
ATOM   1623  CB  PRO A 107      16.485  25.998  -9.559  1.00  0.00              
ATOM   1624  CG  PRO A 107      15.869  24.701  -9.159  1.00  0.00              
ATOM   1625  CD  PRO A 107      14.862  25.049  -8.095  1.00  0.00              
ATOM   1626  HA  PRO A 107      17.543  26.706  -7.767  1.00  0.00              
ATOM   1627 1HB  PRO A 107      15.874  26.513 -10.315  1.00  0.00              
ATOM   1628 2HB  PRO A 107      17.482  25.846  -9.999  1.00  0.00              
ATOM   1629 1HG  PRO A 107      15.385  24.209 -10.016  1.00  0.00              
ATOM   1630 2HG  PRO A 107      16.626  24.003  -8.773  1.00  0.00              
ATOM   1631 1HD  PRO A 107      13.872  25.278  -8.518  1.00  0.00              
ATOM   1632 2HD  PRO A 107      14.721  24.232  -7.373  1.00  0.00              
ATOM   1633  N   LEU A 108      15.226  28.769  -8.792  1.00  0.00              
ATOM   1634  CA  LEU A 108      14.991  30.150  -9.201  1.00  0.00              
ATOM   1635  C   LEU A 108      15.120  31.119  -8.043  1.00  0.00              
ATOM   1636  O   LEU A 108      15.840  32.109  -8.125  1.00  0.00              
ATOM   1637  CB  LEU A 108      13.604  30.281  -9.843  1.00  0.00              
ATOM   1638  CG  LEU A 108      13.430  29.545 -11.177  1.00  0.00              
ATOM   1639  CD1 LEU A 108      11.981  29.633 -11.636  1.00  0.00              
ATOM   1640  CD2 LEU A 108      14.362  30.149 -12.217  1.00  0.00              
ATOM   1641  H   LEU A 108      14.440  28.140  -8.715  1.00  0.00              
ATOM   1642  HA  LEU A 108      15.747  30.449  -9.927  1.00  0.00              
ATOM   1643 1HB  LEU A 108      13.006  29.800  -9.070  1.00  0.00              
ATOM   1644 2HB  LEU A 108      13.301  31.323  -9.940  1.00  0.00              
ATOM   1645  HG  LEU A 108      13.733  28.510 -11.019  1.00  0.00              
ATOM   1646 1HD1 LEU A 108      11.866  29.107 -12.585  1.00  0.00              
ATOM   1647 2HD1 LEU A 108      11.334  29.174 -10.888  1.00  0.00              
ATOM   1648 3HD1 LEU A 108      11.703  30.678 -11.765  1.00  0.00              
ATOM   1649 1HD2 LEU A 108      14.238  29.625 -13.165  1.00  0.00              
ATOM   1650 2HD2 LEU A 108      14.123  31.205 -12.351  1.00  0.00              
ATOM   1651 3HD2 LEU A 108      15.395  30.051 -11.881  1.00  0.00              
ATOM   1652  N   ARG A 109      14.400  30.824  -6.970  1.00  0.00              
ATOM   1653  CA  ARG A 109      14.469  31.612  -5.750  1.00  0.00              
ATOM   1654  C   ARG A 109      15.888  31.725  -5.205  1.00  0.00              
ATOM   1655  O   ARG A 109      16.336  32.813  -4.840  1.00  0.00              
ATOM   1656  CB  ARG A 109      13.514  31.088  -4.688  1.00  0.00              
ATOM   1657  CG  ARG A 109      13.343  31.993  -3.479  1.00  0.00              
ATOM   1658  CD  ARG A 109      12.439  31.451  -2.431  1.00  0.00              
ATOM   1659  NE  ARG A 109      11.078  31.203  -2.879  1.00  0.00              
ATOM   1660  CZ  ARG A 109      10.167  30.484  -2.195  1.00  0.00              
ATOM   1661  NH1 ARG A 109      10.476  29.909  -1.054  1.00  0.00              
ATOM   1662  NH2 ARG A 109       8.959  30.351  -2.715  1.00  0.00              
ATOM   1663  H   ARG A 109      13.785  30.024  -7.005  1.00  0.00              
ATOM   1664  HA  ARG A 109      14.151  32.635  -5.953  1.00  0.00              
ATOM   1665 1HB  ARG A 109      12.548  30.947  -5.171  1.00  0.00              
ATOM   1666 2HB  ARG A 109      13.900  30.122  -4.362  1.00  0.00              
ATOM   1667 1HG  ARG A 109      14.321  32.156  -3.026  1.00  0.00              
ATOM   1668 2HG  ARG A 109      12.934  32.946  -3.815  1.00  0.00              
ATOM   1669 1HD  ARG A 109      12.842  30.505  -2.072  1.00  0.00              
ATOM   1670 2HD  ARG A 109      12.388  32.161  -1.607  1.00  0.00              
ATOM   1671  HE  ARG A 109      10.612  31.508  -3.723  1.00  0.00              
ATOM   1672 1HH1 ARG A 109      11.409  30.005  -0.679  1.00  0.00              
ATOM   1673 2HH1 ARG A 109       9.779  29.373  -0.557  1.00  0.00              
ATOM   1674 1HH2 ARG A 109       8.744  30.784  -3.602  1.00  0.00              
ATOM   1675 2HH2 ARG A 109       8.258  29.816  -2.224  1.00  0.00              
ATOM   1676  N   TYR A 110      16.590  30.596  -5.167  1.00  0.00              
ATOM   1677  CA  TYR A 110      17.993  30.559  -4.762  1.00  0.00              
ATOM   1678  C   TYR A 110      18.926  31.311  -5.719  1.00  0.00              
ATOM   1679  O   TYR A 110      19.838  32.020  -5.286  1.00  0.00              
ATOM   1680  CB  TYR A 110      18.453  29.106  -4.632  1.00  0.00              
ATOM   1681  CG  TYR A 110      19.861  28.954  -4.100  1.00  0.00              
ATOM   1682  CD1 TYR A 110      20.098  28.815  -2.740  1.00  0.00              
ATOM   1683  CD2 TYR A 110      20.949  28.948  -4.959  1.00  0.00              
ATOM   1684  CE1 TYR A 110      21.381  28.677  -2.248  1.00  0.00              
ATOM   1685  CE2 TYR A 110      22.237  28.809  -4.479  1.00  0.00              
ATOM   1686  CZ  TYR A 110      22.449  28.674  -3.122  1.00  0.00              
ATOM   1687  OH  TYR A 110      23.730  28.535  -2.639  1.00  0.00              
ATOM   1688  H   TYR A 110      16.131  29.736  -5.428  1.00  0.00              
ATOM   1689  HA  TYR A 110      18.114  31.057  -3.800  1.00  0.00              
ATOM   1690 1HB  TYR A 110      17.755  28.604  -3.960  1.00  0.00              
ATOM   1691 2HB  TYR A 110      18.389  28.658  -5.623  1.00  0.00              
ATOM   1692  HD1 TYR A 110      19.249  28.818  -2.055  1.00  0.00              
ATOM   1693  HD2 TYR A 110      20.775  29.056  -6.030  1.00  0.00              
ATOM   1694  HE1 TYR A 110      21.552  28.569  -1.177  1.00  0.00              
ATOM   1695  HE2 TYR A 110      23.080  28.808  -5.171  1.00  0.00              
ATOM   1696  HH  TYR A 110      23.758  28.367  -1.694  1.00  0.00              
ATOM   1697  N   ASN A 111      18.701  31.138  -7.017  1.00  0.00              
ATOM   1698  CA  ASN A 111      19.494  31.832  -8.026  1.00  0.00              
ATOM   1699  C   ASN A 111      19.587  33.330  -7.756  1.00  0.00              
ATOM   1700  O   ASN A 111      20.664  33.911  -7.821  1.00  0.00              
ATOM   1701  CB  ASN A 111      18.941  31.589  -9.418  1.00  0.00              
ATOM   1702  CG  ASN A 111      19.751  32.229 -10.511  1.00  0.00              
ATOM   1703  OD1 ASN A 111      20.920  31.888 -10.727  1.00  0.00              
ATOM   1704  ND2 ASN A 111      19.165  33.212 -11.147  1.00  0.00              
ATOM   1705  H   ASN A 111      17.965  30.514  -7.313  1.00  0.00              
ATOM   1706  HA  ASN A 111      20.520  31.462  -8.008  1.00  0.00              
ATOM   1707 1HB  ASN A 111      18.643  30.588  -9.734  1.00  0.00              
ATOM   1708 2HB  ASN A 111      18.052  32.194  -9.240  1.00  0.00              
ATOM   1709 1HD2 ASN A 111      19.644  33.684 -11.887  1.00  0.00              
ATOM   1710 2HD2 ASN A 111      18.239  33.489 -10.893  1.00  0.00              
ATOM   1711  N   GLY A 112      18.449  33.943  -7.441  1.00  0.00              
ATOM   1712  CA  GLY A 112      18.393  35.368  -7.103  1.00  0.00              
ATOM   1713  C   GLY A 112      19.170  35.754  -5.843  1.00  0.00              
ATOM   1714  O   GLY A 112      19.386  36.938  -5.574  1.00  0.00              
ATOM   1715  H   GLY A 112      17.597  33.402  -7.437  1.00  0.00              
ATOM   1716 1HA  GLY A 112      18.807  35.946  -7.930  1.00  0.00              
ATOM   1717 2HA  GLY A 112      17.354  35.655  -6.945  1.00  0.00              
ATOM   1718  N   LEU A 113      19.548  34.760  -5.053  1.00  0.00              
ATOM   1719  CA  LEU A 113      20.254  35.004  -3.801  1.00  0.00              
ATOM   1720  C   LEU A 113      21.739  34.710  -3.976  1.00  0.00              
ATOM   1721  O   LEU A 113      22.547  34.996  -3.092  1.00  0.00              
ATOM   1722  CB  LEU A 113      19.661  34.149  -2.674  1.00  0.00              
ATOM   1723  CG  LEU A 113      18.176  34.395  -2.380  1.00  0.00              
ATOM   1724  CD1 LEU A 113      17.676  33.394  -1.347  1.00  0.00              
ATOM   1725  CD2 LEU A 113      17.984  35.821  -1.887  1.00  0.00              
ATOM   1726  H   LEU A 113      19.342  33.810  -5.325  1.00  0.00              
ATOM   1727  HA  LEU A 113      20.162  36.055  -3.529  1.00  0.00              
ATOM   1728 1HB  LEU A 113      19.798  33.161  -3.110  1.00  0.00              
ATOM   1729 2HB  LEU A 113      20.248  34.226  -1.758  1.00  0.00              
ATOM   1730  HG  LEU A 113      17.638  34.293  -3.323  1.00  0.00              
ATOM   1731 1HD1 LEU A 113      16.620  33.576  -1.145  1.00  0.00              
ATOM   1732 2HD1 LEU A 113      17.801  32.381  -1.731  1.00  0.00              
ATOM   1733 3HD1 LEU A 113      18.245  33.507  -0.426  1.00  0.00              
ATOM   1734 1HD2 LEU A 113      16.927  35.994  -1.679  1.00  0.00              
ATOM   1735 2HD2 LEU A 113      18.563  35.972  -0.975  1.00  0.00              
ATOM   1736 3HD2 LEU A 113      18.322  36.520  -2.652  1.00  0.00              
ATOM   1737  N   VAL A 114      22.092  34.137  -5.121  1.00  0.00              
ATOM   1738  CA  VAL A 114      23.473  33.757  -5.393  1.00  0.00              
ATOM   1739  C   VAL A 114      24.408  34.959  -5.352  1.00  0.00              
ATOM   1740  O   VAL A 114      24.491  35.725  -6.313  1.00  0.00              
ATOM   1741  CB  VAL A 114      23.606  33.066  -6.763  1.00  0.00              
ATOM   1742  CG1 VAL A 114      25.072  32.894  -7.133  1.00  0.00              
ATOM   1743  CG2 VAL A 114      22.899  31.719  -6.752  1.00  0.00              
ATOM   1744  H   VAL A 114      21.387  33.960  -5.821  1.00  0.00              
ATOM   1745  HA  VAL A 114      23.858  33.085  -4.625  1.00  0.00              
ATOM   1746  HB  VAL A 114      23.110  33.678  -7.517  1.00  0.00              
ATOM   1747 1HG1 VAL A 114      25.147  32.405  -8.105  1.00  0.00              
ATOM   1748 2HG1 VAL A 114      25.552  33.872  -7.182  1.00  0.00              
ATOM   1749 3HG1 VAL A 114      25.567  32.282  -6.380  1.00  0.00              
ATOM   1750 1HG2 VAL A 114      23.002  31.246  -7.728  1.00  0.00              
ATOM   1751 2HG2 VAL A 114      23.346  31.081  -5.990  1.00  0.00              
ATOM   1752 3HG2 VAL A 114      21.842  31.865  -6.530  1.00  0.00              
ATOM   1753  N   THR A 115      25.256  35.231  -4.104  1.00  0.00              
ATOM   1754  CA  THR A 115      26.256  36.290  -4.029  1.00  0.00              
ATOM   1755  C   THR A 115      27.486  35.795  -3.279  1.00  0.00              
ATOM   1756  O   THR A 115      27.390  34.919  -2.420  1.00  0.00              
ATOM   1757  CB  THR A 115      25.707  37.549  -3.335  1.00  0.00              
ATOM   1758  OG1 THR A 115      25.445  37.262  -1.955  1.00  0.00              
ATOM   1759  CG2 THR A 115      24.422  38.011  -4.005  1.00  0.00              
ATOM   1760  H   THR A 115      25.083  34.660  -3.289  1.00  0.00              
ATOM   1761  HA  THR A 115      26.581  36.562  -5.034  1.00  0.00              
ATOM   1762  HB  THR A 115      26.452  38.342  -3.396  1.00  0.00              
ATOM   1763  HG1 THR A 115      24.509  37.380  -1.776  1.00  0.00              
ATOM   1764 1HG2 THR A 115      24.049  38.902  -3.500  1.00  0.00              
ATOM   1765 2HG2 THR A 115      24.620  38.241  -5.052  1.00  0.00              
ATOM   1766 3HG2 THR A 115      23.676  37.219  -3.943  1.00  0.00              
ATOM   1767  N   GLY A 116      28.642  36.363  -3.608  1.00  0.00              
ATOM   1768  CA  GLY A 116      29.870  36.083  -2.873  1.00  0.00              
ATOM   1769  C   GLY A 116      29.797  36.576  -1.434  1.00  0.00              
ATOM   1770  O   GLY A 116      30.410  35.998  -0.537  1.00  0.00              
ATOM   1771  H   GLY A 116      28.671  37.005  -4.387  1.00  0.00              
ATOM   1772 1HA  GLY A 116      30.042  35.007  -2.864  1.00  0.00              
ATOM   1773 2HA  GLY A 116      30.703  36.579  -3.369  1.00  0.00              
ATOM   1774  N   THR A 117      29.043  37.650  -1.219  1.00  0.00              
ATOM   1775  CA  THR A 117      28.850  38.184   0.125  1.00  0.00              
ATOM   1776  C   THR A 117      28.101  37.191   1.000  1.00  0.00              
ATOM   1777  O   THR A 117      28.469  36.942   2.154  1.00  0.00              
ATOM   1778  CB  THR A 117      28.080  39.517   0.102  1.00  0.00              
ATOM   1779  OG1 THR A 117      28.832  40.495  -0.629  1.00  0.00              
ATOM   1780  CG2 THR A 117      27.842  40.021   1.517  1.00  0.00              
ATOM   1781  H   THR A 117      28.594  38.106  -2.000  1.00  0.00              
ATOM   1782  HA  THR A 117      29.818  38.350   0.598  1.00  0.00              
ATOM   1783  HB  THR A 117      27.122  39.365  -0.394  1.00  0.00              
ATOM   1784  HG1 THR A 117      28.348  41.324  -0.645  1.00  0.00              
ATOM   1785 1HG2 THR A 117      27.296  40.963   1.481  1.00  0.00              
ATOM   1786 2HG2 THR A 117      27.260  39.284   2.072  1.00  0.00              
ATOM   1787 3HG2 THR A 117      28.800  40.175   2.013  1.00  0.00              
ATOM   1788  N   ARG A 118      27.030  36.641   0.439  1.00  0.00              
ATOM   1789  CA  ARG A 118      26.220  35.653   1.129  1.00  0.00              
ATOM   1790  C   ARG A 118      27.088  34.442   1.467  1.00  0.00              
ATOM   1791  O   ARG A 118      27.090  33.961   2.609  1.00  0.00              
ATOM   1792  CB  ARG A 118      24.974  35.266   0.345  1.00  0.00              
ATOM   1793  CG  ARG A 118      24.078  34.247   1.030  1.00  0.00              
ATOM   1794  CD  ARG A 118      22.876  33.864   0.247  1.00  0.00              
ATOM   1795  NE  ARG A 118      23.164  33.214  -1.021  1.00  0.00              
ATOM   1796  CZ  ARG A 118      23.528  31.924  -1.155  1.00  0.00              
ATOM   1797  NH1 ARG A 118      23.686  31.152  -0.102  1.00  0.00              
ATOM   1798  NH2 ARG A 118      23.746  31.459  -2.373  1.00  0.00              
ATOM   1799  H   ARG A 118      26.773  36.922  -0.496  1.00  0.00              
ATOM   1800  HA  ARG A 118      25.849  36.068   2.066  1.00  0.00              
ATOM   1801 1HB  ARG A 118      24.410  36.181   0.172  1.00  0.00              
ATOM   1802 2HB  ARG A 118      25.312  34.862  -0.609  1.00  0.00              
ATOM   1803 1HG  ARG A 118      24.659  33.343   1.216  1.00  0.00              
ATOM   1804 2HG  ARG A 118      23.742  34.664   1.980  1.00  0.00              
ATOM   1805 1HD  ARG A 118      22.273  33.174   0.837  1.00  0.00              
ATOM   1806 2HD  ARG A 118      22.294  34.760   0.030  1.00  0.00              
ATOM   1807  HE  ARG A 118      23.143  33.593  -1.959  1.00  0.00              
ATOM   1808 1HH1 ARG A 118      23.533  31.528   0.823  1.00  0.00              
ATOM   1809 2HH1 ARG A 118      23.959  30.188  -0.223  1.00  0.00              
ATOM   1810 1HH2 ARG A 118      23.638  32.071  -3.170  1.00  0.00              
ATOM   1811 2HH2 ARG A 118      24.021  30.497  -2.501  1.00  0.00              
ATOM   1812  N   ALA A 119      27.850  33.980   0.477  1.00  0.00              
ATOM   1813  CA  ALA A 119      28.727  32.823   0.654  1.00  0.00              
ATOM   1814  C   ALA A 119      29.741  33.064   1.773  1.00  0.00              
ATOM   1815  O   ALA A 119      29.966  32.194   2.621  1.00  0.00              
ATOM   1816  CB  ALA A 119      29.439  32.495  -0.650  1.00  0.00              
ATOM   1817  H   ALA A 119      27.821  34.442  -0.421  1.00  0.00              
ATOM   1818  HA  ALA A 119      28.120  31.965   0.945  1.00  0.00              
ATOM   1819 1HB  ALA A 119      30.087  31.631  -0.502  1.00  0.00              
ATOM   1820 2HB  ALA A 119      28.702  32.267  -1.420  1.00  0.00              
ATOM   1821 3HB  ALA A 119      30.039  33.348  -0.962  1.00  0.00              
ATOM   1822  N   LYS A 120      30.355  34.243   1.770  1.00  0.00              
ATOM   1823  CA  LYS A 120      31.368  34.568   2.755  1.00  0.00              
ATOM   1824  C   LYS A 120      30.771  34.673   4.143  1.00  0.00              
ATOM   1825  O   LYS A 120      31.386  34.266   5.134  1.00  0.00              
ATOM   1826  CB  LYS A 120      32.073  35.874   2.387  1.00  0.00              
ATOM   1827  CG  LYS A 120      33.010  35.767   1.191  1.00  0.00              
ATOM   1828  CD  LYS A 120      33.568  37.128   0.802  1.00  0.00              
ATOM   1829  CE  LYS A 120      34.431  37.037  -0.448  1.00  0.00              
ATOM   1830  NZ  LYS A 120      34.933  38.371  -0.876  1.00  0.00              
ATOM   1831  H   LYS A 120      30.113  34.928   1.069  1.00  0.00              
ATOM   1832  HA  LYS A 120      32.111  33.771   2.797  1.00  0.00              
ATOM   1833 1HB  LYS A 120      31.295  36.608   2.174  1.00  0.00              
ATOM   1834 2HB  LYS A 120      32.639  36.190   3.263  1.00  0.00              
ATOM   1835 1HG  LYS A 120      33.831  35.098   1.452  1.00  0.00              
ATOM   1836 2HG  LYS A 120      32.455  35.349   0.352  1.00  0.00              
ATOM   1837 1HD  LYS A 120      32.734  37.807   0.620  1.00  0.00              
ATOM   1838 2HD  LYS A 120      34.168  37.507   1.629  1.00  0.00              
ATOM   1839 1HE  LYS A 120      35.275  36.383  -0.234  1.00  0.00              
ATOM   1840 2HE  LYS A 120      33.830  36.603  -1.247  1.00  0.00              
ATOM   1841 1HZ  LYS A 120      35.499  38.267  -1.707  1.00  0.00              
ATOM   1842 2HZ  LYS A 120      34.151  38.978  -1.076  1.00  0.00              
ATOM   1843 3HZ  LYS A 120      35.491  38.773  -0.137  1.00  0.00              
ATOM   1844  N   GLY A 121      29.556  35.208   4.211  1.00  0.00              
ATOM   1845  CA  GLY A 121      28.849  35.302   5.480  1.00  0.00              
ATOM   1846  C   GLY A 121      28.610  33.922   6.060  1.00  0.00              
ATOM   1847  O   GLY A 121      28.817  33.692   7.249  1.00  0.00              
ATOM   1848  H   GLY A 121      29.112  35.556   3.374  1.00  0.00              
ATOM   1849 1HA  GLY A 121      29.447  35.888   6.179  1.00  0.00              
ATOM   1850 2HA  GLY A 121      27.892  35.797   5.319  1.00  0.00              
ATOM   1851  N   ILE A 122      28.178  32.999   5.211  1.00  0.00              
ATOM   1852  CA  ILE A 122      27.968  31.628   5.649  1.00  0.00              
ATOM   1853  C   ILE A 122      29.280  30.970   6.084  1.00  0.00              
ATOM   1854  O   ILE A 122      29.319  30.248   7.085  1.00  0.00              
ATOM   1855  CB  ILE A 122      27.319  30.780   4.539  1.00  0.00              
ATOM   1856  CG1 ILE A 122      25.903  31.280   4.245  1.00  0.00              
ATOM   1857  CG2 ILE A 122      27.298  29.312   4.936  1.00  0.00              
ATOM   1858  CD1 ILE A 122      25.302  30.704   2.983  1.00  0.00              
ATOM   1859  H   ILE A 122      27.990  33.243   4.250  1.00  0.00              
ATOM   1860  HA  ILE A 122      27.342  31.601   6.541  1.00  0.00              
ATOM   1861  HB  ILE A 122      27.892  30.901   3.620  1.00  0.00              
ATOM   1862 1HG1 ILE A 122      25.280  31.013   5.098  1.00  0.00              
ATOM   1863 2HG1 ILE A 122      25.954  32.366   4.159  1.00  0.00              
ATOM   1864 1HG2 ILE A 122      26.836  28.727   4.140  1.00  0.00              
ATOM   1865 2HG2 ILE A 122      28.317  28.964   5.096  1.00  0.00              
ATOM   1866 3HG2 ILE A 122      26.724  29.191   5.854  1.00  0.00              
ATOM   1867 1HD1 ILE A 122      24.298  31.104   2.841  1.00  0.00              
ATOM   1868 2HD1 ILE A 122      25.924  30.972   2.128  1.00  0.00              
ATOM   1869 3HD1 ILE A 122      25.249  29.619   3.067  1.00  0.00              
ATOM   1870  N   ILE A 123      30.359  31.244   5.358  1.00  0.00              
ATOM   1871  CA  ILE A 123      31.679  30.763   5.763  1.00  0.00              
ATOM   1872  C   ILE A 123      32.069  31.230   7.171  1.00  0.00              
ATOM   1873  O   ILE A 123      32.573  30.442   7.986  1.00  0.00              
ATOM   1874  CB  ILE A 123      32.762  31.220   4.769  1.00  0.00              
ATOM   1875  CG1 ILE A 123      32.591  30.505   3.427  1.00  0.00              
ATOM   1876  CG2 ILE A 123      34.149  30.964   5.339  1.00  0.00              
ATOM   1877  CD1 ILE A 123      33.410  31.104   2.306  1.00  0.00              
ATOM   1878  H   ILE A 123      30.272  31.790   4.514  1.00  0.00              
ATOM   1879  HA  ILE A 123      31.685  29.677   5.839  1.00  0.00              
ATOM   1880  HB  ILE A 123      32.640  32.285   4.575  1.00  0.00              
ATOM   1881 1HG1 ILE A 123      32.882  29.465   3.573  1.00  0.00              
ATOM   1882 2HG1 ILE A 123      31.533  30.552   3.167  1.00  0.00              
ATOM   1883 1HG2 ILE A 123      34.903  31.292   4.624  1.00  0.00              
ATOM   1884 2HG2 ILE A 123      34.268  31.518   6.270  1.00  0.00              
ATOM   1885 3HG2 ILE A 123      34.272  29.899   5.532  1.00  0.00              
ATOM   1886 1HD1 ILE A 123      33.236  30.544   1.387  1.00  0.00              
ATOM   1887 2HD1 ILE A 123      33.119  32.144   2.157  1.00  0.00              
ATOM   1888 3HD1 ILE A 123      34.468  31.057   2.563  1.00  0.00              
ATOM   1889  N   ALA A 124      31.835  32.510   7.451  1.00  0.00              
ATOM   1890  CA  ALA A 124      32.121  33.064   8.763  1.00  0.00              
ATOM   1891  C   ALA A 124      31.292  32.394   9.843  1.00  0.00              
ATOM   1892  O   ALA A 124      31.792  32.081  10.929  1.00  0.00              
ATOM   1893  CB  ALA A 124      31.882  34.567   8.765  1.00  0.00              
ATOM   1894  H   ALA A 124      31.450  33.111   6.736  1.00  0.00              
ATOM   1895  HA  ALA A 124      33.169  32.878   9.000  1.00  0.00              
ATOM   1896 1HB  ALA A 124      32.103  34.968   9.754  1.00  0.00              
ATOM   1897 2HB  ALA A 124      32.531  35.040   8.029  1.00  0.00              
ATOM   1898 3HB  ALA A 124      30.842  34.769   8.516  1.00  0.00              
ATOM   1899  N   ILE A 125      30.016  32.169   9.542  1.00  0.00              
ATOM   1900  CA  ILE A 125      29.121  31.499  10.475  1.00  0.00              
ATOM   1901  C   ILE A 125      29.624  30.090  10.793  1.00  0.00              
ATOM   1902  O   ILE A 125      29.638  29.673  11.954  1.00  0.00              
ATOM   1903  CB  ILE A 125      27.687  31.415   9.921  1.00  0.00              
ATOM   1904  CG1 ILE A 125      27.059  32.809   9.850  1.00  0.00              
ATOM   1905  CG2 ILE A 125      26.839  30.489  10.780  1.00  0.00              
ATOM   1906  CD1 ILE A 125      25.778  32.863   9.050  1.00  0.00              
ATOM   1907  H   ILE A 125      29.659  32.469   8.646  1.00  0.00              
ATOM   1908  HA  ILE A 125      29.109  32.015  11.434  1.00  0.00              
ATOM   1909  HB  ILE A 125      27.722  31.034   8.901  1.00  0.00              
ATOM   1910 1HG1 ILE A 125      26.863  33.129  10.873  1.00  0.00              
ATOM   1911 2HG1 ILE A 125      27.797  33.474   9.399  1.00  0.00              
ATOM   1912 1HG2 ILE A 125      25.828  30.442  10.375  1.00  0.00              
ATOM   1913 2HG2 ILE A 125      27.276  29.492  10.780  1.00  0.00              
ATOM   1914 3HG2 ILE A 125      26.802  30.870  11.800  1.00  0.00              
ATOM   1915 1HD1 ILE A 125      25.393  33.883   9.045  1.00  0.00              
ATOM   1916 2HD1 ILE A 125      25.974  32.544   8.026  1.00  0.00              
ATOM   1917 3HD1 ILE A 125      25.039  32.200   9.501  1.00  0.00              
ATOM   1918  N   CYS A 126      30.032  29.363   9.753  1.00  0.00              
ATOM   1919  CA  CYS A 126      30.554  28.007   9.923  1.00  0.00              
ATOM   1920  C   CYS A 126      31.862  27.991  10.717  1.00  0.00              
ATOM   1921  O   CYS A 126      32.121  27.058  11.486  1.00  0.00              
ATOM   1922  CB  CYS A 126      30.797  27.563   8.480  1.00  0.00              
ATOM   1923  SG  CYS A 126      29.291  27.234   7.533  1.00  0.00              
ATOM   1924  H   CYS A 126      29.981  29.758   8.825  1.00  0.00              
ATOM   1925  HA  CYS A 126      29.841  27.324  10.385  1.00  0.00              
ATOM   1926 1HB  CYS A 126      31.335  28.337   7.932  1.00  0.00              
ATOM   1927 2HB  CYS A 126      31.373  26.638   8.463  1.00  0.00              
ATOM   1928  HG  CYS A 126      28.546  26.879   8.576  1.00  0.00              
ATOM   1929  N   TRP A 127      32.694  29.012  10.524  1.00  0.00              
ATOM   1930  CA  TRP A 127      33.907  29.118  11.332  1.00  0.00              
ATOM   1931  C   TRP A 127      33.548  29.306  12.802  1.00  0.00              
ATOM   1932  O   TRP A 127      34.141  28.672  13.673  1.00  0.00              
ATOM   1933  CB  TRP A 127      34.780  30.277  10.848  1.00  0.00              
ATOM   1934  CG  TRP A 127      35.510  29.985   9.572  1.00  0.00              
ATOM   1935  CD1 TRP A 127      35.720  28.758   9.016  1.00  0.00              
ATOM   1936  CD2 TRP A 127      36.124  30.935   8.693  1.00  0.00              
ATOM   1937  NE1 TRP A 127      36.428  28.884   7.847  1.00  0.00              
ATOM   1938  CE2 TRP A 127      36.687  30.213   7.626  1.00  0.00              
ATOM   1939  CE3 TRP A 127      36.251  32.330   8.707  1.00  0.00              
ATOM   1940  CZ2 TRP A 127      37.365  30.831   6.587  1.00  0.00              
ATOM   1941  CZ3 TRP A 127      36.930  32.949   7.664  1.00  0.00              
ATOM   1942  CH2 TRP A 127      37.471  32.221   6.634  1.00  0.00              
ATOM   1943  H   TRP A 127      32.503  29.719   9.828  1.00  0.00              
ATOM   1944  HA  TRP A 127      34.484  28.196  11.256  1.00  0.00              
ATOM   1945 1HB  TRP A 127      34.167  31.159  10.661  1.00  0.00              
ATOM   1946 2HB  TRP A 127      35.539  30.514  11.594  1.00  0.00              
ATOM   1947  HD1 TRP A 127      35.318  27.900   9.551  1.00  0.00              
ATOM   1948  HE1 TRP A 127      36.713  28.123   7.247  1.00  0.00              
ATOM   1949  HE3 TRP A 127      35.839  32.955   9.498  1.00  0.00              
ATOM   1950  HZ2 TRP A 127      37.779  30.214   5.789  1.00  0.00              
ATOM   1951  HZ3 TRP A 127      37.023  34.035   7.687  1.00  0.00              
ATOM   1952  HH2 TRP A 127      37.996  32.746   5.836  1.00  0.00              
ATOM   1953  N   VAL A 128      32.573  30.168  13.077  1.00  0.00              
ATOM   1954  CA  VAL A 128      32.122  30.353  14.453  1.00  0.00              
ATOM   1955  C   VAL A 128      31.595  29.045  15.053  1.00  0.00              
ATOM   1956  O   VAL A 128      31.890  28.729  16.208  1.00  0.00              
ATOM   1957  CB  VAL A 128      31.022  31.427  14.543  1.00  0.00              
ATOM   1958  CG1 VAL A 128      30.409  31.447  15.934  1.00  0.00              
ATOM   1959  CG2 VAL A 128      31.585  32.796  14.191  1.00  0.00              
ATOM   1960  H   VAL A 128      32.136  30.702  12.340  1.00  0.00              
ATOM   1961  HA  VAL A 128      32.947  30.641  15.106  1.00  0.00              
ATOM   1962  HB  VAL A 128      30.249  31.205  13.807  1.00  0.00              
ATOM   1963 1HG1 VAL A 128      29.633  32.212  15.980  1.00  0.00              
ATOM   1964 2HG1 VAL A 128      29.970  30.473  16.152  1.00  0.00              
ATOM   1965 3HG1 VAL A 128      31.181  31.670  16.670  1.00  0.00              
ATOM   1966 1HG2 VAL A 128      30.795  33.543  14.259  1.00  0.00              
ATOM   1967 2HG2 VAL A 128      32.385  33.049  14.887  1.00  0.00              
ATOM   1968 3HG2 VAL A 128      31.980  32.778  13.175  1.00  0.00              
ATOM   1969  N   LEU A 129      30.827  28.288  14.270  1.00  0.00              
ATOM   1970  CA  LEU A 129      30.343  26.983  14.719  1.00  0.00              
ATOM   1971  C   LEU A 129      31.489  26.015  15.008  1.00  0.00              
ATOM   1972  O   LEU A 129      31.466  25.308  16.016  1.00  0.00              
ATOM   1973  CB  LEU A 129      29.397  26.385  13.669  1.00  0.00              
ATOM   1974  CG  LEU A 129      28.059  27.116  13.504  1.00  0.00              
ATOM   1975  CD1 LEU A 129      27.310  26.568  12.297  1.00  0.00              
ATOM   1976  CD2 LEU A 129      27.232  26.956  14.771  1.00  0.00              
ATOM   1977  H   LEU A 129      30.571  28.618  13.350  1.00  0.00              
ATOM   1978  HA  LEU A 129      29.803  27.097  15.659  1.00  0.00              
ATOM   1979 1HB  LEU A 129      30.011  26.523  12.780  1.00  0.00              
ATOM   1980 2HB  LEU A 129      29.232  25.321  13.835  1.00  0.00              
ATOM   1981  HG  LEU A 129      28.282  28.177  13.384  1.00  0.00              
ATOM   1982 1HD1 LEU A 129      26.361  27.093  12.188  1.00  0.00              
ATOM   1983 2HD1 LEU A 129      27.910  26.714  11.399  1.00  0.00              
ATOM   1984 3HD1 LEU A 129      27.121  25.504  12.439  1.00  0.00              
ATOM   1985 1HD2 LEU A 129      26.281  27.476  14.653  1.00  0.00              
ATOM   1986 2HD2 LEU A 129      27.046  25.897  14.953  1.00  0.00              
ATOM   1987 3HD2 LEU A 129      27.774  27.379  15.616  1.00  0.00              
ATOM   1988  N   SER A 130      32.487  25.994  14.126  1.00  0.00              
ATOM   1989  CA  SER A 130      33.631  25.094  14.273  1.00  0.00              
ATOM   1990  C   SER A 130      34.399  25.421  15.550  1.00  0.00              
ATOM   1991  O   SER A 130      34.897  24.531  16.252  1.00  0.00              
ATOM   1992  CB  SER A 130      34.541  25.191  13.064  1.00  0.00              
ATOM   1993  OG  SER A 130      35.131  26.457  12.950  1.00  0.00              
ATOM   1994  H   SER A 130      32.451  26.619  13.333  1.00  0.00              
ATOM   1995  HA  SER A 130      33.357  24.038  14.250  1.00  0.00              
ATOM   1996 1HB  SER A 130      35.326  24.441  13.158  1.00  0.00              
ATOM   1997 2HB  SER A 130      33.955  24.991  12.169  1.00  0.00              
ATOM   1998  HG  SER A 130      35.948  26.384  12.450  1.00  0.00              
ATOM   1999  N   PHE A 131      34.475  26.713  15.838  1.00  0.00              
ATOM   2000  CA  PHE A 131      35.088  27.212  17.056  1.00  0.00              
ATOM   2001  C   PHE A 131      34.375  26.687  18.300  1.00  0.00              
ATOM   2002  O   PHE A 131      35.012  26.150  19.210  1.00  0.00              
ATOM   2003  CB  PHE A 131      35.091  28.742  17.056  1.00  0.00              
ATOM   2004  CG  PHE A 131      35.905  29.346  15.947  1.00  0.00              
ATOM   2005  CD1 PHE A 131      36.725  28.553  15.158  1.00  0.00              
ATOM   2006  CD2 PHE A 131      35.853  30.708  15.691  1.00  0.00              
ATOM   2007  CE1 PHE A 131      37.473  29.108  14.137  1.00  0.00              
ATOM   2008  CE2 PHE A 131      36.599  31.265  14.671  1.00  0.00              
ATOM   2009  CZ  PHE A 131      37.411  30.463  13.894  1.00  0.00              
ATOM   2010  H   PHE A 131      34.089  27.371  15.177  1.00  0.00              
ATOM   2011  HA  PHE A 131      36.117  26.858  17.124  1.00  0.00              
ATOM   2012 1HB  PHE A 131      34.077  29.120  16.940  1.00  0.00              
ATOM   2013 2HB  PHE A 131      35.512  29.115  17.989  1.00  0.00              
ATOM   2014  HD1 PHE A 131      36.773  27.481  15.349  1.00  0.00              
ATOM   2015  HD2 PHE A 131      35.212  31.341  16.306  1.00  0.00              
ATOM   2016  HE1 PHE A 131      38.113  28.473  13.525  1.00  0.00              
ATOM   2017  HE2 PHE A 131      36.549  32.337  14.480  1.00  0.00              
ATOM   2018  HZ  PHE A 131      38.001  30.902  13.090  1.00  0.00              
ATOM   2019  N   ALA A 132      33.053  26.823  18.326  1.00  0.00              
ATOM   2020  CA  ALA A 132      32.258  26.339  19.446  1.00  0.00              
ATOM   2021  C   ALA A 132      32.353  24.827  19.628  1.00  0.00              
ATOM   2022  O   ALA A 132      32.419  24.333  20.755  1.00  0.00              
ATOM   2023  CB  ALA A 132      30.806  26.758  19.267  1.00  0.00              
ATOM   2024  H   ALA A 132      32.587  27.272  17.551  1.00  0.00              
ATOM   2025  HA  ALA A 132      32.643  26.783  20.364  1.00  0.00              
ATOM   2026 1HB  ALA A 132      30.220  26.406  20.117  1.00  0.00              
ATOM   2027 2HB  ALA A 132      30.745  27.844  19.209  1.00  0.00              
ATOM   2028 3HB  ALA A 132      30.412  26.322  18.351  1.00  0.00              
ATOM   2029  N   ILE A 133      32.360  24.086  18.526  1.00  0.00              
ATOM   2030  CA  ILE A 133      32.383  22.630  18.615  1.00  0.00              
ATOM   2031  C   ILE A 133      33.730  22.122  19.128  1.00  0.00              
ATOM   2032  O   ILE A 133      33.789  21.278  20.022  1.00  0.00              
ATOM   2033  CB  ILE A 133      32.086  21.980  17.251  1.00  0.00              
ATOM   2034  CG1 ILE A 133      30.652  22.291  16.812  1.00  0.00              
ATOM   2035  CG2 ILE A 133      32.311  20.477  17.318  1.00  0.00              
ATOM   2036  CD1 ILE A 133      29.597  21.762  17.756  1.00  0.00              
ATOM   2037  H   ILE A 133      32.348  24.523  17.616  1.00  0.00              
ATOM   2038  HA  ILE A 133      31.661  22.279  19.350  1.00  0.00              
ATOM   2039  HB  ILE A 133      32.745  22.414  16.500  1.00  0.00              
ATOM   2040 1HG1 ILE A 133      30.564  23.374  16.738  1.00  0.00              
ATOM   2041 2HG1 ILE A 133      30.512  21.847  15.826  1.00  0.00              
ATOM   2042 1HG2 ILE A 133      32.096  20.034  16.346  1.00  0.00              
ATOM   2043 2HG2 ILE A 133      33.348  20.277  17.586  1.00  0.00              
ATOM   2044 3HG2 ILE A 133      31.651  20.043  18.069  1.00  0.00              
ATOM   2045 1HD1 ILE A 133      28.607  22.021  17.379  1.00  0.00              
ATOM   2046 2HD1 ILE A 133      29.684  20.678  17.831  1.00  0.00              
ATOM   2047 3HD1 ILE A 133      29.734  22.205  18.742  1.00  0.00              
ATOM   2048  N   GLY A 134      34.815  22.673  18.594  1.00  0.00              
ATOM   2049  CA  GLY A 134      36.139  22.147  18.914  1.00  0.00              
ATOM   2050  C   GLY A 134      36.711  22.662  20.228  1.00  0.00              
ATOM   2051  O   GLY A 134      37.478  21.966  20.894  1.00  0.00              
ATOM   2052  H   GLY A 134      34.736  23.458  17.963  1.00  0.00              
ATOM   2053 1HA  GLY A 134      36.084  21.060  18.982  1.00  0.00              
ATOM   2054 2HA  GLY A 134      36.833  22.425  18.122  1.00  0.00              
ATOM   2055  N   LEU A 135      36.334  23.884  20.596  1.00  0.00              
ATOM   2056  CA  LEU A 135      36.895  24.548  21.773  1.00  0.00              
ATOM   2057  C   LEU A 135      36.802  23.747  23.078  1.00  0.00              
ATOM   2058  O   LEU A 135      37.829  23.430  23.678  1.00  0.00              
ATOM   2059  CB  LEU A 135      36.206  25.906  21.955  1.00  0.00              
ATOM   2060  CG  LEU A 135      36.608  26.678  23.218  1.00  0.00              
ATOM   2061  CD1 LEU A 135      38.095  27.006  23.177  1.00  0.00              
ATOM   2062  CD2 LEU A 135      35.778  27.949  23.324  1.00  0.00              
ATOM   2063  H   LEU A 135      35.639  24.366  20.044  1.00  0.00              
ATOM   2064  HA  LEU A 135      37.965  24.698  21.631  1.00  0.00              
ATOM   2065 1HB  LEU A 135      36.581  26.416  21.070  1.00  0.00              
ATOM   2066 2HB  LEU A 135      35.121  25.820  21.892  1.00  0.00              
ATOM   2067  HG  LEU A 135      36.365  26.048  24.074  1.00  0.00              
ATOM   2068 1HD1 LEU A 135      38.372  27.554  24.078  1.00  0.00              
ATOM   2069 2HD1 LEU A 135      38.670  26.082  23.125  1.00  0.00              
ATOM   2070 3HD1 LEU A 135      38.308  27.617  22.301  1.00  0.00              
ATOM   2071 1HD2 LEU A 135      36.065  28.496  24.222  1.00  0.00              
ATOM   2072 2HD2 LEU A 135      35.953  28.572  22.447  1.00  0.00              
ATOM   2073 3HD2 LEU A 135      34.721  27.689  23.380  1.00  0.00              
ATOM   2074  N   THR A 136      35.578  23.402  23.518  1.00  0.00              
ATOM   2075  CA  THR A 136      35.455  22.823  24.860  1.00  0.00              
ATOM   2076  C   THR A 136      36.146  21.461  24.947  1.00  0.00              
ATOM   2077  O   THR A 136      36.894  21.201  25.885  1.00  0.00              
ATOM   2078  CB  THR A 136      33.980  22.662  25.272  1.00  0.00              
ATOM   2079  OG1 THR A 136      33.352  23.950  25.324  1.00  0.00              
ATOM   2080  CG2 THR A 136      33.877  21.996  26.636  1.00  0.00              
ATOM   2081  H   THR A 136      34.748  23.528  22.958  1.00  0.00              
ATOM   2082  HA  THR A 136      35.952  23.466  25.587  1.00  0.00              
ATOM   2083  HB  THR A 136      33.469  22.048  24.530  1.00  0.00              
ATOM   2084  HG1 THR A 136      32.432  23.846  25.579  1.00  0.00              
ATOM   2085 1HG2 THR A 136      32.827  21.891  26.910  1.00  0.00              
ATOM   2086 2HG2 THR A 136      34.343  21.012  26.596  1.00  0.00              
ATOM   2087 3HG2 THR A 136      34.386  22.609  27.378  1.00  0.00              
ATOM   2088  N   PRO A 137      35.908  20.608  23.955  1.00  0.00              
ATOM   2089  CA  PRO A 137      36.542  19.299  23.916  1.00  0.00              
ATOM   2090  C   PRO A 137      38.043  19.428  24.126  1.00  0.00              
ATOM   2091  O   PRO A 137      38.634  18.699  24.924  1.00  0.00              
ATOM   2092  CB  PRO A 137      36.195  18.752  22.527  1.00  0.00              
ATOM   2093  CG  PRO A 137      34.879  19.372  22.202  1.00  0.00              
ATOM   2094  CD  PRO A 137      34.943  20.765  22.769  1.00  0.00              
ATOM   2095  HA  PRO A 137      36.191  18.632  24.717  1.00  0.00              
ATOM   2096 1HB  PRO A 137      36.959  19.025  21.784  1.00  0.00              
ATOM   2097 2HB  PRO A 137      36.127  17.654  22.532  1.00  0.00              
ATOM   2098 1HG  PRO A 137      34.708  19.395  21.115  1.00  0.00              
ATOM   2099 2HG  PRO A 137      34.050  18.802  22.646  1.00  0.00              
ATOM   2100 1HD  PRO A 137      35.330  21.494  22.040  1.00  0.00              
ATOM   2101 2HD  PRO A 137      33.957  21.128  23.093  1.00  0.00              
ATOM   2102  N   MET A 138      38.652  20.375  23.422  1.00  0.00              
ATOM   2103  CA  MET A 138      40.093  20.590  23.520  1.00  0.00              
ATOM   2104  C   MET A 138      40.518  21.432  24.726  1.00  0.00              
ATOM   2105  O   MET A 138      41.694  21.469  25.081  1.00  0.00              
ATOM   2106  CB  MET A 138      40.594  21.246  22.235  1.00  0.00              
ATOM   2107  CG  MET A 138      40.499  20.363  20.999  1.00  0.00              
ATOM   2108  SD  MET A 138      41.562  18.909  21.100  1.00  0.00              
ATOM   2109  CE  MET A 138      40.392  17.673  21.657  1.00  0.00              
ATOM   2110  H   MET A 138      38.108  20.960  22.805  1.00  0.00              
ATOM   2111  HA  MET A 138      40.603  19.637  23.656  1.00  0.00              
ATOM   2112 1HB  MET A 138      39.999  22.146  22.086  1.00  0.00              
ATOM   2113 2HB  MET A 138      41.636  21.522  22.404  1.00  0.00              
ATOM   2114 1HG  MET A 138      39.464  20.042  20.889  1.00  0.00              
ATOM   2115 2HG  MET A 138      40.789  20.958  20.134  1.00  0.00              
ATOM   2116 1HE  MET A 138      40.900  16.714  21.767  1.00  0.00              
ATOM   2117 2HE  MET A 138      39.974  17.975  22.618  1.00  0.00              
ATOM   2118 3HE  MET A 138      39.590  17.576  20.925  1.00  0.00              
ATOM   2119  N   LEU A 139      39.561  22.107  25.350  1.00  0.00              
ATOM   2120  CA  LEU A 139      39.846  22.948  26.507  1.00  0.00              
ATOM   2121  C   LEU A 139      40.316  22.113  27.690  1.00  0.00              
ATOM   2122  O   LEU A 139      39.567  21.290  28.217  1.00  0.00              
ATOM   2123  CB  LEU A 139      38.605  23.765  26.888  1.00  0.00              
ATOM   2124  CG  LEU A 139      38.815  24.786  28.013  1.00  0.00              
ATOM   2125  CD1 LEU A 139      39.820  25.843  27.578  1.00  0.00              
ATOM   2126  CD2 LEU A 139      37.483  25.425  28.375  1.00  0.00              
ATOM   2127  H   LEU A 139      38.611  22.036  25.016  1.00  0.00              
ATOM   2128  HA  LEU A 139      40.659  23.633  26.268  1.00  0.00              
ATOM   2129 1HB  LEU A 139      38.434  24.279  25.943  1.00  0.00              
ATOM   2130 2HB  LEU A 139      37.752  23.123  27.111  1.00  0.00              
ATOM   2131  HG  LEU A 139      39.169  24.237  28.886  1.00  0.00              
ATOM   2132 1HD1 LEU A 139      39.963  26.563  28.383  1.00  0.00              
ATOM   2133 2HD1 LEU A 139      40.773  25.366  27.346  1.00  0.00              
ATOM   2134 3HD1 LEU A 139      39.447  26.358  26.693  1.00  0.00              
ATOM   2135 1HD2 LEU A 139      37.633  26.150  29.175  1.00  0.00              
ATOM   2136 2HD2 LEU A 139      37.071  25.930  27.500  1.00  0.00              
ATOM   2137 3HD2 LEU A 139      36.788  24.655  28.710  1.00  0.00              
ATOM   2138  N   GLY A 140      41.560  22.329  28.105  1.00  0.00              
ATOM   2139  CA  GLY A 140      42.152  21.554  29.187  1.00  0.00              
ATOM   2140  C   GLY A 140      43.666  21.728  29.178  1.00  0.00              
ATOM   2141  O   GLY A 140      44.209  22.475  28.364  1.00  0.00              
ATOM   2142  H   GLY A 140      42.108  23.050  27.658  1.00  0.00              
ATOM   2143 1HA  GLY A 140      41.748  21.902  30.138  1.00  0.00              
ATOM   2144 2HA  GLY A 140      41.902  20.502  29.051  1.00  0.00              
ATOM   2145  N   TRP A 141      44.342  21.035  30.088  1.00  0.00              
ATOM   2146  CA  TRP A 141      45.795  21.108  30.183  1.00  0.00              
ATOM   2147  C   TRP A 141      46.432  19.803  29.723  1.00  0.00              
ATOM   2148  O   TRP A 141      45.740  18.881  29.291  1.00  0.00              
ATOM   2149  CB  TRP A 141      46.223  21.427  31.617  1.00  0.00              
ATOM   2150  CG  TRP A 141      45.897  22.827  32.041  1.00  0.00              
ATOM   2151  CD1 TRP A 141      45.583  23.873  31.227  1.00  0.00              
ATOM   2152  CD2 TRP A 141      45.852  23.332  33.381  1.00  0.00              
ATOM   2153  NE1 TRP A 141      45.346  25.000  31.974  1.00  0.00              
ATOM   2154  CE2 TRP A 141      45.504  24.693  33.302  1.00  0.00              
ATOM   2155  CE3 TRP A 141      46.071  22.764  34.642  1.00  0.00              
ATOM   2156  CZ2 TRP A 141      45.372  25.493  34.426  1.00  0.00              
ATOM   2157  CZ3 TRP A 141      45.938  23.566  35.769  1.00  0.00              
ATOM   2158  CH2 TRP A 141      45.598  24.891  35.664  1.00  0.00              
ATOM   2159  H   TRP A 141      43.836  20.442  30.731  1.00  0.00              
ATOM   2160  HA  TRP A 141      46.169  21.892  29.525  1.00  0.00              
ATOM   2161 1HB  TRP A 141      45.718  20.763  32.318  1.00  0.00              
ATOM   2162 2HB  TRP A 141      47.302  21.312  31.721  1.00  0.00              
ATOM   2163  HD1 TRP A 141      45.566  23.677  30.156  1.00  0.00              
ATOM   2164  HE1 TRP A 141      45.098  25.908  31.608  1.00  0.00              
ATOM   2165  HE3 TRP A 141      46.341  21.717  34.782  1.00  0.00              
ATOM   2166  HZ2 TRP A 141      45.101  26.541  34.298  1.00  0.00              
ATOM   2167  HZ3 TRP A 141      46.113  23.111  36.744  1.00  0.00              
ATOM   2168  HH2 TRP A 141      45.504  25.485  36.574  1.00  0.00              
ATOM   2169  N   ASN A 142      47.756  19.732  29.817  1.00  0.00              
ATOM   2170  CA  ASN A 142      48.490  18.541  29.408  1.00  0.00              
ATOM   2171  C   ASN A 142      49.803  18.453  30.174  1.00  0.00              
ATOM   2172  O   ASN A 142      50.752  19.182  29.885  1.00  0.00              
ATOM   2173  CB  ASN A 142      48.744  18.521  27.911  1.00  0.00              
ATOM   2174  CG  ASN A 142      49.509  17.314  27.443  1.00  0.00              
ATOM   2175  OD1 ASN A 142      49.063  16.172  27.601  1.00  0.00              
ATOM   2176  ND2 ASN A 142      50.694  17.556  26.943  1.00  0.00              
ATOM   2177  H   ASN A 142      48.266  20.523  30.182  1.00  0.00              
ATOM   2178  HA  ASN A 142      47.914  17.648  29.654  1.00  0.00              
ATOM   2179 1HB  ASN A 142      47.938  18.730  27.206  1.00  0.00              
ATOM   2180 2HB  ASN A 142      49.422  19.373  27.951  1.00  0.00              
ATOM   2181 1HD2 ASN A 142      51.259  16.801  26.611  1.00  0.00              
ATOM   2182 2HD2 ASN A 142      51.033  18.495  26.892  1.00  0.00              
ATOM   2183  N   ASN A 143      49.852  17.555  31.153  1.00  0.00              
ATOM   2184  CA  ASN A 143      51.094  17.254  31.855  1.00  0.00              
ATOM   2185  C   ASN A 143      51.981  18.487  31.972  1.00  0.00              
ATOM   2186  O   ASN A 143      52.939  18.648  31.217  1.00  0.00              
ATOM   2187  CB  ASN A 143      51.852  16.127  31.180  1.00  0.00              
ATOM   2188  CG  ASN A 143      52.204  16.408  29.745  1.00  0.00              
ATOM   2189  OD1 ASN A 143      52.720  17.481  29.411  1.00  0.00              
ATOM   2190  ND2 ASN A 143      51.855  15.485  28.886  1.00  0.00              
ATOM   2191  H   ASN A 143      49.007  17.069  31.417  1.00  0.00              
ATOM   2192  HA  ASN A 143      50.874  16.937  32.876  1.00  0.00              
ATOM   2193 1HB  ASN A 143      52.703  15.653  31.671  1.00  0.00              
ATOM   2194 2HB  ASN A 143      50.996  15.451  31.205  1.00  0.00              
ATOM   2195 1HD2 ASN A 143      52.058  15.605  27.914  1.00  0.00              
ATOM   2196 2HD2 ASN A 143      51.386  14.661  29.201  1.00  0.00              
ATOM   2197  N   CYS A 144      51.656  19.356  32.924  1.00  0.00              
ATOM   2198  CA  CYS A 144      52.491  20.513  33.222  1.00  0.00              
ATOM   2199  C   CYS A 144      53.153  20.342  34.583  1.00  0.00              
ATOM   2200  O   CYS A 144      54.253  20.844  34.817  1.00  0.00              
ATOM   2201  CB  CYS A 144      51.482  21.661  33.243  1.00  0.00              
ATOM   2202  SG  CYS A 144      50.193  21.549  31.978  1.00  0.00              
ATOM   2203  H   CYS A 144      50.809  19.211  33.454  1.00  0.00              
ATOM   2204  HA  CYS A 144      53.237  20.718  32.455  1.00  0.00              
ATOM   2205 1HB  CYS A 144      50.963  21.691  34.201  1.00  0.00              
ATOM   2206 2HB  CYS A 144      51.989  22.611  33.073  1.00  0.00              
ATOM   2207  N   GLY A 145      52.478  19.629  35.479  1.00  0.00              
ATOM   2208  CA  GLY A 145      52.987  19.413  36.828  1.00  0.00              
ATOM   2209  C   GLY A 145      54.343  18.718  36.820  1.00  0.00              
ATOM   2210  O   GLY A 145      55.253  19.103  37.555  1.00  0.00              
ATOM   2211  H   GLY A 145      51.590  19.226  35.218  1.00  0.00              
ATOM   2212 1HA  GLY A 145      53.093  20.377  37.327  1.00  0.00              
ATOM   2213 2HA  GLY A 145      52.281  18.794  37.380  1.00  0.00              
ATOM   2214  N   GLN A 146      54.471  17.692  35.986  1.00  0.00              
ATOM   2215  CA  GLN A 146      55.705  16.919  35.907  1.00  0.00              
ATOM   2216  C   GLN A 146      56.785  17.697  35.168  1.00  0.00              
ATOM   2217  O   GLN A 146      56.573  18.162  34.048  1.00  0.00              
ATOM   2218  CB  GLN A 146      55.457  15.580  35.206  1.00  0.00              
ATOM   2219  CG  GLN A 146      56.670  14.666  35.165  1.00  0.00              
ATOM   2220  CD  GLN A 146      57.059  14.159  36.541  1.00  0.00              
ATOM   2221  OE1 GLN A 146      56.205  13.750  37.332  1.00  0.00              
ATOM   2222  NE2 GLN A 146      58.354  14.186  36.835  1.00  0.00              
ATOM   2223  H   GLN A 146      53.694  17.441  35.392  1.00  0.00              
ATOM   2224  HA  GLN A 146      56.084  16.733  36.912  1.00  0.00              
ATOM   2225 1HB  GLN A 146      54.643  15.090  35.741  1.00  0.00              
ATOM   2226 2HB  GLN A 146      55.137  15.812  34.190  1.00  0.00              
ATOM   2227 1HG  GLN A 146      56.759  13.835  34.465  1.00  0.00              
ATOM   2228 2HG  GLN A 146      57.365  15.456  34.879  1.00  0.00              
ATOM   2229 1HE2 GLN A 146      58.671  13.865  37.729  1.00  0.00              
ATOM   2230 2HE2 GLN A 146      59.013  14.527  36.165  1.00  0.00              
ATOM   2231  N   SER A 147      57.946  17.835  35.800  1.00  0.00              
ATOM   2232  CA  SER A 147      59.011  18.679  35.272  1.00  0.00              
ATOM   2233  C   SER A 147      59.564  18.137  33.961  1.00  0.00              
ATOM   2234  O   SER A 147      60.291  18.830  33.249  1.00  0.00              
ATOM   2235  CB  SER A 147      60.122  18.812  36.295  1.00  0.00              
ATOM   2236  OG  SER A 147      60.774  17.593  36.525  1.00  0.00              
ATOM   2237  H   SER A 147      58.094  17.342  36.670  1.00  0.00              
ATOM   2238  HA  SER A 147      58.713  19.720  35.140  1.00  0.00              
ATOM   2239 1HB  SER A 147      60.847  19.538  35.930  1.00  0.00              
ATOM   2240 2HB  SER A 147      59.694  19.167  37.232  1.00  0.00              
ATOM   2241  HG  SER A 147      61.468  17.720  37.177  1.00  0.00              
ATOM   2242  N   GLN A 148      59.284  16.850  33.658  1.00  0.00              
ATOM   2243  CA  GLN A 148      59.717  16.274  32.391  1.00  0.00              
ATOM   2244  C   GLN A 148      59.105  17.053  31.233  1.00  0.00              
ATOM   2245  O   GLN A 148      59.721  17.201  30.178  1.00  0.00              
ATOM   2246  CB  GLN A 148      59.321  14.798  32.298  1.00  0.00              
ATOM   2247  CG  GLN A 148      60.039  13.898  33.289  1.00  0.00              
ATOM   2248  CD  GLN A 148      59.622  12.445  33.158  1.00  0.00              
ATOM   2249  OE1 GLN A 148      59.106  12.024  32.119  1.00  0.00              
ATOM   2250  NE2 GLN A 148      59.840  11.670  34.214  1.00  0.00              
ATOM   2251  H   GLN A 148      58.767  16.276  34.308  1.00  0.00              
ATOM   2252  HA  GLN A 148      60.798  16.363  32.287  1.00  0.00              
ATOM   2253 1HB  GLN A 148      58.245  14.750  32.468  1.00  0.00              
ATOM   2254 2HB  GLN A 148      59.542  14.476  31.281  1.00  0.00              
ATOM   2255 1HG  GLN A 148      61.118  13.924  33.435  1.00  0.00              
ATOM   2256 2HG  GLN A 148      59.544  14.321  34.164  1.00  0.00              
ATOM   2257 1HE2 GLN A 148      59.586  10.703  34.187  1.00  0.00              
ATOM   2258 2HE2 GLN A 148      60.259  12.053  35.037  1.00  0.00              
ATOM   2259  N   GLY A 149      57.889  17.549  31.438  1.00  0.00              
ATOM   2260  CA  GLY A 149      57.178  18.286  30.400  1.00  0.00              
ATOM   2261  C   GLY A 149      56.243  17.375  29.615  1.00  0.00              
ATOM   2262  O   GLY A 149      55.344  17.845  28.918  1.00  0.00              
ATOM   2263  H   GLY A 149      57.447  17.412  32.335  1.00  0.00              
ATOM   2264 1HA  GLY A 149      56.593  19.079  30.866  1.00  0.00              
ATOM   2265 2HA  GLY A 149      57.903  18.724  29.716  1.00  0.00              
ATOM   2266  N   CYS A 150      56.459  16.070  29.733  1.00  0.00              
ATOM   2267  CA  CYS A 150      55.641  15.090  29.027  1.00  0.00              
ATOM   2268  C   CYS A 150      54.851  14.239  30.013  1.00  0.00              
ATOM   2269  O   CYS A 150      53.834  13.644  29.658  1.00  0.00              
ATOM   2270  CB  CYS A 150      56.678  14.241  28.292  1.00  0.00              
ATOM   2271  SG  CYS A 150      57.834  15.187  27.271  1.00  0.00              
ATOM   2272  H   CYS A 150      57.210  15.747  30.327  1.00  0.00              
ATOM   2273  HA  CYS A 150      54.967  15.531  28.293  1.00  0.00              
ATOM   2274 1HB  CYS A 150      57.289  13.689  29.007  1.00  0.00              
ATOM   2275 2HB  CYS A 150      56.183  13.542  27.619  1.00  0.00              
ATOM   2276  N   GLY A 151      55.327  14.184  31.253  1.00  0.00              
ATOM   2277  CA  GLY A 151      54.624  13.469  32.311  1.00  0.00              
ATOM   2278  C   GLY A 151      54.648  11.968  32.049  1.00  0.00              
ATOM   2279  O   GLY A 151      53.863  11.215  32.625  1.00  0.00              
ATOM   2280  H   GLY A 151      56.197  14.649  31.467  1.00  0.00              
ATOM   2281 1HA  GLY A 151      55.107  13.670  33.267  1.00  0.00              
ATOM   2282 2HA  GLY A 151      53.589  13.806  32.351  1.00  0.00              
ATOM   2283  N   GLU A 152      55.555  11.540  31.177  1.00  0.00              
ATOM   2284  CA  GLU A 152      55.620  10.143  30.765  1.00  0.00              
ATOM   2285  C   GLU A 152      54.281   9.669  30.215  1.00  0.00              
ATOM   2286  O   GLU A 152      53.933   8.494  30.330  1.00  0.00              
ATOM   2287  CB  GLU A 152      56.051   9.257  31.936  1.00  0.00              
ATOM   2288  CG  GLU A 152      57.386   9.643  32.559  1.00  0.00              
ATOM   2289  CD  GLU A 152      57.742   8.729  33.698  1.00  0.00              
ATOM   2290  OE1 GLU A 152      57.025   7.783  33.922  1.00  0.00              
ATOM   2291  OE2 GLU A 152      58.789   8.910  34.274  1.00  0.00              
ATOM   2292  H   GLU A 152      56.215  12.199  30.790  1.00  0.00              
ATOM   2293  HA  GLU A 152      56.344  10.029  29.958  1.00  0.00              
ATOM   2294 1HB  GLU A 152      55.267   9.324  32.691  1.00  0.00              
ATOM   2295 2HB  GLU A 152      56.108   8.236  31.560  1.00  0.00              
ATOM   2296 1HG  GLU A 152      58.207   9.667  31.843  1.00  0.00              
ATOM   2297 2HG  GLU A 152      57.209  10.648  32.941  1.00  0.00              
ATOM   2298  N   GLY A 153      53.533  10.591  29.618  1.00  0.00              
ATOM   2299  CA  GLY A 153      52.251  10.260  29.008  1.00  0.00              
ATOM   2300  C   GLY A 153      51.150  10.145  30.055  1.00  0.00              
ATOM   2301  O   GLY A 153      50.044   9.693  29.760  1.00  0.00              
ATOM   2302  H   GLY A 153      53.861  11.546  29.586  1.00  0.00              
ATOM   2303 1HA  GLY A 153      51.984  11.042  28.297  1.00  0.00              
ATOM   2304 2HA  GLY A 153      52.343   9.309  28.484  1.00  0.00              
ATOM   2305  N   GLN A 154      51.460  10.557  31.280  1.00  0.00              
ATOM   2306  CA  GLN A 154      50.512  10.462  32.383  1.00  0.00              
ATOM   2307  C   GLN A 154      49.838  11.803  32.643  1.00  0.00              
ATOM   2308  O   GLN A 154      50.246  12.829  32.099  1.00  0.00              
ATOM   2309  CB  GLN A 154      51.215   9.980  33.655  1.00  0.00              
ATOM   2310  CG  GLN A 154      52.084   8.750  33.458  1.00  0.00              
ATOM   2311  CD  GLN A 154      51.318   7.593  32.845  1.00  0.00              
ATOM   2312  OE1 GLN A 154      50.325   7.120  33.406  1.00  0.00              
ATOM   2313  NE2 GLN A 154      51.778   7.126  31.690  1.00  0.00              
ATOM   2314  H   GLN A 154      52.377  10.946  31.451  1.00  0.00              
ATOM   2315  HA  GLN A 154      49.718   9.762  32.124  1.00  0.00              
ATOM   2316 1HB  GLN A 154      51.825  10.810  34.011  1.00  0.00              
ATOM   2317 2HB  GLN A 154      50.434   9.766  34.384  1.00  0.00              
ATOM   2318 1HG  GLN A 154      53.065   8.790  32.986  1.00  0.00              
ATOM   2319 2HG  GLN A 154      52.204   8.557  34.525  1.00  0.00              
ATOM   2320 1HE2 GLN A 154      51.314   6.363  31.237  1.00  0.00              
ATOM   2321 2HE2 GLN A 154      52.587   7.538  31.270  1.00  0.00              
ATOM   2322  N   VAL A 155      48.805  11.788  33.479  1.00  0.00              
ATOM   2323  CA  VAL A 155      48.072  13.004  33.812  1.00  0.00              
ATOM   2324  C   VAL A 155      48.726  13.760  34.961  1.00  0.00              
ATOM   2325  O   VAL A 155      48.680  13.322  36.110  1.00  0.00              
ATOM   2326  CB  VAL A 155      46.610  12.693  34.185  1.00  0.00              
ATOM   2327  CG1 VAL A 155      45.889  13.963  34.612  1.00  0.00              
ATOM   2328  CG2 VAL A 155      45.889  12.040  33.016  1.00  0.00              
ATOM   2329  H   VAL A 155      48.521  10.913  33.894  1.00  0.00              
ATOM   2330  HA  VAL A 155      48.076  13.706  32.977  1.00  0.00              
ATOM   2331  HB  VAL A 155      46.599  11.975  35.005  1.00  0.00              
ATOM   2332 1HG1 VAL A 155      44.857  13.724  34.873  1.00  0.00              
ATOM   2333 2HG1 VAL A 155      46.391  14.393  35.479  1.00  0.00              
ATOM   2334 3HG1 VAL A 155      45.898  14.680  33.792  1.00  0.00              
ATOM   2335 1HG2 VAL A 155      44.858  11.827  33.297  1.00  0.00              
ATOM   2336 2HG2 VAL A 155      45.900  12.715  32.160  1.00  0.00              
ATOM   2337 3HG2 VAL A 155      46.392  11.110  32.752  1.00  0.00              
ATOM   2338  N   ALA A 156      49.336  14.897  34.644  1.00  0.00              
ATOM   2339  CA  ALA A 156      49.957  15.742  35.657  1.00  0.00              
ATOM   2340  C   ALA A 156      49.343  17.136  35.666  1.00  0.00              
ATOM   2341  O   ALA A 156      50.001  18.112  36.025  1.00  0.00              
ATOM   2342  CB  ALA A 156      51.459  15.822  35.429  1.00  0.00              
ATOM   2343  H   ALA A 156      49.369  15.183  33.676  1.00  0.00              
ATOM   2344  HA  ALA A 156      49.776  15.301  36.637  1.00  0.00              
ATOM   2345 1HB  ALA A 156      51.908  16.456  36.194  1.00  0.00              
ATOM   2346 2HB  ALA A 156      51.890  14.823  35.487  1.00  0.00              
ATOM   2347 3HB  ALA A 156      51.656  16.247  34.446  1.00  0.00              
ATOM   2348  N   CYS A 157      48.077  17.222  35.269  1.00  0.00              
ATOM   2349  CA  CYS A 157      47.325  18.467  35.374  1.00  0.00              
ATOM   2350  C   CYS A 157      45.863  18.219  35.026  1.00  0.00              
ATOM   2351  O   CYS A 157      45.449  17.079  34.815  1.00  0.00              
ATOM   2352  CB  CYS A 157      47.989  19.362  34.327  1.00  0.00              
ATOM   2353  SG  CYS A 157      47.739  18.829  32.617  1.00  0.00              
ATOM   2354  H   CYS A 157      47.625  16.405  34.885  1.00  0.00              
ATOM   2355  HA  CYS A 157      47.399  18.952  36.347  1.00  0.00              
ATOM   2356 1HB  CYS A 157      47.591  20.375  34.390  1.00  0.00              
ATOM   2357 2HB  CYS A 157      49.068  19.385  34.481  1.00  0.00              
ATOM   2358  HG  CYS A 157      48.434  19.816  32.061  1.00  0.00              
ATOM   2359  N   LEU A 158      45.083  19.294  34.969  1.00  0.00              
ATOM   2360  CA  LEU A 158      43.643  19.186  34.771  1.00  0.00              
ATOM   2361  C   LEU A 158      43.296  18.828  33.331  1.00  0.00              
ATOM   2362  O   LEU A 158      43.030  19.706  32.510  1.00  0.00              
ATOM   2363  CB  LEU A 158      42.957  20.498  35.171  1.00  0.00              
ATOM   2364  CG  LEU A 158      43.192  20.942  36.620  1.00  0.00              
ATOM   2365  CD1 LEU A 158      42.509  22.279  36.874  1.00  0.00              
ATOM   2366  CD2 LEU A 158      42.665  19.878  37.570  1.00  0.00              
ATOM   2367  H   LEU A 158      45.499  20.209  35.065  1.00  0.00              
ATOM   2368  HA  LEU A 158      43.253  18.380  35.391  1.00  0.00              
ATOM   2369 1HB  LEU A 158      43.461  21.177  34.485  1.00  0.00              
ATOM   2370 2HB  LEU A 158      41.891  20.481  34.946  1.00  0.00              
ATOM   2371  HG  LEU A 158      44.271  21.015  36.765  1.00  0.00              
ATOM   2372 1HD1 LEU A 158      42.682  22.587  37.905  1.00  0.00              
ATOM   2373 2HD1 LEU A 158      42.918  23.031  36.199  1.00  0.00              
ATOM   2374 3HD1 LEU A 158      41.438  22.179  36.700  1.00  0.00              
ATOM   2375 1HD2 LEU A 158      42.834  20.195  38.600  1.00  0.00              
ATOM   2376 2HD2 LEU A 158      41.597  19.737  37.403  1.00  0.00              
ATOM   2377 3HD2 LEU A 158      43.187  18.938  37.390  1.00  0.00              
ATOM   2378  N   PHE A 159      43.302  17.534  33.030  1.00  0.00              
ATOM   2379  CA  PHE A 159      42.732  17.034  31.785  1.00  0.00              
ATOM   2380  C   PHE A 159      42.418  15.547  31.892  1.00  0.00              
ATOM   2381  O   PHE A 159      42.886  14.868  32.806  1.00  0.00              
ATOM   2382  CB  PHE A 159      43.687  17.290  30.617  1.00  0.00              
ATOM   2383  CG  PHE A 159      44.888  16.388  30.607  1.00  0.00              
ATOM   2384  CD1 PHE A 159      45.032  15.411  29.634  1.00  0.00              
ATOM   2385  CD2 PHE A 159      45.877  16.515  31.571  1.00  0.00              
ATOM   2386  CE1 PHE A 159      46.137  14.581  29.624  1.00  0.00              
ATOM   2387  CE2 PHE A 159      46.983  15.688  31.563  1.00  0.00              
ATOM   2388  CZ  PHE A 159      47.112  14.719  30.588  1.00  0.00              
ATOM   2389  H   PHE A 159      43.711  16.879  33.682  1.00  0.00              
ATOM   2390  HA  PHE A 159      41.786  17.537  31.578  1.00  0.00              
ATOM   2391 1HB  PHE A 159      43.172  17.134  29.670  1.00  0.00              
ATOM   2392 2HB  PHE A 159      44.064  18.311  30.659  1.00  0.00              
ATOM   2393  HD1 PHE A 159      44.261  15.302  28.871  1.00  0.00              
ATOM   2394  HD2 PHE A 159      45.774  17.280  32.342  1.00  0.00              
ATOM   2395  HE1 PHE A 159      46.236  13.817  28.854  1.00  0.00              
ATOM   2396  HE2 PHE A 159      47.753  15.798  32.327  1.00  0.00              
ATOM   2397  HZ  PHE A 159      47.982  14.064  30.582  1.00  0.00              
ATOM   2398  N   GLU A 160      41.623  15.047  30.952  1.00  0.00              
ATOM   2399  CA  GLU A 160      41.338  13.619  30.870  1.00  0.00              
ATOM   2400  C   GLU A 160      42.414  12.929  30.042  1.00  0.00              
ATOM   2401  O   GLU A 160      42.866  13.459  29.027  1.00  0.00              
ATOM   2402  CB  GLU A 160      39.955  13.372  30.264  1.00  0.00              
ATOM   2403  CG  GLU A 160      39.567  11.904  30.162  1.00  0.00              
ATOM   2404  CD  GLU A 160      38.194  11.741  29.572  1.00  0.00              
ATOM   2405  OE1 GLU A 160      37.585  12.733  29.250  1.00  0.00              
ATOM   2406  OE2 GLU A 160      37.797  10.624  29.340  1.00  0.00              
ATOM   2407  H   GLU A 160      41.205  15.672  30.277  1.00  0.00              
ATOM   2408  HA  GLU A 160      41.371  13.165  31.861  1.00  0.00              
ATOM   2409 1HB  GLU A 160      39.234  13.894  30.893  1.00  0.00              
ATOM   2410 2HB  GLU A 160      39.958  13.816  29.269  1.00  0.00              
ATOM   2411 1HG  GLU A 160      40.278  11.306  29.592  1.00  0.00              
ATOM   2412 2HG  GLU A 160      39.560  11.568  31.197  1.00  0.00              
ATOM   2413  N   ASP A 161      42.821  11.742  30.480  1.00  0.00              
ATOM   2414  CA  ASP A 161      43.847  10.978  29.782  1.00  0.00              
ATOM   2415  C   ASP A 161      43.317  10.407  28.473  1.00  0.00              
ATOM   2416  O   ASP A 161      42.959   9.231  28.397  1.00  0.00              
ATOM   2417  CB  ASP A 161      44.373   9.849  30.672  1.00  0.00              
ATOM   2418  CG  ASP A 161      45.629   9.167  30.146  1.00  0.00              
ATOM   2419  OD1 ASP A 161      46.234   9.694  29.243  1.00  0.00              
ATOM   2420  OD2 ASP A 161      46.060   8.214  30.751  1.00  0.00              
ATOM   2421  H   ASP A 161      42.408  11.360  31.319  1.00  0.00              
ATOM   2422  HA  ASP A 161      44.679  11.631  29.520  1.00  0.00              
ATOM   2423 1HB  ASP A 161      44.530  10.150  31.708  1.00  0.00              
ATOM   2424 2HB  ASP A 161      43.533   9.155  30.617  1.00  0.00              
ATOM   2425  N   VAL A 162      43.269  11.245  27.443  1.00  0.00              
ATOM   2426  CA  VAL A 162      42.712  10.848  26.156  1.00  0.00              
ATOM   2427  C   VAL A 162      43.674   9.903  25.447  1.00  0.00              
ATOM   2428  O   VAL A 162      44.447  10.320  24.586  1.00  0.00              
ATOM   2429  CB  VAL A 162      42.428  12.062  25.252  1.00  0.00              
ATOM   2430  CG1 VAL A 162      41.790  11.616  23.945  1.00  0.00              
ATOM   2431  CG2 VAL A 162      41.530  13.060  25.968  1.00  0.00              
ATOM   2432  H   VAL A 162      43.628  12.183  27.556  1.00  0.00              
ATOM   2433  HA  VAL A 162      41.791  10.275  26.270  1.00  0.00              
ATOM   2434  HB  VAL A 162      43.367  12.575  25.042  1.00  0.00              
ATOM   2435 1HG1 VAL A 162      41.596  12.487  23.319  1.00  0.00              
ATOM   2436 2HG1 VAL A 162      42.465  10.938  23.424  1.00  0.00              
ATOM   2437 3HG1 VAL A 162      40.850  11.105  24.155  1.00  0.00              
ATOM   2438 1HG2 VAL A 162      41.340  13.912  25.316  1.00  0.00              
ATOM   2439 2HG2 VAL A 162      40.585  12.581  26.224  1.00  0.00              
ATOM   2440 3HG2 VAL A 162      42.021  13.404  26.879  1.00  0.00              
ATOM   2441  N   VAL A 163      43.620   8.627  25.815  1.00  0.00              
ATOM   2442  CA  VAL A 163      44.463   7.614  25.190  1.00  0.00              
ATOM   2443  C   VAL A 163      43.614   6.433  24.737  1.00  0.00              
ATOM   2444  O   VAL A 163      42.504   6.229  25.229  1.00  0.00              
ATOM   2445  CB  VAL A 163      45.562   7.114  26.147  1.00  0.00              
ATOM   2446  CG1 VAL A 163      46.534   8.238  26.474  1.00  0.00              
ATOM   2447  CG2 VAL A 163      44.947   6.556  27.421  1.00  0.00              
ATOM   2448  H   VAL A 163      42.979   8.352  26.545  1.00  0.00              
ATOM   2449  HA  VAL A 163      44.935   7.985  24.280  1.00  0.00              
ATOM   2450  HB  VAL A 163      46.101   6.295  25.670  1.00  0.00              
ATOM   2451 1HG1 VAL A 163      47.305   7.867  27.151  1.00  0.00              
ATOM   2452 2HG1 VAL A 163      47.000   8.595  25.556  1.00  0.00              
ATOM   2453 3HG1 VAL A 163      45.996   9.057  26.952  1.00  0.00              
ATOM   2454 1HG2 VAL A 163      45.737   6.207  28.085  1.00  0.00              
ATOM   2455 2HG2 VAL A 163      44.372   7.338  27.919  1.00  0.00              
ATOM   2456 3HG2 VAL A 163      44.288   5.724  27.173  1.00  0.00              
ATOM   2457  N   PRO A 164      44.142   5.658  23.796  1.00  0.00              
ATOM   2458  CA  PRO A 164      43.390   4.564  23.194  1.00  0.00              
ATOM   2459  C   PRO A 164      43.177   3.424  24.182  1.00  0.00              
ATOM   2460  O   PRO A 164      42.511   2.437  23.872  1.00  0.00              
ATOM   2461  CB  PRO A 164      44.247   4.136  21.998  1.00  0.00              
ATOM   2462  CG  PRO A 164      45.622   4.595  22.344  1.00  0.00              
ATOM   2463  CD  PRO A 164      45.435   5.884  23.099  1.00  0.00              
ATOM   2464  HA  PRO A 164      42.378   4.864  22.885  1.00  0.00              
ATOM   2465 1HB  PRO A 164      44.216   3.046  21.850  1.00  0.00              
ATOM   2466 2HB  PRO A 164      43.896   4.599  21.064  1.00  0.00              
ATOM   2467 1HG  PRO A 164      46.148   3.849  22.959  1.00  0.00              
ATOM   2468 2HG  PRO A 164      46.229   4.751  21.440  1.00  0.00              
ATOM   2469 1HD  PRO A 164      46.252   6.071  23.812  1.00  0.00              
ATOM   2470 2HD  PRO A 164      45.387   6.755  22.430  1.00  0.00              
ATOM   2471  N   MET A 165      43.748   3.567  25.373  1.00  0.00              
ATOM   2472  CA  MET A 165      43.599   2.563  26.420  1.00  0.00              
ATOM   2473  C   MET A 165      42.250   2.669  27.119  1.00  0.00              
ATOM   2474  O   MET A 165      42.177   2.699  28.348  1.00  0.00              
ATOM   2475  CB  MET A 165      44.729   2.696  27.438  1.00  0.00              
ATOM   2476  CG  MET A 165      46.127   2.579  26.846  1.00  0.00              
ATOM   2477  SD  MET A 165      47.424   2.730  28.091  1.00  0.00              
ATOM   2478  CE  MET A 165      47.284   1.149  28.919  1.00  0.00              
ATOM   2479  H   MET A 165      44.300   4.393  25.559  1.00  0.00              
ATOM   2480  HA  MET A 165      43.642   1.567  25.980  1.00  0.00              
ATOM   2481 1HB  MET A 165      44.616   3.670  27.912  1.00  0.00              
ATOM   2482 2HB  MET A 165      44.583   1.911  28.181  1.00  0.00              
ATOM   2483 1HG  MET A 165      46.209   1.608  26.360  1.00  0.00              
ATOM   2484 2HG  MET A 165      46.249   3.369  26.105  1.00  0.00              
ATOM   2485 1HE  MET A 165      48.023   1.089  29.718  1.00  0.00              
ATOM   2486 2HE  MET A 165      46.283   1.046  29.341  1.00  0.00              
ATOM   2487 3HE  MET A 165      47.460   0.346  28.202  1.00  0.00              
ATOM   2488  N   ASN A 166      41.183   2.726  26.330  1.00  0.00              
ATOM   2489  CA  ASN A 166      39.835   2.861  26.871  1.00  0.00              
ATOM   2490  C   ASN A 166      39.701   4.143  27.682  1.00  0.00              
ATOM   2491  O   ASN A 166      38.952   4.198  28.656  1.00  0.00              
ATOM   2492  CB  ASN A 166      39.451   1.661  27.717  1.00  0.00              
ATOM   2493  CG  ASN A 166      38.008   1.261  27.581  1.00  0.00              
ATOM   2494  OD1 ASN A 166      37.381   0.789  28.536  1.00  0.00              
ATOM   2495  ND2 ASN A 166      37.503   1.371  26.378  1.00  0.00              
ATOM   2496  H   ASN A 166      41.308   2.673  25.329  1.00  0.00              
ATOM   2497  HA  ASN A 166      39.114   2.931  26.055  1.00  0.00              
ATOM   2498 1HB  ASN A 166      40.072   0.764  27.727  1.00  0.00              
ATOM   2499 2HB  ASN A 166      39.579   2.201  28.655  1.00  0.00              
ATOM   2500 1HD2 ASN A 166      36.548   1.123  26.214  1.00  0.00              
ATOM   2501 2HD2 ASN A 166      38.071   1.703  25.626  1.00  0.00              
ATOM   2502  N   TYR A 167      40.425   5.230  27.273  1.00  0.00              
ATOM   2503  CA  TYR A 167      40.208   6.533  27.890  1.00  0.00              
ATOM   2504  C   TYR A 167      40.005   7.618  26.841  1.00  0.00              
ATOM   2505  O   TYR A 167      39.700   8.765  27.172  1.00  0.00              
ATOM   2506  CB  TYR A 167      41.386   6.896  28.798  1.00  0.00              
ATOM   2507  CG  TYR A 167      41.601   5.927  29.940  1.00  0.00              
ATOM   2508  CD1 TYR A 167      42.709   5.092  29.966  1.00  0.00              
ATOM   2509  CD2 TYR A 167      40.697   5.852  30.989  1.00  0.00              
ATOM   2510  CE1 TYR A 167      42.910   4.205  31.006  1.00  0.00              
ATOM   2511  CE2 TYR A 167      40.889   4.970  32.034  1.00  0.00              
ATOM   2512  CZ  TYR A 167      41.997   4.148  32.039  1.00  0.00              
ATOM   2513  OH  TYR A 167      42.193   3.268  33.079  1.00  0.00              
ATOM   2514  H   TYR A 167      41.113   5.141  26.539  1.00  0.00              
ATOM   2515  HA  TYR A 167      39.299   6.511  28.491  1.00  0.00              
ATOM   2516 1HB  TYR A 167      42.279   6.925  28.172  1.00  0.00              
ATOM   2517 2HB  TYR A 167      41.190   7.890  29.197  1.00  0.00              
ATOM   2518  HD1 TYR A 167      43.426   5.143  29.147  1.00  0.00              
ATOM   2519  HD2 TYR A 167      39.824   6.504  30.978  1.00  0.00              
ATOM   2520  HE1 TYR A 167      43.785   3.555  31.014  1.00  0.00              
ATOM   2521  HE2 TYR A 167      40.166   4.925  32.849  1.00  0.00              
ATOM   2522  HH  TYR A 167      41.500   3.310  33.742  1.00  0.00              
ATOM   2523  N   MET A 168      40.174   7.251  25.576  1.00  0.00              
ATOM   2524  CA  MET A 168      39.924   8.168  24.471  1.00  0.00              
ATOM   2525  C   MET A 168      38.466   8.602  24.414  1.00  0.00              
ATOM   2526  O   MET A 168      37.559   7.787  24.581  1.00  0.00              
ATOM   2527  CB  MET A 168      40.330   7.518  23.150  1.00  0.00              
ATOM   2528  CG  MET A 168      40.348   8.468  21.960  1.00  0.00              
ATOM   2529  SD  MET A 168      40.925   7.675  20.446  1.00  0.00              
ATOM   2530  CE  MET A 168      42.668   7.488  20.805  1.00  0.00              
ATOM   2531  H   MET A 168      40.484   6.310  25.375  1.00  0.00              
ATOM   2532  HA  MET A 168      40.506   9.080  24.606  1.00  0.00              
ATOM   2533 1HB  MET A 168      41.325   7.099  23.295  1.00  0.00              
ATOM   2534 2HB  MET A 168      39.620   6.713  22.960  1.00  0.00              
ATOM   2535 1HG  MET A 168      39.335   8.839  21.806  1.00  0.00              
ATOM   2536 2HG  MET A 168      41.007   9.301  22.201  1.00  0.00              
ATOM   2537 1HE  MET A 168      43.166   7.010  19.961  1.00  0.00              
ATOM   2538 2HE  MET A 168      43.112   8.469  20.981  1.00  0.00              
ATOM   2539 3HE  MET A 168      42.792   6.869  21.695  1.00  0.00              
ATOM   2540  N   VAL A 169      38.246   9.891  24.178  1.00  0.00              
ATOM   2541  CA  VAL A 169      36.904  10.460  24.220  1.00  0.00              
ATOM   2542  C   VAL A 169      36.081  10.021  23.016  1.00  0.00              
ATOM   2543  O   VAL A 169      36.630   9.655  21.977  1.00  0.00              
ATOM   2544  CB  VAL A 169      36.943  11.999  24.270  1.00  0.00              
ATOM   2545  CG1 VAL A 169      37.683  12.473  25.511  1.00  0.00              
ATOM   2546  CG2 VAL A 169      37.598  12.556  23.015  1.00  0.00              
ATOM   2547  H   VAL A 169      39.029  10.492  23.963  1.00  0.00              
ATOM   2548  HA  VAL A 169      36.348  10.098  25.086  1.00  0.00              
ATOM   2549  HB  VAL A 169      35.921  12.378  24.288  1.00  0.00              
ATOM   2550 1HG1 VAL A 169      37.700  13.563  25.530  1.00  0.00              
ATOM   2551 2HG1 VAL A 169      37.174  12.104  26.402  1.00  0.00              
ATOM   2552 3HG1 VAL A 169      38.704  12.095  25.493  1.00  0.00              
ATOM   2553 1HG2 VAL A 169      37.617  13.644  23.066  1.00  0.00              
ATOM   2554 2HG2 VAL A 169      38.618  12.178  22.941  1.00  0.00              
ATOM   2555 3HG2 VAL A 169      37.030  12.244  22.138  1.00  0.00              
ATOM   2556  N   TYR A 170      34.761  10.059  23.162  1.00  0.00              
ATOM   2557  CA  TYR A 170      33.861   9.614  22.106  1.00  0.00              
ATOM   2558  C   TYR A 170      33.042  10.793  21.595  1.00  0.00              
ATOM   2559  O   TYR A 170      33.032  11.082  20.398  1.00  0.00              
ATOM   2560  CB  TYR A 170      32.938   8.501  22.609  1.00  0.00              
ATOM   2561  CG  TYR A 170      31.804   8.171  21.664  1.00  0.00              
ATOM   2562  CD1 TYR A 170      32.034   7.466  20.493  1.00  0.00              
ATOM   2563  CD2 TYR A 170      30.505   8.565  21.949  1.00  0.00              
ATOM   2564  CE1 TYR A 170      31.002   7.162  19.626  1.00  0.00              
ATOM   2565  CE2 TYR A 170      29.464   8.266  21.091  1.00  0.00              
ATOM   2566  CZ  TYR A 170      29.717   7.565  19.930  1.00  0.00              
ATOM   2567  OH  TYR A 170      28.684   7.264  19.072  1.00  0.00              
ATOM   2568  H   TYR A 170      34.372  10.406  24.027  1.00  0.00              
ATOM   2569  HA  TYR A 170      34.438   9.229  21.265  1.00  0.00              
ATOM   2570 1HB  TYR A 170      33.555   7.614  22.760  1.00  0.00              
ATOM   2571 2HB  TYR A 170      32.531   8.828  23.565  1.00  0.00              
ATOM   2572  HD1 TYR A 170      33.052   7.151  20.260  1.00  0.00              
ATOM   2573  HD2 TYR A 170      30.312   9.120  22.867  1.00  0.00              
ATOM   2574  HE1 TYR A 170      31.198   6.607  18.709  1.00  0.00              
ATOM   2575  HE2 TYR A 170      28.450   8.586  21.331  1.00  0.00              
ATOM   2576  HH  TYR A 170      27.834   7.589  19.378  1.00  0.00              
ATOM   2577  N   PHE A 171      32.356  11.470  22.509  1.00  0.00              
ATOM   2578  CA  PHE A 171      31.332  12.439  22.136  1.00  0.00              
ATOM   2579  C   PHE A 171      31.958  13.587  21.353  1.00  0.00              
ATOM   2580  O   PHE A 171      31.300  14.219  20.528  1.00  0.00              
ATOM   2581  CB  PHE A 171      30.612  12.971  23.376  1.00  0.00              
ATOM   2582  CG  PHE A 171      29.625  12.003  23.965  1.00  0.00              
ATOM   2583  CD1 PHE A 171      29.927  11.300  25.123  1.00  0.00              
ATOM   2584  CD2 PHE A 171      28.394  11.793  23.364  1.00  0.00              
ATOM   2585  CE1 PHE A 171      29.020  10.410  25.665  1.00  0.00              
ATOM   2586  CE2 PHE A 171      27.485  10.904  23.904  1.00  0.00              
ATOM   2587  CZ  PHE A 171      27.799  10.212  25.056  1.00  0.00              
ATOM   2588  H   PHE A 171      32.548  11.311  23.488  1.00  0.00              
ATOM   2589  HA  PHE A 171      30.596  11.968  21.484  1.00  0.00              
ATOM   2590 1HB  PHE A 171      31.333  13.197  24.161  1.00  0.00              
ATOM   2591 2HB  PHE A 171      30.053  13.872  23.127  1.00  0.00              
ATOM   2592  HD1 PHE A 171      30.893  11.458  25.605  1.00  0.00              
ATOM   2593  HD2 PHE A 171      28.146  12.339  22.453  1.00  0.00              
ATOM   2594  HE1 PHE A 171      29.271   9.864  26.575  1.00  0.00              
ATOM   2595  HE2 PHE A 171      26.520  10.748  23.422  1.00  0.00              
ATOM   2596  HZ  PHE A 171      27.085   9.509  25.483  1.00  0.00              
ATOM   2597  N   ASN A 172      33.233  13.849  21.617  1.00  0.00              
ATOM   2598  CA  ASN A 172      33.998  14.806  20.827  1.00  0.00              
ATOM   2599  C   ASN A 172      33.884  14.508  19.338  1.00  0.00              
ATOM   2600  O   ASN A 172      33.580  15.392  18.538  1.00  0.00              
ATOM   2601  CB  ASN A 172      35.456  14.834  21.246  1.00  0.00              
ATOM   2602  CG  ASN A 172      36.289  15.820  20.475  1.00  0.00              
ATOM   2603  OD1 ASN A 172      35.794  16.854  20.012  1.00  0.00              
ATOM   2604  ND2 ASN A 172      37.532  15.467  20.266  1.00  0.00              
ATOM   2605  H   ASN A 172      33.685  13.374  22.385  1.00  0.00              
ATOM   2606  HA  ASN A 172      33.596  15.810  20.972  1.00  0.00              
ATOM   2607 1HB  ASN A 172      35.733  14.878  22.300  1.00  0.00              
ATOM   2608 2HB  ASN A 172      35.651  13.833  20.861  1.00  0.00              
ATOM   2609 1HD2 ASN A 172      38.145  16.074  19.760  1.00  0.00              
ATOM   2610 2HD2 ASN A 172      37.868  14.591  20.611  1.00  0.00              
ATOM   2611  N   PHE A 173      34.131  13.254  18.971  1.00  0.00              
ATOM   2612  CA  PHE A 173      34.162  12.880  17.563  1.00  0.00              
ATOM   2613  C   PHE A 173      32.746  12.583  17.081  1.00  0.00              
ATOM   2614  O   PHE A 173      32.465  12.675  15.888  1.00  0.00              
ATOM   2615  CB  PHE A 173      35.070  11.669  17.341  1.00  0.00              
ATOM   2616  CG  PHE A 173      36.528  11.955  17.567  1.00  0.00              
ATOM   2617  CD1 PHE A 173      37.047  12.014  18.852  1.00  0.00              
ATOM   2618  CD2 PHE A 173      37.382  12.167  16.496  1.00  0.00              
ATOM   2619  CE1 PHE A 173      38.388  12.278  19.061  1.00  0.00              
ATOM   2620  CE2 PHE A 173      38.723  12.430  16.701  1.00  0.00              
ATOM   2621  CZ  PHE A 173      39.225  12.485  17.986  1.00  0.00              
ATOM   2622  H   PHE A 173      34.300  12.547  19.672  1.00  0.00              
ATOM   2623  HA  PHE A 173      34.544  13.711  16.968  1.00  0.00              
ATOM   2624 1HB  PHE A 173      34.801  10.867  18.027  1.00  0.00              
ATOM   2625 2HB  PHE A 173      34.978  11.315  16.316  1.00  0.00              
ATOM   2626  HD1 PHE A 173      36.384  11.849  19.702  1.00  0.00              
ATOM   2627  HD2 PHE A 173      36.985  12.124  15.481  1.00  0.00              
ATOM   2628  HE1 PHE A 173      38.782  12.321  20.075  1.00  0.00              
ATOM   2629  HE2 PHE A 173      39.384  12.594  15.850  1.00  0.00              
ATOM   2630  HZ  PHE A 173      40.282  12.694  18.149  1.00  0.00              
ATOM   2631  N   PHE A 174      31.852  12.230  18.003  1.00  0.00              
ATOM   2632  CA  PHE A 174      30.432  12.148  17.662  1.00  0.00              
ATOM   2633  C   PHE A 174      29.934  13.451  17.067  1.00  0.00              
ATOM   2634  O   PHE A 174      29.291  13.464  16.015  1.00  0.00              
ATOM   2635  CB  PHE A 174      29.603  11.786  18.896  1.00  0.00              
ATOM   2636  CG  PHE A 174      28.124  11.739  18.639  1.00  0.00              
ATOM   2637  CD1 PHE A 174      27.525  10.581  18.164  1.00  0.00              
ATOM   2638  CD2 PHE A 174      27.328  12.850  18.871  1.00  0.00              
ATOM   2639  CE1 PHE A 174      26.164  10.536  17.927  1.00  0.00              
ATOM   2640  CE2 PHE A 174      25.968  12.808  18.636  1.00  0.00              
ATOM   2641  CZ  PHE A 174      25.385  11.649  18.164  1.00  0.00              
ATOM   2642  H   PHE A 174      32.145  12.017  18.945  1.00  0.00              
ATOM   2643  HA  PHE A 174      30.278  11.380  16.903  1.00  0.00              
ATOM   2644 1HB  PHE A 174      29.887  10.801  19.264  1.00  0.00              
ATOM   2645 2HB  PHE A 174      29.759  12.525  19.681  1.00  0.00              
ATOM   2646  HD1 PHE A 174      28.140   9.701  17.979  1.00  0.00              
ATOM   2647  HD2 PHE A 174      27.789  13.766  19.244  1.00  0.00              
ATOM   2648  HE1 PHE A 174      25.706   9.620  17.554  1.00  0.00              
ATOM   2649  HE2 PHE A 174      25.354  13.689  18.823  1.00  0.00              
ATOM   2650  HZ  PHE A 174      24.313  11.615  17.976  1.00  0.00              
ATOM   2651  N   ALA A 175      30.225  14.547  17.763  1.00  0.00              
ATOM   2652  CA  ALA A 175      29.749  15.861  17.361  1.00  0.00              
ATOM   2653  C   ALA A 175      30.513  16.355  16.143  1.00  0.00              
ATOM   2654  O   ALA A 175      29.913  16.805  15.173  1.00  0.00              
ATOM   2655  CB  ALA A 175      29.874  16.850  18.511  1.00  0.00              
ATOM   2656  H   ALA A 175      30.793  14.462  18.593  1.00  0.00              
ATOM   2657  HA  ALA A 175      28.697  15.783  17.084  1.00  0.00              
ATOM   2658 1HB  ALA A 175      29.518  17.829  18.188  1.00  0.00              
ATOM   2659 2HB  ALA A 175      29.274  16.506  19.353  1.00  0.00              
ATOM   2660 3HB  ALA A 175      30.917  16.926  18.813  1.00  0.00              
ATOM   2661  N   CYS A 176      31.839  16.252  16.207  1.00  0.00              
ATOM   2662  CA  CYS A 176      32.736  16.799  15.188  1.00  0.00              
ATOM   2663  C   CYS A 176      32.673  16.052  13.862  1.00  0.00              
ATOM   2664  O   CYS A 176      32.658  16.664  12.803  1.00  0.00              
ATOM   2665  CB  CYS A 176      34.110  16.615  15.832  1.00  0.00              
ATOM   2666  SG  CYS A 176      34.475  17.780  17.167  1.00  0.00              
ATOM   2667  H   CYS A 176      32.233  15.770  17.002  1.00  0.00              
ATOM   2668  HA  CYS A 176      32.576  17.860  14.995  1.00  0.00              
ATOM   2669 1HB  CYS A 176      34.192  15.619  16.269  1.00  0.00              
ATOM   2670 2HB  CYS A 176      34.895  16.752  15.089  1.00  0.00              
ATOM   2671  HG  CYS A 176      35.585  17.176  17.578  1.00  0.00              
ATOM   2672  N   VAL A 177      32.658  14.727  13.924  1.00  0.00              
ATOM   2673  CA  VAL A 177      32.845  13.909  12.732  1.00  0.00              
ATOM   2674  C   VAL A 177      31.597  13.122  12.383  1.00  0.00              
ATOM   2675  O   VAL A 177      31.060  13.242  11.282  1.00  0.00              
ATOM   2676  CB  VAL A 177      34.019  12.927  12.902  1.00  0.00              
ATOM   2677  CG1 VAL A 177      34.161  12.048  11.668  1.00  0.00              
ATOM   2678  CG2 VAL A 177      35.312  13.683  13.167  1.00  0.00              
ATOM   2679  H   VAL A 177      32.513  14.273  14.815  1.00  0.00              
ATOM   2680  HA  VAL A 177      33.032  14.527  11.852  1.00  0.00              
ATOM   2681  HB  VAL A 177      33.834  12.301  13.775  1.00  0.00              
ATOM   2682 1HG1 VAL A 177      34.995  11.359  11.806  1.00  0.00              
ATOM   2683 2HG1 VAL A 177      33.243  11.479  11.519  1.00  0.00              
ATOM   2684 3HG1 VAL A 177      34.348  12.673  10.795  1.00  0.00              
ATOM   2685 1HG2 VAL A 177      36.131  12.974  13.285  1.00  0.00              
ATOM   2686 2HG2 VAL A 177      35.524  14.345  12.327  1.00  0.00              
ATOM   2687 3HG2 VAL A 177      35.209  14.272  14.078  1.00  0.00              
ATOM   2688  N   LEU A 178      31.136  12.310  13.322  1.00  0.00              
ATOM   2689  CA  LEU A 178      30.087  11.351  13.013  1.00  0.00              
ATOM   2690  C   LEU A 178      28.839  12.010  12.421  1.00  0.00              
ATOM   2691  O   LEU A 178      28.460  11.719  11.284  1.00  0.00              
ATOM   2692  CB  LEU A 178      29.720  10.565  14.278  1.00  0.00              
ATOM   2693  CG  LEU A 178      28.968   9.251  14.033  1.00  0.00              
ATOM   2694  CD1 LEU A 178      28.227   8.831  15.296  1.00  0.00              
ATOM   2695  CD2 LEU A 178      28.000   9.427  12.873  1.00  0.00              
ATOM   2696  H   LEU A 178      31.507  12.347  14.261  1.00  0.00              
ATOM   2697  HA  LEU A 178      30.439  10.659  12.249  1.00  0.00              
ATOM   2698 1HB  LEU A 178      30.721  10.358  14.654  1.00  0.00              
ATOM   2699 2HB  LEU A 178      29.183  11.183  14.996  1.00  0.00              
ATOM   2700  HG  LEU A 178      29.706   8.504  13.741  1.00  0.00              
ATOM   2701 1HD1 LEU A 178      27.695   7.897  15.113  1.00  0.00              
ATOM   2702 2HD1 LEU A 178      28.941   8.688  16.107  1.00  0.00              
ATOM   2703 3HD1 LEU A 178      27.512   9.606  15.572  1.00  0.00              
ATOM   2704 1HD2 LEU A 178      27.466   8.492  12.700  1.00  0.00              
ATOM   2705 2HD2 LEU A 178      27.285  10.215  13.111  1.00  0.00              
ATOM   2706 3HD2 LEU A 178      28.554   9.699  11.974  1.00  0.00              
ATOM   2707  N   VAL A 179      28.222  12.917  13.172  1.00  0.00              
ATOM   2708  CA  VAL A 179      26.919  13.466  12.787  1.00  0.00              
ATOM   2709  C   VAL A 179      26.998  14.323  11.517  1.00  0.00              
ATOM   2710  O   VAL A 179      26.191  14.155  10.596  1.00  0.00              
ATOM   2711  CB  VAL A 179      26.316  14.314  13.922  1.00  0.00              
ATOM   2712  CG1 VAL A 179      25.082  15.058  13.434  1.00  0.00              
ATOM   2713  CG2 VAL A 179      25.970  13.438  15.117  1.00  0.00              
ATOM   2714  H   VAL A 179      28.658  13.237  14.026  1.00  0.00              
ATOM   2715  HA  VAL A 179      26.216  12.673  12.529  1.00  0.00              
ATOM   2716  HB  VAL A 179      27.062  15.032  14.263  1.00  0.00              
ATOM   2717 1HG1 VAL A 179      24.669  15.652  14.249  1.00  0.00              
ATOM   2718 2HG1 VAL A 179      25.356  15.715  12.609  1.00  0.00              
ATOM   2719 3HG1 VAL A 179      24.335  14.340  13.095  1.00  0.00              
ATOM   2720 1HG2 VAL A 179      25.546  14.053  15.910  1.00  0.00              
ATOM   2721 2HG2 VAL A 179      25.244  12.683  14.814  1.00  0.00              
ATOM   2722 3HG2 VAL A 179      26.873  12.947  15.482  1.00  0.00              
ATOM   2723  N   PRO A 180      27.974  15.242  11.454  1.00  0.00              
ATOM   2724  CA  PRO A 180      28.143  16.033  10.232  1.00  0.00              
ATOM   2725  C   PRO A 180      28.365  15.160   9.003  1.00  0.00              
ATOM   2726  O   PRO A 180      27.813  15.453   7.935  1.00  0.00              
ATOM   2727  CB  PRO A 180      29.359  16.915  10.530  1.00  0.00              
ATOM   2728  CG  PRO A 180      29.406  16.994  12.018  1.00  0.00              
ATOM   2729  CD  PRO A 180      28.971  15.637  12.503  1.00  0.00              
ATOM   2730  HA  PRO A 180      27.252  16.628   9.984  1.00  0.00              
ATOM   2731 1HB  PRO A 180      30.284  16.477  10.125  1.00  0.00              
ATOM   2732 2HB  PRO A 180      29.252  17.914  10.081  1.00  0.00              
ATOM   2733 1HG  PRO A 180      30.419  17.235  12.372  1.00  0.00              
ATOM   2734 2HG  PRO A 180      28.737  17.782  12.395  1.00  0.00              
ATOM   2735 1HD  PRO A 180      29.809  14.927  12.557  1.00  0.00              
ATOM   2736 2HD  PRO A 180      28.521  15.679  13.506  1.00  0.00              
ATOM   2737  N   LEU A 181      29.154  14.102   9.149  1.00  0.00              
ATOM   2738  CA  LEU A 181      29.411  13.222   8.021  1.00  0.00              
ATOM   2739  C   LEU A 181      28.126  12.521   7.585  1.00  0.00              
ATOM   2740  O   LEU A 181      27.799  12.486   6.393  1.00  0.00              
ATOM   2741  CB  LEU A 181      30.492  12.196   8.383  1.00  0.00              
ATOM   2742  CG  LEU A 181      30.752  11.120   7.321  1.00  0.00              
ATOM   2743  CD1 LEU A 181      31.188  11.770   6.015  1.00  0.00              
ATOM   2744  CD2 LEU A 181      31.815  10.155   7.825  1.00  0.00              
ATOM   2745  H   LEU A 181      29.584  13.898  10.040  1.00  0.00              
ATOM   2746  HA  LEU A 181      29.753  13.810   7.170  1.00  0.00              
ATOM   2747 1HB  LEU A 181      31.350  12.862   8.458  1.00  0.00              
ATOM   2748 2HB  LEU A 181      30.303  11.736   9.353  1.00  0.00              
ATOM   2749  HG  LEU A 181      29.825  10.559   7.195  1.00  0.00              
ATOM   2750 1HD1 LEU A 181      31.370  10.998   5.267  1.00  0.00              
ATOM   2751 2HD1 LEU A 181      30.403  12.438   5.661  1.00  0.00              
ATOM   2752 3HD1 LEU A 181      32.103  12.338   6.179  1.00  0.00              
ATOM   2753 1HD2 LEU A 181      31.998   9.390   7.069  1.00  0.00              
ATOM   2754 2HD2 LEU A 181      32.738  10.700   8.022  1.00  0.00              
ATOM   2755 3HD2 LEU A 181      31.470   9.681   8.744  1.00  0.00              
ATOM   2756  N   LEU A 182      27.377  11.987   8.542  1.00  0.00              
ATOM   2757  CA  LEU A 182      26.164  11.273   8.174  1.00  0.00              
ATOM   2758  C   LEU A 182      25.204  12.224   7.460  1.00  0.00              
ATOM   2759  O   LEU A 182      24.605  11.867   6.439  1.00  0.00              
ATOM   2760  CB  LEU A 182      25.504  10.658   9.414  1.00  0.00              
ATOM   2761  CG  LEU A 182      24.215   9.872   9.146  1.00  0.00              
ATOM   2762  CD1 LEU A 182      24.501   8.701   8.216  1.00  0.00              
ATOM   2763  CD2 LEU A 182      23.633   9.384  10.464  1.00  0.00              
ATOM   2764  H   LEU A 182      27.626  12.064   9.518  1.00  0.00              
ATOM   2765  HA  LEU A 182      26.410  10.473   7.475  1.00  0.00              
ATOM   2766 1HB  LEU A 182      26.299   9.980   9.720  1.00  0.00              
ATOM   2767 2HB  LEU A 182      25.341  11.401  10.195  1.00  0.00              
ATOM   2768  HG  LEU A 182      23.499  10.565   8.702  1.00  0.00              
ATOM   2769 1HD1 LEU A 182      23.580   8.149   8.030  1.00  0.00              
ATOM   2770 2HD1 LEU A 182      24.895   9.075   7.270  1.00  0.00              
ATOM   2771 3HD1 LEU A 182      25.233   8.040   8.678  1.00  0.00              
ATOM   2772 1HD2 LEU A 182      22.716   8.826  10.272  1.00  0.00              
ATOM   2773 2HD2 LEU A 182      24.354   8.737  10.963  1.00  0.00              
ATOM   2774 3HD2 LEU A 182      23.409  10.238  11.102  1.00  0.00              
ATOM   2775  N   LEU A 183      25.093  13.450   7.969  1.00  0.00              
ATOM   2776  CA  LEU A 183      24.189  14.432   7.361  1.00  0.00              
ATOM   2777  C   LEU A 183      24.604  14.827   5.934  1.00  0.00              
ATOM   2778  O   LEU A 183      23.763  14.911   5.025  1.00  0.00              
ATOM   2779  CB  LEU A 183      24.112  15.681   8.249  1.00  0.00              
ATOM   2780  CG  LEU A 183      23.390  15.486   9.588  1.00  0.00              
ATOM   2781  CD1 LEU A 183      23.551  16.728  10.454  1.00  0.00              
ATOM   2782  CD2 LEU A 183      21.919  15.192   9.335  1.00  0.00              
ATOM   2783  H   LEU A 183      25.632  13.714   8.781  1.00  0.00              
ATOM   2784  HA  LEU A 183      23.193  14.001   7.262  1.00  0.00              
ATOM   2785 1HB  LEU A 183      25.175  15.844   8.417  1.00  0.00              
ATOM   2786 2HB  LEU A 183      23.695  16.533   7.712  1.00  0.00              
ATOM   2787  HG  LEU A 183      23.827  14.609  10.067  1.00  0.00              
ATOM   2788 1HD1 LEU A 183      23.036  16.580  11.403  1.00  0.00              
ATOM   2789 2HD1 LEU A 183      24.610  16.906  10.641  1.00  0.00              
ATOM   2790 3HD1 LEU A 183      23.124  17.588   9.939  1.00  0.00              
ATOM   2791 1HD2 LEU A 183      21.407  15.053  10.288  1.00  0.00              
ATOM   2792 2HD2 LEU A 183      21.468  16.027   8.798  1.00  0.00              
ATOM   2793 3HD2 LEU A 183      21.826  14.285   8.738  1.00  0.00              
ATOM   2794  N   MET A 184      25.897  15.066   5.740  1.00  0.00              
ATOM   2795  CA  MET A 184      26.391  15.444   4.422  1.00  0.00              
ATOM   2796  C   MET A 184      26.215  14.324   3.410  1.00  0.00              
ATOM   2797  O   MET A 184      25.906  14.579   2.250  1.00  0.00              
ATOM   2798  CB  MET A 184      27.863  15.843   4.509  1.00  0.00              
ATOM   2799  CG  MET A 184      28.112  17.189   5.175  1.00  0.00              
ATOM   2800  SD  MET A 184      29.834  17.713   5.062  1.00  0.00              
ATOM   2801  CE  MET A 184      30.560  16.782   6.408  1.00  0.00              
ATOM   2802  H   MET A 184      26.550  14.989   6.507  1.00  0.00              
ATOM   2803  HA  MET A 184      25.821  16.290   4.040  1.00  0.00              
ATOM   2804 1HB  MET A 184      28.371  15.060   5.069  1.00  0.00              
ATOM   2805 2HB  MET A 184      28.246  15.867   3.488  1.00  0.00              
ATOM   2806 1HG  MET A 184      27.479  17.931   4.689  1.00  0.00              
ATOM   2807 2HG  MET A 184      27.832  17.104   6.225  1.00  0.00              
ATOM   2808 1HE  MET A 184      31.627  16.999   6.467  1.00  0.00              
ATOM   2809 2HE  MET A 184      30.079  17.063   7.346  1.00  0.00              
ATOM   2810 3HE  MET A 184      30.417  15.715   6.231  1.00  0.00              
ATOM   2811  N   LEU A 185      26.415  13.088   3.846  1.00  0.00              
ATOM   2812  CA  LEU A 185      26.292  11.951   2.945  1.00  0.00              
ATOM   2813  C   LEU A 185      24.844  11.786   2.497  1.00  0.00              
ATOM   2814  O   LEU A 185      24.556  11.617   1.309  1.00  0.00              
ATOM   2815  CB  LEU A 185      26.798  10.673   3.624  1.00  0.00              
ATOM   2816  CG  LEU A 185      28.316  10.605   3.840  1.00  0.00              
ATOM   2817  CD1 LEU A 185      28.668   9.391   4.690  1.00  0.00              
ATOM   2818  CD2 LEU A 185      29.019  10.541   2.492  1.00  0.00              
ATOM   2819  H   LEU A 185      26.655  12.924   4.814  1.00  0.00              
ATOM   2820  HA  LEU A 185      26.885  12.131   2.048  1.00  0.00              
ATOM   2821 1HB  LEU A 185      26.289  10.767   4.581  1.00  0.00              
ATOM   2822 2HB  LEU A 185      26.446   9.777   3.112  1.00  0.00              
ATOM   2823  HG  LEU A 185      28.615  11.532   4.329  1.00  0.00              
ATOM   2824 1HD1 LEU A 185      29.747   9.351   4.838  1.00  0.00              
ATOM   2825 2HD1 LEU A 185      28.173   9.469   5.658  1.00  0.00              
ATOM   2826 3HD1 LEU A 185      28.338   8.485   4.184  1.00  0.00              
ATOM   2827 1HD2 LEU A 185      30.097  10.494   2.647  1.00  0.00              
ATOM   2828 2HD2 LEU A 185      28.689   9.654   1.950  1.00  0.00              
ATOM   2829 3HD2 LEU A 185      28.775  11.431   1.912  1.00  0.00              
ATOM   2830  N   GLY A 186      23.931  11.844   3.458  1.00  0.00              
ATOM   2831  CA  GLY A 186      22.520  11.610   3.179  1.00  0.00              
ATOM   2832  C   GLY A 186      21.973  12.719   2.287  1.00  0.00              
ATOM   2833  O   GLY A 186      21.281  12.465   1.276  1.00  0.00              
ATOM   2834  H   GLY A 186      24.218  12.054   4.404  1.00  0.00              
ATOM   2835 1HA  GLY A 186      22.411  10.648   2.676  1.00  0.00              
ATOM   2836 2HA  GLY A 186      21.969  11.591   4.119  1.00  0.00              
ATOM   2837  N   VAL A 187      22.304  13.953   2.660  1.00  0.00              
ATOM   2838  CA  VAL A 187      21.822  15.116   1.938  1.00  0.00              
ATOM   2839  C   VAL A 187      22.393  15.110   0.536  1.00  0.00              
ATOM   2840  O   VAL A 187      21.673  15.334  -0.434  1.00  0.00              
ATOM   2841  CB  VAL A 187      22.201  16.433   2.642  1.00  0.00              
ATOM   2842  CG1 VAL A 187      21.923  17.621   1.733  1.00  0.00              
ATOM   2843  CG2 VAL A 187      21.439  16.575   3.951  1.00  0.00              
ATOM   2844  H   VAL A 187      22.903  14.086   3.463  1.00  0.00              
ATOM   2845  HA  VAL A 187      20.738  15.090   1.821  1.00  0.00              
ATOM   2846  HB  VAL A 187      23.261  16.407   2.893  1.00  0.00              
ATOM   2847 1HG1 VAL A 187      22.197  18.543   2.247  1.00  0.00              
ATOM   2848 2HG1 VAL A 187      22.511  17.526   0.820  1.00  0.00              
ATOM   2849 3HG1 VAL A 187      20.863  17.648   1.482  1.00  0.00              
ATOM   2850 1HG2 VAL A 187      21.719  17.510   4.435  1.00  0.00              
ATOM   2851 2HG2 VAL A 187      20.368  16.577   3.749  1.00  0.00              
ATOM   2852 3HG2 VAL A 187      21.684  15.740   4.607  1.00  0.00              
ATOM   2853  N   TYR A 188      23.688  14.833   0.433  1.00  0.00              
ATOM   2854  CA  TYR A 188      24.344  14.822  -0.863  1.00  0.00              
ATOM   2855  C   TYR A 188      23.659  13.837  -1.790  1.00  0.00              
ATOM   2856  O   TYR A 188      23.321  14.183  -2.916  1.00  0.00              
ATOM   2857  CB  TYR A 188      25.826  14.471  -0.719  1.00  0.00              
ATOM   2858  CG  TYR A 188      26.579  14.438  -2.030  1.00  0.00              
ATOM   2859  CD1 TYR A 188      26.977  15.612  -2.654  1.00  0.00              
ATOM   2860  CD2 TYR A 188      26.892  13.232  -2.640  1.00  0.00              
ATOM   2861  CE1 TYR A 188      27.664  15.587  -3.852  1.00  0.00              
ATOM   2862  CE2 TYR A 188      27.580  13.196  -3.837  1.00  0.00              
ATOM   2863  CZ  TYR A 188      27.964  14.376  -4.440  1.00  0.00              
ATOM   2864  OH  TYR A 188      28.650  14.345  -5.633  1.00  0.00              
ATOM   2865  H   TYR A 188      24.229  14.626   1.261  1.00  0.00              
ATOM   2866  HA  TYR A 188      24.266  15.807  -1.326  1.00  0.00              
ATOM   2867 1HB  TYR A 188      26.273  15.220  -0.062  1.00  0.00              
ATOM   2868 2HB  TYR A 188      25.881  13.492  -0.243  1.00  0.00              
ATOM   2869  HD1 TYR A 188      26.736  16.565  -2.183  1.00  0.00              
ATOM   2870  HD2 TYR A 188      26.585  12.304  -2.158  1.00  0.00              
ATOM   2871  HE1 TYR A 188      27.970  16.517  -4.330  1.00  0.00              
ATOM   2872  HE2 TYR A 188      27.815  12.237  -4.301  1.00  0.00              
ATOM   2873  HH  TYR A 188      28.538  15.145  -6.152  1.00  0.00              
ATOM   2874  N   LEU A 189      23.411  12.625  -1.301  1.00  0.00              
ATOM   2875  CA  LEU A 189      22.714  11.631  -2.112  1.00  0.00              
ATOM   2876  C   LEU A 189      21.529  12.260  -2.833  1.00  0.00              
ATOM   2877  O   LEU A 189      21.384  12.105  -4.049  1.00  0.00              
ATOM   2878  CB  LEU A 189      22.248  10.460  -1.238  1.00  0.00              
ATOM   2879  CG  LEU A 189      21.509   9.342  -1.984  1.00  0.00              
ATOM   2880  CD1 LEU A 189      22.431   8.704  -3.015  1.00  0.00              
ATOM   2881  CD2 LEU A 189      21.016   8.304  -0.987  1.00  0.00              
ATOM   2882  H   LEU A 189      23.703  12.381  -0.365  1.00  0.00              
ATOM   2883  HA  LEU A 189      23.385  11.251  -2.881  1.00  0.00              
ATOM   2884 1HB  LEU A 189      23.216  10.102  -0.892  1.00  0.00              
ATOM   2885 2HB  LEU A 189      21.661  10.801  -0.385  1.00  0.00              
ATOM   2886  HG  LEU A 189      20.636   9.791  -2.458  1.00  0.00              
ATOM   2887 1HD1 LEU A 189      21.898   7.912  -3.540  1.00  0.00              
ATOM   2888 2HD1 LEU A 189      22.753   9.460  -3.732  1.00  0.00              
ATOM   2889 3HD1 LEU A 189      23.302   8.284  -2.513  1.00  0.00              
ATOM   2890 1HD2 LEU A 189      20.490   7.510  -1.519  1.00  0.00              
ATOM   2891 2HD2 LEU A 189      21.866   7.881  -0.451  1.00  0.00              
ATOM   2892 3HD2 LEU A 189      20.337   8.775  -0.276  1.00  0.00              
ATOM   2893  N   ARG A 190      20.700  12.995  -2.092  1.00  0.00              
ATOM   2894  CA  ARG A 190      19.558  13.660  -2.723  1.00  0.00              
ATOM   2895  C   ARG A 190      20.003  14.759  -3.692  1.00  0.00              
ATOM   2896  O   ARG A 190      19.356  15.001  -4.714  1.00  0.00              
ATOM   2897  CB  ARG A 190      18.572  14.196  -1.695  1.00  0.00              
ATOM   2898  CG  ARG A 190      17.891  13.133  -0.848  1.00  0.00              
ATOM   2899  CD  ARG A 190      16.714  13.621  -0.083  1.00  0.00              
ATOM   2900  NE  ARG A 190      16.999  14.721   0.823  1.00  0.00              
ATOM   2901  CZ  ARG A 190      17.585  14.588   2.029  1.00  0.00              
ATOM   2902  NH1 ARG A 190      17.916  13.403   2.493  1.00  0.00              
ATOM   2903  NH2 ARG A 190      17.797  15.678   2.745  1.00  0.00              
ATOM   2904  H   ARG A 190      20.844  13.101  -1.099  1.00  0.00              
ATOM   2905  HA  ARG A 190      18.994  12.941  -3.319  1.00  0.00              
ATOM   2906 1HB  ARG A 190      19.126  14.873  -1.046  1.00  0.00              
ATOM   2907 2HB  ARG A 190      17.815  14.757  -2.243  1.00  0.00              
ATOM   2908 1HG  ARG A 190      17.556  12.329  -1.503  1.00  0.00              
ATOM   2909 2HG  ARG A 190      18.617  12.741  -0.134  1.00  0.00              
ATOM   2910 1HD  ARG A 190      15.954  13.964  -0.785  1.00  0.00              
ATOM   2911 2HD  ARG A 190      16.315  12.801   0.513  1.00  0.00              
ATOM   2912  HE  ARG A 190      16.818  15.710   0.713  1.00  0.00              
ATOM   2913 1HH1 ARG A 190      17.731  12.577   1.942  1.00  0.00              
ATOM   2914 2HH1 ARG A 190      18.354  13.324   3.399  1.00  0.00              
ATOM   2915 1HH2 ARG A 190      17.520  16.580   2.380  1.00  0.00              
ATOM   2916 2HH2 ARG A 190      18.234  15.606   3.651  1.00  0.00              
ATOM   2917  N   ILE A 191      21.108  15.420  -3.363  1.00  0.00              
ATOM   2918  CA  ILE A 191      21.648  16.478  -4.205  1.00  0.00              
ATOM   2919  C   ILE A 191      22.026  15.923  -5.574  1.00  0.00              
ATOM   2920  O   ILE A 191      21.498  16.359  -6.594  1.00  0.00              
ATOM   2921  CB  ILE A 191      22.880  17.143  -3.565  1.00  0.00              
ATOM   2922  CG1 ILE A 191      22.468  17.964  -2.340  1.00  0.00              
ATOM   2923  CG2 ILE A 191      23.599  18.019  -4.580  1.00  0.00              
ATOM   2924  CD1 ILE A 191      23.636  18.499  -1.543  1.00  0.00              
ATOM   2925  H   ILE A 191      21.585  15.182  -2.506  1.00  0.00              
ATOM   2926  HA  ILE A 191      20.891  17.236  -4.402  1.00  0.00              
ATOM   2927  HB  ILE A 191      23.558  16.368  -3.210  1.00  0.00              
ATOM   2928 1HG1 ILE A 191      21.860  18.794  -2.696  1.00  0.00              
ATOM   2929 2HG1 ILE A 191      21.862  17.316  -1.706  1.00  0.00              
ATOM   2930 1HG2 ILE A 191      24.467  18.482  -4.111  1.00  0.00              
ATOM   2931 2HG2 ILE A 191      23.924  17.409  -5.421  1.00  0.00              
ATOM   2932 3HG2 ILE A 191      22.921  18.796  -4.935  1.00  0.00              
ATOM   2933 1HD1 ILE A 191      23.265  19.069  -0.691  1.00  0.00              
ATOM   2934 2HD1 ILE A 191      24.245  17.669  -1.185  1.00  0.00              
ATOM   2935 3HD1 ILE A 191      24.242  19.147  -2.175  1.00  0.00              
ATOM   2936  N   PHE A 192      22.926  14.945  -5.581  1.00  0.00              
ATOM   2937  CA  PHE A 192      23.404  14.302  -6.804  1.00  0.00              
ATOM   2938  C   PHE A 192      22.251  13.745  -7.647  1.00  0.00              
ATOM   2939  O   PHE A 192      22.225  13.920  -8.871  1.00  0.00              
ATOM   2940  CB  PHE A 192      24.390  13.184  -6.461  1.00  0.00              
ATOM   2941  CG  PHE A 192      25.021  12.543  -7.664  1.00  0.00              
ATOM   2942  CD1 PHE A 192      26.115  13.128  -8.285  1.00  0.00              
ATOM   2943  CD2 PHE A 192      24.524  11.354  -8.176  1.00  0.00              
ATOM   2944  CE1 PHE A 192      26.697  12.539  -9.392  1.00  0.00              
ATOM   2945  CE2 PHE A 192      25.104  10.763  -9.281  1.00  0.00              
ATOM   2946  CZ  PHE A 192      26.192  11.356  -9.890  1.00  0.00              
ATOM   2947  H   PHE A 192      23.290  14.639  -4.690  1.00  0.00              
ATOM   2948  HA  PHE A 192      23.910  15.035  -7.434  1.00  0.00              
ATOM   2949 1HB  PHE A 192      25.204  13.575  -5.852  1.00  0.00              
ATOM   2950 2HB  PHE A 192      23.880  12.390  -5.917  1.00  0.00              
ATOM   2951  HD1 PHE A 192      26.514  14.062  -7.891  1.00  0.00              
ATOM   2952  HD2 PHE A 192      23.665  10.885  -7.696  1.00  0.00              
ATOM   2953  HE1 PHE A 192      27.555  13.009  -9.871  1.00  0.00              
ATOM   2954  HE2 PHE A 192      24.704   9.828  -9.674  1.00  0.00              
ATOM   2955  HZ  PHE A 192      26.649  10.892 -10.763  1.00  0.00              
ATOM   2956  N   LEU A 193      21.308  13.070  -6.991  1.00  0.00              
ATOM   2957  CA  LEU A 193      20.178  12.450  -7.684  1.00  0.00              
ATOM   2958  C   LEU A 193      19.259  13.499  -8.324  1.00  0.00              
ATOM   2959  O   LEU A 193      18.924  13.400  -9.509  1.00  0.00              
ATOM   2960  CB  LEU A 193      19.384  11.570  -6.709  1.00  0.00              
ATOM   2961  CG  LEU A 193      20.101  10.294  -6.250  1.00  0.00              
ATOM   2962  CD1 LEU A 193      19.304   9.617  -5.143  1.00  0.00              
ATOM   2963  CD2 LEU A 193      20.280   9.357  -7.435  1.00  0.00              
ATOM   2964  H   LEU A 193      21.376  12.984  -5.987  1.00  0.00              
ATOM   2965  HA  LEU A 193      20.546  11.831  -8.501  1.00  0.00              
ATOM   2966 1HB  LEU A 193      19.292  12.267  -5.877  1.00  0.00              
ATOM   2967 2HB  LEU A 193      18.393  11.332  -7.095  1.00  0.00              
ATOM   2968  HG  LEU A 193      21.092  10.586  -5.903  1.00  0.00              
ATOM   2969 1HD1 LEU A 193      19.821   8.712  -4.823  1.00  0.00              
ATOM   2970 2HD1 LEU A 193      19.208  10.297  -4.296  1.00  0.00              
ATOM   2971 3HD1 LEU A 193      18.314   9.357  -5.514  1.00  0.00              
ATOM   2972 1HD2 LEU A 193      20.790   8.450  -7.108  1.00  0.00              
ATOM   2973 2HD2 LEU A 193      19.303   9.097  -7.845  1.00  0.00              
ATOM   2974 3HD2 LEU A 193      20.875   9.850  -8.203  1.00  0.00              
ATOM   2975  N   ALA A 194      18.869  14.500  -7.534  1.00  0.00              
ATOM   2976  CA  ALA A 194      17.915  15.530  -7.949  1.00  0.00              
ATOM   2977  C   ALA A 194      18.456  16.769  -8.682  1.00  0.00              
ATOM   2978  O   ALA A 194      17.669  17.583  -9.171  1.00  0.00              
ATOM   2979  CB  ALA A 194      17.142  15.984  -6.719  1.00  0.00              
ATOM   2980  H   ALA A 194      19.260  14.537  -6.603  1.00  0.00              
ATOM   2981  HA  ALA A 194      17.227  15.097  -8.675  1.00  0.00              
ATOM   2982 1HB  ALA A 194      16.382  16.707  -7.015  1.00  0.00              
ATOM   2983 2HB  ALA A 194      16.662  15.124  -6.252  1.00  0.00              
ATOM   2984 3HB  ALA A 194      17.827  16.448  -6.011  1.00  0.00              
ATOM   2985  N   ALA A 195      19.771  16.939  -8.735  1.00  0.00              
ATOM   2986  CA  ALA A 195      20.369  18.093  -9.399  1.00  0.00              
ATOM   2987  C   ALA A 195      19.887  18.220 -10.838  1.00  0.00              
ATOM   2988  O   ALA A 195      19.330  19.245 -11.228  1.00  0.00              
ATOM   2989  CB  ALA A 195      21.887  18.001  -9.352  1.00  0.00              
ATOM   2990  H   ALA A 195      20.374  16.252  -8.305  1.00  0.00              
ATOM   2991  HA  ALA A 195      20.058  18.997  -8.875  1.00  0.00              
ATOM   2992 1HB  ALA A 195      22.318  18.869  -9.849  1.00  0.00              
ATOM   2993 2HB  ALA A 195      22.219  17.975  -8.314  1.00  0.00              
ATOM   2994 3HB  ALA A 195      22.212  17.094  -9.860  1.00  0.00              
ATOM   2995  N   ARG A 196      20.106  17.170 -11.624  1.00  0.00              
ATOM   2996  CA  ARG A 196      19.609  17.124 -12.994  1.00  0.00              
ATOM   2997  C   ARG A 196      18.102  17.344 -13.038  1.00  0.00              
ATOM   2998  O   ARG A 196      17.595  18.065 -13.898  1.00  0.00              
ATOM   2999  CB  ARG A 196      20.005  15.838 -13.706  1.00  0.00              
ATOM   3000  CG  ARG A 196      19.502  15.718 -15.135  1.00  0.00              
ATOM   3001  CD  ARG A 196      19.880  14.452 -15.813  1.00  0.00              
ATOM   3002  NE  ARG A 196      19.303  14.281 -17.137  1.00  0.00              
ATOM   3003  CZ  ARG A 196      19.395  13.155 -17.872  1.00  0.00              
ATOM   3004  NH1 ARG A 196      20.069  12.114 -17.436  1.00  0.00              
ATOM   3005  NH2 ARG A 196      18.808  13.134 -19.056  1.00  0.00              
ATOM   3006  H   ARG A 196      20.629  16.386 -11.263  1.00  0.00              
ATOM   3007  HA  ARG A 196      20.059  17.927 -13.578  1.00  0.00              
ATOM   3008 1HB  ARG A 196      21.093  15.796 -13.703  1.00  0.00              
ATOM   3009 2HB  ARG A 196      19.608  15.013 -13.115  1.00  0.00              
ATOM   3010 1HG  ARG A 196      18.413  15.782 -15.127  1.00  0.00              
ATOM   3011 2HG  ARG A 196      19.910  16.546 -15.717  1.00  0.00              
ATOM   3012 1HD  ARG A 196      20.964  14.419 -15.923  1.00  0.00              
ATOM   3013 2HD  ARG A 196      19.551  13.611 -15.202  1.00  0.00              
ATOM   3014  HE  ARG A 196      18.769  14.932 -17.696  1.00  0.00              
ATOM   3015 1HH1 ARG A 196      20.527  12.153 -16.536  1.00  0.00              
ATOM   3016 2HH1 ARG A 196      20.126  11.280 -18.002  1.00  0.00              
ATOM   3017 1HH2 ARG A 196      18.309  13.949 -19.384  1.00  0.00              
ATOM   3018 2HH2 ARG A 196      18.862  12.304 -19.628  1.00  0.00              
ATOM   3019  N   ARG A 197      17.391  16.719 -12.105  1.00  0.00              
ATOM   3020  CA  ARG A 197      15.934  16.777 -12.086  1.00  0.00              
ATOM   3021  C   ARG A 197      15.422  18.211 -12.065  1.00  0.00              
ATOM   3022  O   ARG A 197      14.498  18.562 -12.799  1.00  0.00              
ATOM   3023  CB  ARG A 197      15.348  15.965 -10.941  1.00  0.00              
ATOM   3024  CG  ARG A 197      13.829  15.979 -10.858  1.00  0.00              
ATOM   3025  CD  ARG A 197      13.267  15.134  -9.774  1.00  0.00              
ATOM   3026  NE  ARG A 197      11.817  15.174  -9.669  1.00  0.00              
ATOM   3027  CZ  ARG A 197      11.095  14.468  -8.778  1.00  0.00              
ATOM   3028  NH1 ARG A 197      11.677  13.638  -7.940  1.00  0.00              
ATOM   3029  NH2 ARG A 197       9.781  14.612  -8.784  1.00  0.00              
ATOM   3030  H   ARG A 197      17.871  16.192 -11.391  1.00  0.00              
ATOM   3031  HA  ARG A 197      15.535  16.327 -12.996  1.00  0.00              
ATOM   3032 1HB  ARG A 197      15.691  14.940 -11.069  1.00  0.00              
ATOM   3033 2HB  ARG A 197      15.760  16.373 -10.018  1.00  0.00              
ATOM   3034 1HG  ARG A 197      13.500  17.004 -10.690  1.00  0.00              
ATOM   3035 2HG  ARG A 197      13.428  15.620 -11.807  1.00  0.00              
ATOM   3036 1HD  ARG A 197      13.553  14.097  -9.949  1.00  0.00              
ATOM   3037 2HD  ARG A 197      13.674  15.466  -8.819  1.00  0.00              
ATOM   3038  HE  ARG A 197      11.147  15.704 -10.209  1.00  0.00              
ATOM   3039 1HH1 ARG A 197      12.680  13.525  -7.960  1.00  0.00              
ATOM   3040 2HH1 ARG A 197      11.117  13.117  -7.280  1.00  0.00              
ATOM   3041 1HH2 ARG A 197       9.349  15.241  -9.447  1.00  0.00              
ATOM   3042 2HH2 ARG A 197       9.216  14.094  -8.128  1.00  0.00              
ATOM   3043  N   GLN A 198      16.028  19.038 -11.220  1.00  0.00              
ATOM   3044  CA  GLN A 198      15.533  20.388 -10.981  1.00  0.00              
ATOM   3045  C   GLN A 198      16.589  21.422 -11.350  1.00  0.00              
ATOM   3046  O   GLN A 198      16.364  22.274 -12.210  1.00  0.00              
ATOM   3047  CB  GLN A 198      15.124  20.561  -9.516  1.00  0.00              
ATOM   3048  CG  GLN A 198      13.978  19.665  -9.079  1.00  0.00              
ATOM   3049  CD  GLN A 198      13.610  19.866  -7.621  1.00  0.00              
ATOM   3050  OE1 GLN A 198      12.929  20.832  -7.266  1.00  0.00              
ATOM   3051  NE2 GLN A 198      14.062  18.955  -6.767  1.00  0.00              
ATOM   3052  H   GLN A 198      16.853  18.723 -10.730  1.00  0.00              
ATOM   3053  HA  GLN A 198      14.669  20.578 -11.618  1.00  0.00              
ATOM   3054 1HB  GLN A 198      16.009  20.348  -8.915  1.00  0.00              
ATOM   3055 2HB  GLN A 198      14.843  21.606  -9.389  1.00  0.00              
ATOM   3056 1HG  GLN A 198      13.054  19.570  -9.648  1.00  0.00              
ATOM   3057 2HG  GLN A 198      14.552  18.742  -9.165  1.00  0.00              
ATOM   3058 1HE2 GLN A 198      13.851  19.035  -5.791  1.00  0.00              
ATOM   3059 2HE2 GLN A 198      14.612  18.188  -7.097  1.00  0.00              
ATOM   3060  N   LEU A 199      17.742  21.342 -10.695  1.00  0.00              
ATOM   3061  CA  LEU A 199      18.724  22.420 -10.737  1.00  0.00              
ATOM   3062  C   LEU A 199      19.217  22.685 -12.154  1.00  0.00              
ATOM   3063  O   LEU A 199      19.470  23.830 -12.529  1.00  0.00              
ATOM   3064  CB  LEU A 199      19.907  22.088  -9.819  1.00  0.00              
ATOM   3065  CG  LEU A 199      20.998  23.164  -9.746  1.00  0.00              
ATOM   3066  CD1 LEU A 199      20.411  24.469  -9.225  1.00  0.00              
ATOM   3067  CD2 LEU A 199      22.127  22.683  -8.847  1.00  0.00              
ATOM   3068  H   LEU A 199      17.944  20.514 -10.154  1.00  0.00              
ATOM   3069  HA  LEU A 199      18.263  23.348 -10.401  1.00  0.00              
ATOM   3070 1HB  LEU A 199      19.381  22.025  -8.868  1.00  0.00              
ATOM   3071 2HB  LEU A 199      20.344  21.119 -10.058  1.00  0.00              
ATOM   3072  HG  LEU A 199      21.402  23.285 -10.752  1.00  0.00              
ATOM   3073 1HD1 LEU A 199      21.193  25.227  -9.176  1.00  0.00              
ATOM   3074 2HD1 LEU A 199      19.621  24.806  -9.896  1.00  0.00              
ATOM   3075 3HD1 LEU A 199      19.999  24.310  -8.229  1.00  0.00              
ATOM   3076 1HD2 LEU A 199      22.902  23.449  -8.796  1.00  0.00              
ATOM   3077 2HD2 LEU A 199      21.739  22.492  -7.846  1.00  0.00              
ATOM   3078 3HD2 LEU A 199      22.551  21.765  -9.253  1.00  0.00              
ATOM   3079  N   ARG A 200      19.352  21.621 -12.937  1.00  0.00              
ATOM   3080  CA  ARG A 200      19.832  21.736 -14.309  1.00  0.00              
ATOM   3081  C   ARG A 200      19.036  22.776 -15.086  1.00  0.00              
ATOM   3082  O   ARG A 200      19.562  23.425 -15.991  1.00  0.00              
ATOM   3083  CB  ARG A 200      19.845  20.394 -15.027  1.00  0.00              
ATOM   3084  CG  ARG A 200      20.370  20.437 -16.453  1.00  0.00              
ATOM   3085  CD  ARG A 200      20.417  19.115 -17.128  1.00  0.00              
ATOM   3086  NE  ARG A 200      20.907  19.154 -18.497  1.00  0.00              
ATOM   3087  CZ  ARG A 200      20.722  18.175 -19.404  1.00  0.00              
ATOM   3088  NH1 ARG A 200      20.094  17.065 -19.084  1.00  0.00              
ATOM   3089  NH2 ARG A 200      21.210  18.350 -20.620  1.00  0.00              
ATOM   3090  H   ARG A 200      19.115  20.709 -12.574  1.00  0.00              
ATOM   3091  HA  ARG A 200      20.869  22.074 -14.310  1.00  0.00              
ATOM   3092 1HB  ARG A 200      20.466  19.723 -14.435  1.00  0.00              
ATOM   3093 2HB  ARG A 200      18.819  20.027 -15.033  1.00  0.00              
ATOM   3094 1HG  ARG A 200      19.726  21.091 -17.041  1.00  0.00              
ATOM   3095 2HG  ARG A 200      21.382  20.843 -16.437  1.00  0.00              
ATOM   3096 1HD  ARG A 200      21.075  18.453 -16.565  1.00  0.00              
ATOM   3097 2HD  ARG A 200      19.412  18.694 -17.153  1.00  0.00              
ATOM   3098  HE  ARG A 200      21.434  19.874 -18.972  1.00  0.00              
ATOM   3099 1HH1 ARG A 200      19.742  16.939 -18.146  1.00  0.00              
ATOM   3100 2HH1 ARG A 200      19.966  16.343 -19.778  1.00  0.00              
ATOM   3101 1HH2 ARG A 200      21.706  19.202 -20.844  1.00  0.00              
ATOM   3102 2HH2 ARG A 200      21.087  17.632 -21.318  1.00  0.00              
ATOM   3103  N   SER A 201      17.766  22.930 -14.728  1.00  0.00              
ATOM   3104  CA  SER A 201      16.872  23.831 -15.445  1.00  0.00              
ATOM   3105  C   SER A 201      17.367  25.270 -15.418  1.00  0.00              
ATOM   3106  O   SER A 201      17.038  26.067 -16.298  1.00  0.00              
ATOM   3107  CB  SER A 201      15.476  23.747 -14.858  1.00  0.00              
ATOM   3108  OG  SER A 201      15.402  24.340 -13.591  1.00  0.00              
ATOM   3109  H   SER A 201      17.411  22.410 -13.939  1.00  0.00              
ATOM   3110  HA  SER A 201      16.693  23.531 -16.479  1.00  0.00              
ATOM   3111 1HB  SER A 201      14.786  24.257 -15.529  1.00  0.00              
ATOM   3112 2HB  SER A 201      15.194  22.698 -14.777  1.00  0.00              
ATOM   3113  HG  SER A 201      14.565  24.111 -13.180  1.00  0.00              
ATOM   3114  N   THR A 202      18.159  25.600 -14.403  1.00  0.00              
ATOM   3115  CA  THR A 202      18.633  26.966 -14.213  1.00  0.00              
ATOM   3116  C   THR A 202      20.145  27.068 -14.370  1.00  0.00              
ATOM   3117  O   THR A 202      20.644  27.890 -15.139  1.00  0.00              
ATOM   3118  CB  THR A 202      18.237  27.508 -12.827  1.00  0.00              
ATOM   3119  OG1 THR A 202      16.829  27.329 -12.625  1.00  0.00              
ATOM   3120  CG2 THR A 202      18.578  28.986 -12.715  1.00  0.00              
ATOM   3121  H   THR A 202      18.441  24.886 -13.747  1.00  0.00              
ATOM   3122  HA  THR A 202      18.206  27.614 -14.978  1.00  0.00              
ATOM   3123  HB  THR A 202      18.778  26.952 -12.061  1.00  0.00              
ATOM   3124  HG1 THR A 202      16.576  26.446 -12.903  1.00  0.00              
ATOM   3125 1HG2 THR A 202      18.292  29.350 -11.728  1.00  0.00              
ATOM   3126 2HG2 THR A 202      19.650  29.123 -12.856  1.00  0.00              
ATOM   3127 3HG2 THR A 202      18.037  29.542 -13.479  1.00  0.00              
ATOM   3128  N   LEU A 203      20.869  26.230 -13.636  1.00  0.00              
ATOM   3129  CA  LEU A 203      22.326  26.270 -13.642  1.00  0.00              
ATOM   3130  C   LEU A 203      22.905  24.866 -13.756  1.00  0.00              
ATOM   3131  O   LEU A 203      23.218  24.229 -12.750  1.00  0.00              
ATOM   3132  CB  LEU A 203      22.844  26.963 -12.375  1.00  0.00              
ATOM   3133  CG  LEU A 203      22.537  28.463 -12.279  1.00  0.00              
ATOM   3134  CD1 LEU A 203      22.910  28.985 -10.898  1.00  0.00              
ATOM   3135  CD2 LEU A 203      23.301  29.209 -13.363  1.00  0.00              
ATOM   3136  H   LEU A 203      20.398  25.548 -13.059  1.00  0.00              
ATOM   3137  HA  LEU A 203      22.672  26.824 -14.513  1.00  0.00              
ATOM   3138 1HB  LEU A 203      22.272  26.416 -11.627  1.00  0.00              
ATOM   3139 2HB  LEU A 203      23.908  26.782 -12.222  1.00  0.00              
ATOM   3140  HG  LEU A 203      21.472  28.589 -12.476  1.00  0.00              
ATOM   3141 1HD1 LEU A 203      22.688  30.051 -10.840  1.00  0.00              
ATOM   3142 2HD1 LEU A 203      22.334  28.454 -10.141  1.00  0.00              
ATOM   3143 3HD1 LEU A 203      23.974  28.826 -10.725  1.00  0.00              
ATOM   3144 1HD2 LEU A 203      23.082  30.275 -13.294  1.00  0.00              
ATOM   3145 2HD2 LEU A 203      24.371  29.049 -13.229  1.00  0.00              
ATOM   3146 3HD2 LEU A 203      22.999  28.839 -14.342  1.00  0.00              
ATOM   3147  N   GLN A 204      23.043  24.386 -14.988  1.00  0.00              
ATOM   3148  CA  GLN A 204      23.640  23.081 -15.238  1.00  0.00              
ATOM   3149  C   GLN A 204      25.107  23.050 -14.828  1.00  0.00              
ATOM   3150  O   GLN A 204      25.636  22.002 -14.454  1.00  0.00              
ATOM   3151  CB  GLN A 204      23.512  22.710 -16.719  1.00  0.00              
ATOM   3152  CG  GLN A 204      24.104  21.358 -17.075  1.00  0.00              
ATOM   3153  CD  GLN A 204      23.762  20.931 -18.490  1.00  0.00              
ATOM   3154  OE1 GLN A 204      22.717  21.304 -19.031  1.00  0.00              
ATOM   3155  NE2 GLN A 204      24.640  20.142 -19.098  1.00  0.00              
ATOM   3156  H   GLN A 204      22.727  24.942 -15.769  1.00  0.00              
ATOM   3157  HA  GLN A 204      23.137  22.327 -14.634  1.00  0.00              
ATOM   3158 1HB  GLN A 204      22.448  22.722 -16.955  1.00  0.00              
ATOM   3159 2HB  GLN A 204      24.017  23.494 -17.284  1.00  0.00              
ATOM   3160 1HG  GLN A 204      25.148  21.104 -16.892  1.00  0.00              
ATOM   3161 2HG  GLN A 204      23.470  20.801 -16.385  1.00  0.00              
ATOM   3162 1HE2 GLN A 204      24.469  19.828 -20.033  1.00  0.00              
ATOM   3163 2HE2 GLN A 204      25.474  19.862 -18.623  1.00  0.00              
ATOM   3164  N   LYS A 205      25.760  24.204 -14.900  1.00  0.00              
ATOM   3165  CA  LYS A 205      27.119  24.349 -14.393  1.00  0.00              
ATOM   3166  C   LYS A 205      27.179  24.071 -12.896  1.00  0.00              
ATOM   3167  O   LYS A 205      28.089  23.395 -12.416  1.00  0.00              
ATOM   3168  CB  LYS A 205      27.656  25.750 -14.690  1.00  0.00              
ATOM   3169  CG  LYS A 205      29.077  25.996 -14.202  1.00  0.00              
ATOM   3170  CD  LYS A 205      29.560  27.388 -14.582  1.00  0.00              
ATOM   3171  CE  LYS A 205      30.948  27.665 -14.024  1.00  0.00              
ATOM   3172  NZ  LYS A 205      31.424  29.031 -14.370  1.00  0.00              
ATOM   3173  H   LYS A 205      25.304  25.003 -15.317  1.00  0.00              
ATOM   3174  HA  LYS A 205      27.772  23.618 -14.872  1.00  0.00              
ATOM   3175 1HB  LYS A 205      27.615  25.885 -15.771  1.00  0.00              
ATOM   3176 2HB  LYS A 205      26.981  26.460 -14.210  1.00  0.00              
ATOM   3177 1HG  LYS A 205      29.095  25.888 -13.117  1.00  0.00              
ATOM   3178 2HG  LYS A 205      29.731  25.249 -14.651  1.00  0.00              
ATOM   3179 1HD  LYS A 205      29.584  27.462 -15.670  1.00  0.00              
ATOM   3180 2HD  LYS A 205      28.857  28.120 -14.185  1.00  0.00              
ATOM   3181 1HE  LYS A 205      30.909  27.558 -12.941  1.00  0.00              
ATOM   3182 2HE  LYS A 205      31.635  26.926 -14.436  1.00  0.00              
ATOM   3183 1HZ  LYS A 205      32.346  29.175 -13.982  1.00  0.00              
ATOM   3184 2HZ  LYS A 205      31.462  29.131 -15.375  1.00  0.00              
ATOM   3185 3HZ  LYS A 205      30.788  29.716 -13.987  1.00  0.00              
ATOM   3186  N   GLU A 206      26.204  24.597 -12.163  1.00  0.00              
ATOM   3187  CA  GLU A 206      26.097  24.338 -10.732  1.00  0.00              
ATOM   3188  C   GLU A 206      25.857  22.854 -10.488  1.00  0.00              
ATOM   3189  O   GLU A 206      26.381  22.280  -9.534  1.00  0.00              
ATOM   3190  CB  GLU A 206      24.972  25.170 -10.111  1.00  0.00              
ATOM   3191  CG  GLU A 206      24.922  25.124  -8.590  1.00  0.00              
ATOM   3192  CD  GLU A 206      23.816  25.989  -8.053  1.00  0.00              
ATOM   3193  OE1 GLU A 206      23.233  26.718  -8.819  1.00  0.00              
ATOM   3194  OE2 GLU A 206      23.479  25.841  -6.902  1.00  0.00              
ATOM   3195  H   GLU A 206      25.518  25.191 -12.608  1.00  0.00              
ATOM   3196  HA  GLU A 206      27.033  24.601 -10.238  1.00  0.00              
ATOM   3197 1HB  GLU A 206      25.119  26.199 -10.438  1.00  0.00              
ATOM   3198 2HB  GLU A 206      24.034  24.790 -10.516  1.00  0.00              
ATOM   3199 1HG  GLU A 206      24.820  24.116  -8.189  1.00  0.00              
ATOM   3200 2HG  GLU A 206      25.884  25.537  -8.290  1.00  0.00              
ATOM   3201  N   VAL A 207      25.061  22.238 -11.356  1.00  0.00              
ATOM   3202  CA  VAL A 207      24.850  20.797 -11.311  1.00  0.00              
ATOM   3203  C   VAL A 207      26.178  20.073 -11.493  1.00  0.00              
ATOM   3204  O   VAL A 207      26.483  19.123 -10.771  1.00  0.00              
ATOM   3205  CB  VAL A 207      23.858  20.327 -12.392  1.00  0.00              
ATOM   3206  CG1 VAL A 207      23.837  18.808 -12.472  1.00  0.00              
ATOM   3207  CG2 VAL A 207      22.464  20.863 -12.104  1.00  0.00              
ATOM   3208  H   VAL A 207      24.591  22.782 -12.064  1.00  0.00              
ATOM   3209  HA  VAL A 207      24.473  20.481 -10.337  1.00  0.00              
ATOM   3210  HB  VAL A 207      24.163  20.738 -13.354  1.00  0.00              
ATOM   3211 1HG1 VAL A 207      23.131  18.494 -13.241  1.00  0.00              
ATOM   3212 2HG1 VAL A 207      24.833  18.444 -12.724  1.00  0.00              
ATOM   3213 3HG1 VAL A 207      23.531  18.397 -11.510  1.00  0.00              
ATOM   3214 1HG2 VAL A 207      21.776  20.523 -12.877  1.00  0.00              
ATOM   3215 2HG2 VAL A 207      22.128  20.499 -11.133  1.00  0.00              
ATOM   3216 3HG2 VAL A 207      22.487  21.953 -12.094  1.00  0.00              
ATOM   3217  N   HIS A 208      26.965  20.528 -12.463  1.00  0.00              
ATOM   3218  CA  HIS A 208      28.265  19.928 -12.737  1.00  0.00              
ATOM   3219  C   HIS A 208      29.170  19.979 -11.512  1.00  0.00              
ATOM   3220  O   HIS A 208      29.891  19.025 -11.221  1.00  0.00              
ATOM   3221  CB  HIS A 208      28.945  20.629 -13.918  1.00  0.00              
ATOM   3222  CG  HIS A 208      28.288  20.361 -15.236  1.00  0.00              
ATOM   3223  ND1 HIS A 208      28.561  21.100 -16.368  1.00  0.00              
ATOM   3224  CD2 HIS A 208      27.370  19.436 -15.603  1.00  0.00              
ATOM   3225  CE1 HIS A 208      27.839  20.640 -17.375  1.00  0.00              
ATOM   3226  NE2 HIS A 208      27.108  19.631 -16.937  1.00  0.00              
ATOM   3227  H   HIS A 208      26.655  21.309 -13.022  1.00  0.00              
ATOM   3228  HA  HIS A 208      28.138  18.874 -12.983  1.00  0.00              
ATOM   3229 1HB  HIS A 208      28.926  21.710 -13.776  1.00  0.00              
ATOM   3230 2HB  HIS A 208      29.977  20.294 -14.010  1.00  0.00              
ATOM   3231  HD1 HIS A 208      29.254  21.817 -16.453  1.00  0.00              
ATOM   3232  HD2 HIS A 208      26.859  18.642 -15.057  1.00  0.00              
ATOM   3233  HE1 HIS A 208      27.912  21.093 -18.363  1.00  0.00              
ATOM   3234  N   ALA A 209      29.129  21.099 -10.799  1.00  0.00              
ATOM   3235  CA  ALA A 209      29.832  21.224  -9.527  1.00  0.00              
ATOM   3236  C   ALA A 209      29.319  20.177  -8.546  1.00  0.00              
ATOM   3237  O   ALA A 209      30.103  19.493  -7.887  1.00  0.00              
ATOM   3238  CB  ALA A 209      29.669  22.625  -8.956  1.00  0.00              
ATOM   3239  H   ALA A 209      28.596  21.884 -11.146  1.00  0.00              
ATOM   3240  HA  ALA A 209      30.893  21.041  -9.695  1.00  0.00              
ATOM   3241 1HB  ALA A 209      30.193  22.691  -8.003  1.00  0.00              
ATOM   3242 2HB  ALA A 209      30.089  23.352  -9.651  1.00  0.00              
ATOM   3243 3HB  ALA A 209      28.612  22.835  -8.805  1.00  0.00              
ATOM   3244  N   ALA A 210      28.003  20.027  -8.393  1.00  0.00              
ATOM   3245  CA  ALA A 210      27.452  19.031  -7.482  1.00  0.00              
ATOM   3246  C   ALA A 210      27.994  17.647  -7.818  1.00  0.00              
ATOM   3247  O   ALA A 210      28.297  16.855  -6.927  1.00  0.00              
ATOM   3248  CB  ALA A 210      25.931  19.041  -7.533  1.00  0.00              
ATOM   3249  H   ALA A 210      27.373  20.602  -8.934  1.00  0.00              
ATOM   3250  HA  ALA A 210      27.766  19.275  -6.466  1.00  0.00              
ATOM   3251 1HB  ALA A 210      25.541  18.286  -6.851  1.00  0.00              
ATOM   3252 2HB  ALA A 210      25.563  20.023  -7.236  1.00  0.00              
ATOM   3253 3HB  ALA A 210      25.600  18.820  -8.546  1.00  0.00              
ATOM   3254  N   LYS A 211      28.113  17.363  -9.111  1.00  0.00              
ATOM   3255  CA  LYS A 211      28.629  16.078  -9.568  1.00  0.00              
ATOM   3256  C   LYS A 211      30.086  15.918  -9.156  1.00  0.00              
ATOM   3257  O   LYS A 211      30.484  14.875  -8.636  1.00  0.00              
ATOM   3258  CB  LYS A 211      28.489  15.945 -11.085  1.00  0.00              
ATOM   3259  CG  LYS A 211      27.055  15.783 -11.572  1.00  0.00              
ATOM   3260  CD  LYS A 211      26.994  15.671 -13.088  1.00  0.00              
ATOM   3261  CE  LYS A 211      25.564  15.488 -13.574  1.00  0.00              
ATOM   3262  NZ  LYS A 211      25.481  15.452 -15.059  1.00  0.00              
ATOM   3263  H   LYS A 211      27.838  18.054  -9.795  1.00  0.00              
ATOM   3264  HA  LYS A 211      28.072  15.268  -9.097  1.00  0.00              
ATOM   3265 1HB  LYS A 211      28.922  16.843 -11.526  1.00  0.00              
ATOM   3266 2HB  LYS A 211      29.074  15.076 -11.386  1.00  0.00              
ATOM   3267 1HG  LYS A 211      26.637  14.881 -11.124  1.00  0.00              
ATOM   3268 2HG  LYS A 211      26.479  16.649 -11.248  1.00  0.00              
ATOM   3269 1HD  LYS A 211      27.412  16.582 -13.520  1.00  0.00              
ATOM   3270 2HD  LYS A 211      27.594  14.816 -13.398  1.00  0.00              
ATOM   3271 1HE  LYS A 211      25.182  14.554 -13.166  1.00  0.00              
ATOM   3272 2HE  LYS A 211      24.967  16.319 -13.198  1.00  0.00              
ATOM   3273 1HZ  LYS A 211      24.518  15.330 -15.340  1.00  0.00              
ATOM   3274 2HZ  LYS A 211      25.835  16.319 -15.438  1.00  0.00              
ATOM   3275 3HZ  LYS A 211      26.034  14.682 -15.408  1.00  0.00              
ATOM   3276  N   SER A 212      30.881  16.957  -9.391  1.00  0.00              
ATOM   3277  CA  SER A 212      32.311  16.906  -9.114  1.00  0.00              
ATOM   3278  C   SER A 212      32.576  16.756  -7.622  1.00  0.00              
ATOM   3279  O   SER A 212      33.614  16.236  -7.215  1.00  0.00              
ATOM   3280  CB  SER A 212      32.992  18.150  -9.650  1.00  0.00              
ATOM   3281  OG  SER A 212      32.608  19.302  -8.950  1.00  0.00              
ATOM   3282  H   SER A 212      30.483  17.804  -9.771  1.00  0.00              
ATOM   3283  HA  SER A 212      32.831  16.121  -9.665  1.00  0.00              
ATOM   3284 1HB  SER A 212      34.070  18.023  -9.559  1.00  0.00              
ATOM   3285 2HB  SER A 212      32.728  18.269 -10.700  1.00  0.00              
ATOM   3286  HG  SER A 212      33.060  20.065  -9.319  1.00  0.00              
ATOM   3287  N   LEU A 213      31.630  17.215  -6.810  1.00  0.00              
ATOM   3288  CA  LEU A 213      31.757  17.130  -5.360  1.00  0.00              
ATOM   3289  C   LEU A 213      31.718  15.673  -4.919  1.00  0.00              
ATOM   3290  O   LEU A 213      32.025  15.353  -3.771  1.00  0.00              
ATOM   3291  CB  LEU A 213      30.646  17.934  -4.673  1.00  0.00              
ATOM   3292  CG  LEU A 213      30.779  19.458  -4.782  1.00  0.00              
ATOM   3293  CD1 LEU A 213      29.531  20.132  -4.228  1.00  0.00              
ATOM   3294  CD2 LEU A 213      32.019  19.915  -4.028  1.00  0.00              
ATOM   3295  H   LEU A 213      30.801  17.634  -7.207  1.00  0.00              
ATOM   3296  HA  LEU A 213      32.721  17.535  -5.053  1.00  0.00              
ATOM   3297 1HB  LEU A 213      29.793  17.591  -5.257  1.00  0.00              
ATOM   3298 2HB  LEU A 213      30.516  17.636  -3.633  1.00  0.00              
ATOM   3299  HG  LEU A 213      30.923  19.696  -5.836  1.00  0.00              
ATOM   3300 1HD1 LEU A 213      29.635  21.214  -4.309  1.00  0.00              
ATOM   3301 2HD1 LEU A 213      28.660  19.809  -4.797  1.00  0.00              
ATOM   3302 3HD1 LEU A 213      29.405  19.858  -3.181  1.00  0.00              
ATOM   3303 1HD2 LEU A 213      32.113  20.999  -4.107  1.00  0.00              
ATOM   3304 2HD2 LEU A 213      31.932  19.633  -2.979  1.00  0.00              
ATOM   3305 3HD2 LEU A 213      32.902  19.443  -4.459  1.00  0.00              
ATOM   3306  N   ALA A 214      31.338  14.792  -5.839  1.00  0.00              
ATOM   3307  CA  ALA A 214      31.338  13.372  -5.553  1.00  0.00              
ATOM   3308  C   ALA A 214      32.720  13.004  -5.053  1.00  0.00              
ATOM   3309  O   ALA A 214      32.856  12.204  -4.129  1.00  0.00              
ATOM   3310  CB  ALA A 214      30.956  12.559  -6.781  1.00  0.00              
ATOM   3311  H   ALA A 214      31.044  15.110  -6.751  1.00  0.00              
ATOM   3312  HA  ALA A 214      30.603  13.173  -4.773  1.00  0.00              
ATOM   3313 1HB  ALA A 214      30.994  11.497  -6.539  1.00  0.00              
ATOM   3314 2HB  ALA A 214      29.945  12.824  -7.094  1.00  0.00              
ATOM   3315 3HB  ALA A 214      31.654  12.772  -7.589  1.00  0.00              
ATOM   3316  N   ILE A 215      33.740  13.616  -5.646  1.00  0.00              
ATOM   3317  CA  ILE A 215      35.130  13.283  -5.331  1.00  0.00              
ATOM   3318  C   ILE A 215      35.529  13.672  -3.904  1.00  0.00              
ATOM   3319  O   ILE A 215      36.010  12.841  -3.128  1.00  0.00              
ATOM   3320  CB  ILE A 215      36.098  13.962  -6.317  1.00  0.00              
ATOM   3321  CG1 ILE A 215      35.835  13.475  -7.745  1.00  0.00              
ATOM   3322  CG2 ILE A 215      37.540  13.695  -5.917  1.00  0.00              
ATOM   3323  CD1 ILE A 215      35.938  11.975  -7.906  1.00  0.00              
ATOM   3324  H   ILE A 215      33.549  14.330  -6.333  1.00  0.00              
ATOM   3325  HA  ILE A 215      35.281  12.204  -5.353  1.00  0.00              
ATOM   3326  HB  ILE A 215      35.912  15.036  -6.314  1.00  0.00              
ATOM   3327 1HG1 ILE A 215      34.833  13.802  -8.020  1.00  0.00              
ATOM   3328 2HG1 ILE A 215      36.565  13.961  -8.392  1.00  0.00              
ATOM   3329 1HG2 ILE A 215      38.211  14.182  -6.625  1.00  0.00              
ATOM   3330 2HG2 ILE A 215      37.720  14.089  -4.918  1.00  0.00              
ATOM   3331 3HG2 ILE A 215      37.727  12.621  -5.922  1.00  0.00              
ATOM   3332 1HD1 ILE A 215      35.740  11.706  -8.944  1.00  0.00              
ATOM   3333 2HD1 ILE A 215      36.942  11.647  -7.632  1.00  0.00              
ATOM   3334 3HD1 ILE A 215      35.209  11.488  -7.261  1.00  0.00              
ATOM   3335  N   ILE A 216      35.323  14.943  -3.575  1.00  0.00              
ATOM   3336  CA  ILE A 216      35.713  15.483  -2.278  1.00  0.00              
ATOM   3337  C   ILE A 216      34.864  14.906  -1.153  1.00  0.00              
ATOM   3338  O   ILE A 216      35.339  14.734  -0.026  1.00  0.00              
ATOM   3339  CB  ILE A 216      35.602  17.019  -2.252  1.00  0.00              
ATOM   3340  CG1 ILE A 216      36.366  17.589  -1.054  1.00  0.00              
ATOM   3341  CG2 ILE A 216      34.143  17.447  -2.210  1.00  0.00              
ATOM   3342  CD1 ILE A 216      36.547  19.089  -1.103  1.00  0.00              
ATOM   3343  H   ILE A 216      34.881  15.552  -4.249  1.00  0.00              
ATOM   3344  HA  ILE A 216      36.731  15.188  -2.030  1.00  0.00              
ATOM   3345  HB  ILE A 216      36.074  17.424  -3.147  1.00  0.00              
ATOM   3346 1HG1 ILE A 216      35.810  17.319  -0.157  1.00  0.00              
ATOM   3347 2HG1 ILE A 216      37.343  17.106  -1.034  1.00  0.00              
ATOM   3348 1HG2 ILE A 216      34.083  18.534  -2.191  1.00  0.00              
ATOM   3349 2HG2 ILE A 216      33.628  17.070  -3.093  1.00  0.00              
ATOM   3350 3HG2 ILE A 216      33.671  17.042  -1.315  1.00  0.00              
ATOM   3351 1HD1 ILE A 216      37.097  19.419  -0.221  1.00  0.00              
ATOM   3352 2HD1 ILE A 216      37.105  19.360  -2.000  1.00  0.00              
ATOM   3353 3HD1 ILE A 216      35.572  19.573  -1.122  1.00  0.00              
ATOM   3354  N   VAL A 217      33.609  14.594  -1.471  1.00  0.00              
ATOM   3355  CA  VAL A 217      32.709  14.032  -0.482  1.00  0.00              
ATOM   3356  C   VAL A 217      33.067  12.582  -0.192  1.00  0.00              
ATOM   3357  O   VAL A 217      33.120  12.165   0.965  1.00  0.00              
ATOM   3358  CB  VAL A 217      31.242  14.112  -0.942  1.00  0.00              
ATOM   3359  CG1 VAL A 217      30.347  13.304  -0.013  1.00  0.00              
ATOM   3360  CG2 VAL A 217      30.779  15.560  -0.998  1.00  0.00              
ATOM   3361  H   VAL A 217      33.273  14.749  -2.410  1.00  0.00              
ATOM   3362  HA  VAL A 217      32.802  14.545   0.476  1.00  0.00              
ATOM   3363  HB  VAL A 217      31.166  13.716  -1.955  1.00  0.00              
ATOM   3364 1HG1 VAL A 217      29.314  13.372  -0.353  1.00  0.00              
ATOM   3365 2HG1 VAL A 217      30.664  12.261  -0.020  1.00  0.00              
ATOM   3366 3HG1 VAL A 217      30.422  13.700   0.999  1.00  0.00              
ATOM   3367 1HG2 VAL A 217      29.740  15.599  -1.325  1.00  0.00              
ATOM   3368 2HG2 VAL A 217      30.865  16.007  -0.007  1.00  0.00              
ATOM   3369 3HG2 VAL A 217      31.401  16.114  -1.701  1.00  0.00              
ATOM   3370  N   GLY A 218      33.318  11.822  -1.254  1.00  0.00              
ATOM   3371  CA  GLY A 218      33.742  10.426  -1.146  1.00  0.00              
ATOM   3372  C   GLY A 218      35.069  10.273  -0.408  1.00  0.00              
ATOM   3373  O   GLY A 218      35.218   9.402   0.463  1.00  0.00              
ATOM   3374  H   GLY A 218      33.211  12.234  -2.170  1.00  0.00              
ATOM   3375 1HA  GLY A 218      32.981   9.864  -0.604  1.00  0.00              
ATOM   3376 2HA  GLY A 218      33.856  10.010  -2.146  1.00  0.00              
ATOM   3377  N   LEU A 219      36.027  11.123  -0.760  1.00  0.00              
ATOM   3378  CA  LEU A 219      37.332  11.082  -0.126  1.00  0.00              
ATOM   3379  C   LEU A 219      37.202  11.510   1.337  1.00  0.00              
ATOM   3380  O   LEU A 219      37.759  10.870   2.243  1.00  0.00              
ATOM   3381  CB  LEU A 219      38.323  11.981  -0.876  1.00  0.00              
ATOM   3382  CG  LEU A 219      38.757  11.467  -2.255  1.00  0.00              
ATOM   3383  CD1 LEU A 219      39.589  12.524  -2.968  1.00  0.00              
ATOM   3384  CD2 LEU A 219      39.548  10.178  -2.091  1.00  0.00              
ATOM   3385  H   LEU A 219      35.851  11.812  -1.478  1.00  0.00              
ATOM   3386  HA  LEU A 219      37.710  10.060  -0.136  1.00  0.00              
ATOM   3387 1HB  LEU A 219      37.705  12.871  -0.987  1.00  0.00              
ATOM   3388 2HB  LEU A 219      39.195  12.217  -0.266  1.00  0.00              
ATOM   3389  HG  LEU A 219      37.851  11.233  -2.813  1.00  0.00              
ATOM   3390 1HD1 LEU A 219      39.893  12.150  -3.946  1.00  0.00              
ATOM   3391 2HD1 LEU A 219      38.996  13.429  -3.095  1.00  0.00              
ATOM   3392 3HD1 LEU A 219      40.475  12.750  -2.375  1.00  0.00              
ATOM   3393 1HD2 LEU A 219      39.856   9.813  -3.071  1.00  0.00              
ATOM   3394 2HD2 LEU A 219      40.431  10.367  -1.480  1.00  0.00              
ATOM   3395 3HD2 LEU A 219      38.925   9.427  -1.604  1.00  0.00              
ATOM   3396  N   PHE A 220      36.449  12.584   1.565  1.00  0.00              
ATOM   3397  CA  PHE A 220      36.146  13.044   2.920  1.00  0.00              
ATOM   3398  C   PHE A 220      35.597  11.931   3.819  1.00  0.00              
ATOM   3399  O   PHE A 220      36.050  11.735   4.959  1.00  0.00              
ATOM   3400  CB  PHE A 220      35.150  14.203   2.865  1.00  0.00              
ATOM   3401  CG  PHE A 220      34.796  14.763   4.213  1.00  0.00              
ATOM   3402  CD1 PHE A 220      35.504  15.831   4.745  1.00  0.00              
ATOM   3403  CD2 PHE A 220      33.756  14.223   4.954  1.00  0.00              
ATOM   3404  CE1 PHE A 220      35.180  16.347   5.985  1.00  0.00              
ATOM   3405  CE2 PHE A 220      33.428  14.737   6.194  1.00  0.00              
ATOM   3406  CZ  PHE A 220      34.142  15.800   6.710  1.00  0.00              
ATOM   3407  H   PHE A 220      36.077  13.094   0.777  1.00  0.00              
ATOM   3408  HA  PHE A 220      37.060  13.386   3.408  1.00  0.00              
ATOM   3409 1HB  PHE A 220      35.564  15.027   2.285  1.00  0.00              
ATOM   3410 2HB  PHE A 220      34.216  13.874   2.411  1.00  0.00              
ATOM   3411  HD1 PHE A 220      36.324  16.264   4.171  1.00  0.00              
ATOM   3412  HD2 PHE A 220      33.192  13.383   4.546  1.00  0.00              
ATOM   3413  HE1 PHE A 220      35.745  17.186   6.391  1.00  0.00              
ATOM   3414  HE2 PHE A 220      32.608  14.304   6.765  1.00  0.00              
ATOM   3415  HZ  PHE A 220      33.886  16.205   7.688  1.00  0.00              
ATOM   3416  N   ALA A 221      34.619  11.205   3.298  1.00  0.00              
ATOM   3417  CA  ALA A 221      34.079  10.057   3.992  1.00  0.00              
ATOM   3418  C   ALA A 221      35.169   9.034   4.289  1.00  0.00              
ATOM   3419  O   ALA A 221      35.371   8.664   5.440  1.00  0.00              
ATOM   3420  CB  ALA A 221      32.957   9.429   3.177  1.00  0.00              
ATOM   3421  H   ALA A 221      34.242  11.456   2.395  1.00  0.00              
ATOM   3422  HA  ALA A 221      33.673  10.386   4.949  1.00  0.00              
ATOM   3423 1HB  ALA A 221      32.557   8.569   3.714  1.00  0.00              
ATOM   3424 2HB  ALA A 221      32.165  10.162   3.023  1.00  0.00              
ATOM   3425 3HB  ALA A 221      33.346   9.106   2.213  1.00  0.00              
ATOM   3426  N   LEU A 222      35.899   8.625   3.256  1.00  0.00              
ATOM   3427  CA  LEU A 222      36.908   7.584   3.403  1.00  0.00              
ATOM   3428  C   LEU A 222      38.067   7.968   4.326  1.00  0.00              
ATOM   3429  O   LEU A 222      38.731   7.092   4.869  1.00  0.00              
ATOM   3430  CB  LEU A 222      37.450   7.205   2.019  1.00  0.00              
ATOM   3431  CG  LEU A 222      36.450   6.493   1.099  1.00  0.00              
ATOM   3432  CD1 LEU A 222      37.044   6.335  -0.294  1.00  0.00              
ATOM   3433  CD2 LEU A 222      36.092   5.137   1.689  1.00  0.00              
ATOM   3434  H   LEU A 222      35.754   9.044   2.349  1.00  0.00              
ATOM   3435  HA  LEU A 222      36.462   6.706   3.869  1.00  0.00              
ATOM   3436 1HB  LEU A 222      37.668   8.200   1.635  1.00  0.00              
ATOM   3437 2HB  LEU A 222      38.375   6.633   2.090  1.00  0.00              
ATOM   3438  HG  LEU A 222      35.543   7.097   1.077  1.00  0.00              
ATOM   3439 1HD1 LEU A 222      36.326   5.829  -0.941  1.00  0.00              
ATOM   3440 2HD1 LEU A 222      37.271   7.318  -0.707  1.00  0.00              
ATOM   3441 3HD1 LEU A 222      37.958   5.746  -0.236  1.00  0.00              
ATOM   3442 1HD2 LEU A 222      35.381   4.632   1.035  1.00  0.00              
ATOM   3443 2HD2 LEU A 222      36.993   4.531   1.783  1.00  0.00              
ATOM   3444 3HD2 LEU A 222      35.644   5.275   2.673  1.00  0.00              
ATOM   3445  N   CYS A 223      38.333   9.267   4.481  1.00  0.00              
ATOM   3446  CA  CYS A 223      39.455   9.710   5.321  1.00  0.00              
ATOM   3447  C   CYS A 223      39.029  10.017   6.760  1.00  0.00              
ATOM   3448  O   CYS A 223      39.738   9.663   7.703  1.00  0.00              
ATOM   3449  CB  CYS A 223      39.909  10.989   4.617  1.00  0.00              
ATOM   3450  SG  CYS A 223      40.662  10.724   2.994  1.00  0.00              
ATOM   3451  H   CYS A 223      37.761   9.959   4.019  1.00  0.00              
ATOM   3452  HA  CYS A 223      40.287   9.005   5.340  1.00  0.00              
ATOM   3453 1HB  CYS A 223      39.058  11.650   4.451  1.00  0.00              
ATOM   3454 2HB  CYS A 223      40.659  11.503   5.217  1.00  0.00              
ATOM   3455  HG  CYS A 223      40.980   9.449   3.195  1.00  0.00              
ATOM   3456  N   TRP A 224      37.867  10.648   6.929  1.00  0.00              
ATOM   3457  CA  TRP A 224      37.432  11.152   8.237  1.00  0.00              
ATOM   3458  C   TRP A 224      36.573  10.146   9.015  1.00  0.00              
ATOM   3459  O   TRP A 224      36.375  10.275  10.235  1.00  0.00              
ATOM   3460  CB  TRP A 224      36.655  12.458   8.058  1.00  0.00              
ATOM   3461  CG  TRP A 224      37.511  13.608   7.620  1.00  0.00              
ATOM   3462  CD1 TRP A 224      37.716  14.031   6.340  1.00  0.00              
ATOM   3463  CD2 TRP A 224      38.276  14.482   8.459  1.00  0.00              
ATOM   3464  NE1 TRP A 224      38.562  15.112   6.329  1.00  0.00              
ATOM   3465  CE2 TRP A 224      38.918  15.410   7.620  1.00  0.00              
ATOM   3466  CE3 TRP A 224      38.478  14.568   9.842  1.00  0.00              
ATOM   3467  CZ2 TRP A 224      39.747  16.406   8.112  1.00  0.00              
ATOM   3468  CZ3 TRP A 224      39.308  15.569  10.335  1.00  0.00              
ATOM   3469  CH2 TRP A 224      39.923  16.462   9.494  1.00  0.00              
ATOM   3470  H   TRP A 224      37.267  10.781   6.126  1.00  0.00              
ATOM   3471  HA  TRP A 224      38.300  11.341   8.868  1.00  0.00              
ATOM   3472 1HB  TRP A 224      35.883  12.337   7.298  1.00  0.00              
ATOM   3473 2HB  TRP A 224      36.194  12.753   9.000  1.00  0.00              
ATOM   3474  HD1 TRP A 224      37.207  13.479   5.552  1.00  0.00              
ATOM   3475  HE1 TRP A 224      38.872  15.608   5.506  1.00  0.00              
ATOM   3476  HE3 TRP A 224      38.012  13.887  10.554  1.00  0.00              
ATOM   3477  HZ2 TRP A 224      40.216  17.095   7.409  1.00  0.00              
ATOM   3478  HZ3 TRP A 224      39.457  15.625  11.413  1.00  0.00              
ATOM   3479  HH2 TRP A 224      40.566  17.232   9.922  1.00  0.00              
ATOM   3480  N   LEU A 225      36.007   9.189   8.287  1.00  0.00              
ATOM   3481  CA  LEU A 225      35.242   8.088   8.886  1.00  0.00              
ATOM   3482  C   LEU A 225      36.024   7.055   9.705  1.00  0.00              
ATOM   3483  O   LEU A 225      35.601   6.715  10.797  1.00  0.00              
ATOM   3484  CB  LEU A 225      34.481   7.361   7.770  1.00  0.00              
ATOM   3485  CG  LEU A 225      33.609   6.187   8.232  1.00  0.00              
ATOM   3486  CD1 LEU A 225      32.554   6.677   9.216  1.00  0.00              
ATOM   3487  CD2 LEU A 225      32.956   5.532   7.024  1.00  0.00              
ATOM   3488  H   LEU A 225      36.112   9.226   7.282  1.00  0.00              
ATOM   3489  HA  LEU A 225      34.537   8.488   9.614  1.00  0.00              
ATOM   3490 1HB  LEU A 225      33.853   8.180   7.422  1.00  0.00              
ATOM   3491 2HB  LEU A 225      35.147   7.047   6.966  1.00  0.00              
ATOM   3492  HG  LEU A 225      34.271   5.454   8.693  1.00  0.00              
ATOM   3493 1HD1 LEU A 225      31.940   5.836   9.539  1.00  0.00              
ATOM   3494 2HD1 LEU A 225      33.044   7.121  10.083  1.00  0.00              
ATOM   3495 3HD1 LEU A 225      31.924   7.422   8.733  1.00  0.00              
ATOM   3496 1HD2 LEU A 225      32.337   4.697   7.355  1.00  0.00              
ATOM   3497 2HD2 LEU A 225      32.336   6.262   6.505  1.00  0.00              
ATOM   3498 3HD2 LEU A 225      33.728   5.165   6.348  1.00  0.00              
ATOM   3499  N   PRO A 226      37.117   6.495   9.162  1.00  0.00              
ATOM   3500  CA  PRO A 226      37.816   5.495   9.982  1.00  0.00              
ATOM   3501  C   PRO A 226      38.337   6.105  11.285  1.00  0.00              
ATOM   3502  O   PRO A 226      38.508   5.415  12.295  1.00  0.00              
ATOM   3503  CB  PRO A 226      38.955   5.005   9.083  1.00  0.00              
ATOM   3504  CG  PRO A 226      39.154   6.107   8.099  1.00  0.00              
ATOM   3505  CD  PRO A 226      37.781   6.672   7.851  1.00  0.00              
ATOM   3506  HA  PRO A 226      37.160   4.671  10.299  1.00  0.00              
ATOM   3507 1HB  PRO A 226      39.872   4.817   9.661  1.00  0.00              
ATOM   3508 2HB  PRO A 226      38.694   4.063   8.578  1.00  0.00              
ATOM   3509 1HG  PRO A 226      39.832   6.876   8.496  1.00  0.00              
ATOM   3510 2HG  PRO A 226      39.602   5.732   7.167  1.00  0.00              
ATOM   3511 1HD  PRO A 226      37.814   7.732   7.556  1.00  0.00              
ATOM   3512 2HD  PRO A 226      37.247   6.134   7.054  1.00  0.00              
ATOM   3513  N   LEU A 227      38.556   7.414  11.250  1.00  0.00              
ATOM   3514  CA  LEU A 227      38.883   8.186  12.441  1.00  0.00              
ATOM   3515  C   LEU A 227      37.862   7.978  13.547  1.00  0.00              
ATOM   3516  O   LEU A 227      38.212   7.556  14.646  1.00  0.00              
ATOM   3517  CB  LEU A 227      38.987   9.675  12.089  1.00  0.00              
ATOM   3518  CG  LEU A 227      39.238  10.610  13.279  1.00  0.00              
ATOM   3519  CD1 LEU A 227      40.615  10.344  13.871  1.00  0.00              
ATOM   3520  CD2 LEU A 227      39.117  12.057  12.823  1.00  0.00              
ATOM   3521  H   LEU A 227      38.491   7.887  10.360  1.00  0.00              
ATOM   3522  HA  LEU A 227      39.838   7.849  12.843  1.00  0.00              
ATOM   3523 1HB  LEU A 227      39.865   9.644  11.446  1.00  0.00              
ATOM   3524 2HB  LEU A 227      38.127  10.015  11.513  1.00  0.00              
ATOM   3525  HG  LEU A 227      38.450  10.424  14.009  1.00  0.00              
ATOM   3526 1HD1 LEU A 227      40.785  11.013  14.715  1.00  0.00              
ATOM   3527 2HD1 LEU A 227      40.671   9.310  14.212  1.00  0.00              
ATOM   3528 3HD1 LEU A 227      41.377  10.519  13.112  1.00  0.00              
ATOM   3529 1HD2 LEU A 227      39.295  12.721  13.670  1.00  0.00              
ATOM   3530 2HD2 LEU A 227      39.854  12.256  12.044  1.00  0.00              
ATOM   3531 3HD2 LEU A 227      38.116  12.233  12.430  1.00  0.00              
ATOM   3532  N   HIS A 228      36.598   8.287  13.275  1.00  0.00              
ATOM   3533  CA  HIS A 228      35.582   8.070  14.309  1.00  0.00              
ATOM   3534  C   HIS A 228      35.434   6.598  14.703  1.00  0.00              
ATOM   3535  O   HIS A 228      35.262   6.277  15.881  1.00  0.00              
ATOM   3536  CB  HIS A 228      34.228   8.613  13.842  1.00  0.00              
ATOM   3537  CG  HIS A 228      33.128   8.423  14.840  1.00  0.00              
ATOM   3538  ND1 HIS A 228      32.990   9.220  15.956  1.00  0.00              
ATOM   3539  CD2 HIS A 228      32.114   7.527  14.889  1.00  0.00              
ATOM   3540  CE1 HIS A 228      31.937   8.823  16.650  1.00  0.00              
ATOM   3541  NE2 HIS A 228      31.389   7.798  16.024  1.00  0.00              
ATOM   3542  H   HIS A 228      36.317   8.666  12.382  1.00  0.00              
ATOM   3543  HA  HIS A 228      35.874   8.585  15.224  1.00  0.00              
ATOM   3544 1HB  HIS A 228      34.297   9.685  13.655  1.00  0.00              
ATOM   3545 2HB  HIS A 228      33.914   8.105  12.931  1.00  0.00              
ATOM   3546  HD1 HIS A 228      33.537  10.028  16.177  1.00  0.00              
ATOM   3547  HD2 HIS A 228      31.817   6.708  14.234  1.00  0.00              
ATOM   3548  HE1 HIS A 228      31.657   9.330  17.573  1.00  0.00              
ATOM   3549  N   ILE A 229      35.508   5.719  13.707  1.00  0.00              
ATOM   3550  CA  ILE A 229      35.271   4.292  13.877  1.00  0.00              
ATOM   3551  C   ILE A 229      36.247   3.762  14.902  1.00  0.00              
ATOM   3552  O   ILE A 229      35.865   3.091  15.859  1.00  0.00              
ATOM   3553  CB  ILE A 229      35.428   3.509  12.560  1.00  0.00              
ATOM   3554  CG1 ILE A 229      34.284   3.846  11.600  1.00  0.00              
ATOM   3555  CG2 ILE A 229      35.476   2.014  12.832  1.00  0.00              
ATOM   3556  CD1 ILE A 229      34.473   3.291  10.206  1.00  0.00              
ATOM   3557  H   ILE A 229      35.740   6.073  12.791  1.00  0.00              
ATOM   3558  HA  ILE A 229      34.274   4.113  14.278  1.00  0.00              
ATOM   3559  HB  ILE A 229      36.350   3.820  12.070  1.00  0.00              
ATOM   3560 1HG1 ILE A 229      33.369   3.441  12.031  1.00  0.00              
ATOM   3561 2HG1 ILE A 229      34.211   4.933  11.551  1.00  0.00              
ATOM   3562 1HG2 ILE A 229      35.586   1.476  11.891  1.00  0.00              
ATOM   3563 2HG2 ILE A 229      36.323   1.789  13.479  1.00  0.00              
ATOM   3564 3HG2 ILE A 229      34.553   1.703  13.321  1.00  0.00              
ATOM   3565 1HD1 ILE A 229      33.623   3.571   9.584  1.00  0.00              
ATOM   3566 2HD1 ILE A 229      35.388   3.697   9.773  1.00  0.00              
ATOM   3567 3HD1 ILE A 229      34.545   2.205  10.253  1.00  0.00              
ATOM   3568  N   ILE A 230      37.520   4.070  14.695  1.00  0.00              
ATOM   3569  CA  ILE A 230      38.567   3.549  15.557  1.00  0.00              
ATOM   3570  C   ILE A 230      38.558   4.263  16.913  1.00  0.00              
ATOM   3571  O   ILE A 230      38.872   3.664  17.944  1.00  0.00              
ATOM   3572  CB  ILE A 230      39.955   3.696  14.908  1.00  0.00              
ATOM   3573  CG1 ILE A 230      40.048   2.837  13.644  1.00  0.00              
ATOM   3574  CG2 ILE A 230      41.047   3.314  15.896  1.00  0.00              
ATOM   3575  CD1 ILE A 230      41.261   3.133  12.792  1.00  0.00              
ATOM   3576  H   ILE A 230      37.772   4.678  13.929  1.00  0.00              
ATOM   3577  HA  ILE A 230      38.385   2.500  15.790  1.00  0.00              
ATOM   3578  HB  ILE A 230      40.094   4.730  14.596  1.00  0.00              
ATOM   3579 1HG1 ILE A 230      40.071   1.795  13.960  1.00  0.00              
ATOM   3580 2HG1 ILE A 230      39.144   3.019  13.062  1.00  0.00              
ATOM   3581 1HG2 ILE A 230      42.022   3.423  15.421  1.00  0.00              
ATOM   3582 2HG2 ILE A 230      40.993   3.965  16.767  1.00  0.00              
ATOM   3583 3HG2 ILE A 230      40.910   2.278  16.208  1.00  0.00              
ATOM   3584 1HD1 ILE A 230      41.257   2.486  11.915  1.00  0.00              
ATOM   3585 2HD1 ILE A 230      41.238   4.176  12.474  1.00  0.00              
ATOM   3586 3HD1 ILE A 230      42.166   2.951  13.371  1.00  0.00              
ATOM   3587  N   ASN A 231      38.194   5.544  16.895  1.00  0.00              
ATOM   3588  CA  ASN A 231      38.023   6.344  18.112  1.00  0.00              
ATOM   3589  C   ASN A 231      37.052   5.686  19.090  1.00  0.00              
ATOM   3590  O   ASN A 231      37.361   5.495  20.269  1.00  0.00              
ATOM   3591  CB  ASN A 231      37.557   7.752  17.787  1.00  0.00              
ATOM   3592  CG  ASN A 231      37.414   8.636  18.994  1.00  0.00              
ATOM   3593  OD1 ASN A 231      38.405   9.060  19.600  1.00  0.00              
ATOM   3594  ND2 ASN A 231      36.186   8.848  19.396  1.00  0.00              
ATOM   3595  H   ASN A 231      38.030   5.975  15.996  1.00  0.00              
ATOM   3596  HA  ASN A 231      38.975   6.426  18.638  1.00  0.00              
ATOM   3597 1HB  ASN A 231      38.021   8.321  16.980  1.00  0.00              
ATOM   3598 2HB  ASN A 231      36.567   7.421  17.474  1.00  0.00              
ATOM   3599 1HD2 ASN A 231      36.015   9.427  20.193  1.00  0.00              
ATOM   3600 2HD2 ASN A 231      35.421   8.432  18.906  1.00  0.00              
ATOM   3601  N   CYS A 232      35.876   5.343  18.580  1.00  0.00              
ATOM   3602  CA  CYS A 232      34.806   4.798  19.399  1.00  0.00              
ATOM   3603  C   CYS A 232      35.075   3.322  19.631  1.00  0.00              
ATOM   3604  O   CYS A 232      34.612   2.742  20.614  1.00  0.00              
ATOM   3605  CB  CYS A 232      33.561   5.001  18.536  1.00  0.00              
ATOM   3606  SG  CYS A 232      33.490   3.951  17.064  1.00  0.00              
ATOM   3607  H   CYS A 232      35.723   5.467  17.589  1.00  0.00              
ATOM   3608  HA  CYS A 232      34.663   5.333  20.338  1.00  0.00              
ATOM   3609 1HB  CYS A 232      32.662   4.776  19.111  1.00  0.00              
ATOM   3610 2HB  CYS A 232      33.515   6.028  18.176  1.00  0.00              
ATOM   3611  HG  CYS A 232      32.324   4.412  16.621  1.00  0.00              
ATOM   3612  N   PHE A 233      35.837   2.716  18.725  1.00  0.00              
ATOM   3613  CA  PHE A 233      36.317   1.355  18.922  1.00  0.00              
ATOM   3614  C   PHE A 233      37.181   1.251  20.175  1.00  0.00              
ATOM   3615  O   PHE A 233      36.975   0.362  20.998  1.00  0.00              
ATOM   3616  CB  PHE A 233      37.105   0.886  17.697  1.00  0.00              
ATOM   3617  CG  PHE A 233      37.574  -0.539  17.788  1.00  0.00              
ATOM   3618  CD1 PHE A 233      36.674  -1.588  17.678  1.00  0.00              
ATOM   3619  CD2 PHE A 233      38.915  -0.832  17.984  1.00  0.00              
ATOM   3620  CE1 PHE A 233      37.104  -2.899  17.761  1.00  0.00              
ATOM   3621  CE2 PHE A 233      39.348  -2.141  18.066  1.00  0.00              
ATOM   3622  CZ  PHE A 233      38.441  -3.176  17.955  1.00  0.00              
ATOM   3623  H   PHE A 233      36.089   3.209  17.880  1.00  0.00              
ATOM   3624  HA  PHE A 233      35.472   0.682  19.072  1.00  0.00              
ATOM   3625 1HB  PHE A 233      36.486   0.954  16.804  1.00  0.00              
ATOM   3626 2HB  PHE A 233      37.996   1.499  17.568  1.00  0.00              
ATOM   3627  HD1 PHE A 233      35.617  -1.369  17.523  1.00  0.00              
ATOM   3628  HD2 PHE A 233      39.632  -0.014  18.072  1.00  0.00              
ATOM   3629  HE1 PHE A 233      36.387  -3.714  17.673  1.00  0.00              
ATOM   3630  HE2 PHE A 233      40.405  -2.358  18.219  1.00  0.00              
ATOM   3631  HZ  PHE A 233      38.781  -4.208  18.021  1.00  0.00              
ATOM   3632  N   THR A 234      38.135   2.166  20.331  1.00  0.00              
ATOM   3633  CA  THR A 234      38.961   2.182  21.539  1.00  0.00              
ATOM   3634  C   THR A 234      38.205   2.699  22.756  1.00  0.00              
ATOM   3635  O   THR A 234      38.546   2.377  23.894  1.00  0.00              
ATOM   3636  CB  THR A 234      40.223   3.043  21.340  1.00  0.00              
ATOM   3637  OG1 THR A 234      39.842   4.375  20.973  1.00  0.00              
ATOM   3638  CG2 THR A 234      41.105   2.453  20.251  1.00  0.00              
ATOM   3639  H   THR A 234      38.299   2.859  19.614  1.00  0.00              
ATOM   3640  HA  THR A 234      39.265   1.166  21.791  1.00  0.00              
ATOM   3641  HB  THR A 234      40.778   3.079  22.277  1.00  0.00              
ATOM   3642  HG1 THR A 234      39.359   4.352  20.143  1.00  0.00              
ATOM   3643 1HG2 THR A 234      41.991   3.075  20.126  1.00  0.00              
ATOM   3644 2HG2 THR A 234      41.405   1.444  20.533  1.00  0.00              
ATOM   3645 3HG2 THR A 234      40.551   2.418  19.314  1.00  0.00              
ATOM   3646  N   PHE A 235      37.185   3.510  22.518  1.00  0.00              
ATOM   3647  CA  PHE A 235      36.252   3.844  23.579  1.00  0.00              
ATOM   3648  C   PHE A 235      35.598   2.586  24.137  1.00  0.00              
ATOM   3649  O   PHE A 235      35.397   2.467  25.344  1.00  0.00              
ATOM   3650  CB  PHE A 235      35.186   4.815  23.070  1.00  0.00              
ATOM   3651  CG  PHE A 235      34.197   5.235  24.120  1.00  0.00              
ATOM   3652  CD1 PHE A 235      34.543   6.169  25.085  1.00  0.00              
ATOM   3653  CD2 PHE A 235      32.919   4.696  24.146  1.00  0.00              
ATOM   3654  CE1 PHE A 235      33.634   6.555  26.052  1.00  0.00              
ATOM   3655  CE2 PHE A 235      32.008   5.082  25.110  1.00  0.00              
ATOM   3656  CZ  PHE A 235      32.367   6.012  26.064  1.00  0.00              
ATOM   3657  H   PHE A 235      37.046   3.905  21.599  1.00  0.00              
ATOM   3658  HA  PHE A 235      36.785   4.315  24.406  1.00  0.00              
ATOM   3659 1HB  PHE A 235      35.654   5.727  22.701  1.00  0.00              
ATOM   3660 2HB  PHE A 235      34.611   4.353  22.268  1.00  0.00              
ATOM   3661  HD1 PHE A 235      35.545   6.599  25.075  1.00  0.00              
ATOM   3662  HD2 PHE A 235      32.636   3.960  23.392  1.00  0.00              
ATOM   3663  HE1 PHE A 235      33.919   7.290  26.805  1.00  0.00              
ATOM   3664  HE2 PHE A 235      31.007   4.651  25.118  1.00  0.00              
ATOM   3665  HZ  PHE A 235      31.650   6.316  26.826  1.00  0.00              
ATOM   3666  N   PHE A 236      35.261   1.653  23.250  1.00  0.00              
ATOM   3667  CA  PHE A 236      34.812   0.323  23.669  1.00  0.00              
ATOM   3668  C   PHE A 236      35.849  -0.828  23.713  1.00  0.00              
ATOM   3669  O   PHE A 236      35.484  -1.943  24.065  1.00  0.00              
ATOM   3670  CB  PHE A 236      33.657  -0.094  22.756  1.00  0.00              
ATOM   3671  CG  PHE A 236      32.445   0.786  22.872  1.00  0.00              
ATOM   3672  CD1 PHE A 236      32.023   1.554  21.797  1.00  0.00              
ATOM   3673  CD2 PHE A 236      31.725   0.847  24.055  1.00  0.00              
ATOM   3674  CE1 PHE A 236      30.908   2.364  21.903  1.00  0.00              
ATOM   3675  CE2 PHE A 236      30.609   1.655  24.163  1.00  0.00              
ATOM   3676  CZ  PHE A 236      30.201   2.414  23.085  1.00  0.00              
ATOM   3677  H   PHE A 236      35.314   1.867  22.265  1.00  0.00              
ATOM   3678  HA  PHE A 236      34.472   0.357  24.705  1.00  0.00              
ATOM   3679 1HB  PHE A 236      33.971  -0.057  21.714  1.00  0.00              
ATOM   3680 2HB  PHE A 236      33.333  -1.104  23.001  1.00  0.00              
ATOM   3681  HD1 PHE A 236      32.581   1.513  20.862  1.00  0.00              
ATOM   3682  HD2 PHE A 236      32.048   0.247  24.907  1.00  0.00              
ATOM   3683  HE1 PHE A 236      30.587   2.963  21.050  1.00  0.00              
ATOM   3684  HE2 PHE A 236      30.051   1.693  25.099  1.00  0.00              
ATOM   3685  HZ  PHE A 236      29.322   3.053  23.169  1.00  0.00              
ATOM   3686  N   CYS A 237      37.119  -0.605  23.374  1.00  0.00              
ATOM   3687  CA  CYS A 237      38.129  -1.654  23.453  1.00  0.00              
ATOM   3688  C   CYS A 237      39.463  -1.126  23.963  1.00  0.00              
ATOM   3689  O   CYS A 237      40.141  -0.359  23.280  1.00  0.00              
ATOM   3690  CB  CYS A 237      38.259  -2.107  21.999  1.00  0.00              
ATOM   3691  SG  CYS A 237      39.337  -3.539  21.754  1.00  0.00              
ATOM   3692  H   CYS A 237      37.389   0.314  23.055  1.00  0.00              
ATOM   3693  HA  CYS A 237      37.821  -2.507  24.058  1.00  0.00              
ATOM   3694 1HB  CYS A 237      37.284  -2.392  21.603  1.00  0.00              
ATOM   3695 2HB  CYS A 237      38.679  -1.306  21.391  1.00  0.00              
ATOM   3696  N   PRO A 238      39.836  -1.542  25.169  1.00  0.00              
ATOM   3697  CA  PRO A 238      41.028  -1.019  25.825  1.00  0.00              
ATOM   3698  C   PRO A 238      42.260  -1.302  24.975  1.00  0.00              
ATOM   3699  O   PRO A 238      42.602  -2.458  24.725  1.00  0.00              
ATOM   3700  CB  PRO A 238      41.073  -1.744  27.174  1.00  0.00              
ATOM   3701  CG  PRO A 238      39.653  -2.109  27.446  1.00  0.00              
ATOM   3702  CD  PRO A 238      39.054  -2.414  26.099  1.00  0.00              
ATOM   3703  HA  PRO A 238      41.000   0.074  25.949  1.00  0.00              
ATOM   3704 1HB  PRO A 238      41.712  -2.638  27.130  1.00  0.00              
ATOM   3705 2HB  PRO A 238      41.476  -1.097  27.967  1.00  0.00              
ATOM   3706 1HG  PRO A 238      39.588  -2.981  28.114  1.00  0.00              
ATOM   3707 2HG  PRO A 238      39.118  -1.285  27.939  1.00  0.00              
ATOM   3708 1HD  PRO A 238      39.160  -3.475  25.827  1.00  0.00              
ATOM   3709 2HD  PRO A 238      37.981  -2.177  26.057  1.00  0.00              
ATOM   3710  N   ASP A 239      42.924  -0.239  24.532  1.00  0.00              
ATOM   3711  CA  ASP A 239      44.247  -0.358  23.932  1.00  0.00              
ATOM   3712  C   ASP A 239      44.188  -1.282  22.722  1.00  0.00              
ATOM   3713  O   ASP A 239      44.861  -2.312  22.683  1.00  0.00              
ATOM   3714  CB  ASP A 239      45.263  -0.878  24.952  1.00  0.00              
ATOM   3715  CG  ASP A 239      46.718  -0.634  24.572  1.00  0.00              
ATOM   3716  OD1 ASP A 239      46.957   0.168  23.700  1.00  0.00              
ATOM   3717  OD2 ASP A 239      47.581  -1.129  25.257  1.00  0.00              
ATOM   3718  H   ASP A 239      42.500   0.674  24.612  1.00  0.00              
ATOM   3719  HA  ASP A 239      44.580   0.617  23.576  1.00  0.00              
ATOM   3720 1HB  ASP A 239      45.087  -0.515  25.965  1.00  0.00              
ATOM   3721 2HB  ASP A 239      45.051  -1.947  24.906  1.00  0.00              
ATOM   3722  N   CYS A 240      43.379  -0.907  21.737  1.00  0.00              
ATOM   3723  CA  CYS A 240      43.209  -1.716  20.536  1.00  0.00              
ATOM   3724  C   CYS A 240      43.507  -0.880  19.298  1.00  0.00              
ATOM   3725  O   CYS A 240      42.879  -1.054  18.254  1.00  0.00              
ATOM   3726  CB  CYS A 240      41.731  -2.103  20.588  1.00  0.00              
ATOM   3727  SG  CYS A 240      41.219  -2.906  22.126  1.00  0.00              
ATOM   3728  H   CYS A 240      42.870  -0.039  21.822  1.00  0.00              
ATOM   3729  HA  CYS A 240      43.807  -2.627  20.539  1.00  0.00              
ATOM   3730 1HB  CYS A 240      41.104  -1.216  20.487  1.00  0.00              
ATOM   3731 2HB  CYS A 240      41.497  -2.806  19.788  1.00  0.00              
ATOM   3732  N   SER A 241      44.470   0.027  19.421  1.00  0.00              
ATOM   3733  CA  SER A 241      44.863   0.883  18.308  1.00  0.00              
ATOM   3734  C   SER A 241      46.045   0.261  17.575  1.00  0.00              
ATOM   3735  O   SER A 241      46.527   0.804  16.581  1.00  0.00              
ATOM   3736  CB  SER A 241      45.208   2.274  18.801  1.00  0.00              
ATOM   3737  OG  SER A 241      46.319   2.270  19.654  1.00  0.00              
ATOM   3738  H   SER A 241      44.943   0.126  20.308  1.00  0.00              
ATOM   3739  HA  SER A 241      44.046   1.095  17.616  1.00  0.00              
ATOM   3740 1HB  SER A 241      45.424   2.906  17.940  1.00  0.00              
ATOM   3741 2HB  SER A 241      44.350   2.677  19.339  1.00  0.00              
ATOM   3742  HG  SER A 241      46.668   3.162  19.729  1.00  0.00              
ATOM   3743  N   HIS A 242      46.509  -0.881  18.073  1.00  0.00              
ATOM   3744  CA  HIS A 242      47.696  -1.528  17.528  1.00  0.00              
ATOM   3745  C   HIS A 242      47.321  -2.501  16.417  1.00  0.00              
ATOM   3746  O   HIS A 242      48.158  -2.868  15.592  1.00  0.00              
ATOM   3747  CB  HIS A 242      48.470  -2.259  18.629  1.00  0.00              
ATOM   3748  CG  HIS A 242      48.767  -1.407  19.823  1.00  0.00              
ATOM   3749  ND1 HIS A 242      49.863  -0.571  19.887  1.00  0.00              
ATOM   3750  CD2 HIS A 242      48.113  -1.261  20.999  1.00  0.00              
ATOM   3751  CE1 HIS A 242      49.868   0.053  21.052  1.00  0.00              
ATOM   3752  NE2 HIS A 242      48.818  -0.349  21.745  1.00  0.00              
ATOM   3753  H   HIS A 242      46.026  -1.311  18.848  1.00  0.00              
ATOM   3754  HA  HIS A 242      48.349  -0.778  17.080  1.00  0.00              
ATOM   3755 1HB  HIS A 242      47.895  -3.112  18.990  1.00  0.00              
ATOM   3756 2HB  HIS A 242      49.430  -2.605  18.246  1.00  0.00              
ATOM   3757  HD2 HIS A 242      47.206  -1.712  21.403  1.00  0.00              
ATOM   3758  HE1 HIS A 242      50.658   0.762  21.298  1.00  0.00              
ATOM   3759  HE2 HIS A 242      48.566  -0.040  22.673  1.00  0.00              
ATOM   3760  N   ALA A 243      46.059  -2.915  16.401  1.00  0.00              
ATOM   3761  CA  ALA A 243      45.572  -3.850  15.394  1.00  0.00              
ATOM   3762  C   ALA A 243      45.599  -3.198  14.018  1.00  0.00              
ATOM   3763  O   ALA A 243      45.130  -2.073  13.844  1.00  0.00              
ATOM   3764  CB  ALA A 243      44.171  -4.327  15.747  1.00  0.00              
ATOM   3765  H   ALA A 243      45.420  -2.574  17.105  1.00  0.00              
ATOM   3766  HA  ALA A 243      46.237  -4.714  15.368  1.00  0.00              
ATOM   3767 1HB  ALA A 243      43.823  -5.025  14.985  1.00  0.00              
ATOM   3768 2HB  ALA A 243      44.190  -4.828  16.716  1.00  0.00              
ATOM   3769 3HB  ALA A 243      43.497  -3.474  15.792  1.00  0.00              
ATOM   3770  N   PRO A 244      46.152  -3.911  13.042  1.00  0.00              
ATOM   3771  CA  PRO A 244      46.246  -3.400  11.679  1.00  0.00              
ATOM   3772  C   PRO A 244      44.887  -2.933  11.173  1.00  0.00              
ATOM   3773  O   PRO A 244      44.801  -2.020  10.352  1.00  0.00              
ATOM   3774  CB  PRO A 244      46.786  -4.584  10.872  1.00  0.00              
ATOM   3775  CG  PRO A 244      47.569  -5.381  11.859  1.00  0.00              
ATOM   3776  CD  PRO A 244      46.819  -5.254  13.158  1.00  0.00              
ATOM   3777  HA  PRO A 244      46.898  -2.517  11.600  1.00  0.00              
ATOM   3778 1HB  PRO A 244      45.971  -5.180  10.436  1.00  0.00              
ATOM   3779 2HB  PRO A 244      47.421  -4.248  10.038  1.00  0.00              
ATOM   3780 1HG  PRO A 244      47.647  -6.433  11.548  1.00  0.00              
ATOM   3781 2HG  PRO A 244      48.595  -4.996  11.955  1.00  0.00              
ATOM   3782 1HD  PRO A 244      46.076  -6.054  13.289  1.00  0.00              
ATOM   3783 2HD  PRO A 244      47.488  -5.292  14.030  1.00  0.00              
ATOM   3784  N   LEU A 245      43.715  -3.539  11.621  1.00  0.00              
ATOM   3785  CA  LEU A 245      42.355  -3.211  11.210  1.00  0.00              
ATOM   3786  C   LEU A 245      41.880  -1.910  11.843  1.00  0.00              
ATOM   3787  O   LEU A 245      40.996  -1.237  11.314  1.00  0.00              
ATOM   3788  CB  LEU A 245      41.403  -4.358  11.571  1.00  0.00              
ATOM   3789  CG  LEU A 245      41.636  -5.666  10.805  1.00  0.00              
ATOM   3790  CD1 LEU A 245      40.704  -6.751  11.328  1.00  0.00              
ATOM   3791  CD2 LEU A 245      41.410  -5.432   9.319  1.00  0.00              
ATOM   3792  H   LEU A 245      43.860  -4.266  12.308  1.00  0.00              
ATOM   3793  HA  LEU A 245      42.329  -3.057  10.131  1.00  0.00              
ATOM   3794 1HB  LEU A 245      41.669  -4.486  12.619  1.00  0.00              
ATOM   3795 2HB  LEU A 245      40.359  -4.054  11.497  1.00  0.00              
ATOM   3796  HG  LEU A 245      42.682  -5.941  10.945  1.00  0.00              
ATOM   3797 1HD1 LEU A 245      40.877  -7.676  10.779  1.00  0.00              
ATOM   3798 2HD1 LEU A 245      40.899  -6.918  12.388  1.00  0.00              
ATOM   3799 3HD1 LEU A 245      39.669  -6.437  11.194  1.00  0.00              
ATOM   3800 1HD2 LEU A 245      41.577  -6.363   8.775  1.00  0.00              
ATOM   3801 2HD2 LEU A 245      40.387  -5.094   9.154  1.00  0.00              
ATOM   3802 3HD2 LEU A 245      42.106  -4.674   8.960  1.00  0.00              
ATOM   3803  N   TRP A 246      42.473  -1.561  12.980  1.00  0.00              
ATOM   3804  CA  TRP A 246      42.100  -0.345  13.697  1.00  0.00              
ATOM   3805  C   TRP A 246      43.338   0.441  14.107  1.00  0.00              
ATOM   3806  O   TRP A 246      43.621   0.599  15.294  1.00  0.00              
ATOM   3807  CB  TRP A 246      41.260  -0.685  14.929  1.00  0.00              
ATOM   3808  CG  TRP A 246      39.962  -1.359  14.601  1.00  0.00              
ATOM   3809  CD1 TRP A 246      38.803  -0.752  14.220  1.00  0.00              
ATOM   3810  CD2 TRP A 246      39.691  -2.766  14.625  1.00  0.00              
ATOM   3811  NE1 TRP A 246      37.825  -1.692  14.006  1.00  0.00              
ATOM   3812  CE2 TRP A 246      38.348  -2.938  14.246  1.00  0.00              
ATOM   3813  CE3 TRP A 246      40.458  -3.897  14.929  1.00  0.00              
ATOM   3814  CZ2 TRP A 246      37.753  -4.187  14.166  1.00  0.00              
ATOM   3815  CZ3 TRP A 246      39.862  -5.150  14.847  1.00  0.00              
ATOM   3816  CH2 TRP A 246      38.548  -5.291  14.475  1.00  0.00              
ATOM   3817  H   TRP A 246      43.200  -2.150  13.359  1.00  0.00              
ATOM   3818  HA  TRP A 246      41.514   0.303  13.045  1.00  0.00              
ATOM   3819 1HB  TRP A 246      41.807  -1.364  15.583  1.00  0.00              
ATOM   3820 2HB  TRP A 246      41.011   0.224  15.476  1.00  0.00              
ATOM   3821  HD1 TRP A 246      38.816   0.333  14.144  1.00  0.00              
ATOM   3822  HE1 TRP A 246      36.876  -1.500  13.718  1.00  0.00              
ATOM   3823  HE3 TRP A 246      41.505  -3.842  15.226  1.00  0.00              
ATOM   3824  HZ2 TRP A 246      36.707  -4.254  13.867  1.00  0.00              
ATOM   3825  HZ3 TRP A 246      40.469  -6.023  15.087  1.00  0.00              
ATOM   3826  HH2 TRP A 246      38.119  -6.292  14.423  1.00  0.00              
ATOM   3827  N   LEU A 247      44.073   0.935  13.116  1.00  0.00              
ATOM   3828  CA  LEU A 247      45.262   1.740  13.372  1.00  0.00              
ATOM   3829  C   LEU A 247      44.904   3.206  13.573  1.00  0.00              
ATOM   3830  O   LEU A 247      44.919   3.994  12.626  1.00  0.00              
ATOM   3831  CB  LEU A 247      46.262   1.590  12.219  1.00  0.00              
ATOM   3832  CG  LEU A 247      46.879   0.193  12.068  1.00  0.00              
ATOM   3833  CD1 LEU A 247      47.790   0.154  10.848  1.00  0.00              
ATOM   3834  CD2 LEU A 247      47.652  -0.161  13.330  1.00  0.00              
ATOM   3835  H   LEU A 247      43.802   0.748  12.161  1.00  0.00              
ATOM   3836  HA  LEU A 247      45.735   1.410  14.296  1.00  0.00              
ATOM   3837 1HB  LEU A 247      45.599   1.798  11.381  1.00  0.00              
ATOM   3838 2HB  LEU A 247      47.044   2.348  12.261  1.00  0.00              
ATOM   3839  HG  LEU A 247      46.056  -0.516  11.971  1.00  0.00              
ATOM   3840 1HD1 LEU A 247      48.223  -0.842  10.749  1.00  0.00              
ATOM   3841 2HD1 LEU A 247      47.211   0.387   9.955  1.00  0.00              
ATOM   3842 3HD1 LEU A 247      48.588   0.886  10.967  1.00  0.00              
ATOM   3843 1HD2 LEU A 247      48.089  -1.154  13.222  1.00  0.00              
ATOM   3844 2HD2 LEU A 247      48.445   0.570  13.489  1.00  0.00              
ATOM   3845 3HD2 LEU A 247      46.976  -0.154  14.185  1.00  0.00              
ATOM   3846  N   MET A 248      44.581   3.568  14.810  1.00  0.00              
ATOM   3847  CA  MET A 248      44.138   4.925  15.130  1.00  0.00              
ATOM   3848  C   MET A 248      44.995   5.962  14.423  1.00  0.00              
ATOM   3849  O   MET A 248      44.488   6.891  13.774  1.00  0.00              
ATOM   3850  CB  MET A 248      44.174   5.153  16.640  1.00  0.00              
ATOM   3851  CG  MET A 248      43.624   6.501  17.086  1.00  0.00              
ATOM   3852  SD  MET A 248      41.824   6.576  17.015  1.00  0.00              
ATOM   3853  CE  MET A 248      41.574   7.097  15.320  1.00  0.00              
ATOM   3854  H   MET A 248      44.645   2.883  15.550  1.00  0.00              
ATOM   3855  HA  MET A 248      43.116   5.074  14.781  1.00  0.00              
ATOM   3856 1HB  MET A 248      43.591   4.354  17.095  1.00  0.00              
ATOM   3857 2HB  MET A 248      45.216   5.065  16.950  1.00  0.00              
ATOM   3858 1HG  MET A 248      43.950   6.678  18.111  1.00  0.00              
ATOM   3859 2HG  MET A 248      44.041   7.269  16.435  1.00  0.00              
ATOM   3860 1HE  MET A 248      40.506   7.189  15.120  1.00  0.00              
ATOM   3861 2HE  MET A 248      42.058   8.061  15.160  1.00  0.00              
ATOM   3862 3HE  MET A 248      42.007   6.358  14.645  1.00  0.00              
ATOM   3863  N   TYR A 249      46.305   5.798  14.561  1.00  0.00              
ATOM   3864  CA  TYR A 249      47.243   6.739  13.971  1.00  0.00              
ATOM   3865  C   TYR A 249      47.042   6.863  12.460  1.00  0.00              
ATOM   3866  O   TYR A 249      47.077   7.961  11.905  1.00  0.00              
ATOM   3867  CB  TYR A 249      48.680   6.313  14.278  1.00  0.00              
ATOM   3868  CG  TYR A 249      49.730   7.235  13.697  1.00  0.00              
ATOM   3869  CD1 TYR A 249      50.068   8.420  14.334  1.00  0.00              
ATOM   3870  CD2 TYR A 249      50.380   6.916  12.514  1.00  0.00              
ATOM   3871  CE1 TYR A 249      51.026   9.266  13.807  1.00  0.00              
ATOM   3872  CE2 TYR A 249      51.339   7.754  11.979  1.00  0.00              
ATOM   3873  CZ  TYR A 249      51.659   8.928  12.628  1.00  0.00              
ATOM   3874  OH  TYR A 249      52.615   9.766  12.100  1.00  0.00              
ATOM   3875  H   TYR A 249      46.661   5.010  15.082  1.00  0.00              
ATOM   3876  HA  TYR A 249      47.076   7.734  14.383  1.00  0.00              
ATOM   3877 1HB  TYR A 249      48.784   6.284  15.364  1.00  0.00              
ATOM   3878 2HB  TYR A 249      48.813   5.311  13.873  1.00  0.00              
ATOM   3879  HD1 TYR A 249      49.564   8.680  15.264  1.00  0.00              
ATOM   3880  HD2 TYR A 249      50.122   5.987  12.006  1.00  0.00              
ATOM   3881  HE1 TYR A 249      51.281  10.194  14.318  1.00  0.00              
ATOM   3882  HE2 TYR A 249      51.838   7.486  11.047  1.00  0.00              
ATOM   3883  HH  TYR A 249      53.049  10.306  12.764  1.00  0.00              
ATOM   3884  N   LEU A 250      46.822   5.731  11.799  1.00  0.00              
ATOM   3885  CA  LEU A 250      46.657   5.700  10.347  1.00  0.00              
ATOM   3886  C   LEU A 250      45.409   6.446   9.896  1.00  0.00              
ATOM   3887  O   LEU A 250      45.436   7.194   8.904  1.00  0.00              
ATOM   3888  CB  LEU A 250      46.610   4.248   9.855  1.00  0.00              
ATOM   3889  CG  LEU A 250      46.435   4.078   8.340  1.00  0.00              
ATOM   3890  CD1 LEU A 250      47.599   4.728   7.604  1.00  0.00              
ATOM   3891  CD2 LEU A 250      46.343   2.597   8.002  1.00  0.00              
ATOM   3892  H   LEU A 250      46.766   4.867  12.319  1.00  0.00              
ATOM   3893  HA  LEU A 250      47.497   6.208   9.874  1.00  0.00              
ATOM   3894 1HB  LEU A 250      47.606   3.927  10.154  1.00  0.00              
ATOM   3895 2HB  LEU A 250      45.863   3.664  10.392  1.00  0.00              
ATOM   3896  HG  LEU A 250      45.486   4.541   8.069  1.00  0.00              
ATOM   3897 1HD1 LEU A 250      47.466   4.602   6.529  1.00  0.00              
ATOM   3898 2HD1 LEU A 250      47.632   5.791   7.842  1.00  0.00              
ATOM   3899 3HD1 LEU A 250      48.532   4.257   7.911  1.00  0.00              
ATOM   3900 1HD2 LEU A 250      46.218   2.477   6.926  1.00  0.00              
ATOM   3901 2HD2 LEU A 250      47.256   2.093   8.320  1.00  0.00              
ATOM   3902 3HD2 LEU A 250      45.488   2.158   8.517  1.00  0.00              
ATOM   3903  N   ALA A 251      44.315   6.233  10.623  1.00  0.00              
ATOM   3904  CA  ALA A 251      43.066   6.897  10.309  1.00  0.00              
ATOM   3905  C   ALA A 251      43.189   8.399  10.503  1.00  0.00              
ATOM   3906  O   ALA A 251      42.599   9.189   9.751  1.00  0.00              
ATOM   3907  CB  ALA A 251      41.937   6.335  11.162  1.00  0.00              
ATOM   3908  H   ALA A 251      44.351   5.599  11.408  1.00  0.00              
ATOM   3909  HA  ALA A 251      42.830   6.720   9.260  1.00  0.00              
ATOM   3910 1HB  ALA A 251      41.007   6.846  10.914  1.00  0.00              
ATOM   3911 2HB  ALA A 251      41.829   5.269  10.966  1.00  0.00              
ATOM   3912 3HB  ALA A 251      42.166   6.490  12.215  1.00  0.00              
ATOM   3913  N   ILE A 252      43.969   8.797  11.505  1.00  0.00              
ATOM   3914  CA  ILE A 252      44.260  10.208  11.720  1.00  0.00              
ATOM   3915  C   ILE A 252      45.020  10.793  10.528  1.00  0.00              
ATOM   3916  O   ILE A 252      44.698  11.886  10.024  1.00  0.00              
ATOM   3917  CB  ILE A 252      45.080  10.428  13.004  1.00  0.00              
ATOM   3918  CG1 ILE A 252      44.240  10.091  14.238  1.00  0.00              
ATOM   3919  CG2 ILE A 252      45.585  11.860  13.075  1.00  0.00              
ATOM   3920  CD1 ILE A 252      45.043   9.986  15.514  1.00  0.00              
ATOM   3921  H   ILE A 252      44.369   8.111  12.129  1.00  0.00              
ATOM   3922  HA  ILE A 252      43.338  10.786  11.775  1.00  0.00              
ATOM   3923  HB  ILE A 252      45.928   9.743  13.005  1.00  0.00              
ATOM   3924 1HG1 ILE A 252      43.490  10.874  14.344  1.00  0.00              
ATOM   3925 2HG1 ILE A 252      43.744   9.140  14.043  1.00  0.00              
ATOM   3926 1HG2 ILE A 252      46.162  11.999  13.989  1.00  0.00              
ATOM   3927 2HG2 ILE A 252      46.217  12.066  12.212  1.00  0.00              
ATOM   3928 3HG2 ILE A 252      44.737  12.546  13.074  1.00  0.00              
ATOM   3929 1HD1 ILE A 252      44.379   9.744  16.345  1.00  0.00              
ATOM   3930 2HD1 ILE A 252      45.793   9.200  15.410  1.00  0.00              
ATOM   3931 3HD1 ILE A 252      45.539  10.935  15.712  1.00  0.00              
ATOM   3932  N   VAL A 253      46.019  10.049  10.063  1.00  0.00              
ATOM   3933  CA  VAL A 253      46.766  10.470   8.892  1.00  0.00              
ATOM   3934  C   VAL A 253      45.863  10.528   7.670  1.00  0.00              
ATOM   3935  O   VAL A 253      46.009  11.426   6.847  1.00  0.00              
ATOM   3936  CB  VAL A 253      47.949   9.526   8.606  1.00  0.00              
ATOM   3937  CG1 VAL A 253      48.575   9.851   7.258  1.00  0.00              
ATOM   3938  CG2 VAL A 253      48.989   9.623   9.712  1.00  0.00              
ATOM   3939  H   VAL A 253      46.269   9.184  10.522  1.00  0.00              
ATOM   3940  HA  VAL A 253      47.151  11.483   9.010  1.00  0.00              
ATOM   3941  HB  VAL A 253      47.588   8.497   8.600  1.00  0.00              
ATOM   3942 1HG1 VAL A 253      49.410   9.174   7.071  1.00  0.00              
ATOM   3943 2HG1 VAL A 253      47.830   9.732   6.472  1.00  0.00              
ATOM   3944 3HG1 VAL A 253      48.937  10.879   7.263  1.00  0.00              
ATOM   3945 1HG2 VAL A 253      49.817   8.950   9.494  1.00  0.00              
ATOM   3946 2HG2 VAL A 253      49.359  10.647   9.773  1.00  0.00              
ATOM   3947 3HG2 VAL A 253      48.535   9.344  10.663  1.00  0.00              
ATOM   3948  N   LEU A 254      44.918   9.598   7.556  1.00  0.00              
ATOM   3949  CA  LEU A 254      44.016   9.616   6.406  1.00  0.00              
ATOM   3950  C   LEU A 254      43.145  10.865   6.429  1.00  0.00              
ATOM   3951  O   LEU A 254      42.935  11.533   5.397  1.00  0.00              
ATOM   3952  CB  LEU A 254      43.143   8.355   6.389  1.00  0.00              
ATOM   3953  CG  LEU A 254      43.881   7.055   6.046  1.00  0.00              
ATOM   3954  CD1 LEU A 254      42.963   5.860   6.263  1.00  0.00              
ATOM   3955  CD2 LEU A 254      44.364   7.110   4.604  1.00  0.00              
ATOM   3956  H   LEU A 254      44.812   8.874   8.253  1.00  0.00              
ATOM   3957  HA  LEU A 254      44.597   9.653   5.486  1.00  0.00              
ATOM   3958 1HB  LEU A 254      42.830   8.343   7.432  1.00  0.00              
ATOM   3959 2HB  LEU A 254      42.269   8.477   5.749  1.00  0.00              
ATOM   3960  HG  LEU A 254      44.760   7.002   6.689  1.00  0.00              
ATOM   3961 1HD1 LEU A 254      43.496   4.942   6.016  1.00  0.00              
ATOM   3962 2HD1 LEU A 254      42.649   5.827   7.306  1.00  0.00              
ATOM   3963 3HD1 LEU A 254      42.087   5.954   5.622  1.00  0.00              
ATOM   3964 1HD2 LEU A 254      44.889   6.185   4.361  1.00  0.00              
ATOM   3965 2HD2 LEU A 254      43.509   7.228   3.938  1.00  0.00              
ATOM   3966 3HD2 LEU A 254      45.041   7.955   4.478  1.00  0.00              
ATOM   3967  N   SER A 255      42.645  11.173   7.622  1.00  0.00              
ATOM   3968  CA  SER A 255      41.847  12.368   7.829  1.00  0.00              
ATOM   3969  C   SER A 255      42.621  13.586   7.351  1.00  0.00              
ATOM   3970  O   SER A 255      42.071  14.477   6.698  1.00  0.00              
ATOM   3971  CB  SER A 255      41.468  12.509   9.291  1.00  0.00              
ATOM   3972  OG  SER A 255      40.612  11.483   9.714  1.00  0.00              
ATOM   3973  H   SER A 255      42.826  10.560   8.404  1.00  0.00              
ATOM   3974  HA  SER A 255      40.864  12.319   7.359  1.00  0.00              
ATOM   3975 1HB  SER A 255      42.378  12.482   9.890  1.00  0.00              
ATOM   3976 2HB  SER A 255      40.970  13.467   9.432  1.00  0.00              
ATOM   3977  HG  SER A 255      40.391  10.923   8.966  1.00  0.00              
ATOM   3978  N   HIS A 256      43.909  13.613   7.679  1.00  0.00              
ATOM   3979  CA  HIS A 256      44.805  14.653   7.174  1.00  0.00              
ATOM   3980  C   HIS A 256      45.081  14.569   5.670  1.00  0.00              
ATOM   3981  O   HIS A 256      45.289  15.587   4.991  1.00  0.00              
ATOM   3982  CB  HIS A 256      46.134  14.605   7.935  1.00  0.00              
ATOM   3983  CG  HIS A 256      46.021  15.014   9.371  1.00  0.00              
ATOM   3984  ND1 HIS A 256      45.322  16.133   9.773  1.00  0.00              
ATOM   3985  CD2 HIS A 256      46.517  14.454  10.499  1.00  0.00              
ATOM   3986  CE1 HIS A 256      45.393  16.244  11.088  1.00  0.00              
ATOM   3987  NE2 HIS A 256      46.112  15.238  11.552  1.00  0.00              
ATOM   3988  H   HIS A 256      44.278  12.900   8.291  1.00  0.00              
ATOM   3989  HA  HIS A 256      44.347  15.631   7.316  1.00  0.00              
ATOM   3990 1HB  HIS A 256      46.534  13.591   7.931  1.00  0.00              
ATOM   3991 2HB  HIS A 256      46.855  15.281   7.475  1.00  0.00              
ATOM   3992  HD1 HIS A 256      44.772  16.729   9.187  1.00  0.00              
ATOM   3993  HD2 HIS A 256      47.126  13.568  10.681  1.00  0.00              
ATOM   3994  HE1 HIS A 256      44.901  17.068  11.603  1.00  0.00              
ATOM   3995  N   THR A 257      45.090  13.344   5.156  1.00  0.00              
ATOM   3996  CA  THR A 257      45.312  13.136   3.738  1.00  0.00              
ATOM   3997  C   THR A 257      44.186  13.768   2.937  1.00  0.00              
ATOM   3998  O   THR A 257      44.403  14.222   1.817  1.00  0.00              
ATOM   3999  CB  THR A 257      45.412  11.639   3.388  1.00  0.00              
ATOM   4000  OG1 THR A 257      46.511  11.052   4.096  1.00  0.00              
ATOM   4001  CG2 THR A 257      45.621  11.454   1.892  1.00  0.00              
ATOM   4002  H   THR A 257      44.940  12.543   5.753  1.00  0.00              
ATOM   4003  HA  THR A 257      46.237  13.625   3.434  1.00  0.00              
ATOM   4004  HB  THR A 257      44.490  11.142   3.689  1.00  0.00              
ATOM   4005  HG1 THR A 257      46.571  10.119   3.877  1.00  0.00              
ATOM   4006 1HG2 THR A 257      45.689  10.391   1.665  1.00  0.00              
ATOM   4007 2HG2 THR A 257      44.781  11.889   1.352  1.00  0.00              
ATOM   4008 3HG2 THR A 257      46.543  11.950   1.591  1.00  0.00              
ATOM   4009  N   ASN A 258      42.982  13.799   3.507  1.00  0.00              
ATOM   4010  CA  ASN A 258      41.887  14.496   2.839  1.00  0.00              
ATOM   4011  C   ASN A 258      42.306  15.930   2.550  1.00  0.00              
ATOM   4012  O   ASN A 258      42.206  16.418   1.419  1.00  0.00              
ATOM   4013  CB  ASN A 258      40.609  14.466   3.658  1.00  0.00              
ATOM   4014  CG  ASN A 258      39.527  15.363   3.123  1.00  0.00              
ATOM   4015  OD1 ASN A 258      39.193  16.391   3.723  1.00  0.00              
ATOM   4016  ND2 ASN A 258      38.923  14.937   2.043  1.00  0.00              
ATOM   4017  H   ASN A 258      42.810  13.349   4.395  1.00  0.00              
ATOM   4018  HA  ASN A 258      41.670  14.015   1.885  1.00  0.00              
ATOM   4019 1HB  ASN A 258      40.168  13.519   3.969  1.00  0.00              
ATOM   4020 2HB  ASN A 258      41.073  14.950   4.517  1.00  0.00              
ATOM   4021 1HD2 ASN A 258      38.193  15.483   1.631  1.00  0.00              
ATOM   4022 2HD2 ASN A 258      39.192  14.067   1.630  1.00  0.00              
ATOM   4023  N   SER A 259      42.776  16.593   3.601  1.00  0.00              
ATOM   4024  CA  SER A 259      43.221  17.977   3.522  1.00  0.00              
ATOM   4025  C   SER A 259      44.377  18.126   2.548  1.00  0.00              
ATOM   4026  O   SER A 259      44.515  19.155   1.886  1.00  0.00              
ATOM   4027  CB  SER A 259      43.621  18.478   4.896  1.00  0.00              
ATOM   4028  OG  SER A 259      42.517  18.612   5.750  1.00  0.00              
ATOM   4029  H   SER A 259      42.824  16.111   4.487  1.00  0.00              
ATOM   4030  HA  SER A 259      42.423  18.674   3.262  1.00  0.00              
ATOM   4031 1HB  SER A 259      44.324  17.769   5.334  1.00  0.00              
ATOM   4032 2HB  SER A 259      44.105  19.448   4.788  1.00  0.00              
ATOM   4033  HG  SER A 259      42.073  19.444   5.569  1.00  0.00              
ATOM   4034  N   VAL A 260      45.208  17.095   2.460  1.00  0.00              
ATOM   4035  CA  VAL A 260      46.319  17.123   1.514  1.00  0.00              
ATOM   4036  C   VAL A 260      45.812  17.179   0.075  1.00  0.00              
ATOM   4037  O   VAL A 260      46.239  18.018  -0.719  1.00  0.00              
ATOM   4038  CB  VAL A 260      47.234  15.896   1.680  1.00  0.00              
ATOM   4039  CG1 VAL A 260      48.230  15.815   0.533  1.00  0.00              
ATOM   4040  CG2 VAL A 260      47.964  15.952   3.014  1.00  0.00              
ATOM   4041  H   VAL A 260      45.082  16.282   3.047  1.00  0.00              
ATOM   4042  HA  VAL A 260      46.920  18.025   1.635  1.00  0.00              
ATOM   4043  HB  VAL A 260      46.620  14.995   1.693  1.00  0.00              
ATOM   4044 1HG1 VAL A 260      48.869  14.942   0.666  1.00  0.00              
ATOM   4045 2HG1 VAL A 260      47.691  15.729  -0.411  1.00  0.00              
ATOM   4046 3HG1 VAL A 260      48.845  16.715   0.520  1.00  0.00              
ATOM   4047 1HG2 VAL A 260      48.606  15.077   3.115  1.00  0.00              
ATOM   4048 2HG2 VAL A 260      48.572  16.856   3.057  1.00  0.00              
ATOM   4049 3HG2 VAL A 260      47.237  15.964   3.826  1.00  0.00              
ATOM   4050  N   VAL A 261      44.884  16.283  -0.243  1.00  0.00              
ATOM   4051  CA  VAL A 261      44.400  16.093  -1.604  1.00  0.00              
ATOM   4052  C   VAL A 261      43.293  17.063  -2.014  1.00  0.00              
ATOM   4053  O   VAL A 261      43.058  17.267  -3.203  1.00  0.00              
ATOM   4054  CB  VAL A 261      43.884  14.655  -1.801  1.00  0.00              
ATOM   4055  CG1 VAL A 261      44.965  13.647  -1.438  1.00  0.00              
ATOM   4056  CG2 VAL A 261      42.635  14.418  -0.966  1.00  0.00              
ATOM   4057  H   VAL A 261      44.502  15.713   0.499  1.00  0.00              
ATOM   4058  HA  VAL A 261      45.184  16.294  -2.336  1.00  0.00              
ATOM   4059  HB  VAL A 261      43.598  14.521  -2.844  1.00  0.00              
ATOM   4060 1HG1 VAL A 261      44.583  12.636  -1.583  1.00  0.00              
ATOM   4061 2HG1 VAL A 261      45.835  13.801  -2.076  1.00  0.00              
ATOM   4062 3HG1 VAL A 261      45.251  13.780  -0.394  1.00  0.00              
ATOM   4063 1HG2 VAL A 261      42.284  13.398  -1.117  1.00  0.00              
ATOM   4064 2HG2 VAL A 261      42.869  14.569   0.088  1.00  0.00              
ATOM   4065 3HG2 VAL A 261      41.856  15.118  -1.269  1.00  0.00              
ATOM   4066  N   ASN A 262      42.617  17.664  -1.037  1.00  0.00              
ATOM   4067  CA  ASN A 262      41.486  18.554  -1.331  1.00  0.00              
ATOM   4068  C   ASN A 262      41.752  19.644  -2.385  1.00  0.00              
ATOM   4069  O   ASN A 262      40.933  19.842  -3.291  1.00  0.00              
ATOM   4070  CB  ASN A 262      40.992  19.207  -0.053  1.00  0.00              
ATOM   4071  CG  ASN A 262      40.211  18.280   0.837  1.00  0.00              
ATOM   4072  OD1 ASN A 262      39.643  17.281   0.381  1.00  0.00              
ATOM   4073  ND2 ASN A 262      40.111  18.650   2.088  1.00  0.00              
ATOM   4074  H   ASN A 262      42.883  17.509  -0.074  1.00  0.00              
ATOM   4075  HA  ASN A 262      40.664  17.978  -1.760  1.00  0.00              
ATOM   4076 1HB  ASN A 262      41.661  19.812   0.559  1.00  0.00              
ATOM   4077 2HB  ASN A 262      40.294  19.858  -0.581  1.00  0.00              
ATOM   4078 1HD2 ASN A 262      39.606  18.082   2.738  1.00  0.00              
ATOM   4079 2HD2 ASN A 262      40.540  19.500   2.394  1.00  0.00              
ATOM   4080  N   PRO A 263      42.896  20.349  -2.274  1.00  0.00              
ATOM   4081  CA  PRO A 263      43.183  21.418  -3.238  1.00  0.00              
ATOM   4082  C   PRO A 263      43.397  20.839  -4.626  1.00  0.00              
ATOM   4083  O   PRO A 263      43.193  21.529  -5.626  1.00  0.00              
ATOM   4084  CB  PRO A 263      44.444  22.097  -2.697  1.00  0.00              
ATOM   4085  CG  PRO A 263      45.083  21.062  -1.835  1.00  0.00              
ATOM   4086  CD  PRO A 263      43.942  20.308  -1.206  1.00  0.00              
ATOM   4087  HA  PRO A 263      42.351  22.130  -3.343  1.00  0.00              
ATOM   4088 1HB  PRO A 263      45.116  22.407  -3.511  1.00  0.00              
ATOM   4089 2HB  PRO A 263      44.199  23.001  -2.119  1.00  0.00              
ATOM   4090 1HG  PRO A 263      45.722  20.390  -2.427  1.00  0.00              
ATOM   4091 2HG  PRO A 263      45.723  21.523  -1.068  1.00  0.00              
ATOM   4092 1HD  PRO A 263      44.218  19.275  -0.947  1.00  0.00              
ATOM   4093 2HD  PRO A 263      43.586  20.786  -0.281  1.00  0.00              
ATOM   4094  N   PHE A 264      43.805  19.574  -4.677  1.00  0.00              
ATOM   4095  CA  PHE A 264      44.236  18.950  -5.923  1.00  0.00              
ATOM   4096  C   PHE A 264      43.043  18.454  -6.732  1.00  0.00              
ATOM   4097  O   PHE A 264      42.977  18.653  -7.944  1.00  0.00              
ATOM   4098  CB  PHE A 264      45.196  17.794  -5.636  1.00  0.00              
ATOM   4099  CG  PHE A 264      46.546  18.234  -5.145  1.00  0.00              
ATOM   4100  CD1 PHE A 264      46.821  18.290  -3.786  1.00  0.00              
ATOM   4101  CD2 PHE A 264      47.542  18.593  -6.039  1.00  0.00              
ATOM   4102  CE1 PHE A 264      48.063  18.695  -3.333  1.00  0.00              
ATOM   4103  CE2 PHE A 264      48.784  18.997  -5.589  1.00  0.00              
ATOM   4104  CZ  PHE A 264      49.044  19.048  -4.235  1.00  0.00              
ATOM   4105  H   PHE A 264      43.815  19.032  -3.825  1.00  0.00              
ATOM   4106  HA  PHE A 264      44.751  19.683  -6.545  1.00  0.00              
ATOM   4107 1HB  PHE A 264      44.781  17.144  -4.866  1.00  0.00              
ATOM   4108 2HB  PHE A 264      45.368  17.216  -6.543  1.00  0.00              
ATOM   4109  HD1 PHE A 264      46.045  18.009  -3.074  1.00  0.00              
ATOM   4110  HD2 PHE A 264      47.337  18.553  -7.109  1.00  0.00              
ATOM   4111  HE1 PHE A 264      48.265  18.735  -2.264  1.00  0.00              
ATOM   4112  HE2 PHE A 264      49.559  19.276  -6.303  1.00  0.00              
ATOM   4113  HZ  PHE A 264      50.022  19.368  -3.879  1.00  0.00              
ATOM   4114  N   ILE A 265      42.097  17.813  -6.051  1.00  0.00              
ATOM   4115  CA  ILE A 265      40.950  17.200  -6.713  1.00  0.00              
ATOM   4116  C   ILE A 265      40.122  18.249  -7.449  1.00  0.00              
ATOM   4117  O   ILE A 265      39.414  17.931  -8.411  1.00  0.00              
ATOM   4118  CB  ILE A 265      40.051  16.455  -5.710  1.00  0.00              
ATOM   4119  CG1 ILE A 265      39.448  17.436  -4.702  1.00  0.00              
ATOM   4120  CG2 ILE A 265      40.838  15.368  -4.995  1.00  0.00              
ATOM   4121  CD1 ILE A 265      38.029  17.847  -5.023  1.00  0.00              
ATOM   4122  H   ILE A 265      42.176  17.750  -5.047  1.00  0.00              
ATOM   4123  HA  ILE A 265      41.279  16.509  -7.488  1.00  0.00              
ATOM   4124  HB  ILE A 265      39.216  16.005  -6.248  1.00  0.00              
ATOM   4125 1HG1 ILE A 265      39.474  16.954  -3.725  1.00  0.00              
ATOM   4126 2HG1 ILE A 265      40.087  18.319  -4.687  1.00  0.00              
ATOM   4127 1HG2 ILE A 265      40.187  14.851  -4.290  1.00  0.00              
ATOM   4128 2HG2 ILE A 265      41.220  14.655  -5.725  1.00  0.00              
ATOM   4129 3HG2 ILE A 265      41.672  15.817  -4.456  1.00  0.00              
ATOM   4130 1HD1 ILE A 265      37.670  18.543  -4.265  1.00  0.00              
ATOM   4131 2HD1 ILE A 265      38.002  18.331  -6.000  1.00  0.00              
ATOM   4132 3HD1 ILE A 265      37.388  16.966  -5.037  1.00  0.00              
ATOM   4133  N   TYR A 266      40.210  19.498  -6.993  1.00  0.00              
ATOM   4134  CA  TYR A 266      39.546  20.597  -7.685  1.00  0.00              
ATOM   4135  C   TYR A 266      40.024  20.688  -9.123  1.00  0.00              
ATOM   4136  O   TYR A 266      39.231  20.882 -10.045  1.00  0.00              
ATOM   4137  CB  TYR A 266      39.795  21.923  -6.962  1.00  0.00              
ATOM   4138  CG  TYR A 266      39.245  21.966  -5.554  1.00  0.00              
ATOM   4139  CD1 TYR A 266      37.988  21.455  -5.264  1.00  0.00              
ATOM   4140  CD2 TYR A 266      39.985  22.516  -4.518  1.00  0.00              
ATOM   4141  CE1 TYR A 266      37.480  21.493  -3.979  1.00  0.00              
ATOM   4142  CE2 TYR A 266      39.488  22.559  -3.230  1.00  0.00              
ATOM   4143  CZ  TYR A 266      38.234  22.046  -2.964  1.00  0.00              
ATOM   4144  OH  TYR A 266      37.735  22.084  -1.683  1.00  0.00              
ATOM   4145  H   TYR A 266      40.743  19.693  -6.157  1.00  0.00              
ATOM   4146  HA  TYR A 266      38.471  20.418  -7.717  1.00  0.00              
ATOM   4147 1HB  TYR A 266      40.875  22.078  -6.935  1.00  0.00              
ATOM   4148 2HB  TYR A 266      39.330  22.707  -7.558  1.00  0.00              
ATOM   4149  HD1 TYR A 266      37.398  21.020  -6.070  1.00  0.00              
ATOM   4150  HD2 TYR A 266      40.974  22.920  -4.734  1.00  0.00              
ATOM   4151  HE1 TYR A 266      36.491  21.088  -3.766  1.00  0.00              
ATOM   4152  HE2 TYR A 266      40.085  22.997  -2.429  1.00  0.00              
ATOM   4153  HH  TYR A 266      38.383  22.373  -1.036  1.00  0.00              
ATOM   4154  N   ALA A 267      41.337  20.566  -9.301  1.00  0.00              
ATOM   4155  CA  ALA A 267      41.945  20.650 -10.620  1.00  0.00              
ATOM   4156  C   ALA A 267      41.754  19.360 -11.401  1.00  0.00              
ATOM   4157  O   ALA A 267      41.585  19.389 -12.618  1.00  0.00              
ATOM   4158  CB  ALA A 267      43.424  20.986 -10.500  1.00  0.00              
ATOM   4159  H   ALA A 267      41.927  20.411  -8.496  1.00  0.00              
ATOM   4160  HA  ALA A 267      41.452  21.444 -11.182  1.00  0.00              
ATOM   4161 1HB  ALA A 267      43.864  21.046 -11.495  1.00  0.00              
ATOM   4162 2HB  ALA A 267      43.540  21.944  -9.993  1.00  0.00              
ATOM   4163 3HB  ALA A 267      43.928  20.208  -9.928  1.00  0.00              
ATOM   4164  N   TYR A 268      41.773  18.234 -10.695  1.00  0.00              
ATOM   4165  CA  TYR A 268      41.530  16.931 -11.316  1.00  0.00              
ATOM   4166  C   TYR A 268      40.173  16.843 -12.008  1.00  0.00              
ATOM   4167  O   TYR A 268      40.058  16.282 -13.097  1.00  0.00              
ATOM   4168  CB  TYR A 268      41.643  15.822 -10.268  1.00  0.00              
ATOM   4169  CG  TYR A 268      43.020  15.697  -9.655  1.00  0.00              
ATOM   4170  CD1 TYR A 268      44.097  16.405 -10.169  1.00  0.00              
ATOM   4171  CD2 TYR A 268      43.239  14.871  -8.562  1.00  0.00              
ATOM   4172  CE1 TYR A 268      45.357  16.294  -9.613  1.00  0.00              
ATOM   4173  CE2 TYR A 268      44.495  14.752  -7.998  1.00  0.00              
ATOM   4174  CZ  TYR A 268      45.551  15.466  -8.526  1.00  0.00              
ATOM   4175  OH  TYR A 268      46.803  15.352  -7.967  1.00  0.00              
ATOM   4176  H   TYR A 268      41.960  18.278  -9.703  1.00  0.00              
ATOM   4177  HA  TYR A 268      42.267  16.752 -12.100  1.00  0.00              
ATOM   4178 1HB  TYR A 268      40.916  16.042  -9.485  1.00  0.00              
ATOM   4179 2HB  TYR A 268      41.377  14.887 -10.759  1.00  0.00              
ATOM   4180  HD1 TYR A 268      43.935  17.057 -11.027  1.00  0.00              
ATOM   4181  HD2 TYR A 268      42.401  14.310  -8.150  1.00  0.00              
ATOM   4182  HE1 TYR A 268      46.193  16.856 -10.027  1.00  0.00              
ATOM   4183  HE2 TYR A 268      44.647  14.097  -7.140  1.00  0.00              
ATOM   4184  HH  TYR A 268      46.827  14.751  -7.218  1.00  0.00              
ATOM   4185  N   ARG A 269      39.142  17.389 -11.374  1.00  0.00              
ATOM   4186  CA  ARG A 269      37.813  17.383 -11.972  1.00  0.00              
ATOM   4187  C   ARG A 269      37.577  18.574 -12.902  1.00  0.00              
ATOM   4188  O   ARG A 269      36.977  18.427 -13.967  1.00  0.00              
ATOM   4189  CB  ARG A 269      36.724  17.289 -10.914  1.00  0.00              
ATOM   4190  CG  ARG A 269      36.642  15.950 -10.199  1.00  0.00              
ATOM   4191  CD  ARG A 269      36.162  14.830 -11.049  1.00  0.00              
ATOM   4192  NE  ARG A 269      34.750  14.893 -11.387  1.00  0.00              
ATOM   4193  CZ  ARG A 269      34.150  14.123 -12.316  1.00  0.00              
ATOM   4194  NH1 ARG A 269      34.840  13.258 -13.027  1.00  0.00              
ATOM   4195  NH2 ARG A 269      32.852  14.276 -12.512  1.00  0.00              
ATOM   4196  H   ARG A 269      39.272  17.814 -10.468  1.00  0.00              
ATOM   4197  HA  ARG A 269      37.694  16.498 -12.597  1.00  0.00              
ATOM   4198 1HB  ARG A 269      36.920  18.074 -10.185  1.00  0.00              
ATOM   4199 2HB  ARG A 269      35.777  17.487 -11.415  1.00  0.00              
ATOM   4200 1HG  ARG A 269      37.635  15.690  -9.831  1.00  0.00              
ATOM   4201 2HG  ARG A 269      35.957  16.049  -9.355  1.00  0.00              
ATOM   4202 1HD  ARG A 269      36.722  14.830 -11.984  1.00  0.00              
ATOM   4203 2HD  ARG A 269      36.331  13.890 -10.525  1.00  0.00              
ATOM   4204  HE  ARG A 269      34.022  15.485 -11.010  1.00  0.00              
ATOM   4205 1HH1 ARG A 269      35.835  13.166 -12.878  1.00  0.00              
ATOM   4206 2HH1 ARG A 269      34.373  12.691 -13.719  1.00  0.00              
ATOM   4207 1HH2 ARG A 269      32.340  14.958 -11.970  1.00  0.00              
ATOM   4208 2HH2 ARG A 269      32.379  13.713 -13.202  1.00  0.00              
ATOM   4209  N   ILE A 270      38.067  19.748 -12.511  1.00  0.00              
ATOM   4210  CA  ILE A 270      37.811  20.971 -13.266  1.00  0.00              
ATOM   4211  C   ILE A 270      39.038  21.447 -14.029  1.00  0.00              
ATOM   4212  O   ILE A 270      39.992  21.950 -13.432  1.00  0.00              
ATOM   4213  CB  ILE A 270      37.331  22.107 -12.343  1.00  0.00              
ATOM   4214  CG1 ILE A 270      36.068  21.684 -11.589  1.00  0.00              
ATOM   4215  CG2 ILE A 270      37.077  23.373 -13.146  1.00  0.00              
ATOM   4216  CD1 ILE A 270      35.681  22.624 -10.470  1.00  0.00              
ATOM   4217  H   ILE A 270      38.628  19.795 -11.673  1.00  0.00              
ATOM   4218  HA  ILE A 270      37.068  20.795 -14.044  1.00  0.00              
ATOM   4219  HB  ILE A 270      38.095  22.300 -11.591  1.00  0.00              
ATOM   4220 1HG1 ILE A 270      35.258  21.632 -12.316  1.00  0.00              
ATOM   4221 2HG1 ILE A 270      36.252  20.690 -11.181  1.00  0.00              
ATOM   4222 1HG2 ILE A 270      36.738  24.165 -12.479  1.00  0.00              
ATOM   4223 2HG2 ILE A 270      37.998  23.683 -13.638  1.00  0.00              
ATOM   4224 3HG2 ILE A 270      36.311  23.180 -13.898  1.00  0.00              
ATOM   4225 1HD1 ILE A 270      34.777  22.258  -9.982  1.00  0.00              
ATOM   4226 2HD1 ILE A 270      36.490  22.676  -9.741  1.00  0.00              
ATOM   4227 3HD1 ILE A 270      35.496  23.617 -10.876  1.00  0.00              
ATOM   4228  N   ARG A 271      39.009  21.296 -15.349  1.00  0.00              
ATOM   4229  CA  ARG A 271      40.161  21.654 -16.165  1.00  0.00              
ATOM   4230  C   ARG A 271      40.429  23.154 -16.073  1.00  0.00              
ATOM   4231  O   ARG A 271      41.577  23.596 -16.180  1.00  0.00              
ATOM   4232  CB  ARG A 271      40.013  21.194 -17.608  1.00  0.00              
ATOM   4233  CG  ARG A 271      40.183  19.699 -17.824  1.00  0.00              
ATOM   4234  CD  ARG A 271      40.054  19.266 -19.239  1.00  0.00              
ATOM   4235  NE  ARG A 271      40.287  17.847 -19.458  1.00  0.00              
ATOM   4236  CZ  ARG A 271      40.204  17.235 -20.655  1.00  0.00              
ATOM   4237  NH1 ARG A 271      39.859  17.901 -21.735  1.00  0.00              
ATOM   4238  NH2 ARG A 271      40.456  15.938 -20.712  1.00  0.00              
ATOM   4239  H   ARG A 271      38.182  20.929 -15.798  1.00  0.00              
ATOM   4240  HA  ARG A 271      41.050  21.145 -15.792  1.00  0.00              
ATOM   4241 1HB  ARG A 271      39.019  21.494 -17.938  1.00  0.00              
ATOM   4242 2HB  ARG A 271      40.765  21.728 -18.190  1.00  0.00              
ATOM   4243 1HG  ARG A 271      41.173  19.408 -17.473  1.00  0.00              
ATOM   4244 2HG  ARG A 271      39.423  19.177 -17.241  1.00  0.00              
ATOM   4245 1HD  ARG A 271      39.046  19.488 -19.587  1.00  0.00              
ATOM   4246 2HD  ARG A 271      40.776  19.813 -19.844  1.00  0.00              
ATOM   4247  HE  ARG A 271      40.534  17.125 -18.795  1.00  0.00              
ATOM   4248 1HH1 ARG A 271      39.653  18.888 -21.672  1.00  0.00              
ATOM   4249 2HH1 ARG A 271      39.803  17.423 -22.623  1.00  0.00              
ATOM   4250 1HH2 ARG A 271      40.702  15.437 -19.869  1.00  0.00              
ATOM   4251 2HH2 ARG A 271      40.401  15.455 -21.596  1.00  0.00              
ATOM   4252  N   GLU A 272      39.365  23.924 -15.863  1.00  0.00              
ATOM   4253  CA  GLU A 272      39.466  25.374 -15.751  1.00  0.00              
ATOM   4254  C   GLU A 272      40.452  25.747 -14.647  1.00  0.00              
ATOM   4255  O   GLU A 272      41.178  26.743 -14.747  1.00  0.00              
ATOM   4256  CB  GLU A 272      38.094  25.994 -15.473  1.00  0.00              
ATOM   4257  CG  GLU A 272      38.080  27.516 -15.473  1.00  0.00              
ATOM   4258  CD  GLU A 272      38.268  28.063 -16.861  1.00  0.00              
ATOM   4259  OE1 GLU A 272      38.264  27.291 -17.789  1.00  0.00              
ATOM   4260  OE2 GLU A 272      38.302  29.263 -17.005  1.00  0.00              
ATOM   4261  H   GLU A 272      38.458  23.486 -15.779  1.00  0.00              
ATOM   4262  HA  GLU A 272      39.851  25.791 -16.681  1.00  0.00              
ATOM   4263 1HB  GLU A 272      37.417  25.625 -16.243  1.00  0.00              
ATOM   4264 2HB  GLU A 272      37.771  25.628 -14.498  1.00  0.00              
ATOM   4265 1HG  GLU A 272      37.178  27.941 -15.035  1.00  0.00              
ATOM   4266 2HG  GLU A 272      38.940  27.780 -14.860  1.00  0.00              
ATOM   4267  N   PHE A 273      40.483  24.930 -13.599  1.00  0.00              
ATOM   4268  CA  PHE A 273      41.462  25.093 -12.534  1.00  0.00              
ATOM   4269  C   PHE A 273      42.886  24.852 -13.047  1.00  0.00              
ATOM   4270  O   PHE A 273      43.821  25.547 -12.645  1.00  0.00              
ATOM   4271  CB  PHE A 273      41.148  24.145 -11.376  1.00  0.00              
ATOM   4272  CG  PHE A 273      40.432  24.803 -10.231  1.00  0.00              
ATOM   4273  CD1 PHE A 273      39.102  24.514  -9.968  1.00  0.00              
ATOM   4274  CD2 PHE A 273      41.088  25.713  -9.415  1.00  0.00              
ATOM   4275  CE1 PHE A 273      38.442  25.120  -8.914  1.00  0.00              
ATOM   4276  CE2 PHE A 273      40.432  26.319  -8.361  1.00  0.00              
ATOM   4277  CZ  PHE A 273      39.107  26.021  -8.111  1.00  0.00              
ATOM   4278  H   PHE A 273      39.811  24.178 -13.539  1.00  0.00              
ATOM   4279  HA  PHE A 273      41.438  26.119 -12.164  1.00  0.00              
ATOM   4280 1HB  PHE A 273      40.507  23.333 -11.719  1.00  0.00              
ATOM   4281 2HB  PHE A 273      42.070  23.732 -10.970  1.00  0.00              
ATOM   4282  HD1 PHE A 273      38.576  23.800 -10.602  1.00  0.00              
ATOM   4283  HD2 PHE A 273      42.134  25.948  -9.613  1.00  0.00              
ATOM   4284  HE1 PHE A 273      37.397  24.883  -8.719  1.00  0.00              
ATOM   4285  HE2 PHE A 273      40.959  27.031  -7.727  1.00  0.00              
ATOM   4286  HZ  PHE A 273      38.588  26.499  -7.282  1.00  0.00              
ATOM   4287  N   ARG A 274      43.045  23.872 -13.937  1.00  0.00              
ATOM   4288  CA  ARG A 274      44.357  23.545 -14.504  1.00  0.00              
ATOM   4289  C   ARG A 274      44.952  24.730 -15.253  1.00  0.00              
ATOM   4290  O   ARG A 274      46.112  25.106 -15.046  1.00  0.00              
ATOM   4291  CB  ARG A 274      44.310  22.304 -15.384  1.00  0.00              
ATOM   4292  CG  ARG A 274      43.836  21.041 -14.683  1.00  0.00              
ATOM   4293  CD  ARG A 274      43.762  19.845 -15.560  1.00  0.00              
ATOM   4294  NE  ARG A 274      42.888  18.791 -15.070  1.00  0.00              
ATOM   4295  CZ  ARG A 274      42.614  17.652 -15.737  1.00  0.00              
ATOM   4296  NH1 ARG A 274      43.111  17.432 -16.934  1.00  0.00              
ATOM   4297  NH2 ARG A 274      41.812  16.772 -15.165  1.00  0.00              
ATOM   4298  H   ARG A 274      42.237  23.341 -14.228  1.00  0.00              
ATOM   4299  HA  ARG A 274      45.056  23.304 -13.703  1.00  0.00              
ATOM   4300 1HB  ARG A 274      43.642  22.527 -16.214  1.00  0.00              
ATOM   4301 2HB  ARG A 274      45.320  22.145 -15.763  1.00  0.00              
ATOM   4302 1HG  ARG A 274      44.523  20.817 -13.867  1.00  0.00              
ATOM   4303 2HG  ARG A 274      42.839  21.223 -14.278  1.00  0.00              
ATOM   4304 1HD  ARG A 274      43.392  20.146 -16.539  1.00  0.00              
ATOM   4305 2HD  ARG A 274      44.760  19.420 -15.663  1.00  0.00              
ATOM   4306  HE  ARG A 274      42.371  18.734 -14.203  1.00  0.00              
ATOM   4307 1HH1 ARG A 274      43.708  18.123 -17.365  1.00  0.00              
ATOM   4308 2HH1 ARG A 274      42.893  16.573 -17.417  1.00  0.00              
ATOM   4309 1HH2 ARG A 274      41.424  16.965 -14.251  1.00  0.00              
ATOM   4310 2HH2 ARG A 274      41.590  15.911 -15.642  1.00  0.00              
ATOM   4311  N   GLN A 275      44.143  25.298 -16.140  1.00  0.00              
ATOM   4312  CA  GLN A 275      44.555  26.443 -16.941  1.00  0.00              
ATOM   4313  C   GLN A 275      44.696  27.706 -16.098  1.00  0.00              
ATOM   4314  O   GLN A 275      45.606  28.505 -16.320  1.00  0.00              
ATOM   4315  CB  GLN A 275      43.550  26.688 -18.070  1.00  0.00              
ATOM   4316  CG  GLN A 275      43.891  27.872 -18.959  1.00  0.00              
ATOM   4317  CD  GLN A 275      45.251  27.731 -19.616  1.00  0.00              
ATOM   4318  OE1 GLN A 275      45.621  26.650 -20.084  1.00  0.00              
ATOM   4319  NE2 GLN A 275      46.007  28.822 -19.650  1.00  0.00              
ATOM   4320  H   GLN A 275      43.213  24.923 -16.260  1.00  0.00              
ATOM   4321  HA  GLN A 275      45.540  26.254 -17.367  1.00  0.00              
ATOM   4322 1HB  GLN A 275      43.518  25.776 -18.666  1.00  0.00              
ATOM   4323 2HB  GLN A 275      42.581  26.849 -17.599  1.00  0.00              
ATOM   4324 1HG  GLN A 275      43.200  28.269 -19.703  1.00  0.00              
ATOM   4325 2HG  GLN A 275      43.978  28.579 -18.133  1.00  0.00              
ATOM   4326 1HE2 GLN A 275      46.915  28.790 -20.070  1.00  0.00              
ATOM   4327 2HE2 GLN A 275      45.669  29.677 -19.257  1.00  0.00              
ATOM   4328  N   THR A 276      43.800  27.887 -15.131  1.00  0.00              
ATOM   4329  CA  THR A 276      43.878  29.058 -14.264  1.00  0.00              
ATOM   4330  C   THR A 276      45.142  29.052 -13.405  1.00  0.00              
ATOM   4331  O   THR A 276      45.719  30.104 -13.128  1.00  0.00              
ATOM   4332  CB  THR A 276      42.648  29.151 -13.342  1.00  0.00              
ATOM   4333  OG1 THR A 276      41.455  29.199 -14.136  1.00  0.00              
ATOM   4334  CG2 THR A 276      42.725  30.398 -12.475  1.00  0.00              
ATOM   4335  H   THR A 276      43.059  27.216 -14.987  1.00  0.00              
ATOM   4336  HA  THR A 276      43.933  29.962 -14.870  1.00  0.00              
ATOM   4337  HB  THR A 276      42.614  28.268 -12.705  1.00  0.00              
ATOM   4338  HG1 THR A 276      41.500  28.527 -14.821  1.00  0.00              
ATOM   4339 1HG2 THR A 276      41.847  30.447 -11.830  1.00  0.00              
ATOM   4340 2HG2 THR A 276      43.625  30.359 -11.862  1.00  0.00              
ATOM   4341 3HG2 THR A 276      42.757  31.281 -13.111  1.00  0.00              
ATOM   4342  N   PHE A 277      45.565  27.864 -12.982  1.00  0.00              
ATOM   4343  CA  PHE A 277      46.854  27.711 -12.316  1.00  0.00              
ATOM   4344  C   PHE A 277      47.970  28.272 -13.182  1.00  0.00              
ATOM   4345  O   PHE A 277      48.844  28.995 -12.697  1.00  0.00              
ATOM   4346  CB  PHE A 277      47.124  26.241 -11.992  1.00  0.00              
ATOM   4347  CG  PHE A 277      46.286  25.705 -10.867  1.00  0.00              
ATOM   4348  CD1 PHE A 277      45.511  26.556 -10.093  1.00  0.00              
ATOM   4349  CD2 PHE A 277      46.271  24.348 -10.578  1.00  0.00              
ATOM   4350  CE1 PHE A 277      44.739  26.064  -9.058  1.00  0.00              
ATOM   4351  CE2 PHE A 277      45.500  23.854  -9.545  1.00  0.00              
ATOM   4352  CZ  PHE A 277      44.733  24.713  -8.784  1.00  0.00              
ATOM   4353  H   PHE A 277      44.985  27.050 -13.123  1.00  0.00              
ATOM   4354  HA  PHE A 277      46.859  28.278 -11.384  1.00  0.00              
ATOM   4355 1HB  PHE A 277      46.913  25.620 -12.861  1.00  0.00              
ATOM   4356 2HB  PHE A 277      48.164  26.108 -11.696  1.00  0.00              
ATOM   4357  HD1 PHE A 277      45.515  27.625 -10.311  1.00  0.00              
ATOM   4358  HD2 PHE A 277      46.877  23.670 -11.179  1.00  0.00              
ATOM   4359  HE1 PHE A 277      44.135  26.744  -8.458  1.00  0.00              
ATOM   4360  HE2 PHE A 277      45.496  22.785  -9.329  1.00  0.00              
ATOM   4361  HZ  PHE A 277      44.126  24.324  -7.967  1.00  0.00              
ATOM   4362  N   ARG A 278      47.924  27.940 -14.470  1.00  0.00              
ATOM   4363  CA  ARG A 278      48.870  28.482 -15.438  1.00  0.00              
ATOM   4364  C   ARG A 278      48.754  30.002 -15.540  1.00  0.00              
ATOM   4365  O   ARG A 278      49.760  30.707 -15.632  1.00  0.00              
ATOM   4366  CB  ARG A 278      48.733  27.820 -16.801  1.00  0.00              
ATOM   4367  CG  ARG A 278      49.204  26.375 -16.860  1.00  0.00              
ATOM   4368  CD  ARG A 278      49.180  25.779 -18.220  1.00  0.00              
ATOM   4369  NE  ARG A 278      47.852  25.440 -18.707  1.00  0.00              
ATOM   4370  CZ  ARG A 278      47.226  24.270 -18.471  1.00  0.00              
ATOM   4371  NH1 ARG A 278      47.815  23.312 -17.791  1.00  0.00              
ATOM   4372  NH2 ARG A 278      46.011  24.102 -18.964  1.00  0.00              
ATOM   4373  H   ARG A 278      47.213  27.294 -14.785  1.00  0.00              
ATOM   4374  HA  ARG A 278      49.890  28.273 -15.114  1.00  0.00              
ATOM   4375 1HB  ARG A 278      47.680  27.866 -17.074  1.00  0.00              
ATOM   4376 2HB  ARG A 278      49.317  28.415 -17.503  1.00  0.00              
ATOM   4377 1HG  ARG A 278      50.228  26.328 -16.491  1.00  0.00              
ATOM   4378 2HG  ARG A 278      48.558  25.775 -16.218  1.00  0.00              
ATOM   4379 1HD  ARG A 278      49.615  26.487 -18.925  1.00  0.00              
ATOM   4380 2HD  ARG A 278      49.770  24.863 -18.215  1.00  0.00              
ATOM   4381  HE  ARG A 278      47.213  25.987 -19.268  1.00  0.00              
ATOM   4382 1HH1 ARG A 278      48.751  23.450 -17.436  1.00  0.00              
ATOM   4383 2HH1 ARG A 278      47.329  22.443 -17.625  1.00  0.00              
ATOM   4384 1HH2 ARG A 278      45.580  24.843 -19.500  1.00  0.00              
ATOM   4385 2HH2 ARG A 278      45.520  23.236 -18.803  1.00  0.00              
ATOM   4386  N   LYS A 279      47.524  30.503 -15.508  1.00  0.00              
ATOM   4387  CA  LYS A 279      47.279  31.939 -15.567  1.00  0.00              
ATOM   4388  C   LYS A 279      47.916  32.619 -14.362  1.00  0.00              
ATOM   4389  O   LYS A 279      48.448  33.724 -14.469  1.00  0.00              
ATOM   4390  CB  LYS A 279      45.780  32.236 -15.619  1.00  0.00              
ATOM   4391  CG  LYS A 279      45.106  31.844 -16.927  1.00  0.00              
ATOM   4392  CD  LYS A 279      43.622  32.180 -16.908  1.00  0.00              
ATOM   4393  CE  LYS A 279      42.928  31.700 -18.174  1.00  0.00              
ATOM   4394  NZ  LYS A 279      41.465  31.967 -18.142  1.00  0.00              
ATOM   4395  H   LYS A 279      46.738  29.872 -15.440  1.00  0.00              
ATOM   4396  HA  LYS A 279      47.743  32.356 -16.462  1.00  0.00              
ATOM   4397 1HB  LYS A 279      45.318  31.691 -14.796  1.00  0.00              
ATOM   4398 2HB  LYS A 279      45.660  33.307 -15.457  1.00  0.00              
ATOM   4399 1HG  LYS A 279      45.590  32.383 -17.742  1.00  0.00              
ATOM   4400 2HG  LYS A 279      45.234  30.772 -17.076  1.00  0.00              
ATOM   4401 1HD  LYS A 279      43.168  31.699 -16.040  1.00  0.00              
ATOM   4402 2HD  LYS A 279      43.512  33.261 -16.822  1.00  0.00              
ATOM   4403 1HE  LYS A 279      43.373  32.216 -19.024  1.00  0.00              
ATOM   4404 2HE  LYS A 279      43.099  30.628 -18.271  1.00  0.00              
ATOM   4405 1HZ  LYS A 279      41.043  31.634 -18.998  1.00  0.00              
ATOM   4406 2HZ  LYS A 279      41.051  31.487 -17.355  1.00  0.00              
ATOM   4407 3HZ  LYS A 279      41.306  32.960 -18.053  1.00  0.00              
ATOM   4408  N   ILE A 280      47.856  31.952 -13.214  1.00  0.00              
ATOM   4409  CA  ILE A 280      48.502  32.451 -12.005  1.00  0.00              
ATOM   4410  C   ILE A 280      50.013  32.472 -12.196  1.00  0.00              
ATOM   4411  O   ILE A 280      50.671  33.468 -11.897  1.00  0.00              
ATOM   4412  CB  ILE A 280      48.153  31.596 -10.773  1.00  0.00              
ATOM   4413  CG1 ILE A 280      46.663  31.721 -10.441  1.00  0.00              
ATOM   4414  CG2 ILE A 280      49.003  32.008  -9.581  1.00  0.00              
ATOM   4415  CD1 ILE A 280      46.241  33.117 -10.044  1.00  0.00              
ATOM   4416  H   ILE A 280      47.352  31.078 -13.178  1.00  0.00              
ATOM   4417  HA  ILE A 280      48.216  33.485 -11.816  1.00  0.00              
ATOM   4418  HB  ILE A 280      48.336  30.547 -11.005  1.00  0.00              
ATOM   4419 1HG1 ILE A 280      46.107  31.410 -11.325  1.00  0.00              
ATOM   4420 2HG1 ILE A 280      46.456  31.032  -9.622  1.00  0.00              
ATOM   4421 1HG2 ILE A 280      48.743  31.394  -8.719  1.00  0.00              
ATOM   4422 2HG2 ILE A 280      50.057  31.869  -9.821  1.00  0.00              
ATOM   4423 3HG2 ILE A 280      48.820  33.057  -9.348  1.00  0.00              
ATOM   4424 1HD1 ILE A 280      45.173  33.126  -9.823  1.00  0.00              
ATOM   4425 2HD1 ILE A 280      46.797  33.428  -9.158  1.00  0.00              
ATOM   4426 3HD1 ILE A 280      46.447  33.806 -10.861  1.00  0.00              
ATOM   4427  N   ILE A 281      50.556  31.368 -12.696  1.00  0.00              
ATOM   4428  CA  ILE A 281      51.997  31.239 -12.878  1.00  0.00              
ATOM   4429  C   ILE A 281      52.523  32.417 -13.688  1.00  0.00              
ATOM   4430  O   ILE A 281      53.594  32.952 -13.402  1.00  0.00              
ATOM   4431  CB  ILE A 281      52.372  29.923 -13.584  1.00  0.00              
ATOM   4432  CG1 ILE A 281      52.100  28.729 -12.666  1.00  0.00              
ATOM   4433  CG2 ILE A 281      53.831  29.947 -14.014  1.00  0.00              
ATOM   4434  CD1 ILE A 281      52.173  27.391 -13.366  1.00  0.00              
ATOM   4435  H   ILE A 281      49.956  30.600 -12.958  1.00  0.00              
ATOM   4436  HA  ILE A 281      52.511  31.291 -11.919  1.00  0.00              
ATOM   4437  HB  ILE A 281      51.737  29.797 -14.460  1.00  0.00              
ATOM   4438 1HG1 ILE A 281      52.838  28.761 -11.865  1.00  0.00              
ATOM   4439 2HG1 ILE A 281      51.103  28.864 -12.245  1.00  0.00              
ATOM   4440 1HG2 ILE A 281      54.079  29.009 -14.510  1.00  0.00              
ATOM   4441 2HG2 ILE A 281      53.994  30.775 -14.702  1.00  0.00              
ATOM   4442 3HG2 ILE A 281      54.467  30.072 -13.137  1.00  0.00              
ATOM   4443 1HD1 ILE A 281      51.969  26.594 -12.651  1.00  0.00              
ATOM   4444 2HD1 ILE A 281      51.434  27.358 -14.167  1.00  0.00              
ATOM   4445 3HD1 ILE A 281      53.169  27.254 -13.786  1.00  0.00              
ATOM   4446  N   ARG A 282      51.763  32.818 -14.702  1.00  0.00              
ATOM   4447  CA  ARG A 282      52.119  33.974 -15.517  1.00  0.00              
ATOM   4448  C   ARG A 282      51.015  35.022 -15.485  1.00  0.00              
ATOM   4449  O   ARG A 282      50.597  35.528 -16.526  1.00  0.00              
ATOM   4450  CB  ARG A 282      52.479  33.584 -16.943  1.00  0.00              
ATOM   4451  CG  ARG A 282      53.716  32.709 -17.074  1.00  0.00              
ATOM   4452  CD  ARG A 282      54.019  32.281 -18.464  1.00  0.00              
ATOM   4453  NE  ARG A 282      55.130  31.351 -18.580  1.00  0.00              
ATOM   4454  CZ  ARG A 282      55.610  30.873 -19.745  1.00  0.00              
ATOM   4455  NH1 ARG A 282      55.057  31.202 -20.891  1.00  0.00              
ATOM   4456  NH2 ARG A 282      56.638  30.043 -19.703  1.00  0.00              
ATOM   4457  H   ARG A 282      50.916  32.310 -14.913  1.00  0.00              
ATOM   4458  HA  ARG A 282      53.015  34.448 -15.113  1.00  0.00              
ATOM   4459 1HB  ARG A 282      51.621  33.057 -17.356  1.00  0.00              
ATOM   4460 2HB  ARG A 282      52.636  34.511 -17.496  1.00  0.00              
ATOM   4461 1HG  ARG A 282      54.576  33.264 -16.699  1.00  0.00              
ATOM   4462 2HG  ARG A 282      53.571  31.813 -16.470  1.00  0.00              
ATOM   4463 1HD  ARG A 282      53.140  31.792 -18.884  1.00  0.00              
ATOM   4464 2HD  ARG A 282      54.264  33.160 -19.059  1.00  0.00              
ATOM   4465  HE  ARG A 282      55.698  30.931 -17.855  1.00  0.00              
ATOM   4466 1HH1 ARG A 282      54.261  31.824 -20.904  1.00  0.00              
ATOM   4467 2HH1 ARG A 282      55.431  30.833 -21.753  1.00  0.00              
ATOM   4468 1HH2 ARG A 282      57.039  29.786 -18.812  1.00  0.00              
ATOM   4469 2HH2 ARG A 282      57.016  29.669 -20.561  1.00  0.00              
ATOM   4470  N   SER A 283      50.546  35.342 -14.285  1.00  0.00              
ATOM   4471  CA  SER A 283      49.563  36.404 -14.105  1.00  0.00              
ATOM   4472  C   SER A 283      50.238  37.768 -14.167  1.00  0.00              
ATOM   4473  O   SER A 283      51.419  37.872 -14.499  1.00  0.00              
ATOM   4474  CB  SER A 283      48.833  36.231 -12.787  1.00  0.00              
ATOM   4475  OG  SER A 283      49.635  36.577 -11.692  1.00  0.00              
ATOM   4476  H   SER A 283      50.878  34.838 -13.475  1.00  0.00              
ATOM   4477  HA  SER A 283      48.737  36.355 -14.816  1.00  0.00              
ATOM   4478 1HB  SER A 283      47.948  36.866 -12.793  1.00  0.00              
ATOM   4479 2HB  SER A 283      48.531  35.189 -12.690  1.00  0.00              
ATOM   4480  HG  SER A 283      50.478  36.122 -11.756  1.00  0.00              
ATOM   4481  N   HIS A 284      49.481  38.813 -13.846  1.00  0.00              
ATOM   4482  CA  HIS A 284      50.055  40.136 -13.633  1.00  0.00              
ATOM   4483  C   HIS A 284      51.066  40.099 -12.494  1.00  0.00              
ATOM   4484  O   HIS A 284      51.921  40.978 -12.381  1.00  0.00              
ATOM   4485  CB  HIS A 284      48.960  41.165 -13.335  1.00  0.00              
ATOM   4486  CG  HIS A 284      48.238  40.920 -12.047  1.00  0.00              
ATOM   4487  ND1 HIS A 284      47.356  39.873 -11.877  1.00  0.00              
ATOM   4488  CD2 HIS A 284      48.265  41.584 -10.868  1.00  0.00              
ATOM   4489  CE1 HIS A 284      46.872  39.905 -10.647  1.00  0.00              
ATOM   4490  NE2 HIS A 284      47.408  40.933 -10.016  1.00  0.00              
ATOM   4491  H   HIS A 284      48.485  38.686 -13.747  1.00  0.00              
ATOM   4492  HA  HIS A 284      50.593  40.450 -14.527  1.00  0.00              
ATOM   4493 1HB  HIS A 284      49.392  42.164 -13.264  1.00  0.00              
ATOM   4494 2HB  HIS A 284      48.207  41.151 -14.123  1.00  0.00              
ATOM   4495  HD2 HIS A 284      48.808  42.467 -10.528  1.00  0.00              
ATOM   4496  HE1 HIS A 284      46.155  39.156 -10.314  1.00  0.00              
ATOM   4497  HE2 HIS A 284      47.224  41.204  -9.061  1.00  0.00              
ATOM   4498  N   VAL A 285      50.907  39.119 -11.591  1.00  0.00              
ATOM   4499  CA  VAL A 285      52.041  38.815 -10.726  1.00  0.00              
ATOM   4500  C   VAL A 285      52.774  37.563 -11.194  1.00  0.00              
ATOM   4501  O   VAL A 285      52.274  36.448 -11.047  1.00  0.00              
ATOM   4502  CB  VAL A 285      51.598  38.621  -9.264  1.00  0.00              
ATOM   4503  CG1 VAL A 285      52.792  38.270  -8.388  1.00  0.00              
ATOM   4504  CG2 VAL A 285      50.909  39.875  -8.745  1.00  0.00              
ATOM   4505  H   VAL A 285      50.072  38.554 -11.525  1.00  0.00              
ATOM   4506  HA  VAL A 285      52.791  39.606 -10.762  1.00  0.00              
ATOM   4507  HB  VAL A 285      50.865  37.816  -9.219  1.00  0.00              
ATOM   4508 1HG1 VAL A 285      52.461  38.137  -7.358  1.00  0.00              
ATOM   4509 2HG1 VAL A 285      53.246  37.346  -8.745  1.00  0.00              
ATOM   4510 3HG1 VAL A 285      53.524  39.076  -8.432  1.00  0.00              
ATOM   4511 1HG2 VAL A 285      50.603  39.721  -7.711  1.00  0.00              
ATOM   4512 2HG2 VAL A 285      51.600  40.717  -8.798  1.00  0.00              
ATOM   4513 3HG2 VAL A 285      50.031  40.086  -9.356  1.00  0.00              
ATOM   4514  N   LEU A 286      53.962  37.755 -11.756  1.00  0.00              
ATOM   4515  CA  LEU A 286      54.734  36.650 -12.310  1.00  0.00              
ATOM   4516  C   LEU A 286      55.238  35.704 -11.229  1.00  0.00              
ATOM   4517  O   LEU A 286      55.866  36.131 -10.260  1.00  0.00              
ATOM   4518  CB  LEU A 286      55.913  37.194 -13.127  1.00  0.00              
ATOM   4519  CG  LEU A 286      56.776  36.129 -13.816  1.00  0.00              
ATOM   4520  CD1 LEU A 286      55.951  35.379 -14.853  1.00  0.00              
ATOM   4521  CD2 LEU A 286      57.982  36.793 -14.464  1.00  0.00              
ATOM   4522  H   LEU A 286      54.340  38.691 -11.800  1.00  0.00              
ATOM   4523  HA  LEU A 286      54.098  36.050 -12.960  1.00  0.00              
ATOM   4524 1HB  LEU A 286      55.363  37.768 -13.871  1.00  0.00              
ATOM   4525 2HB  LEU A 286      56.537  37.866 -12.538  1.00  0.00              
ATOM   4526  HG  LEU A 286      57.143  35.457 -13.039  1.00  0.00              
ATOM   4527 1HD1 LEU A 286      56.572  34.625 -15.336  1.00  0.00              
ATOM   4528 2HD1 LEU A 286      55.107  34.893 -14.364  1.00  0.00              
ATOM   4529 3HD1 LEU A 286      55.583  36.080 -15.601  1.00  0.00              
ATOM   4530 1HD2 LEU A 286      58.595  36.035 -14.953  1.00  0.00              
ATOM   4531 2HD2 LEU A 286      57.645  37.520 -15.203  1.00  0.00              
ATOM   4532 3HD2 LEU A 286      58.573  37.300 -13.701  1.00  0.00              
ATOM   4533  N   ARG A 287      54.957  34.417 -11.399  1.00  0.00              
ATOM   4534  CA  ARG A 287      55.400  33.403 -10.449  1.00  0.00              
ATOM   4535  C   ARG A 287      56.644  32.696 -10.970  1.00  0.00              
ATOM   4536  O   ARG A 287      57.594  32.457 -10.225  1.00  0.00              
ATOM   4537  CB  ARG A 287      54.297  32.416 -10.096  1.00  0.00              
ATOM   4538  CG  ARG A 287      52.988  33.050  -9.654  1.00  0.00              
ATOM   4539  CD  ARG A 287      53.059  33.757  -8.350  1.00  0.00              
ATOM   4540  NE  ARG A 287      51.811  34.373  -7.930  1.00  0.00              
ATOM   4541  CZ  ARG A 287      51.656  35.095  -6.803  1.00  0.00              
ATOM   4542  NH1 ARG A 287      52.654  35.263  -5.963  1.00  0.00              
ATOM   4543  NH2 ARG A 287      50.466  35.612  -6.551  1.00  0.00              
ATOM   4544  H   ARG A 287      54.422  34.133 -12.207  1.00  0.00              
ATOM   4545  HA  ARG A 287      55.673  33.876  -9.505  1.00  0.00              
ATOM   4546 1HB  ARG A 287      54.121  31.806 -10.982  1.00  0.00              
ATOM   4547 2HB  ARG A 287      54.680  31.786  -9.293  1.00  0.00              
ATOM   4548 1HG  ARG A 287      52.679  33.772 -10.411  1.00  0.00              
ATOM   4549 2HG  ARG A 287      52.234  32.266  -9.572  1.00  0.00              
ATOM   4550 1HD  ARG A 287      53.348  33.045  -7.577  1.00  0.00              
ATOM   4551 2HD  ARG A 287      53.808  34.545  -8.415  1.00  0.00              
ATOM   4552  HE  ARG A 287      50.906  34.367  -8.380  1.00  0.00              
ATOM   4553 1HH1 ARG A 287      53.553  34.847  -6.161  1.00  0.00              
ATOM   4554 2HH1 ARG A 287      52.517  35.808  -5.124  1.00  0.00              
ATOM   4555 1HH2 ARG A 287      49.705  35.458  -7.198  1.00  0.00              
ATOM   4556 2HH2 ARG A 287      50.322  36.156  -5.714  1.00  0.00              
ATOM   4557  N   GLN A 288      56.632  32.360 -12.256  1.00  0.00              
ATOM   4558  CA  GLN A 288      57.775  31.715 -12.890  1.00  0.00              
ATOM   4559  C   GLN A 288      58.974  32.654 -12.950  1.00  0.00              
ATOM   4560  O   GLN A 288      59.829  32.402 -12.496  1.00  0.00              
ATOM   4561  OXT GLN A 288      58.892  33.695 -13.541  1.00  0.00              
ATOM   4562  CB  GLN A 288      57.412  31.250 -14.303  1.00  0.00              
ATOM   4563  CG  GLN A 288      58.544  30.556 -15.040  1.00  0.00              
ATOM   4564  CD  GLN A 288      58.098  29.970 -16.367  1.00  0.00              
ATOM   4565  OE1 GLN A 288      56.916  30.022 -16.718  1.00  0.00              
ATOM   4566  NE2 GLN A 288      59.042  29.405 -17.110  1.00  0.00              
ATOM   4567  H   GLN A 288      55.809  32.557 -12.808  1.00  0.00              
ATOM   4568  HA  GLN A 288      58.085  30.855 -12.297  1.00  0.00              
ATOM   4569 1HB  GLN A 288      56.565  30.571 -14.203  1.00  0.00              
ATOM   4570 2HB  GLN A 288      57.102  32.137 -14.856  1.00  0.00              
ATOM   4571 1HG  GLN A 288      59.521  31.016 -15.189  1.00  0.00              
ATOM   4572 2HG  GLN A 288      58.633  29.744 -14.317  1.00  0.00              
ATOM   4573 1HE2 GLN A 288      58.807  29.001 -17.996  1.00  0.00              
ATOM   4574 2HE2 GLN A 288      59.988  29.383 -16.787  1.00  0.00              
TER                                                                             
