# Supplementary material for: Assessment and Challenges of Ligand Docking into Comparative Models of G-Protein Coupled Receptors
Source: PLoS One. 2013 Jul 2;8(7):e67302. doi: 10.1371/journal.pone.0067302 (PMC3699586; doi:10.1371/journal.pone.0067302)
Supplement: File S2 — Files for protocol capture. The input files necessary to carry out the steps outlined in the protocol capture in File S1 as well as the output files relating to the results found in the manuscript are provided in this attachment. (ZIP) [file pone.0067302.s015.zip › FileS2_GPCR_model_dock/scripts/evaluate_score_vs_pocket_rmsd/structures/3emlA/3emlA_6.pdb]

ATOM      1  N   ILE A   1      57.464   6.623  11.763  1.00  0.00              
ATOM      2  CA  ILE A   1      57.451   7.950  12.366  1.00  0.00              
ATOM      3  C   ILE A   1      57.931   7.916  13.811  1.00  0.00              
ATOM      4  O   ILE A   1      57.359   8.572  14.681  1.00  0.00              
ATOM      5  CB  ILE A   1      56.044   8.574  12.320  1.00  0.00              
ATOM      6  CG1 ILE A   1      55.049   7.704  13.091  1.00  0.00              
ATOM      7  CG2 ILE A   1      55.591   8.758  10.880  1.00  0.00              
ATOM      8  CD1 ILE A   1      53.674   8.320  13.224  1.00  0.00              
ATOM      9 1H   ILE A   1      56.616   6.223  11.417  1.00  0.00              
ATOM     10 2H   ILE A   1      58.025   6.447  10.954  1.00  0.00              
ATOM     11 3H   ILE A   1      57.765   5.834  12.298  1.00  0.00              
ATOM     12  HA  ILE A   1      58.157   8.608  11.861  1.00  0.00              
ATOM     13  HB  ILE A   1      56.068   9.542  12.820  1.00  0.00              
ATOM     14 1HG1 ILE A   1      54.972   6.754  12.564  1.00  0.00              
ATOM     15 2HG1 ILE A   1      55.468   7.535  14.084  1.00  0.00              
ATOM     16 1HG2 ILE A   1      54.595   9.199  10.865  1.00  0.00              
ATOM     17 2HG2 ILE A   1      56.287   9.416  10.361  1.00  0.00              
ATOM     18 3HG2 ILE A   1      55.566   7.790  10.379  1.00  0.00              
ATOM     19 1HD1 ILE A   1      53.025   7.645  13.782  1.00  0.00              
ATOM     20 2HD1 ILE A   1      53.750   9.270  13.753  1.00  0.00              
ATOM     21 3HD1 ILE A   1      53.254   8.488  12.234  1.00  0.00              
ATOM     22  N   MET A   2      58.867   7.008  14.085  1.00  0.00              
ATOM     23  CA  MET A   2      59.486   6.992  15.406  1.00  0.00              
ATOM     24  C   MET A   2      61.005   6.962  15.297  1.00  0.00              
ATOM     25  O   MET A   2      61.599   5.910  15.064  1.00  0.00              
ATOM     26  CB  MET A   2      58.990   5.790  16.208  1.00  0.00              
ATOM     27  CG  MET A   2      57.502   5.817  16.527  1.00  0.00              
ATOM     28  SD  MET A   2      56.990   4.441  17.574  1.00  0.00              
ATOM     29  CE  MET A   2      55.242   4.783  17.753  1.00  0.00              
ATOM     30  H   MET A   2      59.161   6.333  13.396  1.00  0.00              
ATOM     31  HA  MET A   2      59.230   7.901  15.948  1.00  0.00              
ATOM     32 1HB  MET A   2      59.220   4.901  15.622  1.00  0.00              
ATOM     33 2HB  MET A   2      59.560   5.771  17.137  1.00  0.00              
ATOM     34 1HG  MET A   2      57.281   6.755  17.036  1.00  0.00              
ATOM     35 2HG  MET A   2      56.952   5.775  15.587  1.00  0.00              
ATOM     36 1HE  MET A   2      54.782   4.017  18.378  1.00  0.00              
ATOM     37 2HE  MET A   2      55.108   5.760  18.220  1.00  0.00              
ATOM     38 3HE  MET A   2      54.769   4.783  16.771  1.00  0.00              
ATOM     39  N   GLY A   3      61.628   8.123  15.466  1.00  0.00              
ATOM     40  CA  GLY A   3      63.081   8.228  15.412  1.00  0.00              
ATOM     41  C   GLY A   3      63.524   9.655  15.116  1.00  0.00              
ATOM     42  O   GLY A   3      62.705  10.515  14.793  1.00  0.00              
ATOM     43  H   GLY A   3      61.080   8.956  15.635  1.00  0.00              
ATOM     44 1HA  GLY A   3      63.496   7.921  16.372  1.00  0.00              
ATOM     45 2HA  GLY A   3      63.456   7.571  14.628  1.00  0.00              
ATOM     46  N   SER A   4      64.825   9.900  15.228  1.00  0.00              
ATOM     47  CA  SER A   4      65.374  11.235  15.023  1.00  0.00              
ATOM     48  C   SER A   4      65.645  11.511  13.550  1.00  0.00              
ATOM     49  O   SER A   4      65.200  12.522  13.006  1.00  0.00              
ATOM     50  CB  SER A   4      66.645  11.403  15.832  1.00  0.00              
ATOM     51  OG  SER A   4      66.454  11.091  17.184  1.00  0.00              
ATOM     52  H   SER A   4      65.451   9.141  15.460  1.00  0.00              
ATOM     53  HA  SER A   4      64.748  12.028  15.434  1.00  0.00              
ATOM     54 1HB  SER A   4      67.409  10.745  15.420  1.00  0.00              
ATOM     55 2HB  SER A   4      66.977  12.438  15.751  1.00  0.00              
ATOM     56  HG  SER A   4      65.750  11.637  17.542  1.00  0.00              
ATOM     57  N   SER A   5      66.378  10.607  12.909  1.00  0.00              
ATOM     58  CA  SER A   5      66.784  11.983  12.658  1.00  0.00              
ATOM     59  C   SER A   5      66.454  12.395  11.229  1.00  0.00              
ATOM     60  O   SER A   5      66.542  13.571  10.878  1.00  0.00              
ATOM     61  CB  SER A   5      68.266  12.149  12.930  1.00  0.00              
ATOM     62  OG  SER A   5      69.049  11.348  12.088  1.00  0.00              
ATOM     63  H   SER A   5      66.882   9.856  12.460  1.00  0.00              
ATOM     64  HA  SER A   5      66.354  12.697  13.363  1.00  0.00              
ATOM     65 1HB  SER A   5      68.533  13.194  12.775  1.00  0.00              
ATOM     66 2HB  SER A   5      68.464  11.875  13.965  1.00  0.00              
ATOM     67  HG  SER A   5      69.977  11.483  12.292  1.00  0.00              
ATOM     68  N   VAL A   6      66.065  11.421  10.409  1.00  0.00              
ATOM     69  CA  VAL A   6      65.465  11.710   9.108  1.00  0.00              
ATOM     70  C   VAL A   6      64.042  12.250   9.245  1.00  0.00              
ATOM     71  O   VAL A   6      63.643  13.154   8.515  1.00  0.00              
ATOM     72  CB  VAL A   6      65.440  10.458   8.212  1.00  0.00              
ATOM     73  CG1 VAL A   6      64.658  10.731   6.936  1.00  0.00              
ATOM     74  CG2 VAL A   6      66.856  10.011   7.882  1.00  0.00              
ATOM     75  H   VAL A   6      66.186  10.459  10.692  1.00  0.00              
ATOM     76  HA  VAL A   6      66.006  12.501   8.589  1.00  0.00              
ATOM     77  HB  VAL A   6      64.970   9.640   8.759  1.00  0.00              
ATOM     78 1HG1 VAL A   6      64.650   9.835   6.315  1.00  0.00              
ATOM     79 2HG1 VAL A   6      63.634  11.005   7.189  1.00  0.00              
ATOM     80 3HG1 VAL A   6      65.129  11.547   6.389  1.00  0.00              
ATOM     81 1HG2 VAL A   6      66.820   9.125   7.249  1.00  0.00              
ATOM     82 2HG2 VAL A   6      67.376  10.812   7.356  1.00  0.00              
ATOM     83 3HG2 VAL A   6      67.388   9.776   8.804  1.00  0.00              
ATOM     84  N   TYR A   7      63.277  11.682  10.173  1.00  0.00              
ATOM     85  CA  TYR A   7      61.902  12.120  10.403  1.00  0.00              
ATOM     86  C   TYR A   7      61.803  13.615  10.719  1.00  0.00              
ATOM     87  O   TYR A   7      60.804  14.262  10.402  1.00  0.00              
ATOM     88  CB  TYR A   7      61.278  11.309  11.541  1.00  0.00              
ATOM     89  CG  TYR A   7      60.919   9.890  11.158  1.00  0.00              
ATOM     90  CD1 TYR A   7      61.428   8.811  11.865  1.00  0.00              
ATOM     91  CD2 TYR A   7      60.071   9.635  10.091  1.00  0.00              
ATOM     92  CE1 TYR A   7      61.104   7.513  11.519  1.00  0.00              
ATOM     93  CE2 TYR A   7      59.740   8.342   9.736  1.00  0.00              
ATOM     94  CZ  TYR A   7      60.259   7.283  10.453  1.00  0.00              
ATOM     95  OH  TYR A   7      59.931   5.993  10.105  1.00  0.00              
ATOM     96  H   TYR A   7      63.655  10.931  10.734  1.00  0.00              
ATOM     97  HA  TYR A   7      61.310  11.971   9.500  1.00  0.00              
ATOM     98 1HB  TYR A   7      61.999  11.293  12.360  1.00  0.00              
ATOM     99 2HB  TYR A   7      60.380  11.838  11.859  1.00  0.00              
ATOM    100  HD1 TYR A   7      62.096   9.000  12.706  1.00  0.00              
ATOM    101  HD2 TYR A   7      59.665  10.476   9.529  1.00  0.00              
ATOM    102  HE1 TYR A   7      61.512   6.675  12.084  1.00  0.00              
ATOM    103  HE2 TYR A   7      59.072   8.162   8.894  1.00  0.00              
ATOM    104  HH  TYR A   7      60.522   5.339  10.487  1.00  0.00              
ATOM    105  N   ILE A   8      62.848  14.160  11.333  1.00  0.00              
ATOM    106  CA  ILE A   8      63.003  15.608  11.473  1.00  0.00              
ATOM    107  C   ILE A   8      62.858  16.385  10.159  1.00  0.00              
ATOM    108  O   ILE A   8      62.139  17.383  10.100  1.00  0.00              
ATOM    109  CB  ILE A   8      64.371  15.948  12.091  1.00  0.00              
ATOM    110  CG1 ILE A   8      64.428  15.485  13.549  1.00  0.00              
ATOM    111  CG2 ILE A   8      64.642  17.442  11.993  1.00  0.00              
ATOM    112  CD1 ILE A   8      65.817  15.513  14.145  1.00  0.00              
ATOM    113  H   ILE A   8      63.558  13.550  11.714  1.00  0.00              
ATOM    114  HA  ILE A   8      62.204  16.021  12.087  1.00  0.00              
ATOM    115  HB  ILE A   8      65.148  15.402  11.558  1.00  0.00              
ATOM    116 1HG1 ILE A   8      63.773  16.139  14.124  1.00  0.00              
ATOM    117 2HG1 ILE A   8      64.041  14.466  13.581  1.00  0.00              
ATOM    118 1HG2 ILE A   8      65.612  17.665  12.436  1.00  0.00              
ATOM    119 2HG2 ILE A   8      64.643  17.743  10.947  1.00  0.00              
ATOM    120 3HG2 ILE A   8      63.865  17.989  12.528  1.00  0.00              
ATOM    121 1HD1 ILE A   8      65.777  15.171  15.180  1.00  0.00              
ATOM    122 2HD1 ILE A   8      66.473  14.857  13.572  1.00  0.00              
ATOM    123 3HD1 ILE A   8      66.206  16.530  14.116  1.00  0.00              
ATOM    124  N   THR A   9      63.542  15.925   9.114  1.00  0.00              
ATOM    125  CA  THR A   9      63.522  16.588   7.808  1.00  0.00              
ATOM    126  C   THR A   9      62.282  16.267   6.974  1.00  0.00              
ATOM    127  O   THR A   9      61.858  17.070   6.133  1.00  0.00              
ATOM    128  CB  THR A   9      64.769  16.215   6.986  1.00  0.00              
ATOM    129  OG1 THR A   9      64.780  14.803   6.742  1.00  0.00              
ATOM    130  CG2 THR A   9      66.036  16.607   7.732  1.00  0.00              
ATOM    131  H   THR A   9      64.094  15.088   9.232  1.00  0.00              
ATOM    132  HA  THR A   9      63.494  17.669   7.943  1.00  0.00              
ATOM    133  HB  THR A   9      64.734  16.740   6.031  1.00  0.00              
ATOM    134  HG1 THR A   9      65.558  14.573   6.229  1.00  0.00              
ATOM    135 1HG2 THR A   9      66.907  16.336   7.135  1.00  0.00              
ATOM    136 2HG2 THR A   9      66.036  17.682   7.909  1.00  0.00              
ATOM    137 3HG2 THR A   9      66.072  16.082   8.686  1.00  0.00              
ATOM    138  N   VAL A  10      61.713  15.089   7.201  1.00  0.00              
ATOM    139  CA  VAL A  10      60.470  14.699   6.553  1.00  0.00              
ATOM    140  C   VAL A  10      59.339  15.610   7.027  1.00  0.00              
ATOM    141  O   VAL A  10      58.647  16.258   6.228  1.00  0.00              
ATOM    142  CB  VAL A  10      60.107  13.231   6.842  1.00  0.00              
ATOM    143  CG1 VAL A  10      58.721  12.909   6.305  1.00  0.00              
ATOM    144  CG2 VAL A  10      61.142  12.296   6.235  1.00  0.00              
ATOM    145  H   VAL A  10      62.157  14.447   7.843  1.00  0.00              
ATOM    146  HA  VAL A  10      60.528  14.833   5.472  1.00  0.00              
ATOM    147  HB  VAL A  10      60.126  13.067   7.920  1.00  0.00              
ATOM    148 1HG1 VAL A  10      58.480  11.867   6.518  1.00  0.00              
ATOM    149 2HG1 VAL A  10      57.986  13.556   6.783  1.00  0.00              
ATOM    150 3HG1 VAL A  10      58.701  13.071   5.227  1.00  0.00              
ATOM    151 1HG2 VAL A  10      60.871  11.263   6.449  1.00  0.00              
ATOM    152 2HG2 VAL A  10      61.178  12.446   5.156  1.00  0.00              
ATOM    153 3HG2 VAL A  10      62.122  12.510   6.664  1.00  0.00              
ATOM    154  N   GLU A  11      59.172  15.664   8.344  1.00  0.00              
ATOM    155  CA  GLU A  11      58.128  16.468   8.961  1.00  0.00              
ATOM    156  C   GLU A  11      58.384  17.954   8.744  1.00  0.00              
ATOM    157  O   GLU A  11      57.447  18.736   8.583  1.00  0.00              
ATOM    158  CB  GLU A  11      58.029  16.163  10.457  1.00  0.00              
ATOM    159  CG  GLU A  11      57.239  14.905  10.791  1.00  0.00              
ATOM    160  CD  GLU A  11      56.940  14.823  12.262  1.00  0.00              
ATOM    161  OE1 GLU A  11      56.546  15.815  12.825  1.00  0.00              
ATOM    162  OE2 GLU A  11      56.996  13.742  12.799  1.00  0.00              
ATOM    163  H   GLU A  11      59.792  15.127   8.934  1.00  0.00              
ATOM    164  HA  GLU A  11      57.167  16.246   8.496  1.00  0.00              
ATOM    165 1HB  GLU A  11      59.049  16.059  10.829  1.00  0.00              
ATOM    166 2HB  GLU A  11      57.556  17.024  10.928  1.00  0.00              
ATOM    167 1HG  GLU A  11      56.312  14.813  10.227  1.00  0.00              
ATOM    168 2HG  GLU A  11      57.914  14.097  10.512  1.00  0.00              
ATOM    169  N   LEU A  12      59.656  18.338   8.746  1.00  0.00              
ATOM    170  CA  LEU A  12      60.045  19.690   8.391  1.00  0.00              
ATOM    171  C   LEU A  12      59.521  20.075   7.021  1.00  0.00              
ATOM    172  O   LEU A  12      58.864  21.106   6.864  1.00  0.00              
ATOM    173  CB  LEU A  12      61.572  19.830   8.437  1.00  0.00              
ATOM    174  CG  LEU A  12      62.113  21.206   8.030  1.00  0.00              
ATOM    175  CD1 LEU A  12      61.604  22.272   8.990  1.00  0.00              
ATOM    176  CD2 LEU A  12      63.634  21.172   8.021  1.00  0.00              
ATOM    177  H   LEU A  12      60.371  17.672   9.001  1.00  0.00              
ATOM    178  HA  LEU A  12      59.604  20.393   9.097  1.00  0.00              
ATOM    179 1HB  LEU A  12      61.733  19.664   9.501  1.00  0.00              
ATOM    180 2HB  LEU A  12      62.066  19.043   7.867  1.00  0.00              
ATOM    181  HG  LEU A  12      61.778  21.398   7.011  1.00  0.00              
ATOM    182 1HD1 LEU A  12      61.994  23.246   8.694  1.00  0.00              
ATOM    183 2HD1 LEU A  12      60.514  22.295   8.964  1.00  0.00              
ATOM    184 3HD1 LEU A  12      61.938  22.041  10.001  1.00  0.00              
ATOM    185 1HD2 LEU A  12      64.018  22.150   7.731  1.00  0.00              
ATOM    186 2HD2 LEU A  12      63.999  20.918   9.016  1.00  0.00              
ATOM    187 3HD2 LEU A  12      63.977  20.422   7.307  1.00  0.00              
ATOM    188  N   ALA A  13      59.817  19.242   6.025  1.00  0.00              
ATOM    189  CA  ALA A  13      59.335  19.467   4.662  1.00  0.00              
ATOM    190  C   ALA A  13      57.805  19.536   4.633  1.00  0.00              
ATOM    191  O   ALA A  13      57.218  20.367   3.922  1.00  0.00              
ATOM    192  CB  ALA A  13      59.841  18.376   3.732  1.00  0.00              
ATOM    193  H   ALA A  13      60.390  18.433   6.217  1.00  0.00              
ATOM    194  HA  ALA A  13      59.715  20.427   4.311  1.00  0.00              
ATOM    195 1HB  ALA A  13      59.471  18.558   2.723  1.00  0.00              
ATOM    196 2HB  ALA A  13      60.931  18.380   3.724  1.00  0.00              
ATOM    197 3HB  ALA A  13      59.485  17.407   4.079  1.00  0.00              
ATOM    198  N   ILE A  14      57.163  18.675   5.420  1.00  0.00              
ATOM    199  CA  ILE A  14      55.704  18.718   5.554  1.00  0.00              
ATOM    200  C   ILE A  14      55.185  20.058   6.106  1.00  0.00              
ATOM    201  O   ILE A  14      54.158  20.578   5.650  1.00  0.00              
ATOM    202  CB  ILE A  14      55.204  17.581   6.465  1.00  0.00              
ATOM    203  CG1 ILE A  14      55.401  16.225   5.783  1.00  0.00              
ATOM    204  CG2 ILE A  14      53.741  17.792   6.824  1.00  0.00              
ATOM    205  CD1 ILE A  14      55.175  15.043   6.697  1.00  0.00              
ATOM    206  H   ILE A  14      57.684  17.979   5.936  1.00  0.00              
ATOM    207  HA  ILE A  14      55.227  18.645   4.578  1.00  0.00              
ATOM    208  HB  ILE A  14      55.803  17.565   7.374  1.00  0.00              
ATOM    209 1HG1 ILE A  14      54.703  16.177   4.948  1.00  0.00              
ATOM    210 2HG1 ILE A  14      56.422  16.199   5.402  1.00  0.00              
ATOM    211 1HG2 ILE A  14      53.403  16.980   7.467  1.00  0.00              
ATOM    212 2HG2 ILE A  14      53.628  18.740   7.348  1.00  0.00              
ATOM    213 3HG2 ILE A  14      53.141  17.807   5.914  1.00  0.00              
ATOM    214 1HD1 ILE A  14      55.333  14.117   6.143  1.00  0.00              
ATOM    215 2HD1 ILE A  14      55.874  15.089   7.533  1.00  0.00              
ATOM    216 3HD1 ILE A  14      54.154  15.066   7.077  1.00  0.00              
ATOM    217  N   ALA A  15      55.899  20.615   7.082  1.00  0.00              
ATOM    218  CA  ALA A  15      55.551  21.920   7.638  1.00  0.00              
ATOM    219  C   ALA A  15      55.704  23.018   6.594  1.00  0.00              
ATOM    220  O   ALA A  15      54.895  23.945   6.522  1.00  0.00              
ATOM    221  CB  ALA A  15      56.407  22.222   8.860  1.00  0.00              
ATOM    222  H   ALA A  15      56.701  20.123   7.447  1.00  0.00              
ATOM    223  HA  ALA A  15      54.505  21.902   7.943  1.00  0.00              
ATOM    224 1HB  ALA A  15      56.135  23.199   9.260  1.00  0.00              
ATOM    225 2HB  ALA A  15      56.238  21.459   9.620  1.00  0.00              
ATOM    226 3HB  ALA A  15      57.458  22.226   8.576  1.00  0.00              
ATOM    227  N   VAL A  16      56.752  22.906   5.787  1.00  0.00              
ATOM    228  CA  VAL A  16      56.990  23.859   4.716  1.00  0.00              
ATOM    229  C   VAL A  16      55.825  23.823   3.733  1.00  0.00              
ATOM    230  O   VAL A  16      55.299  24.864   3.329  1.00  0.00              
ATOM    231  CB  VAL A  16      58.306  23.568   3.970  1.00  0.00              
ATOM    232  CG1 VAL A  16      58.420  24.443   2.730  1.00  0.00              
ATOM    233  CG2 VAL A  16      59.499  23.788   4.887  1.00  0.00              
ATOM    234  H   VAL A  16      57.399  22.142   5.918  1.00  0.00              
ATOM    235  HA  VAL A  16      57.029  24.881   5.096  1.00  0.00              
ATOM    236  HB  VAL A  16      58.321  22.518   3.676  1.00  0.00              
ATOM    237 1HG1 VAL A  16      59.355  24.224   2.215  1.00  0.00              
ATOM    238 2HG1 VAL A  16      57.582  24.240   2.063  1.00  0.00              
ATOM    239 3HG1 VAL A  16      58.405  25.492   3.024  1.00  0.00              
ATOM    240 1HG2 VAL A  16      60.420  23.577   4.344  1.00  0.00              
ATOM    241 2HG2 VAL A  16      59.507  24.823   5.229  1.00  0.00              
ATOM    242 3HG2 VAL A  16      59.425  23.122   5.747  1.00  0.00              
ATOM    243  N   LEU A  17      55.416  22.614   3.360  1.00  0.00              
ATOM    244  CA  LEU A  17      54.324  22.447   2.406  1.00  0.00              
ATOM    245  C   LEU A  17      53.012  23.009   2.963  1.00  0.00              
ATOM    246  O   LEU A  17      52.281  23.717   2.265  1.00  0.00              
ATOM    247  CB  LEU A  17      54.161  20.966   2.043  1.00  0.00              
ATOM    248  CG  LEU A  17      55.305  20.368   1.214  1.00  0.00              
ATOM    249  CD1 LEU A  17      55.141  18.857   1.112  1.00  0.00              
ATOM    250  CD2 LEU A  17      55.319  21.003  -0.168  1.00  0.00              
ATOM    251  H   LEU A  17      55.866  21.793   3.741  1.00  0.00              
ATOM    252  HA  LEU A  17      54.541  23.012   1.500  1.00  0.00              
ATOM    253 1HB  LEU A  17      54.161  20.537   3.044  1.00  0.00              
ATOM    254 2HB  LEU A  17      53.202  20.770   1.564  1.00  0.00              
ATOM    255  HG  LEU A  17      56.239  20.632   1.712  1.00  0.00              
ATOM    256 1HD1 LEU A  17      55.958  18.441   0.522  1.00  0.00              
ATOM    257 2HD1 LEU A  17      55.158  18.421   2.111  1.00  0.00              
ATOM    258 3HD1 LEU A  17      54.192  18.626   0.630  1.00  0.00              
ATOM    259 1HD2 LEU A  17      56.133  20.578  -0.756  1.00  0.00              
ATOM    260 2HD2 LEU A  17      54.369  20.809  -0.668  1.00  0.00              
ATOM    261 3HD2 LEU A  17      55.465  22.079  -0.073  1.00  0.00              
ATOM    262  N   ALA A  18      52.725  22.696   4.223  1.00  0.00              
ATOM    263  CA  ALA A  18      51.507  23.170   4.873  1.00  0.00              
ATOM    264  C   ALA A  18      51.444  24.695   4.940  1.00  0.00              
ATOM    265  O   ALA A  18      50.520  25.316   4.402  1.00  0.00              
ATOM    266  CB  ALA A  18      51.396  22.576   6.270  1.00  0.00              
ATOM    267  H   ALA A  18      53.366  22.115   4.744  1.00  0.00              
ATOM    268  HA  ALA A  18      50.648  22.847   4.286  1.00  0.00              
ATOM    269 1HB  ALA A  18      50.480  22.929   6.743  1.00  0.00              
ATOM    270 2HB  ALA A  18      51.374  21.489   6.203  1.00  0.00              
ATOM    271 3HB  ALA A  18      52.253  22.886   6.866  1.00  0.00              
ATOM    272  N   ILE A  19      52.429  25.293   5.605  1.00  0.00              
ATOM    273  CA  ILE A  19      52.473  26.748   5.751  1.00  0.00              
ATOM    274  C   ILE A  19      52.475  27.492   4.410  1.00  0.00              
ATOM    275  O   ILE A  19      51.729  28.459   4.223  1.00  0.00              
ATOM    276  CB  ILE A  19      53.712  27.181   6.556  1.00  0.00              
ATOM    277  CG1 ILE A  19      53.593  26.714   8.010  1.00  0.00              
ATOM    278  CG2 ILE A  19      53.888  28.690   6.491  1.00  0.00              
ATOM    279  CD1 ILE A  19      54.871  26.859   8.804  1.00  0.00              
ATOM    280  H   ILE A  19      53.162  24.735   6.019  1.00  0.00              
ATOM    281  HA  ILE A  19      51.570  27.113   6.239  1.00  0.00              
ATOM    282  HB  ILE A  19      54.593  26.693   6.141  1.00  0.00              
ATOM    283 1HG1 ILE A  19      52.806  27.305   8.477  1.00  0.00              
ATOM    284 2HG1 ILE A  19      53.295  25.666   7.990  1.00  0.00              
ATOM    285 1HG2 ILE A  19      54.768  28.979   7.066  1.00  0.00              
ATOM    286 2HG2 ILE A  19      54.016  28.997   5.454  1.00  0.00              
ATOM    287 3HG2 ILE A  19      53.007  29.178   6.907  1.00  0.00              
ATOM    288 1HD1 ILE A  19      54.709  26.508   9.823  1.00  0.00              
ATOM    289 2HD1 ILE A  19      55.659  26.266   8.338  1.00  0.00              
ATOM    290 3HD1 ILE A  19      55.170  27.906   8.826  1.00  0.00              
ATOM    291  N   LEU A  20      53.301  27.034   3.473  1.00  0.00              
ATOM    292  CA  LEU A  20      53.379  27.682   2.167  1.00  0.00              
ATOM    293  C   LEU A  20      52.044  27.637   1.423  1.00  0.00              
ATOM    294  O   LEU A  20      51.518  28.674   1.018  1.00  0.00              
ATOM    295  CB  LEU A  20      54.478  27.025   1.324  1.00  0.00              
ATOM    296  CG  LEU A  20      54.645  27.596  -0.090  1.00  0.00              
ATOM    297  CD1 LEU A  20      55.037  29.065  -0.017  1.00  0.00              
ATOM    298  CD2 LEU A  20      55.697  26.794  -0.842  1.00  0.00              
ATOM    299  H   LEU A  20      53.883  26.230   3.659  1.00  0.00              
ATOM    300  HA  LEU A  20      53.613  28.738   2.297  1.00  0.00              
ATOM    301 1HB  LEU A  20      55.344  27.277   1.933  1.00  0.00              
ATOM    302 2HB  LEU A  20      54.365  25.941   1.285  1.00  0.00              
ATOM    303  HG  LEU A  20      53.694  27.465  -0.607  1.00  0.00              
ATOM    304 1HD1 LEU A  20      55.153  29.462  -1.026  1.00  0.00              
ATOM    305 2HD1 LEU A  20      54.260  29.624   0.504  1.00  0.00              
ATOM    306 3HD1 LEU A  20      55.979  29.164   0.521  1.00  0.00              
ATOM    307 1HD2 LEU A  20      55.814  27.200  -1.847  1.00  0.00              
ATOM    308 2HD2 LEU A  20      56.648  26.854  -0.313  1.00  0.00              
ATOM    309 3HD2 LEU A  20      55.383  25.752  -0.907  1.00  0.00              
ATOM    310  N   GLY A  21      51.501  26.438   1.232  1.00  0.00              
ATOM    311  CA  GLY A  21      50.267  26.294   0.482  1.00  0.00              
ATOM    312  C   GLY A  21      49.174  27.132   1.117  1.00  0.00              
ATOM    313  O   GLY A  21      48.447  27.865   0.441  1.00  0.00              
ATOM    314  H   GLY A  21      51.946  25.614   1.610  1.00  0.00              
ATOM    315 1HA  GLY A  21      50.433  26.624  -0.544  1.00  0.00              
ATOM    316 2HA  GLY A  21      49.971  25.245   0.481  1.00  0.00              
ATOM    317  N   ASN A  22      49.080  27.040   2.438  1.00  0.00              
ATOM    318  CA  ASN A  22      47.981  27.666   3.159  1.00  0.00              
ATOM    319  C   ASN A  22      48.094  29.196   3.203  1.00  0.00              
ATOM    320  O   ASN A  22      47.082  29.908   3.134  1.00  0.00              
ATOM    321  CB  ASN A  22      47.876  27.111   4.568  1.00  0.00              
ATOM    322  CG  ASN A  22      47.201  25.770   4.641  1.00  0.00              
ATOM    323  OD1 ASN A  22      45.985  25.653   4.455  1.00  0.00              
ATOM    324  ND2 ASN A  22      47.969  24.770   4.993  1.00  0.00              
ATOM    325  H   ASN A  22      49.780  26.528   2.956  1.00  0.00              
ATOM    326  HA  ASN A  22      47.039  27.460   2.648  1.00  0.00              
ATOM    327 1HB  ASN A  22      48.739  27.114   5.234  1.00  0.00              
ATOM    328 2HB  ASN A  22      47.169  27.878   4.885  1.00  0.00              
ATOM    329 1HD2 ASN A  22      47.588  23.847   5.062  1.00  0.00              
ATOM    330 2HD2 ASN A  22      48.936  24.928   5.191  1.00  0.00              
ATOM    331  N   VAL A  23      49.322  29.700   3.308  1.00  0.00              
ATOM    332  CA  VAL A  23      49.548  31.142   3.382  1.00  0.00              
ATOM    333  C   VAL A  23      49.372  31.773   1.993  1.00  0.00              
ATOM    334  O   VAL A  23      48.994  32.950   1.858  1.00  0.00              
ATOM    335  CB  VAL A  23      50.952  31.473   3.923  1.00  0.00              
ATOM    336  CG1 VAL A  23      51.981  31.414   2.804  1.00  0.00              
ATOM    337  CG2 VAL A  23      50.960  32.844   4.581  1.00  0.00              
ATOM    338  H   VAL A  23      50.115  29.075   3.339  1.00  0.00              
ATOM    339  HA  VAL A  23      48.809  31.628   4.020  1.00  0.00              
ATOM    340  HB  VAL A  23      51.213  30.750   4.696  1.00  0.00              
ATOM    341 1HG1 VAL A  23      52.968  31.650   3.205  1.00  0.00              
ATOM    342 2HG1 VAL A  23      51.995  30.412   2.375  1.00  0.00              
ATOM    343 3HG1 VAL A  23      51.722  32.137   2.032  1.00  0.00              
ATOM    344 1HG2 VAL A  23      51.959  33.062   4.958  1.00  0.00              
ATOM    345 2HG2 VAL A  23      50.676  33.600   3.848  1.00  0.00              
ATOM    346 3HG2 VAL A  23      50.250  32.856   5.408  1.00  0.00              
ATOM    347  N   LEU A  24      49.618  30.961   0.965  1.00  0.00              
ATOM    348  CA  LEU A  24      49.341  31.341  -0.414  1.00  0.00              
ATOM    349  C   LEU A  24      47.849  31.444  -0.653  1.00  0.00              
ATOM    350  O   LEU A  24      47.391  32.347  -1.340  1.00  0.00              
ATOM    351  CB  LEU A  24      49.968  30.331  -1.384  1.00  0.00              
ATOM    352  CG  LEU A  24      51.496  30.398  -1.498  1.00  0.00              
ATOM    353  CD1 LEU A  24      52.011  29.213  -2.304  1.00  0.00              
ATOM    354  CD2 LEU A  24      51.900  31.711  -2.152  1.00  0.00              
ATOM    355  H   LEU A  24      50.012  30.051   1.155  1.00  0.00              
ATOM    356  HA  LEU A  24      49.761  32.326  -0.613  1.00  0.00              
ATOM    357 1HB  LEU A  24      49.670  29.406  -0.893  1.00  0.00              
ATOM    358 2HB  LEU A  24      49.509  30.382  -2.371  1.00  0.00              
ATOM    359  HG  LEU A  24      51.897  30.393  -0.485  1.00  0.00              
ATOM    360 1HD1 LEU A  24      53.097  29.269  -2.380  1.00  0.00              
ATOM    361 2HD1 LEU A  24      51.731  28.285  -1.806  1.00  0.00              
ATOM    362 3HD1 LEU A  24      51.577  29.236  -3.302  1.00  0.00              
ATOM    363 1HD2 LEU A  24      52.986  31.758  -2.232  1.00  0.00              
ATOM    364 2HD2 LEU A  24      51.459  31.774  -3.147  1.00  0.00              
ATOM    365 3HD2 LEU A  24      51.545  32.545  -1.545  1.00  0.00              
ATOM    366  N   VAL A  25      47.087  30.512  -0.097  1.00  0.00              
ATOM    367  CA  VAL A  25      45.639  30.593  -0.205  1.00  0.00              
ATOM    368  C   VAL A  25      45.159  31.895   0.418  1.00  0.00              
ATOM    369  O   VAL A  25      44.401  32.661  -0.194  1.00  0.00              
ATOM    370  CB  VAL A  25      44.941  29.404   0.482  1.00  0.00              
ATOM    371  CG1 VAL A  25      43.447  29.662   0.606  1.00  0.00              
ATOM    372  CG2 VAL A  25      45.196  28.118  -0.290  1.00  0.00              
ATOM    373  H   VAL A  25      47.501  29.740   0.407  1.00  0.00              
ATOM    374  HA  VAL A  25      45.320  30.621  -1.248  1.00  0.00              
ATOM    375  HB  VAL A  25      45.370  29.267   1.475  1.00  0.00              
ATOM    376 1HG1 VAL A  25      42.970  28.811   1.093  1.00  0.00              
ATOM    377 2HG1 VAL A  25      43.281  30.560   1.200  1.00  0.00              
ATOM    378 3HG1 VAL A  25      43.018  29.797  -0.387  1.00  0.00              
ATOM    379 1HG2 VAL A  25      44.697  27.288   0.209  1.00  0.00              
ATOM    380 2HG2 VAL A  25      44.807  28.220  -1.303  1.00  0.00              
ATOM    381 3HG2 VAL A  25      46.268  27.924  -0.331  1.00  0.00              
ATOM    382  N   CYS A  26      45.627  32.154   1.634  1.00  0.00              
ATOM    383  CA  CYS A  26      45.210  33.337   2.374  1.00  0.00              
ATOM    384  C   CYS A  26      45.537  34.607   1.594  1.00  0.00              
ATOM    385  O   CYS A  26      44.687  35.497   1.428  1.00  0.00              
ATOM    386  CB  CYS A  26      46.051  33.254   3.648  1.00  0.00              
ATOM    387  SG  CYS A  26      45.548  31.946   4.793  1.00  0.00              
ATOM    388  H   CYS A  26      46.287  31.517   2.056  1.00  0.00              
ATOM    389  HA  CYS A  26      44.156  33.326   2.651  1.00  0.00              
ATOM    390 1HB  CYS A  26      47.094  33.054   3.400  1.00  0.00              
ATOM    391 2HB  CYS A  26      45.982  34.187   4.207  1.00  0.00              
ATOM    392  HG  CYS A  26      46.470  32.208   5.715  1.00  0.00              
ATOM    393  N   TRP A  27      46.768  34.675   1.100  1.00  0.00              
ATOM    394  CA  TRP A  27      47.204  35.834   0.335  1.00  0.00              
ATOM    395  C   TRP A  27      46.358  36.042  -0.921  1.00  0.00              
ATOM    396  O   TRP A  27      45.909  37.152  -1.201  1.00  0.00              
ATOM    397  CB  TRP A  27      48.678  35.687  -0.047  1.00  0.00              
ATOM    398  CG  TRP A  27      49.615  35.838   1.113  1.00  0.00              
ATOM    399  CD1 TRP A  27      49.335  36.410   2.317  1.00  0.00              
ATOM    400  CD2 TRP A  27      50.981  35.411   1.178  1.00  0.00              
ATOM    401  NE1 TRP A  27      50.441  36.368   3.130  1.00  0.00              
ATOM    402  CE2 TRP A  27      51.465  35.757   2.452  1.00  0.00              
ATOM    403  CE3 TRP A  27      51.841  34.767   0.280  1.00  0.00              
ATOM    404  CZ2 TRP A  27      52.764  35.486   2.852  1.00  0.00              
ATOM    405  CZ3 TRP A  27      53.144  34.495   0.681  1.00  0.00              
ATOM    406  CH2 TRP A  27      53.592  34.843   1.931  1.00  0.00              
ATOM    407  H   TRP A  27      47.416  33.916   1.255  1.00  0.00              
ATOM    408  HA  TRP A  27      47.084  36.738   0.932  1.00  0.00              
ATOM    409 1HB  TRP A  27      48.862  34.699  -0.470  1.00  0.00              
ATOM    410 2HB  TRP A  27      48.955  36.450  -0.774  1.00  0.00              
ATOM    411  HD1 TRP A  27      48.327  36.799   2.456  1.00  0.00              
ATOM    412  HE1 TRP A  27      50.493  36.728   4.072  1.00  0.00              
ATOM    413  HE3 TRP A  27      51.536  34.467  -0.722  1.00  0.00              
ATOM    414  HZ2 TRP A  27      53.079  35.780   3.853  1.00  0.00              
ATOM    415  HZ3 TRP A  27      53.803  33.994  -0.028  1.00  0.00              
ATOM    416  HH2 TRP A  27      54.621  34.610   2.206  1.00  0.00              
ATOM    417  N   ALA A  28      46.144  34.964  -1.667  1.00  0.00              
ATOM    418  CA  ALA A  28      45.406  35.013  -2.925  1.00  0.00              
ATOM    419  C   ALA A  28      43.976  35.470  -2.716  1.00  0.00              
ATOM    420  O   ALA A  28      43.447  36.241  -3.514  1.00  0.00              
ATOM    421  CB  ALA A  28      45.431  33.653  -3.607  1.00  0.00              
ATOM    422  H   ALA A  28      46.509  34.079  -1.346  1.00  0.00              
ATOM    423  HA  ALA A  28      45.883  35.740  -3.582  1.00  0.00              
ATOM    424 1HB  ALA A  28      44.876  33.707  -4.544  1.00  0.00              
ATOM    425 2HB  ALA A  28      46.462  33.367  -3.813  1.00  0.00              
ATOM    426 3HB  ALA A  28      44.971  32.911  -2.956  1.00  0.00              
ATOM    427  N   VAL A  29      43.355  34.992  -1.640  1.00  0.00              
ATOM    428  CA  VAL A  29      41.996  35.407  -1.305  1.00  0.00              
ATOM    429  C   VAL A  29      41.932  36.880  -0.925  1.00  0.00              
ATOM    430  O   VAL A  29      41.013  37.592  -1.335  1.00  0.00              
ATOM    431  CB  VAL A  29      41.421  34.569  -0.147  1.00  0.00              
ATOM    432  CG1 VAL A  29      40.092  35.143   0.318  1.00  0.00              
ATOM    433  CG2 VAL A  29      41.254  33.118  -0.572  1.00  0.00              
ATOM    434  H   VAL A  29      43.829  34.330  -1.043  1.00  0.00              
ATOM    435  HA  VAL A  29      41.330  35.317  -2.164  1.00  0.00              
ATOM    436  HB  VAL A  29      42.130  34.576   0.681  1.00  0.00              
ATOM    437 1HG1 VAL A  29      39.700  34.538   1.137  1.00  0.00              
ATOM    438 2HG1 VAL A  29      40.238  36.167   0.661  1.00  0.00              
ATOM    439 3HG1 VAL A  29      39.382  35.134  -0.510  1.00  0.00              
ATOM    440 1HG2 VAL A  29      40.848  32.540   0.258  1.00  0.00              
ATOM    441 2HG2 VAL A  29      40.571  33.064  -1.420  1.00  0.00              
ATOM    442 3HG2 VAL A  29      42.223  32.708  -0.859  1.00  0.00              
ATOM    443  N   TRP A  30      42.890  37.334  -0.122  1.00  0.00              
ATOM    444  CA  TRP A  30      42.906  38.739   0.286  1.00  0.00              
ATOM    445  C   TRP A  30      43.162  39.680  -0.897  1.00  0.00              
ATOM    446  O   TRP A  30      42.621  40.785  -0.949  1.00  0.00              
ATOM    447  CB  TRP A  30      43.967  38.961   1.365  1.00  0.00              
ATOM    448  CG  TRP A  30      43.698  38.208   2.633  1.00  0.00              
ATOM    449  CD1 TRP A  30      42.482  37.811   3.102  1.00  0.00              
ATOM    450  CD2 TRP A  30      44.664  37.761   3.592  1.00  0.00              
ATOM    451  NE1 TRP A  30      42.629  37.145   4.294  1.00  0.00              
ATOM    452  CE2 TRP A  30      43.962  37.101   4.615  1.00  0.00              
ATOM    453  CE3 TRP A  30      46.059  37.856   3.682  1.00  0.00              
ATOM    454  CZ2 TRP A  30      44.598  36.542   5.712  1.00  0.00              
ATOM    455  CZ3 TRP A  30      46.697  37.294   4.781  1.00  0.00              
ATOM    456  CH2 TRP A  30      45.988  36.655   5.767  1.00  0.00              
ATOM    457  H   TRP A  30      43.615  36.715   0.215  1.00  0.00              
ATOM    458  HA  TRP A  30      41.933  39.019   0.688  1.00  0.00              
ATOM    459 1HB  TRP A  30      44.944  38.631   1.009  1.00  0.00              
ATOM    460 2HB  TRP A  30      44.016  40.016   1.633  1.00  0.00              
ATOM    461  HD1 TRP A  30      41.613  38.064   2.497  1.00  0.00              
ATOM    462  HE1 TRP A  30      41.879  36.754   4.846  1.00  0.00              
ATOM    463  HE3 TRP A  30      46.670  38.349   2.927  1.00  0.00              
ATOM    464  HZ2 TRP A  30      43.996  36.044   6.473  1.00  0.00              
ATOM    465  HZ3 TRP A  30      47.782  37.375   4.840  1.00  0.00              
ATOM    466  HH2 TRP A  30      46.527  36.228   6.613  1.00  0.00              
ATOM    467  N   LEU A  31      43.985  39.237  -1.845  1.00  0.00              
ATOM    468  CA  LEU A  31      44.270  40.022  -3.046  1.00  0.00              
ATOM    469  C   LEU A  31      43.133  40.044  -4.074  1.00  0.00              
ATOM    470  O   LEU A  31      42.796  41.102  -4.608  1.00  0.00              
ATOM    471  CB  LEU A  31      45.549  39.490  -3.705  1.00  0.00              
ATOM    472  CG  LEU A  31      46.837  39.705  -2.899  1.00  0.00              
ATOM    473  CD1 LEU A  31      47.993  38.960  -3.553  1.00  0.00              
ATOM    474  CD2 LEU A  31      47.137  41.194  -2.807  1.00  0.00              
ATOM    475  H   LEU A  31      44.422  38.334  -1.732  1.00  0.00              
ATOM    476  HA  LEU A  31      44.411  41.068  -2.774  1.00  0.00              
ATOM    477 1HB  LEU A  31      45.303  38.430  -3.740  1.00  0.00              
ATOM    478 2HB  LEU A  31      45.668  39.869  -4.720  1.00  0.00              
ATOM    479  HG  LEU A  31      46.651  39.340  -1.888  1.00  0.00              
ATOM    480 1HD1 LEU A  31      48.902  39.118  -2.973  1.00  0.00              
ATOM    481 2HD1 LEU A  31      47.766  37.894  -3.586  1.00  0.00              
ATOM    482 3HD1 LEU A  31      48.139  39.333  -4.566  1.00  0.00              
ATOM    483 1HD2 LEU A  31      48.052  41.345  -2.233  1.00  0.00              
ATOM    484 2HD2 LEU A  31      47.265  41.602  -3.810  1.00  0.00              
ATOM    485 3HD2 LEU A  31      46.310  41.703  -2.312  1.00  0.00              
ATOM    486  N   ASN A  32      42.535  38.886  -4.343  1.00  0.00              
ATOM    487  CA  ASN A  32      41.456  38.805  -5.327  1.00  0.00              
ATOM    488  C   ASN A  32      40.066  38.779  -4.679  1.00  0.00              
ATOM    489  O   ASN A  32      39.687  37.796  -4.037  1.00  0.00              
ATOM    490  CB  ASN A  32      41.630  37.593  -6.224  1.00  0.00              
ATOM    491  CG  ASN A  32      40.528  37.423  -7.233  1.00  0.00              
ATOM    492  OD1 ASN A  32      39.675  38.301  -7.404  1.00  0.00              
ATOM    493  ND2 ASN A  32      40.495  36.265  -7.842  1.00  0.00              
ATOM    494  H   ASN A  32      42.827  38.047  -3.863  1.00  0.00              
ATOM    495  HA  ASN A  32      41.465  39.693  -5.961  1.00  0.00              
ATOM    496 1HB  ASN A  32      42.589  37.387  -6.703  1.00  0.00              
ATOM    497 2HB  ASN A  32      41.472  36.887  -5.409  1.00  0.00              
ATOM    498 1HD2 ASN A  32      39.789  36.082  -8.527  1.00  0.00              
ATOM    499 2HD2 ASN A  32      41.174  35.565  -7.624  1.00  0.00              
ATOM    500  N   SER A  33      39.297  39.846  -4.877  1.00  0.00              
ATOM    501  CA  SER A  33      37.997  39.968  -4.225  1.00  0.00              
ATOM    502  C   SER A  33      37.059  38.844  -4.642  1.00  0.00              
ATOM    503  O   SER A  33      36.117  38.515  -3.923  1.00  0.00              
ATOM    504  CB  SER A  33      37.378  41.315  -4.544  1.00  0.00              
ATOM    505  OG  SER A  33      37.062  41.440  -5.903  1.00  0.00              
ATOM    506  H   SER A  33      39.613  40.587  -5.487  1.00  0.00              
ATOM    507  HA  SER A  33      38.061  40.010  -3.137  1.00  0.00              
ATOM    508 1HB  SER A  33      36.468  41.428  -3.956  1.00  0.00              
ATOM    509 2HB  SER A  33      38.085  42.097  -4.271  1.00  0.00              
ATOM    510  HG  SER A  33      36.674  42.304  -6.063  1.00  0.00              
ATOM    511  N   ASN A  34      37.310  38.268  -5.811  1.00  0.00              
ATOM    512  CA  ASN A  34      36.471  37.196  -6.328  1.00  0.00              
ATOM    513  C   ASN A  34      36.547  35.983  -5.421  1.00  0.00              
ATOM    514  O   ASN A  34      35.617  35.183  -5.353  1.00  0.00              
ATOM    515  CB  ASN A  34      36.850  36.819  -7.748  1.00  0.00              
ATOM    516  CG  ASN A  34      36.500  37.867  -8.767  1.00  0.00              
ATOM    517  OD1 ASN A  34      35.656  38.738  -8.526  1.00  0.00              
ATOM    518  ND2 ASN A  34      37.084  37.740  -9.931  1.00  0.00              
ATOM    519  H   ASN A  34      38.102  38.579  -6.356  1.00  0.00              
ATOM    520  HA  ASN A  34      35.428  37.518  -6.344  1.00  0.00              
ATOM    521 1HB  ASN A  34      37.838  36.416  -7.973  1.00  0.00              
ATOM    522 2HB  ASN A  34      36.112  36.018  -7.800  1.00  0.00              
ATOM    523 1HD2 ASN A  34      36.898  38.402 -10.658  1.00  0.00              
ATOM    524 2HD2 ASN A  34      37.714  36.982 -10.094  1.00  0.00              
ATOM    525  N   LEU A  35      37.671  35.848  -4.732  1.00  0.00              
ATOM    526  CA  LEU A  35      37.868  34.712  -3.851  1.00  0.00              
ATOM    527  C   LEU A  35      37.276  34.944  -2.463  1.00  0.00              
ATOM    528  O   LEU A  35      37.267  34.040  -1.631  1.00  0.00              
ATOM    529  CB  LEU A  35      39.365  34.395  -3.744  1.00  0.00              
ATOM    530  CG  LEU A  35      40.019  33.889  -5.036  1.00  0.00              
ATOM    531  CD1 LEU A  35      41.526  33.777  -4.849  1.00  0.00              
ATOM    532  CD2 LEU A  35      39.422  32.542  -5.415  1.00  0.00              
ATOM    533  H   LEU A  35      38.403  36.539  -4.815  1.00  0.00              
ATOM    534  HA  LEU A  35      37.346  33.844  -4.253  1.00  0.00              
ATOM    535 1HB  LEU A  35      39.739  35.388  -3.499  1.00  0.00              
ATOM    536 2HB  LEU A  35      39.575  33.714  -2.919  1.00  0.00              
ATOM    537  HG  LEU A  35      39.769  34.598  -5.825  1.00  0.00              
ATOM    538 1HD1 LEU A  35      41.982  33.417  -5.771  1.00  0.00              
ATOM    539 2HD1 LEU A  35      41.936  34.757  -4.601  1.00  0.00              
ATOM    540 3HD1 LEU A  35      41.742  33.078  -4.041  1.00  0.00              
ATOM    541 1HD2 LEU A  35      39.887  32.184  -6.333  1.00  0.00              
ATOM    542 2HD2 LEU A  35      39.601  31.825  -4.613  1.00  0.00              
ATOM    543 3HD2 LEU A  35      38.348  32.650  -5.571  1.00  0.00              
ATOM    544  N   GLN A  36      36.766  36.145  -2.214  1.00  0.00              
ATOM    545  CA  GLN A  36      36.246  36.462  -0.890  1.00  0.00              
ATOM    546  C   GLN A  36      34.731  36.309  -0.875  1.00  0.00              
ATOM    547  O   GLN A  36      34.037  36.762  -1.781  1.00  0.00              
ATOM    548  CB  GLN A  36      36.633  37.885  -0.478  1.00  0.00              
ATOM    549  CG  GLN A  36      38.130  38.110  -0.349  1.00  0.00              
ATOM    550  CD  GLN A  36      38.476  39.561  -0.076  1.00  0.00              
ATOM    551  OE1 GLN A  36      37.638  40.336   0.394  1.00  0.00              
ATOM    552  NE2 GLN A  36      39.714  39.939  -0.373  1.00  0.00              
ATOM    553  H   GLN A  36      36.732  36.850  -2.937  1.00  0.00              
ATOM    554  HA  GLN A  36      36.649  35.758  -0.162  1.00  0.00              
ATOM    555 1HB  GLN A  36      36.223  38.554  -1.235  1.00  0.00              
ATOM    556 2HB  GLN A  36      36.148  38.079   0.478  1.00  0.00              
ATOM    557 1HG  GLN A  36      38.768  37.489   0.281  1.00  0.00              
ATOM    558 2HG  GLN A  36      38.341  37.896  -1.398  1.00  0.00              
ATOM    559 1HE2 GLN A  36      40.000  40.885  -0.215  1.00  0.00              
ATOM    560 2HE2 GLN A  36      40.361  39.279  -0.754  1.00  0.00              
ATOM    561  N   ASN A  37      34.224  35.710   0.193  1.00  0.00              
ATOM    562  CA  ASN A  37      32.797  35.470   0.353  1.00  0.00              
ATOM    563  C   ASN A  37      32.601  35.013   1.785  1.00  0.00              
ATOM    564  O   ASN A  37      33.565  34.673   2.468  1.00  0.00              
ATOM    565  CB  ASN A  37      32.253  34.453  -0.633  1.00  0.00              
ATOM    566  CG  ASN A  37      30.790  34.624  -0.934  1.00  0.00              
ATOM    567  OD1 ASN A  37      30.053  35.274  -0.184  1.00  0.00              
ATOM    568  ND2 ASN A  37      30.349  33.975  -1.982  1.00  0.00              
ATOM    569  H   ASN A  37      34.857  35.410   0.920  1.00  0.00              
ATOM    570  HA  ASN A  37      32.245  36.397   0.186  1.00  0.00              
ATOM    571 1HB  ASN A  37      32.785  34.234  -1.560  1.00  0.00              
ATOM    572 2HB  ASN A  37      32.374  33.621   0.061  1.00  0.00              
ATOM    573 1HD2 ASN A  37      29.385  34.043  -2.242  1.00  0.00              
ATOM    574 2HD2 ASN A  37      30.975  33.414  -2.522  1.00  0.00              
ATOM    575  N   VAL A  38      31.360  34.968   2.238  1.00  0.00              
ATOM    576  CA  VAL A  38      31.118  34.603   3.619  1.00  0.00              
ATOM    577  C   VAL A  38      31.778  33.255   3.937  1.00  0.00              
ATOM    578  O   VAL A  38      32.556  33.136   4.896  1.00  0.00              
ATOM    579  CB  VAL A  38      29.611  34.527   3.926  1.00  0.00              
ATOM    580  CG1 VAL A  38      29.378  33.933   5.307  1.00  0.00              
ATOM    581  CG2 VAL A  38      28.976  35.906   3.827  1.00  0.00              
ATOM    582  H   VAL A  38      30.574  35.182   1.641  1.00  0.00              
ATOM    583  HA  VAL A  38      31.578  35.317   4.304  1.00  0.00              
ATOM    584  HB  VAL A  38      29.128  33.902   3.175  1.00  0.00              
ATOM    585 1HG1 VAL A  38      28.308  33.886   5.508  1.00  0.00              
ATOM    586 2HG1 VAL A  38      29.798  32.928   5.347  1.00  0.00              
ATOM    587 3HG1 VAL A  38      29.860  34.559   6.058  1.00  0.00              
ATOM    588 1HG2 VAL A  38      27.912  35.834   4.047  1.00  0.00              
ATOM    589 2HG2 VAL A  38      29.451  36.576   4.545  1.00  0.00              
ATOM    590 3HG2 VAL A  38      29.113  36.298   2.819  1.00  0.00              
ATOM    591  N   THR A  39      31.492  32.254   3.108  1.00  0.00              
ATOM    592  CA  THR A  39      32.097  30.927   3.240  1.00  0.00              
ATOM    593  C   THR A  39      33.627  30.957   3.149  1.00  0.00              
ATOM    594  O   THR A  39      34.342  30.359   3.977  1.00  0.00              
ATOM    595  CB  THR A  39      31.558  29.965   2.164  1.00  0.00              
ATOM    596  OG1 THR A  39      30.137  29.836   2.304  1.00  0.00              
ATOM    597  CG2 THR A  39      32.204  28.595   2.302  1.00  0.00              
ATOM    598  H   THR A  39      30.833  32.422   2.362  1.00  0.00              
ATOM    599  HA  THR A  39      31.875  30.517   4.225  1.00  0.00              
ATOM    600  HB  THR A  39      31.781  30.374   1.179  1.00  0.00              
ATOM    601  HG1 THR A  39      29.715  30.012   1.460  1.00  0.00              
ATOM    602 1HG2 THR A  39      31.810  27.930   1.533  1.00  0.00              
ATOM    603 2HG2 THR A  39      33.283  28.689   2.184  1.00  0.00              
ATOM    604 3HG2 THR A  39      31.980  28.185   3.286  1.00  0.00              
ATOM    605  N   ASN A  40      34.129  31.663   2.141  1.00  0.00              
ATOM    606  CA  ASN A  40      35.542  31.607   1.804  1.00  0.00              
ATOM    607  C   ASN A  40      36.390  32.279   2.876  1.00  0.00              
ATOM    608  O   ASN A  40      37.577  31.990   3.016  1.00  0.00              
ATOM    609  CB  ASN A  40      35.813  32.233   0.448  1.00  0.00              
ATOM    610  CG  ASN A  40      35.275  31.434  -0.706  1.00  0.00              
ATOM    611  OD1 ASN A  40      34.838  30.288  -0.545  1.00  0.00              
ATOM    612  ND2 ASN A  40      35.380  31.999  -1.882  1.00  0.00              
ATOM    613  H   ASN A  40      33.516  32.253   1.596  1.00  0.00              
ATOM    614  HA  ASN A  40      35.869  30.567   1.757  1.00  0.00              
ATOM    615 1HB  ASN A  40      35.615  33.292   0.273  1.00  0.00              
ATOM    616 2HB  ASN A  40      36.888  32.071   0.517  1.00  0.00              
ATOM    617 1HD2 ASN A  40      35.043  31.525  -2.696  1.00  0.00              
ATOM    618 2HD2 ASN A  40      35.797  32.904  -1.966  1.00  0.00              
ATOM    619  N   TYR A  41      35.768  33.173   3.635  1.00  0.00              
ATOM    620  CA  TYR A  41      36.427  33.789   4.774  1.00  0.00              
ATOM    621  C   TYR A  41      36.720  32.724   5.824  1.00  0.00              
ATOM    622  O   TYR A  41      37.758  32.759   6.515  1.00  0.00              
ATOM    623  CB  TYR A  41      35.565  34.905   5.367  1.00  0.00              
ATOM    624  CG  TYR A  41      35.628  36.204   4.594  1.00  0.00              
ATOM    625  CD1 TYR A  41      36.847  36.790   4.285  1.00  0.00              
ATOM    626  CD2 TYR A  41      34.469  36.840   4.175  1.00  0.00              
ATOM    627  CE1 TYR A  41      36.911  37.977   3.580  1.00  0.00              
ATOM    628  CE2 TYR A  41      34.521  38.026   3.470  1.00  0.00              
ATOM    629  CZ  TYR A  41      35.744  38.592   3.174  1.00  0.00              
ATOM    630  OH  TYR A  41      35.801  39.773   2.470  1.00  0.00              
ATOM    631  H   TYR A  41      34.817  33.432   3.417  1.00  0.00              
ATOM    632  HA  TYR A  41      37.380  34.218   4.464  1.00  0.00              
ATOM    633 1HB  TYR A  41      34.536  34.543   5.385  1.00  0.00              
ATOM    634 2HB  TYR A  41      35.909  35.072   6.387  1.00  0.00              
ATOM    635  HD1 TYR A  41      37.764  36.299   4.609  1.00  0.00              
ATOM    636  HD2 TYR A  41      33.506  36.388   4.413  1.00  0.00              
ATOM    637  HE1 TYR A  41      37.875  38.426   3.344  1.00  0.00              
ATOM    638  HE2 TYR A  41      33.598  38.511   3.150  1.00  0.00              
ATOM    639  HH  TYR A  41      36.491  39.779   1.802  1.00  0.00              
ATOM    640  N   PHE A  42      35.807  31.767   5.939  1.00  0.00              
ATOM    641  CA  PHE A  42      36.009  30.668   6.875  1.00  0.00              
ATOM    642  C   PHE A  42      37.040  29.693   6.307  1.00  0.00              
ATOM    643  O   PHE A  42      37.814  29.086   7.058  1.00  0.00              
ATOM    644  CB  PHE A  42      34.690  29.948   7.162  1.00  0.00              
ATOM    645  CG  PHE A  42      33.707  30.773   7.942  1.00  0.00              
ATOM    646  CD1 PHE A  42      32.588  31.313   7.325  1.00  0.00              
ATOM    647  CD2 PHE A  42      33.899  31.012   9.294  1.00  0.00              
ATOM    648  CE1 PHE A  42      31.683  32.073   8.042  1.00  0.00              
ATOM    649  CE2 PHE A  42      32.995  31.770  10.014  1.00  0.00              
ATOM    650  CZ  PHE A  42      31.886  32.301   9.386  1.00  0.00              
ATOM    651  H   PHE A  42      34.966  31.791   5.382  1.00  0.00              
ATOM    652  HA  PHE A  42      36.405  31.051   7.817  1.00  0.00              
ATOM    653 1HB  PHE A  42      34.199  29.679   6.228  1.00  0.00              
ATOM    654 2HB  PHE A  42      34.874  29.048   7.747  1.00  0.00              
ATOM    655  HD1 PHE A  42      32.427  31.132   6.262  1.00  0.00              
ATOM    656  HD2 PHE A  42      34.775  30.593   9.790  1.00  0.00              
ATOM    657  HE1 PHE A  42      30.809  32.491   7.544  1.00  0.00              
ATOM    658  HE2 PHE A  42      33.157  31.950  11.076  1.00  0.00              
ATOM    659  HZ  PHE A  42      31.174  32.900   9.952  1.00  0.00              
ATOM    660  N   VAL A  43      37.065  29.560   4.982  1.00  0.00              
ATOM    661  CA  VAL A  43      38.143  28.808   4.334  1.00  0.00              
ATOM    662  C   VAL A  43      39.536  29.396   4.626  1.00  0.00              
ATOM    663  O   VAL A  43      40.514  28.664   4.852  1.00  0.00              
ATOM    664  CB  VAL A  43      37.936  28.752   2.809  1.00  0.00              
ATOM    665  CG1 VAL A  43      39.157  28.155   2.127  1.00  0.00              
ATOM    666  CG2 VAL A  43      36.691  27.947   2.469  1.00  0.00              
ATOM    667  H   VAL A  43      36.343  29.976   4.411  1.00  0.00              
ATOM    668  HA  VAL A  43      38.203  27.790   4.720  1.00  0.00              
ATOM    669  HB  VAL A  43      37.770  29.763   2.437  1.00  0.00              
ATOM    670 1HG1 VAL A  43      38.994  28.123   1.050  1.00  0.00              
ATOM    671 2HG1 VAL A  43      40.031  28.769   2.343  1.00  0.00              
ATOM    672 3HG1 VAL A  43      39.323  27.143   2.498  1.00  0.00              
ATOM    673 1HG2 VAL A  43      36.559  27.918   1.388  1.00  0.00              
ATOM    674 2HG2 VAL A  43      36.801  26.931   2.849  1.00  0.00              
ATOM    675 3HG2 VAL A  43      35.819  28.414   2.928  1.00  0.00              
ATOM    676  N   VAL A  44      39.610  30.723   4.638  1.00  0.00              
ATOM    677  CA  VAL A  44      40.839  31.417   4.994  1.00  0.00              
ATOM    678  C   VAL A  44      41.199  31.114   6.445  1.00  0.00              
ATOM    679  O   VAL A  44      42.362  30.848   6.767  1.00  0.00              
ATOM    680  CB  VAL A  44      40.715  32.940   4.802  1.00  0.00              
ATOM    681  CG1 VAL A  44      41.910  33.654   5.416  1.00  0.00              
ATOM    682  CG2 VAL A  44      40.594  33.283   3.325  1.00  0.00              
ATOM    683  H   VAL A  44      38.792  31.264   4.394  1.00  0.00              
ATOM    684  HA  VAL A  44      41.682  31.062   4.399  1.00  0.00              
ATOM    685  HB  VAL A  44      39.800  33.285   5.283  1.00  0.00              
ATOM    686 1HG1 VAL A  44      41.806  34.729   5.271  1.00  0.00              
ATOM    687 2HG1 VAL A  44      41.956  33.435   6.483  1.00  0.00              
ATOM    688 3HG1 VAL A  44      42.826  33.311   4.934  1.00  0.00              
ATOM    689 1HG2 VAL A  44      40.506  34.362   3.207  1.00  0.00              
ATOM    690 2HG2 VAL A  44      41.480  32.930   2.796  1.00  0.00              
ATOM    691 3HG2 VAL A  44      39.708  32.800   2.911  1.00  0.00              
ATOM    692  N   SER A  45      40.200  31.144   7.324  1.00  0.00              
ATOM    693  CA  SER A  45      40.466  30.827   8.723  1.00  0.00              
ATOM    694  C   SER A  45      41.015  29.404   8.859  1.00  0.00              
ATOM    695  O   SER A  45      41.918  29.138   9.667  1.00  0.00              
ATOM    696  CB  SER A  45      39.204  30.993   9.547  1.00  0.00              
ATOM    697  OG  SER A  45      38.328  29.910   9.392  1.00  0.00              
ATOM    698  H   SER A  45      39.259  31.382   7.044  1.00  0.00              
ATOM    699  HA  SER A  45      41.136  31.538   9.208  1.00  0.00              
ATOM    700 1HB  SER A  45      39.482  31.077  10.597  1.00  0.00              
ATOM    701 2HB  SER A  45      38.699  31.905   9.232  1.00  0.00              
ATOM    702  HG  SER A  45      38.057  29.593  10.257  1.00  0.00              
ATOM    703  N   LEU A  46      40.476  28.491   8.052  1.00  0.00              
ATOM    704  CA  LEU A  46      40.954  27.113   8.062  1.00  0.00              
ATOM    705  C   LEU A  46      42.401  27.031   7.607  1.00  0.00              
ATOM    706  O   LEU A  46      43.204  26.321   8.215  1.00  0.00              
ATOM    707  CB  LEU A  46      40.066  26.236   7.170  1.00  0.00              
ATOM    708  CG  LEU A  46      38.632  26.033   7.676  1.00  0.00              
ATOM    709  CD1 LEU A  46      37.781  25.390   6.589  1.00  0.00              
ATOM    710  CD2 LEU A  46      38.651  25.168   8.927  1.00  0.00              
ATOM    711  H   LEU A  46      39.728  28.748   7.425  1.00  0.00              
ATOM    712  HA  LEU A  46      40.926  26.724   9.079  1.00  0.00              
ATOM    713 1HB  LEU A  46      40.061  26.847   6.269  1.00  0.00              
ATOM    714 2HB  LEU A  46      40.533  25.275   6.955  1.00  0.00              
ATOM    715  HG  LEU A  46      38.245  27.013   7.954  1.00  0.00              
ATOM    716 1HD1 LEU A  46      36.765  25.250   6.957  1.00  0.00              
ATOM    717 2HD1 LEU A  46      37.762  26.037   5.711  1.00  0.00              
ATOM    718 3HD1 LEU A  46      38.206  24.424   6.319  1.00  0.00              
ATOM    719 1HD2 LEU A  46      37.632  25.025   9.286  1.00  0.00              
ATOM    720 2HD2 LEU A  46      39.094  24.199   8.694  1.00  0.00              
ATOM    721 3HD2 LEU A  46      39.242  25.659   9.701  1.00  0.00              
ATOM    722  N   ALA A  47      42.739  27.767   6.550  1.00  0.00              
ATOM    723  CA  ALA A  47      44.121  27.779   6.077  1.00  0.00              
ATOM    724  C   ALA A  47      45.051  28.373   7.137  1.00  0.00              
ATOM    725  O   ALA A  47      46.166  27.892   7.335  1.00  0.00              
ATOM    726  CB  ALA A  47      44.230  28.553   4.772  1.00  0.00              
ATOM    727  H   ALA A  47      42.047  28.322   6.065  1.00  0.00              
ATOM    728  HA  ALA A  47      44.439  26.752   5.899  1.00  0.00              
ATOM    729 1HB  ALA A  47      45.267  28.554   4.436  1.00  0.00              
ATOM    730 2HB  ALA A  47      43.604  28.081   4.015  1.00  0.00              
ATOM    731 3HB  ALA A  47      43.899  29.579   4.928  1.00  0.00              
ATOM    732  N   ALA A  48      44.584  29.414   7.823  1.00  0.00              
ATOM    733  CA  ALA A  48      45.371  30.042   8.884  1.00  0.00              
ATOM    734  C   ALA A  48      45.603  29.107  10.064  1.00  0.00              
ATOM    735  O   ALA A  48      46.689  29.093  10.661  1.00  0.00              
ATOM    736  CB  ALA A  48      44.691  31.320   9.353  1.00  0.00              
ATOM    737  H   ALA A  48      43.666  29.779   7.610  1.00  0.00              
ATOM    738  HA  ALA A  48      46.354  30.294   8.486  1.00  0.00              
ATOM    739 1HB  ALA A  48      45.290  31.783  10.137  1.00  0.00              
ATOM    740 2HB  ALA A  48      44.595  32.010   8.515  1.00  0.00              
ATOM    741 3HB  ALA A  48      43.703  31.084   9.744  1.00  0.00              
ATOM    742  N   ALA A  49      44.581  28.334  10.412  1.00  0.00              
ATOM    743  CA  ALA A  49      44.739  27.372  11.490  1.00  0.00              
ATOM    744  C   ALA A  49      45.768  26.330  11.069  1.00  0.00              
ATOM    745  O   ALA A  49      46.610  25.918  11.867  1.00  0.00              
ATOM    746  CB  ALA A  49      43.408  26.721  11.840  1.00  0.00              
ATOM    747  H   ALA A  49      43.690  28.402   9.939  1.00  0.00              
ATOM    748  HA  ALA A  49      45.107  27.894  12.373  1.00  0.00              
ATOM    749 1HB  ALA A  49      43.560  25.992  12.637  1.00  0.00              
ATOM    750 2HB  ALA A  49      42.707  27.484  12.176  1.00  0.00              
ATOM    751 3HB  ALA A  49      43.007  26.219  10.962  1.00  0.00              
ATOM    752  N   ASP A  50      45.716  25.934   9.799  1.00  0.00              
ATOM    753  CA  ASP A  50      46.693  25.004   9.238  1.00  0.00              
ATOM    754  C   ASP A  50      48.116  25.543   9.263  1.00  0.00              
ATOM    755  O   ASP A  50      49.068  24.791   9.467  1.00  0.00              
ATOM    756  CB  ASP A  50      46.307  24.644   7.802  1.00  0.00              
ATOM    757  CG  ASP A  50      45.124  23.692   7.688  1.00  0.00              
ATOM    758  OD1 ASP A  50      44.798  23.061   8.666  1.00  0.00              
ATOM    759  OD2 ASP A  50      44.461  23.718   6.679  1.00  0.00              
ATOM    760  H   ASP A  50      44.978  26.288   9.207  1.00  0.00              
ATOM    761  HA  ASP A  50      46.720  24.093   9.836  1.00  0.00              
ATOM    762 1HB  ASP A  50      46.135  25.513   7.166  1.00  0.00              
ATOM    763 2HB  ASP A  50      47.216  24.133   7.482  1.00  0.00              
ATOM    764  N   ILE A  51      48.263  26.844   9.039  1.00  0.00              
ATOM    765  CA  ILE A  51      49.556  27.489   9.216  1.00  0.00              
ATOM    766  C   ILE A  51      50.031  27.371  10.660  1.00  0.00              
ATOM    767  O   ILE A  51      51.182  27.021  10.918  1.00  0.00              
ATOM    768  CB  ILE A  51      49.506  28.975   8.818  1.00  0.00              
ATOM    769  CG1 ILE A  51      49.275  29.117   7.311  1.00  0.00              
ATOM    770  CG2 ILE A  51      50.789  29.680   9.232  1.00  0.00              
ATOM    771  CD1 ILE A  51      48.922  30.521   6.877  1.00  0.00              
ATOM    772  H   ILE A  51      47.473  27.399   8.743  1.00  0.00              
ATOM    773  HA  ILE A  51      50.321  26.982   8.629  1.00  0.00              
ATOM    774  HB  ILE A  51      48.657  29.447   9.311  1.00  0.00              
ATOM    775 1HG1 ILE A  51      50.190  28.801   6.811  1.00  0.00              
ATOM    776 2HG1 ILE A  51      48.464  28.440   7.043  1.00  0.00              
ATOM    777 1HG2 ILE A  51      50.737  30.730   8.942  1.00  0.00              
ATOM    778 2HG2 ILE A  51      50.912  29.608  10.311  1.00  0.00              
ATOM    779 3HG2 ILE A  51      51.639  29.210   8.737  1.00  0.00              
ATOM    780 1HD1 ILE A  51      48.773  30.542   5.797  1.00  0.00              
ATOM    781 2HD1 ILE A  51      48.005  30.838   7.375  1.00  0.00              
ATOM    782 3HD1 ILE A  51      49.732  31.199   7.143  1.00  0.00              
ATOM    783  N   ALA A  52      49.134  27.640  11.605  1.00  0.00              
ATOM    784  CA  ALA A  52      49.491  27.520  13.014  1.00  0.00              
ATOM    785  C   ALA A  52      49.883  26.074  13.349  1.00  0.00              
ATOM    786  O   ALA A  52      50.792  25.835  14.139  1.00  0.00              
ATOM    787  CB  ALA A  52      48.342  27.988  13.895  1.00  0.00              
ATOM    788  H   ALA A  52      48.199  27.930  11.358  1.00  0.00              
ATOM    789  HA  ALA A  52      50.358  28.152  13.210  1.00  0.00              
ATOM    790 1HB  ALA A  52      48.625  27.890  14.943  1.00  0.00              
ATOM    791 2HB  ALA A  52      48.116  29.031  13.676  1.00  0.00              
ATOM    792 3HB  ALA A  52      47.462  27.377  13.700  1.00  0.00              
ATOM    793  N   VAL A  53      49.216  25.117  12.712  1.00  0.00              
ATOM    794  CA  VAL A  53      49.603  23.711  12.824  1.00  0.00              
ATOM    795  C   VAL A  53      51.047  23.471  12.376  1.00  0.00              
ATOM    796  O   VAL A  53      51.822  22.829  13.084  1.00  0.00              
ATOM    797  CB  VAL A  53      48.668  22.810  11.996  1.00  0.00              
ATOM    798  CG1 VAL A  53      49.236  21.402  11.897  1.00  0.00              
ATOM    799  CG2 VAL A  53      47.276  22.779  12.609  1.00  0.00              
ATOM    800  H   VAL A  53      48.424  25.364  12.138  1.00  0.00              
ATOM    801  HA  VAL A  53      49.586  23.376  13.861  1.00  0.00              
ATOM    802  HB  VAL A  53      48.564  23.230  10.995  1.00  0.00              
ATOM    803 1HG1 VAL A  53      48.563  20.778  11.308  1.00  0.00              
ATOM    804 2HG1 VAL A  53      50.212  21.436  11.415  1.00  0.00              
ATOM    805 3HG1 VAL A  53      49.339  20.980  12.897  1.00  0.00              
ATOM    806 1HG2 VAL A  53      46.629  22.139  12.011  1.00  0.00              
ATOM    807 2HG2 VAL A  53      47.336  22.390  13.625  1.00  0.00              
ATOM    808 3HG2 VAL A  53      46.866  23.789  12.630  1.00  0.00              
ATOM    809  N   GLY A  54      51.410  23.997  11.210  1.00  0.00              
ATOM    810  CA  GLY A  54      52.773  23.889  10.712  1.00  0.00              
ATOM    811  C   GLY A  54      53.821  24.609  11.550  1.00  0.00              
ATOM    812  O   GLY A  54      54.976  24.182  11.627  1.00  0.00              
ATOM    813  H   GLY A  54      50.721  24.485  10.656  1.00  0.00              
ATOM    814 1HA  GLY A  54      53.057  22.837  10.677  1.00  0.00              
ATOM    815 2HA  GLY A  54      52.820  24.311   9.708  1.00  0.00              
ATOM    816  N   VAL A  55      53.420  25.717  12.163  1.00  0.00              
ATOM    817  CA  VAL A  55      54.313  26.486  13.022  1.00  0.00              
ATOM    818  C   VAL A  55      54.537  25.804  14.377  1.00  0.00              
ATOM    819  O   VAL A  55      55.655  25.780  14.889  1.00  0.00              
ATOM    820  CB  VAL A  55      53.769  27.907  13.259  1.00  0.00              
ATOM    821  CG1 VAL A  55      54.589  28.621  14.323  1.00  0.00              
ATOM    822  CG2 VAL A  55      53.772  28.703  11.963  1.00  0.00              
ATOM    823  H   VAL A  55      52.470  26.034  12.031  1.00  0.00              
ATOM    824  HA  VAL A  55      55.312  26.560  12.591  1.00  0.00              
ATOM    825  HB  VAL A  55      52.731  27.839  13.586  1.00  0.00              
ATOM    826 1HG1 VAL A  55      54.190  29.624  14.478  1.00  0.00              
ATOM    827 2HG1 VAL A  55      54.539  28.063  15.258  1.00  0.00              
ATOM    828 3HG1 VAL A  55      55.626  28.691  13.996  1.00  0.00              
ATOM    829 1HG2 VAL A  55      53.384  29.704  12.148  1.00  0.00              
ATOM    830 2HG2 VAL A  55      54.791  28.773  11.583  1.00  0.00              
ATOM    831 3HG2 VAL A  55      53.144  28.201  11.226  1.00  0.00              
ATOM    832  N   LEU A  56      53.479  25.230  14.944  1.00  0.00              
ATOM    833  CA  LEU A  56      53.552  24.675  16.293  1.00  0.00              
ATOM    834  C   LEU A  56      53.470  23.148  16.318  1.00  0.00              
ATOM    835  O   LEU A  56      54.339  22.486  16.878  1.00  0.00              
ATOM    836  CB  LEU A  56      52.436  25.274  17.157  1.00  0.00              
ATOM    837  CG  LEU A  56      52.495  26.796  17.337  1.00  0.00              
ATOM    838  CD1 LEU A  56      51.275  27.278  18.111  1.00  0.00              
ATOM    839  CD2 LEU A  56      53.777  27.173  18.064  1.00  0.00              
ATOM    840  H   LEU A  56      52.608  25.176  14.436  1.00  0.00              
ATOM    841  HA  LEU A  56      54.518  24.917  16.735  1.00  0.00              
ATOM    842 1HB  LEU A  56      51.575  25.003  16.548  1.00  0.00              
ATOM    843 2HB  LEU A  56      52.365  24.778  18.125  1.00  0.00              
ATOM    844  HG  LEU A  56      52.533  27.239  16.342  1.00  0.00              
ATOM    845 1HD1 LEU A  56      51.325  28.360  18.234  1.00  0.00              
ATOM    846 2HD1 LEU A  56      50.370  27.018  17.561  1.00  0.00              
ATOM    847 3HD1 LEU A  56      51.254  26.802  19.091  1.00  0.00              
ATOM    848 1HD2 LEU A  56      53.818  28.255  18.191  1.00  0.00              
ATOM    849 2HD2 LEU A  56      53.797  26.691  19.042  1.00  0.00              
ATOM    850 3HD2 LEU A  56      54.637  26.844  17.480  1.00  0.00              
ATOM    851  N   ALA A  57      52.425  22.598  15.707  1.00  0.00              
ATOM    852  CA  ALA A  57      52.078  21.192  15.897  1.00  0.00              
ATOM    853  C   ALA A  57      53.089  20.228  15.277  1.00  0.00              
ATOM    854  O   ALA A  57      53.510  19.263  15.920  1.00  0.00              
ATOM    855  CB  ALA A  57      50.691  20.925  15.332  1.00  0.00              
ATOM    856  H   ALA A  57      51.856  23.166  15.096  1.00  0.00              
ATOM    857  HA  ALA A  57      52.073  20.974  16.966  1.00  0.00              
ATOM    858 1HB  ALA A  57      50.428  19.879  15.494  1.00  0.00              
ATOM    859 2HB  ALA A  57      49.964  21.563  15.835  1.00  0.00              
ATOM    860 3HB  ALA A  57      50.686  21.138  14.265  1.00  0.00              
ATOM    861  N   ILE A  58      53.479  20.491  14.033  1.00  0.00              
ATOM    862  CA  ILE A  58      54.350  19.576  13.300  1.00  0.00              
ATOM    863  C   ILE A  58      55.719  19.496  13.967  1.00  0.00              
ATOM    864  O   ILE A  58      56.196  18.415  14.328  1.00  0.00              
ATOM    865  CB  ILE A  58      54.525  20.006  11.832  1.00  0.00              
ATOM    866  CG1 ILE A  58      53.225  19.787  11.053  1.00  0.00              
ATOM    867  CG2 ILE A  58      55.671  19.243  11.186  1.00  0.00              
ATOM    868  CD1 ILE A  58      53.271  20.298   9.631  1.00  0.00              
ATOM    869  H   ILE A  58      53.167  21.340  13.583  1.00  0.00              
ATOM    870  HA  ILE A  58      53.957  18.561  13.333  1.00  0.00              
ATOM    871  HB  ILE A  58      54.735  21.075  11.797  1.00  0.00              
ATOM    872 1HG1 ILE A  58      53.026  18.716  11.048  1.00  0.00              
ATOM    873 2HG1 ILE A  58      52.431  20.300  11.597  1.00  0.00              
ATOM    874 1HG2 ILE A  58      55.780  19.558  10.149  1.00  0.00              
ATOM    875 2HG2 ILE A  58      56.594  19.447  11.726  1.00  0.00              
ATOM    876 3HG2 ILE A  58      55.460  18.174  11.219  1.00  0.00              
ATOM    877 1HD1 ILE A  58      52.314  20.108   9.144  1.00  0.00              
ATOM    878 2HD1 ILE A  58      53.468  21.371   9.635  1.00  0.00              
ATOM    879 3HD1 ILE A  58      54.062  19.787   9.086  1.00  0.00              
ATOM    880  N   PRO A  59      56.329  20.657  14.164  1.00  0.00              
ATOM    881  CA  PRO A  59      57.626  20.736  14.817  1.00  0.00              
ATOM    882  C   PRO A  59      57.596  20.202  16.240  1.00  0.00              
ATOM    883  O   PRO A  59      58.588  19.664  16.717  1.00  0.00              
ATOM    884  CB  PRO A  59      57.964  22.229  14.776  1.00  0.00              
ATOM    885  CG  PRO A  59      56.650  22.903  14.577  1.00  0.00              
ATOM    886  CD  PRO A  59      55.867  21.991  13.671  1.00  0.00              
ATOM    887  HA  PRO A  59      58.392  20.124  14.318  1.00  0.00              
ATOM    888 1HB  PRO A  59      58.444  22.560  15.709  1.00  0.00              
ATOM    889 2HB  PRO A  59      58.660  22.463  13.956  1.00  0.00              
ATOM    890 1HG  PRO A  59      56.129  23.050  15.535  1.00  0.00              
ATOM    891 2HG  PRO A  59      56.777  23.897  14.124  1.00  0.00              
ATOM    892 1HD  PRO A  59      54.781  22.139  13.768  1.00  0.00              
ATOM    893 2HD  PRO A  59      56.118  22.142  12.611  1.00  0.00              
ATOM    894  N   PHE A  60      56.463  20.366  16.923  1.00  0.00              
ATOM    895  CA  PHE A  60      56.247  19.705  18.211  1.00  0.00              
ATOM    896  C   PHE A  60      56.309  18.190  18.063  1.00  0.00              
ATOM    897  O   PHE A  60      56.926  17.491  18.876  1.00  0.00              
ATOM    898  CB  PHE A  60      54.902  20.120  18.811  1.00  0.00              
ATOM    899  CG  PHE A  60      54.612  19.489  20.142  1.00  0.00              
ATOM    900  CD1 PHE A  60      55.435  19.727  21.233  1.00  0.00              
ATOM    901  CD2 PHE A  60      53.516  18.656  20.307  1.00  0.00              
ATOM    902  CE1 PHE A  60      55.168  19.146  22.459  1.00  0.00              
ATOM    903  CE2 PHE A  60      53.246  18.075  21.531  1.00  0.00              
ATOM    904  CZ  PHE A  60      54.074  18.321  22.608  1.00  0.00              
ATOM    905  H   PHE A  60      55.738  20.959  16.547  1.00  0.00              
ATOM    906  HA  PHE A  60      57.038  19.985  18.908  1.00  0.00              
ATOM    907 1HB  PHE A  60      54.876  21.198  18.964  1.00  0.00              
ATOM    908 2HB  PHE A  60      54.090  19.830  18.145  1.00  0.00              
ATOM    909  HD1 PHE A  60      56.299  20.381  21.115  1.00  0.00              
ATOM    910  HD2 PHE A  60      52.862  18.461  19.456  1.00  0.00              
ATOM    911  HE1 PHE A  60      55.823  19.342  23.308  1.00  0.00              
ATOM    912  HE2 PHE A  60      52.381  17.422  21.648  1.00  0.00              
ATOM    913  HZ  PHE A  60      53.864  17.862  23.574  1.00  0.00              
ATOM    914  N   ALA A  61      55.669  17.695  17.009  1.00  0.00              
ATOM    915  CA  ALA A  61      55.671  16.275  16.692  1.00  0.00              
ATOM    916  C   ALA A  61      57.087  15.827  16.351  1.00  0.00              
ATOM    917  O   ALA A  61      57.486  14.700  16.653  1.00  0.00              
ATOM    918  CB  ALA A  61      54.715  15.977  15.547  1.00  0.00              
ATOM    919  H   ALA A  61      55.164  18.332  16.409  1.00  0.00              
ATOM    920  HA  ALA A  61      55.339  15.721  17.571  1.00  0.00              
ATOM    921 1HB  ALA A  61      54.741  14.911  15.320  1.00  0.00              
ATOM    922 2HB  ALA A  61      53.702  16.262  15.834  1.00  0.00              
ATOM    923 3HB  ALA A  61      55.015  16.542  14.666  1.00  0.00              
ATOM    924  N   ILE A  62      57.842  16.721  15.721  1.00  0.00              
ATOM    925  CA  ILE A  62      59.213  16.417  15.340  1.00  0.00              
ATOM    926  C   ILE A  62      60.053  16.121  16.583  1.00  0.00              
ATOM    927  O   ILE A  62      60.781  15.125  16.638  1.00  0.00              
ATOM    928  CB  ILE A  62      59.854  17.572  14.550  1.00  0.00              
ATOM    929  CG1 ILE A  62      59.248  17.660  13.147  1.00  0.00              
ATOM    930  CG2 ILE A  62      61.362  17.391  14.472  1.00  0.00              
ATOM    931  CD1 ILE A  62      59.742  18.840  12.341  1.00  0.00              
ATOM    932  H   ILE A  62      57.460  17.630  15.500  1.00  0.00              
ATOM    933  HA  ILE A  62      59.253  15.506  14.744  1.00  0.00              
ATOM    934  HB  ILE A  62      59.626  18.513  15.050  1.00  0.00              
ATOM    935 1HG1 ILE A  62      59.498  16.735  12.628  1.00  0.00              
ATOM    936 2HG1 ILE A  62      58.166  17.728  13.265  1.00  0.00              
ATOM    937 1HG2 ILE A  62      61.799  18.216  13.910  1.00  0.00              
ATOM    938 2HG2 ILE A  62      61.779  17.377  15.478  1.00  0.00              
ATOM    939 3HG2 ILE A  62      61.590  16.450  13.972  1.00  0.00              
ATOM    940 1HD1 ILE A  62      59.268  18.835  11.359  1.00  0.00              
ATOM    941 2HD1 ILE A  62      59.491  19.766  12.859  1.00  0.00              
ATOM    942 3HD1 ILE A  62      60.822  18.773  12.221  1.00  0.00              
ATOM    943  N   THR A  63      59.938  16.992  17.579  1.00  0.00              
ATOM    944  CA  THR A  63      60.661  16.852  18.837  1.00  0.00              
ATOM    945  C   THR A  63      60.261  15.581  19.579  1.00  0.00              
ATOM    946  O   THR A  63      61.100  14.911  20.195  1.00  0.00              
ATOM    947  CB  THR A  63      60.426  18.063  19.757  1.00  0.00              
ATOM    948  OG1 THR A  63      59.021  18.218  19.998  1.00  0.00              
ATOM    949  CG2 THR A  63      60.970  19.332  19.119  1.00  0.00              
ATOM    950  H   THR A  63      59.322  17.783  17.451  1.00  0.00              
ATOM    951  HA  THR A  63      61.730  16.763  18.640  1.00  0.00              
ATOM    952  HB  THR A  63      60.931  17.890  20.708  1.00  0.00              
ATOM    953  HG1 THR A  63      58.877  18.974  20.573  1.00  0.00              
ATOM    954 1HG2 THR A  63      60.795  20.177  19.785  1.00  0.00              
ATOM    955 2HG2 THR A  63      62.040  19.221  18.946  1.00  0.00              
ATOM    956 3HG2 THR A  63      60.465  19.506  18.170  1.00  0.00              
ATOM    957  N   ILE A  64      58.974  15.249  19.506  1.00  0.00              
ATOM    958  CA  ILE A  64      58.467  14.013  20.090  1.00  0.00              
ATOM    959  C   ILE A  64      59.161  12.791  19.501  1.00  0.00              
ATOM    960  O   ILE A  64      59.757  11.995  20.225  1.00  0.00              
ATOM    961  CB  ILE A  64      56.948  13.875  19.885  1.00  0.00              
ATOM    962  CG1 ILE A  64      56.198  14.898  20.743  1.00  0.00              
ATOM    963  CG2 ILE A  64      56.492  12.462  20.216  1.00  0.00              
ATOM    964  CD1 ILE A  64      54.721  14.988  20.434  1.00  0.00              
ATOM    965  H   ILE A  64      58.331  15.870  19.034  1.00  0.00              
ATOM    966  HA  ILE A  64      58.695  13.970  21.154  1.00  0.00              
ATOM    967  HB  ILE A  64      56.707  14.100  18.846  1.00  0.00              
ATOM    968 1HG1 ILE A  64      56.335  14.610  21.784  1.00  0.00              
ATOM    969 2HG1 ILE A  64      56.664  15.868  20.571  1.00  0.00              
ATOM    970 1HG2 ILE A  64      55.416  12.382  20.066  1.00  0.00              
ATOM    971 2HG2 ILE A  64      57.002  11.754  19.564  1.00  0.00              
ATOM    972 3HG2 ILE A  64      56.731  12.236  21.255  1.00  0.00              
ATOM    973 1HD1 ILE A  64      54.258  15.733  21.081  1.00  0.00              
ATOM    974 2HD1 ILE A  64      54.583  15.277  19.392  1.00  0.00              
ATOM    975 3HD1 ILE A  64      54.253  14.020  20.606  1.00  0.00              
ATOM    976  N   SER A  65      59.079  12.649  18.182  1.00  0.00              
ATOM    977  CA  SER A  65      59.668  11.505  17.497  1.00  0.00              
ATOM    978  C   SER A  65      61.178  11.499  17.698  1.00  0.00              
ATOM    979  O   SER A  65      61.785  10.445  17.883  1.00  0.00              
ATOM    980  CB  SER A  65      59.323  11.535  16.021  1.00  0.00              
ATOM    981  OG  SER A  65      59.930  10.486  15.317  1.00  0.00              
ATOM    982  H   SER A  65      58.596  13.352  17.641  1.00  0.00              
ATOM    983  HA  SER A  65      59.236  10.550  17.800  1.00  0.00              
ATOM    984 1HB  SER A  65      58.242  11.455  15.914  1.00  0.00              
ATOM    985 2HB  SER A  65      59.659  12.483  15.603  1.00  0.00              
ATOM    986  HG  SER A  65      59.708  10.556  14.385  1.00  0.00              
ATOM    987  N   THR A  66      61.779  12.684  17.660  1.00  0.00              
ATOM    988  CA  THR A  66      63.221  12.817  17.828  1.00  0.00              
ATOM    989  C   THR A  66      63.692  12.269  19.169  1.00  0.00              
ATOM    990  O   THR A  66      64.783  11.708  19.272  1.00  0.00              
ATOM    991  CB  THR A  66      63.665  14.286  17.707  1.00  0.00              
ATOM    992  OG1 THR A  66      63.372  14.770  16.390  1.00  0.00              
ATOM    993  CG2 THR A  66      65.157  14.416  17.971  1.00  0.00              
ATOM    994  H   THR A  66      61.222  13.513  17.511  1.00  0.00              
ATOM    995  HA  THR A  66      63.736  12.232  17.066  1.00  0.00              
ATOM    996  HB  THR A  66      63.115  14.884  18.434  1.00  0.00              
ATOM    997  HG1 THR A  66      63.540  15.715  16.352  1.00  0.00              
ATOM    998 1HG2 THR A  66      65.452  15.461  17.881  1.00  0.00              
ATOM    999 2HG2 THR A  66      65.381  14.059  18.976  1.00  0.00              
ATOM   1000 3HG2 THR A  66      65.707  13.820  17.243  1.00  0.00              
ATOM   1001  N   GLY A  67      62.863  12.434  20.194  1.00  0.00              
ATOM   1002  CA  GLY A  67      63.219  12.010  21.543  1.00  0.00              
ATOM   1003  C   GLY A  67      63.675  13.204  22.371  1.00  0.00              
ATOM   1004  O   GLY A  67      64.327  13.045  23.403  1.00  0.00              
ATOM   1005  H   GLY A  67      61.964  12.865  20.035  1.00  0.00              
ATOM   1006 1HA  GLY A  67      62.349  11.553  22.014  1.00  0.00              
ATOM   1007 2HA  GLY A  67      64.025  11.279  21.485  1.00  0.00              
ATOM   1008  N   PHE A  68      63.328  14.402  21.912  1.00  0.00              
ATOM   1009  CA  PHE A  68      63.679  15.626  22.623  1.00  0.00              
ATOM   1010  C   PHE A  68      62.807  15.826  23.856  1.00  0.00              
ATOM   1011  O   PHE A  68      61.579  15.834  23.766  1.00  0.00              
ATOM   1012  CB  PHE A  68      63.556  16.835  21.694  1.00  0.00              
ATOM   1013  CG  PHE A  68      63.788  18.152  22.379  1.00  0.00              
ATOM   1014  CD1 PHE A  68      65.074  18.580  22.674  1.00  0.00              
ATOM   1015  CD2 PHE A  68      62.721  18.965  22.730  1.00  0.00              
ATOM   1016  CE1 PHE A  68      65.288  19.791  23.304  1.00  0.00              
ATOM   1017  CE2 PHE A  68      62.932  20.176  23.359  1.00  0.00              
ATOM   1018  CZ  PHE A  68      64.218  20.589  23.646  1.00  0.00              
ATOM   1019  H   PHE A  68      62.808  14.467  21.049  1.00  0.00              
ATOM   1020  HA  PHE A  68      64.707  15.564  22.981  1.00  0.00              
ATOM   1021 1HB  PHE A  68      64.290  16.767  20.892  1.00  0.00              
ATOM   1022 2HB  PHE A  68      62.556  16.878  21.266  1.00  0.00              
ATOM   1023  HD1 PHE A  68      65.921  17.949  22.402  1.00  0.00              
ATOM   1024  HD2 PHE A  68      61.706  18.638  22.504  1.00  0.00              
ATOM   1025  HE1 PHE A  68      66.304  20.115  23.530  1.00  0.00              
ATOM   1026  HE2 PHE A  68      62.085  20.806  23.630  1.00  0.00              
ATOM   1027  HZ  PHE A  68      64.386  21.543  24.144  1.00  0.00              
ATOM   1028  N   CYS A  69      63.449  15.987  25.009  1.00  0.00              
ATOM   1029  CA  CYS A  69      62.734  16.223  26.257  1.00  0.00              
ATOM   1030  C   CYS A  69      62.304  17.679  26.384  1.00  0.00              
ATOM   1031  O   CYS A  69      63.141  18.575  26.497  1.00  0.00              
ATOM   1032  CB  CYS A  69      63.782  15.877  27.316  1.00  0.00              
ATOM   1033  SG  CYS A  69      63.201  16.029  29.022  1.00  0.00              
ATOM   1034  H   CYS A  69      64.458  15.945  25.020  1.00  0.00              
ATOM   1035  HA  CYS A  69      61.872  15.569  26.393  1.00  0.00              
ATOM   1036 1HB  CYS A  69      64.110  14.844  27.198  1.00  0.00              
ATOM   1037 2HB  CYS A  69      64.639  16.544  27.228  1.00  0.00              
ATOM   1038  N   ALA A  70      60.996  17.908  26.364  1.00  0.00              
ATOM   1039  CA  ALA A  70      60.450  19.248  26.545  1.00  0.00              
ATOM   1040  C   ALA A  70      60.016  19.442  27.993  1.00  0.00              
ATOM   1041  O   ALA A  70      59.739  18.475  28.702  1.00  0.00              
ATOM   1042  CB  ALA A  70      59.291  19.482  25.588  1.00  0.00              
ATOM   1043  H   ALA A  70      60.363  17.135  26.220  1.00  0.00              
ATOM   1044  HA  ALA A  70      61.232  19.976  26.329  1.00  0.00              
ATOM   1045 1HB  ALA A  70      58.895  20.487  25.736  1.00  0.00              
ATOM   1046 2HB  ALA A  70      59.640  19.378  24.560  1.00  0.00              
ATOM   1047 3HB  ALA A  70      58.507  18.752  25.781  1.00  0.00              
ATOM   1048  N   ALA A  71      60.070  20.752  28.496  1.00  0.00              
ATOM   1049  CA  ALA A  71      59.683  21.093  29.860  1.00  0.00              
ATOM   1050  C   ALA A  71      58.224  20.727  30.101  1.00  0.00              
ATOM   1051  O   ALA A  71      57.417  20.709  29.171  1.00  0.00              
ATOM   1052  CB  ALA A  71      59.914  22.571  30.136  1.00  0.00              
ATOM   1053  H   ALA A  71      60.283  21.494  27.845  1.00  0.00              
ATOM   1054  HA  ALA A  71      60.283  20.510  30.559  1.00  0.00              
ATOM   1055 1HB  ALA A  71      59.603  22.803  31.155  1.00  0.00              
ATOM   1056 2HB  ALA A  71      60.973  22.803  30.019  1.00  0.00              
ATOM   1057 3HB  ALA A  71      59.332  23.168  29.436  1.00  0.00              
ATOM   1058  N   CYS A  72      57.891  20.434  31.353  1.00  0.00              
ATOM   1059  CA  CYS A  72      56.513  20.148  31.733  1.00  0.00              
ATOM   1060  C   CYS A  72      55.566  21.222  31.215  1.00  0.00              
ATOM   1061  O   CYS A  72      54.598  20.925  30.515  1.00  0.00              
ATOM   1062  CB  CYS A  72      56.571  20.173  33.261  1.00  0.00              
ATOM   1063  SG  CYS A  72      54.958  20.078  34.074  1.00  0.00              
ATOM   1064  H   CYS A  72      58.612  20.409  32.061  1.00  0.00              
ATOM   1065  HA  CYS A  72      56.170  19.164  31.414  1.00  0.00              
ATOM   1066 1HB  CYS A  72      57.147  19.324  33.631  1.00  0.00              
ATOM   1067 2HB  CYS A  72      57.029  21.101  33.605  1.00  0.00              
ATOM   1068  N   HIS A  73      55.850  22.473  31.563  1.00  0.00              
ATOM   1069  CA  HIS A  73      55.005  23.590  31.138  1.00  0.00              
ATOM   1070  C   HIS A  73      55.145  23.916  29.649  1.00  0.00              
ATOM   1071  O   HIS A  73      54.192  24.379  29.019  1.00  0.00              
ATOM   1072  CB  HIS A  73      55.325  24.838  31.967  1.00  0.00              
ATOM   1073  CG  HIS A  73      54.612  24.885  33.282  1.00  0.00              
ATOM   1074  ND1 HIS A  73      55.005  24.133  34.369  1.00  0.00              
ATOM   1075  CD2 HIS A  73      53.531  25.593  33.686  1.00  0.00              
ATOM   1076  CE1 HIS A  73      54.196  24.377  35.385  1.00  0.00              
ATOM   1077  NE2 HIS A  73      53.293  25.259  34.996  1.00  0.00              
ATOM   1078  H   HIS A  73      56.665  22.660  32.130  1.00  0.00              
ATOM   1079  HA  HIS A  73      53.956  23.330  31.278  1.00  0.00              
ATOM   1080 1HB  HIS A  73      56.392  24.879  32.190  1.00  0.00              
ATOM   1081 2HB  HIS A  73      55.034  25.736  31.422  1.00  0.00              
ATOM   1082  HD1 HIS A  73      55.820  23.555  34.424  1.00  0.00              
ATOM   1083  HD2 HIS A  73      52.886  26.313  33.181  1.00  0.00              
ATOM   1084  HE1 HIS A  73      54.341  23.877  36.343  1.00  0.00              
ATOM   1085  N   GLY A  74      56.332  23.693  29.092  1.00  0.00              
ATOM   1086  CA  GLY A  74      56.585  24.056  27.705  1.00  0.00              
ATOM   1087  C   GLY A  74      55.725  23.177  26.810  1.00  0.00              
ATOM   1088  O   GLY A  74      54.959  23.660  25.982  1.00  0.00              
ATOM   1089  H   GLY A  74      57.072  23.267  29.632  1.00  0.00              
ATOM   1090 1HA  GLY A  74      56.331  25.106  27.559  1.00  0.00              
ATOM   1091 2HA  GLY A  74      57.640  23.904  27.483  1.00  0.00              
ATOM   1092  N   CYS A  75      55.869  21.873  27.011  1.00  0.00              
ATOM   1093  CA  CYS A  75      55.164  20.830  26.265  1.00  0.00              
ATOM   1094  C   CYS A  75      53.657  20.905  26.541  1.00  0.00              
ATOM   1095  O   CYS A  75      52.843  20.722  25.626  1.00  0.00              
ATOM   1096  CB  CYS A  75      55.757  19.541  26.833  1.00  0.00              
ATOM   1097  SG  CYS A  75      55.412  18.061  25.853  1.00  0.00              
ATOM   1098  H   CYS A  75      56.518  21.605  27.736  1.00  0.00              
ATOM   1099  HA  CYS A  75      55.357  20.858  25.192  1.00  0.00              
ATOM   1100 1HB  CYS A  75      56.843  19.619  26.891  1.00  0.00              
ATOM   1101 2HB  CYS A  75      55.353  19.347  27.827  1.00  0.00              
ATOM   1102  N   LEU A  76      53.305  21.163  27.795  1.00  0.00              
ATOM   1103  CA  LEU A  76      51.926  21.439  28.166  1.00  0.00              
ATOM   1104  C   LEU A  76      51.319  22.523  27.274  1.00  0.00              
ATOM   1105  O   LEU A  76      50.302  22.296  26.619  1.00  0.00              
ATOM   1106  CB  LEU A  76      51.851  21.853  29.641  1.00  0.00              
ATOM   1107  CG  LEU A  76      50.473  22.332  30.114  1.00  0.00              
ATOM   1108  CD1 LEU A  76      49.465  21.194  30.024  1.00  0.00              
ATOM   1109  CD2 LEU A  76      50.576  22.849  31.542  1.00  0.00              
ATOM   1110  H   LEU A  76      54.017  21.168  28.511  1.00  0.00              
ATOM   1111  HA  LEU A  76      51.322  20.545  28.017  1.00  0.00              
ATOM   1112 1HB  LEU A  76      52.095  20.899  30.105  1.00  0.00              
ATOM   1113 2HB  LEU A  76      52.616  22.587  29.894  1.00  0.00              
ATOM   1114  HG  LEU A  76      50.184  23.169  29.477  1.00  0.00              
ATOM   1115 1HD1 LEU A  76      48.489  21.544  30.362  1.00  0.00              
ATOM   1116 2HD1 LEU A  76      49.390  20.856  28.990  1.00  0.00              
ATOM   1117 3HD1 LEU A  76      49.792  20.368  30.654  1.00  0.00              
ATOM   1118 1HD2 LEU A  76      49.596  23.189  31.877  1.00  0.00              
ATOM   1119 2HD2 LEU A  76      50.926  22.048  32.194  1.00  0.00              
ATOM   1120 3HD2 LEU A  76      51.281  23.680  31.578  1.00  0.00              
ATOM   1121  N   PHE A  77      51.952  23.693  27.243  1.00  0.00              
ATOM   1122  CA  PHE A  77      51.404  24.839  26.516  1.00  0.00              
ATOM   1123  C   PHE A  77      51.314  24.584  25.012  1.00  0.00              
ATOM   1124  O   PHE A  77      50.330  24.959  24.369  1.00  0.00              
ATOM   1125  CB  PHE A  77      52.252  26.084  26.781  1.00  0.00              
ATOM   1126  CG  PHE A  77      52.194  26.566  28.202  1.00  0.00              
ATOM   1127  CD1 PHE A  77      51.216  26.099  29.068  1.00  0.00              
ATOM   1128  CD2 PHE A  77      53.115  27.487  28.677  1.00  0.00              
ATOM   1129  CE1 PHE A  77      51.161  26.542  30.376  1.00  0.00              
ATOM   1130  CE2 PHE A  77      53.063  27.931  29.984  1.00  0.00              
ATOM   1131  CZ  PHE A  77      52.084  27.458  30.834  1.00  0.00              
ATOM   1132  H   PHE A  77      52.830  23.794  27.732  1.00  0.00              
ATOM   1133  HA  PHE A  77      50.383  25.033  26.846  1.00  0.00              
ATOM   1134 1HB  PHE A  77      53.300  25.878  26.565  1.00  0.00              
ATOM   1135 2HB  PHE A  77      51.910  26.909  26.158  1.00  0.00              
ATOM   1136  HD1 PHE A  77      50.486  25.375  28.706  1.00  0.00              
ATOM   1137  HD2 PHE A  77      53.888  27.861  28.005  1.00  0.00              
ATOM   1138  HE1 PHE A  77      50.387  26.168  31.046  1.00  0.00              
ATOM   1139  HE2 PHE A  77      53.794  28.654  30.344  1.00  0.00              
ATOM   1140  HZ  PHE A  77      52.041  27.808  31.865  1.00  0.00              
ATOM   1141  N   ILE A  78      52.339  23.947  24.455  1.00  0.00              
ATOM   1142  CA  ILE A  78      52.361  23.674  23.027  1.00  0.00              
ATOM   1143  C   ILE A  78      51.276  22.664  22.679  1.00  0.00              
ATOM   1144  O   ILE A  78      50.575  22.810  21.666  1.00  0.00              
ATOM   1145  CB  ILE A  78      53.729  23.139  22.566  1.00  0.00              
ATOM   1146  CG1 ILE A  78      54.806  24.214  22.734  1.00  0.00              
ATOM   1147  CG2 ILE A  78      53.657  22.674  21.120  1.00  0.00              
ATOM   1148  CD1 ILE A  78      56.217  23.693  22.576  1.00  0.00              
ATOM   1149  H   ILE A  78      53.116  23.646  25.026  1.00  0.00              
ATOM   1150  HA  ILE A  78      52.117  24.572  22.461  1.00  0.00              
ATOM   1151  HB  ILE A  78      54.017  22.304  23.203  1.00  0.00              
ATOM   1152 1HG1 ILE A  78      54.617  24.983  21.986  1.00  0.00              
ATOM   1153 2HG1 ILE A  78      54.686  24.640  23.730  1.00  0.00              
ATOM   1154 1HG2 ILE A  78      54.633  22.299  20.809  1.00  0.00              
ATOM   1155 2HG2 ILE A  78      52.919  21.879  21.029  1.00  0.00              
ATOM   1156 3HG2 ILE A  78      53.371  23.510  20.482  1.00  0.00              
ATOM   1157 1HD1 ILE A  78      56.924  24.512  22.709  1.00  0.00              
ATOM   1158 2HD1 ILE A  78      56.408  22.924  23.325  1.00  0.00              
ATOM   1159 3HD1 ILE A  78      56.339  23.268  21.581  1.00  0.00              
ATOM   1160  N   ALA A  79      51.116  21.655  23.531  1.00  0.00              
ATOM   1161  CA  ALA A  79      50.097  20.650  23.263  1.00  0.00              
ATOM   1162  C   ALA A  79      48.704  21.272  23.285  1.00  0.00              
ATOM   1163  O   ALA A  79      47.854  20.939  22.463  1.00  0.00              
ATOM   1164  CB  ALA A  79      50.194  19.513  24.269  1.00  0.00              
ATOM   1165  H   ALA A  79      51.685  21.568  24.360  1.00  0.00              
ATOM   1166  HA  ALA A  79      50.260  20.245  22.264  1.00  0.00              
ATOM   1167 1HB  ALA A  79      49.424  18.772  24.054  1.00  0.00              
ATOM   1168 2HB  ALA A  79      51.176  19.046  24.197  1.00  0.00              
ATOM   1169 3HB  ALA A  79      50.050  19.904  25.275  1.00  0.00              
ATOM   1170  N   CYS A  80      48.484  22.186  24.224  1.00  0.00              
ATOM   1171  CA  CYS A  80      47.246  22.957  24.283  1.00  0.00              
ATOM   1172  C   CYS A  80      47.035  23.815  23.042  1.00  0.00              
ATOM   1173  O   CYS A  80      45.917  23.927  22.543  1.00  0.00              
ATOM   1174  CB  CYS A  80      47.467  23.842  25.510  1.00  0.00              
ATOM   1175  SG  CYS A  80      47.470  22.953  27.085  1.00  0.00              
ATOM   1176  H   CYS A  80      49.200  22.350  24.917  1.00  0.00              
ATOM   1177  HA  CYS A  80      46.360  22.343  24.448  1.00  0.00              
ATOM   1178 1HB  CYS A  80      48.432  24.344  25.445  1.00  0.00              
ATOM   1179 2HB  CYS A  80      46.674  24.586  25.586  1.00  0.00              
ATOM   1180  HG  CYS A  80      48.004  23.938  27.800  1.00  0.00              
ATOM   1181  N   PHE A  81      48.106  24.426  22.549  1.00  0.00              
ATOM   1182  CA  PHE A  81      48.020  25.200  21.323  1.00  0.00              
ATOM   1183  C   PHE A  81      47.520  24.297  20.200  1.00  0.00              
ATOM   1184  O   PHE A  81      46.609  24.665  19.448  1.00  0.00              
ATOM   1185  CB  PHE A  81      49.376  25.810  20.965  1.00  0.00              
ATOM   1186  CG  PHE A  81      49.878  26.805  21.973  1.00  0.00              
ATOM   1187  CD1 PHE A  81      49.014  27.374  22.897  1.00  0.00              
ATOM   1188  CD2 PHE A  81      51.214  27.175  21.999  1.00  0.00              
ATOM   1189  CE1 PHE A  81      49.474  28.290  23.824  1.00  0.00              
ATOM   1190  CE2 PHE A  81      51.677  28.088  22.925  1.00  0.00              
ATOM   1191  CZ  PHE A  81      50.806  28.647  23.839  1.00  0.00              
ATOM   1192  H   PHE A  81      48.993  24.358  23.026  1.00  0.00              
ATOM   1193  HA  PHE A  81      47.300  26.010  21.446  1.00  0.00              
ATOM   1194 1HB  PHE A  81      50.132  25.030  20.895  1.00  0.00              
ATOM   1195 2HB  PHE A  81      49.310  26.337  20.014  1.00  0.00              
ATOM   1196  HD1 PHE A  81      47.961  27.091  22.886  1.00  0.00              
ATOM   1197  HD2 PHE A  81      51.903  26.734  21.277  1.00  0.00              
ATOM   1198  HE1 PHE A  81      48.784  28.729  24.544  1.00  0.00              
ATOM   1199  HE2 PHE A  81      52.730  28.370  22.936  1.00  0.00              
ATOM   1200  HZ  PHE A  81      51.169  29.369  24.569  1.00  0.00              
ATOM   1201  N   VAL A  82      48.098  23.104  20.110  1.00  0.00              
ATOM   1202  CA  VAL A  82      47.688  22.132  19.098  1.00  0.00              
ATOM   1203  C   VAL A  82      46.195  21.754  19.126  1.00  0.00              
ATOM   1204  O   VAL A  82      45.531  21.729  18.082  1.00  0.00              
ATOM   1205  CB  VAL A  82      48.518  20.841  19.231  1.00  0.00              
ATOM   1206  CG1 VAL A  82      47.974  19.760  18.309  1.00  0.00              
ATOM   1207  CG2 VAL A  82      49.982  21.114  18.924  1.00  0.00              
ATOM   1208  H   VAL A  82      48.836  22.860  20.755  1.00  0.00              
ATOM   1209  HA  VAL A  82      47.808  22.534  18.091  1.00  0.00              
ATOM   1210  HB  VAL A  82      48.470  20.495  20.264  1.00  0.00              
ATOM   1211 1HG1 VAL A  82      48.571  18.855  18.417  1.00  0.00              
ATOM   1212 2HG1 VAL A  82      46.938  19.544  18.572  1.00  0.00              
ATOM   1213 3HG1 VAL A  82      48.022  20.105  17.276  1.00  0.00              
ATOM   1214 1HG2 VAL A  82      50.554  20.192  19.024  1.00  0.00              
ATOM   1215 2HG2 VAL A  82      50.075  21.490  17.905  1.00  0.00              
ATOM   1216 3HG2 VAL A  82      50.368  21.857  19.622  1.00  0.00              
ATOM   1217  N   LEU A  83      45.679  21.450  20.316  1.00  0.00              
ATOM   1218  CA  LEU A  83      44.269  21.114  20.487  1.00  0.00              
ATOM   1219  C   LEU A  83      43.344  22.269  20.132  1.00  0.00              
ATOM   1220  O   LEU A  83      42.339  22.071  19.460  1.00  0.00              
ATOM   1221  CB  LEU A  83      44.012  20.663  21.931  1.00  0.00              
ATOM   1222  CG  LEU A  83      42.562  20.273  22.244  1.00  0.00              
ATOM   1223  CD1 LEU A  83      42.118  19.137  21.332  1.00  0.00              
ATOM   1224  CD2 LEU A  83      42.449  19.866  23.706  1.00  0.00              
ATOM   1225  H   LEU A  83      46.285  21.453  21.125  1.00  0.00              
ATOM   1226  HA  LEU A  83      44.002  20.305  19.808  1.00  0.00              
ATOM   1227 1HB  LEU A  83      44.650  19.781  21.957  1.00  0.00              
ATOM   1228 2HB  LEU A  83      44.374  21.395  22.653  1.00  0.00              
ATOM   1229  HG  LEU A  83      41.948  21.162  22.098  1.00  0.00              
ATOM   1230 1HD1 LEU A  83      41.087  18.867  21.562  1.00  0.00              
ATOM   1231 2HD1 LEU A  83      42.184  19.458  20.293  1.00  0.00              
ATOM   1232 3HD1 LEU A  83      42.762  18.273  21.488  1.00  0.00              
ATOM   1233 1HD2 LEU A  83      41.418  19.590  23.928  1.00  0.00              
ATOM   1234 2HD2 LEU A  83      43.103  19.015  23.899  1.00  0.00              
ATOM   1235 3HD2 LEU A  83      42.745  20.702  24.341  1.00  0.00              
ATOM   1236  N   VAL A  84      43.664  23.470  20.595  1.00  0.00              
ATOM   1237  CA  VAL A  84      42.760  24.590  20.385  1.00  0.00              
ATOM   1238  C   VAL A  84      42.825  24.966  18.917  1.00  0.00              
ATOM   1239  O   VAL A  84      41.864  25.506  18.365  1.00  0.00              
ATOM   1240  CB  VAL A  84      43.116  25.809  21.257  1.00  0.00              
ATOM   1241  CG1 VAL A  84      43.107  25.431  22.730  1.00  0.00              
ATOM   1242  CG2 VAL A  84      44.474  26.368  20.860  1.00  0.00              
ATOM   1243  H   VAL A  84      44.529  23.624  21.094  1.00  0.00              
ATOM   1244  HA  VAL A  84      41.727  24.311  20.600  1.00  0.00              
ATOM   1245  HB  VAL A  84      42.385  26.597  21.079  1.00  0.00              
ATOM   1246 1HG1 VAL A  84      43.361  26.304  23.332  1.00  0.00              
ATOM   1247 2HG1 VAL A  84      42.115  25.075  23.009  1.00  0.00              
ATOM   1248 3HG1 VAL A  84      43.839  24.643  22.909  1.00  0.00              
ATOM   1249 1HG2 VAL A  84      44.710  27.229  21.485  1.00  0.00              
ATOM   1250 2HG2 VAL A  84      45.236  25.601  20.996  1.00  0.00              
ATOM   1251 3HG2 VAL A  84      44.450  26.675  19.815  1.00  0.00              
ATOM   1252  N   LEU A  85      43.949  24.641  18.280  1.00  0.00              
ATOM   1253  CA  LEU A  85      44.087  24.787  16.833  1.00  0.00              
ATOM   1254  C   LEU A  85      43.144  23.891  16.025  1.00  0.00              
ATOM   1255  O   LEU A  85      42.478  24.365  15.104  1.00  0.00              
ATOM   1256  CB  LEU A  85      45.540  24.505  16.430  1.00  0.00              
ATOM   1257  CG  LEU A  85      46.404  25.749  16.190  1.00  0.00              
ATOM   1258  CD1 LEU A  85      45.955  26.881  17.105  1.00  0.00              
ATOM   1259  CD2 LEU A  85      47.867  25.408  16.434  1.00  0.00              
ATOM   1260  H   LEU A  85      44.729  24.284  18.815  1.00  0.00              
ATOM   1261  HA  LEU A  85      43.822  25.802  16.541  1.00  0.00              
ATOM   1262 1HB  LEU A  85      45.875  23.984  17.326  1.00  0.00              
ATOM   1263 2HB  LEU A  85      45.599  23.831  15.575  1.00  0.00              
ATOM   1264  HG  LEU A  85      46.296  26.022  15.140  1.00  0.00              
ATOM   1265 1HD1 LEU A  85      46.574  27.760  16.928  1.00  0.00              
ATOM   1266 2HD1 LEU A  85      44.913  27.124  16.897  1.00  0.00              
ATOM   1267 3HD1 LEU A  85      46.056  26.570  18.144  1.00  0.00              
ATOM   1268 1HD2 LEU A  85      48.480  26.293  16.263  1.00  0.00              
ATOM   1269 2HD2 LEU A  85      47.996  25.070  17.462  1.00  0.00              
ATOM   1270 3HD2 LEU A  85      48.175  24.616  15.751  1.00  0.00              
ATOM   1271  N   THR A  86      43.070  22.611  16.382  1.00  0.00              
ATOM   1272  CA  THR A  86      42.147  21.693  15.717  1.00  0.00              
ATOM   1273  C   THR A  86      40.694  22.085  15.998  1.00  0.00              
ATOM   1274  O   THR A  86      39.807  21.959  15.142  1.00  0.00              
ATOM   1275  CB  THR A  86      42.375  20.237  16.164  1.00  0.00              
ATOM   1276  OG1 THR A  86      42.206  20.139  17.584  1.00  0.00              
ATOM   1277  CG2 THR A  86      43.776  19.777  15.791  1.00  0.00              
ATOM   1278  H   THR A  86      43.659  22.264  17.125  1.00  0.00              
ATOM   1279  HA  THR A  86      42.283  21.751  14.637  1.00  0.00              
ATOM   1280  HB  THR A  86      41.641  19.597  15.675  1.00  0.00              
ATOM   1281  HG1 THR A  86      42.348  19.230  17.860  1.00  0.00              
ATOM   1282 1HG2 THR A  86      43.918  18.747  16.115  1.00  0.00              
ATOM   1283 2HG2 THR A  86      43.903  19.840  14.710  1.00  0.00              
ATOM   1284 3HG2 THR A  86      44.510  20.416  16.281  1.00  0.00              
ATOM   1285  N   GLN A  87      40.461  22.575  17.210  1.00  0.00              
ATOM   1286  CA  GLN A  87      39.136  22.993  17.633  1.00  0.00              
ATOM   1287  C   GLN A  87      38.765  24.285  16.922  1.00  0.00              
ATOM   1288  O   GLN A  87      37.605  24.527  16.600  1.00  0.00              
ATOM   1289  CB  GLN A  87      39.081  23.189  19.150  1.00  0.00              
ATOM   1290  CG  GLN A  87      39.074  21.895  19.946  1.00  0.00              
ATOM   1291  CD  GLN A  87      39.005  22.135  21.442  1.00  0.00              
ATOM   1292  OE1 GLN A  87      39.078  23.276  21.905  1.00  0.00              
ATOM   1293  NE2 GLN A  87      38.866  21.059  22.207  1.00  0.00              
ATOM   1294  H   GLN A  87      41.233  22.658  17.856  1.00  0.00              
ATOM   1295  HA  GLN A  87      38.406  22.236  17.346  1.00  0.00              
ATOM   1296 1HB  GLN A  87      39.952  23.785  19.422  1.00  0.00              
ATOM   1297 2HB  GLN A  87      38.174  23.755  19.362  1.00  0.00              
ATOM   1298 1HG  GLN A  87      38.414  21.061  19.709  1.00  0.00              
ATOM   1299 2HG  GLN A  87      40.100  21.629  19.686  1.00  0.00              
ATOM   1300 1HE2 GLN A  87      38.815  21.155  23.202  1.00  0.00              
ATOM   1301 2HE2 GLN A  87      38.812  20.151  21.790  1.00  0.00              
ATOM   1302  N   SER A  88      39.777  25.101  16.659  1.00  0.00              
ATOM   1303  CA  SER A  88      39.592  26.324  15.898  1.00  0.00              
ATOM   1304  C   SER A  88      39.057  26.000  14.511  1.00  0.00              
ATOM   1305  O   SER A  88      38.070  26.585  14.077  1.00  0.00              
ATOM   1306  CB  SER A  88      40.897  27.091  15.804  1.00  0.00              
ATOM   1307  OG  SER A  88      41.290  27.615  17.042  1.00  0.00              
ATOM   1308  H   SER A  88      40.698  24.867  16.998  1.00  0.00              
ATOM   1309  HA  SER A  88      38.951  27.053  16.397  1.00  0.00              
ATOM   1310 1HB  SER A  88      41.672  26.415  15.443  1.00  0.00              
ATOM   1311 2HB  SER A  88      40.771  27.909  15.096  1.00  0.00              
ATOM   1312  HG  SER A  88      41.874  28.364  16.901  1.00  0.00              
ATOM   1313  N   SER A  89      39.716  25.070  13.823  1.00  0.00              
ATOM   1314  CA  SER A  89      39.289  24.619  12.496  1.00  0.00              
ATOM   1315  C   SER A  89      37.891  23.984  12.526  1.00  0.00              
ATOM   1316  O   SER A  89      37.046  24.245  11.654  1.00  0.00              
ATOM   1317  CB  SER A  89      40.300  23.637  11.937  1.00  0.00              
ATOM   1318  OG  SER A  89      41.535  24.244  11.677  1.00  0.00              
ATOM   1319  H   SER A  89      40.542  24.665  14.239  1.00  0.00              
ATOM   1320  HA  SER A  89      39.309  25.408  11.743  1.00  0.00              
ATOM   1321 1HB  SER A  89      40.444  22.836  12.661  1.00  0.00              
ATOM   1322 2HB  SER A  89      39.907  23.221  11.010  1.00  0.00              
ATOM   1323  HG  SER A  89      42.022  23.718  11.038  1.00  0.00              
ATOM   1324  N   ILE A  90      37.642  23.161  13.540  1.00  0.00              
ATOM   1325  CA  ILE A  90      36.344  22.497  13.636  1.00  0.00              
ATOM   1326  C   ILE A  90      35.221  23.523  13.817  1.00  0.00              
ATOM   1327  O   ILE A  90      34.174  23.424  13.178  1.00  0.00              
ATOM   1328  CB  ILE A  90      36.308  21.492  14.801  1.00  0.00              
ATOM   1329  CG1 ILE A  90      37.228  20.303  14.510  1.00  0.00              
ATOM   1330  CG2 ILE A  90      34.884  21.019  15.051  1.00  0.00              
ATOM   1331  CD1 ILE A  90      37.522  19.448  15.721  1.00  0.00              
ATOM   1332  H   ILE A  90      38.337  22.985  14.250  1.00  0.00              
ATOM   1333  HA  ILE A  90      36.106  21.983  12.706  1.00  0.00              
ATOM   1334  HB  ILE A  90      36.693  21.974  15.699  1.00  0.00              
ATOM   1335 1HG1 ILE A  90      36.742  19.697  13.746  1.00  0.00              
ATOM   1336 2HG1 ILE A  90      38.161  20.706  14.114  1.00  0.00              
ATOM   1337 1HG2 ILE A  90      34.877  20.308  15.877  1.00  0.00              
ATOM   1338 2HG2 ILE A  90      34.256  21.872  15.301  1.00  0.00              
ATOM   1339 3HG2 ILE A  90      34.498  20.535  14.154  1.00  0.00              
ATOM   1340 1HD1 ILE A  90      38.180  18.626  15.436  1.00  0.00              
ATOM   1341 2HD1 ILE A  90      38.009  20.053  16.485  1.00  0.00              
ATOM   1342 3HD1 ILE A  90      36.591  19.044  16.117  1.00  0.00              
ATOM   1343  N   PHE A  91      35.452  24.519  14.670  1.00  0.00              
ATOM   1344  CA  PHE A  91      34.432  25.524  14.968  1.00  0.00              
ATOM   1345  C   PHE A  91      34.193  26.439  13.772  1.00  0.00              
ATOM   1346  O   PHE A  91      33.079  26.889  13.541  1.00  0.00              
ATOM   1347  CB  PHE A  91      34.838  26.352  16.189  1.00  0.00              
ATOM   1348  CG  PHE A  91      34.875  25.566  17.469  1.00  0.00              
ATOM   1349  CD1 PHE A  91      34.560  24.215  17.479  1.00  0.00              
ATOM   1350  CD2 PHE A  91      35.224  26.175  18.664  1.00  0.00              
ATOM   1351  CE1 PHE A  91      34.594  23.491  18.656  1.00  0.00              
ATOM   1352  CE2 PHE A  91      35.260  25.454  19.842  1.00  0.00              
ATOM   1353  CZ  PHE A  91      34.944  24.110  19.837  1.00  0.00              
ATOM   1354  H   PHE A  91      36.352  24.582  15.124  1.00  0.00              
ATOM   1355  HA  PHE A  91      33.481  25.035  15.180  1.00  0.00              
ATOM   1356 1HB  PHE A  91      35.835  26.765  16.048  1.00  0.00              
ATOM   1357 2HB  PHE A  91      34.128  27.163  16.343  1.00  0.00              
ATOM   1358  HD1 PHE A  91      34.285  23.725  16.545  1.00  0.00              
ATOM   1359  HD2 PHE A  91      35.473  27.237  18.668  1.00  0.00              
ATOM   1360  HE1 PHE A  91      34.345  22.430  18.650  1.00  0.00              
ATOM   1361  HE2 PHE A  91      35.536  25.945  20.775  1.00  0.00              
ATOM   1362  HZ  PHE A  91      34.970  23.540  20.765  1.00  0.00              
ATOM   1363  N   SER A  92      35.245  26.710  13.009  1.00  0.00              
ATOM   1364  CA  SER A  92      35.101  27.438  11.757  1.00  0.00              
ATOM   1365  C   SER A  92      34.252  26.640  10.773  1.00  0.00              
ATOM   1366  O   SER A  92      33.421  27.210  10.059  1.00  0.00              
ATOM   1367  CB  SER A  92      36.463  27.741  11.164  1.00  0.00              
ATOM   1368  OG  SER A  92      37.125  28.761  11.860  1.00  0.00              
ATOM   1369  H   SER A  92      36.164  26.407  13.300  1.00  0.00              
ATOM   1370  HA  SER A  92      34.694  28.442  11.884  1.00  0.00              
ATOM   1371 1HB  SER A  92      37.068  26.835  11.202  1.00  0.00              
ATOM   1372 2HB  SER A  92      36.333  28.046  10.127  1.00  0.00              
ATOM   1373  HG  SER A  92      36.479  29.365  12.232  1.00  0.00              
ATOM   1374  N   LEU A  93      34.455  25.324  10.737  1.00  0.00              
ATOM   1375  CA  LEU A  93      33.610  24.462   9.913  1.00  0.00              
ATOM   1376  C   LEU A  93      32.156  24.448  10.379  1.00  0.00              
ATOM   1377  O   LEU A  93      31.226  24.402   9.565  1.00  0.00              
ATOM   1378  CB  LEU A  93      34.172  23.035   9.905  1.00  0.00              
ATOM   1379  CG  LEU A  93      35.500  22.860   9.157  1.00  0.00              
ATOM   1380  CD1 LEU A  93      36.089  21.488   9.453  1.00  0.00              
ATOM   1381  CD2 LEU A  93      35.269  23.038   7.664  1.00  0.00              
ATOM   1382  H   LEU A  93      35.198  24.909  11.281  1.00  0.00              
ATOM   1383  HA  LEU A  93      33.586  24.842   8.892  1.00  0.00              
ATOM   1384 1HB  LEU A  93      34.325  22.899  10.975  1.00  0.00              
ATOM   1385 2HB  LEU A  93      33.437  22.313   9.549  1.00  0.00              
ATOM   1386  HG  LEU A  93      36.166  23.658   9.488  1.00  0.00              
ATOM   1387 1HD1 LEU A  93      37.032  21.373   8.917  1.00  0.00              
ATOM   1388 2HD1 LEU A  93      36.268  21.392  10.524  1.00  0.00              
ATOM   1389 3HD1 LEU A  93      35.392  20.716   9.129  1.00  0.00              
ATOM   1390 1HD2 LEU A  93      36.213  22.914   7.133  1.00  0.00              
ATOM   1391 2HD2 LEU A  93      34.555  22.292   7.314  1.00  0.00              
ATOM   1392 3HD2 LEU A  93      34.873  24.036   7.472  1.00  0.00              
ATOM   1393  N   LEU A  94      31.964  24.491  11.694  1.00  0.00              
ATOM   1394  CA  LEU A  94      30.621  24.564  12.265  1.00  0.00              
ATOM   1395  C   LEU A  94      29.945  25.869  11.861  1.00  0.00              
ATOM   1396  O   LEU A  94      28.755  25.886  11.538  1.00  0.00              
ATOM   1397  CB  LEU A  94      30.679  24.437  13.792  1.00  0.00              
ATOM   1398  CG  LEU A  94      29.318  24.439  14.499  1.00  0.00              
ATOM   1399  CD1 LEU A  94      28.482  23.258  14.025  1.00  0.00              
ATOM   1400  CD2 LEU A  94      29.527  24.381  16.005  1.00  0.00              
ATOM   1401  H   LEU A  94      32.761  24.474  12.314  1.00  0.00              
ATOM   1402  HA  LEU A  94      30.012  23.753  11.868  1.00  0.00              
ATOM   1403 1HB  LEU A  94      31.140  23.454  13.871  1.00  0.00              
ATOM   1404 2HB  LEU A  94      31.338  25.184  14.234  1.00  0.00              
ATOM   1405  HG  LEU A  94      28.833  25.387  14.266  1.00  0.00              
ATOM   1406 1HD1 LEU A  94      27.517  23.267  14.532  1.00  0.00              
ATOM   1407 2HD1 LEU A  94      28.325  23.332  12.949  1.00  0.00              
ATOM   1408 3HD1 LEU A  94      29.002  22.329  14.253  1.00  0.00              
ATOM   1409 1HD2 LEU A  94      28.559  24.383  16.507  1.00  0.00              
ATOM   1410 2HD2 LEU A  94      30.068  23.471  16.263  1.00  0.00              
ATOM   1411 3HD2 LEU A  94      30.103  25.249  16.327  1.00  0.00              
ATOM   1412  N   ALA A  95      30.722  26.950  11.854  1.00  0.00              
ATOM   1413  CA  ALA A  95      30.237  28.260  11.445  1.00  0.00              
ATOM   1414  C   ALA A  95      29.798  28.204   9.996  1.00  0.00              
ATOM   1415  O   ALA A  95      28.773  28.777   9.625  1.00  0.00              
ATOM   1416  CB  ALA A  95      31.306  29.324  11.647  1.00  0.00              
ATOM   1417  H   ALA A  95      31.684  26.851  12.145  1.00  0.00              
ATOM   1418  HA  ALA A  95      29.374  28.520  12.059  1.00  0.00              
ATOM   1419 1HB  ALA A  95      30.923  30.290  11.317  1.00  0.00              
ATOM   1420 2HB  ALA A  95      31.569  29.380  12.704  1.00  0.00              
ATOM   1421 3HB  ALA A  95      32.190  29.067  11.066  1.00  0.00              
ATOM   1422  N   ILE A  96      30.585  27.508   9.181  1.00  0.00              
ATOM   1423  CA  ILE A  96      30.231  27.280   7.788  1.00  0.00              
ATOM   1424  C   ILE A  96      28.912  26.503   7.655  1.00  0.00              
ATOM   1425  O   ILE A  96      28.036  26.870   6.847  1.00  0.00              
ATOM   1426  CB  ILE A  96      31.346  26.517   7.050  1.00  0.00              
ATOM   1427  CG1 ILE A  96      32.585  27.402   6.894  1.00  0.00              
ATOM   1428  CG2 ILE A  96      30.854  26.039   5.692  1.00  0.00              
ATOM   1429  CD1 ILE A  96      33.810  26.657   6.413  1.00  0.00              
ATOM   1430  H   ILE A  96      31.450  27.129   9.537  1.00  0.00              
ATOM   1431  HA  ILE A  96      30.036  28.225   7.282  1.00  0.00              
ATOM   1432  HB  ILE A  96      31.646  25.659   7.651  1.00  0.00              
ATOM   1433 1HG1 ILE A  96      32.335  28.188   6.183  1.00  0.00              
ATOM   1434 2HG1 ILE A  96      32.790  27.846   7.868  1.00  0.00              
ATOM   1435 1HG2 ILE A  96      31.655  25.502   5.184  1.00  0.00              
ATOM   1436 2HG2 ILE A  96      30.001  25.375   5.827  1.00  0.00              
ATOM   1437 3HG2 ILE A  96      30.555  26.897   5.091  1.00  0.00              
ATOM   1438 1HD1 ILE A  96      34.648  27.350   6.328  1.00  0.00              
ATOM   1439 2HD1 ILE A  96      34.062  25.871   7.126  1.00  0.00              
ATOM   1440 3HD1 ILE A  96      33.608  26.213   5.440  1.00  0.00              
ATOM   1441  N   ALA A  97      28.757  25.446   8.452  1.00  0.00              
ATOM   1442  CA  ALA A  97      27.519  24.664   8.422  1.00  0.00              
ATOM   1443  C   ALA A  97      26.292  25.518   8.701  1.00  0.00              
ATOM   1444  O   ALA A  97      25.288  25.455   7.983  1.00  0.00              
ATOM   1445  CB  ALA A  97      27.597  23.518   9.420  1.00  0.00              
ATOM   1446  H   ALA A  97      29.495  25.174   9.086  1.00  0.00              
ATOM   1447  HA  ALA A  97      27.392  24.248   7.422  1.00  0.00              
ATOM   1448 1HB  ALA A  97      26.672  22.942   9.383  1.00  0.00              
ATOM   1449 2HB  ALA A  97      28.437  22.870   9.167  1.00  0.00              
ATOM   1450 3HB  ALA A  97      27.735  23.917  10.423  1.00  0.00              
ATOM   1451  N   ILE A  98      26.386  26.320   9.753  1.00  0.00              
ATOM   1452  CA  ILE A  98      25.280  27.162  10.168  1.00  0.00              
ATOM   1453  C   ILE A  98      24.987  28.227   9.129  1.00  0.00              
ATOM   1454  O   ILE A  98      23.835  28.439   8.760  1.00  0.00              
ATOM   1455  CB  ILE A  98      25.562  27.841  11.521  1.00  0.00              
ATOM   1456  CG1 ILE A  98      25.629  26.796  12.639  1.00  0.00              
ATOM   1457  CG2 ILE A  98      24.496  28.883  11.826  1.00  0.00              
ATOM   1458  CD1 ILE A  98      26.198  27.325  13.935  1.00  0.00              
ATOM   1459  H   ILE A  98      27.248  26.346  10.279  1.00  0.00              
ATOM   1460  HA  ILE A  98      24.361  26.582  10.239  1.00  0.00              
ATOM   1461  HB  ILE A  98      26.539  28.320  11.481  1.00  0.00              
ATOM   1462 1HG1 ILE A  98      24.614  26.436  12.807  1.00  0.00              
ATOM   1463 2HG1 ILE A  98      26.249  25.975  12.278  1.00  0.00              
ATOM   1464 1HG2 ILE A  98      24.710  29.352  12.786  1.00  0.00              
ATOM   1465 2HG2 ILE A  98      24.495  29.641  11.044  1.00  0.00              
ATOM   1466 3HG2 ILE A  98      23.519  28.403  11.867  1.00  0.00              
ATOM   1467 1HD1 ILE A  98      26.214  26.527  14.679  1.00  0.00              
ATOM   1468 2HD1 ILE A  98      27.214  27.684  13.768  1.00  0.00              
ATOM   1469 3HD1 ILE A  98      25.579  28.144  14.298  1.00  0.00              
ATOM   1470  N   ASP A  99      26.034  28.897   8.661  1.00  0.00              
ATOM   1471  CA  ASP A  99      25.871  29.926   7.643  1.00  0.00              
ATOM   1472  C   ASP A  99      25.145  29.370   6.425  1.00  0.00              
ATOM   1473  O   ASP A  99      24.160  29.955   5.959  1.00  0.00              
ATOM   1474  CB  ASP A  99      27.229  30.501   7.233  1.00  0.00              
ATOM   1475  CG  ASP A  99      27.736  31.620   8.132  1.00  0.00              
ATOM   1476  OD1 ASP A  99      27.091  32.639   8.200  1.00  0.00              
ATOM   1477  OD2 ASP A  99      28.672  31.392   8.861  1.00  0.00              
ATOM   1478  H   ASP A  99      26.960  28.694   9.011  1.00  0.00              
ATOM   1479  HA  ASP A  99      25.255  30.737   8.034  1.00  0.00              
ATOM   1480 1HB  ASP A  99      28.006  29.743   7.124  1.00  0.00              
ATOM   1481 2HB  ASP A  99      26.977  30.908   6.254  1.00  0.00              
ATOM   1482  N   ARG A 100      25.630  28.244   5.905  1.00  0.00              
ATOM   1483  CA  ARG A 100      25.087  27.724   4.648  1.00  0.00              
ATOM   1484  C   ARG A 100      23.666  27.164   4.819  1.00  0.00              
ATOM   1485  O   ARG A 100      22.799  27.337   3.947  1.00  0.00              
ATOM   1486  CB  ARG A 100      26.013  26.697   4.014  1.00  0.00              
ATOM   1487  CG  ARG A 100      27.401  27.215   3.668  1.00  0.00              
ATOM   1488  CD  ARG A 100      27.456  28.045   2.437  1.00  0.00              
ATOM   1489  NE  ARG A 100      26.835  29.353   2.564  1.00  0.00              
ATOM   1490  CZ  ARG A 100      27.293  30.344   3.355  1.00  0.00              
ATOM   1491  NH1 ARG A 100      28.350  30.168   4.117  1.00  0.00              
ATOM   1492  NH2 ARG A 100      26.637  31.491   3.362  1.00  0.00              
ATOM   1493  H   ARG A 100      26.373  27.738   6.367  1.00  0.00              
ATOM   1494  HA  ARG A 100      25.003  28.532   3.920  1.00  0.00              
ATOM   1495 1HB  ARG A 100      26.103  25.872   4.718  1.00  0.00              
ATOM   1496 2HB  ARG A 100      25.525  26.347   3.104  1.00  0.00              
ATOM   1497 1HG  ARG A 100      27.761  27.822   4.499  1.00  0.00              
ATOM   1498 2HG  ARG A 100      28.064  26.361   3.528  1.00  0.00              
ATOM   1499 1HD  ARG A 100      28.498  28.203   2.164  1.00  0.00              
ATOM   1500 2HD  ARG A 100      26.945  27.518   1.632  1.00  0.00              
ATOM   1501  HE  ARG A 100      26.009  29.722   2.112  1.00  0.00              
ATOM   1502 1HH1 ARG A 100      28.830  29.279   4.113  1.00  0.00              
ATOM   1503 2HH1 ARG A 100      28.677  30.923   4.702  1.00  0.00              
ATOM   1504 1HH2 ARG A 100      25.816  31.603   2.784  1.00  0.00              
ATOM   1505 2HH2 ARG A 100      26.958  32.249   3.946  1.00  0.00              
ATOM   1506  N   TYR A 101      23.423  26.512   5.953  1.00  0.00              
ATOM   1507  CA  TYR A 101      22.120  25.915   6.211  1.00  0.00              
ATOM   1508  C   TYR A 101      21.054  26.989   6.338  1.00  0.00              
ATOM   1509  O   TYR A 101      19.993  26.889   5.734  1.00  0.00              
ATOM   1510  CB  TYR A 101      22.160  25.059   7.479  1.00  0.00              
ATOM   1511  CG  TYR A 101      20.906  24.245   7.709  1.00  0.00              
ATOM   1512  CD1 TYR A 101      20.627  23.131   6.932  1.00  0.00              
ATOM   1513  CD2 TYR A 101      20.005  24.593   8.705  1.00  0.00              
ATOM   1514  CE1 TYR A 101      19.483  22.384   7.137  1.00  0.00              
ATOM   1515  CE2 TYR A 101      18.858  23.854   8.920  1.00  0.00              
ATOM   1516  CZ  TYR A 101      18.600  22.749   8.133  1.00  0.00              
ATOM   1517  OH  TYR A 101      17.460  22.009   8.344  1.00  0.00              
ATOM   1518  H   TYR A 101      24.150  26.427   6.649  1.00  0.00              
ATOM   1519  HA  TYR A 101      21.832  25.279   5.374  1.00  0.00              
ATOM   1520 1HB  TYR A 101      23.016  24.389   7.390  1.00  0.00              
ATOM   1521 2HB  TYR A 101      22.314  25.735   8.320  1.00  0.00              
ATOM   1522  HD1 TYR A 101      21.328  22.848   6.147  1.00  0.00              
ATOM   1523  HD2 TYR A 101      20.215  25.467   9.322  1.00  0.00              
ATOM   1524  HE1 TYR A 101      19.276  21.511   6.518  1.00  0.00              
ATOM   1525  HE2 TYR A 101      18.162  24.145   9.707  1.00  0.00              
ATOM   1526  HH  TYR A 101      17.098  22.119   9.227  1.00  0.00              
ATOM   1527  N   ILE A 102      21.345  28.024   7.118  1.00  0.00              
ATOM   1528  CA  ILE A 102      20.403  29.125   7.308  1.00  0.00              
ATOM   1529  C   ILE A 102      20.176  29.890   6.008  1.00  0.00              
ATOM   1530  O   ILE A 102      19.049  30.228   5.657  1.00  0.00              
ATOM   1531  CB  ILE A 102      20.890  30.106   8.390  1.00  0.00              
ATOM   1532  CG1 ILE A 102      20.946  29.413   9.754  1.00  0.00              
ATOM   1533  CG2 ILE A 102      19.986  31.328   8.447  1.00  0.00              
ATOM   1534  CD1 ILE A 102      19.609  28.886  10.226  1.00  0.00              
ATOM   1535  H   ILE A 102      22.238  28.054   7.591  1.00  0.00              
ATOM   1536  HA  ILE A 102      19.419  28.745   7.581  1.00  0.00              
ATOM   1537  HB  ILE A 102      21.907  30.418   8.155  1.00  0.00              
ATOM   1538 1HG1 ILE A 102      21.652  28.588   9.670  1.00  0.00              
ATOM   1539 2HG1 ILE A 102      21.323  30.141  10.473  1.00  0.00              
ATOM   1540 1HG2 ILE A 102      20.344  32.010   9.217  1.00  0.00              
ATOM   1541 2HG2 ILE A 102      19.995  31.833   7.482  1.00  0.00              
ATOM   1542 3HG2 ILE A 102      18.968  31.017   8.684  1.00  0.00              
ATOM   1543 1HD1 ILE A 102      19.729  28.409  11.199  1.00  0.00              
ATOM   1544 2HD1 ILE A 102      18.902  29.712  10.312  1.00  0.00              
ATOM   1545 3HD1 ILE A 102      19.231  28.158   9.510  1.00  0.00              
ATOM   1546  N   ALA A 103      21.260  30.120   5.278  1.00  0.00              
ATOM   1547  CA  ALA A 103      21.196  30.786   3.986  1.00  0.00              
ATOM   1548  C   ALA A 103      20.226  30.030   3.075  1.00  0.00              
ATOM   1549  O   ALA A 103      19.352  30.633   2.452  1.00  0.00              
ATOM   1550  CB  ALA A 103      22.579  30.881   3.358  1.00  0.00              
ATOM   1551  H   ALA A 103      22.157  29.822   5.634  1.00  0.00              
ATOM   1552  HA  ALA A 103      20.815  31.797   4.132  1.00  0.00              
ATOM   1553 1HB  ALA A 103      22.504  31.372   2.388  1.00  0.00              
ATOM   1554 2HB  ALA A 103      23.235  31.460   4.008  1.00  0.00              
ATOM   1555 3HB  ALA A 103      22.988  29.880   3.227  1.00  0.00              
ATOM   1556  N   ILE A 104      20.347  28.699   3.037  1.00  0.00              
ATOM   1557  CA  ILE A 104      19.437  27.884   2.206  1.00  0.00              
ATOM   1558  C   ILE A 104      17.977  27.948   2.671  1.00  0.00              
ATOM   1559  O   ILE A 104      17.069  28.145   1.862  1.00  0.00              
ATOM   1560  CB  ILE A 104      19.878  26.409   2.185  1.00  0.00              
ATOM   1561  CG1 ILE A 104      21.205  26.259   1.437  1.00  0.00              
ATOM   1562  CG2 ILE A 104      18.803  25.542   1.547  1.00  0.00              
ATOM   1563  CD1 ILE A 104      21.859  24.908   1.617  1.00  0.00              
ATOM   1564  H   ILE A 104      21.064  28.238   3.579  1.00  0.00              
ATOM   1565  HA  ILE A 104      19.398  28.270   1.189  1.00  0.00              
ATOM   1566  HB  ILE A 104      20.055  26.076   3.207  1.00  0.00              
ATOM   1567 1HG1 ILE A 104      21.003  26.426   0.379  1.00  0.00              
ATOM   1568 2HG1 ILE A 104      21.874  27.038   1.804  1.00  0.00              
ATOM   1569 1HG2 ILE A 104      19.131  24.503   1.539  1.00  0.00              
ATOM   1570 2HG2 ILE A 104      17.881  25.626   2.119  1.00  0.00              
ATOM   1571 3HG2 ILE A 104      18.627  25.874   0.524  1.00  0.00              
ATOM   1572 1HD1 ILE A 104      22.795  24.878   1.058  1.00  0.00              
ATOM   1573 2HD1 ILE A 104      22.064  24.741   2.675  1.00  0.00              
ATOM   1574 3HD1 ILE A 104      21.194  24.129   1.249  1.00  0.00              
ATOM   1575  N   ARG A 105      17.753  27.774   3.972  1.00  0.00              
ATOM   1576  CA  ARG A 105      16.397  27.761   4.525  1.00  0.00              
ATOM   1577  C   ARG A 105      15.608  29.061   4.337  1.00  0.00              
ATOM   1578  O   ARG A 105      14.561  29.065   3.687  1.00  0.00              
ATOM   1579  CB  ARG A 105      16.412  27.355   5.991  1.00  0.00              
ATOM   1580  CG  ARG A 105      16.795  25.906   6.249  1.00  0.00              
ATOM   1581  CD  ARG A 105      15.835  24.913   5.702  1.00  0.00              
ATOM   1582  NE  ARG A 105      16.065  23.547   6.144  1.00  0.00              
ATOM   1583  CZ  ARG A 105      15.518  22.456   5.573  1.00  0.00              
ATOM   1584  NH1 ARG A 105      14.682  22.567   4.564  1.00  0.00              
ATOM   1585  NH2 ARG A 105      15.826  21.271   6.070  1.00  0.00              
ATOM   1586  H   ARG A 105      18.539  27.648   4.594  1.00  0.00              
ATOM   1587  HA  ARG A 105      15.797  27.010   4.011  1.00  0.00              
ATOM   1588 1HB  ARG A 105      17.122  28.009   6.495  1.00  0.00              
ATOM   1589 2HB  ARG A 105      15.411  27.537   6.381  1.00  0.00              
ATOM   1590 1HG  ARG A 105      17.768  25.718   5.796  1.00  0.00              
ATOM   1591 2HG  ARG A 105      16.860  25.753   7.327  1.00  0.00              
ATOM   1592 1HD  ARG A 105      14.827  25.190   6.007  1.00  0.00              
ATOM   1593 2HD  ARG A 105      15.901  24.920   4.615  1.00  0.00              
ATOM   1594  HE  ARG A 105      16.636  23.203   6.904  1.00  0.00              
ATOM   1595 1HH1 ARG A 105      14.443  23.481   4.208  1.00  0.00              
ATOM   1596 2HH1 ARG A 105      14.282  21.737   4.151  1.00  0.00              
ATOM   1597 1HH2 ARG A 105      16.456  21.204   6.857  1.00  0.00              
ATOM   1598 2HH2 ARG A 105      15.429  20.437   5.661  1.00  0.00              
ATOM   1599  N   ILE A 106      16.104  30.157   4.903  1.00  0.00              
ATOM   1600  CA  ILE A 106      15.419  31.441   4.778  1.00  0.00              
ATOM   1601  C   ILE A 106      16.383  32.559   4.390  1.00  0.00              
ATOM   1602  O   ILE A 106      16.916  33.260   5.252  1.00  0.00              
ATOM   1603  CB  ILE A 106      14.706  31.827   6.087  1.00  0.00              
ATOM   1604  CG1 ILE A 106      13.806  30.683   6.562  1.00  0.00              
ATOM   1605  CG2 ILE A 106      13.897  33.101   5.897  1.00  0.00              
ATOM   1606  CD1 ILE A 106      13.115  30.956   7.878  1.00  0.00              
ATOM   1607  H   ILE A 106      16.966  30.108   5.426  1.00  0.00              
ATOM   1608  HA  ILE A 106      14.695  31.413   3.965  1.00  0.00              
ATOM   1609  HB  ILE A 106      15.452  31.982   6.866  1.00  0.00              
ATOM   1610 1HG1 ILE A 106      13.059  30.515   5.787  1.00  0.00              
ATOM   1611 2HG1 ILE A 106      14.433  29.796   6.658  1.00  0.00              
ATOM   1612 1HG2 ILE A 106      13.400  33.359   6.832  1.00  0.00              
ATOM   1613 2HG2 ILE A 106      14.562  33.913   5.605  1.00  0.00              
ATOM   1614 3HG2 ILE A 106      13.150  32.945   5.119  1.00  0.00              
ATOM   1615 1HD1 ILE A 106      12.496  30.100   8.149  1.00  0.00              
ATOM   1616 2HD1 ILE A 106      13.862  31.122   8.655  1.00  0.00              
ATOM   1617 3HD1 ILE A 106      12.487  31.840   7.784  1.00  0.00              
ATOM   1618  N   PRO A 107      16.614  32.721   3.076  1.00  0.00              
ATOM   1619  CA  PRO A 107      17.447  33.799   2.530  1.00  0.00              
ATOM   1620  C   PRO A 107      17.048  35.191   3.023  1.00  0.00              
ATOM   1621  O   PRO A 107      17.915  36.035   3.238  1.00  0.00              
ATOM   1622  CB  PRO A 107      17.261  33.663   1.016  1.00  0.00              
ATOM   1623  CG  PRO A 107      16.909  32.229   0.811  1.00  0.00              
ATOM   1624  CD  PRO A 107      16.067  31.852   2.000  1.00  0.00              
ATOM   1625  HA  PRO A 107      18.502  33.715   2.829  1.00  0.00              
ATOM   1626 1HB  PRO A 107      16.464  34.325   0.646  1.00  0.00              
ATOM   1627 2HB  PRO A 107      18.179  33.930   0.471  1.00  0.00              
ATOM   1628 1HG  PRO A 107      16.355  32.086  -0.128  1.00  0.00              
ATOM   1629 2HG  PRO A 107      17.812  31.603   0.751  1.00  0.00              
ATOM   1630 1HD  PRO A 107      14.998  32.047   1.831  1.00  0.00              
ATOM   1631 2HD  PRO A 107      16.162  30.786   2.257  1.00  0.00              
ATOM   1632  N   LEU A 108      15.752  35.410   3.224  1.00  0.00              
ATOM   1633  CA  LEU A 108      15.239  36.692   3.693  1.00  0.00              
ATOM   1634  C   LEU A 108      15.730  37.029   5.087  1.00  0.00              
ATOM   1635  O   LEU A 108      15.713  38.184   5.501  1.00  0.00              
ATOM   1636  CB  LEU A 108      13.705  36.688   3.664  1.00  0.00              
ATOM   1637  CG  LEU A 108      13.079  36.604   2.267  1.00  0.00              
ATOM   1638  CD1 LEU A 108      11.566  36.480   2.379  1.00  0.00              
ATOM   1639  CD2 LEU A 108      13.461  37.838   1.463  1.00  0.00              
ATOM   1640  H   LEU A 108      15.104  34.657   3.043  1.00  0.00              
ATOM   1641  HA  LEU A 108      15.603  37.490   3.047  1.00  0.00              
ATOM   1642 1HB  LEU A 108      13.521  35.765   4.212  1.00  0.00              
ATOM   1643 2HB  LEU A 108      13.289  37.529   4.218  1.00  0.00              
ATOM   1644  HG  LEU A 108      13.512  35.735   1.769  1.00  0.00              
ATOM   1645 1HD1 LEU A 108      11.130  36.421   1.382  1.00  0.00              
ATOM   1646 2HD1 LEU A 108      11.315  35.578   2.938  1.00  0.00              
ATOM   1647 3HD1 LEU A 108      11.167  37.352   2.898  1.00  0.00              
ATOM   1648 1HD2 LEU A 108      13.016  37.777   0.470  1.00  0.00              
ATOM   1649 2HD2 LEU A 108      13.096  38.731   1.971  1.00  0.00              
ATOM   1650 3HD2 LEU A 108      14.546  37.892   1.371  1.00  0.00              
ATOM   1651  N   ARG A 109      16.154  36.000   5.806  1.00  0.00              
ATOM   1652  CA  ARG A 109      16.691  36.161   7.148  1.00  0.00              
ATOM   1653  C   ARG A 109      18.176  35.828   7.229  1.00  0.00              
ATOM   1654  O   ARG A 109      18.676  35.438   8.285  1.00  0.00              
ATOM   1655  CB  ARG A 109      15.894  35.365   8.171  1.00  0.00              
ATOM   1656  CG  ARG A 109      14.448  35.805   8.337  1.00  0.00              
ATOM   1657  CD  ARG A 109      13.708  35.087   9.406  1.00  0.00              
ATOM   1658  NE  ARG A 109      12.352  35.565   9.627  1.00  0.00              
ATOM   1659  CZ  ARG A 109      11.492  35.039  10.521  1.00  0.00              
ATOM   1660  NH1 ARG A 109      11.826  33.999  11.252  1.00  0.00              
ATOM   1661  NH2 ARG A 109      10.292  35.584  10.626  1.00  0.00              
ATOM   1662  H   ARG A 109      16.101  35.075   5.405  1.00  0.00              
ATOM   1663  HA  ARG A 109      16.607  37.203   7.456  1.00  0.00              
ATOM   1664 1HB  ARG A 109      15.918  34.324   7.853  1.00  0.00              
ATOM   1665 2HB  ARG A 109      16.411  35.466   9.125  1.00  0.00              
ATOM   1666 1HG  ARG A 109      14.434  36.869   8.576  1.00  0.00              
ATOM   1667 2HG  ARG A 109      13.924  35.638   7.395  1.00  0.00              
ATOM   1668 1HD  ARG A 109      13.643  34.031   9.144  1.00  0.00              
ATOM   1669 2HD  ARG A 109      14.249  35.196  10.345  1.00  0.00              
ATOM   1670  HE  ARG A 109      11.855  36.322   9.178  1.00  0.00              
ATOM   1671 1HH1 ARG A 109      12.741  33.584  11.146  1.00  0.00              
ATOM   1672 2HH1 ARG A 109      11.167  33.620  11.916  1.00  0.00              
ATOM   1673 1HH2 ARG A 109      10.045  36.372  10.044  1.00  0.00              
ATOM   1674 2HH2 ARG A 109       9.628  35.209  11.288  1.00  0.00              
ATOM   1675  N   TYR A 110      18.874  35.997   6.109  1.00  0.00              
ATOM   1676  CA  TYR A 110      20.319  35.799   6.049  1.00  0.00              
ATOM   1677  C   TYR A 110      21.039  36.812   5.151  1.00  0.00              
ATOM   1678  O   TYR A 110      21.977  37.487   5.583  1.00  0.00              
ATOM   1679  CB  TYR A 110      20.625  34.379   5.568  1.00  0.00              
ATOM   1680  CG  TYR A 110      22.099  34.037   5.565  1.00  0.00              
ATOM   1681  CD1 TYR A 110      22.690  33.422   6.658  1.00  0.00              
ATOM   1682  CD2 TYR A 110      22.893  34.329   4.466  1.00  0.00              
ATOM   1683  CE1 TYR A 110      24.036  33.108   6.660  1.00  0.00              
ATOM   1684  CE2 TYR A 110      24.239  34.019   4.457  1.00  0.00              
ATOM   1685  CZ  TYR A 110      24.807  33.409   5.556  1.00  0.00              
ATOM   1686  OH  TYR A 110      26.148  33.097   5.551  1.00  0.00              
ATOM   1687  H   TYR A 110      18.380  36.273   5.272  1.00  0.00              
ATOM   1688  HA  TYR A 110      20.753  35.940   7.039  1.00  0.00              
ATOM   1689 1HB  TYR A 110      20.095  33.693   6.230  1.00  0.00              
ATOM   1690 2HB  TYR A 110      20.229  34.289   4.557  1.00  0.00              
ATOM   1691  HD1 TYR A 110      22.075  33.188   7.527  1.00  0.00              
ATOM   1692  HD2 TYR A 110      22.439  34.812   3.601  1.00  0.00              
ATOM   1693  HE1 TYR A 110      24.487  32.625   7.527  1.00  0.00              
ATOM   1694  HE2 TYR A 110      24.848  34.258   3.584  1.00  0.00              
ATOM   1695  HH  TYR A 110      26.525  33.048   6.433  1.00  0.00              
ATOM   1696  N   ASN A 111      20.604  36.902   3.899  1.00  0.00              
ATOM   1697  CA  ASN A 111      21.319  37.687   2.898  1.00  0.00              
ATOM   1698  C   ASN A 111      21.638  39.095   3.391  1.00  0.00              
ATOM   1699  O   ASN A 111      22.750  39.580   3.219  1.00  0.00              
ATOM   1700  CB  ASN A 111      20.540  37.756   1.598  1.00  0.00              
ATOM   1701  CG  ASN A 111      21.276  38.455   0.488  1.00  0.00              
ATOM   1702  OD1 ASN A 111      22.330  37.999   0.031  1.00  0.00              
ATOM   1703  ND2 ASN A 111      20.770  39.601   0.110  1.00  0.00              
ATOM   1704  H   ASN A 111      19.759  36.417   3.632  1.00  0.00              
ATOM   1705  HA  ASN A 111      22.282  37.222   2.683  1.00  0.00              
ATOM   1706 1HB  ASN A 111      20.044  36.872   1.196  1.00  0.00              
ATOM   1707 2HB  ASN A 111      19.794  38.437   2.007  1.00  0.00              
ATOM   1708 1HD2 ASN A 111      21.208  40.122  -0.624  1.00  0.00              
ATOM   1709 2HD2 ASN A 111      19.948  39.956   0.554  1.00  0.00              
ATOM   1710  N   GLY A 112      20.654  39.736   4.014  1.00  0.00              
ATOM   1711  CA  GLY A 112      20.782  41.128   4.458  1.00  0.00              
ATOM   1712  C   GLY A 112      21.147  41.294   5.934  1.00  0.00              
ATOM   1713  O   GLY A 112      21.209  42.414   6.447  1.00  0.00              
ATOM   1714  H   GLY A 112      19.790  39.243   4.186  1.00  0.00              
ATOM   1715 1HA  GLY A 112      21.562  41.617   3.874  1.00  0.00              
ATOM   1716 2HA  GLY A 112      19.835  41.641   4.298  1.00  0.00              
ATOM   1717  N   LEU A 113      21.343  40.180   6.624  1.00  0.00              
ATOM   1718  CA  LEU A 113      21.625  40.205   8.054  1.00  0.00              
ATOM   1719  C   LEU A 113      23.050  39.733   8.312  1.00  0.00              
ATOM   1720  O   LEU A 113      23.666  40.101   9.313  1.00  0.00              
ATOM   1721  CB  LEU A 113      20.619  39.334   8.817  1.00  0.00              
ATOM   1722  CG  LEU A 113      19.149  39.745   8.661  1.00  0.00              
ATOM   1723  CD1 LEU A 113      18.255  38.794   9.445  1.00  0.00              
ATOM   1724  CD2 LEU A 113      18.967  41.177   9.142  1.00  0.00              
ATOM   1725  H   LEU A 113      21.296  39.291   6.148  1.00  0.00              
ATOM   1726  HA  LEU A 113      21.552  41.228   8.423  1.00  0.00              
ATOM   1727 1HB  LEU A 113      20.796  38.382   8.319  1.00  0.00              
ATOM   1728 2HB  LEU A 113      20.879  39.246   9.872  1.00  0.00              
ATOM   1729  HG  LEU A 113      18.917  39.719   7.596  1.00  0.00              
ATOM   1730 1HD1 LEU A 113      17.213  39.094   9.328  1.00  0.00              
ATOM   1731 2HD1 LEU A 113      18.384  37.779   9.068  1.00  0.00              
ATOM   1732 3HD1 LEU A 113      18.525  38.828  10.500  1.00  0.00              
ATOM   1733 1HD2 LEU A 113      17.922  41.468   9.029  1.00  0.00              
ATOM   1734 2HD2 LEU A 113      19.253  41.248  10.191  1.00  0.00              
ATOM   1735 3HD2 LEU A 113      19.594  41.843   8.549  1.00  0.00              
ATOM   1736  N   VAL A 114      23.570  38.914   7.403  1.00  0.00              
ATOM   1737  CA  VAL A 114      24.906  38.351   7.554  1.00  0.00              
ATOM   1738  C   VAL A 114      25.862  38.872   6.488  1.00  0.00              
ATOM   1739  O   VAL A 114      25.557  38.834   5.296  1.00  0.00              
ATOM   1740  CB  VAL A 114      24.877  36.813   7.491  1.00  0.00              
ATOM   1741  CG1 VAL A 114      26.285  36.248   7.604  1.00  0.00              
ATOM   1742  CG2 VAL A 114      23.990  36.251   8.592  1.00  0.00              
ATOM   1743  H   VAL A 114      23.025  38.676   6.587  1.00  0.00              
ATOM   1744  HA  VAL A 114      25.359  38.654   8.499  1.00  0.00              
ATOM   1745  HB  VAL A 114      24.437  36.505   6.542  1.00  0.00              
ATOM   1746 1HG1 VAL A 114      26.246  35.160   7.558  1.00  0.00              
ATOM   1747 2HG1 VAL A 114      26.895  36.624   6.783  1.00  0.00              
ATOM   1748 3HG1 VAL A 114      26.725  36.554   8.553  1.00  0.00              
ATOM   1749 1HG2 VAL A 114      23.980  35.163   8.532  1.00  0.00              
ATOM   1750 2HG2 VAL A 114      24.378  36.558   9.563  1.00  0.00              
ATOM   1751 3HG2 VAL A 114      22.975  36.629   8.470  1.00  0.00              
ATOM   1752  N   THR A 115      27.221  39.457   6.894  1.00  0.00              
ATOM   1753  CA  THR A 115      28.180  39.993   5.936  1.00  0.00              
ATOM   1754  C   THR A 115      29.509  39.258   6.061  1.00  0.00              
ATOM   1755  O   THR A 115      29.659  38.364   6.892  1.00  0.00              
ATOM   1756  CB  THR A 115      28.410  41.502   6.139  1.00  0.00              
ATOM   1757  OG1 THR A 115      29.124  41.719   7.363  1.00  0.00              
ATOM   1758  CG2 THR A 115      27.082  42.241   6.193  1.00  0.00              
ATOM   1759  H   THR A 115      27.437  39.493   7.880  1.00  0.00              
ATOM   1760  HA  THR A 115      27.818  39.831   4.921  1.00  0.00              
ATOM   1761  HB  THR A 115      29.005  41.885   5.309  1.00  0.00              
ATOM   1762  HG1 THR A 115      28.886  42.577   7.724  1.00  0.00              
ATOM   1763 1HG2 THR A 115      27.265  43.306   6.336  1.00  0.00              
ATOM   1764 2HG2 THR A 115      26.542  42.087   5.258  1.00  0.00              
ATOM   1765 3HG2 THR A 115      26.488  41.860   7.022  1.00  0.00              
ATOM   1766  N   GLY A 116      30.472  39.643   5.229  1.00  0.00              
ATOM   1767  CA  GLY A 116      31.846  39.178   5.380  1.00  0.00              
ATOM   1768  C   GLY A 116      32.466  39.651   6.689  1.00  0.00              
ATOM   1769  O   GLY A 116      33.303  38.963   7.274  1.00  0.00              
ATOM   1770  H   GLY A 116      30.247  40.273   4.473  1.00  0.00              
ATOM   1771 1HA  GLY A 116      31.856  38.088   5.364  1.00  0.00              
ATOM   1772 2HA  GLY A 116      32.444  39.558   4.553  1.00  0.00              
ATOM   1773  N   THR A 117      32.052  40.829   7.141  1.00  0.00              
ATOM   1774  CA  THR A 117      32.518  41.356   8.420  1.00  0.00              
ATOM   1775  C   THR A 117      31.985  40.522   9.576  1.00  0.00              
ATOM   1776  O   THR A 117      32.711  40.192  10.521  1.00  0.00              
ATOM   1777  CB  THR A 117      32.094  42.823   8.620  1.00  0.00              
ATOM   1778  OG1 THR A 117      32.680  43.636   7.594  1.00  0.00              
ATOM   1779  CG2 THR A 117      32.546  43.329   9.981  1.00  0.00              
ATOM   1780  H   THR A 117      31.402  41.373   6.592  1.00  0.00              
ATOM   1781  HA  THR A 117      33.606  41.299   8.469  1.00  0.00              
ATOM   1782  HB  THR A 117      31.009  42.891   8.549  1.00  0.00              
ATOM   1783  HG1 THR A 117      32.414  44.550   7.720  1.00  0.00              
ATOM   1784 1HG2 THR A 117      32.237  44.366  10.104  1.00  0.00              
ATOM   1785 2HG2 THR A 117      32.094  42.719  10.763  1.00  0.00              
ATOM   1786 3HG2 THR A 117      33.631  43.262  10.051  1.00  0.00              
ATOM   1787  N   ARG A 118      30.698  40.203   9.494  1.00  0.00              
ATOM   1788  CA  ARG A 118      30.050  39.357  10.480  1.00  0.00              
ATOM   1789  C   ARG A 118      30.749  37.999  10.513  1.00  0.00              
ATOM   1790  O   ARG A 118      31.037  37.459  11.589  1.00  0.00              
ATOM   1791  CB  ARG A 118      28.552  39.227  10.245  1.00  0.00              
ATOM   1792  CG  ARG A 118      27.810  38.407  11.289  1.00  0.00              
ATOM   1793  CD  ARG A 118      26.333  38.402  11.127  1.00  0.00              
ATOM   1794  NE  ARG A 118      25.619  37.633  12.134  1.00  0.00              
ATOM   1795  CZ  ARG A 118      24.279  37.610  12.271  1.00  0.00              
ATOM   1796  NH1 ARG A 118      23.506  38.337  11.495  1.00  0.00              
ATOM   1797  NH2 ARG A 118      23.762  36.853  13.223  1.00  0.00              
ATOM   1798  H   ARG A 118      30.156  40.562   8.721  1.00  0.00              
ATOM   1799  HA  ARG A 118      30.145  39.804  11.470  1.00  0.00              
ATOM   1800 1HB  ARG A 118      28.144  40.236  10.224  1.00  0.00              
ATOM   1801 2HB  ARG A 118      28.423  38.762   9.267  1.00  0.00              
ATOM   1802 1HG  ARG A 118      28.158  37.376  11.232  1.00  0.00              
ATOM   1803 2HG  ARG A 118      28.039  38.814  12.275  1.00  0.00              
ATOM   1804 1HD  ARG A 118      25.968  39.427  11.179  1.00  0.00              
ATOM   1805 2HD  ARG A 118      26.086  37.976  10.155  1.00  0.00              
ATOM   1806  HE  ARG A 118      25.981  37.025  12.857  1.00  0.00              
ATOM   1807 1HH1 ARG A 118      23.918  38.923  10.783  1.00  0.00              
ATOM   1808 2HH1 ARG A 118      22.504  38.305  11.613  1.00  0.00              
ATOM   1809 1HH2 ARG A 118      24.372  36.314  13.823  1.00  0.00              
ATOM   1810 2HH2 ARG A 118      22.761  36.818  13.348  1.00  0.00              
ATOM   1811  N   ALA A 119      31.052  37.474   9.326  1.00  0.00              
ATOM   1812  CA  ALA A 119      31.755  36.198   9.204  1.00  0.00              
ATOM   1813  C   ALA A 119      33.098  36.234   9.936  1.00  0.00              
ATOM   1814  O   ALA A 119      33.449  35.297  10.660  1.00  0.00              
ATOM   1815  CB  ALA A 119      31.956  35.842   7.738  1.00  0.00              
ATOM   1816  H   ALA A 119      30.787  37.972   8.488  1.00  0.00              
ATOM   1817  HA  ALA A 119      31.152  35.420   9.671  1.00  0.00              
ATOM   1818 1HB  ALA A 119      32.481  34.890   7.664  1.00  0.00              
ATOM   1819 2HB  ALA A 119      30.986  35.761   7.247  1.00  0.00              
ATOM   1820 3HB  ALA A 119      32.546  36.619   7.253  1.00  0.00              
ATOM   1821  N   LYS A 120      33.847  37.315   9.741  1.00  0.00              
ATOM   1822  CA  LYS A 120      35.127  37.474  10.404  1.00  0.00              
ATOM   1823  C   LYS A 120      34.967  37.510  11.909  1.00  0.00              
ATOM   1824  O   LYS A 120      35.759  36.920  12.650  1.00  0.00              
ATOM   1825  CB  LYS A 120      35.826  38.745   9.919  1.00  0.00              
ATOM   1826  CG  LYS A 120      36.329  38.679   8.483  1.00  0.00              
ATOM   1827  CD  LYS A 120      36.899  40.016   8.034  1.00  0.00              
ATOM   1828  CE  LYS A 120      37.284  39.988   6.562  1.00  0.00              
ATOM   1829  NZ  LYS A 120      37.773  41.311   6.090  1.00  0.00              
ATOM   1830  H   LYS A 120      33.520  38.042   9.121  1.00  0.00              
ATOM   1831  HA  LYS A 120      35.766  36.619  10.181  1.00  0.00              
ATOM   1832 1HB  LYS A 120      35.108  39.561  10.015  1.00  0.00              
ATOM   1833 2HB  LYS A 120      36.667  38.923  10.590  1.00  0.00              
ATOM   1834 1HG  LYS A 120      37.103  37.914   8.423  1.00  0.00              
ATOM   1835 2HG  LYS A 120      35.496  38.403   7.837  1.00  0.00              
ATOM   1836 1HD  LYS A 120      36.147  40.788   8.199  1.00  0.00              
ATOM   1837 2HD  LYS A 120      37.782  40.236   8.635  1.00  0.00              
ATOM   1838 1HE  LYS A 120      38.067  39.243   6.428  1.00  0.00              
ATOM   1839 2HE  LYS A 120      36.406  39.699   5.985  1.00  0.00              
ATOM   1840 1HZ  LYS A 120      38.017  41.250   5.111  1.00  0.00              
ATOM   1841 2HZ  LYS A 120      37.047  42.003   6.214  1.00  0.00              
ATOM   1842 3HZ  LYS A 120      38.588  41.579   6.624  1.00  0.00              
ATOM   1843  N   GLY A 121      33.922  38.196  12.363  1.00  0.00              
ATOM   1844  CA  GLY A 121      33.622  38.249  13.787  1.00  0.00              
ATOM   1845  C   GLY A 121      33.305  36.865  14.316  1.00  0.00              
ATOM   1846  O   GLY A 121      33.727  36.495  15.409  1.00  0.00              
ATOM   1847  H   GLY A 121      33.323  38.689  11.716  1.00  0.00              
ATOM   1848 1HA  GLY A 121      34.486  38.650  14.318  1.00  0.00              
ATOM   1849 2HA  GLY A 121      32.765  38.902  13.946  1.00  0.00              
ATOM   1850  N   ILE A 122      32.562  36.096  13.533  1.00  0.00              
ATOM   1851  CA  ILE A 122      32.235  34.733  13.923  1.00  0.00              
ATOM   1852  C   ILE A 122      33.491  33.865  14.033  1.00  0.00              
ATOM   1853  O   ILE A 122      33.622  33.067  14.966  1.00  0.00              
ATOM   1854  CB  ILE A 122      31.258  34.086  12.925  1.00  0.00              
ATOM   1855  CG1 ILE A 122      29.890  34.771  12.996  1.00  0.00              
ATOM   1856  CG2 ILE A 122      31.125  32.596  13.202  1.00  0.00              
ATOM   1857  CD1 ILE A 122      28.968  34.413  11.853  1.00  0.00              
ATOM   1858  H   ILE A 122      32.215  36.453  12.654  1.00  0.00              
ATOM   1859  HA  ILE A 122      31.803  34.713  14.922  1.00  0.00              
ATOM   1860  HB  ILE A 122      31.632  34.236  11.913  1.00  0.00              
ATOM   1861 1HG1 ILE A 122      29.430  34.480  13.940  1.00  0.00              
ATOM   1862 2HG1 ILE A 122      30.067  35.847  12.996  1.00  0.00              
ATOM   1863 1HG2 ILE A 122      30.430  32.154  12.488  1.00  0.00              
ATOM   1864 2HG2 ILE A 122      32.099  32.119  13.102  1.00  0.00              
ATOM   1865 3HG2 ILE A 122      30.749  32.446  14.214  1.00  0.00              
ATOM   1866 1HD1 ILE A 122      28.019  34.937  11.972  1.00  0.00              
ATOM   1867 2HD1 ILE A 122      29.427  34.705  10.908  1.00  0.00              
ATOM   1868 3HD1 ILE A 122      28.789  33.338  11.852  1.00  0.00              
ATOM   1869  N   ILE A 123      34.427  34.041  13.107  1.00  0.00              
ATOM   1870  CA  ILE A 123      35.715  33.355  13.199  1.00  0.00              
ATOM   1871  C   ILE A 123      36.448  33.652  14.513  1.00  0.00              
ATOM   1872  O   ILE A 123      36.942  32.735  15.187  1.00  0.00              
ATOM   1873  CB  ILE A 123      36.630  33.736  12.021  1.00  0.00              
ATOM   1874  CG1 ILE A 123      36.056  33.206  10.705  1.00  0.00              
ATOM   1875  CG2 ILE A 123      38.036  33.202  12.246  1.00  0.00              
ATOM   1876  CD1 ILE A 123      36.680  33.822   9.474  1.00  0.00              
ATOM   1877  H   ILE A 123      34.253  34.657  12.326  1.00  0.00              
ATOM   1878  HA  ILE A 123      35.574  32.275  13.219  1.00  0.00              
ATOM   1879  HB  ILE A 123      36.663  34.822  11.934  1.00  0.00              
ATOM   1880 1HG1 ILE A 123      36.215  32.128  10.693  1.00  0.00              
ATOM   1881 2HG1 ILE A 123      34.986  33.414  10.712  1.00  0.00              
ATOM   1882 1HG2 ILE A 123      38.670  33.480  11.404  1.00  0.00              
ATOM   1883 2HG2 ILE A 123      38.445  33.626  13.162  1.00  0.00              
ATOM   1884 3HG2 ILE A 123      38.004  32.116  12.332  1.00  0.00              
ATOM   1885 1HD1 ILE A 123      36.222  33.397   8.581  1.00  0.00              
ATOM   1886 2HD1 ILE A 123      36.521  34.901   9.485  1.00  0.00              
ATOM   1887 3HD1 ILE A 123      37.749  33.614   9.465  1.00  0.00              
ATOM   1888  N   ALA A 124      36.516  34.932  14.871  1.00  0.00              
ATOM   1889  CA  ALA A 124      37.161  35.340  16.107  1.00  0.00              
ATOM   1890  C   ALA A 124      36.487  34.721  17.318  1.00  0.00              
ATOM   1891  O   ALA A 124      37.151  34.203  18.222  1.00  0.00              
ATOM   1892  CB  ALA A 124      37.169  36.858  16.222  1.00  0.00              
ATOM   1893  H   ALA A 124      36.110  35.636  14.272  1.00  0.00              
ATOM   1894  HA  ALA A 124      38.192  34.986  16.097  1.00  0.00              
ATOM   1895 1HB  ALA A 124      37.658  37.149  17.151  1.00  0.00              
ATOM   1896 2HB  ALA A 124      37.711  37.284  15.378  1.00  0.00              
ATOM   1897 3HB  ALA A 124      36.145  37.228  16.220  1.00  0.00              
ATOM   1898  N   ILE A 125      35.158  34.772  17.334  1.00  0.00              
ATOM   1899  CA  ILE A 125      34.390  34.249  18.456  1.00  0.00              
ATOM   1900  C   ILE A 125      34.642  32.751  18.634  1.00  0.00              
ATOM   1901  O   ILE A 125      34.870  32.279  19.751  1.00  0.00              
ATOM   1902  CB  ILE A 125      32.882  34.495  18.272  1.00  0.00              
ATOM   1903  CG1 ILE A 125      32.569  35.991  18.364  1.00  0.00              
ATOM   1904  CG2 ILE A 125      32.086  33.717  19.308  1.00  0.00              
ATOM   1905  CD1 ILE A 125      31.176  36.353  17.902  1.00  0.00              
ATOM   1906  H   ILE A 125      34.669  35.181  16.551  1.00  0.00              
ATOM   1907  HA  ILE A 125      34.720  34.702  19.391  1.00  0.00              
ATOM   1908  HB  ILE A 125      32.589  34.174  17.273  1.00  0.00              
ATOM   1909 1HG1 ILE A 125      32.694  36.285  19.406  1.00  0.00              
ATOM   1910 2HG1 ILE A 125      33.303  36.513  17.750  1.00  0.00              
ATOM   1911 1HG2 ILE A 125      31.022  33.902  19.165  1.00  0.00              
ATOM   1912 2HG2 ILE A 125      32.286  32.652  19.197  1.00  0.00              
ATOM   1913 3HG2 ILE A 125      32.378  34.038  20.308  1.00  0.00              
ATOM   1914 1HD1 ILE A 125      31.029  37.430  17.997  1.00  0.00              
ATOM   1915 2HD1 ILE A 125      31.051  36.061  16.859  1.00  0.00              
ATOM   1916 3HD1 ILE A 125      30.442  35.833  18.515  1.00  0.00              
ATOM   1917  N   CYS A 126      34.593  32.011  17.528  1.00  0.00              
ATOM   1918  CA  CYS A 126      34.802  30.564  17.563  1.00  0.00              
ATOM   1919  C   CYS A 126      36.198  30.199  18.075  1.00  0.00              
ATOM   1920  O   CYS A 126      36.352  29.277  18.883  1.00  0.00              
ATOM   1921  CB  CYS A 126      34.652  30.172  16.092  1.00  0.00              
ATOM   1922  SG  CYS A 126      32.948  30.185  15.484  1.00  0.00              
ATOM   1923  H   CYS A 126      34.406  32.460  16.642  1.00  0.00              
ATOM   1924  HA  CYS A 126      34.052  30.031  18.146  1.00  0.00              
ATOM   1925 1HB  CYS A 126      35.204  30.865  15.458  1.00  0.00              
ATOM   1926 2HB  CYS A 126      35.021  29.159  15.933  1.00  0.00              
ATOM   1927  HG  CYS A 126      32.447  29.435  16.461  1.00  0.00              
ATOM   1928  N   TRP A 127      37.217  30.909  17.597  1.00  0.00              
ATOM   1929  CA  TRP A 127      38.584  30.566  17.987  1.00  0.00              
ATOM   1930  C   TRP A 127      38.818  30.915  19.452  1.00  0.00              
ATOM   1931  O   TRP A 127      39.520  30.193  20.159  1.00  0.00              
ATOM   1932  CB  TRP A 127      39.598  31.291  17.101  1.00  0.00              
ATOM   1933  CG  TRP A 127      39.669  30.750  15.705  1.00  0.00              
ATOM   1934  CD1 TRP A 127      38.688  30.075  15.042  1.00  0.00              
ATOM   1935  CD2 TRP A 127      40.778  30.839  14.802  1.00  0.00              
ATOM   1936  NE1 TRP A 127      39.116  29.736  13.783  1.00  0.00              
ATOM   1937  CE2 TRP A 127      40.397  30.196  13.611  1.00  0.00              
ATOM   1938  CE3 TRP A 127      42.057  31.403  14.887  1.00  0.00              
ATOM   1939  CZ2 TRP A 127      41.243  30.098  12.517  1.00  0.00              
ATOM   1940  CZ3 TRP A 127      42.904  31.305  13.790  1.00  0.00              
ATOM   1941  CH2 TRP A 127      42.509  30.672  12.639  1.00  0.00              
ATOM   1942  H   TRP A 127      37.066  31.685  16.967  1.00  0.00              
ATOM   1943  HA  TRP A 127      38.739  29.492  17.882  1.00  0.00              
ATOM   1944 1HB  TRP A 127      39.337  32.346  17.014  1.00  0.00              
ATOM   1945 2HB  TRP A 127      40.599  31.199  17.523  1.00  0.00              
ATOM   1946  HD1 TRP A 127      37.756  29.909  15.578  1.00  0.00              
ATOM   1947  HE1 TRP A 127      38.578  29.230  13.095  1.00  0.00              
ATOM   1948  HE3 TRP A 127      42.420  31.919  15.775  1.00  0.00              
ATOM   1949  HZ2 TRP A 127      40.889  29.586  11.622  1.00  0.00              
ATOM   1950  HZ3 TRP A 127      43.898  31.747  13.869  1.00  0.00              
ATOM   1951  HH2 TRP A 127      43.204  30.617  11.801  1.00  0.00              
ATOM   1952  N   VAL A 128      38.223  32.012  19.912  1.00  0.00              
ATOM   1953  CA  VAL A 128      38.288  32.344  21.332  1.00  0.00              
ATOM   1954  C   VAL A 128      37.664  31.243  22.196  1.00  0.00              
ATOM   1955  O   VAL A 128      38.216  30.887  23.240  1.00  0.00              
ATOM   1956  CB  VAL A 128      37.581  33.679  21.628  1.00  0.00              
ATOM   1957  CG1 VAL A 128      37.402  33.866  23.127  1.00  0.00              
ATOM   1958  CG2 VAL A 128      38.366  34.841  21.038  1.00  0.00              
ATOM   1959  H   VAL A 128      37.721  32.625  19.285  1.00  0.00              
ATOM   1960  HA  VAL A 128      39.321  32.411  21.676  1.00  0.00              
ATOM   1961  HB  VAL A 128      36.605  33.678  21.143  1.00  0.00              
ATOM   1962 1HG1 VAL A 128      36.900  34.815  23.319  1.00  0.00              
ATOM   1963 2HG1 VAL A 128      36.799  33.051  23.526  1.00  0.00              
ATOM   1964 3HG1 VAL A 128      38.378  33.868  23.613  1.00  0.00              
ATOM   1965 1HG2 VAL A 128      37.852  35.776  21.256  1.00  0.00              
ATOM   1966 2HG2 VAL A 128      39.364  34.864  21.476  1.00  0.00              
ATOM   1967 3HG2 VAL A 128      38.447  34.715  19.958  1.00  0.00              
ATOM   1968  N   LEU A 129      36.526  30.706  21.760  1.00  0.00              
ATOM   1969  CA  LEU A 129      35.901  29.584  22.462  1.00  0.00              
ATOM   1970  C   LEU A 129      36.766  28.326  22.416  1.00  0.00              
ATOM   1971  O   LEU A 129      36.853  27.595  23.403  1.00  0.00              
ATOM   1972  CB  LEU A 129      34.518  29.297  21.864  1.00  0.00              
ATOM   1973  CG  LEU A 129      33.462  30.382  22.112  1.00  0.00              
ATOM   1974  CD1 LEU A 129      32.209  30.086  21.299  1.00  0.00              
ATOM   1975  CD2 LEU A 129      33.138  30.447  23.597  1.00  0.00              
ATOM   1976  H   LEU A 129      36.083  31.076  20.931  1.00  0.00              
ATOM   1977  HA  LEU A 129      35.788  29.831  23.517  1.00  0.00              
ATOM   1978 1HB  LEU A 129      34.784  29.269  20.808  1.00  0.00              
ATOM   1979 2HB  LEU A 129      34.141  28.322  22.169  1.00  0.00              
ATOM   1980  HG  LEU A 129      33.904  31.336  21.825  1.00  0.00              
ATOM   1981 1HD1 LEU A 129      31.464  30.861  21.481  1.00  0.00              
ATOM   1982 2HD1 LEU A 129      32.459  30.067  20.238  1.00  0.00              
ATOM   1983 3HD1 LEU A 129      31.804  29.118  21.594  1.00  0.00              
ATOM   1984 1HD2 LEU A 129      32.388  31.219  23.772  1.00  0.00              
ATOM   1985 2HD2 LEU A 129      32.752  29.483  23.928  1.00  0.00              
ATOM   1986 3HD2 LEU A 129      34.042  30.687  24.156  1.00  0.00              
ATOM   1987  N   SER A 130      37.406  28.085  21.272  1.00  0.00              
ATOM   1988  CA  SER A 130      38.252  26.904  21.093  1.00  0.00              
ATOM   1989  C   SER A 130      39.456  26.971  22.026  1.00  0.00              
ATOM   1990  O   SER A 130      39.914  25.957  22.568  1.00  0.00              
ATOM   1991  CB  SER A 130      38.702  26.789  19.650  1.00  0.00              
ATOM   1992  OG  SER A 130      39.601  27.805  19.296  1.00  0.00              
ATOM   1993  H   SER A 130      37.303  28.737  20.508  1.00  0.00              
ATOM   1994  HA  SER A 130      37.716  25.963  21.225  1.00  0.00              
ATOM   1995 1HB  SER A 130      39.187  25.823  19.513  1.00  0.00              
ATOM   1996 2HB  SER A 130      37.827  26.850  19.005  1.00  0.00              
ATOM   1997  HG  SER A 130      40.091  27.539  18.514  1.00  0.00              
ATOM   1998  N   PHE A 131      39.952  28.188  22.209  1.00  0.00              
ATOM   1999  CA  PHE A 131      41.080  28.454  23.083  1.00  0.00              
ATOM   2000  C   PHE A 131      40.822  27.954  24.503  1.00  0.00              
ATOM   2001  O   PHE A 131      41.609  27.176  25.047  1.00  0.00              
ATOM   2002  CB  PHE A 131      41.392  29.952  23.100  1.00  0.00              
ATOM   2003  CG  PHE A 131      41.944  30.470  21.803  1.00  0.00              
ATOM   2004  CD1 PHE A 131      42.394  29.596  20.825  1.00  0.00              
ATOM   2005  CD2 PHE A 131      42.015  31.833  21.558  1.00  0.00              
ATOM   2006  CE1 PHE A 131      42.902  30.072  19.631  1.00  0.00              
ATOM   2007  CE2 PHE A 131      42.521  32.312  20.365  1.00  0.00              
ATOM   2008  CZ  PHE A 131      42.965  31.429  19.401  1.00  0.00              
ATOM   2009  H   PHE A 131      39.521  28.956  21.716  1.00  0.00              
ATOM   2010  HA  PHE A 131      41.959  27.916  22.727  1.00  0.00              
ATOM   2011 1HB  PHE A 131      40.487  30.522  23.304  1.00  0.00              
ATOM   2012 2HB  PHE A 131      42.137  30.170  23.865  1.00  0.00              
ATOM   2013  HD1 PHE A 131      42.343  28.522  21.007  1.00  0.00              
ATOM   2014  HD2 PHE A 131      41.664  32.530  22.320  1.00  0.00              
ATOM   2015  HE1 PHE A 131      43.252  29.373  18.872  1.00  0.00              
ATOM   2016  HE2 PHE A 131      42.571  33.385  20.185  1.00  0.00              
ATOM   2017  HZ  PHE A 131      43.366  31.805  18.461  1.00  0.00              
ATOM   2018  N   ALA A 132      39.709  28.385  25.089  1.00  0.00              
ATOM   2019  CA  ALA A 132      39.344  27.965  26.434  1.00  0.00              
ATOM   2020  C   ALA A 132      38.991  26.482  26.515  1.00  0.00              
ATOM   2021  O   ALA A 132      39.414  25.785  27.439  1.00  0.00              
ATOM   2022  CB  ALA A 132      38.185  28.810  26.942  1.00  0.00              
ATOM   2023  H   ALA A 132      39.102  29.018  24.590  1.00  0.00              
ATOM   2024  HA  ALA A 132      40.202  28.112  27.091  1.00  0.00              
ATOM   2025 1HB  ALA A 132      37.928  28.501  27.955  1.00  0.00              
ATOM   2026 2HB  ALA A 132      38.475  29.861  26.946  1.00  0.00              
ATOM   2027 3HB  ALA A 132      37.323  28.673  26.292  1.00  0.00              
ATOM   2028  N   ILE A 133      38.217  25.993  25.553  1.00  0.00              
ATOM   2029  CA  ILE A 133      37.736  24.618  25.619  1.00  0.00              
ATOM   2030  C   ILE A 133      38.887  23.616  25.526  1.00  0.00              
ATOM   2031  O   ILE A 133      38.923  22.624  26.251  1.00  0.00              
ATOM   2032  CB  ILE A 133      36.721  24.324  24.499  1.00  0.00              
ATOM   2033  CG1 ILE A 133      35.422  25.098  24.740  1.00  0.00              
ATOM   2034  CG2 ILE A 133      36.445  22.831  24.410  1.00  0.00              
ATOM   2035  CD1 ILE A 133      34.479  25.091  23.558  1.00  0.00              
ATOM   2036  H   ILE A 133      37.954  26.569  24.766  1.00  0.00              
ATOM   2037  HA  ILE A 133      37.279  24.417  26.587  1.00  0.00              
ATOM   2038  HB  ILE A 133      37.125  24.677  23.551  1.00  0.00              
ATOM   2039 1HG1 ILE A 133      34.930  24.646  25.600  1.00  0.00              
ATOM   2040 2HG1 ILE A 133      35.697  26.126  24.979  1.00  0.00              
ATOM   2041 1HG2 ILE A 133      35.725  22.641  23.614  1.00  0.00              
ATOM   2042 2HG2 ILE A 133      37.373  22.302  24.193  1.00  0.00              
ATOM   2043 3HG2 ILE A 133      36.039  22.478  25.358  1.00  0.00              
ATOM   2044 1HD1 ILE A 133      33.582  25.660  23.804  1.00  0.00              
ATOM   2045 2HD1 ILE A 133      34.971  25.545  22.697  1.00  0.00              
ATOM   2046 3HD1 ILE A 133      34.202  24.066  23.319  1.00  0.00              
ATOM   2047  N   GLY A 134      39.856  23.905  24.662  1.00  0.00              
ATOM   2048  CA  GLY A 134      41.054  23.073  24.598  1.00  0.00              
ATOM   2049  C   GLY A 134      42.001  23.256  25.777  1.00  0.00              
ATOM   2050  O   GLY A 134      42.456  22.280  26.373  1.00  0.00              
ATOM   2051  H   GLY A 134      39.773  24.699  24.043  1.00  0.00              
ATOM   2052 1HA  GLY A 134      40.759  22.024  24.573  1.00  0.00              
ATOM   2053 2HA  GLY A 134      41.608  23.316  23.691  1.00  0.00              
ATOM   2054  N   LEU A 135      42.294  24.511  26.109  1.00  0.00              
ATOM   2055  CA  LEU A 135      43.295  24.832  27.125  1.00  0.00              
ATOM   2056  C   LEU A 135      42.975  24.326  28.537  1.00  0.00              
ATOM   2057  O   LEU A 135      43.765  23.578  29.115  1.00  0.00              
ATOM   2058  CB  LEU A 135      43.501  26.352  27.160  1.00  0.00              
ATOM   2059  CG  LEU A 135      44.510  26.850  28.203  1.00  0.00              
ATOM   2060  CD1 LEU A 135      45.897  26.306  27.889  1.00  0.00              
ATOM   2061  CD2 LEU A 135      44.517  28.371  28.218  1.00  0.00              
ATOM   2062  H   LEU A 135      41.808  25.264  25.642  1.00  0.00              
ATOM   2063  HA  LEU A 135      44.237  24.343  26.877  1.00  0.00              
ATOM   2064 1HB  LEU A 135      43.897  26.500  26.157  1.00  0.00              
ATOM   2065 2HB  LEU A 135      42.555  26.885  27.261  1.00  0.00              
ATOM   2066  HG  LEU A 135      44.162  26.509  29.179  1.00  0.00              
ATOM   2067 1HD1 LEU A 135      46.606  26.665  28.635  1.00  0.00              
ATOM   2068 2HD1 LEU A 135      45.873  25.217  27.907  1.00  0.00              
ATOM   2069 3HD1 LEU A 135      46.206  26.647  26.901  1.00  0.00              
ATOM   2070 1HD2 LEU A 135      45.234  28.724  28.960  1.00  0.00              
ATOM   2071 2HD2 LEU A 135      44.800  28.744  27.233  1.00  0.00              
ATOM   2072 3HD2 LEU A 135      43.522  28.738  28.472  1.00  0.00              
ATOM   2073  N   THR A 136      41.814  24.713  29.095  1.00  0.00              
ATOM   2074  CA  THR A 136      41.642  24.542  30.542  1.00  0.00              
ATOM   2075  C   THR A 136      41.743  23.070  30.946  1.00  0.00              
ATOM   2076  O   THR A 136      42.424  22.735  31.912  1.00  0.00              
ATOM   2077  CB  THR A 136      40.288  25.100  31.020  1.00  0.00              
ATOM   2078  OG1 THR A 136      40.223  26.505  30.743  1.00  0.00              
ATOM   2079  CG2 THR A 136      40.115  24.873  32.514  1.00  0.00              
ATOM   2080  H   THR A 136      41.063  25.116  28.555  1.00  0.00              
ATOM   2081  HA  THR A 136      42.440  25.061  31.073  1.00  0.00              
ATOM   2082  HB  THR A 136      39.487  24.594  30.481  1.00  0.00              
ATOM   2083  HG1 THR A 136      39.376  26.849  31.038  1.00  0.00              
ATOM   2084 1HG2 THR A 136      39.153  25.273  32.832  1.00  0.00              
ATOM   2085 2HG2 THR A 136      40.153  23.805  32.726  1.00  0.00              
ATOM   2086 3HG2 THR A 136      40.915  25.379  33.053  1.00  0.00              
ATOM   2087  N   PRO A 137      41.081  22.199  30.192  1.00  0.00              
ATOM   2088  CA  PRO A 137      41.143  20.769  30.457  1.00  0.00              
ATOM   2089  C   PRO A 137      42.574  20.266  30.332  1.00  0.00              
ATOM   2090  O   PRO A 137      43.074  19.560  31.208  1.00  0.00              
ATOM   2091  CB  PRO A 137      40.216  20.149  29.407  1.00  0.00              
ATOM   2092  CG  PRO A 137      39.295  21.256  29.023  1.00  0.00              
ATOM   2093  CD  PRO A 137      40.141  22.502  29.039  1.00  0.00              
ATOM   2094  HA  PRO A 137      40.832  20.512  31.480  1.00  0.00              
ATOM   2095 1HB  PRO A 137      40.781  19.781  28.537  1.00  0.00              
ATOM   2096 2HB  PRO A 137      39.660  19.292  29.816  1.00  0.00              
ATOM   2097 1HG  PRO A 137      38.861  21.086  28.027  1.00  0.00              
ATOM   2098 2HG  PRO A 137      38.457  21.339  29.730  1.00  0.00              
ATOM   2099 1HD  PRO A 137      40.685  22.647  28.094  1.00  0.00              
ATOM   2100 2HD  PRO A 137      39.543  23.409  29.207  1.00  0.00              
ATOM   2101  N   MET A 138      43.236  20.654  29.248  1.00  0.00              
ATOM   2102  CA  MET A 138      44.625  20.260  29.021  1.00  0.00              
ATOM   2103  C   MET A 138      45.585  20.689  30.134  1.00  0.00              
ATOM   2104  O   MET A 138      46.586  20.024  30.387  1.00  0.00              
ATOM   2105  CB  MET A 138      45.099  20.831  27.687  1.00  0.00              
ATOM   2106  CG  MET A 138      44.490  20.162  26.463  1.00  0.00              
ATOM   2107  SD  MET A 138      45.157  18.512  26.168  1.00  0.00              
ATOM   2108  CE  MET A 138      46.662  18.908  25.283  1.00  0.00              
ATOM   2109  H   MET A 138      42.771  21.233  28.564  1.00  0.00              
ATOM   2110  HA  MET A 138      44.703  19.174  28.993  1.00  0.00              
ATOM   2111 1HB  MET A 138      44.845  21.890  27.686  1.00  0.00              
ATOM   2112 2HB  MET A 138      46.184  20.717  27.660  1.00  0.00              
ATOM   2113 1HG  MET A 138      43.414  20.091  26.615  1.00  0.00              
ATOM   2114 2HG  MET A 138      44.694  20.790  25.596  1.00  0.00              
ATOM   2115 1HE  MET A 138      47.189  17.988  25.030  1.00  0.00              
ATOM   2116 2HE  MET A 138      46.415  19.449  24.369  1.00  0.00              
ATOM   2117 3HE  MET A 138      47.300  19.531  25.912  1.00  0.00              
ATOM   2118  N   LEU A 139      45.277  21.799  30.793  1.00  0.00              
ATOM   2119  CA  LEU A 139      46.094  22.284  31.900  1.00  0.00              
ATOM   2120  C   LEU A 139      46.065  21.329  33.086  1.00  0.00              
ATOM   2121  O   LEU A 139      46.847  21.469  34.027  1.00  0.00              
ATOM   2122  CB  LEU A 139      45.620  23.678  32.330  1.00  0.00              
ATOM   2123  CG  LEU A 139      45.883  24.799  31.317  1.00  0.00              
ATOM   2124  CD1 LEU A 139      45.263  26.101  31.806  1.00  0.00              
ATOM   2125  CD2 LEU A 139      47.383  24.959  31.113  1.00  0.00              
ATOM   2126  H   LEU A 139      44.457  22.321  30.522  1.00  0.00              
ATOM   2127  HA  LEU A 139      47.135  22.346  31.585  1.00  0.00              
ATOM   2128 1HB  LEU A 139      44.551  23.486  32.406  1.00  0.00              
ATOM   2129 2HB  LEU A 139      46.010  23.952  33.311  1.00  0.00              
ATOM   2130  HG  LEU A 139      45.449  24.486  30.367  1.00  0.00              
ATOM   2131 1HD1 LEU A 139      45.455  26.891  31.080  1.00  0.00              
ATOM   2132 2HD1 LEU A 139      44.187  25.970  31.923  1.00  0.00              
ATOM   2133 3HD1 LEU A 139      45.702  26.375  32.765  1.00  0.00              
ATOM   2134 1HD2 LEU A 139      47.568  25.755  30.392  1.00  0.00              
ATOM   2135 2HD2 LEU A 139      47.855  25.210  32.063  1.00  0.00              
ATOM   2136 3HD2 LEU A 139      47.801  24.025  30.737  1.00  0.00              
ATOM   2137  N   GLY A 140      45.160  20.357  33.035  1.00  0.00              
ATOM   2138  CA  GLY A 140      45.101  19.312  34.050  1.00  0.00              
ATOM   2139  C   GLY A 140      46.355  18.451  33.971  1.00  0.00              
ATOM   2140  O   GLY A 140      46.656  17.689  34.890  1.00  0.00              
ATOM   2141  H   GLY A 140      44.496  20.343  32.275  1.00  0.00              
ATOM   2142 1HA  GLY A 140      45.033  19.774  35.035  1.00  0.00              
ATOM   2143 2HA  GLY A 140      44.219  18.696  33.876  1.00  0.00              
ATOM   2144  N   TRP A 141      47.085  18.576  32.867  1.00  0.00              
ATOM   2145  CA  TRP A 141      48.336  17.849  32.689  1.00  0.00              
ATOM   2146  C   TRP A 141      49.456  18.554  33.443  1.00  0.00              
ATOM   2147  O   TRP A 141      50.575  18.048  33.526  1.00  0.00              
ATOM   2148  CB  TRP A 141      48.686  17.728  31.204  1.00  0.00              
ATOM   2149  CG  TRP A 141      47.786  16.797  30.451  1.00  0.00              
ATOM   2150  CD1 TRP A 141      46.726  16.103  30.954  1.00  0.00              
ATOM   2151  CD2 TRP A 141      47.865  16.458  29.061  1.00  0.00              
ATOM   2152  NE1 TRP A 141      46.140  15.352  29.965  1.00  0.00              
ATOM   2153  CE2 TRP A 141      46.822  15.555  28.791  1.00  0.00              
ATOM   2154  CE3 TRP A 141      48.719  16.835  28.017  1.00  0.00              
ATOM   2155  CZ2 TRP A 141      46.608  15.021  27.530  1.00  0.00              
ATOM   2156  CZ3 TRP A 141      48.504  16.300  26.752  1.00  0.00              
ATOM   2157  CH2 TRP A 141      47.479  15.419  26.516  1.00  0.00              
ATOM   2158  H   TRP A 141      46.765  19.192  32.133  1.00  0.00              
ATOM   2159  HA  TRP A 141      48.244  16.847  33.107  1.00  0.00              
ATOM   2160 1HB  TRP A 141      48.608  18.700  30.717  1.00  0.00              
ATOM   2161 2HB  TRP A 141      49.700  17.345  31.088  1.00  0.00              
ATOM   2162  HD1 TRP A 141      46.507  16.236  32.012  1.00  0.00              
ATOM   2163  HE1 TRP A 141      45.339  14.748  30.081  1.00  0.00              
ATOM   2164  HE3 TRP A 141      49.546  17.531  28.149  1.00  0.00              
ATOM   2165  HZ2 TRP A 141      45.782  14.324  27.387  1.00  0.00              
ATOM   2166  HZ3 TRP A 141      49.177  16.600  25.948  1.00  0.00              
ATOM   2167  HH2 TRP A 141      47.345  15.023  25.509  1.00  0.00              
ATOM   2168  N   ASN A 142      49.148  19.724  33.992  1.00  0.00              
ATOM   2169  CA  ASN A 142      50.124  20.494  34.753  1.00  0.00              
ATOM   2170  C   ASN A 142      50.269  19.917  36.156  1.00  0.00              
ATOM   2171  O   ASN A 142      49.933  20.571  37.144  1.00  0.00              
ATOM   2172  CB  ASN A 142      49.754  21.964  34.818  1.00  0.00              
ATOM   2173  CG  ASN A 142      50.893  22.858  35.225  1.00  0.00              
ATOM   2174  OD1 ASN A 142      51.909  22.398  35.758  1.00  0.00              
ATOM   2175  ND2 ASN A 142      50.694  24.139  35.052  1.00  0.00              
ATOM   2176  H   ASN A 142      48.213  20.090  33.878  1.00  0.00              
ATOM   2177  HA  ASN A 142      51.104  20.423  34.278  1.00  0.00              
ATOM   2178 1HB  ASN A 142      49.201  22.437  34.006  1.00  0.00              
ATOM   2179 2HB  ASN A 142      49.094  21.825  35.675  1.00  0.00              
ATOM   2180 1HD2 ASN A 142      51.410  24.793  35.300  1.00  0.00              
ATOM   2181 2HD2 ASN A 142      49.829  24.465  34.672  1.00  0.00              
ATOM   2182  N   ASN A 143      50.769  18.689  36.237  1.00  0.00              
ATOM   2183  CA  ASN A 143      51.073  18.069  37.521  1.00  0.00              
ATOM   2184  C   ASN A 143      52.455  18.491  38.003  1.00  0.00              
ATOM   2185  O   ASN A 143      52.628  18.878  39.159  1.00  0.00              
ATOM   2186  CB  ASN A 143      50.977  16.556  37.448  1.00  0.00              
ATOM   2187  CG  ASN A 143      51.204  15.871  38.768  1.00  0.00              
ATOM   2188  OD1 ASN A 143      50.460  16.077  39.733  1.00  0.00              
ATOM   2189  ND2 ASN A 143      52.276  15.123  38.838  1.00  0.00              
ATOM   2190  H   ASN A 143      50.944  18.172  35.387  1.00  0.00              
ATOM   2191  HA  ASN A 143      50.359  18.407  38.273  1.00  0.00              
ATOM   2192 1HB  ASN A 143      50.145  16.073  36.934  1.00  0.00              
ATOM   2193 2HB  ASN A 143      51.880  16.464  36.845  1.00  0.00              
ATOM   2194 1HD2 ASN A 143      52.490  14.637  39.685  1.00  0.00              
ATOM   2195 2HD2 ASN A 143      52.879  15.038  38.045  1.00  0.00              
ATOM   2196  N   CYS A 144      53.436  18.415  37.111  1.00  0.00              
ATOM   2197  CA  CYS A 144      54.810  18.763  37.452  1.00  0.00              
ATOM   2198  C   CYS A 144      55.007  20.273  37.430  1.00  0.00              
ATOM   2199  O   CYS A 144      54.102  21.021  37.059  1.00  0.00              
ATOM   2200  CB  CYS A 144      55.615  18.095  36.337  1.00  0.00              
ATOM   2201  SG  CYS A 144      54.833  18.159  34.707  1.00  0.00              
ATOM   2202  H   CYS A 144      53.225  18.108  36.173  1.00  0.00              
ATOM   2203  HA  CYS A 144      55.136  18.355  38.409  1.00  0.00              
ATOM   2204 1HB  CYS A 144      56.584  18.581  36.227  1.00  0.00              
ATOM   2205 2HB  CYS A 144      55.761  17.038  36.560  1.00  0.00              
ATOM   2206  N   GLY A 145      56.194  20.717  37.829  1.00  0.00              
ATOM   2207  CA  GLY A 145      56.514  22.139  37.849  1.00  0.00              
ATOM   2208  C   GLY A 145      57.061  22.562  36.491  1.00  0.00              
ATOM   2209  O   GLY A 145      56.536  22.167  35.450  1.00  0.00              
ATOM   2210  H   GLY A 145      56.893  20.051  38.126  1.00  0.00              
ATOM   2211 1HA  GLY A 145      55.609  22.704  38.074  1.00  0.00              
ATOM   2212 2HA  GLY A 145      57.259  22.325  38.621  1.00  0.00              
ATOM   2213  N   GLN A 146      58.118  23.366  36.510  1.00  0.00              
ATOM   2214  CA  GLN A 146      58.763  23.811  35.280  1.00  0.00              
ATOM   2215  C   GLN A 146      59.922  22.894  34.913  1.00  0.00              
ATOM   2216  O   GLN A 146      60.735  23.221  34.047  1.00  0.00              
ATOM   2217  CB  GLN A 146      59.266  25.250  35.427  1.00  0.00              
ATOM   2218  CG  GLN A 146      58.164  26.279  35.608  1.00  0.00              
ATOM   2219  CD  GLN A 146      58.709  27.673  35.858  1.00  0.00              
ATOM   2220  OE1 GLN A 146      59.918  27.905  35.781  1.00  0.00              
ATOM   2221  NE2 GLN A 146      57.818  28.609  36.164  1.00  0.00              
ATOM   2222  H   GLN A 146      58.484  23.678  37.398  1.00  0.00              
ATOM   2223  HA  GLN A 146      58.052  23.762  34.456  1.00  0.00              
ATOM   2224 1HB  GLN A 146      59.931  25.265  36.290  1.00  0.00              
ATOM   2225 2HB  GLN A 146      59.837  25.477  34.526  1.00  0.00              
ATOM   2226 1HG  GLN A 146      57.321  26.368  34.924  1.00  0.00              
ATOM   2227 2HG  GLN A 146      57.818  25.869  36.558  1.00  0.00              
ATOM   2228 1HE2 GLN A 146      58.119  29.548  36.340  1.00  0.00              
ATOM   2229 2HE2 GLN A 146      56.847  28.378  36.218  1.00  0.00              
ATOM   2230  N   SER A 147      59.994  21.745  35.575  1.00  0.00              
ATOM   2231  CA  SER A 147      61.087  20.804  35.361  1.00  0.00              
ATOM   2232  C   SER A 147      60.921  20.060  34.042  1.00  0.00              
ATOM   2233  O   SER A 147      59.821  19.984  33.495  1.00  0.00              
ATOM   2234  CB  SER A 147      61.166  19.823  36.515  1.00  0.00              
ATOM   2235  OG  SER A 147      60.060  18.964  36.551  1.00  0.00              
ATOM   2236  H   SER A 147      59.273  21.517  36.245  1.00  0.00              
ATOM   2237  HA  SER A 147      62.073  21.268  35.404  1.00  0.00              
ATOM   2238 1HB  SER A 147      62.073  19.230  36.406  1.00  0.00              
ATOM   2239 2HB  SER A 147      61.209  20.384  37.448  1.00  0.00              
ATOM   2240  HG  SER A 147      60.148  18.361  37.293  1.00  0.00              
ATOM   2241  N   GLN A 148      61.907  19.348  33.639  1.00  0.00              
ATOM   2242  CA  GLN A 148      61.927  18.557  32.414  1.00  0.00              
ATOM   2243  C   GLN A 148      61.239  17.219  32.656  1.00  0.00              
ATOM   2244  O   GLN A 148      61.888  16.173  32.689  1.00  0.00              
ATOM   2245  CB  GLN A 148      63.363  18.330  31.934  1.00  0.00              
ATOM   2246  CG  GLN A 148      64.060  19.587  31.441  1.00  0.00              
ATOM   2247  CD  GLN A 148      63.598  20.000  30.057  1.00  0.00              
ATOM   2248  OE1 GLN A 148      62.968  21.047  29.885  1.00  0.00              
ATOM   2249  NE2 GLN A 148      63.906  19.177  29.061  1.00  0.00              
ATOM   2250  H   GLN A 148      62.723  19.353  34.235  1.00  0.00              
ATOM   2251  HA  GLN A 148      61.361  19.060  31.631  1.00  0.00              
ATOM   2252 1HB  GLN A 148      63.914  17.908  32.775  1.00  0.00              
ATOM   2253 2HB  GLN A 148      63.314  17.597  31.128  1.00  0.00              
ATOM   2254 1HG  GLN A 148      64.149  20.488  32.048  1.00  0.00              
ATOM   2255 2HG  GLN A 148      65.039  19.113  31.351  1.00  0.00              
ATOM   2256 1HE2 GLN A 148      63.627  19.397  28.125  1.00  0.00              
ATOM   2257 2HE2 GLN A 148      64.417  18.337  29.246  1.00  0.00              
ATOM   2258  N   GLY A 149      59.922  17.259  32.823  1.00  0.00              
ATOM   2259  CA  GLY A 149      59.152  16.059  33.129  1.00  0.00              
ATOM   2260  C   GLY A 149      58.682  15.357  31.862  1.00  0.00              
ATOM   2261  O   GLY A 149      57.696  14.619  31.879  1.00  0.00              
ATOM   2262  H   GLY A 149      59.442  18.143  32.737  1.00  0.00              
ATOM   2263 1HA  GLY A 149      59.778  15.375  33.703  1.00  0.00              
ATOM   2264 2HA  GLY A 149      58.283  16.340  33.723  1.00  0.00              
ATOM   2265  N   CYS A 150      59.392  15.590  30.764  1.00  0.00              
ATOM   2266  CA  CYS A 150      59.081  14.938  29.497  1.00  0.00              
ATOM   2267  C   CYS A 150      58.947  13.434  29.694  1.00  0.00              
ATOM   2268  O   CYS A 150      59.940  12.732  29.888  1.00  0.00              
ATOM   2269  CB  CYS A 150      60.300  15.265  28.634  1.00  0.00              
ATOM   2270  SG  CYS A 150      61.850  14.540  29.221  1.00  0.00              
ATOM   2271  H   CYS A 150      60.167  16.236  30.807  1.00  0.00              
ATOM   2272  HA  CYS A 150      58.191  15.330  29.006  1.00  0.00              
ATOM   2273 1HB  CYS A 150      60.156  14.892  27.620  1.00  0.00              
ATOM   2274 2HB  CYS A 150      60.463  16.343  28.606  1.00  0.00              
ATOM   2275  N   GLY A 151      57.714  12.943  29.643  1.00  0.00              
ATOM   2276  CA  GLY A 151      57.459  11.507  29.645  1.00  0.00              
ATOM   2277  C   GLY A 151      57.751  10.912  31.016  1.00  0.00              
ATOM   2278  O   GLY A 151      57.929   9.701  31.153  1.00  0.00              
ATOM   2279  H   GLY A 151      56.932  13.581  29.602  1.00  0.00              
ATOM   2280 1HA  GLY A 151      56.414  11.325  29.393  1.00  0.00              
ATOM   2281 2HA  GLY A 151      58.099  11.026  28.906  1.00  0.00              
ATOM   2282  N   GLU A 152      57.798  11.769  32.030  1.00  0.00              
ATOM   2283  CA  GLU A 152      58.122  11.337  33.384  1.00  0.00              
ATOM   2284  C   GLU A 152      56.874  11.397  34.256  1.00  0.00              
ATOM   2285  O   GLU A 152      56.638  10.515  35.080  1.00  0.00              
ATOM   2286  CB  GLU A 152      59.234  12.202  33.982  1.00  0.00              
ATOM   2287  CG  GLU A 152      60.567  12.104  33.254  1.00  0.00              
ATOM   2288  CD  GLU A 152      61.583  13.040  33.846  1.00  0.00              
ATOM   2289  OE1 GLU A 152      61.260  13.714  34.794  1.00  0.00              
ATOM   2290  OE2 GLU A 152      62.715  13.001  33.424  1.00  0.00              
ATOM   2291  H   GLU A 152      57.605  12.745  31.858  1.00  0.00              
ATOM   2292  HA  GLU A 152      58.450  10.297  33.385  1.00  0.00              
ATOM   2293 1HB  GLU A 152      58.883  13.233  33.958  1.00  0.00              
ATOM   2294 2HB  GLU A 152      59.363  11.885  35.017  1.00  0.00              
ATOM   2295 1HG  GLU A 152      60.975  11.094  33.231  1.00  0.00              
ATOM   2296 2HG  GLU A 152      60.329  12.421  32.240  1.00  0.00              
ATOM   2297  N   GLY A 153      56.077  12.444  34.068  1.00  0.00              
ATOM   2298  CA  GLY A 153      54.861  12.631  34.849  1.00  0.00              
ATOM   2299  C   GLY A 153      53.785  11.667  34.364  1.00  0.00              
ATOM   2300  O   GLY A 153      53.769  11.276  33.197  1.00  0.00              
ATOM   2301  H   GLY A 153      56.321  13.128  33.365  1.00  0.00              
ATOM   2302 1HA  GLY A 153      55.064  12.435  35.902  1.00  0.00              
ATOM   2303 2HA  GLY A 153      54.501  13.652  34.733  1.00  0.00              
ATOM   2304  N   GLN A 154      52.887  11.288  35.267  1.00  0.00              
ATOM   2305  CA  GLN A 154      51.790  10.391  34.926  1.00  0.00              
ATOM   2306  C   GLN A 154      50.845  11.056  33.933  1.00  0.00              
ATOM   2307  O   GLN A 154      50.081  10.383  33.242  1.00  0.00              
ATOM   2308  CB  GLN A 154      51.018   9.977  36.182  1.00  0.00              
ATOM   2309  CG  GLN A 154      51.782   9.039  37.101  1.00  0.00              
ATOM   2310  CD  GLN A 154      50.946   8.576  38.279  1.00  0.00              
ATOM   2311  OE1 GLN A 154      49.725   8.753  38.300  1.00  0.00              
ATOM   2312  NE2 GLN A 154      51.601   7.983  39.271  1.00  0.00              
ATOM   2313  H   GLN A 154      52.967  11.630  36.214  1.00  0.00              
ATOM   2314  HA  GLN A 154      52.179   9.499  34.434  1.00  0.00              
ATOM   2315 1HB  GLN A 154      50.771  10.895  36.716  1.00  0.00              
ATOM   2316 2HB  GLN A 154      50.101   9.496  35.844  1.00  0.00              
ATOM   2317 1HG  GLN A 154      52.344   8.181  36.732  1.00  0.00              
ATOM   2318 2HG  GLN A 154      52.476   9.804  37.450  1.00  0.00              
ATOM   2319 1HE2 GLN A 154      51.103   7.656  40.075  1.00  0.00              
ATOM   2320 2HE2 GLN A 154      52.592   7.861  39.214  1.00  0.00              
ATOM   2321  N   VAL A 155      50.903  12.382  33.867  1.00  0.00              
ATOM   2322  CA  VAL A 155      50.095  13.137  32.917  1.00  0.00              
ATOM   2323  C   VAL A 155      50.977  13.711  31.815  1.00  0.00              
ATOM   2324  O   VAL A 155      50.659  14.746  31.229  1.00  0.00              
ATOM   2325  CB  VAL A 155      49.327  14.282  33.603  1.00  0.00              
ATOM   2326  CG1 VAL A 155      48.298  13.725  34.576  1.00  0.00              
ATOM   2327  CG2 VAL A 155      50.290  15.214  34.324  1.00  0.00              
ATOM   2328  H   VAL A 155      51.522  12.879  34.491  1.00  0.00              
ATOM   2329  HA  VAL A 155      49.379  12.499  32.398  1.00  0.00              
ATOM   2330  HB  VAL A 155      48.822  14.877  32.841  1.00  0.00              
ATOM   2331 1HG1 VAL A 155      47.764  14.549  35.051  1.00  0.00              
ATOM   2332 2HG1 VAL A 155      47.589  13.098  34.036  1.00  0.00              
ATOM   2333 3HG1 VAL A 155      48.802  13.132  35.338  1.00  0.00              
ATOM   2334 1HG2 VAL A 155      49.730  16.017  34.803  1.00  0.00              
ATOM   2335 2HG2 VAL A 155      50.839  14.653  35.081  1.00  0.00              
ATOM   2336 3HG2 VAL A 155      50.991  15.639  33.606  1.00  0.00              
ATOM   2337  N   ALA A 156      52.085  13.033  31.538  1.00  0.00              
ATOM   2338  CA  ALA A 156      53.064  13.525  30.576  1.00  0.00              
ATOM   2339  C   ALA A 156      52.360  13.924  29.285  1.00  0.00              
ATOM   2340  O   ALA A 156      51.359  13.319  28.900  1.00  0.00              
ATOM   2341  CB  ALA A 156      54.135  12.481  30.298  1.00  0.00              
ATOM   2342  H   ALA A 156      52.254  12.154  32.005  1.00  0.00              
ATOM   2343  HA  ALA A 156      53.544  14.419  30.973  1.00  0.00              
ATOM   2344 1HB  ALA A 156      54.837  12.868  29.560  1.00  0.00              
ATOM   2345 2HB  ALA A 156      54.669  12.252  31.221  1.00  0.00              
ATOM   2346 3HB  ALA A 156      53.669  11.575  29.914  1.00  0.00              
ATOM   2347  N   CYS A 157      52.889  14.945  28.619  1.00  0.00              
ATOM   2348  CA  CYS A 157      52.321  15.418  27.363  1.00  0.00              
ATOM   2349  C   CYS A 157      52.643  14.479  26.207  1.00  0.00              
ATOM   2350  O   CYS A 157      52.032  14.558  25.141  1.00  0.00              
ATOM   2351  CB  CYS A 157      53.016  16.765  27.168  1.00  0.00              
ATOM   2352  SG  CYS A 157      54.823  16.690  27.215  1.00  0.00              
ATOM   2353  H   CYS A 157      53.707  15.405  28.993  1.00  0.00              
ATOM   2354  HA  CYS A 157      51.245  15.585  27.417  1.00  0.00              
ATOM   2355 1HB  CYS A 157      52.756  17.187  26.197  1.00  0.00              
ATOM   2356 2HB  CYS A 157      52.722  17.458  27.957  1.00  0.00              
ATOM   2357  N   LEU A 158      53.606  13.590  26.424  1.00  0.00              
ATOM   2358  CA  LEU A 158      54.116  12.737  25.358  1.00  0.00              
ATOM   2359  C   LEU A 158      52.993  11.941  24.705  1.00  0.00              
ATOM   2360  O   LEU A 158      52.292  11.178  25.370  1.00  0.00              
ATOM   2361  CB  LEU A 158      55.193  11.791  25.905  1.00  0.00              
ATOM   2362  CG  LEU A 158      55.928  10.958  24.847  1.00  0.00              
ATOM   2363  CD1 LEU A 158      56.673  11.874  23.886  1.00  0.00              
ATOM   2364  CD2 LEU A 158      56.889   9.999  25.533  1.00  0.00              
ATOM   2365  H   LEU A 158      53.995  13.503  27.353  1.00  0.00              
ATOM   2366  HA  LEU A 158      54.554  13.354  24.574  1.00  0.00              
ATOM   2367 1HB  LEU A 158      55.870  12.525  26.339  1.00  0.00              
ATOM   2368 2HB  LEU A 158      54.802  11.147  26.692  1.00  0.00              
ATOM   2369  HG  LEU A 158      55.178  10.362  24.326  1.00  0.00              
ATOM   2370 1HD1 LEU A 158      57.192  11.273  23.139  1.00  0.00              
ATOM   2371 2HD1 LEU A 158      55.963  12.535  23.389  1.00  0.00              
ATOM   2372 3HD1 LEU A 158      57.399  12.469  24.440  1.00  0.00              
ATOM   2373 1HD2 LEU A 158      57.411   9.406  24.781  1.00  0.00              
ATOM   2374 2HD2 LEU A 158      57.615  10.566  26.117  1.00  0.00              
ATOM   2375 3HD2 LEU A 158      56.332   9.335  26.194  1.00  0.00              
ATOM   2376  N   PHE A 159      52.828  12.123  23.399  1.00  0.00              
ATOM   2377  CA  PHE A 159      51.742  11.481  22.668  1.00  0.00              
ATOM   2378  C   PHE A 159      52.212  10.168  22.056  1.00  0.00              
ATOM   2379  O   PHE A 159      51.428   9.234  21.889  1.00  0.00              
ATOM   2380  CB  PHE A 159      51.202  12.410  21.579  1.00  0.00              
ATOM   2381  CG  PHE A 159      50.408  13.570  22.111  1.00  0.00              
ATOM   2382  CD1 PHE A 159      50.987  14.824  22.240  1.00  0.00              
ATOM   2383  CD2 PHE A 159      49.082  13.409  22.483  1.00  0.00              
ATOM   2384  CE1 PHE A 159      50.257  15.891  22.730  1.00  0.00              
ATOM   2385  CE2 PHE A 159      48.350  14.474  22.971  1.00  0.00              
ATOM   2386  CZ  PHE A 159      48.939  15.716  23.095  1.00  0.00              
ATOM   2387  H   PHE A 159      53.471  12.721  22.901  1.00  0.00              
ATOM   2388  HA  PHE A 159      50.927  11.232  23.349  1.00  0.00              
ATOM   2389 1HB  PHE A 159      52.025  12.834  21.005  1.00  0.00              
ATOM   2390 2HB  PHE A 159      50.541  11.860  20.912  1.00  0.00              
ATOM   2391  HD1 PHE A 159      52.029  14.962  21.951  1.00  0.00              
ATOM   2392  HD2 PHE A 159      48.617  12.427  22.386  1.00  0.00              
ATOM   2393  HE1 PHE A 159      50.724  16.871  22.826  1.00  0.00              
ATOM   2394  HE2 PHE A 159      47.309  14.334  23.259  1.00  0.00              
ATOM   2395  HZ  PHE A 159      48.364  16.556  23.481  1.00  0.00              
ATOM   2396  N   GLU A 160      53.496  10.103  21.722  1.00  0.00              
ATOM   2397  CA  GLU A 160      54.062   8.923  21.078  1.00  0.00              
ATOM   2398  C   GLU A 160      53.985   7.692  21.972  1.00  0.00              
ATOM   2399  O   GLU A 160      53.525   6.632  21.547  1.00  0.00              
ATOM   2400  CB  GLU A 160      55.515   9.185  20.675  1.00  0.00              
ATOM   2401  CG  GLU A 160      56.203   8.005  20.004  1.00  0.00              
ATOM   2402  CD  GLU A 160      57.625   8.335  19.642  1.00  0.00              
ATOM   2403  OE1 GLU A 160      58.032   9.449  19.871  1.00  0.00              
ATOM   2404  OE2 GLU A 160      58.337   7.445  19.242  1.00  0.00              
ATOM   2405  H   GLU A 160      54.097  10.890  21.920  1.00  0.00              
ATOM   2406  HA  GLU A 160      53.488   8.690  20.180  1.00  0.00              
ATOM   2407 1HB  GLU A 160      55.508  10.036  19.995  1.00  0.00              
ATOM   2408 2HB  GLU A 160      56.055   9.450  21.584  1.00  0.00              
ATOM   2409 1HG  GLU A 160      56.184   7.094  20.601  1.00  0.00              
ATOM   2410 2HG  GLU A 160      55.623   7.854  19.094  1.00  0.00              
ATOM   2411  N   ASP A 161      54.439   7.838  23.212  1.00  0.00              
ATOM   2412  CA  ASP A 161      54.398   6.746  24.177  1.00  0.00              
ATOM   2413  C   ASP A 161      53.058   6.748  24.901  1.00  0.00              
ATOM   2414  O   ASP A 161      52.229   7.633  24.692  1.00  0.00              
ATOM   2415  CB  ASP A 161      55.548   6.859  25.180  1.00  0.00              
ATOM   2416  CG  ASP A 161      55.986   5.533  25.788  1.00  0.00              
ATOM   2417  OD1 ASP A 161      55.332   4.546  25.545  1.00  0.00              
ATOM   2418  OD2 ASP A 161      57.050   5.486  26.356  1.00  0.00              
ATOM   2419  H   ASP A 161      54.823   8.729  23.494  1.00  0.00              
ATOM   2420  HA  ASP A 161      54.474   5.785  23.667  1.00  0.00              
ATOM   2421 1HB  ASP A 161      56.420   7.382  24.785  1.00  0.00              
ATOM   2422 2HB  ASP A 161      55.073   7.471  25.948  1.00  0.00              
ATOM   2423  N   VAL A 162      52.851   5.750  25.755  1.00  0.00              
ATOM   2424  CA  VAL A 162      51.615   5.640  26.519  1.00  0.00              
ATOM   2425  C   VAL A 162      51.821   6.008  27.983  1.00  0.00              
ATOM   2426  O   VAL A 162      51.120   5.510  28.863  1.00  0.00              
ATOM   2427  CB  VAL A 162      51.030   4.217  26.439  1.00  0.00              
ATOM   2428  CG1 VAL A 162      50.626   3.887  25.010  1.00  0.00              
ATOM   2429  CG2 VAL A 162      52.035   3.198  26.955  1.00  0.00              
ATOM   2430  H   VAL A 162      53.570   5.051  25.877  1.00  0.00              
ATOM   2431  HA  VAL A 162      50.865   6.344  26.156  1.00  0.00              
ATOM   2432  HB  VAL A 162      50.156   4.156  27.087  1.00  0.00              
ATOM   2433 1HG1 VAL A 162      50.215   2.878  24.972  1.00  0.00              
ATOM   2434 2HG1 VAL A 162      49.873   4.598  24.671  1.00  0.00              
ATOM   2435 3HG1 VAL A 162      51.500   3.947  24.361  1.00  0.00              
ATOM   2436 1HG2 VAL A 162      51.606   2.199  26.892  1.00  0.00              
ATOM   2437 2HG2 VAL A 162      52.941   3.244  26.351  1.00  0.00              
ATOM   2438 3HG2 VAL A 162      52.280   3.423  27.994  1.00  0.00              
ATOM   2439  N   VAL A 163      52.788   6.883  28.237  1.00  0.00              
ATOM   2440  CA  VAL A 163      53.112   7.294  29.598  1.00  0.00              
ATOM   2441  C   VAL A 163      51.871   7.782  30.334  1.00  0.00              
ATOM   2442  O   VAL A 163      51.591   7.351  31.453  1.00  0.00              
ATOM   2443  CB  VAL A 163      54.178   8.405  29.615  1.00  0.00              
ATOM   2444  CG1 VAL A 163      54.336   8.969  31.019  1.00  0.00              
ATOM   2445  CG2 VAL A 163      55.509   7.875  29.103  1.00  0.00              
ATOM   2446  H   VAL A 163      53.312   7.275  27.467  1.00  0.00              
ATOM   2447  HA  VAL A 163      53.476   6.453  30.190  1.00  0.00              
ATOM   2448  HB  VAL A 163      53.871   9.201  28.936  1.00  0.00              
ATOM   2449 1HG1 VAL A 163      55.093   9.754  31.013  1.00  0.00              
ATOM   2450 2HG1 VAL A 163      53.386   9.386  31.353  1.00  0.00              
ATOM   2451 3HG1 VAL A 163      54.644   8.175  31.698  1.00  0.00              
ATOM   2452 1HG2 VAL A 163      56.250   8.673  29.121  1.00  0.00              
ATOM   2453 2HG2 VAL A 163      55.842   7.055  29.739  1.00  0.00              
ATOM   2454 3HG2 VAL A 163      55.388   7.516  28.080  1.00  0.00              
ATOM   2455  N   PRO A 164      51.129   8.683  29.699  1.00  0.00              
ATOM   2456  CA  PRO A 164      49.874   9.173  30.258  1.00  0.00              
ATOM   2457  C   PRO A 164      48.758   8.156  30.052  1.00  0.00              
ATOM   2458  O   PRO A 164      47.739   8.456  29.430  1.00  0.00              
ATOM   2459  CB  PRO A 164      49.611  10.481  29.505  1.00  0.00              
ATOM   2460  CG  PRO A 164      50.148  10.236  28.136  1.00  0.00              
ATOM   2461  CD  PRO A 164      51.381   9.395  28.335  1.00  0.00              
ATOM   2462  HA  PRO A 164      49.920   9.327  31.346  1.00  0.00              
ATOM   2463 1HB  PRO A 164      48.538  10.719  29.475  1.00  0.00              
ATOM   2464 2HB  PRO A 164      50.117  11.331  29.985  1.00  0.00              
ATOM   2465 1HG  PRO A 164      49.411   9.714  27.507  1.00  0.00              
ATOM   2466 2HG  PRO A 164      50.391  11.181  27.629  1.00  0.00              
ATOM   2467 1HD  PRO A 164      51.520   8.663  27.526  1.00  0.00              
ATOM   2468 2HD  PRO A 164      52.296  10.003  28.378  1.00  0.00              
ATOM   2469  N   MET A 165      48.957   6.952  30.579  1.00  0.00              
ATOM   2470  CA  MET A 165      47.989   5.875  30.415  1.00  0.00              
ATOM   2471  C   MET A 165      46.701   6.187  31.167  1.00  0.00              
ATOM   2472  O   MET A 165      46.661   6.139  32.396  1.00  0.00              
ATOM   2473  CB  MET A 165      48.579   4.553  30.900  1.00  0.00              
ATOM   2474  CG  MET A 165      47.644   3.359  30.766  1.00  0.00              
ATOM   2475  SD  MET A 165      47.286   2.946  29.047  1.00  0.00              
ATOM   2476  CE  MET A 165      48.770   2.051  28.597  1.00  0.00              
ATOM   2477  H   MET A 165      49.801   6.779  31.106  1.00  0.00              
ATOM   2478  HA  MET A 165      47.717   5.771  29.365  1.00  0.00              
ATOM   2479 1HB  MET A 165      49.481   4.375  30.316  1.00  0.00              
ATOM   2480 2HB  MET A 165      48.845   4.689  31.949  1.00  0.00              
ATOM   2481 1HG  MET A 165      48.115   2.503  31.249  1.00  0.00              
ATOM   2482 2HG  MET A 165      46.712   3.598  31.277  1.00  0.00              
ATOM   2483 1HE  MET A 165      48.701   1.728  27.558  1.00  0.00              
ATOM   2484 2HE  MET A 165      49.638   2.701  28.719  1.00  0.00              
ATOM   2485 3HE  MET A 165      48.878   1.178  29.242  1.00  0.00              
ATOM   2486  N   ASN A 166      45.649   6.506  30.420  1.00  0.00              
ATOM   2487  CA  ASN A 166      44.376   6.896  31.016  1.00  0.00              
ATOM   2488  C   ASN A 166      44.513   8.203  31.785  1.00  0.00              
ATOM   2489  O   ASN A 166      43.772   8.458  32.734  1.00  0.00              
ATOM   2490  CB  ASN A 166      43.829   5.808  31.922  1.00  0.00              
ATOM   2491  CG  ASN A 166      42.335   5.657  31.852  1.00  0.00              
ATOM   2492  OD1 ASN A 166      41.641   5.666  32.875  1.00  0.00              
ATOM   2493  ND2 ASN A 166      41.845   5.436  30.659  1.00  0.00              
ATOM   2494  H   ASN A 166      45.733   6.478  29.414  1.00  0.00              
ATOM   2495  HA  ASN A 166      43.638   7.070  30.232  1.00  0.00              
ATOM   2496 1HB  ASN A 166      44.288   4.818  31.946  1.00  0.00              
ATOM   2497 2HB  ASN A 166      44.085   6.349  32.833  1.00  0.00              
ATOM   2498 1HD2 ASN A 166      40.858   5.326  30.536  1.00  0.00              
ATOM   2499 2HD2 ASN A 166      42.456   5.378  29.870  1.00  0.00              
ATOM   2500  N   TYR A 167      45.471   9.086  31.368  1.00  0.00              
ATOM   2501  CA  TYR A 167      45.612  10.382  32.021  1.00  0.00              
ATOM   2502  C   TYR A 167      45.386  11.526  31.041  1.00  0.00              
ATOM   2503  O   TYR A 167      45.507  12.697  31.401  1.00  0.00              
ATOM   2504  CB  TYR A 167      46.996  10.508  32.662  1.00  0.00              
ATOM   2505  CG  TYR A 167      47.201   9.608  33.860  1.00  0.00              
ATOM   2506  CD1 TYR A 167      47.960   8.451  33.761  1.00  0.00              
ATOM   2507  CD2 TYR A 167      46.637   9.920  35.088  1.00  0.00              
ATOM   2508  CE1 TYR A 167      48.150   7.625  34.852  1.00  0.00              
ATOM   2509  CE2 TYR A 167      46.821   9.102  36.186  1.00  0.00              
ATOM   2510  CZ  TYR A 167      47.578   7.955  36.064  1.00  0.00              
ATOM   2511  OH  TYR A 167      47.765   7.137  37.155  1.00  0.00              
ATOM   2512  H   TYR A 167      46.087   8.851  30.603  1.00  0.00              
ATOM   2513  HA  TYR A 167      44.857  10.488  32.799  1.00  0.00              
ATOM   2514 1HB  TYR A 167      47.732  10.264  31.894  1.00  0.00              
ATOM   2515 2HB  TYR A 167      47.117  11.548  32.964  1.00  0.00              
ATOM   2516  HD1 TYR A 167      48.408   8.197  32.800  1.00  0.00              
ATOM   2517  HD2 TYR A 167      46.039  10.827  35.178  1.00  0.00              
ATOM   2518  HE1 TYR A 167      48.748   6.719  34.759  1.00  0.00              
ATOM   2519  HE2 TYR A 167      46.368   9.364  37.143  1.00  0.00              
ATOM   2520  HH  TYR A 167      48.433   7.467  37.761  1.00  0.00              
ATOM   2521  N   MET A 168      45.054  11.181  29.802  1.00  0.00              
ATOM   2522  CA  MET A 168      44.814  12.178  28.767  1.00  0.00              
ATOM   2523  C   MET A 168      43.382  12.695  28.799  1.00  0.00              
ATOM   2524  O   MET A 168      42.478  12.017  29.287  1.00  0.00              
ATOM   2525  CB  MET A 168      45.129  11.591  27.392  1.00  0.00              
ATOM   2526  CG  MET A 168      46.606  11.312  27.150  1.00  0.00              
ATOM   2527  SD  MET A 168      46.910  10.506  25.565  1.00  0.00              
ATOM   2528  CE  MET A 168      46.362   8.840  25.923  1.00  0.00              
ATOM   2529  H   MET A 168      44.965  10.201  29.572  1.00  0.00              
ATOM   2530  HA  MET A 168      45.452  13.046  28.931  1.00  0.00              
ATOM   2531 1HB  MET A 168      44.565  10.663  27.307  1.00  0.00              
ATOM   2532 2HB  MET A 168      44.768  12.306  26.651  1.00  0.00              
ATOM   2533 1HG  MET A 168      47.139  12.262  27.176  1.00  0.00              
ATOM   2534 2HG  MET A 168      46.966  10.670  27.953  1.00  0.00              
ATOM   2535 1HE  MET A 168      46.488   8.217  25.037  1.00  0.00              
ATOM   2536 2HE  MET A 168      46.954   8.430  26.742  1.00  0.00              
ATOM   2537 3HE  MET A 168      45.310   8.856  26.208  1.00  0.00              
ATOM   2538  N   VAL A 169      43.181  13.900  28.275  1.00  0.00              
ATOM   2539  CA  VAL A 169      41.844  14.470  28.157  1.00  0.00              
ATOM   2540  C   VAL A 169      41.000  13.691  27.157  1.00  0.00              
ATOM   2541  O   VAL A 169      41.500  13.235  26.129  1.00  0.00              
ATOM   2542  CB  VAL A 169      41.896  15.948  27.728  1.00  0.00              
ATOM   2543  CG1 VAL A 169      42.679  16.770  28.741  1.00  0.00              
ATOM   2544  CG2 VAL A 169      42.515  16.081  26.345  1.00  0.00              
ATOM   2545  H   VAL A 169      43.974  14.433  27.952  1.00  0.00              
ATOM   2546  HA  VAL A 169      41.298  14.400  29.099  1.00  0.00              
ATOM   2547  HB  VAL A 169      40.878  16.333  27.657  1.00  0.00              
ATOM   2548 1HG1 VAL A 169      42.705  17.812  28.422  1.00  0.00              
ATOM   2549 2HG1 VAL A 169      42.196  16.701  29.716  1.00  0.00              
ATOM   2550 3HG1 VAL A 169      43.697  16.387  28.811  1.00  0.00              
ATOM   2551 1HG2 VAL A 169      42.543  17.131  26.057  1.00  0.00              
ATOM   2552 2HG2 VAL A 169      43.529  15.681  26.361  1.00  0.00              
ATOM   2553 3HG2 VAL A 169      41.917  15.524  25.623  1.00  0.00              
ATOM   2554  N   TYR A 170      39.715  13.541  27.465  1.00  0.00              
ATOM   2555  CA  TYR A 170      38.838  12.673  26.690  1.00  0.00              
ATOM   2556  C   TYR A 170      37.543  13.406  26.365  1.00  0.00              
ATOM   2557  O   TYR A 170      37.178  13.555  25.199  1.00  0.00              
ATOM   2558  CB  TYR A 170      38.543  11.377  27.449  1.00  0.00              
ATOM   2559  CG  TYR A 170      39.759  10.505  27.669  1.00  0.00              
ATOM   2560  CD1 TYR A 170      40.155  10.143  28.948  1.00  0.00              
ATOM   2561  CD2 TYR A 170      40.507  10.044  26.596  1.00  0.00              
ATOM   2562  CE1 TYR A 170      41.265   9.347  29.155  1.00  0.00              
ATOM   2563  CE2 TYR A 170      41.618   9.247  26.790  1.00  0.00              
ATOM   2564  CZ  TYR A 170      41.994   8.900  28.071  1.00  0.00              
ATOM   2565  OH  TYR A 170      43.100   8.106  28.270  1.00  0.00              
ATOM   2566  H   TYR A 170      39.338  14.041  28.257  1.00  0.00              
ATOM   2567  HA  TYR A 170      39.314  12.416  25.743  1.00  0.00              
ATOM   2568 1HB  TYR A 170      38.119  11.658  28.414  1.00  0.00              
ATOM   2569 2HB  TYR A 170      37.801  10.827  26.872  1.00  0.00              
ATOM   2570  HD1 TYR A 170      39.574  10.500  29.799  1.00  0.00              
ATOM   2571  HD2 TYR A 170      40.205  10.322  25.586  1.00  0.00              
ATOM   2572  HE1 TYR A 170      41.565   9.071  30.165  1.00  0.00              
ATOM   2573  HE2 TYR A 170      42.194   8.896  25.933  1.00  0.00              
ATOM   2574  HH  TYR A 170      43.790   8.542  28.777  1.00  0.00              
ATOM   2575  N   PHE A 171      36.851  13.861  27.403  1.00  0.00              
ATOM   2576  CA  PHE A 171      35.594  14.580  27.231  1.00  0.00              
ATOM   2577  C   PHE A 171      35.798  15.778  26.312  1.00  0.00              
ATOM   2578  O   PHE A 171      34.873  16.209  25.624  1.00  0.00              
ATOM   2579  CB  PHE A 171      35.039  15.032  28.583  1.00  0.00              
ATOM   2580  CG  PHE A 171      35.769  16.203  29.177  1.00  0.00              
ATOM   2581  CD1 PHE A 171      35.332  17.499  28.949  1.00  0.00              
ATOM   2582  CD2 PHE A 171      36.895  16.011  29.963  1.00  0.00              
ATOM   2583  CE1 PHE A 171      36.003  18.577  29.495  1.00  0.00              
ATOM   2584  CE2 PHE A 171      37.567  17.086  30.511  1.00  0.00              
ATOM   2585  CZ  PHE A 171      37.121  18.371  30.276  1.00  0.00              
ATOM   2586  H   PHE A 171      37.205  13.707  28.337  1.00  0.00              
ATOM   2587  HA  PHE A 171      34.858  13.930  26.755  1.00  0.00              
ATOM   2588 1HB  PHE A 171      33.998  15.335  28.478  1.00  0.00              
ATOM   2589 2HB  PHE A 171      35.109  14.222  29.307  1.00  0.00              
ATOM   2590  HD1 PHE A 171      34.448  17.663  28.333  1.00  0.00              
ATOM   2591  HD2 PHE A 171      37.248  14.995  30.148  1.00  0.00              
ATOM   2592  HE1 PHE A 171      35.649  19.591  29.308  1.00  0.00              
ATOM   2593  HE2 PHE A 171      38.450  16.921  31.128  1.00  0.00              
ATOM   2594  HZ  PHE A 171      37.651  19.219  30.706  1.00  0.00              
ATOM   2595  N   ASN A 172      37.014  16.311  26.307  1.00  0.00              
ATOM   2596  CA  ASN A 172      37.365  17.410  25.414  1.00  0.00              
ATOM   2597  C   ASN A 172      37.308  16.974  23.956  1.00  0.00              
ATOM   2598  O   ASN A 172      36.873  17.731  23.088  1.00  0.00              
ATOM   2599  CB  ASN A 172      38.736  17.974  25.739  1.00  0.00              
ATOM   2600  CG  ASN A 172      38.872  19.442  25.444  1.00  0.00              
ATOM   2601  OD1 ASN A 172      38.144  19.999  24.615  1.00  0.00              
ATOM   2602  ND2 ASN A 172      39.853  20.052  26.059  1.00  0.00              
ATOM   2603  H   ASN A 172      37.714  15.948  26.937  1.00  0.00              
ATOM   2604  HA  ASN A 172      36.642  18.220  25.523  1.00  0.00              
ATOM   2605 1HB  ASN A 172      39.218  17.754  26.693  1.00  0.00              
ATOM   2606 2HB  ASN A 172      39.226  17.409  24.946  1.00  0.00              
ATOM   2607 1HD2 ASN A 172      40.003  21.030  25.910  1.00  0.00              
ATOM   2608 2HD2 ASN A 172      40.451  19.542  26.675  1.00  0.00              
ATOM   2609  N   PHE A 173      37.750  15.749  23.692  1.00  0.00              
ATOM   2610  CA  PHE A 173      37.754  15.233  22.329  1.00  0.00              
ATOM   2611  C   PHE A 173      36.340  14.820  21.934  1.00  0.00              
ATOM   2612  O   PHE A 173      35.993  14.847  20.756  1.00  0.00              
ATOM   2613  CB  PHE A 173      38.715  14.051  22.197  1.00  0.00              
ATOM   2614  CG  PHE A 173      40.151  14.454  22.014  1.00  0.00              
ATOM   2615  CD1 PHE A 173      41.009  14.530  23.102  1.00  0.00              
ATOM   2616  CD2 PHE A 173      40.646  14.760  20.756  1.00  0.00              
ATOM   2617  CE1 PHE A 173      42.330  14.902  22.934  1.00  0.00              
ATOM   2618  CE2 PHE A 173      41.966  15.130  20.585  1.00  0.00              
ATOM   2619  CZ  PHE A 173      42.808  15.201  21.677  1.00  0.00              
ATOM   2620  H   PHE A 173      38.089  15.163  24.441  1.00  0.00              
ATOM   2621  HA  PHE A 173      38.072  16.015  21.639  1.00  0.00              
ATOM   2622 1HB  PHE A 173      38.677  13.434  23.094  1.00  0.00              
ATOM   2623 2HB  PHE A 173      38.449  13.447  21.331  1.00  0.00              
ATOM   2624  HD1 PHE A 173      40.631  14.292  24.096  1.00  0.00              
ATOM   2625  HD2 PHE A 173      39.980  14.704  19.894  1.00  0.00              
ATOM   2626  HE1 PHE A 173      42.993  14.958  23.797  1.00  0.00              
ATOM   2627  HE2 PHE A 173      42.342  15.367  19.591  1.00  0.00              
ATOM   2628  HZ  PHE A 173      43.848  15.495  21.544  1.00  0.00              
ATOM   2629  N   PHE A 174      35.521  14.443  22.914  1.00  0.00              
ATOM   2630  CA  PHE A 174      34.103  14.209  22.644  1.00  0.00              
ATOM   2631  C   PHE A 174      33.424  15.471  22.147  1.00  0.00              
ATOM   2632  O   PHE A 174      32.708  15.454  21.143  1.00  0.00              
ATOM   2633  CB  PHE A 174      33.394  13.695  23.898  1.00  0.00              
ATOM   2634  CG  PHE A 174      31.936  13.399  23.692  1.00  0.00              
ATOM   2635  CD1 PHE A 174      31.533  12.250  23.028  1.00  0.00              
ATOM   2636  CD2 PHE A 174      30.963  14.269  24.160  1.00  0.00              
ATOM   2637  CE1 PHE A 174      30.192  11.977  22.837  1.00  0.00              
ATOM   2638  CE2 PHE A 174      29.622  13.999  23.972  1.00  0.00              
ATOM   2639  CZ  PHE A 174      29.236  12.851  23.309  1.00  0.00              
ATOM   2640  H   PHE A 174      35.871  14.314  23.852  1.00  0.00              
ATOM   2641  HA  PHE A 174      33.994  13.465  21.854  1.00  0.00              
ATOM   2642 1HB  PHE A 174      33.855  12.767  24.236  1.00  0.00              
ATOM   2643 2HB  PHE A 174      33.451  14.438  24.692  1.00  0.00              
ATOM   2644  HD1 PHE A 174      32.289  11.558  22.655  1.00  0.00              
ATOM   2645  HD2 PHE A 174      31.268  15.177  24.683  1.00  0.00              
ATOM   2646  HE1 PHE A 174      29.890  11.070  22.313  1.00  0.00              
ATOM   2647  HE2 PHE A 174      28.867  14.691  24.345  1.00  0.00              
ATOM   2648  HZ  PHE A 174      28.179  12.637  23.158  1.00  0.00              
ATOM   2649  N   ALA A 175      33.645  16.564  22.871  1.00  0.00              
ATOM   2650  CA  ALA A 175      33.060  17.850  22.521  1.00  0.00              
ATOM   2651  C   ALA A 175      33.649  18.366  21.219  1.00  0.00              
ATOM   2652  O   ALA A 175      32.931  18.898  20.380  1.00  0.00              
ATOM   2653  CB  ALA A 175      33.271  18.856  23.643  1.00  0.00              
ATOM   2654  H   ALA A 175      34.237  16.499  23.687  1.00  0.00              
ATOM   2655  HA  ALA A 175      31.988  17.717  22.372  1.00  0.00              
ATOM   2656 1HB  ALA A 175      32.831  19.812  23.360  1.00  0.00              
ATOM   2657 2HB  ALA A 175      32.793  18.493  24.553  1.00  0.00              
ATOM   2658 3HB  ALA A 175      34.337  18.986  23.819  1.00  0.00              
ATOM   2659  N   CYS A 176      34.960  18.190  21.063  1.00  0.00              
ATOM   2660  CA  CYS A 176      35.695  18.647  19.883  1.00  0.00              
ATOM   2661  C   CYS A 176      35.285  17.933  18.601  1.00  0.00              
ATOM   2662  O   CYS A 176      35.019  18.571  17.592  1.00  0.00              
ATOM   2663  CB  CYS A 176      37.138  18.295  20.243  1.00  0.00              
ATOM   2664  SG  CYS A 176      38.343  18.649  18.941  1.00  0.00              
ATOM   2665  H   CYS A 176      35.460  17.717  21.802  1.00  0.00              
ATOM   2666  HA  CYS A 176      35.624  19.722  19.718  1.00  0.00              
ATOM   2667 1HB  CYS A 176      37.459  18.864  21.116  1.00  0.00              
ATOM   2668 2HB  CYS A 176      37.225  17.229  20.452  1.00  0.00              
ATOM   2669  HG  CYS A 176      39.240  17.750  19.334  1.00  0.00              
ATOM   2670  N   VAL A 177      35.256  16.608  18.640  1.00  0.00              
ATOM   2671  CA  VAL A 177      35.113  15.816  17.423  1.00  0.00              
ATOM   2672  C   VAL A 177      33.744  15.171  17.324  1.00  0.00              
ATOM   2673  O   VAL A 177      32.998  15.414  16.377  1.00  0.00              
ATOM   2674  CB  VAL A 177      36.188  14.715  17.339  1.00  0.00              
ATOM   2675  CG1 VAL A 177      36.012  13.895  16.070  1.00  0.00              
ATOM   2676  CG2 VAL A 177      37.580  15.325  17.389  1.00  0.00              
ATOM   2677  H   VAL A 177      35.333  16.134  19.528  1.00  0.00              
ATOM   2678  HA  VAL A 177      35.185  16.442  16.532  1.00  0.00              
ATOM   2679  HB  VAL A 177      36.096  14.064  18.208  1.00  0.00              
ATOM   2680 1HG1 VAL A 177      36.779  13.122  16.027  1.00  0.00              
ATOM   2681 2HG1 VAL A 177      35.027  13.429  16.071  1.00  0.00              
ATOM   2682 3HG1 VAL A 177      36.105  14.546  15.200  1.00  0.00              
ATOM   2683 1HG2 VAL A 177      38.327  14.533  17.329  1.00  0.00              
ATOM   2684 2HG2 VAL A 177      37.708  16.009  16.550  1.00  0.00              
ATOM   2685 3HG2 VAL A 177      37.705  15.871  18.324  1.00  0.00              
ATOM   2686  N   LEU A 178      33.417  14.341  18.303  1.00  0.00              
ATOM   2687  CA  LEU A 178      32.222  13.519  18.198  1.00  0.00              
ATOM   2688  C   LEU A 178      30.957  14.342  17.943  1.00  0.00              
ATOM   2689  O   LEU A 178      30.333  14.214  16.886  1.00  0.00              
ATOM   2690  CB  LEU A 178      32.060  12.683  19.474  1.00  0.00              
ATOM   2691  CG  LEU A 178      31.166  11.444  19.334  1.00  0.00              
ATOM   2692  CD1 LEU A 178      29.706  11.863  19.231  1.00  0.00              
ATOM   2693  CD2 LEU A 178      31.588  10.650  18.106  1.00  0.00              
ATOM   2694  H   LEU A 178      33.991  14.271  19.131  1.00  0.00              
ATOM   2695  HA  LEU A 178      32.312  12.852  17.342  1.00  0.00              
ATOM   2696 1HB  LEU A 178      33.096  12.382  19.622  1.00  0.00              
ATOM   2697 2HB  LEU A 178      31.735  13.293  20.317  1.00  0.00              
ATOM   2698  HG  LEU A 178      31.339  10.820  20.211  1.00  0.00              
ATOM   2699 1HD1 LEU A 178      29.079  10.976  19.132  1.00  0.00              
ATOM   2700 2HD1 LEU A 178      29.420  12.409  20.130  1.00  0.00              
ATOM   2701 3HD1 LEU A 178      29.571  12.501  18.359  1.00  0.00              
ATOM   2702 1HD2 LEU A 178      30.952   9.769  18.008  1.00  0.00              
ATOM   2703 2HD2 LEU A 178      31.486  11.272  17.217  1.00  0.00              
ATOM   2704 3HD2 LEU A 178      32.626  10.337  18.214  1.00  0.00              
ATOM   2705  N   VAL A 179      30.599  15.207  18.887  1.00  0.00              
ATOM   2706  CA  VAL A 179      29.316  15.911  18.826  1.00  0.00              
ATOM   2707  C   VAL A 179      29.169  16.749  17.549  1.00  0.00              
ATOM   2708  O   VAL A 179      28.167  16.633  16.834  1.00  0.00              
ATOM   2709  CB  VAL A 179      29.129  16.831  20.048  1.00  0.00              
ATOM   2710  CG1 VAL A 179      27.902  17.712  19.868  1.00  0.00              
ATOM   2711  CG2 VAL A 179      29.009  16.007  21.321  1.00  0.00              
ATOM   2712  H   VAL A 179      31.222  15.383  19.662  1.00  0.00              
ATOM   2713  HA  VAL A 179      28.481  15.212  18.781  1.00  0.00              
ATOM   2714  HB  VAL A 179      30.014  17.457  20.158  1.00  0.00              
ATOM   2715 1HG1 VAL A 179      27.785  18.356  20.740  1.00  0.00              
ATOM   2716 2HG1 VAL A 179      28.024  18.329  18.977  1.00  0.00              
ATOM   2717 3HG1 VAL A 179      27.017  17.086  19.759  1.00  0.00              
ATOM   2718 1HG2 VAL A 179      28.879  16.672  22.174  1.00  0.00              
ATOM   2719 2HG2 VAL A 179      28.149  15.342  21.243  1.00  0.00              
ATOM   2720 3HG2 VAL A 179      29.915  15.416  21.458  1.00  0.00              
ATOM   2721  N   PRO A 180      30.168  17.593  17.248  1.00  0.00              
ATOM   2722  CA  PRO A 180      30.009  18.533  16.135  1.00  0.00              
ATOM   2723  C   PRO A 180      30.010  17.833  14.782  1.00  0.00              
ATOM   2724  O   PRO A 180      29.363  18.313  13.842  1.00  0.00              
ATOM   2725  CB  PRO A 180      31.199  19.485  16.284  1.00  0.00              
ATOM   2726  CG  PRO A 180      32.195  18.714  17.081  1.00  0.00              
ATOM   2727  CD  PRO A 180      31.383  17.887  18.041  1.00  0.00              
ATOM   2728  HA  PRO A 180      29.047  19.067  16.163  1.00  0.00              
ATOM   2729 1HB  PRO A 180      31.609  19.773  15.304  1.00  0.00              
ATOM   2730 2HB  PRO A 180      30.910  20.414  16.798  1.00  0.00              
ATOM   2731 1HG  PRO A 180      32.813  18.075  16.433  1.00  0.00              
ATOM   2732 2HG  PRO A 180      32.880  19.386  17.618  1.00  0.00              
ATOM   2733 1HD  PRO A 180      31.907  16.969  18.346  1.00  0.00              
ATOM   2734 2HD  PRO A 180      31.139  18.438  18.962  1.00  0.00              
ATOM   2735  N   LEU A 181      30.718  16.715  14.681  1.00  0.00              
ATOM   2736  CA  LEU A 181      30.697  15.946  13.448  1.00  0.00              
ATOM   2737  C   LEU A 181      29.361  15.220  13.292  1.00  0.00              
ATOM   2738  O   LEU A 181      28.837  15.095  12.179  1.00  0.00              
ATOM   2739  CB  LEU A 181      31.861  14.948  13.424  1.00  0.00              
ATOM   2740  CG  LEU A 181      33.250  15.570  13.232  1.00  0.00              
ATOM   2741  CD1 LEU A 181      34.305  14.475  13.143  1.00  0.00              
ATOM   2742  CD2 LEU A 181      33.255  16.426  11.974  1.00  0.00              
ATOM   2743  H   LEU A 181      31.278  16.387  15.455  1.00  0.00              
ATOM   2744  HA  LEU A 181      30.791  16.619  12.596  1.00  0.00              
ATOM   2745 1HB  LEU A 181      31.769  14.544  14.431  1.00  0.00              
ATOM   2746 2HB  LEU A 181      31.697  14.153  12.697  1.00  0.00              
ATOM   2747  HG  LEU A 181      33.431  16.227  14.083  1.00  0.00              
ATOM   2748 1HD1 LEU A 181      35.288  14.926  13.007  1.00  0.00              
ATOM   2749 2HD1 LEU A 181      34.300  13.890  14.063  1.00  0.00              
ATOM   2750 3HD1 LEU A 181      34.084  13.825  12.297  1.00  0.00              
ATOM   2751 1HD2 LEU A 181      34.242  16.868  11.839  1.00  0.00              
ATOM   2752 2HD2 LEU A 181      33.013  15.806  11.111  1.00  0.00              
ATOM   2753 3HD2 LEU A 181      32.513  17.219  12.070  1.00  0.00              
ATOM   2754  N   LEU A 182      28.790  14.766  14.400  1.00  0.00              
ATOM   2755  CA  LEU A 182      27.467  14.166  14.318  1.00  0.00              
ATOM   2756  C   LEU A 182      26.476  15.184  13.755  1.00  0.00              
ATOM   2757  O   LEU A 182      25.699  14.872  12.845  1.00  0.00              
ATOM   2758  CB  LEU A 182      27.015  13.668  15.696  1.00  0.00              
ATOM   2759  CG  LEU A 182      25.625  13.020  15.733  1.00  0.00              
ATOM   2760  CD1 LEU A 182      25.599  11.791  14.834  1.00  0.00              
ATOM   2761  CD2 LEU A 182      25.275  12.648  17.166  1.00  0.00              
ATOM   2762  H   LEU A 182      29.249  14.825  15.298  1.00  0.00              
ATOM   2763  HA  LEU A 182      27.491  13.321  13.631  1.00  0.00              
ATOM   2764 1HB  LEU A 182      27.783  12.917  15.874  1.00  0.00              
ATOM   2765 2HB  LEU A 182      27.091  14.450  16.452  1.00  0.00              
ATOM   2766  HG  LEU A 182      24.909  13.771  15.399  1.00  0.00              
ATOM   2767 1HD1 LEU A 182      24.608  11.338  14.867  1.00  0.00              
ATOM   2768 2HD1 LEU A 182      25.829  12.084  13.810  1.00  0.00              
ATOM   2769 3HD1 LEU A 182      26.338  11.071  15.182  1.00  0.00              
ATOM   2770 1HD2 LEU A 182      24.286  12.188  17.191  1.00  0.00              
ATOM   2771 2HD2 LEU A 182      26.013  11.944  17.551  1.00  0.00              
ATOM   2772 3HD2 LEU A 182      25.273  13.545  17.785  1.00  0.00              
ATOM   2773  N   LEU A 183      26.534  16.415  14.261  1.00  0.00              
ATOM   2774  CA  LEU A 183      25.676  17.482  13.734  1.00  0.00              
ATOM   2775  C   LEU A 183      26.014  17.861  12.282  1.00  0.00              
ATOM   2776  O   LEU A 183      25.115  18.055  11.449  1.00  0.00              
ATOM   2777  CB  LEU A 183      25.778  18.718  14.636  1.00  0.00              
ATOM   2778  CG  LEU A 183      25.193  18.548  16.044  1.00  0.00              
ATOM   2779  CD1 LEU A 183      25.537  19.759  16.901  1.00  0.00              
ATOM   2780  CD2 LEU A 183      23.686  18.365  15.950  1.00  0.00              
ATOM   2781  H   LEU A 183      27.173  16.625  15.015  1.00  0.00              
ATOM   2782  HA  LEU A 183      24.642  17.140  13.709  1.00  0.00              
ATOM   2783 1HB  LEU A 183      26.861  18.810  14.690  1.00  0.00              
ATOM   2784 2HB  LEU A 183      25.362  19.604  14.155  1.00  0.00              
ATOM   2785  HG  LEU A 183      25.615  17.634  16.462  1.00  0.00              
ATOM   2786 1HD1 LEU A 183      25.118  19.629  17.899  1.00  0.00              
ATOM   2787 2HD1 LEU A 183      26.620  19.858  16.974  1.00  0.00              
ATOM   2788 3HD1 LEU A 183      25.120  20.657  16.447  1.00  0.00              
ATOM   2789 1HD2 LEU A 183      23.271  18.243  16.952  1.00  0.00              
ATOM   2790 2HD2 LEU A 183      23.241  19.240  15.476  1.00  0.00              
ATOM   2791 3HD2 LEU A 183      23.463  17.478  15.356  1.00  0.00              
ATOM   2792  N   MET A 184      27.304  17.964  11.984  1.00  0.00              
ATOM   2793  CA  MET A 184      27.727  18.351  10.644  1.00  0.00              
ATOM   2794  C   MET A 184      27.240  17.369   9.592  1.00  0.00              
ATOM   2795  O   MET A 184      26.898  17.765   8.482  1.00  0.00              
ATOM   2796  CB  MET A 184      29.249  18.466  10.586  1.00  0.00              
ATOM   2797  CG  MET A 184      29.807  19.744  11.197  1.00  0.00              
ATOM   2798  SD  MET A 184      31.610  19.760  11.249  1.00  0.00              
ATOM   2799  CE  MET A 184      31.902  21.053  12.453  1.00  0.00              
ATOM   2800  H   MET A 184      28.006  17.776  12.685  1.00  0.00              
ATOM   2801  HA  MET A 184      27.293  19.315  10.381  1.00  0.00              
ATOM   2802 1HB  MET A 184      29.652  17.604  11.115  1.00  0.00              
ATOM   2803 2HB  MET A 184      29.532  18.414   9.534  1.00  0.00              
ATOM   2804 1HG  MET A 184      29.458  20.586  10.601  1.00  0.00              
ATOM   2805 2HG  MET A 184      29.419  19.832  12.212  1.00  0.00              
ATOM   2806 1HE  MET A 184      32.975  21.183  12.595  1.00  0.00              
ATOM   2807 2HE  MET A 184      31.467  21.987  12.097  1.00  0.00              
ATOM   2808 3HE  MET A 184      31.441  20.776  13.402  1.00  0.00              
ATOM   2809  N   LEU A 185      27.211  16.088   9.938  1.00  0.00              
ATOM   2810  CA  LEU A 185      26.754  15.074   9.000  1.00  0.00              
ATOM   2811  C   LEU A 185      25.367  15.427   8.474  1.00  0.00              
ATOM   2812  O   LEU A 185      25.166  15.610   7.270  1.00  0.00              
ATOM   2813  CB  LEU A 185      26.744  13.693   9.668  1.00  0.00              
ATOM   2814  CG  LEU A 185      26.211  12.549   8.796  1.00  0.00              
ATOM   2815  CD1 LEU A 185      27.105  12.362   7.577  1.00  0.00              
ATOM   2816  CD2 LEU A 185      26.146  11.271   9.618  1.00  0.00              
ATOM   2817  H   LEU A 185      27.509  15.806  10.861  1.00  0.00              
ATOM   2818  HA  LEU A 185      27.423  15.043   8.141  1.00  0.00              
ATOM   2819 1HB  LEU A 185      27.813  13.569   9.835  1.00  0.00              
ATOM   2820 2HB  LEU A 185      26.226  13.713  10.627  1.00  0.00              
ATOM   2821  HG  LEU A 185      25.194  12.811   8.504  1.00  0.00              
ATOM   2822 1HD1 LEU A 185      26.719  11.548   6.964  1.00  0.00              
ATOM   2823 2HD1 LEU A 185      27.119  13.282   6.992  1.00  0.00              
ATOM   2824 3HD1 LEU A 185      28.117  12.123   7.902  1.00  0.00              
ATOM   2825 1HD2 LEU A 185      25.766  10.459   8.997  1.00  0.00              
ATOM   2826 2HD2 LEU A 185      27.143  11.017   9.978  1.00  0.00              
ATOM   2827 3HD2 LEU A 185      25.479  11.418  10.468  1.00  0.00              
ATOM   2828  N   GLY A 186      24.411  15.529   9.388  1.00  0.00              
ATOM   2829  CA  GLY A 186      23.015  15.714   9.009  1.00  0.00              
ATOM   2830  C   GLY A 186      22.838  17.058   8.311  1.00  0.00              
ATOM   2831  O   GLY A 186      22.138  17.175   7.282  1.00  0.00              
ATOM   2832  H   GLY A 186      24.652  15.478  10.368  1.00  0.00              
ATOM   2833 1HA  GLY A 186      22.720  14.910   8.334  1.00  0.00              
ATOM   2834 2HA  GLY A 186      22.395  15.682   9.904  1.00  0.00              
ATOM   2835  N   VAL A 187      23.493  18.072   8.873  1.00  0.00              
ATOM   2836  CA  VAL A 187      23.306  19.438   8.418  1.00  0.00              
ATOM   2837  C   VAL A 187      23.840  19.578   7.009  1.00  0.00              
ATOM   2838  O   VAL A 187      23.166  20.116   6.134  1.00  0.00              
ATOM   2839  CB  VAL A 187      24.007  20.455   9.338  1.00  0.00              
ATOM   2840  CG1 VAL A 187      24.010  21.836   8.699  1.00  0.00              
ATOM   2841  CG2 VAL A 187      23.329  20.500  10.698  1.00  0.00              
ATOM   2842  H   VAL A 187      24.135  17.890   9.631  1.00  0.00              
ATOM   2843  HA  VAL A 187      22.247  19.697   8.366  1.00  0.00              
ATOM   2844  HB  VAL A 187      25.034  20.131   9.506  1.00  0.00              
ATOM   2845 1HG1 VAL A 187      24.510  22.543   9.362  1.00  0.00              
ATOM   2846 2HG1 VAL A 187      24.539  21.796   7.747  1.00  0.00              
ATOM   2847 3HG1 VAL A 187      22.984  22.162   8.532  1.00  0.00              
ATOM   2848 1HG2 VAL A 187      23.838  21.223  11.335  1.00  0.00              
ATOM   2849 2HG2 VAL A 187      22.287  20.795  10.575  1.00  0.00              
ATOM   2850 3HG2 VAL A 187      23.375  19.514  11.161  1.00  0.00              
ATOM   2851  N   TYR A 188      25.049  19.071   6.789  1.00  0.00              
ATOM   2852  CA  TYR A 188      25.704  19.247   5.505  1.00  0.00              
ATOM   2853  C   TYR A 188      25.001  18.426   4.441  1.00  0.00              
ATOM   2854  O   TYR A 188      24.920  18.847   3.293  1.00  0.00              
ATOM   2855  CB  TYR A 188      27.180  18.852   5.590  1.00  0.00              
ATOM   2856  CG  TYR A 188      28.084  19.959   6.085  1.00  0.00              
ATOM   2857  CD1 TYR A 188      28.947  19.752   7.151  1.00  0.00              
ATOM   2858  CD2 TYR A 188      28.071  21.209   5.484  1.00  0.00              
ATOM   2859  CE1 TYR A 188      29.774  20.760   7.608  1.00  0.00              
ATOM   2860  CE2 TYR A 188      28.894  22.225   5.932  1.00  0.00              
ATOM   2861  CZ  TYR A 188      29.744  21.996   6.994  1.00  0.00              
ATOM   2862  OH  TYR A 188      30.567  23.004   7.443  1.00  0.00              
ATOM   2863  H   TYR A 188      25.523  18.557   7.518  1.00  0.00              
ATOM   2864  HA  TYR A 188      25.644  20.291   5.198  1.00  0.00              
ATOM   2865 1HB  TYR A 188      27.247  17.998   6.266  1.00  0.00              
ATOM   2866 2HB  TYR A 188      27.491  18.549   4.590  1.00  0.00              
ATOM   2867  HD1 TYR A 188      28.965  18.773   7.630  1.00  0.00              
ATOM   2868  HD2 TYR A 188      27.397  21.383   4.646  1.00  0.00              
ATOM   2869  HE1 TYR A 188      30.447  20.583   8.446  1.00  0.00              
ATOM   2870  HE2 TYR A 188      28.869  23.201   5.446  1.00  0.00              
ATOM   2871  HH  TYR A 188      31.488  22.870   7.207  1.00  0.00              
ATOM   2872  N   LEU A 189      24.453  17.280   4.831  1.00  0.00              
ATOM   2873  CA  LEU A 189      23.651  16.491   3.900  1.00  0.00              
ATOM   2874  C   LEU A 189      22.445  17.287   3.420  1.00  0.00              
ATOM   2875  O   LEU A 189      22.166  17.336   2.218  1.00  0.00              
ATOM   2876  CB  LEU A 189      23.200  15.181   4.560  1.00  0.00              
ATOM   2877  CG  LEU A 189      24.300  14.126   4.735  1.00  0.00              
ATOM   2878  CD1 LEU A 189      23.793  12.982   5.602  1.00  0.00              
ATOM   2879  CD2 LEU A 189      24.738  13.616   3.371  1.00  0.00              
ATOM   2880  H   LEU A 189      24.585  16.943   5.775  1.00  0.00              
ATOM   2881  HA  LEU A 189      24.244  16.254   3.018  1.00  0.00              
ATOM   2882 1HB  LEU A 189      22.895  15.568   5.531  1.00  0.00              
ATOM   2883 2HB  LEU A 189      22.337  14.750   4.053  1.00  0.00              
ATOM   2884  HG  LEU A 189      25.155  14.623   5.196  1.00  0.00              
ATOM   2885 1HD1 LEU A 189      24.580  12.238   5.721  1.00  0.00              
ATOM   2886 2HD1 LEU A 189      23.507  13.366   6.581  1.00  0.00              
ATOM   2887 3HD1 LEU A 189      22.928  12.521   5.126  1.00  0.00              
ATOM   2888 1HD2 LEU A 189      25.521  12.867   3.497  1.00  0.00              
ATOM   2889 2HD2 LEU A 189      23.886  13.169   2.858  1.00  0.00              
ATOM   2890 3HD2 LEU A 189      25.124  14.446   2.778  1.00  0.00              
ATOM   2891  N   ARG A 190      21.747  17.935   4.352  1.00  0.00              
ATOM   2892  CA  ARG A 190      20.597  18.753   3.961  1.00  0.00              
ATOM   2893  C   ARG A 190      21.019  19.980   3.149  1.00  0.00              
ATOM   2894  O   ARG A 190      20.309  20.411   2.239  1.00  0.00              
ATOM   2895  CB  ARG A 190      19.747  19.150   5.160  1.00  0.00              
ATOM   2896  CG  ARG A 190      19.053  17.994   5.862  1.00  0.00              
ATOM   2897  CD  ARG A 190      18.011  18.406   6.837  1.00  0.00              
ATOM   2898  NE  ARG A 190      18.494  19.263   7.908  1.00  0.00              
ATOM   2899  CZ  ARG A 190      19.175  18.830   8.987  1.00  0.00              
ATOM   2900  NH1 ARG A 190      19.422  17.551   9.163  1.00  0.00              
ATOM   2901  NH2 ARG A 190      19.567  19.724   9.878  1.00  0.00              
ATOM   2902  H   ARG A 190      21.998  17.873   5.329  1.00  0.00              
ATOM   2903  HA  ARG A 190      19.936  18.175   3.315  1.00  0.00              
ATOM   2904 1HB  ARG A 190      20.407  19.654   5.865  1.00  0.00              
ATOM   2905 2HB  ARG A 190      18.997  19.852   4.799  1.00  0.00              
ATOM   2906 1HG  ARG A 190      18.577  17.365   5.109  1.00  0.00              
ATOM   2907 2HG  ARG A 190      19.804  17.412   6.398  1.00  0.00              
ATOM   2908 1HD  ARG A 190      17.229  18.952   6.311  1.00  0.00              
ATOM   2909 2HD  ARG A 190      17.585  17.516   7.299  1.00  0.00              
ATOM   2910  HE  ARG A 190      18.409  20.265   8.020  1.00  0.00              
ATOM   2911 1HH1 ARG A 190      19.100  16.878   8.482  1.00  0.00              
ATOM   2912 2HH1 ARG A 190      19.934  17.246   9.979  1.00  0.00              
ATOM   2913 1HH2 ARG A 190      19.353  20.701   9.737  1.00  0.00              
ATOM   2914 2HH2 ARG A 190      20.078  19.426  10.696  1.00  0.00              
ATOM   2915  N   ILE A 191      22.178  20.536   3.486  1.00  0.00              
ATOM   2916  CA  ILE A 191      22.737  21.655   2.740  1.00  0.00              
ATOM   2917  C   ILE A 191      22.971  21.258   1.287  1.00  0.00              
ATOM   2918  O   ILE A 191      22.545  21.956   0.370  1.00  0.00              
ATOM   2919  CB  ILE A 191      24.060  22.147   3.355  1.00  0.00              
ATOM   2920  CG1 ILE A 191      23.797  22.879   4.674  1.00  0.00              
ATOM   2921  CG2 ILE A 191      24.797  23.051   2.379  1.00  0.00              
ATOM   2922  CD1 ILE A 191      25.048  23.180   5.466  1.00  0.00              
ATOM   2923  H   ILE A 191      22.685  20.173   4.280  1.00  0.00              
ATOM   2924  HA  ILE A 191      22.029  22.482   2.700  1.00  0.00              
ATOM   2925  HB  ILE A 191      24.683  21.285   3.594  1.00  0.00              
ATOM   2926 1HG1 ILE A 191      23.287  23.811   4.431  1.00  0.00              
ATOM   2927 2HG1 ILE A 191      23.135  22.248   5.267  1.00  0.00              
ATOM   2928 1HG2 ILE A 191      25.729  23.390   2.830  1.00  0.00              
ATOM   2929 2HG2 ILE A 191      25.016  22.499   1.466  1.00  0.00              
ATOM   2930 3HG2 ILE A 191      24.175  23.914   2.141  1.00  0.00              
ATOM   2931 1HD1 ILE A 191      24.781  23.699   6.387  1.00  0.00              
ATOM   2932 2HD1 ILE A 191      25.559  22.248   5.710  1.00  0.00              
ATOM   2933 3HD1 ILE A 191      25.711  23.811   4.875  1.00  0.00              
ATOM   2934  N   PHE A 192      23.632  20.121   1.090  1.00  0.00              
ATOM   2935  CA  PHE A 192      24.014  19.634  -0.234  1.00  0.00              
ATOM   2936  C   PHE A 192      22.792  19.291  -1.094  1.00  0.00              
ATOM   2937  O   PHE A 192      22.791  19.526  -2.309  1.00  0.00              
ATOM   2938  CB  PHE A 192      24.922  18.410  -0.103  1.00  0.00              
ATOM   2939  CG  PHE A 192      26.205  18.682   0.629  1.00  0.00              
ATOM   2940  CD1 PHE A 192      26.621  19.984   0.867  1.00  0.00              
ATOM   2941  CD2 PHE A 192      26.999  17.638   1.079  1.00  0.00              
ATOM   2942  CE1 PHE A 192      27.802  20.235   1.541  1.00  0.00              
ATOM   2943  CE2 PHE A 192      28.179  17.887   1.753  1.00  0.00              
ATOM   2944  CZ  PHE A 192      28.580  19.188   1.984  1.00  0.00              
ATOM   2945  H   PHE A 192      23.876  19.577   1.904  1.00  0.00              
ATOM   2946  HA  PHE A 192      24.553  20.414  -0.775  1.00  0.00              
ATOM   2947 1HB  PHE A 192      24.411  17.621   0.447  1.00  0.00              
ATOM   2948 2HB  PHE A 192      25.199  18.042  -1.090  1.00  0.00              
ATOM   2949  HD1 PHE A 192      26.005  20.812   0.518  1.00  0.00              
ATOM   2950  HD2 PHE A 192      26.682  16.611   0.896  1.00  0.00              
ATOM   2951  HE1 PHE A 192      28.117  21.263   1.721  1.00  0.00              
ATOM   2952  HE2 PHE A 192      28.794  17.058   2.102  1.00  0.00              
ATOM   2953  HZ  PHE A 192      29.511  19.385   2.513  1.00  0.00              
ATOM   2954  N   LEU A 193      21.760  18.730  -0.463  1.00  0.00              
ATOM   2955  CA  LEU A 193      20.520  18.390  -1.160  1.00  0.00              
ATOM   2956  C   LEU A 193      19.718  19.644  -1.535  1.00  0.00              
ATOM   2957  O   LEU A 193      19.267  19.782  -2.677  1.00  0.00              
ATOM   2958  CB  LEU A 193      19.670  17.454  -0.292  1.00  0.00              
ATOM   2959  CG  LEU A 193      20.248  16.047  -0.091  1.00  0.00              
ATOM   2960  CD1 LEU A 193      19.435  15.293   0.953  1.00  0.00              
ATOM   2961  CD2 LEU A 193      20.247  15.301  -1.417  1.00  0.00              
ATOM   2962  H   LEU A 193      21.839  18.534   0.524  1.00  0.00              
ATOM   2963  HA  LEU A 193      20.754  17.889  -2.099  1.00  0.00              
ATOM   2964 1HB  LEU A 193      19.698  18.007   0.645  1.00  0.00              
ATOM   2965 2HB  LEU A 193      18.642  17.395  -0.649  1.00  0.00              
ATOM   2966  HG  LEU A 193      21.285  16.165   0.225  1.00  0.00              
ATOM   2967 1HD1 LEU A 193      19.853  14.296   1.090  1.00  0.00              
ATOM   2968 2HD1 LEU A 193      19.469  15.832   1.900  1.00  0.00              
ATOM   2969 3HD1 LEU A 193      18.402  15.211   0.619  1.00  0.00              
ATOM   2970 1HD2 LEU A 193      20.658  14.302  -1.272  1.00  0.00              
ATOM   2971 2HD2 LEU A 193      19.225  15.223  -1.790  1.00  0.00              
ATOM   2972 3HD2 LEU A 193      20.857  15.843  -2.140  1.00  0.00              
ATOM   2973  N   ALA A 194      19.557  20.549  -0.570  1.00  0.00              
ATOM   2974  CA  ALA A 194      18.698  21.728  -0.706  1.00  0.00              
ATOM   2975  C   ALA A 194      19.313  23.011  -1.291  1.00  0.00              
ATOM   2976  O   ALA A 194      18.580  23.952  -1.604  1.00  0.00              
ATOM   2977  CB  ALA A 194      18.108  22.045   0.661  1.00  0.00              
ATOM   2978  H   ALA A 194      20.058  20.402   0.294  1.00  0.00              
ATOM   2979  HA  ALA A 194      17.897  21.499  -1.408  1.00  0.00              
ATOM   2980 1HB  ALA A 194      17.416  22.882   0.571  1.00  0.00              
ATOM   2981 2HB  ALA A 194      17.575  21.172   1.038  1.00  0.00              
ATOM   2982 3HB  ALA A 194      18.908  22.308   1.350  1.00  0.00              
ATOM   2983  N   ALA A 195      20.633  23.074  -1.411  1.00  0.00              
ATOM   2984  CA  ALA A 195      21.299  24.253  -1.951  1.00  0.00              
ATOM   2985  C   ALA A 195      20.858  24.537  -3.381  1.00  0.00              
ATOM   2986  O   ALA A 195      20.282  25.587  -3.667  1.00  0.00              
ATOM   2987  CB  ALA A 195      22.810  24.084  -1.885  1.00  0.00              
ATOM   2988  H   ALA A 195      21.192  22.284  -1.120  1.00  0.00              
ATOM   2989  HA  ALA A 195      21.019  25.119  -1.350  1.00  0.00              
ATOM   2990 1HB  ALA A 195      23.293  24.974  -2.290  1.00  0.00              
ATOM   2991 2HB  ALA A 195      23.116  23.945  -0.848  1.00  0.00              
ATOM   2992 3HB  ALA A 195      23.104  23.214  -2.470  1.00  0.00              
ATOM   2993  N   ARG A 196      21.131  23.594  -4.277  1.00  0.00              
ATOM   2994  CA  ARG A 196      20.737  23.729  -5.674  1.00  0.00              
ATOM   2995  C   ARG A 196      19.230  23.912  -5.803  1.00  0.00              
ATOM   2996  O   ARG A 196      18.755  24.634  -6.680  1.00  0.00              
ATOM   2997  CB  ARG A 196      21.232  22.569  -6.526  1.00  0.00              
ATOM   2998  CG  ARG A 196      20.892  22.670  -8.004  1.00  0.00              
ATOM   2999  CD  ARG A 196      21.460  21.580  -8.839  1.00  0.00              
ATOM   3000  NE  ARG A 196      21.062  21.623 -10.237  1.00  0.00              
ATOM   3001  CZ  ARG A 196      21.360  20.674 -11.146  1.00  0.00              
ATOM   3002  NH1 ARG A 196      22.089  19.630 -10.821  1.00  0.00              
ATOM   3003  NH2 ARG A 196      20.921  20.834 -12.382  1.00  0.00              
ATOM   3004  H   ARG A 196      21.625  22.764  -3.983  1.00  0.00              
ATOM   3005  HA  ARG A 196      21.197  24.619  -6.104  1.00  0.00              
ATOM   3006 1HB  ARG A 196      22.314  22.527  -6.408  1.00  0.00              
ATOM   3007 2HB  ARG A 196      20.787  21.662  -6.117  1.00  0.00              
ATOM   3008 1HG  ARG A 196      19.808  22.647  -8.114  1.00  0.00              
ATOM   3009 2HG  ARG A 196      21.275  23.619  -8.383  1.00  0.00              
ATOM   3010 1HD  ARG A 196      22.547  21.640  -8.807  1.00  0.00              
ATOM   3011 2HD  ARG A 196      21.137  20.621  -8.436  1.00  0.00              
ATOM   3012  HE  ARG A 196      20.528  22.323 -10.734  1.00  0.00              
ATOM   3013 1HH1 ARG A 196      22.433  19.531  -9.876  1.00  0.00              
ATOM   3014 2HH1 ARG A 196      22.302  18.930 -11.517  1.00  0.00              
ATOM   3015 1HH2 ARG A 196      20.377  21.653 -12.620  1.00  0.00              
ATOM   3016 2HH2 ARG A 196      21.131  20.140 -13.083  1.00  0.00              
ATOM   3017  N   ARG A 197      18.483  23.254  -4.923  1.00  0.00              
ATOM   3018  CA  ARG A 197      17.028  23.362  -4.920  1.00  0.00              
ATOM   3019  C   ARG A 197      16.566  24.799  -4.721  1.00  0.00              
ATOM   3020  O   ARG A 197      15.871  25.361  -5.568  1.00  0.00              
ATOM   3021  CB  ARG A 197      16.391  22.431  -3.899  1.00  0.00              
ATOM   3022  CG  ARG A 197      14.872  22.481  -3.849  1.00  0.00              
ATOM   3023  CD  ARG A 197      14.263  21.588  -2.830  1.00  0.00              
ATOM   3024  NE  ARG A 197      12.810  21.631  -2.782  1.00  0.00              
ATOM   3025  CZ  ARG A 197      12.058  21.023  -1.844  1.00  0.00              
ATOM   3026  NH1 ARG A 197      12.611  20.296  -0.899  1.00  0.00              
ATOM   3027  NH2 ARG A 197      10.745  21.159  -1.913  1.00  0.00              
ATOM   3028  H   ARG A 197      18.933  22.664  -4.238  1.00  0.00              
ATOM   3029  HA  ARG A 197      16.633  23.048  -5.887  1.00  0.00              
ATOM   3030 1HB  ARG A 197      16.709  21.420  -4.149  1.00  0.00              
ATOM   3031 2HB  ARG A 197      16.791  22.707  -2.924  1.00  0.00              
ATOM   3032 1HG  ARG A 197      14.565  23.503  -3.626  1.00  0.00              
ATOM   3033 2HG  ARG A 197      14.483  22.191  -4.826  1.00  0.00              
ATOM   3034 1HD  ARG A 197      14.552  20.559  -3.043  1.00  0.00              
ATOM   3035 2HD  ARG A 197      14.631  21.872  -1.845  1.00  0.00              
ATOM   3036  HE  ARG A 197      12.158  22.094  -3.401  1.00  0.00              
ATOM   3037 1HH1 ARG A 197      13.615  20.187  -0.870  1.00  0.00              
ATOM   3038 2HH1 ARG A 197      12.029  19.848  -0.205  1.00  0.00              
ATOM   3039 1HH2 ARG A 197      10.335  21.707  -2.657  1.00  0.00              
ATOM   3040 2HH2 ARG A 197      10.158  20.713  -1.224  1.00  0.00              
ATOM   3041  N   GLN A 198      16.955  25.390  -3.597  1.00  0.00              
ATOM   3042  CA  GLN A 198      16.418  26.681  -3.184  1.00  0.00              
ATOM   3043  C   GLN A 198      17.481  27.767  -3.297  1.00  0.00              
ATOM   3044  O   GLN A 198      17.242  28.824  -3.883  1.00  0.00              
ATOM   3045  CB  GLN A 198      15.895  26.613  -1.747  1.00  0.00              
ATOM   3046  CG  GLN A 198      15.275  27.907  -1.249  1.00  0.00              
ATOM   3047  CD  GLN A 198      14.757  27.792   0.172  1.00  0.00              
ATOM   3048  OE1 GLN A 198      14.456  26.694   0.651  1.00  0.00              
ATOM   3049  NE2 GLN A 198      14.647  28.925   0.855  1.00  0.00              
ATOM   3050  H   GLN A 198      17.641  24.933  -3.012  1.00  0.00              
ATOM   3051  HA  GLN A 198      15.603  26.967  -3.849  1.00  0.00              
ATOM   3052 1HB  GLN A 198      15.155  25.814  -1.719  1.00  0.00              
ATOM   3053 2HB  GLN A 198      16.742  26.345  -1.116  1.00  0.00              
ATOM   3054 1HG  GLN A 198      15.767  28.874  -1.348  1.00  0.00              
ATOM   3055 2HG  GLN A 198      14.424  27.864  -1.930  1.00  0.00              
ATOM   3056 1HE2 GLN A 198      14.311  28.911   1.798  1.00  0.00              
ATOM   3057 2HE2 GLN A 198      14.900  29.793   0.429  1.00  0.00              
ATOM   3058  N   LEU A 199      18.655  27.501  -2.735  1.00  0.00              
ATOM   3059  CA  LEU A 199      19.689  28.520  -2.602  1.00  0.00              
ATOM   3060  C   LEU A 199      20.151  29.043  -3.956  1.00  0.00              
ATOM   3061  O   LEU A 199      20.485  30.220  -4.096  1.00  0.00              
ATOM   3062  CB  LEU A 199      20.881  27.958  -1.816  1.00  0.00              
ATOM   3063  CG  LEU A 199      22.013  28.957  -1.545  1.00  0.00              
ATOM   3064  CD1 LEU A 199      21.514  30.080  -0.645  1.00  0.00              
ATOM   3065  CD2 LEU A 199      23.187  28.233  -0.903  1.00  0.00              
ATOM   3066  H   LEU A 199      18.835  26.569  -2.392  1.00  0.00              
ATOM   3067  HA  LEU A 199      19.287  29.381  -2.069  1.00  0.00              
ATOM   3068 1HB  LEU A 199      20.376  27.704  -0.886  1.00  0.00              
ATOM   3069 2HB  LEU A 199      21.275  27.052  -2.275  1.00  0.00              
ATOM   3070  HG  LEU A 199      22.345  29.341  -2.510  1.00  0.00              
ATOM   3071 1HD1 LEU A 199      22.324  30.784  -0.457  1.00  0.00              
ATOM   3072 2HD1 LEU A 199      20.689  30.599  -1.134  1.00  0.00              
ATOM   3073 3HD1 LEU A 199      21.171  29.662   0.301  1.00  0.00              
ATOM   3074 1HD2 LEU A 199      23.991  28.944  -0.711  1.00  0.00              
ATOM   3075 2HD2 LEU A 199      22.867  27.783   0.038  1.00  0.00              
ATOM   3076 3HD2 LEU A 199      23.546  27.453  -1.575  1.00  0.00              
ATOM   3077  N   ARG A 200      20.170  28.162  -4.949  1.00  0.00              
ATOM   3078  CA  ARG A 200      20.600  28.531  -6.292  1.00  0.00              
ATOM   3079  C   ARG A 200      19.830  29.742  -6.804  1.00  0.00              
ATOM   3080  O   ARG A 200      20.355  30.541  -7.580  1.00  0.00              
ATOM   3081  CB  ARG A 200      20.511  27.365  -7.265  1.00  0.00              
ATOM   3082  CG  ARG A 200      21.065  27.645  -8.653  1.00  0.00              
ATOM   3083  CD  ARG A 200      21.122  26.456  -9.541  1.00  0.00              
ATOM   3084  NE  ARG A 200      21.831  26.672 -10.792  1.00  0.00              
ATOM   3085  CZ  ARG A 200      21.790  25.838 -11.849  1.00  0.00              
ATOM   3086  NH1 ARG A 200      21.108  24.715 -11.799  1.00  0.00              
ATOM   3087  NH2 ARG A 200      22.474  26.167 -12.931  1.00  0.00              
ATOM   3088  H   ARG A 200      19.878  27.212  -4.770  1.00  0.00              
ATOM   3089  HA  ARG A 200      21.652  28.816  -6.278  1.00  0.00              
ATOM   3090 1HB  ARG A 200      21.061  26.537  -6.819  1.00  0.00              
ATOM   3091 2HB  ARG A 200      19.457  27.099  -7.347  1.00  0.00              
ATOM   3092 1HG  ARG A 200      20.435  28.394  -9.133  1.00  0.00              
ATOM   3093 2HG  ARG A 200      22.078  28.037  -8.549  1.00  0.00              
ATOM   3094 1HD  ARG A 200      21.627  25.646  -9.016  1.00  0.00              
ATOM   3095 2HD  ARG A 200      20.107  26.151  -9.790  1.00  0.00              
ATOM   3096  HE  ARG A 200      22.437  27.435 -11.067  1.00  0.00              
ATOM   3097 1HH1 ARG A 200      20.605  24.470 -10.958  1.00  0.00              
ATOM   3098 2HH1 ARG A 200      21.090  24.103 -12.602  1.00  0.00              
ATOM   3099 1HH2 ARG A 200      23.007  27.025 -12.947  1.00  0.00              
ATOM   3100 2HH2 ARG A 200      22.460  25.559 -13.737  1.00  0.00              
ATOM   3101  N   SER A 201      18.584  29.874  -6.362  1.00  0.00              
ATOM   3102  CA  SER A 201      17.724  30.963  -6.809  1.00  0.00              
ATOM   3103  C   SER A 201      18.245  32.323  -6.365  1.00  0.00              
ATOM   3104  O   SER A 201      17.902  33.352  -6.948  1.00  0.00              
ATOM   3105  CB  SER A 201      16.314  30.751  -6.295  1.00  0.00              
ATOM   3106  OG  SER A 201      16.222  30.951  -4.911  1.00  0.00              
ATOM   3107  H   SER A 201      18.223  29.202  -5.701  1.00  0.00              
ATOM   3108  HA  SER A 201      17.565  30.974  -7.888  1.00  0.00              
ATOM   3109 1HB  SER A 201      15.650  31.453  -6.799  1.00  0.00              
ATOM   3110 2HB  SER A 201      16.007  29.732  -6.527  1.00  0.00              
ATOM   3111  HG  SER A 201      15.316  30.807  -4.627  1.00  0.00              
ATOM   3112  N   THR A 202      19.076  32.323  -5.327  1.00  0.00              
ATOM   3113  CA  THR A 202      19.712  33.547  -4.854  1.00  0.00              
ATOM   3114  C   THR A 202      21.120  33.706  -5.413  1.00  0.00              
ATOM   3115  O   THR A 202      21.455  34.741  -5.991  1.00  0.00              
ATOM   3116  CB  THR A 202      19.778  33.586  -3.316  1.00  0.00              
ATOM   3117  OG1 THR A 202      20.615  32.522  -2.844  1.00  0.00              
ATOM   3118  CG2 THR A 202      18.387  33.435  -2.719  1.00  0.00              
ATOM   3119  H   THR A 202      19.273  31.452  -4.855  1.00  0.00              
ATOM   3120  HA  THR A 202      19.150  34.413  -5.203  1.00  0.00              
ATOM   3121  HB  THR A 202      20.205  34.538  -3.004  1.00  0.00              
ATOM   3122  HG1 THR A 202      20.188  31.679  -3.016  1.00  0.00              
ATOM   3123 1HG2 THR A 202      18.454  33.465  -1.631  1.00  0.00              
ATOM   3124 2HG2 THR A 202      17.752  34.249  -3.067  1.00  0.00              
ATOM   3125 3HG2 THR A 202      17.960  32.482  -3.030  1.00  0.00              
ATOM   3126  N   LEU A 203      21.942  32.678  -5.237  1.00  0.00              
ATOM   3127  CA  LEU A 203      23.310  32.696  -5.736  1.00  0.00              
ATOM   3128  C   LEU A 203      23.821  31.279  -5.967  1.00  0.00              
ATOM   3129  O   LEU A 203      23.938  30.491  -5.029  1.00  0.00              
ATOM   3130  CB  LEU A 203      24.224  33.442  -4.755  1.00  0.00              
ATOM   3131  CG  LEU A 203      25.687  33.573  -5.197  1.00  0.00              
ATOM   3132  CD1 LEU A 203      25.775  34.390  -6.478  1.00  0.00              
ATOM   3133  CD2 LEU A 203      26.498  34.223  -4.086  1.00  0.00              
ATOM   3134  H   LEU A 203      21.608  31.861  -4.744  1.00  0.00              
ATOM   3135  HA  LEU A 203      23.341  33.201  -6.700  1.00  0.00              
ATOM   3136 1HB  LEU A 203      23.741  34.418  -4.771  1.00  0.00              
ATOM   3137 2HB  LEU A 203      24.166  33.024  -3.751  1.00  0.00              
ATOM   3138  HG  LEU A 203      26.072  32.563  -5.344  1.00  0.00              
ATOM   3139 1HD1 LEU A 203      26.818  34.477  -6.784  1.00  0.00              
ATOM   3140 2HD1 LEU A 203      25.207  33.895  -7.266  1.00  0.00              
ATOM   3141 3HD1 LEU A 203      25.364  35.384  -6.304  1.00  0.00              
ATOM   3142 1HD2 LEU A 203      27.538  34.314  -4.401  1.00  0.00              
ATOM   3143 2HD2 LEU A 203      26.095  35.213  -3.872  1.00  0.00              
ATOM   3144 3HD2 LEU A 203      26.444  33.607  -3.188  1.00  0.00              
ATOM   3145  N   GLN A 204      24.122  30.961  -7.222  1.00  0.00              
ATOM   3146  CA  GLN A 204      24.647  29.648  -7.574  1.00  0.00              
ATOM   3147  C   GLN A 204      26.085  29.478  -7.103  1.00  0.00              
ATOM   3148  O   GLN A 204      26.522  28.368  -6.795  1.00  0.00              
ATOM   3149  CB  GLN A 204      24.572  29.432  -9.088  1.00  0.00              
ATOM   3150  CG  GLN A 204      25.061  28.069  -9.546  1.00  0.00              
ATOM   3151  CD  GLN A 204      24.958  27.892 -11.049  1.00  0.00              
ATOM   3152  OE1 GLN A 204      23.993  28.339 -11.676  1.00  0.00              
ATOM   3153  NE2 GLN A 204      25.952  27.236 -11.637  1.00  0.00              
ATOM   3154  H   GLN A 204      23.983  31.647  -7.949  1.00  0.00              
ATOM   3155  HA  GLN A 204      24.066  28.876  -7.070  1.00  0.00              
ATOM   3156 1HB  GLN A 204      23.529  29.565  -9.373  1.00  0.00              
ATOM   3157 2HB  GLN A 204      25.177  30.213  -9.548  1.00  0.00              
ATOM   3158 1HG  GLN A 204      26.012  27.644  -9.224  1.00  0.00              
ATOM   3159 2HG  GLN A 204      24.243  27.521  -9.078  1.00  0.00              
ATOM   3160 1HE2 GLN A 204      25.938  27.088 -12.627  1.00  0.00              
ATOM   3161 2HE2 GLN A 204      26.714  26.889 -11.091  1.00  0.00              
ATOM   3162  N   LYS A 205      26.819  30.584  -7.048  1.00  0.00              
ATOM   3163  CA  LYS A 205      28.189  30.572  -6.552  1.00  0.00              
ATOM   3164  C   LYS A 205      28.255  30.014  -5.135  1.00  0.00              
ATOM   3165  O   LYS A 205      29.151  29.239  -4.803  1.00  0.00              
ATOM   3166  CB  LYS A 205      28.787  31.979  -6.592  1.00  0.00              
ATOM   3167  CG  LYS A 205      30.243  32.057  -6.153  1.00  0.00              
ATOM   3168  CD  LYS A 205      30.796  33.464  -6.317  1.00  0.00              
ATOM   3169  CE  LYS A 205      32.255  33.541  -5.889  1.00  0.00              
ATOM   3170  NZ  LYS A 205      32.827  34.897  -6.102  1.00  0.00              
ATOM   3171  H   LYS A 205      26.417  31.457  -7.358  1.00  0.00              
ATOM   3172  HA  LYS A 205      28.801  29.916  -7.173  1.00  0.00              
ATOM   3173 1HB  LYS A 205      28.698  32.334  -7.619  1.00  0.00              
ATOM   3174 2HB  LYS A 205      28.178  32.604  -5.938  1.00  0.00              
ATOM   3175 1HG  LYS A 205      30.306  31.761  -5.105  1.00  0.00              
ATOM   3176 2HG  LYS A 205      30.826  31.364  -6.760  1.00  0.00              
ATOM   3177 1HD  LYS A 205      30.709  33.752  -7.365  1.00  0.00              
ATOM   3178 2HD  LYS A 205      30.203  34.144  -5.705  1.00  0.00              
ATOM   3179 1HE  LYS A 205      32.315  33.283  -4.832  1.00  0.00              
ATOM   3180 2HE  LYS A 205      32.820  32.813  -6.471  1.00  0.00              
ATOM   3181 1HZ  LYS A 205      33.793  34.905  -5.807  1.00  0.00              
ATOM   3182 2HZ  LYS A 205      32.773  35.136  -7.082  1.00  0.00              
ATOM   3183 3HZ  LYS A 205      32.304  35.572  -5.562  1.00  0.00              
ATOM   3184  N   GLU A 206      27.300  30.415  -4.303  1.00  0.00              
ATOM   3185  CA  GLU A 206      27.242  29.949  -2.922  1.00  0.00              
ATOM   3186  C   GLU A 206      26.901  28.465  -2.888  1.00  0.00              
ATOM   3187  O   GLU A 206      27.414  27.720  -2.054  1.00  0.00              
ATOM   3188  CB  GLU A 206      26.215  30.751  -2.119  1.00  0.00              
ATOM   3189  CG  GLU A 206      26.202  30.443  -0.629  1.00  0.00              
ATOM   3190  CD  GLU A 206      25.191  31.288   0.095  1.00  0.00              
ATOM   3191  OE1 GLU A 206      24.622  32.157  -0.520  1.00  0.00              
ATOM   3192  OE2 GLU A 206      24.905  30.993   1.232  1.00  0.00              
ATOM   3193  H   GLU A 206      26.596  31.059  -4.635  1.00  0.00              
ATOM   3194  HA  GLU A 206      28.218  30.068  -2.450  1.00  0.00              
ATOM   3195 1HB  GLU A 206      26.447  31.806  -2.270  1.00  0.00              
ATOM   3196 2HB  GLU A 206      25.235  30.530  -2.544  1.00  0.00              
ATOM   3197 1HG  GLU A 206      26.023  29.392  -0.405  1.00  0.00              
ATOM   3198 2HG  GLU A 206      27.205  30.717  -0.302  1.00  0.00              
ATOM   3199  N   VAL A 207      26.031  28.042  -3.800  1.00  0.00              
ATOM   3200  CA  VAL A 207      25.685  26.632  -3.931  1.00  0.00              
ATOM   3201  C   VAL A 207      26.938  25.817  -4.226  1.00  0.00              
ATOM   3202  O   VAL A 207      27.145  24.748  -3.651  1.00  0.00              
ATOM   3203  CB  VAL A 207      24.646  26.397  -5.043  1.00  0.00              
ATOM   3204  CG1 VAL A 207      24.468  24.908  -5.299  1.00  0.00              
ATOM   3205  CG2 VAL A 207      23.316  27.036  -4.674  1.00  0.00              
ATOM   3206  H   VAL A 207      25.599  28.714  -4.417  1.00  0.00              
ATOM   3207  HA  VAL A 207      25.286  26.233  -2.997  1.00  0.00              
ATOM   3208  HB  VAL A 207      24.989  26.884  -5.956  1.00  0.00              
ATOM   3209 1HG1 VAL A 207      23.730  24.760  -6.088  1.00  0.00              
ATOM   3210 2HG1 VAL A 207      25.419  24.475  -5.606  1.00  0.00              
ATOM   3211 3HG1 VAL A 207      24.124  24.421  -4.387  1.00  0.00              
ATOM   3212 1HG2 VAL A 207      22.594  26.861  -5.471  1.00  0.00              
ATOM   3213 2HG2 VAL A 207      22.947  26.597  -3.747  1.00  0.00              
ATOM   3214 3HG2 VAL A 207      23.453  28.109  -4.539  1.00  0.00              
ATOM   3215  N   HIS A 208      27.772  26.329  -5.126  1.00  0.00              
ATOM   3216  CA  HIS A 208      29.030  25.675  -5.462  1.00  0.00              
ATOM   3217  C   HIS A 208      29.968  25.626  -4.262  1.00  0.00              
ATOM   3218  O   HIS A 208      30.640  24.622  -4.027  1.00  0.00              
ATOM   3219  CB  HIS A 208      29.715  26.389  -6.632  1.00  0.00              
ATOM   3220  CG  HIS A 208      29.047  26.157  -7.952  1.00  0.00              
ATOM   3221  ND1 HIS A 208      28.751  24.895  -8.424  1.00  0.00              
ATOM   3222  CD2 HIS A 208      28.619  27.023  -8.900  1.00  0.00              
ATOM   3223  CE1 HIS A 208      28.168  24.997  -9.606  1.00  0.00              
ATOM   3224  NE2 HIS A 208      28.077  26.277  -9.917  1.00  0.00              
ATOM   3225  H   HIS A 208      27.527  27.193  -5.588  1.00  0.00              
ATOM   3226  HA  HIS A 208      28.841  24.640  -5.747  1.00  0.00              
ATOM   3227 1HB  HIS A 208      29.713  27.467  -6.468  1.00  0.00              
ATOM   3228 2HB  HIS A 208      30.742  26.040  -6.736  1.00  0.00              
ATOM   3229  HD1 HIS A 208      28.872  24.035  -7.928  1.00  0.00              
ATOM   3230  HD2 HIS A 208      28.638  28.111  -8.971  1.00  0.00              
ATOM   3231  HE1 HIS A 208      27.854  24.105 -10.148  1.00  0.00              
ATOM   3232  N   ALA A 209      30.011  26.718  -3.507  1.00  0.00              
ATOM   3233  CA  ALA A 209      30.778  26.763  -2.267  1.00  0.00              
ATOM   3234  C   ALA A 209      30.302  25.667  -1.322  1.00  0.00              
ATOM   3235  O   ALA A 209      31.104  25.041  -0.629  1.00  0.00              
ATOM   3236  CB  ALA A 209      30.662  28.131  -1.611  1.00  0.00              
ATOM   3237  H   ALA A 209      29.498  27.538  -3.797  1.00  0.00              
ATOM   3238  HA  ALA A 209      31.827  26.580  -2.499  1.00  0.00              
ATOM   3239 1HB  ALA A 209      31.234  28.137  -0.683  1.00  0.00              
ATOM   3240 2HB  ALA A 209      31.056  28.893  -2.284  1.00  0.00              
ATOM   3241 3HB  ALA A 209      29.617  28.343  -1.394  1.00  0.00              
ATOM   3242  N   ALA A 210      28.997  25.411  -1.239  1.00  0.00              
ATOM   3243  CA  ALA A 210      28.488  24.312  -0.426  1.00  0.00              
ATOM   3244  C   ALA A 210      28.958  22.976  -0.987  1.00  0.00              
ATOM   3245  O   ALA A 210      29.415  22.107  -0.246  1.00  0.00              
ATOM   3246  CB  ALA A 210      26.969  24.360  -0.351  1.00  0.00              
ATOM   3247  H   ALA A 210      28.346  25.976  -1.765  1.00  0.00              
ATOM   3248  HA  ALA A 210      28.887  24.410   0.583  1.00  0.00              
ATOM   3249 1HB  ALA A 210      26.609  23.527   0.254  1.00  0.00              
ATOM   3250 2HB  ALA A 210      26.656  25.300   0.103  1.00  0.00              
ATOM   3251 3HB  ALA A 210      26.552  24.284  -1.354  1.00  0.00              
ATOM   3252  N   LYS A 211      28.843  22.819  -2.302  1.00  0.00              
ATOM   3253  CA  LYS A 211      29.183  21.560  -2.955  1.00  0.00              
ATOM   3254  C   LYS A 211      30.615  21.163  -2.623  1.00  0.00              
ATOM   3255  O   LYS A 211      30.901  19.993  -2.364  1.00  0.00              
ATOM   3256  CB  LYS A 211      29.000  21.668  -4.470  1.00  0.00              
ATOM   3257  CG  LYS A 211      27.548  21.675  -4.929  1.00  0.00              
ATOM   3258  CD  LYS A 211      27.447  21.769  -6.444  1.00  0.00              
ATOM   3259  CE  LYS A 211      26.000  21.697  -6.909  1.00  0.00              
ATOM   3260  NZ  LYS A 211      25.881  21.850  -8.384  1.00  0.00              
ATOM   3261  H   LYS A 211      28.510  23.590  -2.863  1.00  0.00              
ATOM   3262  HA  LYS A 211      28.535  20.765  -2.585  1.00  0.00              
ATOM   3263 1HB  LYS A 211      29.485  22.593  -4.785  1.00  0.00              
ATOM   3264 2HB  LYS A 211      29.517  20.818  -4.916  1.00  0.00              
ATOM   3265 1HG  LYS A 211      27.073  20.755  -4.588  1.00  0.00              
ATOM   3266 2HG  LYS A 211      27.046  22.531  -4.478  1.00  0.00              
ATOM   3267 1HD  LYS A 211      27.886  22.715  -6.764  1.00  0.00              
ATOM   3268 2HD  LYS A 211      28.009  20.943  -6.881  1.00  0.00              
ATOM   3269 1HE  LYS A 211      25.593  20.732  -6.610  1.00  0.00              
ATOM   3270 2HE  LYS A 211      25.443  22.493  -6.416  1.00  0.00              
ATOM   3271 1HZ  LYS A 211      24.908  21.797  -8.651  1.00  0.00              
ATOM   3272 2HZ  LYS A 211      26.258  22.745  -8.662  1.00  0.00              
ATOM   3273 3HZ  LYS A 211      26.396  21.111  -8.842  1.00  0.00              
ATOM   3274  N   SER A 212      31.513  22.142  -2.630  1.00  0.00              
ATOM   3275  CA  SER A 212      32.931  21.884  -2.410  1.00  0.00              
ATOM   3276  C   SER A 212      33.169  21.262  -1.040  1.00  0.00              
ATOM   3277  O   SER A 212      34.168  20.577  -0.824  1.00  0.00              
ATOM   3278  CB  SER A 212      33.724  23.168  -2.553  1.00  0.00              
ATOM   3279  OG  SER A 212      33.561  24.014  -1.448  1.00  0.00              
ATOM   3280  H   SER A 212      31.205  23.091  -2.791  1.00  0.00              
ATOM   3281  HA  SER A 212      33.383  21.263  -3.185  1.00  0.00              
ATOM   3282 1HB  SER A 212      34.780  22.915  -2.654  1.00  0.00              
ATOM   3283 2HB  SER A 212      33.390  23.687  -3.450  1.00  0.00              
ATOM   3284  HG  SER A 212      32.633  24.239  -1.353  1.00  0.00              
ATOM   3285  N   LEU A 213      32.245  21.506  -0.117  1.00  0.00              
ATOM   3286  CA  LEU A 213      32.413  21.079   1.267  1.00  0.00              
ATOM   3287  C   LEU A 213      32.284  19.565   1.363  1.00  0.00              
ATOM   3288  O   LEU A 213      32.709  18.957   2.346  1.00  0.00              
ATOM   3289  CB  LEU A 213      31.384  21.769   2.172  1.00  0.00              
ATOM   3290  CG  LEU A 213      31.489  23.298   2.232  1.00  0.00              
ATOM   3291  CD1 LEU A 213      30.321  23.871   3.023  1.00  0.00              
ATOM   3292  CD2 LEU A 213      32.815  23.693   2.866  1.00  0.00              
ATOM   3293  H   LEU A 213      31.404  21.998  -0.381  1.00  0.00              
ATOM   3294  HA  LEU A 213      33.413  21.341   1.611  1.00  0.00              
ATOM   3295 1HB  LEU A 213      30.471  21.477   1.657  1.00  0.00              
ATOM   3296 2HB  LEU A 213      31.385  21.348   3.177  1.00  0.00              
ATOM   3297  HG  LEU A 213      31.489  23.664   1.205  1.00  0.00              
ATOM   3298 1HD1 LEU A 213      30.404  24.957   3.060  1.00  0.00              
ATOM   3299 2HD1 LEU A 213      29.384  23.596   2.539  1.00  0.00              
ATOM   3300 3HD1 LEU A 213      30.338  23.472   4.037  1.00  0.00              
ATOM   3301 1HD2 LEU A 213      32.889  24.780   2.908  1.00  0.00              
ATOM   3302 2HD2 LEU A 213      32.871  23.286   3.876  1.00  0.00              
ATOM   3303 3HD2 LEU A 213      33.637  23.297   2.269  1.00  0.00              
ATOM   3304  N   ALA A 214      31.694  18.960   0.337  1.00  0.00              
ATOM   3305  CA  ALA A 214      31.532  17.521   0.317  1.00  0.00              
ATOM   3306  C   ALA A 214      32.913  16.901   0.383  1.00  0.00              
ATOM   3307  O   ALA A 214      33.096  15.849   0.993  1.00  0.00              
ATOM   3308  CB  ALA A 214      30.776  17.065  -0.923  1.00  0.00              
ATOM   3309  H   ALA A 214      31.353  19.504  -0.442  1.00  0.00              
ATOM   3310  HA  ALA A 214      30.956  17.222   1.193  1.00  0.00              
ATOM   3311 1HB  ALA A 214      30.697  15.978  -0.921  1.00  0.00              
ATOM   3312 2HB  ALA A 214      29.777  17.502  -0.922  1.00  0.00              
ATOM   3313 3HB  ALA A 214      31.312  17.388  -1.814  1.00  0.00              
ATOM   3314  N   ILE A 215      33.887  17.574  -0.221  1.00  0.00              
ATOM   3315  CA  ILE A 215      35.275  17.109  -0.203  1.00  0.00              
ATOM   3316  C   ILE A 215      36.091  17.708   0.946  1.00  0.00              
ATOM   3317  O   ILE A 215      36.834  17.002   1.636  1.00  0.00              
ATOM   3318  CB  ILE A 215      35.982  17.433  -1.532  1.00  0.00              
ATOM   3319  CG1 ILE A 215      35.340  16.653  -2.682  1.00  0.00              
ATOM   3320  CG2 ILE A 215      37.467  17.117  -1.435  1.00  0.00              
ATOM   3321  CD1 ILE A 215      35.804  17.093  -4.052  1.00  0.00              
ATOM   3322  H   ILE A 215      33.662  18.431  -0.705  1.00  0.00              
ATOM   3323  HA  ILE A 215      35.318  16.037  -0.016  1.00  0.00              
ATOM   3324  HB  ILE A 215      35.849  18.490  -1.757  1.00  0.00              
ATOM   3325 1HG1 ILE A 215      35.582  15.601  -2.537  1.00  0.00              
ATOM   3326 2HG1 ILE A 215      34.261  16.790  -2.604  1.00  0.00              
ATOM   3327 1HG2 ILE A 215      37.952  17.351  -2.382  1.00  0.00              
ATOM   3328 2HG2 ILE A 215      37.915  17.714  -0.641  1.00  0.00              
ATOM   3329 3HG2 ILE A 215      37.600  16.058  -1.211  1.00  0.00              
ATOM   3330 1HD1 ILE A 215      35.305  16.496  -4.816  1.00  0.00              
ATOM   3331 2HD1 ILE A 215      35.560  18.146  -4.199  1.00  0.00              
ATOM   3332 3HD1 ILE A 215      36.881  16.956  -4.133  1.00  0.00              
ATOM   3333  N   ILE A 216      35.941  19.014   1.140  1.00  0.00              
ATOM   3334  CA  ILE A 216      36.694  19.741   2.155  1.00  0.00              
ATOM   3335  C   ILE A 216      36.372  19.242   3.556  1.00  0.00              
ATOM   3336  O   ILE A 216      37.267  18.835   4.306  1.00  0.00              
ATOM   3337  CB  ILE A 216      36.416  21.254   2.085  1.00  0.00              
ATOM   3338  CG1 ILE A 216      36.971  21.840   0.784  1.00  0.00              
ATOM   3339  CG2 ILE A 216      37.018  21.961   3.290  1.00  0.00              
ATOM   3340  CD1 ILE A 216      36.487  23.241   0.490  1.00  0.00              
ATOM   3341  H   ILE A 216      35.282  19.516   0.562  1.00  0.00              
ATOM   3342  HA  ILE A 216      37.763  19.563   2.041  1.00  0.00              
ATOM   3343  HB  ILE A 216      35.339  21.417   2.068  1.00  0.00              
ATOM   3344 1HG1 ILE A 216      38.057  21.841   0.866  1.00  0.00              
ATOM   3345 2HG1 ILE A 216      36.669  21.174  -0.025  1.00  0.00              
ATOM   3346 1HG2 ILE A 216      36.813  23.030   3.225  1.00  0.00              
ATOM   3347 2HG2 ILE A 216      36.577  21.563   4.203  1.00  0.00              
ATOM   3348 3HG2 ILE A 216      38.096  21.799   3.307  1.00  0.00              
ATOM   3349 1HD1 ILE A 216      36.922  23.588  -0.447  1.00  0.00              
ATOM   3350 2HD1 ILE A 216      35.399  23.241   0.406  1.00  0.00              
ATOM   3351 3HD1 ILE A 216      36.788  23.908   1.297  1.00  0.00              
ATOM   3352  N   VAL A 217      35.086  19.261   3.901  1.00  0.00              
ATOM   3353  CA  VAL A 217      34.665  18.860   5.230  1.00  0.00              
ATOM   3354  C   VAL A 217      34.944  17.382   5.460  1.00  0.00              
ATOM   3355  O   VAL A 217      35.348  16.980   6.550  1.00  0.00              
ATOM   3356  CB  VAL A 217      33.167  19.137   5.457  1.00  0.00              
ATOM   3357  CG1 VAL A 217      32.715  18.559   6.790  1.00  0.00              
ATOM   3358  CG2 VAL A 217      32.887  20.631   5.404  1.00  0.00              
ATOM   3359  H   VAL A 217      34.389  19.558   3.233  1.00  0.00              
ATOM   3360  HA  VAL A 217      35.235  19.381   6.000  1.00  0.00              
ATOM   3361  HB  VAL A 217      32.596  18.679   4.649  1.00  0.00              
ATOM   3362 1HG1 VAL A 217      31.653  18.763   6.934  1.00  0.00              
ATOM   3363 2HG1 VAL A 217      32.880  17.481   6.794  1.00  0.00              
ATOM   3364 3HG1 VAL A 217      33.285  19.017   7.597  1.00  0.00              
ATOM   3365 1HG2 VAL A 217      31.824  20.808   5.565  1.00  0.00              
ATOM   3366 2HG2 VAL A 217      33.462  21.136   6.180  1.00  0.00              
ATOM   3367 3HG2 VAL A 217      33.175  21.021   4.427  1.00  0.00              
ATOM   3368  N   GLY A 218      34.733  16.583   4.419  1.00  0.00              
ATOM   3369  CA  GLY A 218      34.975  15.140   4.466  1.00  0.00              
ATOM   3370  C   GLY A 218      36.406  14.801   4.872  1.00  0.00              
ATOM   3371  O   GLY A 218      36.638  13.970   5.764  1.00  0.00              
ATOM   3372  H   GLY A 218      34.391  16.996   3.563  1.00  0.00              
ATOM   3373 1HA  GLY A 218      34.297  14.689   5.191  1.00  0.00              
ATOM   3374 2HA  GLY A 218      34.788  14.715   3.481  1.00  0.00              
ATOM   3375  N   LEU A 219      37.362  15.449   4.214  1.00  0.00              
ATOM   3376  CA  LEU A 219      38.764  15.179   4.477  1.00  0.00              
ATOM   3377  C   LEU A 219      39.125  15.679   5.877  1.00  0.00              
ATOM   3378  O   LEU A 219      39.869  15.019   6.620  1.00  0.00              
ATOM   3379  CB  LEU A 219      39.648  15.841   3.412  1.00  0.00              
ATOM   3380  CG  LEU A 219      39.581  15.202   2.019  1.00  0.00              
ATOM   3381  CD1 LEU A 219      40.340  16.059   1.015  1.00  0.00              
ATOM   3382  CD2 LEU A 219      40.161  13.797   2.076  1.00  0.00              
ATOM   3383  H   LEU A 219      37.116  16.141   3.521  1.00  0.00              
ATOM   3384  HA  LEU A 219      38.938  14.104   4.458  1.00  0.00              
ATOM   3385 1HB  LEU A 219      39.191  16.829   3.392  1.00  0.00              
ATOM   3386 2HB  LEU A 219      40.683  15.926   3.743  1.00  0.00              
ATOM   3387  HG  LEU A 219      38.528  15.117   1.752  1.00  0.00              
ATOM   3388 1HD1 LEU A 219      40.287  15.597   0.029  1.00  0.00              
ATOM   3389 2HD1 LEU A 219      39.893  17.053   0.974  1.00  0.00              
ATOM   3390 3HD1 LEU A 219      41.382  16.141   1.321  1.00  0.00              
ATOM   3391 1HD2 LEU A 219      40.113  13.343   1.085  1.00  0.00              
ATOM   3392 2HD2 LEU A 219      41.200  13.844   2.403  1.00  0.00              
ATOM   3393 3HD2 LEU A 219      39.587  13.193   2.779  1.00  0.00              
ATOM   3394  N   PHE A 220      38.581  16.838   6.241  1.00  0.00              
ATOM   3395  CA  PHE A 220      38.751  17.386   7.586  1.00  0.00              
ATOM   3396  C   PHE A 220      38.315  16.411   8.686  1.00  0.00              
ATOM   3397  O   PHE A 220      39.021  16.204   9.687  1.00  0.00              
ATOM   3398  CB  PHE A 220      37.971  18.695   7.718  1.00  0.00              
ATOM   3399  CG  PHE A 220      38.798  19.922   7.458  1.00  0.00              
ATOM   3400  CD1 PHE A 220      38.483  20.781   6.416  1.00  0.00              
ATOM   3401  CD2 PHE A 220      39.894  20.219   8.255  1.00  0.00              
ATOM   3402  CE1 PHE A 220      39.244  21.909   6.176  1.00  0.00              
ATOM   3403  CE2 PHE A 220      40.655  21.347   8.019  1.00  0.00              
ATOM   3404  CZ  PHE A 220      40.330  22.193   6.977  1.00  0.00              
ATOM   3405  H   PHE A 220      38.035  17.353   5.565  1.00  0.00              
ATOM   3406  HA  PHE A 220      39.807  17.583   7.776  1.00  0.00              
ATOM   3407 1HB  PHE A 220      37.150  18.716   7.002  1.00  0.00              
ATOM   3408 2HB  PHE A 220      37.574  18.795   8.727  1.00  0.00              
ATOM   3409  HD1 PHE A 220      37.624  20.557   5.783  1.00  0.00              
ATOM   3410  HD2 PHE A 220      40.151  19.550   9.077  1.00  0.00              
ATOM   3411  HE1 PHE A 220      38.985  22.576   5.353  1.00  0.00              
ATOM   3412  HE2 PHE A 220      41.513  21.569   8.653  1.00  0.00              
ATOM   3413  HZ  PHE A 220      40.930  23.082   6.789  1.00  0.00              
ATOM   3414  N   ALA A 221      37.149  15.813   8.492  1.00  0.00              
ATOM   3415  CA  ALA A 221      36.642  14.829   9.421  1.00  0.00              
ATOM   3416  C   ALA A 221      37.533  13.593   9.451  1.00  0.00              
ATOM   3417  O   ALA A 221      37.912  13.130  10.520  1.00  0.00              
ATOM   3418  CB  ALA A 221      35.211  14.453   9.061  1.00  0.00              
ATOM   3419  H   ALA A 221      36.601  16.049   7.676  1.00  0.00              
ATOM   3420  HA  ALA A 221      36.648  15.258  10.423  1.00  0.00              
ATOM   3421 1HB  ALA A 221      34.840  13.715   9.771  1.00  0.00              
ATOM   3422 2HB  ALA A 221      34.581  15.342   9.099  1.00  0.00              
ATOM   3423 3HB  ALA A 221      35.188  14.034   8.057  1.00  0.00              
ATOM   3424  N   LEU A 222      37.907  13.100   8.273  1.00  0.00              
ATOM   3425  CA  LEU A 222      38.710  11.888   8.177  1.00  0.00              
ATOM   3426  C   LEU A 222      40.066  11.983   8.882  1.00  0.00              
ATOM   3427  O   LEU A 222      40.548  10.988   9.412  1.00  0.00              
ATOM   3428  CB  LEU A 222      38.917  11.534   6.699  1.00  0.00              
ATOM   3429  CG  LEU A 222      37.672  11.006   5.974  1.00  0.00              
ATOM   3430  CD1 LEU A 222      37.942  10.906   4.479  1.00  0.00              
ATOM   3431  CD2 LEU A 222      37.288   9.649   6.544  1.00  0.00              
ATOM   3432  H   LEU A 222      37.630  13.575   7.427  1.00  0.00              
ATOM   3433  HA  LEU A 222      38.195  11.068   8.677  1.00  0.00              
ATOM   3434 1HB  LEU A 222      39.183  12.518   6.317  1.00  0.00              
ATOM   3435 2HB  LEU A 222      39.755  10.851   6.561  1.00  0.00              
ATOM   3436  HG  LEU A 222      36.857  11.699   6.184  1.00  0.00              
ATOM   3437 1HD1 LEU A 222      37.053  10.531   3.972  1.00  0.00              
ATOM   3438 2HD1 LEU A 222      38.193  11.893   4.087  1.00  0.00              
ATOM   3439 3HD1 LEU A 222      38.773  10.224   4.304  1.00  0.00              
ATOM   3440 1HD2 LEU A 222      36.402   9.276   6.028  1.00  0.00              
ATOM   3441 2HD2 LEU A 222      38.112   8.949   6.406  1.00  0.00              
ATOM   3442 3HD2 LEU A 222      37.072   9.749   7.608  1.00  0.00              
ATOM   3443  N   CYS A 223      40.693  13.161   8.864  1.00  0.00              
ATOM   3444  CA  CYS A 223      41.987  13.334   9.540  1.00  0.00              
ATOM   3445  C   CYS A 223      41.840  13.538  11.052  1.00  0.00              
ATOM   3446  O   CYS A 223      42.837  13.546  11.774  1.00  0.00              
ATOM   3447  CB  CYS A 223      42.534  14.602   8.884  1.00  0.00              
ATOM   3448  SG  CYS A 223      41.831  16.141   9.524  1.00  0.00              
ATOM   3449  H   CYS A 223      40.280  13.947   8.383  1.00  0.00              
ATOM   3450  HA  CYS A 223      42.683  12.516   9.359  1.00  0.00              
ATOM   3451 1HB  CYS A 223      43.610  14.673   9.041  1.00  0.00              
ATOM   3452 2HB  CYS A 223      42.321  14.595   7.815  1.00  0.00              
ATOM   3453  HG  CYS A 223      42.559  16.174  10.636  1.00  0.00              
ATOM   3454  N   TRP A 224      40.602  13.675  11.530  1.00  0.00              
ATOM   3455  CA  TRP A 224      40.333  13.895  12.956  1.00  0.00              
ATOM   3456  C   TRP A 224      39.704  12.678  13.644  1.00  0.00              
ATOM   3457  O   TRP A 224      39.805  12.506  14.871  1.00  0.00              
ATOM   3458  CB  TRP A 224      39.422  15.111  13.130  1.00  0.00              
ATOM   3459  CG  TRP A 224      40.126  16.420  12.937  1.00  0.00              
ATOM   3460  CD1 TRP A 224      41.430  16.693  13.221  1.00  0.00              
ATOM   3461  CD2 TRP A 224      39.565  17.632  12.416  1.00  0.00              
ATOM   3462  NE1 TRP A 224      41.718  18.000  12.912  1.00  0.00              
ATOM   3463  CE2 TRP A 224      40.588  18.597  12.414  1.00  0.00              
ATOM   3464  CE3 TRP A 224      38.295  17.992  11.951  1.00  0.00              
ATOM   3465  CZ2 TRP A 224      40.384  19.894  11.970  1.00  0.00              
ATOM   3466  CZ3 TRP A 224      38.091  19.292  11.504  1.00  0.00              
ATOM   3467  CH2 TRP A 224      39.106  20.216  11.513  1.00  0.00              
ATOM   3468  H   TRP A 224      39.826  13.624  10.885  1.00  0.00              
ATOM   3469  HA  TRP A 224      41.269  14.076  13.485  1.00  0.00              
ATOM   3470 1HB  TRP A 224      38.611  15.083  12.402  1.00  0.00              
ATOM   3471 2HB  TRP A 224      39.005  15.127  14.137  1.00  0.00              
ATOM   3472  HD1 TRP A 224      42.026  15.880  13.631  1.00  0.00              
ATOM   3473  HE1 TRP A 224      42.615  18.449  13.032  1.00  0.00              
ATOM   3474  HE3 TRP A 224      37.455  17.298  11.919  1.00  0.00              
ATOM   3475  HZ2 TRP A 224      41.218  20.596  11.995  1.00  0.00              
ATOM   3476  HZ3 TRP A 224      37.097  19.561  11.145  1.00  0.00              
ATOM   3477  HH2 TRP A 224      38.904  21.225  11.154  1.00  0.00              
ATOM   3478  N   LEU A 225      38.993  11.875  12.858  1.00  0.00              
ATOM   3479  CA  LEU A 225      38.389  10.627  13.342  1.00  0.00              
ATOM   3480  C   LEU A 225      39.328   9.585  13.957  1.00  0.00              
ATOM   3481  O   LEU A 225      39.005   9.025  14.990  1.00  0.00              
ATOM   3482  CB  LEU A 225      37.620   9.979  12.183  1.00  0.00              
ATOM   3483  CG  LEU A 225      36.299  10.664  11.812  1.00  0.00              
ATOM   3484  CD1 LEU A 225      35.750  10.074  10.520  1.00  0.00              
ATOM   3485  CD2 LEU A 225      35.302  10.496  12.948  1.00  0.00              
ATOM   3486  H   LEU A 225      38.868  12.140  11.891  1.00  0.00              
ATOM   3487  HA  LEU A 225      37.705  10.847  14.161  1.00  0.00              
ATOM   3488 1HB  LEU A 225      38.350  10.118  11.387  1.00  0.00              
ATOM   3489 2HB  LEU A 225      37.463   8.914  12.350  1.00  0.00              
ATOM   3490  HG  LEU A 225      36.506  11.729  11.704  1.00  0.00              
ATOM   3491 1HD1 LEU A 225      34.812  10.566  10.264  1.00  0.00              
ATOM   3492 2HD1 LEU A 225      36.470  10.226   9.716  1.00  0.00              
ATOM   3493 3HD1 LEU A 225      35.574   9.007  10.654  1.00  0.00              
ATOM   3494 1HD2 LEU A 225      34.363  10.985  12.683  1.00  0.00              
ATOM   3495 2HD2 LEU A 225      35.123   9.435  13.122  1.00  0.00              
ATOM   3496 3HD2 LEU A 225      35.702  10.950  13.855  1.00  0.00              
ATOM   3497  N   PRO A 226      40.452   9.260  13.296  1.00  0.00              
ATOM   3498  CA  PRO A 226      41.321   8.262  13.934  1.00  0.00              
ATOM   3499  C   PRO A 226      41.843   8.755  15.285  1.00  0.00              
ATOM   3500  O   PRO A 226      42.053   7.974  16.218  1.00  0.00              
ATOM   3501  CB  PRO A 226      42.453   8.050  12.924  1.00  0.00              
ATOM   3502  CG  PRO A 226      42.464   9.300  12.111  1.00  0.00              
ATOM   3503  CD  PRO A 226      41.022   9.722  12.010  1.00  0.00              
ATOM   3504  HA  PRO A 226      40.794   7.323  14.163  1.00  0.00              
ATOM   3505 1HB  PRO A 226      43.418   7.894  13.428  1.00  0.00              
ATOM   3506 2HB  PRO A 226      42.271   7.167  12.294  1.00  0.00              
ATOM   3507 1HG  PRO A 226      43.072  10.081  12.591  1.00  0.00              
ATOM   3508 2HG  PRO A 226      42.894   9.122  11.115  1.00  0.00              
ATOM   3509 1HD  PRO A 226      40.915  10.811  11.891  1.00  0.00              
ATOM   3510 2HD  PRO A 226      40.510   9.254  11.157  1.00  0.00              
ATOM   3511  N   LEU A 227      42.020  10.067  15.379  1.00  0.00              
ATOM   3512  CA  LEU A 227      42.443  10.715  16.613  1.00  0.00              
ATOM   3513  C   LEU A 227      41.400  10.577  17.710  1.00  0.00              
ATOM   3514  O   LEU A 227      41.725  10.206  18.834  1.00  0.00              
ATOM   3515  CB  LEU A 227      42.744  12.196  16.352  1.00  0.00              
ATOM   3516  CG  LEU A 227      43.258  12.981  17.566  1.00  0.00              
ATOM   3517  CD1 LEU A 227      44.554  12.364  18.075  1.00  0.00              
ATOM   3518  CD2 LEU A 227      43.470  14.437  17.178  1.00  0.00              
ATOM   3519  H   LEU A 227      41.853  10.633  14.559  1.00  0.00              
ATOM   3520  HA  LEU A 227      43.343  10.231  16.989  1.00  0.00              
ATOM   3521 1HB  LEU A 227      43.536  12.089  15.614  1.00  0.00              
ATOM   3522 2HB  LEU A 227      41.894  12.708  15.901  1.00  0.00              
ATOM   3523  HG  LEU A 227      42.478  12.949  18.327  1.00  0.00              
ATOM   3524 1HD1 LEU A 227      44.911  12.928  18.937  1.00  0.00              
ATOM   3525 2HD1 LEU A 227      44.374  11.330  18.369  1.00  0.00              
ATOM   3526 3HD1 LEU A 227      45.305  12.393  17.287  1.00  0.00              
ATOM   3527 1HD2 LEU A 227      43.835  14.994  18.041  1.00  0.00              
ATOM   3528 2HD2 LEU A 227      44.201  14.496  16.371  1.00  0.00              
ATOM   3529 3HD2 LEU A 227      42.525  14.866  16.843  1.00  0.00              
ATOM   3530  N   HIS A 228      40.146  10.888  17.400  1.00  0.00              
ATOM   3531  CA  HIS A 228      39.106  10.716  18.418  1.00  0.00              
ATOM   3532  C   HIS A 228      38.915   9.256  18.838  1.00  0.00              
ATOM   3533  O   HIS A 228      38.723   8.962  20.020  1.00  0.00              
ATOM   3534  CB  HIS A 228      37.774  11.281  17.914  1.00  0.00              
ATOM   3535  CG  HIS A 228      36.638  11.086  18.870  1.00  0.00              
ATOM   3536  ND1 HIS A 228      36.557  11.752  20.075  1.00  0.00              
ATOM   3537  CD2 HIS A 228      35.537  10.301  18.799  1.00  0.00              
ATOM   3538  CE1 HIS A 228      35.454  11.385  20.704  1.00  0.00              
ATOM   3539  NE2 HIS A 228      34.819  10.505  19.951  1.00  0.00              
ATOM   3540  H   HIS A 228      39.888  11.239  16.488  1.00  0.00              
ATOM   3541  HA  HIS A 228      39.393  11.242  19.328  1.00  0.00              
ATOM   3542 1HB  HIS A 228      37.860  12.356  17.748  1.00  0.00              
ATOM   3543 2HB  HIS A 228      37.486  10.792  16.984  1.00  0.00              
ATOM   3544  HD1 HIS A 228      37.179  12.466  20.399  1.00  0.00              
ATOM   3545  HD2 HIS A 228      35.173   9.603  18.045  1.00  0.00              
ATOM   3546  HE1 HIS A 228      35.206  11.802  21.680  1.00  0.00              
ATOM   3547  N   ILE A 229      38.973   8.357  17.859  1.00  0.00              
ATOM   3548  CA  ILE A 229      38.731   6.934  18.060  1.00  0.00              
ATOM   3549  C   ILE A 229      39.810   6.388  18.966  1.00  0.00              
ATOM   3550  O   ILE A 229      39.531   5.690  19.939  1.00  0.00              
ATOM   3551  CB  ILE A 229      38.718   6.148  16.736  1.00  0.00              
ATOM   3552  CG1 ILE A 229      37.489   6.523  15.905  1.00  0.00              
ATOM   3553  CG2 ILE A 229      38.746   4.652  17.007  1.00  0.00              
ATOM   3554  CD1 ILE A 229      37.548   6.037  14.474  1.00  0.00              
ATOM   3555  H   ILE A 229      39.199   8.691  16.933  1.00  0.00              
ATOM   3556  HA  ILE A 229      37.784   6.775  18.575  1.00  0.00              
ATOM   3557  HB  ILE A 229      39.592   6.428  16.149  1.00  0.00              
ATOM   3558 1HG1 ILE A 229      36.619   6.091  16.399  1.00  0.00              
ATOM   3559 2HG1 ILE A 229      37.409   7.610  15.916  1.00  0.00              
ATOM   3560 1HG2 ILE A 229      38.736   4.111  16.061  1.00  0.00              
ATOM   3561 2HG2 ILE A 229      39.650   4.399  17.559  1.00  0.00              
ATOM   3562 3HG2 ILE A 229      37.872   4.371  17.594  1.00  0.00              
ATOM   3563 1HD1 ILE A 229      36.643   6.341  13.948  1.00  0.00              
ATOM   3564 2HD1 ILE A 229      38.418   6.469  13.978  1.00  0.00              
ATOM   3565 3HD1 ILE A 229      37.626   4.951  14.461  1.00  0.00              
ATOM   3566  N   ILE A 230      41.053   6.711  18.639  1.00  0.00              
ATOM   3567  CA  ILE A 230      42.181   6.249  19.429  1.00  0.00              
ATOM   3568  C   ILE A 230      42.138   6.854  20.837  1.00  0.00              
ATOM   3569  O   ILE A 230      42.433   6.176  21.824  1.00  0.00              
ATOM   3570  CB  ILE A 230      43.521   6.603  18.759  1.00  0.00              
ATOM   3571  CG1 ILE A 230      43.708   5.788  17.477  1.00  0.00              
ATOM   3572  CG2 ILE A 230      44.676   6.362  19.719  1.00  0.00              
ATOM   3573  CD1 ILE A 230      44.827   6.288  16.593  1.00  0.00              
ATOM   3574  H   ILE A 230      41.225   7.288  17.828  1.00  0.00              
ATOM   3575  HA  ILE A 230      42.125   5.173  19.585  1.00  0.00              
ATOM   3576  HB  ILE A 230      43.505   7.652  18.465  1.00  0.00              
ATOM   3577 1HG1 ILE A 230      43.911   4.759  17.773  1.00  0.00              
ATOM   3578 2HG1 ILE A 230      42.766   5.828  16.928  1.00  0.00              
ATOM   3579 1HG2 ILE A 230      45.615   6.616  19.229  1.00  0.00              
ATOM   3580 2HG2 ILE A 230      44.548   6.984  20.604  1.00  0.00              
ATOM   3581 3HG2 ILE A 230      44.692   5.313  20.013  1.00  0.00              
ATOM   3582 1HD1 ILE A 230      44.898   5.661  15.703  1.00  0.00              
ATOM   3583 2HD1 ILE A 230      44.624   7.318  16.294  1.00  0.00              
ATOM   3584 3HD1 ILE A 230      45.769   6.248  17.139  1.00  0.00              
ATOM   3585  N   ASN A 231      41.768   8.132  20.912  1.00  0.00              
ATOM   3586  CA  ASN A 231      41.558   8.830  22.184  1.00  0.00              
ATOM   3587  C   ASN A 231      40.593   8.072  23.093  1.00  0.00              
ATOM   3588  O   ASN A 231      40.862   7.858  24.279  1.00  0.00              
ATOM   3589  CB  ASN A 231      41.058  10.246  21.962  1.00  0.00              
ATOM   3590  CG  ASN A 231      40.759  10.989  23.234  1.00  0.00              
ATOM   3591  OD1 ASN A 231      39.595  11.195  23.596  1.00  0.00              
ATOM   3592  ND2 ASN A 231      41.800  11.462  23.870  1.00  0.00              
ATOM   3593  H   ASN A 231      41.628   8.634  20.047  1.00  0.00              
ATOM   3594  HA  ASN A 231      42.501   8.896  22.730  1.00  0.00              
ATOM   3595 1HB  ASN A 231      41.568  10.915  21.268  1.00  0.00              
ATOM   3596 2HB  ASN A 231      40.119   9.913  21.520  1.00  0.00              
ATOM   3597 1HD2 ASN A 231      41.676  11.967  24.724  1.00  0.00              
ATOM   3598 2HD2 ASN A 231      42.718  11.319  23.502  1.00  0.00              
ATOM   3599  N   CYS A 232      39.466   7.671  22.518  1.00  0.00              
ATOM   3600  CA  CYS A 232      38.440   6.945  23.248  1.00  0.00              
ATOM   3601  C   CYS A 232      39.004   5.600  23.670  1.00  0.00              
ATOM   3602  O   CYS A 232      38.759   5.134  24.783  1.00  0.00              
ATOM   3603  CB  CYS A 232      37.325   6.775  22.216  1.00  0.00              
ATOM   3604  SG  CYS A 232      36.433   8.298  21.819  1.00  0.00              
ATOM   3605  H   CYS A 232      39.321   7.880  21.541  1.00  0.00              
ATOM   3606  HA  CYS A 232      38.039   7.498  24.098  1.00  0.00              
ATOM   3607 1HB  CYS A 232      37.735   6.410  21.274  1.00  0.00              
ATOM   3608 2HB  CYS A 232      36.576   6.073  22.583  1.00  0.00              
ATOM   3609  HG  CYS A 232      35.602   7.746  20.940  1.00  0.00              
ATOM   3610  N   PHE A 233      39.769   4.980  22.777  1.00  0.00              
ATOM   3611  CA  PHE A 233      40.381   3.689  23.065  1.00  0.00              
ATOM   3612  C   PHE A 233      41.210   3.744  24.344  1.00  0.00              
ATOM   3613  O   PHE A 233      41.048   2.903  25.225  1.00  0.00              
ATOM   3614  CB  PHE A 233      41.251   3.238  21.891  1.00  0.00              
ATOM   3615  CG  PHE A 233      41.995   1.958  22.144  1.00  0.00              
ATOM   3616  CD1 PHE A 233      41.385   0.731  21.927  1.00  0.00              
ATOM   3617  CD2 PHE A 233      43.304   1.977  22.599  1.00  0.00              
ATOM   3618  CE1 PHE A 233      42.068  -0.448  22.160  1.00  0.00              
ATOM   3619  CE2 PHE A 233      43.990   0.801  22.832  1.00  0.00              
ATOM   3620  CZ  PHE A 233      43.370  -0.413  22.612  1.00  0.00              
ATOM   3621  H   PHE A 233      39.932   5.412  21.879  1.00  0.00              
ATOM   3622  HA  PHE A 233      39.604   2.941  23.231  1.00  0.00              
ATOM   3623 1HB  PHE A 233      40.634   3.071  21.008  1.00  0.00              
ATOM   3624 2HB  PHE A 233      42.002   3.995  21.669  1.00  0.00              
ATOM   3625  HD1 PHE A 233      40.356   0.703  21.569  1.00  0.00              
ATOM   3626  HD2 PHE A 233      43.793   2.936  22.773  1.00  0.00              
ATOM   3627  HE1 PHE A 233      41.577  -1.405  21.986  1.00  0.00              
ATOM   3628  HE2 PHE A 233      45.019   0.830  23.189  1.00  0.00              
ATOM   3629  HZ  PHE A 233      43.909  -1.342  22.797  1.00  0.00              
ATOM   3630  N   THR A 234      42.085   4.741  24.456  1.00  0.00              
ATOM   3631  CA  THR A 234      42.937   4.854  25.641  1.00  0.00              
ATOM   3632  C   THR A 234      42.156   5.261  26.884  1.00  0.00              
ATOM   3633  O   THR A 234      42.590   5.016  28.009  1.00  0.00              
ATOM   3634  CB  THR A 234      44.071   5.871  25.416  1.00  0.00              
ATOM   3635  OG1 THR A 234      43.524   7.195  25.350  1.00  0.00              
ATOM   3636  CG2 THR A 234      44.812   5.568  24.123  1.00  0.00              
ATOM   3637  H   THR A 234      42.169   5.430  23.722  1.00  0.00              
ATOM   3638  HA  THR A 234      43.376   3.884  25.874  1.00  0.00              
ATOM   3639  HB  THR A 234      44.767   5.817  26.254  1.00  0.00              
ATOM   3640  HG1 THR A 234      43.440   7.551  26.238  1.00  0.00              
ATOM   3641 1HG2 THR A 234      45.610   6.297  23.982  1.00  0.00              
ATOM   3642 2HG2 THR A 234      45.239   4.566  24.176  1.00  0.00              
ATOM   3643 3HG2 THR A 234      44.118   5.623  23.286  1.00  0.00              
ATOM   3644  N   PHE A 235      41.010   5.894  26.682  1.00  0.00              
ATOM   3645  CA  PHE A 235      40.055   6.041  27.766  1.00  0.00              
ATOM   3646  C   PHE A 235      39.601   4.679  28.274  1.00  0.00              
ATOM   3647  O   PHE A 235      39.546   4.446  29.480  1.00  0.00              
ATOM   3648  CB  PHE A 235      38.850   6.866  27.310  1.00  0.00              
ATOM   3649  CG  PHE A 235      37.931   7.267  28.429  1.00  0.00              
ATOM   3650  CD1 PHE A 235      38.351   7.195  29.749  1.00  0.00              
ATOM   3651  CD2 PHE A 235      36.647   7.717  28.164  1.00  0.00              
ATOM   3652  CE1 PHE A 235      37.507   7.564  30.779  1.00  0.00              
ATOM   3653  CE2 PHE A 235      35.801   8.087  29.192  1.00  0.00              
ATOM   3654  CZ  PHE A 235      36.232   8.010  30.501  1.00  0.00              
ATOM   3655  H   PHE A 235      40.788   6.279  25.775  1.00  0.00              
ATOM   3656  HA  PHE A 235      40.526   6.550  28.608  1.00  0.00              
ATOM   3657 1HB  PHE A 235      39.184   7.788  26.835  1.00  0.00              
ATOM   3658 2HB  PHE A 235      38.249   6.293  26.605  1.00  0.00              
ATOM   3659  HD1 PHE A 235      39.359   6.843  29.969  1.00  0.00              
ATOM   3660  HD2 PHE A 235      36.306   7.778  27.130  1.00  0.00              
ATOM   3661  HE1 PHE A 235      37.849   7.502  31.812  1.00  0.00              
ATOM   3662  HE2 PHE A 235      34.794   8.440  28.970  1.00  0.00              
ATOM   3663  HZ  PHE A 235      35.566   8.300  31.312  1.00  0.00              
ATOM   3664  N   PHE A 236      39.268   3.784  27.347  1.00  0.00              
ATOM   3665  CA  PHE A 236      38.948   2.398  27.699  1.00  0.00              
ATOM   3666  C   PHE A 236      40.110   1.444  28.077  1.00  0.00              
ATOM   3667  O   PHE A 236      39.851   0.385  28.636  1.00  0.00              
ATOM   3668  CB  PHE A 236      38.171   1.783  26.533  1.00  0.00              
ATOM   3669  CG  PHE A 236      36.793   2.354  26.355  1.00  0.00              
ATOM   3670  CD1 PHE A 236      36.480   3.113  25.238  1.00  0.00              
ATOM   3671  CD2 PHE A 236      35.807   2.133  27.305  1.00  0.00              
ATOM   3672  CE1 PHE A 236      35.212   3.638  25.074  1.00  0.00              
ATOM   3673  CE2 PHE A 236      34.539   2.655  27.143  1.00  0.00              
ATOM   3674  CZ  PHE A 236      34.241   3.409  26.026  1.00  0.00              
ATOM   3675  H   PHE A 236      39.234   4.067  26.378  1.00  0.00              
ATOM   3676  HA  PHE A 236      38.338   2.377  28.603  1.00  0.00              
ATOM   3677 1HB  PHE A 236      38.702   1.954  25.597  1.00  0.00              
ATOM   3678 2HB  PHE A 236      38.048   0.713  26.689  1.00  0.00              
ATOM   3679  HD1 PHE A 236      37.247   3.293  24.484  1.00  0.00              
ATOM   3680  HD2 PHE A 236      36.043   1.537  28.188  1.00  0.00              
ATOM   3681  HE1 PHE A 236      34.979   4.233  24.191  1.00  0.00              
ATOM   3682  HE2 PHE A 236      33.773   2.474  27.897  1.00  0.00              
ATOM   3683  HZ  PHE A 236      33.242   3.823  25.898  1.00  0.00              
ATOM   3684  N   CYS A 237      41.372   1.775  27.800  1.00  0.00              
ATOM   3685  CA  CYS A 237      42.497   1.012  28.328  1.00  0.00              
ATOM   3686  C   CYS A 237      43.100   1.712  29.539  1.00  0.00              
ATOM   3687  O   CYS A 237      43.874   2.659  29.399  1.00  0.00              
ATOM   3688  CB  CYS A 237      43.480   1.007  27.157  1.00  0.00              
ATOM   3689  SG  CYS A 237      45.221   0.915  27.640  1.00  0.00              
ATOM   3690  H   CYS A 237      41.553   2.574  27.210  1.00  0.00              
ATOM   3691  HA  CYS A 237      42.244  -0.019  28.575  1.00  0.00              
ATOM   3692 1HB  CYS A 237      43.299   0.144  26.516  1.00  0.00              
ATOM   3693 2HB  CYS A 237      43.376   1.922  26.574  1.00  0.00              
ATOM   3694  N   PRO A 238      42.742   1.240  30.728  1.00  0.00              
ATOM   3695  CA  PRO A 238      43.323   1.753  31.963  1.00  0.00              
ATOM   3696  C   PRO A 238      44.784   1.333  32.056  1.00  0.00              
ATOM   3697  O   PRO A 238      45.603   2.030  32.655  1.00  0.00              
ATOM   3698  CB  PRO A 238      42.467   1.139  33.075  1.00  0.00              
ATOM   3699  CG  PRO A 238      41.953  -0.132  32.490  1.00  0.00              
ATOM   3700  CD  PRO A 238      41.742   0.158  31.028  1.00  0.00              
ATOM   3701  HA  PRO A 238      43.325   2.852  32.008  1.00  0.00              
ATOM   3702 1HB  PRO A 238      43.060   0.949  33.982  1.00  0.00              
ATOM   3703 2HB  PRO A 238      41.641   1.807  33.363  1.00  0.00              
ATOM   3704 1HG  PRO A 238      42.672  -0.953  32.630  1.00  0.00              
ATOM   3705 2HG  PRO A 238      41.014  -0.441  32.972  1.00  0.00              
ATOM   3706 1HD  PRO A 238      41.917  -0.727  30.399  1.00  0.00              
ATOM   3707 2HD  PRO A 238      40.719   0.504  30.817  1.00  0.00              
ATOM   3708  N   ASP A 239      45.106   0.190  31.460  1.00  0.00              
ATOM   3709  CA  ASP A 239      46.489  -0.259  31.359  1.00  0.00              
ATOM   3710  C   ASP A 239      46.621  -1.450  30.419  1.00  0.00              
ATOM   3711  O   ASP A 239      46.434  -2.597  30.824  1.00  0.00              
ATOM   3712  CB  ASP A 239      47.036  -0.621  32.742  1.00  0.00              
ATOM   3713  CG  ASP A 239      48.513  -0.993  32.757  1.00  0.00              
ATOM   3714  OD1 ASP A 239      49.090  -1.097  31.701  1.00  0.00              
ATOM   3715  OD2 ASP A 239      49.088  -1.015  33.819  1.00  0.00              
ATOM   3716  H   ASP A 239      44.373  -0.383  31.067  1.00  0.00              
ATOM   3717  HA  ASP A 239      47.105   0.536  30.938  1.00  0.00              
ATOM   3718 1HB  ASP A 239      46.847   0.143  33.498  1.00  0.00              
ATOM   3719 2HB  ASP A 239      46.437  -1.505  32.960  1.00  0.00              
ATOM   3720  N   CYS A 240      46.943  -1.171  29.160  1.00  0.00              
ATOM   3721  CA  CYS A 240      47.160  -2.222  28.174  1.00  0.00              
ATOM   3722  C   CYS A 240      48.537  -2.101  27.533  1.00  0.00              
ATOM   3723  O   CYS A 240      49.075  -1.003  27.399  1.00  0.00              
ATOM   3724  CB  CYS A 240      46.062  -1.952  27.145  1.00  0.00              
ATOM   3725  SG  CYS A 240      46.163  -0.330  26.351  1.00  0.00              
ATOM   3726  H   CYS A 240      47.041  -0.206  28.880  1.00  0.00              
ATOM   3727  HA  CYS A 240      47.023  -3.227  28.574  1.00  0.00              
ATOM   3728 1HB  CYS A 240      46.109  -2.686  26.341  1.00  0.00              
ATOM   3729 2HB  CYS A 240      45.082  -1.995  27.620  1.00  0.00              
ATOM   3730  N   SER A 241      49.102  -3.237  27.140  1.00  0.00              
ATOM   3731  CA  SER A 241      50.461  -3.274  26.613  1.00  0.00              
ATOM   3732  C   SER A 241      50.479  -3.703  25.151  1.00  0.00              
ATOM   3733  O   SER A 241      51.535  -4.012  24.598  1.00  0.00              
ATOM   3734  CB  SER A 241      51.318  -4.207  27.447  1.00  0.00              
ATOM   3735  OG  SER A 241      50.828  -5.520  27.438  1.00  0.00              
ATOM   3736  H   SER A 241      48.577  -4.098  27.207  1.00  0.00              
ATOM   3737  HA  SER A 241      50.996  -2.330  26.727  1.00  0.00              
ATOM   3738 1HB  SER A 241      52.330  -4.204  27.043  1.00  0.00              
ATOM   3739 2HB  SER A 241      51.335  -3.842  28.473  1.00  0.00              
ATOM   3740  HG  SER A 241      51.396  -6.077  27.976  1.00  0.00              
ATOM   3741  N   HIS A 242      49.305  -3.721  24.531  1.00  0.00              
ATOM   3742  CA  HIS A 242      49.174  -4.170  23.150  1.00  0.00              
ATOM   3743  C   HIS A 242      48.295  -3.237  22.326  1.00  0.00              
ATOM   3744  O   HIS A 242      47.170  -3.584  21.969  1.00  0.00              
ATOM   3745  CB  HIS A 242      48.609  -5.593  23.100  1.00  0.00              
ATOM   3746  CG  HIS A 242      49.419  -6.589  23.870  1.00  0.00              
ATOM   3747  ND1 HIS A 242      50.623  -7.082  23.411  1.00  0.00              
ATOM   3748  CD2 HIS A 242      49.199  -7.185  25.065  1.00  0.00              
ATOM   3749  CE1 HIS A 242      51.108  -7.938  24.293  1.00  0.00              
ATOM   3750  NE2 HIS A 242      50.263  -8.019  25.305  1.00  0.00              
ATOM   3751  H   HIS A 242      48.481  -3.416  25.029  1.00  0.00              
ATOM   3752  HA  HIS A 242      50.152  -4.166  22.670  1.00  0.00              
ATOM   3753 1HB  HIS A 242      47.605  -5.614  23.525  1.00  0.00              
ATOM   3754 2HB  HIS A 242      48.574  -5.947  22.070  1.00  0.00              
ATOM   3755  HD2 HIS A 242      48.388  -7.112  25.791  1.00  0.00              
ATOM   3756  HE1 HIS A 242      52.059  -8.440  24.115  1.00  0.00              
ATOM   3757  HE2 HIS A 242      50.374  -8.596  26.126  1.00  0.00              
ATOM   3758  N   ALA A 243      48.816  -2.051  22.029  1.00  0.00              
ATOM   3759  CA  ALA A 243      48.082  -1.069  21.240  1.00  0.00              
ATOM   3760  C   ALA A 243      48.988  -0.378  20.230  1.00  0.00              
ATOM   3761  O   ALA A 243      49.082   0.849  20.202  1.00  0.00              
ATOM   3762  CB  ALA A 243      47.424  -0.042  22.152  1.00  0.00              
ATOM   3763  H   ALA A 243      49.744  -1.825  22.357  1.00  0.00              
ATOM   3764  HA  ALA A 243      47.303  -1.583  20.678  1.00  0.00              
ATOM   3765 1HB  ALA A 243      46.880   0.684  21.548  1.00  0.00              
ATOM   3766 2HB  ALA A 243      46.731  -0.545  22.826  1.00  0.00              
ATOM   3767 3HB  ALA A 243      48.189   0.470  22.733  1.00  0.00              
ATOM   3768  N   PRO A 244      49.654  -1.174  19.400  1.00  0.00              
ATOM   3769  CA  PRO A 244      50.598  -0.644  18.423  1.00  0.00              
ATOM   3770  C   PRO A 244      49.840   0.061  17.305  1.00  0.00              
ATOM   3771  O   PRO A 244      50.401   0.887  16.586  1.00  0.00              
ATOM   3772  CB  PRO A 244      51.365  -1.872  17.923  1.00  0.00              
ATOM   3773  CG  PRO A 244      50.423  -3.008  18.129  1.00  0.00              
ATOM   3774  CD  PRO A 244      49.670  -2.679  19.391  1.00  0.00              
ATOM   3775  HA  PRO A 244      51.272   0.114  18.849  1.00  0.00              
ATOM   3776 1HB  PRO A 244      51.642  -1.771  16.864  1.00  0.00              
ATOM   3777 2HB  PRO A 244      52.298  -2.021  18.487  1.00  0.00              
ATOM   3778 1HG  PRO A 244      49.736  -3.115  17.276  1.00  0.00              
ATOM   3779 2HG  PRO A 244      50.964  -3.961  18.229  1.00  0.00              
ATOM   3780 1HD  PRO A 244      48.648  -3.085  19.384  1.00  0.00              
ATOM   3781 2HD  PRO A 244      50.168  -3.076  20.288  1.00  0.00              
ATOM   3782  N   LEU A 245      48.522  -0.199  17.104  1.00  0.00              
ATOM   3783  CA  LEU A 245      47.791   0.414  16.002  1.00  0.00              
ATOM   3784  C   LEU A 245      46.965   1.592  16.501  1.00  0.00              
ATOM   3785  O   LEU A 245      46.204   2.194  15.743  1.00  0.00              
ATOM   3786  CB  LEU A 245      46.890  -0.619  15.313  1.00  0.00              
ATOM   3787  CG  LEU A 245      47.622  -1.821  14.704  1.00  0.00              
ATOM   3788  CD1 LEU A 245      46.615  -2.808  14.128  1.00  0.00              
ATOM   3789  CD2 LEU A 245      48.582  -1.340  13.626  1.00  0.00              
ATOM   3790  H   LEU A 245      48.041  -0.844  17.715  1.00  0.00              
ATOM   3791  HA  LEU A 245      48.492   0.815  15.270  1.00  0.00              
ATOM   3792 1HB  LEU A 245      46.298  -0.936  16.170  1.00  0.00              
ATOM   3793 2HB  LEU A 245      46.238  -0.155  14.573  1.00  0.00              
ATOM   3794  HG  LEU A 245      48.213  -2.277  15.498  1.00  0.00              
ATOM   3795 1HD1 LEU A 245      47.144  -3.659  13.697  1.00  0.00              
ATOM   3796 2HD1 LEU A 245      45.953  -3.157  14.920  1.00  0.00              
ATOM   3797 3HD1 LEU A 245      46.027  -2.317  13.353  1.00  0.00              
ATOM   3798 1HD2 LEU A 245      49.102  -2.196  13.195  1.00  0.00              
ATOM   3799 2HD2 LEU A 245      48.024  -0.822  12.846  1.00  0.00              
ATOM   3800 3HD2 LEU A 245      49.310  -0.658  14.065  1.00  0.00              
ATOM   3801  N   TRP A 246      47.119   1.916  17.780  1.00  0.00              
ATOM   3802  CA  TRP A 246      46.345   2.988  18.397  1.00  0.00              
ATOM   3803  C   TRP A 246      47.253   4.134  18.824  1.00  0.00              
ATOM   3804  O   TRP A 246      47.450   4.373  20.015  1.00  0.00              
ATOM   3805  CB  TRP A 246      45.563   2.460  19.601  1.00  0.00              
ATOM   3806  CG  TRP A 246      44.731   1.252  19.291  1.00  0.00              
ATOM   3807  CD1 TRP A 246      45.126  -0.050  19.365  1.00  0.00              
ATOM   3808  CD2 TRP A 246      43.365   1.234  18.860  1.00  0.00              
ATOM   3809  NE1 TRP A 246      44.093  -0.879  19.005  1.00  0.00              
ATOM   3810  CE2 TRP A 246      42.998  -0.113  18.692  1.00  0.00              
ATOM   3811  CE3 TRP A 246      42.415   2.230  18.601  1.00  0.00              
ATOM   3812  CZ2 TRP A 246      41.731  -0.492  18.277  1.00  0.00              
ATOM   3813  CZ3 TRP A 246      41.144   1.850  18.186  1.00  0.00              
ATOM   3814  CH2 TRP A 246      40.812   0.528  18.029  1.00  0.00              
ATOM   3815  H   TRP A 246      47.789   1.409  18.340  1.00  0.00              
ATOM   3816  HA  TRP A 246      45.638   3.396  17.676  1.00  0.00              
ATOM   3817 1HB  TRP A 246      46.247   2.172  20.399  1.00  0.00              
ATOM   3818 2HB  TRP A 246      44.878   3.224  19.969  1.00  0.00              
ATOM   3819  HD1 TRP A 246      46.151  -0.237  19.681  1.00  0.00              
ATOM   3820  HE1 TRP A 246      44.131  -1.888  18.975  1.00  0.00              
ATOM   3821  HE3 TRP A 246      42.625   3.294  18.712  1.00  0.00              
ATOM   3822  HZ2 TRP A 246      41.510  -1.554  18.165  1.00  0.00              
ATOM   3823  HZ3 TRP A 246      40.415   2.635  17.986  1.00  0.00              
ATOM   3824  HH2 TRP A 246      39.804   0.272  17.702  1.00  0.00              
ATOM   3825  N   LEU A 247      47.805   4.840  17.843  1.00  0.00              
ATOM   3826  CA  LEU A 247      48.794   5.878  18.110  1.00  0.00              
ATOM   3827  C   LEU A 247      48.222   7.266  17.855  1.00  0.00              
ATOM   3828  O   LEU A 247      48.000   7.655  16.708  1.00  0.00              
ATOM   3829  CB  LEU A 247      50.045   5.652  17.251  1.00  0.00              
ATOM   3830  CG  LEU A 247      50.698   4.272  17.400  1.00  0.00              
ATOM   3831  CD1 LEU A 247      51.843   4.126  16.407  1.00  0.00              
ATOM   3832  CD2 LEU A 247      51.197   4.097  18.827  1.00  0.00              
ATOM   3833  H   LEU A 247      47.533   4.655  16.889  1.00  0.00              
ATOM   3834  HA  LEU A 247      49.078   5.851  19.161  1.00  0.00              
ATOM   3835 1HB  LEU A 247      49.600   5.750  16.262  1.00  0.00              
ATOM   3836 2HB  LEU A 247      50.783   6.440  17.397  1.00  0.00              
ATOM   3837  HG  LEU A 247      49.923   3.526  17.224  1.00  0.00              
ATOM   3838 1HD1 LEU A 247      52.301   3.143  16.520  1.00  0.00              
ATOM   3839 2HD1 LEU A 247      51.460   4.232  15.392  1.00  0.00              
ATOM   3840 3HD1 LEU A 247      52.589   4.897  16.596  1.00  0.00              
ATOM   3841 1HD2 LEU A 247      51.660   3.115  18.932  1.00  0.00              
ATOM   3842 2HD2 LEU A 247      51.929   4.871  19.055  1.00  0.00              
ATOM   3843 3HD2 LEU A 247      50.358   4.177  19.519  1.00  0.00              
ATOM   3844  N   MET A 248      47.985   8.010  18.929  1.00  0.00              
ATOM   3845  CA  MET A 248      47.479   9.379  18.828  1.00  0.00              
ATOM   3846  C   MET A 248      48.456  10.269  18.077  1.00  0.00              
ATOM   3847  O   MET A 248      48.063  11.183  17.333  1.00  0.00              
ATOM   3848  CB  MET A 248      47.209   9.950  20.219  1.00  0.00              
ATOM   3849  CG  MET A 248      46.009   9.340  20.928  1.00  0.00              
ATOM   3850  SD  MET A 248      45.642  10.152  22.497  1.00  0.00              
ATOM   3851  CE  MET A 248      45.021  11.731  21.923  1.00  0.00              
ATOM   3852  H   MET A 248      48.160   7.616  19.843  1.00  0.00              
ATOM   3853  HA  MET A 248      46.548   9.390  18.262  1.00  0.00              
ATOM   3854 1HB  MET A 248      48.107   9.780  20.811  1.00  0.00              
ATOM   3855 2HB  MET A 248      47.052  11.023  20.097  1.00  0.00              
ATOM   3856 1HG  MET A 248      45.145   9.426  20.270  1.00  0.00              
ATOM   3857 2HG  MET A 248      46.223   8.287  21.112  1.00  0.00              
ATOM   3858 1HE  MET A 248      44.751  12.348  22.780  1.00  0.00              
ATOM   3859 2HE  MET A 248      45.793  12.235  21.341  1.00  0.00              
ATOM   3860 3HE  MET A 248      44.142  11.570  21.299  1.00  0.00              
ATOM   3861  N   TYR A 249      49.738   9.998  18.284  1.00  0.00              
ATOM   3862  CA  TYR A 249      50.779  10.696  17.548  1.00  0.00              
ATOM   3863  C   TYR A 249      50.601  10.543  16.036  1.00  0.00              
ATOM   3864  O   TYR A 249      50.625  11.524  15.294  1.00  0.00              
ATOM   3865  CB  TYR A 249      52.158  10.184  17.969  1.00  0.00              
ATOM   3866  CG  TYR A 249      53.308  10.869  17.266  1.00  0.00              
ATOM   3867  CD1 TYR A 249      53.736  12.128  17.660  1.00  0.00              
ATOM   3868  CD2 TYR A 249      53.964  10.254  16.210  1.00  0.00              
ATOM   3869  CE1 TYR A 249      54.786  12.759  17.021  1.00  0.00              
ATOM   3870  CE2 TYR A 249      55.015  10.875  15.563  1.00  0.00              
ATOM   3871  CZ  TYR A 249      55.423  12.128  15.972  1.00  0.00              
ATOM   3872  OH  TYR A 249      56.470  12.751  15.332  1.00  0.00              
ATOM   3873  H   TYR A 249      50.001   9.297  18.962  1.00  0.00              
ATOM   3874  HA  TYR A 249      50.724  11.765  17.753  1.00  0.00              
ATOM   3875 1HB  TYR A 249      52.245  10.340  19.045  1.00  0.00              
ATOM   3876 2HB  TYR A 249      52.185   9.116  17.754  1.00  0.00              
ATOM   3877  HD1 TYR A 249      53.228  12.621  18.490  1.00  0.00              
ATOM   3878  HD2 TYR A 249      53.636   9.264  15.891  1.00  0.00              
ATOM   3879  HE1 TYR A 249      55.111  13.749  17.341  1.00  0.00              
ATOM   3880  HE2 TYR A 249      55.517  10.375  14.734  1.00  0.00              
ATOM   3881  HH  TYR A 249      56.266  12.992  14.425  1.00  0.00              
ATOM   3882  N   LEU A 250      50.411   9.307  15.587  1.00  0.00              
ATOM   3883  CA  LEU A 250      50.134   9.027  14.179  1.00  0.00              
ATOM   3884  C   LEU A 250      48.912   9.783  13.675  1.00  0.00              
ATOM   3885  O   LEU A 250      48.936  10.382  12.586  1.00  0.00              
ATOM   3886  CB  LEU A 250      49.943   7.519  13.971  1.00  0.00              
ATOM   3887  CG  LEU A 250      49.519   7.104  12.556  1.00  0.00              
ATOM   3888  CD1 LEU A 250      50.584   7.518  11.550  1.00  0.00              
ATOM   3889  CD2 LEU A 250      49.292   5.600  12.514  1.00  0.00              
ATOM   3890  H   LEU A 250      50.460   8.538  16.241  1.00  0.00              
ATOM   3891  HA  LEU A 250      50.969   9.367  13.568  1.00  0.00              
ATOM   3892 1HB  LEU A 250      50.959   7.183  14.170  1.00  0.00              
ATOM   3893 2HB  LEU A 250      49.267   7.092  14.711  1.00  0.00              
ATOM   3894  HG  LEU A 250      48.566   7.591  12.348  1.00  0.00              
ATOM   3895 1HD1 LEU A 250      50.274   7.219  10.548  1.00  0.00              
ATOM   3896 2HD1 LEU A 250      50.713   8.600  11.581  1.00  0.00              
ATOM   3897 3HD1 LEU A 250      51.527   7.031  11.797  1.00  0.00              
ATOM   3898 1HD2 LEU A 250      48.990   5.307  11.508  1.00  0.00              
ATOM   3899 2HD2 LEU A 250      50.215   5.085  12.782  1.00  0.00              
ATOM   3900 3HD2 LEU A 250      48.508   5.330  13.221  1.00  0.00              
ATOM   3901  N   ALA A 251      47.843   9.746  14.467  1.00  0.00              
ATOM   3902  CA  ALA A 251      46.611  10.411  14.093  1.00  0.00              
ATOM   3903  C   ALA A 251      46.826  11.908  13.952  1.00  0.00              
ATOM   3904  O   ALA A 251      46.238  12.556  13.074  1.00  0.00              
ATOM   3905  CB  ALA A 251      45.520  10.118  15.113  1.00  0.00              
ATOM   3906  H   ALA A 251      47.887   9.248  15.344  1.00  0.00              
ATOM   3907  HA  ALA A 251      46.290  10.032  13.122  1.00  0.00              
ATOM   3908 1HB  ALA A 251      44.601  10.626  14.817  1.00  0.00              
ATOM   3909 2HB  ALA A 251      45.342   9.043  15.157  1.00  0.00              
ATOM   3910 3HB  ALA A 251      45.832  10.476  16.092  1.00  0.00              
ATOM   3911  N   ILE A 252      47.682  12.458  14.809  1.00  0.00              
ATOM   3912  CA  ILE A 252      48.041  13.867  14.716  1.00  0.00              
ATOM   3913  C   ILE A 252      48.793  14.151  13.416  1.00  0.00              
ATOM   3914  O   ILE A 252      48.569  15.178  12.745  1.00  0.00              
ATOM   3915  CB  ILE A 252      48.905  14.311  15.911  1.00  0.00              
ATOM   3916  CG1 ILE A 252      48.074  14.319  17.197  1.00  0.00              
ATOM   3917  CG2 ILE A 252      49.506  15.684  15.653  1.00  0.00              
ATOM   3918  CD1 ILE A 252      48.900  14.439  18.457  1.00  0.00              
ATOM   3919  H   ILE A 252      48.093  11.892  15.538  1.00  0.00              
ATOM   3920  HA  ILE A 252      47.148  14.489  14.666  1.00  0.00              
ATOM   3921  HB  ILE A 252      49.705  13.586  16.059  1.00  0.00              
ATOM   3922 1HG1 ILE A 252      47.385  15.161  17.132  1.00  0.00              
ATOM   3923 2HG1 ILE A 252      47.507  13.388  17.222  1.00  0.00              
ATOM   3924 1HG2 ILE A 252      50.113  15.982  16.507  1.00  0.00              
ATOM   3925 2HG2 ILE A 252      50.130  15.646  14.761  1.00  0.00              
ATOM   3926 3HG2 ILE A 252      48.706  16.409  15.506  1.00  0.00              
ATOM   3927 1HD1 ILE A 252      48.242  14.438  19.326  1.00  0.00              
ATOM   3928 2HD1 ILE A 252      49.589  13.597  18.524  1.00  0.00              
ATOM   3929 3HD1 ILE A 252      49.466  15.369  18.434  1.00  0.00              
ATOM   3930  N   VAL A 253      49.673  13.226  13.047  1.00  0.00              
ATOM   3931  CA  VAL A 253      50.367  13.335  11.777  1.00  0.00              
ATOM   3932  C   VAL A 253      49.383  13.286  10.619  1.00  0.00              
ATOM   3933  O   VAL A 253      49.578  13.976   9.624  1.00  0.00              
ATOM   3934  CB  VAL A 253      51.412  12.216  11.604  1.00  0.00              
ATOM   3935  CG1 VAL A 253      51.972  12.224  10.190  1.00  0.00              
ATOM   3936  CG2 VAL A 253      52.533  12.372  12.620  1.00  0.00              
ATOM   3937  H   VAL A 253      49.867  12.437  13.648  1.00  0.00              
ATOM   3938  HA  VAL A 253      50.871  14.298  11.682  1.00  0.00              
ATOM   3939  HB  VAL A 253      50.937  11.255  11.802  1.00  0.00              
ATOM   3940 1HG1 VAL A 253      52.708  11.426  10.085  1.00  0.00              
ATOM   3941 2HG1 VAL A 253      51.162  12.065   9.477  1.00  0.00              
ATOM   3942 3HG1 VAL A 253      52.447  13.184   9.992  1.00  0.00              
ATOM   3943 1HG2 VAL A 253      53.262  11.574  12.485  1.00  0.00              
ATOM   3944 2HG2 VAL A 253      53.021  13.337  12.477  1.00  0.00              
ATOM   3945 3HG2 VAL A 253      52.121  12.320  13.628  1.00  0.00              
ATOM   3946  N   LEU A 254      48.318  12.498  10.748  1.00  0.00              
ATOM   3947  CA  LEU A 254      47.315  12.453   9.685  1.00  0.00              
ATOM   3948  C   LEU A 254      46.622  13.802   9.545  1.00  0.00              
ATOM   3949  O   LEU A 254      46.348  14.282   8.427  1.00  0.00              
ATOM   3950  CB  LEU A 254      46.288  11.349   9.963  1.00  0.00              
ATOM   3951  CG  LEU A 254      46.829   9.916   9.873  1.00  0.00              
ATOM   3952  CD1 LEU A 254      45.768   8.927  10.337  1.00  0.00              
ATOM   3953  CD2 LEU A 254      47.251   9.621   8.441  1.00  0.00              
ATOM   3954  H   LEU A 254      48.188  11.926  11.571  1.00  0.00              
ATOM   3955  HA  LEU A 254      47.802  12.248   8.732  1.00  0.00              
ATOM   3956 1HB  LEU A 254      46.043  11.591  10.996  1.00  0.00              
ATOM   3957 2HB  LEU A 254      45.398  11.459   9.344  1.00  0.00              
ATOM   3958  HG  LEU A 254      47.719   9.866  10.500  1.00  0.00              
ATOM   3959 1HD1 LEU A 254      46.161   7.913  10.269  1.00  0.00              
ATOM   3960 2HD1 LEU A 254      45.497   9.142  11.371  1.00  0.00              
ATOM   3961 3HD1 LEU A 254      44.885   9.017   9.704  1.00  0.00              
ATOM   3962 1HD2 LEU A 254      47.636   8.603   8.378  1.00  0.00              
ATOM   3963 2HD2 LEU A 254      46.392   9.727   7.779  1.00  0.00              
ATOM   3964 3HD2 LEU A 254      48.030  10.322   8.140  1.00  0.00              
ATOM   3965  N   SER A 255      46.346  14.406  10.696  1.00  0.00              
ATOM   3966  CA  SER A 255      45.767  15.738  10.739  1.00  0.00              
ATOM   3967  C   SER A 255      46.671  16.709   9.996  1.00  0.00              
ATOM   3968  O   SER A 255      46.204  17.563   9.238  1.00  0.00              
ATOM   3969  CB  SER A 255      45.560  16.183  12.174  1.00  0.00              
ATOM   3970  OG  SER A 255      44.645  15.367  12.852  1.00  0.00              
ATOM   3971  H   SER A 255      46.545  13.928  11.564  1.00  0.00              
ATOM   3972  HA  SER A 255      44.747  15.778  10.355  1.00  0.00              
ATOM   3973 1HB  SER A 255      46.519  16.147  12.691  1.00  0.00              
ATOM   3974 2HB  SER A 255      45.188  17.207  12.171  1.00  0.00              
ATOM   3975  HG  SER A 255      44.124  14.874  12.214  1.00  0.00              
ATOM   3976  N   HIS A 256      47.973  16.565  10.218  1.00  0.00              
ATOM   3977  CA  HIS A 256      48.965  17.360   9.492  1.00  0.00              
ATOM   3978  C   HIS A 256      48.908  17.198   7.970  1.00  0.00              
ATOM   3979  O   HIS A 256      48.985  18.177   7.210  1.00  0.00              
ATOM   3980  CB  HIS A 256      50.372  17.010   9.986  1.00  0.00              
ATOM   3981  CG  HIS A 256      50.602  17.339  11.429  1.00  0.00              
ATOM   3982  ND1 HIS A 256      51.694  16.875  12.132  1.00  0.00              
ATOM   3983  CD2 HIS A 256      49.882  18.084  12.299  1.00  0.00              
ATOM   3984  CE1 HIS A 256      51.635  17.322  13.374  1.00  0.00              
ATOM   3985  NE2 HIS A 256      50.546  18.057  13.501  1.00  0.00              
ATOM   3986  H   HIS A 256      48.287  15.893  10.902  1.00  0.00              
ATOM   3987  HA  HIS A 256      48.780  18.420   9.662  1.00  0.00              
ATOM   3988 1HB  HIS A 256      50.553  15.940   9.878  1.00  0.00              
ATOM   3989 2HB  HIS A 256      51.118  17.563   9.417  1.00  0.00              
ATOM   3990  HD1 HIS A 256      52.461  16.354  11.757  1.00  0.00              
ATOM   3991  HD2 HIS A 256      48.951  18.643  12.202  1.00  0.00              
ATOM   3992  HE1 HIS A 256      52.413  17.065  14.094  1.00  0.00              
ATOM   3993  N   THR A 257      48.783  15.950   7.531  1.00  0.00              
ATOM   3994  CA  THR A 257      48.629  15.674   6.115  1.00  0.00              
ATOM   3995  C   THR A 257      47.427  16.426   5.567  1.00  0.00              
ATOM   3996  O   THR A 257      47.494  16.987   4.476  1.00  0.00              
ATOM   3997  CB  THR A 257      48.459  14.168   5.841  1.00  0.00              
ATOM   3998  OG1 THR A 257      49.620  13.463   6.298  1.00  0.00              
ATOM   3999  CG2 THR A 257      48.270  13.915   4.353  1.00  0.00              
ATOM   4000  H   THR A 257      48.794  15.180   8.184  1.00  0.00              
ATOM   4001  HA  THR A 257      49.505  16.028   5.572  1.00  0.00              
ATOM   4002  HB  THR A 257      47.587  13.805   6.384  1.00  0.00              
ATOM   4003  HG1 THR A 257      49.509  12.523   6.133  1.00  0.00              
ATOM   4004 1HG2 THR A 257      48.152  12.846   4.179  1.00  0.00              
ATOM   4005 2HG2 THR A 257      47.381  14.441   4.005  1.00  0.00              
ATOM   4006 3HG2 THR A 257      49.142  14.277   3.810  1.00  0.00              
ATOM   4007  N   ASN A 258      46.328  16.441   6.319  1.00  0.00              
ATOM   4008  CA  ASN A 258      45.146  17.158   5.853  1.00  0.00              
ATOM   4009  C   ASN A 258      45.499  18.621   5.632  1.00  0.00              
ATOM   4010  O   ASN A 258      45.176  19.217   4.598  1.00  0.00              
ATOM   4011  CB  ASN A 258      43.982  17.027   6.819  1.00  0.00              
ATOM   4012  CG  ASN A 258      42.829  17.940   6.504  1.00  0.00              
ATOM   4013  OD1 ASN A 258      42.525  18.872   7.257  1.00  0.00              
ATOM   4014  ND2 ASN A 258      42.137  17.627   5.438  1.00  0.00              
ATOM   4015  H   ASN A 258      46.295  15.965   7.209  1.00  0.00              
ATOM   4016  HA  ASN A 258      44.818  16.748   4.896  1.00  0.00              
ATOM   4017 1HB  ASN A 258      43.596  16.046   7.099  1.00  0.00              
ATOM   4018 2HB  ASN A 258      44.545  17.448   7.652  1.00  0.00              
ATOM   4019 1HD2 ASN A 258      41.355  18.190   5.168  1.00  0.00              
ATOM   4020 2HD2 ASN A 258      42.389  16.826   4.895  1.00  0.00              
ATOM   4021  N   SER A 259      46.169  19.186   6.631  1.00  0.00              
ATOM   4022  CA  SER A 259      46.579  20.583   6.610  1.00  0.00              
ATOM   4023  C   SER A 259      47.400  20.895   5.370  1.00  0.00              
ATOM   4024  O   SER A 259      47.303  21.986   4.808  1.00  0.00              
ATOM   4025  CB  SER A 259      47.367  20.916   7.862  1.00  0.00              
ATOM   4026  OG  SER A 259      46.572  20.858   9.015  1.00  0.00              
ATOM   4027  H   SER A 259      46.400  18.617   7.433  1.00  0.00              
ATOM   4028  HA  SER A 259      45.744  21.281   6.689  1.00  0.00              
ATOM   4029 1HB  SER A 259      48.184  20.202   7.959  1.00  0.00              
ATOM   4030 2HB  SER A 259      47.774  21.921   7.762  1.00  0.00              
ATOM   4031  HG  SER A 259      45.924  21.566   8.992  1.00  0.00              
ATOM   4032  N   VAL A 260      48.209  19.933   4.944  1.00  0.00              
ATOM   4033  CA  VAL A 260      49.020  20.130   3.747  1.00  0.00              
ATOM   4034  C   VAL A 260      48.147  20.182   2.495  1.00  0.00              
ATOM   4035  O   VAL A 260      48.281  21.078   1.662  1.00  0.00              
ATOM   4036  CB  VAL A 260      50.071  19.016   3.586  1.00  0.00              
ATOM   4037  CG1 VAL A 260      50.748  19.114   2.227  1.00  0.00              
ATOM   4038  CG2 VAL A 260      51.103  19.091   4.701  1.00  0.00              
ATOM   4039  H   VAL A 260      48.272  19.056   5.442  1.00  0.00              
ATOM   4040  HA  VAL A 260      49.534  21.092   3.771  1.00  0.00              
ATOM   4041  HB  VAL A 260      49.577  18.048   3.677  1.00  0.00              
ATOM   4042 1HG1 VAL A 260      51.487  18.319   2.130  1.00  0.00              
ATOM   4043 2HG1 VAL A 260      50.001  19.013   1.440  1.00  0.00              
ATOM   4044 3HG1 VAL A 260      51.243  20.081   2.137  1.00  0.00              
ATOM   4045 1HG2 VAL A 260      51.837  18.296   4.572  1.00  0.00              
ATOM   4046 2HG2 VAL A 260      51.604  20.058   4.666  1.00  0.00              
ATOM   4047 3HG2 VAL A 260      50.607  18.973   5.665  1.00  0.00              
ATOM   4048  N   VAL A 261      47.243  19.215   2.385  1.00  0.00              
ATOM   4049  CA  VAL A 261      46.423  19.029   1.195  1.00  0.00              
ATOM   4050  C   VAL A 261      45.175  19.911   1.153  1.00  0.00              
ATOM   4051  O   VAL A 261      44.506  19.986   0.126  1.00  0.00              
ATOM   4052  CB  VAL A 261      45.985  17.559   1.062  1.00  0.00              
ATOM   4053  CG1 VAL A 261      47.198  16.641   1.043  1.00  0.00              
ATOM   4054  CG2 VAL A 261      45.047  17.177   2.197  1.00  0.00              
ATOM   4055  H   VAL A 261      47.125  18.585   3.166  1.00  0.00              
ATOM   4056  HA  VAL A 261      46.961  19.324   0.293  1.00  0.00              
ATOM   4057  HB  VAL A 261      45.424  17.439   0.134  1.00  0.00              
ATOM   4058 1HG1 VAL A 261      46.870  15.606   0.948  1.00  0.00              
ATOM   4059 2HG1 VAL A 261      47.835  16.898   0.197  1.00  0.00              
ATOM   4060 3HG1 VAL A 261      47.758  16.760   1.970  1.00  0.00              
ATOM   4061 1HG2 VAL A 261      44.747  16.136   2.087  1.00  0.00              
ATOM   4062 2HG2 VAL A 261      45.559  17.309   3.150  1.00  0.00              
ATOM   4063 3HG2 VAL A 261      44.163  17.814   2.169  1.00  0.00              
ATOM   4064  N   ASN A 262      44.865  20.580   2.262  1.00  0.00              
ATOM   4065  CA  ASN A 262      43.728  21.509   2.295  1.00  0.00              
ATOM   4066  C   ASN A 262      43.806  22.693   1.316  1.00  0.00              
ATOM   4067  O   ASN A 262      42.850  22.945   0.572  1.00  0.00              
ATOM   4068  CB  ASN A 262      43.531  22.039   3.704  1.00  0.00              
ATOM   4069  CG  ASN A 262      42.942  21.033   4.653  1.00  0.00              
ATOM   4070  OD1 ASN A 262      42.236  20.104   4.245  1.00  0.00              
ATOM   4071  ND2 ASN A 262      43.160  21.261   5.923  1.00  0.00              
ATOM   4072  H   ASN A 262      45.418  20.449   3.098  1.00  0.00              
ATOM   4073  HA  ASN A 262      42.816  20.989   1.997  1.00  0.00              
ATOM   4074 1HB  ASN A 262      44.327  22.586   4.210  1.00  0.00              
ATOM   4075 2HB  ASN A 262      42.749  22.736   3.400  1.00  0.00              
ATOM   4076 1HD2 ASN A 262      42.798  20.632   6.612  1.00  0.00              
ATOM   4077 2HD2 ASN A 262      43.687  22.062   6.204  1.00  0.00              
ATOM   4078  N   PRO A 263      44.943  23.419   1.308  1.00  0.00              
ATOM   4079  CA  PRO A 263      45.089  24.522   0.351  1.00  0.00              
ATOM   4080  C   PRO A 263      45.017  24.002  -1.074  1.00  0.00              
ATOM   4081  O   PRO A 263      44.561  24.712  -1.972  1.00  0.00              
ATOM   4082  CB  PRO A 263      46.457  25.132   0.673  1.00  0.00              
ATOM   4083  CG  PRO A 263      47.189  24.047   1.387  1.00  0.00              
ATOM   4084  CD  PRO A 263      46.139  23.311   2.176  1.00  0.00              
ATOM   4085  HA  PRO A 263      44.283  25.266   0.433  1.00  0.00              
ATOM   4086 1HB  PRO A 263      46.988  25.435  -0.242  1.00  0.00              
ATOM   4087 2HB  PRO A 263      46.361  26.029   1.302  1.00  0.00              
ATOM   4088 1HG  PRO A 263      47.695  23.375   0.678  1.00  0.00              
ATOM   4089 2HG  PRO A 263      47.964  24.460   2.049  1.00  0.00              
ATOM   4090 1HD  PRO A 263      46.414  22.261   2.357  1.00  0.00              
ATOM   4091 2HD  PRO A 263      45.961  23.770   3.160  1.00  0.00              
ATOM   4092  N   PHE A 264      45.465  22.766  -1.271  1.00  0.00              
ATOM   4093  CA  PHE A 264      45.446  22.136  -2.586  1.00  0.00              
ATOM   4094  C   PHE A 264      44.017  21.944  -3.084  1.00  0.00              
ATOM   4095  O   PHE A 264      43.684  22.324  -4.205  1.00  0.00              
ATOM   4096  CB  PHE A 264      46.175  20.791  -2.545  1.00  0.00              
ATOM   4097  CG  PHE A 264      47.607  20.892  -2.102  1.00  0.00              
ATOM   4098  CD1 PHE A 264      48.194  22.128  -1.880  1.00  0.00              
ATOM   4099  CD2 PHE A 264      48.369  19.750  -1.906  1.00  0.00              
ATOM   4100  CE1 PHE A 264      49.512  22.222  -1.472  1.00  0.00              
ATOM   4101  CE2 PHE A 264      49.685  19.840  -1.497  1.00  0.00              
ATOM   4102  CZ  PHE A 264      50.257  21.078  -1.281  1.00  0.00              
ATOM   4103  H   PHE A 264      45.829  22.250  -0.483  1.00  0.00              
ATOM   4104  HA  PHE A 264      45.944  22.780  -3.313  1.00  0.00              
ATOM   4105 1HB  PHE A 264      45.679  20.117  -1.848  1.00  0.00              
ATOM   4106 2HB  PHE A 264      46.187  20.342  -3.537  1.00  0.00              
ATOM   4107  HD1 PHE A 264      47.604  23.033  -2.031  1.00  0.00              
ATOM   4108  HD2 PHE A 264      47.918  18.772  -2.077  1.00  0.00              
ATOM   4109  HE1 PHE A 264      49.961  23.200  -1.302  1.00  0.00              
ATOM   4110  HE2 PHE A 264      50.274  18.935  -1.346  1.00  0.00              
ATOM   4111  HZ  PHE A 264      51.295  21.151  -0.960  1.00  0.00              
ATOM   4112  N   ILE A 265      43.174  21.359  -2.238  1.00  0.00              
ATOM   4113  CA  ILE A 265      41.788  21.082  -2.598  1.00  0.00              
ATOM   4114  C   ILE A 265      40.969  22.369  -2.638  1.00  0.00              
ATOM   4115  O   ILE A 265      39.928  22.433  -3.303  1.00  0.00              
ATOM   4116  CB  ILE A 265      41.134  20.095  -1.613  1.00  0.00              
ATOM   4117  CG1 ILE A 265      41.086  20.697  -0.207  1.00  0.00              
ATOM   4118  CG2 ILE A 265      41.888  18.774  -1.605  1.00  0.00              
ATOM   4119  CD1 ILE A 265      40.303  19.868   0.786  1.00  0.00              
ATOM   4120  H   ILE A 265      43.505  21.099  -1.321  1.00  0.00              
ATOM   4121  HA  ILE A 265      41.726  20.679  -3.608  1.00  0.00              
ATOM   4122  HB  ILE A 265      40.102  19.923  -1.916  1.00  0.00              
ATOM   4123 1HG1 ILE A 265      42.115  20.800   0.138  1.00  0.00              
ATOM   4124 2HG1 ILE A 265      40.633  21.685  -0.292  1.00  0.00              
ATOM   4125 1HG2 ILE A 265      41.413  18.088  -0.903  1.00  0.00              
ATOM   4126 2HG2 ILE A 265      41.872  18.340  -2.604  1.00  0.00              
ATOM   4127 3HG2 ILE A 265      42.921  18.946  -1.301  1.00  0.00              
ATOM   4128 1HD1 ILE A 265      40.313  20.359   1.759  1.00  0.00              
ATOM   4129 2HD1 ILE A 265      39.273  19.766   0.443  1.00  0.00              
ATOM   4130 3HD1 ILE A 265      40.755  18.882   0.874  1.00  0.00              
ATOM   4131  N   TYR A 266      41.439  23.391  -1.923  1.00  0.00              
ATOM   4132  CA  TYR A 266      40.836  24.715  -2.024  1.00  0.00              
ATOM   4133  C   TYR A 266      40.975  25.259  -3.436  1.00  0.00              
ATOM   4134  O   TYR A 266      40.007  25.727  -4.034  1.00  0.00              
ATOM   4135  CB  TYR A 266      41.477  25.680  -1.023  1.00  0.00              
ATOM   4136  CG  TYR A 266      41.190  25.342   0.423  1.00  0.00              
ATOM   4137  CD1 TYR A 266      41.929  25.913   1.449  1.00  0.00              
ATOM   4138  CD2 TYR A 266      40.179  24.454   0.759  1.00  0.00              
ATOM   4139  CE1 TYR A 266      41.671  25.608   2.772  1.00  0.00              
ATOM   4140  CE2 TYR A 266      39.912  24.141   2.078  1.00  0.00              
ATOM   4141  CZ  TYR A 266      40.660  24.720   3.082  1.00  0.00              
ATOM   4142  OH  TYR A 266      40.398  24.413   4.397  1.00  0.00              
ATOM   4143  H   TYR A 266      42.223  23.253  -1.301  1.00  0.00              
ATOM   4144  HA  TYR A 266      39.769  24.654  -1.810  1.00  0.00              
ATOM   4145 1HB  TYR A 266      42.554  25.655  -1.195  1.00  0.00              
ATOM   4146 2HB  TYR A 266      41.095  26.676  -1.246  1.00  0.00              
ATOM   4147  HD1 TYR A 266      42.725  26.613   1.196  1.00  0.00              
ATOM   4148  HD2 TYR A 266      39.591  23.999  -0.039  1.00  0.00              
ATOM   4149  HE1 TYR A 266      42.260  26.064   3.567  1.00  0.00              
ATOM   4150  HE2 TYR A 266      39.113  23.439   2.321  1.00  0.00              
ATOM   4151  HH  TYR A 266      41.186  24.179   4.892  1.00  0.00              
ATOM   4152  N   ALA A 267      42.200  25.209  -3.951  1.00  0.00              
ATOM   4153  CA  ALA A 267      42.481  25.651  -5.309  1.00  0.00              
ATOM   4154  C   ALA A 267      41.780  24.773  -6.333  1.00  0.00              
ATOM   4155  O   ALA A 267      41.289  25.268  -7.345  1.00  0.00              
ATOM   4156  CB  ALA A 267      43.981  25.668  -5.560  1.00  0.00              
ATOM   4157  H   ALA A 267      42.957  24.855  -3.384  1.00  0.00              
ATOM   4158  HA  ALA A 267      42.095  26.663  -5.434  1.00  0.00              
ATOM   4159 1HB  ALA A 267      44.175  26.002  -6.580  1.00  0.00              
ATOM   4160 2HB  ALA A 267      44.461  26.350  -4.858  1.00  0.00              
ATOM   4161 3HB  ALA A 267      44.384  24.665  -5.425  1.00  0.00              
ATOM   4162  N   TYR A 268      41.729  23.472  -6.060  1.00  0.00              
ATOM   4163  CA  TYR A 268      41.099  22.518  -6.973  1.00  0.00              
ATOM   4164  C   TYR A 268      39.583  22.677  -7.050  1.00  0.00              
ATOM   4165  O   TYR A 268      38.991  22.535  -8.119  1.00  0.00              
ATOM   4166  CB  TYR A 268      41.442  21.087  -6.553  1.00  0.00              
ATOM   4167  CG  TYR A 268      42.919  20.766  -6.619  1.00  0.00              
ATOM   4168  CD1 TYR A 268      43.796  21.585  -7.316  1.00  0.00              
ATOM   4169  CD2 TYR A 268      43.433  19.646  -5.983  1.00  0.00              
ATOM   4170  CE1 TYR A 268      45.145  21.297  -7.380  1.00  0.00              
ATOM   4171  CE2 TYR A 268      44.780  19.348  -6.039  1.00  0.00              
ATOM   4172  CZ  TYR A 268      45.634  20.176  -6.739  1.00  0.00              
ATOM   4173  OH  TYR A 268      46.977  19.885  -6.798  1.00  0.00              
ATOM   4174  H   TYR A 268      42.137  23.134  -5.200  1.00  0.00              
ATOM   4175  HA  TYR A 268      41.460  22.683  -7.988  1.00  0.00              
ATOM   4176 1HB  TYR A 268      41.088  20.957  -5.529  1.00  0.00              
ATOM   4177 2HB  TYR A 268      40.895  20.417  -7.215  1.00  0.00              
ATOM   4178  HD1 TYR A 268      43.403  22.469  -7.819  1.00  0.00              
ATOM   4179  HD2 TYR A 268      42.753  18.996  -5.432  1.00  0.00              
ATOM   4180  HE1 TYR A 268      45.822  21.949  -7.932  1.00  0.00              
ATOM   4181  HE2 TYR A 268      45.164  18.462  -5.533  1.00  0.00              
ATOM   4182  HH  TYR A 268      47.209  19.086  -6.319  1.00  0.00              
ATOM   4183  N   ARG A 269      38.953  22.964  -5.918  1.00  0.00              
ATOM   4184  CA  ARG A 269      37.502  23.093  -5.885  1.00  0.00              
ATOM   4185  C   ARG A 269      37.017  24.451  -6.391  1.00  0.00              
ATOM   4186  O   ARG A 269      35.986  24.539  -7.059  1.00  0.00              
ATOM   4187  CB  ARG A 269      36.945  22.792  -4.502  1.00  0.00              
ATOM   4188  CG  ARG A 269      36.441  21.370  -4.311  1.00  0.00              
ATOM   4189  CD  ARG A 269      37.514  20.351  -4.189  1.00  0.00              
ATOM   4190  NE  ARG A 269      37.876  19.704  -5.440  1.00  0.00              
ATOM   4191  CZ  ARG A 269      38.938  18.891  -5.602  1.00  0.00              
ATOM   4192  NH1 ARG A 269      39.764  18.650  -4.608  1.00  0.00              
ATOM   4193  NH2 ARG A 269      39.141  18.358  -6.795  1.00  0.00              
ATOM   4194  H   ARG A 269      39.478  23.096  -5.065  1.00  0.00              
ATOM   4195  HA  ARG A 269      37.052  22.357  -6.551  1.00  0.00              
ATOM   4196 1HB  ARG A 269      37.744  22.988  -3.787  1.00  0.00              
ATOM   4197 2HB  ARG A 269      36.125  23.489  -4.331  1.00  0.00              
ATOM   4198 1HG  ARG A 269      35.839  21.334  -3.403  1.00  0.00              
ATOM   4199 2HG  ARG A 269      35.820  21.105  -5.168  1.00  0.00              
ATOM   4200 1HD  ARG A 269      38.411  20.827  -3.796  1.00  0.00              
ATOM   4201 2HD  ARG A 269      37.185  19.571  -3.502  1.00  0.00              
ATOM   4202  HE  ARG A 269      37.425  19.751  -6.344  1.00  0.00              
ATOM   4203 1HH1 ARG A 269      39.605  19.079  -3.707  1.00  0.00              
ATOM   4204 2HH1 ARG A 269      40.554  18.037  -4.750  1.00  0.00              
ATOM   4205 1HH2 ARG A 269      38.506  18.568  -7.553  1.00  0.00              
ATOM   4206 2HH2 ARG A 269      39.928  17.746  -6.943  1.00  0.00              
ATOM   4207  N   ILE A 270      37.769  25.508  -6.093  1.00  0.00              
ATOM   4208  CA  ILE A 270      37.383  26.858  -6.494  1.00  0.00              
ATOM   4209  C   ILE A 270      37.892  27.217  -7.882  1.00  0.00              
ATOM   4210  O   ILE A 270      39.101  27.313  -8.101  1.00  0.00              
ATOM   4211  CB  ILE A 270      37.899  27.907  -5.492  1.00  0.00              
ATOM   4212  CG1 ILE A 270      37.361  27.614  -4.089  1.00  0.00              
ATOM   4213  CG2 ILE A 270      37.502  29.307  -5.936  1.00  0.00              
ATOM   4214  CD1 ILE A 270      38.001  28.448  -3.003  1.00  0.00              
ATOM   4215  H   ILE A 270      38.628  25.374  -5.578  1.00  0.00              
ATOM   4216  HA  ILE A 270      36.300  26.938  -6.581  1.00  0.00              
ATOM   4217  HB  ILE A 270      38.984  27.838  -5.433  1.00  0.00              
ATOM   4218 1HG1 ILE A 270      36.288  27.802  -4.107  1.00  0.00              
ATOM   4219 2HG1 ILE A 270      37.540  26.558  -3.887  1.00  0.00              
ATOM   4220 1HG2 ILE A 270      37.874  30.036  -5.216  1.00  0.00              
ATOM   4221 2HG2 ILE A 270      37.932  29.513  -6.915  1.00  0.00              
ATOM   4222 3HG2 ILE A 270      36.416  29.376  -5.994  1.00  0.00              
ATOM   4223 1HD1 ILE A 270      37.569  28.184  -2.037  1.00  0.00              
ATOM   4224 2HD1 ILE A 270      39.075  28.260  -2.983  1.00  0.00              
ATOM   4225 3HD1 ILE A 270      37.823  29.504  -3.202  1.00  0.00              
ATOM   4226  N   ARG A 271      36.969  27.422  -8.816  1.00  0.00              
ATOM   4227  CA  ARG A 271      37.350  27.655 -10.202  1.00  0.00              
ATOM   4228  C   ARG A 271      38.133  28.960 -10.323  1.00  0.00              
ATOM   4229  O   ARG A 271      39.050  29.071 -11.143  1.00  0.00              
ATOM   4230  CB  ARG A 271      36.156  27.624 -11.144  1.00  0.00              
ATOM   4231  CG  ARG A 271      35.610  26.235 -11.437  1.00  0.00              
ATOM   4232  CD  ARG A 271      34.473  26.214 -12.394  1.00  0.00              
ATOM   4233  NE  ARG A 271      34.023  24.882 -12.766  1.00  0.00              
ATOM   4234  CZ  ARG A 271      33.045  24.626 -13.656  1.00  0.00              
ATOM   4235  NH1 ARG A 271      32.388  25.603 -14.240  1.00  0.00              
ATOM   4236  NH2 ARG A 271      32.748  23.364 -13.910  1.00  0.00              
ATOM   4237  H   ARG A 271      35.990  27.418  -8.569  1.00  0.00              
ATOM   4238  HA  ARG A 271      38.007  26.855 -10.544  1.00  0.00              
ATOM   4239 1HB  ARG A 271      35.374  28.229 -10.687  1.00  0.00              
ATOM   4240 2HB  ARG A 271      36.476  28.087 -12.078  1.00  0.00              
ATOM   4241 1HG  ARG A 271      36.412  25.628 -11.856  1.00  0.00              
ATOM   4242 2HG  ARG A 271      35.269  25.792 -10.501  1.00  0.00              
ATOM   4243 1HD  ARG A 271      33.625  26.732 -11.947  1.00  0.00              
ATOM   4244 2HD  ARG A 271      34.771  26.726 -13.309  1.00  0.00              
ATOM   4245  HE  ARG A 271      34.345  23.980 -12.442  1.00  0.00              
ATOM   4246 1HH1 ARG A 271      32.615  26.563 -14.021  1.00  0.00              
ATOM   4247 2HH1 ARG A 271      31.658  25.390 -14.904  1.00  0.00              
ATOM   4248 1HH2 ARG A 271      33.251  22.624 -13.440  1.00  0.00              
ATOM   4249 2HH2 ARG A 271      32.019  23.144 -14.573  1.00  0.00              
ATOM   4250  N   GLU A 272      37.771  29.936  -9.494  1.00  0.00              
ATOM   4251  CA  GLU A 272      38.403  31.249  -9.517  1.00  0.00              
ATOM   4252  C   GLU A 272      39.897  31.117  -9.234  1.00  0.00              
ATOM   4253  O   GLU A 272      40.735  31.702  -9.931  1.00  0.00              
ATOM   4254  CB  GLU A 272      37.748  32.185  -8.499  1.00  0.00              
ATOM   4255  CG  GLU A 272      38.350  33.582  -8.450  1.00  0.00              
ATOM   4256  CD  GLU A 272      38.123  34.320  -9.740  1.00  0.00              
ATOM   4257  OE1 GLU A 272      37.290  33.898 -10.505  1.00  0.00              
ATOM   4258  OE2 GLU A 272      38.701  35.368  -9.911  1.00  0.00              
ATOM   4259  H   GLU A 272      37.033  29.757  -8.828  1.00  0.00              
ATOM   4260  HA  GLU A 272      38.301  31.691 -10.509  1.00  0.00              
ATOM   4261 1HB  GLU A 272      36.693  32.254  -8.763  1.00  0.00              
ATOM   4262 2HB  GLU A 272      37.848  31.713  -7.521  1.00  0.00              
ATOM   4263 1HG  GLU A 272      37.983  34.183  -7.619  1.00  0.00              
ATOM   4264 2HG  GLU A 272      39.416  33.397  -8.320  1.00  0.00              
ATOM   4265  N   PHE A 273      40.225  30.331  -8.214  1.00  0.00              
ATOM   4266  CA  PHE A 273      41.613  30.004  -7.919  1.00  0.00              
ATOM   4267  C   PHE A 273      42.336  29.474  -9.163  1.00  0.00              
ATOM   4268  O   PHE A 273      43.435  29.926  -9.486  1.00  0.00              
ATOM   4269  CB  PHE A 273      41.686  28.979  -6.786  1.00  0.00              
ATOM   4270  CG  PHE A 273      42.080  29.567  -5.462  1.00  0.00              
ATOM   4271  CD1 PHE A 273      41.158  29.671  -4.431  1.00  0.00              
ATOM   4272  CD2 PHE A 273      43.373  30.017  -5.243  1.00  0.00              
ATOM   4273  CE1 PHE A 273      41.520  30.212  -3.212  1.00  0.00              
ATOM   4274  CE2 PHE A 273      43.738  30.558  -4.025  1.00  0.00              
ATOM   4275  CZ  PHE A 273      42.809  30.655  -3.008  1.00  0.00              
ATOM   4276  H   PHE A 273      39.495  29.951  -7.629  1.00  0.00              
ATOM   4277  HA  PHE A 273      42.148  30.904  -7.613  1.00  0.00              
ATOM   4278 1HB  PHE A 273      40.714  28.509  -6.642  1.00  0.00              
ATOM   4279 2HB  PHE A 273      42.427  28.215  -7.020  1.00  0.00              
ATOM   4280  HD1 PHE A 273      40.138  29.320  -4.591  1.00  0.00              
ATOM   4281  HD2 PHE A 273      44.107  29.941  -6.046  1.00  0.00              
ATOM   4282  HE1 PHE A 273      40.785  30.288  -2.411  1.00  0.00              
ATOM   4283  HE2 PHE A 273      44.758  30.908  -3.866  1.00  0.00              
ATOM   4284  HZ  PHE A 273      43.095  31.083  -2.048  1.00  0.00              
ATOM   4285  N   ARG A 274      41.713  28.522  -9.858  1.00  0.00              
ATOM   4286  CA  ARG A 274      42.323  27.898 -11.037  1.00  0.00              
ATOM   4287  C   ARG A 274      42.746  28.940 -12.062  1.00  0.00              
ATOM   4288  O   ARG A 274      43.856  28.895 -12.607  1.00  0.00              
ATOM   4289  CB  ARG A 274      41.420  26.844 -11.661  1.00  0.00              
ATOM   4290  CG  ARG A 274      41.259  25.573 -10.843  1.00  0.00              
ATOM   4291  CD  ARG A 274      40.247  24.625 -11.376  1.00  0.00              
ATOM   4292  NE  ARG A 274      40.099  23.404 -10.602  1.00  0.00              
ATOM   4293  CZ  ARG A 274      40.813  22.279 -10.802  1.00  0.00              
ATOM   4294  NH1 ARG A 274      41.697  22.202 -11.772  1.00  0.00              
ATOM   4295  NH2 ARG A 274      40.584  21.245 -10.012  1.00  0.00              
ATOM   4296  H   ARG A 274      40.795  28.222  -9.562  1.00  0.00              
ATOM   4297  HA  ARG A 274      43.229  27.366 -10.745  1.00  0.00              
ATOM   4298 1HB  ARG A 274      40.444  27.306 -11.804  1.00  0.00              
ATOM   4299 2HB  ARG A 274      41.849  26.594 -12.632  1.00  0.00              
ATOM   4300 1HG  ARG A 274      42.219  25.057 -10.811  1.00  0.00              
ATOM   4301 2HG  ARG A 274      40.962  25.849  -9.830  1.00  0.00              
ATOM   4302 1HD  ARG A 274      39.276  25.119 -11.396  1.00  0.00              
ATOM   4303 2HD  ARG A 274      40.530  24.338 -12.388  1.00  0.00              
ATOM   4304  HE  ARG A 274      39.476  23.201  -9.831  1.00  0.00              
ATOM   4305 1HH1 ARG A 274      41.848  22.996 -12.378  1.00  0.00              
ATOM   4306 2HH1 ARG A 274      42.222  21.350 -11.906  1.00  0.00              
ATOM   4307 1HH2 ARG A 274      39.887  21.315  -9.283  1.00  0.00              
ATOM   4308 2HH2 ARG A 274      41.104  20.390 -10.141  1.00  0.00              
ATOM   4309  N   GLN A 275      41.835  29.870 -12.329  1.00  0.00              
ATOM   4310  CA  GLN A 275      42.049  30.895 -13.341  1.00  0.00              
ATOM   4311  C   GLN A 275      42.717  32.137 -12.760  1.00  0.00              
ATOM   4312  O   GLN A 275      43.301  32.933 -13.496  1.00  0.00              
ATOM   4313  CB  GLN A 275      40.719  31.284 -13.991  1.00  0.00              
ATOM   4314  CG  GLN A 275      39.879  32.243 -13.165  1.00  0.00              
ATOM   4315  CD  GLN A 275      38.691  32.785 -13.937  1.00  0.00              
ATOM   4316  OE1 GLN A 275      38.638  32.693 -15.167  1.00  0.00              
ATOM   4317  NE2 GLN A 275      37.731  33.357 -13.220  1.00  0.00              
ATOM   4318  H   GLN A 275      40.967  29.862 -11.812  1.00  0.00              
ATOM   4319  HA  GLN A 275      42.729  30.518 -14.105  1.00  0.00              
ATOM   4320 1HB  GLN A 275      40.959  31.737 -14.953  1.00  0.00              
ATOM   4321 2HB  GLN A 275      40.166  30.359 -14.154  1.00  0.00              
ATOM   4322 1HG  GLN A 275      39.545  32.014 -12.154  1.00  0.00              
ATOM   4323 2HG  GLN A 275      40.646  33.018 -13.126  1.00  0.00              
ATOM   4324 1HE2 GLN A 275      36.922  33.732 -13.674  1.00  0.00              
ATOM   4325 2HE2 GLN A 275      37.815  33.412 -12.224  1.00  0.00              
ATOM   4326  N   THR A 276      42.634  32.303 -11.443  1.00  0.00              
ATOM   4327  CA  THR A 276      43.397  33.359 -10.784  1.00  0.00              
ATOM   4328  C   THR A 276      44.905  33.128 -10.890  1.00  0.00              
ATOM   4329  O   THR A 276      45.683  34.079 -10.956  1.00  0.00              
ATOM   4330  CB  THR A 276      43.014  33.479  -9.297  1.00  0.00              
ATOM   4331  OG1 THR A 276      41.706  34.055  -9.183  1.00  0.00              
ATOM   4332  CG2 THR A 276      44.015  34.353  -8.558  1.00  0.00              
ATOM   4333  H   THR A 276      42.045  31.702 -10.886  1.00  0.00              
ATOM   4334  HA  THR A 276      43.206  34.313 -11.275  1.00  0.00              
ATOM   4335  HB  THR A 276      43.003  32.484  -8.853  1.00  0.00              
ATOM   4336  HG1 THR A 276      41.061  33.462  -9.578  1.00  0.00              
ATOM   4337 1HG2 THR A 276      43.727  34.426  -7.509  1.00  0.00              
ATOM   4338 2HG2 THR A 276      45.008  33.912  -8.633  1.00  0.00              
ATOM   4339 3HG2 THR A 276      44.025  35.348  -9.001  1.00  0.00              
ATOM   4340  N   PHE A 277      45.311  31.862 -10.903  1.00  0.00              
ATOM   4341  CA  PHE A 277      46.698  31.513 -11.186  1.00  0.00              
ATOM   4342  C   PHE A 277      47.138  32.112 -12.511  1.00  0.00              
ATOM   4343  O   PHE A 277      48.229  32.679 -12.618  1.00  0.00              
ATOM   4344  CB  PHE A 277      46.881  29.994 -11.206  1.00  0.00              
ATOM   4345  CG  PHE A 277      46.595  29.332  -9.888  1.00  0.00              
ATOM   4346  CD1 PHE A 277      46.666  30.052  -8.704  1.00  0.00              
ATOM   4347  CD2 PHE A 277      46.257  27.989  -9.828  1.00  0.00              
ATOM   4348  CE1 PHE A 277      46.403  29.444  -7.491  1.00  0.00              
ATOM   4349  CE2 PHE A 277      45.993  27.379  -8.618  1.00  0.00              
ATOM   4350  CZ  PHE A 277      46.066  28.108  -7.448  1.00  0.00              
ATOM   4351  H   PHE A 277      44.647  31.124 -10.713  1.00  0.00              
ATOM   4352  HA  PHE A 277      47.349  31.929 -10.416  1.00  0.00              
ATOM   4353 1HB  PHE A 277      46.207  29.544 -11.933  1.00  0.00              
ATOM   4354 2HB  PHE A 277      47.910  29.744 -11.463  1.00  0.00              
ATOM   4355  HD1 PHE A 277      46.931  31.109  -8.739  1.00  0.00              
ATOM   4356  HD2 PHE A 277      46.199  27.413 -10.753  1.00  0.00              
ATOM   4357  HE1 PHE A 277      46.462  30.021  -6.569  1.00  0.00              
ATOM   4358  HE2 PHE A 277      45.727  26.322  -8.585  1.00  0.00              
ATOM   4359  HZ  PHE A 277      45.860  27.627  -6.492  1.00  0.00              
ATOM   4360  N   ARG A 278      46.273  31.992 -13.515  1.00  0.00              
ATOM   4361  CA  ARG A 278      46.554  32.529 -14.841  1.00  0.00              
ATOM   4362  C   ARG A 278      46.485  34.055 -14.851  1.00  0.00              
ATOM   4363  O   ARG A 278      47.251  34.716 -15.553  1.00  0.00              
ATOM   4364  CB  ARG A 278      45.651  31.923 -15.905  1.00  0.00              
ATOM   4365  CG  ARG A 278      45.915  30.457 -16.210  1.00  0.00              
ATOM   4366  CD  ARG A 278      44.961  29.850 -17.172  1.00  0.00              
ATOM   4367  NE  ARG A 278      45.215  28.450 -17.471  1.00  0.00              
ATOM   4368  CZ  ARG A 278      44.411  27.669 -18.220  1.00  0.00              
ATOM   4369  NH1 ARG A 278      43.286  28.134 -18.716  1.00  0.00              
ATOM   4370  NH2 ARG A 278      44.773  26.414 -18.423  1.00  0.00              
ATOM   4371  H   ARG A 278      45.397  31.514 -13.353  1.00  0.00              
ATOM   4372  HA  ARG A 278      47.569  32.265 -15.138  1.00  0.00              
ATOM   4373 1HB  ARG A 278      44.626  32.038 -15.555  1.00  0.00              
ATOM   4374 2HB  ARG A 278      45.792  32.509 -16.813  1.00  0.00              
ATOM   4375 1HG  ARG A 278      46.918  30.365 -16.629  1.00  0.00              
ATOM   4376 2HG  ARG A 278      45.858  29.894 -15.278  1.00  0.00              
ATOM   4377 1HD  ARG A 278      43.953  29.919 -16.763  1.00  0.00              
ATOM   4378 2HD  ARG A 278      45.009  30.398 -18.113  1.00  0.00              
ATOM   4379  HE  ARG A 278      45.986  27.860 -17.187  1.00  0.00              
ATOM   4380 1HH1 ARG A 278      43.015  29.091 -18.537  1.00  0.00              
ATOM   4381 2HH1 ARG A 278      42.698  27.533 -19.275  1.00  0.00              
ATOM   4382 1HH2 ARG A 278      45.632  26.068 -18.019  1.00  0.00              
ATOM   4383 2HH2 ARG A 278      44.189  25.808 -18.979  1.00  0.00              
ATOM   4384  N   LYS A 279      45.575  34.609 -14.058  1.00  0.00              
ATOM   4385  CA  LYS A 279      45.455  36.056 -13.922  1.00  0.00              
ATOM   4386  C   LYS A 279      46.749  36.626 -13.355  1.00  0.00              
ATOM   4387  O   LYS A 279      47.192  37.704 -13.754  1.00  0.00              
ATOM   4388  CB  LYS A 279      44.270  36.424 -13.027  1.00  0.00              
ATOM   4389  CG  LYS A 279      42.906  36.175 -13.656  1.00  0.00              
ATOM   4390  CD  LYS A 279      41.781  36.510 -12.689  1.00  0.00              
ATOM   4391  CE  LYS A 279      40.418  36.236 -13.307  1.00  0.00              
ATOM   4392  NZ  LYS A 279      39.306  36.614 -12.393  1.00  0.00              
ATOM   4393  H   LYS A 279      44.950  34.012 -13.536  1.00  0.00              
ATOM   4394  HA  LYS A 279      45.300  36.507 -14.902  1.00  0.00              
ATOM   4395 1HB  LYS A 279      44.363  35.833 -12.115  1.00  0.00              
ATOM   4396 2HB  LYS A 279      44.369  37.482 -12.785  1.00  0.00              
ATOM   4397 1HG  LYS A 279      42.817  36.796 -14.548  1.00  0.00              
ATOM   4398 2HG  LYS A 279      42.842  35.124 -13.939  1.00  0.00              
ATOM   4399 1HD  LYS A 279      41.902  35.903 -11.791  1.00  0.00              
ATOM   4400 2HD  LYS A 279      41.853  37.566 -12.425  1.00  0.00              
ATOM   4401 1HE  LYS A 279      40.339  36.809 -14.230  1.00  0.00              
ATOM   4402 2HE  LYS A 279      40.354  35.172 -13.535  1.00  0.00              
ATOM   4403 1HZ  LYS A 279      38.421  36.416 -12.840  1.00  0.00              
ATOM   4404 2HZ  LYS A 279      39.377  36.082 -11.537  1.00  0.00              
ATOM   4405 3HZ  LYS A 279      39.364  37.600 -12.183  1.00  0.00              
ATOM   4406  N   ILE A 280      47.350  35.899 -12.420  1.00  0.00              
ATOM   4407  CA  ILE A 280      48.628  36.300 -11.842  1.00  0.00              
ATOM   4408  C   ILE A 280      49.722  36.217 -12.899  1.00  0.00              
ATOM   4409  O   ILE A 280      50.504  37.152 -13.070  1.00  0.00              
ATOM   4410  CB  ILE A 280      49.013  35.424 -10.636  1.00  0.00              
ATOM   4411  CG1 ILE A 280      48.056  35.674  -9.467  1.00  0.00              
ATOM   4412  CG2 ILE A 280      50.450  35.696 -10.218  1.00  0.00              
ATOM   4413  CD1 ILE A 280      48.157  34.644  -8.365  1.00  0.00              
ATOM   4414  H   ILE A 280      46.912  35.047 -12.101  1.00  0.00              
ATOM   4415  HA  ILE A 280      48.599  37.344 -11.532  1.00  0.00              
ATOM   4416  HB  ILE A 280      48.907  34.375 -10.910  1.00  0.00              
ATOM   4417 1HG1 ILE A 280      48.285  36.660  -9.066  1.00  0.00              
ATOM   4418 2HG1 ILE A 280      47.044  35.673  -9.873  1.00  0.00              
ATOM   4419 1HG2 ILE A 280      50.706  35.069  -9.364  1.00  0.00              
ATOM   4420 2HG2 ILE A 280      51.119  35.469 -11.047  1.00  0.00              
ATOM   4421 3HG2 ILE A 280      50.557  36.745  -9.943  1.00  0.00              
ATOM   4422 1HD1 ILE A 280      47.448  34.888  -7.573  1.00  0.00              
ATOM   4423 2HD1 ILE A 280      47.926  33.657  -8.766  1.00  0.00              
ATOM   4424 3HD1 ILE A 280      49.167  34.644  -7.958  1.00  0.00              
ATOM   4425  N   ILE A 281      49.771  35.093 -13.605  1.00  0.00              
ATOM   4426  CA  ILE A 281      50.768  34.889 -14.650  1.00  0.00              
ATOM   4427  C   ILE A 281      50.695  36.026 -15.661  1.00  0.00              
ATOM   4428  O   ILE A 281      51.721  36.509 -16.142  1.00  0.00              
ATOM   4429  CB  ILE A 281      50.573  33.545 -15.375  1.00  0.00              
ATOM   4430  CG1 ILE A 281      50.907  32.380 -14.439  1.00  0.00              
ATOM   4431  CG2 ILE A 281      51.432  33.488 -16.629  1.00  0.00              
ATOM   4432  CD1 ILE A 281      50.464  31.032 -14.960  1.00  0.00              
ATOM   4433  H   ILE A 281      49.102  34.362 -13.413  1.00  0.00              
ATOM   4434  HA  ILE A 281      51.774  34.930 -14.235  1.00  0.00              
ATOM   4435  HB  ILE A 281      49.524  33.437 -15.648  1.00  0.00              
ATOM   4436 1HG1 ILE A 281      51.987  32.378 -14.297  1.00  0.00              
ATOM   4437 2HG1 ILE A 281      50.417  32.580 -13.486  1.00  0.00              
ATOM   4438 1HG2 ILE A 281      51.283  32.531 -17.129  1.00  0.00              
ATOM   4439 2HG2 ILE A 281      51.148  34.296 -17.302  1.00  0.00              
ATOM   4440 3HG2 ILE A 281      52.482  33.594 -16.356  1.00  0.00              
ATOM   4441 1HD1 ILE A 281      50.735  30.257 -14.243  1.00  0.00              
ATOM   4442 2HD1 ILE A 281      49.383  31.033 -15.102  1.00  0.00              
ATOM   4443 3HD1 ILE A 281      50.954  30.830 -15.912  1.00  0.00              
ATOM   4444  N   ARG A 282      49.477  36.451 -15.980  1.00  0.00              
ATOM   4445  CA  ARG A 282      49.266  37.498 -16.973  1.00  0.00              
ATOM   4446  C   ARG A 282      48.856  38.804 -16.306  1.00  0.00              
ATOM   4447  O   ARG A 282      48.126  39.606 -16.886  1.00  0.00              
ATOM   4448  CB  ARG A 282      48.272  37.083 -18.047  1.00  0.00              
ATOM   4449  CG  ARG A 282      48.708  35.903 -18.901  1.00  0.00              
ATOM   4450  CD  ARG A 282      47.776  35.572 -20.010  1.00  0.00              
ATOM   4451  NE  ARG A 282      48.224  34.489 -20.870  1.00  0.00              
ATOM   4452  CZ  ARG A 282      47.513  33.982 -21.896  1.00  0.00              
ATOM   4453  NH1 ARG A 282      46.307  34.430 -22.170  1.00  0.00              
ATOM   4454  NH2 ARG A 282      48.049  33.005 -22.606  1.00  0.00              
ATOM   4455  H   ARG A 282      48.676  36.038 -15.523  1.00  0.00              
ATOM   4456  HA  ARG A 282      50.198  37.696 -17.505  1.00  0.00              
ATOM   4457 1HB  ARG A 282      47.341  36.835 -17.539  1.00  0.00              
ATOM   4458 2HB  ARG A 282      48.115  37.951 -18.688  1.00  0.00              
ATOM   4459 1HG  ARG A 282      49.681  36.130 -19.336  1.00  0.00              
ATOM   4460 2HG  ARG A 282      48.793  35.025 -18.260  1.00  0.00              
ATOM   4461 1HD  ARG A 282      46.815  35.279 -19.590  1.00  0.00              
ATOM   4462 2HD  ARG A 282      47.645  36.454 -20.636  1.00  0.00              
ATOM   4463  HE  ARG A 282      49.089  33.965 -20.849  1.00  0.00              
ATOM   4464 1HH1 ARG A 282      45.904  35.165 -21.607  1.00  0.00              
ATOM   4465 2HH1 ARG A 282      45.790  34.036 -22.943  1.00  0.00              
ATOM   4466 1HH2 ARG A 282      48.970  32.661 -22.371  1.00  0.00              
ATOM   4467 2HH2 ARG A 282      47.538  32.607 -23.379  1.00  0.00              
ATOM   4468  N   SER A 283      49.331  39.011 -15.082  1.00  0.00              
ATOM   4469  CA  SER A 283      49.121  40.273 -14.383  1.00  0.00              
ATOM   4470  C   SER A 283      50.029  41.354 -14.955  1.00  0.00              
ATOM   4471  O   SER A 283      50.670  41.158 -15.987  1.00  0.00              
ATOM   4472  CB  SER A 283      49.369  40.101 -12.897  1.00  0.00              
ATOM   4473  OG  SER A 283      50.733  39.975 -12.602  1.00  0.00              
ATOM   4474  H   SER A 283      49.851  38.276 -14.624  1.00  0.00              
ATOM   4475  HA  SER A 283      48.082  40.605 -14.390  1.00  0.00              
ATOM   4476 1HB  SER A 283      48.972  40.971 -12.375  1.00  0.00              
ATOM   4477 2HB  SER A 283      48.849  39.206 -12.558  1.00  0.00              
ATOM   4478  HG  SER A 283      50.837  39.655 -11.702  1.00  0.00              
ATOM   4479  N   HIS A 284      50.079  42.497 -14.278  1.00  0.00              
ATOM   4480  CA  HIS A 284      50.995  43.568 -14.651  1.00  0.00              
ATOM   4481  C   HIS A 284      52.437  43.080 -14.586  1.00  0.00              
ATOM   4482  O   HIS A 284      53.340  43.704 -15.142  1.00  0.00              
ATOM   4483  CB  HIS A 284      50.809  44.788 -13.745  1.00  0.00              
ATOM   4484  CG  HIS A 284      51.214  44.549 -12.323  1.00  0.00              
ATOM   4485  ND1 HIS A 284      50.490  43.744 -11.469  1.00  0.00              
ATOM   4486  CD2 HIS A 284      52.266  45.010 -11.606  1.00  0.00              
ATOM   4487  CE1 HIS A 284      51.081  43.719 -10.287  1.00  0.00              
ATOM   4488  NE2 HIS A 284      52.159  44.479 -10.344  1.00  0.00              
ATOM   4489  H   HIS A 284      49.467  42.626 -13.485  1.00  0.00              
ATOM   4490  HA  HIS A 284      50.807  43.868 -15.681  1.00  0.00              
ATOM   4491 1HB  HIS A 284      51.414  45.621 -14.105  1.00  0.00              
ATOM   4492 2HB  HIS A 284      49.761  45.085 -13.725  1.00  0.00              
ATOM   4493  HD2 HIS A 284      53.098  45.670 -11.852  1.00  0.00              
ATOM   4494  HE1 HIS A 284      50.661  43.134  -9.469  1.00  0.00              
ATOM   4495  HE2 HIS A 284      52.807  44.648  -9.588  1.00  0.00              
ATOM   4496  N   VAL A 285      52.664  42.000 -13.822  1.00  0.00              
ATOM   4497  CA  VAL A 285      53.955  41.337 -13.964  1.00  0.00              
ATOM   4498  C   VAL A 285      53.837  40.067 -14.797  1.00  0.00              
ATOM   4499  O   VAL A 285      53.256  39.075 -14.356  1.00  0.00              
ATOM   4500  CB  VAL A 285      54.562  40.985 -12.593  1.00  0.00              
ATOM   4501  CG1 VAL A 285      55.881  40.247 -12.768  1.00  0.00              
ATOM   4502  CG2 VAL A 285      54.763  42.241 -11.760  1.00  0.00              
ATOM   4503  H   VAL A 285      51.970  41.599 -13.206  1.00  0.00              
ATOM   4504  HA  VAL A 285      54.664  41.962 -14.508  1.00  0.00              
ATOM   4505  HB  VAL A 285      53.861  40.352 -12.047  1.00  0.00              
ATOM   4506 1HG1 VAL A 285      56.295  40.005 -11.789  1.00  0.00              
ATOM   4507 2HG1 VAL A 285      55.711  39.327 -13.327  1.00  0.00              
ATOM   4508 3HG1 VAL A 285      56.582  40.879 -13.312  1.00  0.00              
ATOM   4509 1HG2 VAL A 285      55.191  41.974 -10.794  1.00  0.00              
ATOM   4510 2HG2 VAL A 285      55.438  42.919 -12.282  1.00  0.00              
ATOM   4511 3HG2 VAL A 285      53.802  42.733 -11.605  1.00  0.00              
ATOM   4512  N   LEU A 286      54.392  40.103 -16.003  1.00  0.00              
ATOM   4513  CA  LEU A 286      54.284  38.983 -16.930  1.00  0.00              
ATOM   4514  C   LEU A 286      55.170  37.814 -16.521  1.00  0.00              
ATOM   4515  O   LEU A 286      56.390  37.951 -16.423  1.00  0.00              
ATOM   4516  CB  LEU A 286      54.638  39.443 -18.350  1.00  0.00              
ATOM   4517  CG  LEU A 286      54.486  38.374 -19.439  1.00  0.00              
ATOM   4518  CD1 LEU A 286      53.024  37.974 -19.577  1.00  0.00              
ATOM   4519  CD2 LEU A 286      55.025  38.910 -20.757  1.00  0.00              
ATOM   4520  H   LEU A 286      54.903  40.928 -16.285  1.00  0.00              
ATOM   4521  HA  LEU A 286      53.264  38.601 -16.924  1.00  0.00              
ATOM   4522 1HB  LEU A 286      53.884  40.218 -18.478  1.00  0.00              
ATOM   4523 2HB  LEU A 286      55.631  39.892 -18.393  1.00  0.00              
ATOM   4524  HG  LEU A 286      55.104  37.524 -19.147  1.00  0.00              
ATOM   4525 1HD1 LEU A 286      52.925  37.214 -20.353  1.00  0.00              
ATOM   4526 2HD1 LEU A 286      52.666  37.571 -18.629  1.00  0.00              
ATOM   4527 3HD1 LEU A 286      52.432  38.847 -19.848  1.00  0.00              
ATOM   4528 1HD2 LEU A 286      54.917  38.149 -21.530  1.00  0.00              
ATOM   4529 2HD2 LEU A 286      54.466  39.802 -21.043  1.00  0.00              
ATOM   4530 3HD2 LEU A 286      56.079  39.164 -20.643  1.00  0.00              
ATOM   4531  N   ARG A 287      54.550  36.664 -16.282  1.00  0.00              
ATOM   4532  CA  ARG A 287      55.281  35.466 -15.885  1.00  0.00              
ATOM   4533  C   ARG A 287      55.265  34.439 -17.010  1.00  0.00              
ATOM   4534  O   ARG A 287      55.827  33.351 -16.880  1.00  0.00              
ATOM   4535  CB  ARG A 287      54.768  34.878 -14.579  1.00  0.00              
ATOM   4536  CG  ARG A 287      54.896  35.793 -13.372  1.00  0.00              
ATOM   4537  CD  ARG A 287      54.071  35.387 -12.205  1.00  0.00              
ATOM   4538  NE  ARG A 287      54.226  36.235 -11.034  1.00  0.00              
ATOM   4539  CZ  ARG A 287      53.650  37.443 -10.882  1.00  0.00              
ATOM   4540  NH1 ARG A 287      52.914  37.967 -11.837  1.00  0.00              
ATOM   4541  NH2 ARG A 287      53.866  38.100  -9.756  1.00  0.00              
ATOM   4542  H   ARG A 287      53.545  36.618 -16.376  1.00  0.00              
ATOM   4543  HA  ARG A 287      56.325  35.717 -15.696  1.00  0.00              
ATOM   4544 1HB  ARG A 287      53.719  34.630 -14.732  1.00  0.00              
ATOM   4545 2HB  ARG A 287      55.335  33.964 -14.398  1.00  0.00              
ATOM   4546 1HG  ARG A 287      55.940  35.807 -13.056  1.00  0.00              
ATOM   4547 2HG  ARG A 287      54.593  36.799 -13.666  1.00  0.00              
ATOM   4548 1HD  ARG A 287      53.020  35.413 -12.490  1.00  0.00              
ATOM   4549 2HD  ARG A 287      54.344  34.374 -11.914  1.00  0.00              
ATOM   4550  HE  ARG A 287      54.756  36.074 -10.188  1.00  0.00              
ATOM   4551 1HH1 ARG A 287      52.774  37.460 -12.699  1.00  0.00              
ATOM   4552 2HH1 ARG A 287      52.491  38.875 -11.704  1.00  0.00              
ATOM   4553 1HH2 ARG A 287      54.449  37.691  -9.039  1.00  0.00              
ATOM   4554 2HH2 ARG A 287      53.447  39.008  -9.617  1.00  0.00              
ATOM   4555  N   GLN A 288      54.616  34.789 -18.116  1.00  0.00              
ATOM   4556  CA  GLN A 288      54.519  33.896 -19.263  1.00  0.00              
ATOM   4557  C   GLN A 288      55.680  34.107 -20.225  1.00  0.00              
ATOM   4558  O   GLN A 288      56.302  33.351 -20.432  1.00  0.00              
ATOM   4559  OXT GLN A 288      55.850  35.180 -20.736  1.00  0.00              
ATOM   4560  CB  GLN A 288      53.193  34.111 -19.998  1.00  0.00              
ATOM   4561  CG  GLN A 288      52.929  33.112 -21.111  1.00  0.00              
ATOM   4562  CD  GLN A 288      51.584  33.329 -21.777  1.00  0.00              
ATOM   4563  OE1 GLN A 288      50.554  32.843 -21.301  1.00  0.00              
ATOM   4564  NE2 GLN A 288      51.585  34.058 -22.887  1.00  0.00              
ATOM   4565  H   GLN A 288      54.179  35.699 -18.161  1.00  0.00              
ATOM   4566  HA  GLN A 288      54.579  32.861 -18.926  1.00  0.00              
ATOM   4567 1HB  GLN A 288      52.404  34.046 -19.249  1.00  0.00              
ATOM   4568 2HB  GLN A 288      53.221  35.120 -20.409  1.00  0.00              
ATOM   4569 1HG  GLN A 288      53.657  32.892 -21.892  1.00  0.00              
ATOM   4570 2HG  GLN A 288      52.848  32.255 -20.441  1.00  0.00              
ATOM   4571 1HE2 GLN A 288      50.727  34.235 -23.371  1.00  0.00              
ATOM   4572 2HE2 GLN A 288      52.443  34.432 -23.239  1.00  0.00              
TER                                                                             
